# Supplementary material for: A novel dissolved oxygen prediction model based on enhanced semi-naive Bayes for ocean ranches in northeast China
Source: PeerJ Comput Sci. 2021 Jun 11;7:e591. doi: 10.7717/peerj-cs.591 (PMC8205303; doi:10.7717/peerj-cs.591)
Supplement: Supplemental Information 1 — Source code for prediction algorithms built in Go, and source code for comparison algorithms and other related methods built in Python. [file peerj-cs-07-591-s001.zip]

Archive with 52 entries (48 files):
- packet/
- packet/Result-ARIMA/
- packet/Result-ARIMA/Result-ARIMA-0-0-0.csv
- packet/Result-ARIMA/Result-ARIMA-0-0-1.csv
- packet/Result-ARIMA/Result-ARIMA-0-0-2.csv
- packet/Result-ARIMA/Result-ARIMA-0-0-3.csv
- packet/Result-ARIMA/Result-ARIMA-0-1-0.csv
- packet/Result-ARIMA/Result-ARIMA-0-1-1.csv
- packet/Result-ARIMA/Result-ARIMA-0-1-2.csv
- packet/Result-ARIMA/Result-ARIMA-0-1-3.csv
- packet/Result-ARIMA/output.csv
- packet/Result-RBF.csv
- packet/Result-SVR/
- packet/Result-SVR/Result-SVR-1.csv
- packet/Result-SVR/Result-SVR-10.csv
- packet/Result-SVR/Result-SVR-11.csv
- packet/Result-SVR/Result-SVR-12.csv
- packet/Result-SVR/Result-SVR-13.csv
- packet/Result-SVR/Result-SVR-14.csv
- packet/Result-SVR/Result-SVR-15.csv
- packet/Result-SVR/Result-SVR-16.csv
- packet/Result-SVR/Result-SVR-17.csv
- packet/Result-SVR/Result-SVR-18.csv
- packet/Result-SVR/Result-SVR-19.csv
- packet/Result-SVR/Result-SVR-2.csv
- packet/Result-SVR/Result-SVR-3.csv
- packet/Result-SVR/Result-SVR-4.csv
- packet/Result-SVR/Result-SVR-5.csv
- packet/Result-SVR/Result-SVR-6.csv
- packet/Result-SVR/Result-SVR-7.csv
- packet/Result-SVR/Result-SVR-8.csv
- packet/Result-SVR/Result-SVR-9.csv
- packet/Result-SVR/output.csv
- packet/Result-lstm/
- packet/Result-lstm/Result-LSTM-1-1.csv
- packet/Result-lstm/Result-LSTM-1-2.csv
- packet/Result-lstm/Result-LSTM-1-3.csv
- packet/Result-lstm/Result-LSTM-1-4.csv
- packet/Result-lstm/Result-LSTM-1-5.csv
- packet/Result-lstm/Result-LSTM-1-6.csv
- packet/Result-lstm/Result-LSTM-1-7.csv
- packet/Result-lstm/Result-LSTM-1-8.csv
- packet/Result-lstm/Result-LSTM-1-9.csv
- packet/Result-lstm/output.csv
- packet/bestSearching.py
- packet/comparisonChartOfDifferentAlgorithms.py
- packet/comparisonOfPredictedAndTrueValues.py
- packet/culDM.py
- packet/culWIA.py
- packet/predict-main.go
- packet/probabilityDistribution.py
- packet/result_L_5_m_20.txt
