# Supplementary material for: A novel dissolved oxygen prediction model based on enhanced semi-naive Bayes for ocean ranches in northeast China
Source: PeerJ Comput Sci. 2021 Jun 11;7:e591. doi: 10.7717/peerj-cs.591 (PMC8205303; doi:10.7717/peerj-cs.591)
Supplement: Supplemental Information 1 — Source code for prediction algorithms built in Go, and source code for comparison algorithms and other related methods built in Python. [file peerj-cs-07-591-s001.zip › packet/Result-ARIMA/Result-ARIMA-0-0-0.csv]

Timestamp	real	predict
1564267200	4.197	4.334571307476567
1564267800	4.253	4.334570098943482
1564268400	4.174	4.334569378982859
1564269000	4.108	4.33456796176489
1564269600	4.037	4.334565958494495
1564270200	4.102	4.334563335716366
1564270800	4.14	4.334561287908315
1564271400	4.166	4.334559565942651
1564272000	4.19	4.3345580675434725
1564272600	4.257	4.334556802435904
1564273200	4.29	4.334556122994226
1564273800	4.279	4.334555724712505
1564274400	4.421	4.334555228971182
1564275000	4.291	4.334555997317069
1564275600	4.249	4.3345556129203064
1564276200	4.306	4.334554857869054
1564276800	4.353	4.334554605866984
1564277400	4.341	4.334554767881075
1564278000	4.425	4.334554825529059
1564278600	4.349	4.334555608709414
1564279200	4.301	4.33455575117371
1564279800	4.322	4.334555455050874
1564280400	4.293	4.334555344252448
1564281000	4.257	4.334554977541279
1564281600	4.353	4.3345542989709545
1564282200	4.426	4.33455447988842
1564282800	4.377	4.334555262879228
1564283400	4.493	4.334555637425765
1564284000	4.326	4.334557035579402
1564284600	4.392	4.334556953928151
1564285200	4.404	4.334557466953744
1564285800	4.372	4.334558079716219
1564286400	4.433	4.334558410101652
1564287000	4.33	4.334559278737126
1564287600	4.553	4.334559238507013
1564288200	4.453	4.3345611645278765
1564288800	4.537	4.33456221102601
1564289400	4.498	4.334563997247049
1564290000	4.572	4.334565439320945
1564290600	4.67	4.334567534300967
1564291200	4.782	4.334570493929556
1564291800	4.688	4.334574441709239
1564292400	4.55	4.334577560040991
1564293000	4.597	4.334579460732844
1564293600	4.571	4.334581776071996
1564294200	4.535	4.3345838619740436
1564294800	4.426	4.334585630216514
1564295400	4.457	4.334586446300493
1564296000	4.419	4.334587516763126
1564296600	4.464	4.334588261502491
1564297200	4.515	4.334589403243166
1564297800	4.605	4.334590994909439
1564298400	4.565	4.334593376459413
1564299000	4.582	4.334595413281104
1564299600	4.416	4.334597588240894
1564300200	4.567	4.3345983140863344
1564300800	4.493	4.334600364351754
1564301400	4.529	4.334601761753109
1564302000	4.578	4.334603476718952
1564302600	4.711	4.334605625621165
1564303200	4.685	4.334608937157224
1564303800	4.703	4.334612035427897
1564304400	4.688	4.334615284489164
1564305000	4.633	4.334618391882957
1564305600	4.603	4.334621034756529
1564306200	4.632	4.334623426177884
1564306800	4.676	4.334626025475911
1564307400	4.697	4.334629036810953
1564308000	4.732	4.334632233336864
1564308600	4.615	4.334635756883407
1564309200	4.541	4.334638211633115
1564309800	4.435	4.334640031931691
1564310400	4.595	4.334640917190036
1564311000	4.521	4.334643216660757
1564311600	4.602	4.334644857546087
1564312200	4.593	4.334647215778286
1564312800	4.495	4.334649494584202
1564313400	4.442	4.334650908946573
1564314000	4.294	4.334651855804681
1564314600	4.435	4.3346514972436605
1564315200	4.478	4.334652385495881
1564315800	4.536	4.33465364668319
1564316400	4.364	4.334655422568753
1564317000	4.498	4.334655681387208
1564317600	4.602	4.334657124890281
1564318200	4.662	4.334659479983419
1564318800	4.434	4.334662367042387
1564319400	4.621	4.334663243154737
1564320000	4.57	4.334665767103409
1564320600	4.601	4.334667844071083
1564321200	4.543	4.334670192969151
1564321800	4.469	4.334672030303295
1564322400	4.473	4.334673204825649
1564323000	4.595	4.334674434909912
1564323600	4.527	4.334676730752273
1564324200	4.553	4.334678426859275
1564324800	4.529	4.334680352229435
1564325400	4.494	4.3346820659123555
1564326000	4.542	4.33468347090675
1564326600	4.391	4.334685288502966
1564327200	4.398	4.334685795795265
1564327800	4.501	4.3346863541363545
1564328400	4.456	4.334687808103715
1564329600	4.402	4.334688890554592
1564330200	4.47	4.334689484766301
1564330800	4.375	4.33469067733089
1564331400	4.492	4.334691032786019
1564332000	4.502	4.334692419953617
1564332600	4.363	4.334693895277059
1564333200	4.295	4.334694144878974
1564333800	4.457	4.334693794860942
1564334400	4.409	4.334694873332332
1564335000	4.344	4.334695528500634
1564335600	4.338	4.334695610577644
1564336200	4.316	4.334695639627007
1564336800	4.379	4.334695474865753
1564337400	4.361	4.3346958660863315
1564338000	4.427	4.3346960974491475
1564338600	4.513	4.3346969333046514
1564339200	4.539	4.3346984834457505
1564339800	4.455	4.3347002847922695
1564340400	4.405	4.334701345477308
1564341000	4.535	4.334701965296514
1564341600	4.313	4.334703731297228
1564342200	4.422	4.334703539940046
1564342800	4.41	4.334704309607569
1564343400	4.321	4.334704972822943
1564344000	4.238	4.334704837718718
1564344600	4.333	4.334704000035265
1564345200	4.389	4.3347040032625515
1564345800	4.372	4.334704470926975
1564346400	4.339	4.334704792509722
1564347000	4.171	4.334704820229814
1564347600	4.313	4.3347033871408565
1564348200	4.29	4.3347031958035815
1564348800	4.327	4.334702801703239
1564349400	4.207	4.33470273379646
1564350000	4.09	4.3347016181441065
1564350600	4.408	4.33469944355895
1564351200	4.465	4.334700096971835
1564351800	4.274	4.334701245636307
1564352400	4.353	4.334700710526548
1564353000	4.366	4.334700861141787
1564353600	4.293	4.33470114775342
1564354200	4.311	4.334700780148095
1564354800	4.297	4.334700568800381
1564355400	4.23	4.334700238888594
1564356000	4.36	4.334699315956032
1564356600	4.331	4.334699538979586
1564357200	4.255	4.334699511441062
1564357800	4.265	4.3346988038361856
1564358400	4.196	4.334698189462923
1564359000	4.184	4.334696966892322
1564359600	4.425	4.334695638568872
1564360200	4.205	4.334696448916774
1564360800	4.136	4.334695291347412
1564361400	4.121	4.3346935399992965
1564362000	3.978	4.334691665871039
1564362600	3.916	4.3346885125249
1564363200	4.052	4.334684822176195
1564363800	4.03	4.334682330595122
1564364400	3.98	4.3346796451519065
1564365000	3.878	4.334676519064324
1564365600	4.029	4.334672490903278
1564366200	3.935	4.334669799929492
1564366800	4.004	4.334666277399281
1564367400	4.033	4.334663363064287
1564368000	4.278	4.334660704370587
1564368600	4.306	4.334660204998943
1564369200	4.203	4.3346599524082325
1564369800	4.318	4.334658792061058
1564370400	4.395	4.334658648164222
1564371000	4.404	4.334659177036697
1564371600	4.516	4.334659788135967
1564372200	4.466	4.334661386269492
1564372800	4.404	4.33466254373364
1564373400	4.401	4.334663154787084
1564374000	4.221	4.334663753826961
1564374600	4.362	4.3346627472605315
1564375200	4.371	4.334662978629655
1564375800	4.467	4.334663313206957
1564376400	4.328	4.3346644650457655
1564377000	4.368	4.334664406316644
1564377600	4.413	4.334664700076667
1564378200	4.238	4.33466540473607
1564378800	4.077	4.334664538557114
1564379400	4.272	4.334662268023644
1564380000	4.243	4.334661715086303
1564380600	4.315	4.3346609081456435
1564381200	4.5	4.334660739968345
1564381800	4.324	4.334662191812206
1564382400	4.262	4.334662097861432
1564383000	4.282	4.334661457599041
1564383600	4.427	4.334660992865462
1564384200	4.351	4.3346618072076835
1564384800	4.37	4.334661951167933
1564385400	4.421	4.334662262538329
1564386000	4.378	4.334663023270158
1564386600	4.323	4.3346634051139254
1564387200	4.097	4.33466330234812
1564387800	4.227	4.334661208324522
1564388400	4.043	4.334660259742549
1564389000	4.244	4.334657690003349
1564389600	4.244	4.334656886497411
1564390200	4.267	4.334656092511013
1564390800	4.232	4.334655496427345
1564391400	4.387	4.334654591989569
1564392000	4.354	4.3346550531703985
1564392600	4.382	4.334655223604473
1564393200	4.463	4.334655640720673
1564393800	4.429	4.334656771448205
1564394400	4.37	4.334657602614817
1564395000	4.359	4.334657913979633
1564395600	4.38	4.334658128430345
1564396200	4.196	4.334658527883008
1564396800	4.347	4.334657306340356
1564397400	4.454	4.334657415075059
1564398000	4.408	4.33465845921564
1564398600	4.474	4.334659112532375
1564399200	4.372	4.334660340043165
1564399800	4.414	4.334660668980585
1564400400	4.349	4.334661375077041
1564401000	4.384	4.3346615043464665
1564401600	4.411	4.334661928840106
1564402200	4.329	4.334662601303735
1564402800	4.336	4.334662551422205
1564403400	4.615	4.334662563203606
1564404000	4.409	4.334665032636558
1564404600	4.044	4.334665687431732
1564405200	4.192	4.334663127064525
1564405800	4.52	4.33466187040854
1564406400	4.489	4.334663502955247
1564407000	4.399	4.33466485287796
1564407600	4.28	4.334665429097411
1564408200	4.269	4.3346649475909445
1564408800	4.298	4.334664369203124
1564409400	4.17	4.334664046260086
1564410000	4.151	4.334662593285089
1564410600	4.2	4.334660978209171
1564411200	4.291	4.334659792134586
1564411800	4.263	4.334659407588783
1564412400	4.074	4.334658776434112
1564413000	4.251	4.334656480649651
1564413600	4.259	4.334655749645077
1564414200	3.949	4.334655077114287
1564414800	3.79	4.334651680890604
1564416000	3.989	4.334646883956404
1564416600	3.786	4.334643839778763
1564417200	3.621	4.334639007785528
1564417800	3.483	4.334632715048753
1564418400	3.425	4.334625240680745
1564419000	3.818	4.334617219307556
1564419600	3.838	4.334612663346127
1564420200	4.086	4.334608288051854
1564420800	3.803	4.334606092834695
1564421400	4.184	4.3346014169844205
1564422000	4.334	4.33460009070734
1564422600	4.243	4.334600085422667
1564423200	3.997	4.334599278757244
1564423800	4.208	4.3345963201009505
1564424400	4.285	4.33459520711448
1564425000	4.113	4.334594754176316
1564425600	4.174	4.334592802796809
1564426200	4.223	4.334591388617371
1564426800	4.193	4.334590405952801
1564427400	4.113	4.334589159130337
1564428000	4.275	4.33458720786883
1564428600	4.26	4.334586683162647
1564429200	4.295	4.334586026381599
1564429800	4.002	4.334585677805661
1564430400	4.018	4.334582749238326
1564431000	4.255	4.334579961608563
1564431600	4.237	4.334579260883348
1564432200	4.205	4.334578401676515
1564432800	4.284	4.33457726072026
1564433400	4.34	4.33457681538421
1564434000	4.353	4.334576863135279
1564434600	4.248	4.334577025349333
1564435200	4.259	4.3345762630531635
1564435800	4.256	4.334575597622717
1564436400	4.188	4.334574905789955
1564437000	4.154	4.334573615256609
1564437600	4.043	4.334572025392242
1564438200	4.27	4.3345694582625285
1564438800	4.225	4.334568889769325
1564439400	4.321	4.334567925093105
1564440000	4.259	4.334567805638219
1564440600	4.142	4.3345671403290975
1564441200	4.133	4.33456544495704
1564441800	4.145	4.334563677587867
1564442400	4.085	4.334562001479056
1564443000	4.273	4.3345598043790226
1564443600	4.137	4.334559261167874
1564444200	4.192	4.33455752317566
1564444800	4.169	4.33455626815741
1564445400	4.162	4.334554810680425
1564446000	4.028	4.334553288104504
1564446600	4.173	4.334550582782785
1564447200	4.154	4.334549160877602
1564447800	4.222	4.334547581319599
1564448400	4.168	4.334546590548963
1564449000	4.33	4.334545124431105
1564449600	4.122	4.3345450844205
1564450200	3.903	4.33454321340857
1564450800	4.096	4.334539414612676
1564451400	4.206	4.33453731481237
1564452000	4.057	4.334536183341843
1564452600	4.021	4.33453374030616
1564453200	4.152	4.334530980423224
1564453800	4.128	4.334529373659885
1564454400	4.181	4.334527555762899
1564455000	4.045	4.33452620437121
1564455600	4.134	4.334523655904515
1564456200	4.144	4.334521898077935
1564456800	4.167	4.334520203219656
1564457400	4.02	4.334518739382631
1564458000	3.898	4.334515971024188
1564458600	3.828	4.334512128273148
1564459200	3.98	4.334507670709595
1564459800	4.027	4.334504536870304
1564460400	3.966	4.334501836724451
1564461000	3.975	4.334498600561535
1564461600	3.932	4.334495436462532
1564462200	4.112	4.334491893961397
1564462800	4.092	4.3344899357507485
1564463400	4.074	4.334487801550768
1564464000	3.865	4.334485501762896
1564464600	3.77	4.334481377009936
1564465200	3.879	4.334476409033302
1564465800	4.127	4.334472442575609
1564466400	3.894	4.3344705745163985
1564467000	4.162	4.334466692096103
1564467600	4.234	4.334465180237267
1564468200	4.208	4.334464296086388
1564468800	4.064	4.334463207002384
1564469400	3.937	4.3344608029498986
1564470000	3.808	4.334457305160519
1564470600	3.921	4.334452672199099
1564471200	4.051	4.334449033739903
1564471800	4.08	4.334446539358472
1564472400	4.136	4.33444430022176
1564473000	4.246	4.334442551728336
1564473600	4.355	4.334441775638431
1564474200	3.784	4.334441956546608
1564474800	4.568	4.3344371128064925
1564475400	4.376	4.334439168081943
1564476000	4.493	4.334439533799123
1564476600	4.392	4.334440929049745
1564477200	4.442	4.334441435511676
1564477800	4.39	4.334442379735962
1564478400	4.315	4.334442870146472
1564479000	4.304	4.3344426997633025
1564479600	4.173	4.334442431894974
1564480200	4.19	4.3344410113595355
1564480800	4.183	4.334439740431148
1564482000	4.218	4.334438398411521
1564482600	4.265	4.33443738228354
1564483200	4.258	4.334436772456511
1564483800	4.104	4.3344360999172915
1564484400	4.113	4.334434072412124
1564485000	4.069	4.334432124128947
1564485600	4.122	4.3344297887503656
1564486200	4.032	4.334427919724083
1564486800	4.076	4.3344252588884284
1564487400	4.069	4.334422985219074
1564488000	4.192	4.334420650003079
1564488600	4.055	4.33441939698404
1564489200	4.109	4.334416938669575
1564489800	4.06	4.334414955482826
1564490400	4.145	4.334412541239608
1564491000	4.232	4.334410874843842
1564491600	4.138	4.334409973871047
1564492200	4.19	4.33440824594433
1564492800	4.087	4.334406975516634
1564493400	4.057	4.334404798979506
1564494000	4.04	4.334402358561109
1564494600	3.908	4.334399768632559
1564495200	3.926	4.334396017523952
1564495800	4.216	4.334392424484713
1564496400	4.351	4.334391383329667
1564497000	4.383	4.3343915294345345
1564497600	4.231	4.334391957036162
1564498200	4.369	4.334391047520189
1564498800	4.226	4.334391344764577
1564499400	4.305	4.334390398486981
1564500000	4.364	4.334390139953028
1564500600	4.187	4.334390400415193
1564501200	4.241	4.3343891144403335
1564501800	4.235	4.334388274785954
1564502400	4.368	4.334387408189296
1564503000	4.11	4.334387703850956
1564503600	4.352	4.334385730118658
1564504200	4.25	4.334385885053832
1564504800	4.424	4.334385142801854
1564505400	4.145	4.334385931040551
1564506000	4.202	4.3343842652452675
1564506600	4.195	4.334383100833831
1564507200	3.977	4.334381874873563
1564507800	4.075	4.33437873150738
1564508400	4.088	4.334376450151723
1564509000	4.412	4.334374286070488
1564509600	4.328	4.334374965918188
1564510200	4.272	4.334374909848898
1564510800	4.215	4.3343743612520775
1564511400	4.217	4.3343733113456455
1564512000	4.164	4.334372279047678
1564512600	4.136	4.334370780637105
1564513200	4.095	4.334369035997291
1564513800	4.151	4.334366927847457
1564514400	4.216	4.334365318147839
1564515000	4.225	4.33436427717095
1564515600	4.21	4.334363325470431
1564516200	4.17	4.3343622216554705
1564516800	4.141	4.334360775408566
1564517400	4.294	4.334359079317554
1564518000	4.097	4.334358720792185
1564518600	4.099	4.334356633424795
1564519200	4.335	4.334354563682252
1564519800	4.509	4.334354569358214
1564520400	4.429	4.3343561051752175
1564521000	4.456	4.33435693745823
1564521600	4.397	4.334358007158123
1564522200	4.196	4.3343585762822405
1564522800	4.326	4.334357341341375
1564524000	4.259	4.334357267850862
1564524600	4.313	4.334356605200446
1564525200	4.226	4.3343564317928855
1564525800	4.185	4.334355463215839
1564526400	4.169	4.334354151278535
1564527000	4.246	4.334352697296108
1564527600	4.171	4.334351920405185
1564528200	4.27	4.334350483621144
1564528800	4.273	4.334349918225942
1564529400	4.286	4.3343493787864125
1564530000	4.113	4.334348955653708
1564530600	4.071	4.3343470074122274
1564531200	4.171	4.33434469190729
1564531800	4.293	4.334343255695357
1564532400	4.168	4.334342892187032
1564533000	4.119	4.334341429639075
1564533600	4.215	4.3343395362945785
1564534200	4.224	4.334338487035881
1564534800	4.185	4.334337516924861
1564535400	4.146	4.334336203940602
1564536000	4.084	4.334334552753683
1564536600	4.021	4.334332347174722
1564537200	4.138	4.334329592410896
1564537800	3.965	4.334327866330238
1564538400	4.042	4.334324619320579
1564539000	3.952	4.334322049320848
1564539600	3.949	4.33431868812969
1564540200	3.959	4.334315300623315
1564540800	3.937	4.334312015402834
1564541400	3.858	4.334308508206665
1564542000	4.156	4.334304320879118
1564542600	4.233	4.334302753382389
1564543200	4.247	4.334301862824389
1564543800	4.355	4.334301095355725
1564544400	4.304	4.334301277317722
1564545000	4.353	4.334301010944574
1564545600	4.241	4.33430117532262
1564546200	4.3	4.334300355142981
1564546800	4.171	4.334300034891961
1564547400	4.191	4.334298618131313
1564548000	4.096	4.334297347830128
1564548600	4.191	4.334295263754714
1564549200	4.201	4.334294004149006
1564549800	4.382	4.334292832467501
1564550400	4.24	4.334293251819554
1564551000	4.376	4.334292422977191
1564551600	4.349	4.334292786202829
1564552200	4.233	4.334292922072696
1564552800	4.124	4.33429202851417
1564553400	3.928	4.334290180101782
1564554000	3.83	4.334286612543692
1564554600	4.167	4.334282166379211
1564555200	4.434	4.334280706149139
1564555800	4.255	4.33428158262489
1564556400	4.187	4.334280885791129
1564557000	4.197	4.334279591298613
1564557600	4.571	4.3342783847208555
1564558200	4.465	4.33428046529615
1564558800	4.285	4.334281621349823
1564559400	4.33	4.334281181061531
1564560000	4.375	4.334281172254859
1564560600	4.211	4.3342815013051395
1564561200	4.399	4.334280417816527
1564561800	4.507	4.334280986614872
1564562400	4.431	4.334282504570062
1564563000	4.329	4.334283354572219
1564563600	4.402	4.334283308139839
1564564200	4.337	4.334283903257841
1564564800	4.317	4.334283927127641
1564565400	4.393	4.334283775233108
1564566000	4.348	4.334284291238246
1564566600	4.37	4.334284411772462
1564567200	4.372	4.3342847256397645
1564567800	4.269	4.3342850570773255
1564568400	4.301	4.334284483364677
1564569000	4.279	4.334284190869545
1564569600	4.471	4.3342837050511465
1564570200	4.383	4.334284906456235
1564570800	4.195	4.3342853527947
1564571400	4.333	4.334284110580935
1564572000	4.218	4.334284099297011
1564572600	4.258	4.334283077477351
1564573200	4.377	4.334282397069725
1564573800	4.131	4.334282766042266
1564574400	4.207	4.3342809962742965
1564575000	4.137	4.334279877861254
1564575600	4.165	4.334278144386063
1564576200	4.176	4.334276656971891
1564576800	4.154	4.334275266237877
1564577400	4.124	4.334273682221967
1564578000	4.036	4.334271839682897
1564578600	4.067	4.334269213872121
1564579200	4.08	4.3342668655326335
1564579800	4.112	4.334264631456865
1564580400	4.034	4.334262678580843
1564581000	3.982	4.334260043780381
1564582800	3.839	4.334256945420679
1564583400	4.039	4.334252594076455
1564584000	4.321	4.334249999999999
1564584600	4.327	4.334249883567016
1564585200	4.401	4.334249819891056
1564585800	4.435	4.334250406331596
1564586400	4.399	4.334251291490223
1564587000	4.488	4.334251882209682
1564587600	4.31	4.334253211097836
1564588200	4.284	4.334253016272533
1564588800	4.334	4.334252539636846
1564589400	4.266	4.334252554314881
1564590000	4.297	4.334251937807243
1564590600	4.157	4.33425162744116
1564591200	4.168	4.334250070280243
1564591800	4.198	4.334248609781167
1564592400	4.264	4.33424741285403
1564593000	4.156	4.334246795744642
1564593600	4.005	4.334245229896164
1564594200	4.231	4.334242337593886
1564594800	4.009	4.334241423469204
1564595400	4.091	4.334238572941447
1564596000	3.96	4.334236436866424
1564596600	3.954	4.334233149447906
1564597200	3.857	4.334229809381589
1564597800	4.022	4.334225617308352
1564598400	3.85	4.334222874685968
1564599000	3.703	4.3342186198234165
1564599600	3.867	4.334213076626897
1564600200	3.302	4.334208972726074
1564600800	3.233	4.334199906013389
1564601400	3.015	4.334190233383401
1564602000	3.035	4.334178646089523
1564602600	2.907	4.33416722166368
1564603200	2.532	4.334154713183657
1564603800	2.948	4.33413887010215
1564604400	3.758	4.334126717041605
1564605000	3.985	4.334121638289479
1564605600	4.029	4.334118568517575
1564606200	3.969	4.334115888630274
1564606800	3.972	4.334112685400708
1564607400	4.101	4.334109501392097
1564608000	4.331	4.334107454021676
1564608600	4.104	4.334107426033873
1564609200	4.176	4.334105405761462
1564609800	4.226	4.334104017178843
1564610400	4.258	4.3341030647356735
1564611000	4.251	4.334102399374685
1564611600	4.496	4.334101659449848
1564612200	4.324	4.334103091380141
1564612800	4.26	4.334103002019504
1564613400	4.43	4.334102351866651
1564614000	4.201	4.334103193987999
1564614600	4.438	4.334102025134143
1564615200	4.497	4.334102937560376
1564615800	4.326	4.3341043681007445
1564616400	4.262	4.334104296929887
1564617000	4.154	4.334103663730648
1564617600	4.183	4.334102082125856
1564618200	4.263	4.3341007545709545
1564618800	4.358	4.334100130844078
1564619400	4.175	4.334100340718492
1564620000	4.369	4.334098943606317
1564620600	4.329	4.334099250081226
1564621200	4.342	4.334099205303829
1564621800	4.323	4.33409927373147
1564622400	4.381	4.334099177218526
1564623000	4.227	4.33409958905192
1564623600	4.294	4.334098648624918
1564624200	4.554	4.3340982965272
1564624800	4.535	4.334100227420405
1564625400	4.432	4.334101991447665
1564626000	4.384	4.3341028510466435
1564626600	4.314	4.334103281986419
1564627200	4.449	4.334103112652559
1564627800	4.255	4.334104121484577
1564628400	4.2	4.334103426930774
1564629000	4.332	4.334102249479775
1564629600	4.269	4.334102231021826
1564630200	4.42	4.334101659423154
1564630800	4.259	4.3341024279632965
1564631400	4.182	4.334101754216528
1564632000	4.416	4.334100418795765
1564632600	4.536	4.334101137213156
1564633200	4.548	4.334102910415101
1564633800	4.474	4.3341047883688475
1564634400	4.477	4.334106034811071
1564635000	4.412	4.334107271099092
1564635600	4.383	4.334107954944516
1564636200	4.405	4.334108384179799
1564636800	4.486	4.3341090065492605
1564637400	4.506	4.334110340014224
1564638000	4.343	4.334111851429167
1564638600	4.278	4.334111927064584
1564639200	4.168	4.334111434465806
1564639800	4.337	4.334109978004253
1564640400	4.196	4.334110001580166
1564641000	4.397	4.334108789163662
1564641600	4.32	4.33410934125744
1564642200	4.477	4.3341092173989395
1564642800	4.545	4.3341104717511145
1564643400	4.264	4.334112323007101
1564644000	4.293	4.334111707544024
1564644600	4.35	4.334111346658588
1564645200	4.263	4.334111486130619
1564645800	4.394	4.3341108619130795
1564646400	4.582	4.3341113876160895
1564647000	4.579	4.334113563538095
1564647600	4.633	4.334115705929178
1564648200	4.374	4.334118336624972
1564648800	4.35	4.33411868669136
1564649400	4.474	4.334118826090391
1564650000	4.436	4.334120053893686
1564650600	4.556	4.3341209624168195
1564651200	4.526	4.334122895637671
1564654200	4.2	4.334124579789524
1564654800	4.49	4.33412340255591
1564655400	4.461	4.334124770698568
1564656000	4.506	4.334125883505677
1564656600	4.447	4.3341273928116895
1564657200	4.568	4.334128383478443
1564657800	4.505	4.334130436118205
1564658400	4.558	4.334131935789639
1564659000	4.61	4.334133900595933
1564659600	4.575	4.3341363217482884
1564660200	4.526	4.334138441757529
1564660800	4.474	4.334140119534498
1564661400	4.462	4.334141346989284
1564662000	4.403	4.334142469105173
1564662600	4.368	4.334143073412611
1564663200	4.393	4.334143370543943
1564663800	4.262	4.334143887070307
1564664400	4.342	4.334143252815623
1564665000	3.98	4.334143322890065
1564665600	3.749	4.334140215006581
1564666200	3.676	4.3341350799905225
1564666800	3.613	4.334129304443977
1564667400	3.534	4.334122976139285
1564668000	3.586	4.334115954683468
1564668600	3.415	4.334109389671362
1564669200	3.342	4.334101324195304
1564669800	3.179	4.3340926182682935
1564670400	3.123	4.3340824749676745
1564671000	3.265	4.334071854789881
1564671600	4.242	4.334062473674976
1564672200	4.446	4.334061665833049
1564672800	4.463	4.334062653856005
1564673400	4.397	4.334063793749521
1564674000	4.263	4.33406433171879
1564674600	4.2	4.3340637081560125
1564675800	4.251	4.334062519227293
1564676400	4.23	4.334061802978054
1564677000	4.263	4.334060889898918
1564677600	4.21	4.33406026638823
1564678200	4.324	4.33405917785382
1564678800	4.298	4.334059096766726
1564679400	4.023	4.334058773207456
1564680000	4.248	4.334056043975329
1564680600	4.202	4.334055288925542
1564681200	4.306	4.334054130291732
1564681800	4.291	4.334053891324338
1564682400	4.359	4.33405352823089
1564683000	3.942	4.334053725280314
1564683600	4.194	4.334050284730358
1564684200	4.276	4.334049056852079
1564684800	4.338	4.3340485475649455
1564685400	4.051	4.334048582232287
1564686000	4.195	4.334046098979124
1564686600	3.934	4.3340448791058375
1564687200	3.629	4.3340413694784425
1564687800	3.583	4.334035184145421
1564688400	3.657	4.3340285953661395
1564689000	4.164	4.334022665962142
1564689600	4.14	4.334021153717196
1564690200	3.892	4.334019450796624
1564690800	3.679	4.334015584563695
1564691400	3.526	4.334009838409711
1564692000	3.691	4.3340027375925185
1564692600	3.783	4.33399710949699
1564693200	4.115	4.33399228647794
1564693800	4.044	4.333990354924733
1564694400	4.238	4.333987811082748
1564695000	4.108	4.333986969069629
1564695600	4.017	4.333984986710411
1564696200	4.049	4.333982206140351
1564696800	4.282	4.333979706318367
1564697400	4.572	4.333979250364028
1564698000	4.604	4.333981338210398
1564698600	4.513	4.333983706712046
1564699200	4.383	4.333985276961537
1564699800	4.332	4.333985706892621
1564700400	4.399	4.333985689475207
1564701000	4.263	4.333986259736159
1564701600	4.371	4.3339856370988254
1564702200	4.291	4.33398596534288
1564702800	4.346	4.3339855847242825
1564703400	4.295	4.333985690102795
1564704000	4.421	4.333985348162054
1564704600	4.348	4.333986111354748
1564705200	4.405	4.333986234267419
1564705800	4.426	4.3339868571077735
1564706400	4.415	4.3339876641202615
1564707000	4.339	4.3339883746425985
1564707600	4.369	4.333988418596899
1564708200	4.394	4.333988725662167
1564708800	4.344	4.333989251979899
1564709400	4.592	4.333989339776535
1564710000	4.421	4.3339916025714125
1564710600	4.483	4.333992365642324
1564711200	4.473	4.333993672440252
1564711800	4.777	4.333994883892546
1564712400	4.697	4.333998775193301
1564713000	4.486	4.334001960044899
1564713600	4.481	4.334003293021951
1564714200	4.5	4.334004582127508
1564714800	4.51	4.334006037831818
1564715400	4.456	4.334007581205276
1564716000	4.507	4.334008651004535
1564716600	4.526	4.334010168020065
1564717200	4.428	4.33401185637952
1564717800	4.53	4.334012675821667
1564718400	4.436	4.334014394450924
1564719000	4.496	4.3340152887633945
1564719600	4.524	4.3340167091959785
1564720200	4.533	4.33401837513153
1564720800	4.393	4.3340201436942545
1564721400	4.464	4.334020637133687
1564722000	4.447	4.334021776873636
1564722600	4.28	4.334022759978402
1564723200	4.19	4.334022292419802
1564723800	4.124	4.334021030987493
1564724400	4.28	4.334019189456978
1564725000	4.228	4.3340187158038725
1564725600	4.259	4.334017776154764
1564726200	4.276	4.334017128452431
1564726800	4.22	4.334016619757829
1564727400	4.23	4.334015638274981
1564728000	4.235	4.3340147261760915
1564728600	4.478	4.334013843518544
1564729200	4.293	4.334015102362894
1564729800	4.196	4.334014742757941
1564730400	4.417	4.334013514054808
1564731000	4.188	4.334014260288624
1564731600	4.036	4.334012972958646
1564732200	4.329	4.334010352605388
1564732800	4.052	4.334010320423316
1564733400	3.91	4.334007840400255
1564734000	3.779	4.334004133680509
1564734600	4.13	4.333999267954832
1564735200	4.093	4.333997479505645
1564735800	4.129	4.3339953714749795
1564736400	4.001	4.3339935695687615
1564737000	4.191	4.333990650313846
1564737600	4.196	4.333989396768622
1564738200	4.317	4.333988187078111
1564738800	4.575	4.333988038151676
1564739400	4.487	4.3339901597907335
1564740000	4.571	4.333991492290025
1564740600	4.667	4.333993569963358
1564741200	4.573	4.3339964891518745
1564741800	4.616	4.33399858427715
1564742400	4.718	4.334001056304077
1564743000	4.773	4.334004422412734
1564743600	4.786	4.3340082705844205
1564744200	4.333	4.33401223264376
1564744800	4.203	4.334012233246407
1564745400	4.345	4.334011075366849
1564746000	4.258	4.334011171690786
1564746600	4.295	4.334010505417062
1564747200	4.487	4.334010163443644
1564747800	4.572	4.334011504479079
1564748400	4.545	4.334013590505492
1564749000	4.513	4.334015439835915
1564749600	4.48	4.334017008651141
1564750200	4.474	4.334018288193532
1564750800	4.379	4.334019515123891
1564751400	4.53	4.334019909371385
1564752000	4.543	4.334021627093684
1564752600	4.592	4.33402347692581
1564753200	4.545	4.334025719794908
1564753800	4.484	4.334027568889356
1564754400	4.493	4.334028879828935
1564755000	4.455	4.334030268999979
1564755600	4.357	4.334031336821534
1564756200	4.438	4.334031538124453
1564756800	4.353	4.334032448999999
1564757400	4.443	4.334032615554505
1564758000	4.37	4.334033563384292
1564758600	4.414	4.334033885753345
1564759200	4.371	4.334034593659741
1564759800	4.528	4.3340349105217975
1564760400	4.638	4.334036610374472
1564761000	4.569	4.334039274196375
1564761600	4.429	4.334041333286593
1564762200	4.393	4.3340421579111315
1564762800	4.409	4.334042672074166
1564763400	4.381	4.3340433436398635
1564764000	4.212	4.334043750492934
1564764600	4.491	4.334042695254667
1564765200	4.342	4.334044056434301
1564765800	4.376	4.334044126152334
1564766400	4.371	4.334044493808983
1564767000	4.31	4.334044817644895
1564767600	4.352	4.33404460694538
1564768200	4.28	4.334044763654029
1564768800	4.263	4.334044290702946
1564769400	4.214	4.334043651761645
1564770000	4.183	4.334042605717475
1564770600	4.315	4.3340412827550585
1564771200	4.105	4.334041122600471
1564771800	4.249	4.33403911900685
1564772400	4.263	4.334038373916776
1564773000	4.356	4.334037751472033
1564773600	4.474	4.3340379439055825
1564774200	4.263	4.334039170244457
1564774800	4.401	4.334038557857343
1564775400	4.12	4.334039134510919
1564776000	4.217	4.334037259162556
1564776600	4.258	4.334036233725271
1564777200	4.216	4.33403556752968
1564777800	4.241	4.334034533363705
1564778400	3.998	4.334033718250875
1564779000	4.141	4.334030774150591
1564779600	4.198	4.3340290829602495
1564780200	4.167	4.3340278911862615
1564780800	4.172	4.334026427839252
1564781400	4.25	4.3340250083229686
1564782000	4.184	4.334024272184892
1564782600	4.191	4.334022957842726
1564783200	4.257	4.334021704849097
1564783800	4.262	4.334021029232441
1564784400	4.116	4.334020399134451
1564785000	4.206	4.334018479383928
1564785600	4.184	4.334017367651054
1564786200	4.326	4.334016067683662
1564786800	4.273	4.334015983215215
1564787400	4.385	4.334015448699976
1564788000	4.503	4.334015893968866
1564788600	4.401	4.334017361331744
1564789200	4.468	4.334017962419517
1564789800	4.436	4.334019136063605
1564790400	4.428	4.334020029433149
1564791000	4.236	4.3340208526778685
1564791600	4.359	4.334020008287032
1564792200	4.399	4.334020212859144
1564792800	4.406	4.3340207820534165
1564793400	4.38	4.334021412554089
1564794000	4.417	4.334021815299177
1564794600	4.431	4.334022531484435
1564795200	4.542	4.33402339158236
1564795800	4.403	4.3340252132859165
1564796400	4.367	4.334025817442869
1564797000	4.486	4.334026120244482
1564797600	4.489	4.33402743739544
1564798200	4.427	4.334028794779714
1564798800	4.506	4.334029609095129
1564799400	4.514	4.334031115334759
1564800000	4.527	4.334032691617108
1564800600	4.549	4.334034381733144
1564801200	4.415	4.334036264506241
1564801800	4.497	4.3340369524189715
1564802400	4.374	4.334038400903863
1564803000	4.424	4.3340387508977205
1564803600	4.562	4.334039544562399
1564804200	4.315	4.334041535295147
1564804800	4.104	4.334041358487836
1564805400	4.114	4.334039353838607
1564806000	4.282	4.334037426762302
1565313000	5.039	4.334036971029214
1565313600	5.042	4.334043144896441
1565314200	5.019	4.3340493449284505
1565314800	5.019	4.334055335680605
1565315400	5.017	4.334061341822256
1565316000	5.025	4.334067322596745
1565316600	5.009	4.334073373325157
1565317200	5.016	4.334079283831477
1565317800	4.999	4.33408528420203
1565318400	5.02	4.33409107826224
1565319000	5.034	4.334097084785542
1565319600	5.04	4.334103213800956
1565320200	5.062	4.334109393223763
1565320800	5.078	4.334115786055846
1565321400	5.074	4.3341222832273765
1565322000	5.072	4.33412875152233
1565322600	5.068	4.334135223292471
1565323200	5.065	4.334141649372598
1565323800	5.082	4.334148049070944
1565324400	5.093	4.334154611817607
1565325000	5.081	4.334161242163146
1565325600	5.088	4.334167781620769
1565326200	5.081	4.3341743822566245
1565326800	5.07	4.3341809214846725
1565327400	5.074	4.3341873642827125
1565328000	5.078	4.334193841991439
1565328600	5.079	4.334200364647751
1565329200	5.088	4.334206875870097
1565329800	5.089	4.334213475816902
1565330400	5.088	4.334220084403702
1565331000	5.093	4.334226684119286
1565331600	5.091	4.334233327496389
1565332200	5.091	4.334239953246476
1565332800	5.089	4.334246578880551
1565333400	5.09	4.3342531868882315
1565334000	5.083	4.334259803535312
1565334600	5.079	4.3342663587812975
1565335200	5.078	4.334272878892673
1565335800	5.069	4.334279390135
1565336400	5.069	4.334285832121686
1565337000	5.068	4.334292254692535
1565337600	5.07	4.3342986780477135
1565338200	5.074	4.3343051187995725
1565338800	5.075	4.334311594456653
1565340000	5.019	4.33431807875477
1565340600	5.017	4.3343240726960754
1565341200	5.007	4.334330055395195
1565341800	5.016	4.334335937705177
1565342400	5.035	4.334341905070383
1565343000	5.03	4.334348038657829
1565343600	5.036	4.334354128368085
1565344200	5.051	4.334360263344608
1565344800	5.052	4.334366543821561
1565345400	5.056	4.334372825791994
1565346000	5.059	4.334379142667062
1565346600	5.064	4.334385485692277
1565347200	5.068	4.334391872373949
1565347800	5.072	4.334398293957509
1565348400	5.064	4.334404749037108
1565349000	5.068	4.334411136787375
1565349600	5.065	4.334417558033683
1565350200	5.067	4.334423948178641
1565350800	5.065	4.334430365176896
1565351400	5.07	4.334436759827389
1565352000	5.073	4.3344431981303835
1565352600	5.072	4.334449662579105
1565353200	5.066	4.334456118161356
1565353800	5.043	4.334462521115789
1565354400	5.043	4.334468722648181
1565355000	5.052	4.334474924072014
1565355600	5.051	4.334481204159154
1565356200	5.058	4.334487475570325
1565356800	5.06	4.3344938077650195
1565357400	5.056	4.334500157539583
1565358000	5.068	4.334506472194505
1565358600	5.071	4.33451289176345
1565359200	5.063	4.334519337475931
1565359800	5.076	4.334525713060449
1565360400	5.074	4.334532202306978
1565361000	5.064	4.334538683394122
1565361600	5.047	4.334545057936008
1565362200	5.053	4.334551295919599
1565362800	5.056	4.33455758005969
1565363400	5.052	4.334563897786763
1565364000	5.04	4.334570172751776
1565364600	5.025	4.334576346165629
1565365200	5.047	4.33458238820338
1565365800	5.055	4.334588622660169
1565366400	5.012	4.334594927016241
1565367000	5.009	4.334600854970116
1565367600	5.009	4.334606756567547
1565368200	4.991	4.334612658061415
1565368800	5.008	4.334618401939164
1565369400	4.993	4.334624294477433
1565370000	4.979	4.334630055653758
1565370600	4.998	4.334635694222035
1565371200	4.961	4.334641497546068
1565371800	4.959	4.334646979812918
1565372400	4.98	4.334652443079399
1565373000	5.007	4.334658090004638
1565373600	5.008	4.334663973084595
1565374200	5.016	4.3346698576648075
1565374800	5.022	4.334675844486992
1565375400	5.022	4.334681840454294
1565376000	5.02	4.334687851732642
1565376600	5.015	4.334693849273173
1565377200	5.015	4.3346998031323825
1565377800	5.006	4.334705755483808
1565378400	5.005	4.334711628985405
1565379000	5.012	4.334717493634782
1565379600	5.012	4.334723419427092
1565380200	5.021	4.334729345115708
1565380800	4.993	4.334735349443552
1565381400	4.976	4.334741108690517
1565382000	4.974	4.3347467191026965
1565382600	4.99	4.334752311918739
1565383200	4.995	4.334758028234531
1565383800	4.998	4.3347638209639445
1565384400	5.003	4.334769617710522
1565385000	4.983	4.334775469585225
1565385600	5.009	4.334781131188365
1565386200	5.013	4.334787039062158
1565386800	5.023	4.334792970855449
1565387400	5.027	4.33479899306254
1565388000	5.019	4.334805048640517
1565388600	5.03	4.334811034126794
1565389200	5.026	4.334817115737906
1565389800	5.027	4.334823152223617
1565390400	5.025	4.334829217398514
1565391000	5.029	4.334835254957881
1565391600	5.02	4.334841327396468
1565392200	5.016	4.334847320998995
1565392800	5.02	4.33485327950593
1565393400	5.004	4.334859272272229
1565394000	4.941	4.334865126226842
1565394600	4.927	4.334870427584056
1565395200	4.92	4.334875604596422
1565395800	4.935	4.334880726200786
1565396400	4.921	4.334885975577755
1565397000	4.965	4.334891102402839
1565397600	4.979	4.334896614009308
1565398200	5.006	4.334902247977259
1565398800	4.997	4.33490813561303
1565399400	5.003	4.3349139092252935
1565400000	4.988	4.334919752816459
1565400600	4.978	4.334925463702627
1565401200	4.997	4.33493108982769
1565401800	5.001	4.334936880636049
1565402400	4.998	4.334942706328937
1565403000	5.005	4.334948505680773
1565403600	5.005	4.334954366155298
1565404200	4.995	4.3349602279826716
1565404800	4.995	4.33496598988396
1565405400	4.986	4.334971781863508
1565406000	4.989	4.334977465934336
1565406600	4.993	4.3349831859645445
1565407200	4.988	4.334988940878084
1565407800	4.97	4.334994651962115
1565408400	4.976	4.33500020552378
1565409000	4.978	4.335005811462005
1565409600	4.987	4.335011434793255
1565410200	4.993	4.335017136735318
1565410800	4.998	4.335022891049969
1565411400	5.018	4.335028688906379
1565412000	5.025	4.335034661734356
1565412600	5.034	4.335040695589816
1565413200	5.005	4.33504682151878
1565413800	5.017	4.335052656766934
1565414400	5.052	4.335058630369385
1565415000	5.036	4.335064899915176
1565415600	5.047	4.3350710294349115
1565416200	5.055	4.335077255039131
1565416800	5.055	4.33508355049145
1565417400	5.074	4.335089845833661
1565418000	5.075	4.335096307210691
1565418600	5.061	4.3351027772191095
1565419200	5.052	4.335109137487114
1565419800	5.077	4.335115393359622
1565420400	5.065	4.335121880519753
1565421000	5.043	4.335128262637393
1565421600	5.039	4.335134452275192
1565422200	5.028	4.335140606829012
1565422800	5.039	4.33514666509277
1565423400	5.033	4.33515281943218
1565424000	5.018	4.335158899515791
1565424600	5.084	4.3351649059889645
1565425200	5.094	4.335171437903987
1565425800	5.086	4.335178073987287
1565426400	5.087	4.335184638722762
1565427000	5.065	4.335191212086768
1565427600	5.05	4.3351976066365445
1565428200	5.04	4.335203842622949
1565428800	5.035	4.335210004721273
1565429400	5.03	4.335216122996757
1565430000	5.029	4.33522219745056
1565430600	5.023	4.335228277268555
1565431200	4.994	4.335234276097218
1565431800	4.994	4.3352400354954055
1565432400	4.993	4.335245794792884
1565433000	4.991	4.335251545247109
1565433600	5.013	4.335257278115819
1565434200	5.017	4.335263203217209
1565434800	5.013	4.335269163184305
1565435400	5.011	4.335275088078192
1565436000	4.993	4.335280995384131
1565436600	4.931	4.335286745229002
1565437200	4.921	4.335291952967918
1565437800	4.933	4.335297073196319
1565438400	4.937	4.3353022982376395
1565439000	4.976	4.33530755815478
1565439600	4.988	4.335313158906935
1565440200	4.979	4.33531887867191
1565440800	5.007	4.335324491233164
1565441400	4.997	4.335330362684337
1565442000	4.998	4.3353361466109535
1565442600	4.995	4.33534193917779
1565443200	5.001	4.335347705419582
1565443800	5.031	4.335353524007656
1565444400	5.018	4.335359604727188
1565445000	5.016	4.335365571707037
1565445600	5.012	4.335371533619702
1565446200	5.024	4.335377435426771
1565446800	5.033	4.335383454539098
1565447400	5.027	4.335389552212714
1565448000	5.035	4.33539559733585
1565448600	5.038	4.335401712277884
1565449200	5.052	4.335407853334496
1565449800	5.051	4.335414116649623
1565450400	5.049	4.335420371103649
1565451000	5.056	4.335426607990351
1565451600	5.063	4.335432905938082
1565452800	5.173	4.335439264956517
1565453400	5.191	4.335446585267796
1565454000	5.188	4.33545406277039
1565454600	5.19	4.335461513922633
1565455200	5.186	4.335468981211697
1565455800	5.184	4.335476415836393
1565456400	5.175	4.335483845594937
1565457000	5.175	4.335491168656375
1565457600	5.168	4.335498505545216
1565458200	5.15	4.335505781129833
1565458800	5.166	4.335512899279005
1565459400	5.161	4.33552015713212
1565460000	5.154	4.335527371162401
1565460600	5.154	4.335534533906588
1565461200	5.171	4.335541676498092
1565461800	5.163	4.3355489775408556
1565462400	5.171	4.335556208544887
1565463000	5.167	4.335563509333053
1565463600	5.141	4.33557077503867
1565464200	5.148	4.3355778134120975
1565464800	5.118	4.33558489480868
1565465400	5.104	4.335591749973783
1565466000	5.104	4.33559846465741
1565466600	5.101	4.335605179223685
1565467200	5.082	4.335611867457772
1565467800	5.142	4.335618375277663
1565468400	5.114	4.33562543581409
1565469000	5.109	4.335632237290505
1565469600	5.13	4.335638994958188
1565470200	5.141	4.335645936003634
1565470800	5.144	4.3356529730438185
1565471400	5.157	4.335660036174266
1565472000	5.154	4.335667212770976
1565472600	5.147	4.33567436163029
1565473200	5.159	4.335681452000455
1565473800	5.155	4.335688645696813
1565474400	5.153	4.33569581432956
1565475000	5.16	4.3357029453395315
1565475600	5.159	4.335710147396748
1565476200	5.15	4.33571734059098
1565476800	5.152	4.335724455025994
1565477400	5.154	4.3357315868106525
1565478000	5.152	4.335738735944504
1565478600	5.163	4.335745867479776
1565479200	5.159	4.3357531050054865
1565479800	5.161	4.335760287436658
1565480400	5.169	4.33576749722613
1565481000	5.165	4.335774776781813
1565481600	5.161	4.3357820212645155
1565482200	5.165	4.335789240685439
1565482800	5.162	4.335796474904993
1565483400	5.157	4.33580369279961
1565484000	5.158	4.335810876328074
1565484600	5.15	4.335818049585912
1565485200	5.136	4.335825162271008
1565485800	5.139	4.335832151050829
1565486400	5.142	4.335839168872465
1565487000	5.119	4.3358462113005825
1565487600	5.119	4.335853052684911
1565488200	5.117	4.335859893949719
1565488800	5.125	4.335866717623935
1565489400	5.109	4.335873611062581
1565490000	5.116	4.3358803646147255
1565490600	5.099	4.3358871849285805
1565491200	5.12	4.335893842259348
1565491800	5.134	4.335900694444445
1565492400	5.14	4.335907665900893
1565493000	5.162	4.335914689645533
1565493600	5.178	4.335921905435741
1565494200	5.174	4.335929260857412
1565494800	5.172	4.335936581211512
1565495400	5.168	4.335943883968346
1565496000	5.165	4.33595115165914
1565496600	5.182	4.335958396355332
1565497200	5.193	4.335965782738953
1565497800	5.181	4.335973268407722
1565498400	5.188	4.335980649133994
1565499000	5.181	4.3359880908709805
1565499600	5.17	4.33599547133886
1565500200	5.174	4.336002755602913
1565500800	5.178	4.336010074675749
1565501400	5.179	4.336017428556456
1565502000	5.188	4.336024791042561
1565502600	5.189	4.336032232004051
1565503200	5.188	4.33603968156927
1565503800	5.193	4.336047122270742
1565504400	5.191	4.336054606509988
1565505000	5.191	4.336062073151558
1565505600	5.189	4.3360695396627165
1565506200	5.19	4.336076985240273
1565506800	5.183	4.3360844460940555
1565507400	5.179	4.336091842348873
1565508000	5.178	4.336099203542139
1565508600	5.169	4.336106555873824
1565509200	5.169	4.336113829480651
1565509800	5.168	4.336121102960439
1565510400	5.17	4.336128367580395
1565511000	5.174	4.336135649538912
1565511600	5.175	4.336142994876698
1565512800	5.119	4.336150291667395
1565513400	5.117	4.336157127887176
1565514000	5.107	4.336163946522758
1565514600	5.116	4.336170677715971
1565515800	5.13	4.336177487381897
1565516400	5.136	4.33618441917935
1565517000	5.151	4.336191403248339
1565517600	5.152	4.336198511045119
1565518200	5.156	4.336205641710762
1565518800	5.159	4.336212800008758
1565519400	5.164	4.336219974452927
1565520000	5.168	4.336227206353658
1565520600	5.172	4.336234465136732
1565521200	5.164	4.336241779737349
1565521800	5.168	4.336249000244484
1565522400	5.165	4.336256262605977
1565523000	5.167	4.336263498541998
1565523600	5.165	4.336270752023472
1565524200	5.17	4.336277987811267
1565524800	5.173	4.336285264519212
1565525400	5.172	4.3362925625076985
1565526000	5.166	4.336299869032514
1565526600	5.143	4.336307113047427
1565527200	5.143	4.336314156124224
1565527800	5.152	4.336321189074902
1565528400	5.151	4.336328320484725
1565529000	5.158	4.336335433036494
1565529600	5.16	4.336342611578977
1565530200	5.156	4.336349797454208
1565530800	5.168	4.336356953283922
1565531400	5.171	4.3363642137519225
1565532000	5.163	4.336371500283729
1565532600	5.176	4.336378706845019
1565533200	5.174	4.336386052504413
1565533800	5.164	4.336393359115828
1565534400	5.147	4.336400598222178
1565535000	5.153	4.336407660410299
1565535600	5.156	4.336414789045928
1565536200	5.152	4.336421943746072
1565536800	5.14	4.336429063402966
1565537400	5.125	4.336436078181471
1565538000	5.147	4.336442961896033
1565538600	5.155	4.336450037536226
1565539200	5.073	4.336457185751279
1565539800	5.091	4.33646361231865
1565540400	5.088	4.336470222366589
1565541000	5.09	4.33647675890363
1565541600	5.086	4.336483337349876
1565542200	5.084	4.336489878842897
1565542800	5.075	4.3364964037254605
1565543400	5.075	4.336502849935408
1565544000	5.068	4.33650929808136
1565544600	5.05	4.33651568091755
1565545200	5.066	4.336521908577514
1565546400	5.054	4.336528275783813
1565547000	5.054	4.33653453813859
1565547600	5.071	4.336540800384046
1565548200	5.063	4.336547210899791
1565548800	5.071	4.336553551478547
1565549400	5.067	4.3365599617710995
1565550000	5.041	4.336566337039816
1565550600	5.048	4.336572485271656
1565551200	5.018	4.336578694490994
1565551800	5.004	4.336584641769289
1565552400	5.004	4.336590466756271
1565553000	5.001	4.336596281642645
1565553600	4.982	4.336602090223138
1565554200	5.042	4.336607722920904
1565554800	5.014	4.33661386664391
1565555400	5.009	4.3366198006972825
1565556000	5.03	4.336625658905257
1565556600	5.041	4.3366317100842195
1565557200	5.044	4.336637856790198
1565557800	5.057	4.336644040298161
1565558400	5.054	4.3366503167870984
1565559000	5.047	4.336656576983831
1565559600	5.059	4.336662772789274
1565560200	5.055	4.336669091175722
1565560800	5.053	4.336675338194343
1565561400	5.06	4.336681599225083
1565562000	5.059	4.3366879112344465
1565562600	5.05	4.33669421440726
1565563200	5.052	4.33670046748646
1565563800	5.054	4.3367066808031645
1565564400	5.052	4.336712943380079
1565565000	5.063	4.33671918166825
1565565600	5.059	4.336725519197208
1565566200	5.061	4.336731821711851
1565566800	5.069	4.336738170119644
1565567400	5.065	4.336744531120478
1565568000	5.061	4.33675088565844
1565568600	5.065	4.336757205183019
1565569200	5.062	4.336763555046007
1565569800	5.057	4.336769887528684
1565570400	5.058	4.336776171820467
1565571000	5.05	4.336782464727902
1565571600	5.036	4.336788687723584
1565572200	5.039	4.33679478845835
1565572800	5.042	4.336800915261925
1565573400	5.019	4.336807068133633
1565574000	5.019	4.336813003480205
1565574600	5.017	4.336818972211317
1565575200	5.025	4.336824905952286
1565575800	5.009	4.336830910772401
1565576400	5.016	4.336836775201103
1565577000	4.999	4.336842700599375
1565577600	5.02	4.336848477578083
1565578200	5.034	4.3368544376684905
1565578800	5.04	4.336860512228135
1565579400	5.062	4.336866654161906
1565580000	5.078	4.336872978999935
1565580600	5.074	4.33687944601963
1565581200	5.072	4.336885876677192
1565581800	5.068	4.336892289774661
1565582400	5.065	4.336898667864746
1565583000	5.082	4.33690501967216
1565583600	5.093	4.336911519671987
1565584200	5.081	4.3369181155184915
1565584800	5.088	4.336924606567099
1565585400	5.081	4.3369311585669035
1565586000	5.07	4.336937649388489
1565586600	5.074	4.336944044140098
1565587200	5.078	4.336950473673191
1565587800	5.079	4.336956937986862
1565588400	5.088	4.336963410910869
1565589000	5.089	4.336969962229257
1565589600	5.088	4.3369765221563155
1565590200	5.093	4.3369830732460475
1565590800	5.091	4.336989667835521
1565591400	5.091	4.33699624902955
1565592000	5.089	4.337002821778722
1565592600	5.09	4.337009381133063
1565593200	5.083	4.337015949095477
1565593800	5.079	4.337022445799265
1565594400	5.078	4.33702892767427
1565595000	5.069	4.337035390627044
1565595600	5.069	4.3370417749672905
1565596200	5.068	4.337048159196169
1565596800	5.07	4.337054534591633
1565597400	5.074	4.3370609273198255
1565598000	5.075	4.337067354813231
1565599200	5.019	4.337073790938032
1565599800	5.017	4.337079738522187
1565600400	5.007	4.3370856685592685
1565601000	5.016	4.337091511277013
1565601600	5.035	4.33709743238647
1565602200	5.03	4.3371035180935715
1565602800	5.036	4.337109562100455
1565603400	5.051	4.337115657323264
1565604000	5.052	4.337121883257895
1565604600	5.056	4.337128117805066
1565605200	5.059	4.33713438712772
1565605800	5.064	4.337140682503966
1565606400	5.068	4.337147011385492
1565607000	5.072	4.337153404823481
1565607600	5.064	4.337159803434231
1565608200	5.068	4.337166141972617
1565608800	5.065	4.337172515282853
1565609400	5.067	4.337178854556927
1565610000	5.065	4.337185226688062
1565610600	5.07	4.33719157350402
1565611200	5.073	4.337197985741583
1565611800	5.072	4.337204398276061
1565612400	5.066	4.337210787690646
1565613000	5.043	4.3372171427824
1565613600	5.043	4.337223296451591
1565614200	5.052	4.337229441529209
1565614800	5.051	4.337235702310854
1565615400	5.058	4.337241908058803
1565616000	5.06	4.3372481880019755
1565616600	5.056	4.337254494960067
1565617200	5.068	4.337260762087457
1565617800	5.071	4.337267133739078
1565618400	5.063	4.33727353143774
1565619000	5.076	4.337279859270368
1565619600	5.074	4.337286293223626
1565620200	5.064	4.3372927523904865
1565620800	5.047	4.337299060083178
1565621400	5.053	4.337305247968473
1565622000	5.056	4.337311488059426
1565622600	5.052	4.3373177541981285
1565623200	5.04	4.337323985352455
1565623800	5.025	4.337330111773732
1565624400	5.047	4.337336107308822
1565625000	5.055	4.337342294547419
1565625600	5.012	4.337348551425906
1565626200	5.009	4.33735443330427
1565626800	5.009	4.337360298347187
1565627400	4.991	4.337366144443864
1565628000	5.008	4.337371842933488
1565628600	4.993	4.33737768953101
1565629200	4.979	4.337383405256964
1565629800	4.998	4.3373889988317975
1565630400	4.961	4.337394757948512
1565631000	4.959	4.337400194406668
1565631600	4.98	4.33740561333461
1565632200	5.007	4.33741121523843
1565632800	5.008	4.337417052418686
1565633400	5.016	4.33742289821466
1565634000	5.022	4.337428813647972
1565634600	5.022	4.337434781282144
1565635200	5.02	4.337440748812274
1565635800	5.015	4.33744670785565
1565636400	5.015	4.337452605106479
1565637000	5.006	4.337458511305985
1565637600	5.005	4.337464338949948
1565638200	5.012	4.337470157775453
1565638800	5.012	4.337476037517108
1565639400	5.021	4.337481924241292
1565640000	4.993	4.3374878751427355
1565640600	4.976	4.337493578978127
1565641200	4.974	4.3374991544998895
1565641800	4.99	4.337504702508584
1565642400	4.995	4.337510378838081
1565643000	4.998	4.337516120737747
1565643600	5.003	4.337521877642094
1565645400	5.013	4.337527678026671
1565646000	5.023	4.337533565470535
1565646600	5.027	4.337539539971411
1565647200	5.019	4.337545549231696
1565647800	5.03	4.337551488660728
1565648400	5.026	4.337557523859331
1565649000	5.027	4.337563524090084
1565649600	5.025	4.337569532931837
1565650200	5.029	4.337575524237829
1565650800	5.02	4.337581550301117
1565651400	5.016	4.337587487839746
1565652000	5.02	4.337593410376415
1565652600	5.004	4.3375993576894265
1565653200	4.941	4.337605165456718
1565653800	4.927	4.337610424074462
1565654400	4.92	4.337615560590876
1565655000	4.935	4.337620636013455
1565655600	4.921	4.337625842069945
1565656200	4.965	4.337630926029213
1565656800	4.979	4.337636383927578
1565657400	5.006	4.337641982570807
1565658000	4.997	4.33764780699079
1565658600	5.003	4.337653552879253
1565659200	4.988	4.337659350953787
1565659800	4.978	4.337665017379384
1565660400	4.997	4.337670598231015
1565661000	5.001	4.337676348455313
1565661600	4.998	4.337682128688052
1565662200	5.005	4.3376878779692785
1565662800	5.005	4.337693699983305
1565663400	4.995	4.337699497689049
1565664000	4.995	4.337705235227994
1565664600	4.986	4.337710962687997
1565665200	4.989	4.337716611625698
1565665800	4.993	4.3377222866055565
1565666400	4.988	4.337727992892608
1565667000	4.97	4.337733662408727
1565667600	4.976	4.337739171538857
1565668200	4.978	4.337744732852362
1565668800	4.987	4.337750315051844
1565669400	4.993	4.337755968458658
1565670000	4.998	4.337761677601485
1565670600	5.018	4.337767430209459
1565671200	5.025	4.337773356675977
1565671800	5.034	4.337779344625088
1565672400	5.005	4.337785410585929
1565673000	5.017	4.337791223775005
1565673600	5.052	4.337797141413349
1565674200	5.036	4.337803363885065
1565674800	5.047	4.3378094468500334
1565675400	5.055	4.337815625544522
1565676000	5.055	4.337821873829292
1565676600	5.074	4.337828122005192
1565677200	5.075	4.337834535601962
1565677800	5.061	4.337840957798996
1565678400	5.052	4.337847257910724
1565679000	5.077	4.337853479518408
1565679600	5.065	4.337859918806139
1565680200	5.043	4.337866253441128
1565680800	5.039	4.337872396309759
1565681400	5.028	4.337878504225108
1565682000	5.039	4.3378845162077155
1565682600	5.033	4.337890623911073
1565683200	5.018	4.337896689215503
1565683800	5.084	4.337902603794625
1565684400	5.094	4.3379091122295
1565685000	5.086	4.337915689571066
1565685600	5.087	4.3379222061552145
1565686200	5.065	4.337928731336783
1565686800	5.05	4.337935064765371
1565687400	5.04	4.337941267421604
1565688000	5.035	4.3379473928371475
1565688600	5.03	4.337953454643647
1565689200	5.029	4.337959482766131
1565689800	5.023	4.33796550667994
1565690400	4.994	4.337971469012671
1565691000	4.994	4.337977206792761
1565691600	4.993	4.337982897384307
1565692200	4.991	4.337988602710613
1565692800	5.013	4.337994290517293
1565693400	5.017	4.338000168694415
1565694000	5.013	4.338006076801661
1565694600	5.011	4.338011963035221
1565695200	4.993	4.338017827006588
1565695800	4.931	4.3380235293605285
1565696400	4.921	4.338028693985974
1565697000	4.933	4.338033771409066
1565697600	4.937	4.338038953290889
1565698200	4.976	4.338044169903675
1565698800	4.988	4.338049726090628
1565699400	4.979	4.338055386692213
1565700000	5.007	4.338060968812325
1565700600	4.997	4.3380667946909135
1565701200	4.998	4.338072533377458
1565701800	4.995	4.338078280673031
1565702400	5.001	4.338084001741782
1565703000	5.031	4.338089774963856
1565704200	5.016	4.3380958093479745
1565704800	5.012	4.338101712996831
1565705400	5.024	4.338107581708455
1565706000	5.033	4.338113554807172
1565706600	5.027	4.3381196062039
1565707200	5.035	4.33812560523199
1565707800	5.038	4.3381316738219695
1565708400	5.052	4.338137768430954
1565709000	5.051	4.338143984847826
1565709600	5.049	4.33815019244836
1565710200	5.056	4.338156382524797
1565710800	5.063	4.338162616744239
1565711400	5.068	4.338168945218957
1565712000	5.073	4.338175300417974
1565712600	5.091	4.338181699044769
1565713200	5.088	4.338188254297209
1565713800	5.09	4.338194783312873
1565714400	5.086	4.338201329629758
1565715000	5.084	4.338207844556943
1565715600	5.075	4.338214327740769
1565716200	5.075	4.338220750215504
1565716800	5.068	4.338227165470883
1565717400	5.05	4.33823351966495
1565718000	5.066	4.338239717022175
1565718600	5.061	4.3382460582870905
1565719800	5.054	4.338252346498103
1565720400	5.071	4.338258578356641
1565721000	5.063	4.338264953991923
1565721600	5.071	4.338271268120674
1565722200	5.067	4.33827764766316
1565723400	5.048	4.338283992268649
1565724000	5.018	4.338290171339856
1565724600	5.004	4.338296089117961
1565725200	5.004	4.338301884903361
1565725800	5.001	4.33830768058784
1565726400	4.982	4.33831345005311
1565727000	5.042	4.338319054003465
1565728200	5.009	4.338325180213122
1565728800	5.03	4.338331019022329
1565729400	5.041	4.3383370405515995
1565730000	5.044	4.338343158108726
1565730600	5.057	4.338349300936729
1565731200	5.054	4.3383555571999395
1565731800	5.047	4.338361787237746
1565732400	5.059	4.338367956229161
1565733000	5.055	4.338374229577269
1565733600	5.053	4.33838046799509
1565734200	5.06	4.338386688062631
1565734800	5.059	4.33839297062024
1565735400	5.05	4.338399243532154
1565736000	5.052	4.338405437990199
1565736600	5.054	4.338411649750171
1565737200	5.052	4.338417878811618
1565737800	5.063	4.3384240903551525
1565738400	5.059	4.338430397541803
1565739000	5.061	4.338436669800316
1565739600	5.069	4.3384429593586535
1565740200	5.065	4.338449332591373
1565740800	5.061	4.338455666124464
1565741400	5.065	4.338461931828073
1565742000	5.062	4.33846825576436
1565742600	5.057	4.338474553478168
1565743200	5.058	4.338480797597072
1565743800	5.05	4.338487064973153
1565744400	5.036	4.338493263179885
1565745000	5.039	4.338499326616924
1565745600	5.042	4.338505431140275
1565746200	5.019	4.33851155412815
1565746800	5.019	4.338517476826669
1565747400	5.017	4.338523399422084
1565748000	5.025	4.3385293045075155
1565748600	5.009	4.338535272013166
1565749200	5.016	4.33854111540213
1565749800	4.999	4.33854702290464
1565750400	5.02	4.33855275846163
1565751000	5.034	4.338558689143792
1565751600	5.04	4.3385647557105385
1565752200	5.062	4.338570846097611
1565752800	5.078	4.338577139777655
1565753400	5.074	4.338583572390657
1565754000	5.072	4.338589977111925
1565754600	5.068	4.338596359696453
1565755200	5.065	4.338602707347161
1565755800	5.082	4.338609028805153
1565756400	5.093	4.338615498081124
1565757000	5.081	4.338622062969925
1565757600	5.088	4.338628523317642
1565758200	5.081	4.338635044468036
1565758800	5.07	4.338641504590348
1565759400	5.074	4.338647883081401
1565760000	5.078	4.338654267862893
1565760600	5.079	4.338660701543709
1565761200	5.088	4.338667143814342
1565761800	5.089	4.3386736642882
1565762400	5.088	4.338680198064754
1565763000	5.093	4.3386867064947525
1565763600	5.091	4.338693277237803
1565764200	5.091	4.338699823361522
1565764800	5.089	4.33870636937133
1565778000	5.059	4.3387128978647125
1565778600	5.064	4.338719165209221
1565779200	5.068	4.338725475950161
1565779800	5.072	4.3387318213853785
1565780400	5.064	4.338738200265955
1565781000	5.068	4.338744511924548
1565781600	5.065	4.338750857028505
1565782200	5.067	4.338757175919882
1565782800	5.065	4.338763512102597
1565783400	5.07	4.338769830773915
1565784000	5.073	4.338776192837753
1565784600	5.072	4.338782580892143
1565785200	5.066	4.338788950175242
1565785800	5.043	4.338795287065313
1565786400	5.043	4.338801413419486
1565787000	5.052	4.338807540390287
1565787600	5.051	4.338813745193226
1565788200	5.058	4.338819941188241
1565788800	5.06	4.338826197974667
1565789400	5.056	4.33883247205185
1565790000	5.068	4.338838711220924
1565790600	5.071	4.338845054677373
1565791200	5.063	4.33885142412221
1565791800	5.076	4.33885773289425
1565792400	5.074	4.3388641365811225
1565793000	5.064	4.338870521833406
1565793600	5.047	4.338876839729716
1565794200	5.053	4.338883000008699
1565794800	5.056	4.338889212206625
1565795400	5.052	4.338895450393631
1565796000	5.04	4.33890165367619
1565796600	5.025	4.338907752463964
1565797200	5.047	4.338913729696639
1565797800	5.055	4.33891988013118
1565798400	5.012	4.338926132588999
1565799000	5.009	4.338931963883403
1565799600	5.009	4.338937792487953
1565800200	4.991	4.3389436351292945
1565800800	5.008	4.338949292822101
1565801400	4.993	4.338955112425522
1565802000	4.979	4.338960801454344
1565802600	4.998	4.3389663785667665
1565803200	4.961	4.338972100932434
1565803800	4.959	4.338977511329137
1565804400	4.98	4.338982904235889
1565805000	5.007	4.338988470304279
1565805600	5.008	4.3389942899140665
1565806200	5.016	4.339000108393399
1565806800	5.022	4.339005989909399
1565807400	5.022	4.339011937377691
1565808000	5.02	4.339017877644029
1565808600	5.015	4.3390238004122565
1565809200	5.015	4.339029679590879
1565809800	5.006	4.339035558667234
1565810400	5.005	4.339041358625102
1565811000	5.012	4.339047151268471
1565811600	5.012	4.339053003948444
1565812200	5.021	4.339058845975822
1565812800	4.993	4.339064787274752
1565813400	4.976	4.339070474409707
1565814000	4.974	4.339076013601656
1565814600	4.99	4.3390815248373995
1565815200	4.995	4.339087196055242
1565815800	4.998	4.339092910144625
1565816400	5.003	4.33909863031568
1565817000	4.983	4.339104403822908
1565817600	5.009	4.339110003304579
1565818200	5.013	4.33911582878958
1565818800	5.023	4.339121688957685
1565819400	5.027	4.3391276359841715
1565820000	5.019	4.339133617691053
1565820600	5.03	4.339139529726861
1565821200	5.026	4.339145537313694
1565821800	5.027	4.339151510013128
1565822400	5.025	4.3391575054375195
1565823000	5.029	4.339163455100391
1565823600	5.02	4.33916944647814
1565824200	5.016	4.339175373685903
1565824800	5.02	4.339181258912735
1565825400	5.004	4.339187178818313
1565826000	4.941	4.339192950101465
1565826600	4.927	4.3391981922839475
1565827200	4.92	4.339203303248469
1565827800	4.935	4.339208333355449
1565828400	4.921	4.339213547737569
1565829000	4.965	4.3392185921346655
1565829600	4.979	4.339224033144364
1565830200	5.006	4.339229595784826
1565830800	4.997	4.339235403508631
1565831400	5.003	4.339241112028864
1565832000	4.988	4.339246883042359
1565832600	4.978	4.339252514144675
1565833200	4.997	4.339258076996643
1565833800	5.001	4.339263795546824
1565834400	4.998	4.339269548723686
1565835000	5.005	4.3392752805454435
1565835600	5.005	4.339281063622609
1565836200	4.995	4.339286857021994
1565836800	4.995	4.339292551989148
1565837400	4.986	4.339298252553793
1565838000	4.989	4.339303858104412
1565838600	4.993	4.33930952298156
1565839200	4.988	4.339315195913146
1565839800	4.97	4.339320845178171
1565840400	4.976	4.339326327914455
1565841000	4.978	4.3393318627152695
1565841600	4.987	4.339337414806313
1565842200	4.993	4.339343044688407
1565842800	4.998	4.3393487173836975
1565843400	5.018	4.339354444275912
1565844000	5.025	4.339360352411421
1565844600	5.034	4.339366305483708
1565845200	5.005	4.339372350875363
1565845800	5.017	4.339378136979633
1565846400	5.052	4.339384027294853
1565847000	5.036	4.339390221711493
1565847600	5.047	4.3393962770118755
1565848200	5.055	4.339402429833961
1565848800	5.055	4.339408666049141
1565849400	5.074	4.3394148581472045
1565850000	5.075	4.339421253237834
1565850600	5.061	4.339427646961676
1565851200	5.052	4.339433947186079
1565851800	5.077	4.339440112473816
1565852400	5.065	4.339446523250761
1565853000	5.043	4.339452829614691
1565853600	5.039	4.339458944651115
1565854200	5.028	4.339465020416224
1565854800	5.039	4.339471009265214
1565855400	5.033	4.339477089218201
1565856000	5.018	4.339483116916979
1565857200	5.094	4.339489014140819
1565857800	5.086	4.339495571798571
1565858400	5.087	4.3395020598127925
1565859000	5.065	4.339508556405354
1565860200	5.04	4.339514868774366
1565860800	5.035	4.339520948081434
1565861400	5.03	4.339526993907685
1565862000	5.029	4.33953299468122
1565862600	5.023	4.339538982052825
1565863200	4.994	4.339544926390071
1565863800	4.994	4.339550619687167
1565864400	4.993	4.339556301491292
1565865000	4.991	4.339561980203183
1565865600	5.013	4.3395676414356466
1565866200	5.017	4.3395734937560295
1565866800	5.013	4.339579380735537
1565867400	5.011	4.3395852328521896
1565868000	4.993	4.3395910674870075
1565868600	4.931	4.339596745600693
1565869200	4.921	4.339601874386786
1565869800	4.933	4.339606937094294
1565870400	4.937	4.339612093536557
1565871000	4.976	4.339617274193834
1565871600	4.988	4.339622814563781
1565872200	4.979	4.339628448657902
1565872800	5.007	4.339634004449004
1565873400	4.997	4.339639803446209
1565874000	4.998	4.339645515449586
1565874600	4.995	4.339651236042924
1565875200	5.001	4.339656930469388
1565875800	5.031	4.339662666393274
1565876400	5.018	4.3396686839635565
1565877000	5.016	4.339674577935335
1565877600	5.012	4.339680476275692
1565878200	5.024	4.3396862960590274
1565878800	5.033	4.3396922475541615
1565879400	5.027	4.339698265750307
1565880000	5.035	4.339704230316065
1565880600	5.038	4.3397102713758
1565881200	5.052	4.339716345485508
1565881800	5.051	4.3397225340365075
1565882400	5.049	4.3397287137917235
1565883000	5.056	4.339734876063214
1565883600	5.063	4.339741115702917
1565884200	5.068	4.339747382733407
1565884800	5.173	4.339753709753088
1565885400	5.191	4.339760948853816
1565886000	5.188	4.339768344279955
1565886600	5.19	4.339775713479
1565887200	5.186	4.339783099925286
1565887800	5.184	4.339790451492959
1565888400	5.175	4.339797778468954
1565889000	5.175	4.339805041308673
1565889600	5.168	4.339812296933365
1565890200	5.15	4.339819491621131
1565890800	5.166	4.339826529814441
1565891400	5.161	4.339833699790681
1565892000	5.154	4.339840840384314
1565892600	5.154	4.339847912956609
1565893200	5.171	4.339854985406024
1565893800	5.163	4.33986220540841
1565894400	5.171	4.339869355791448
1565895000	5.167	4.339876575543569
1565895600	5.141	4.339883774541298
1565896200	5.148	4.339890719330096
1565896800	5.118	4.339897738920448
1565897400	5.104	4.339904497798009
1565898000	5.104	4.339911131348691
1565898600	5.101	4.339917779045367
1565899200	5.082	4.339924402184904
1565899800	5.142	4.339930828563238
1565900400	5.114	4.339937795323468
1565901000	5.109	4.339944518757221
1565901600	5.13	4.339951198645007
1565902200	5.141	4.339958044786345
1565902800	5.144	4.339965018413647
1565903400	5.157	4.339972001945577
1565904000	5.154	4.339979098268103
1565904600	5.147	4.339986168410997
1565905200	5.159	4.339993176806826
1565905800	5.155	4.340000290957727
1565906400	5.153	4.340007369417569
1565907000	5.16	4.34001442329716
1565907600	5.159	4.340021552023623
1565908200	5.15	4.340028664854395
1565908800	5.152	4.3400356923104715
1565909400	5.154	4.340042748665857
1565910000	5.152	4.340049820225108
1565910600	5.163	4.340056871770376
1565911200	5.159	4.340064018724056
1565911800	5.161	4.340071130815394
1565912400	5.169	4.340078260152152
1565913000	5.165	4.340085458840287
1565913600	5.161	4.340092622666089
1565914200	5.165	4.3400997516304685
1565914800	5.162	4.340106905270926
1565915400	5.157	4.340114052608271
1565916000	5.158	4.340121146464734
1565916600	5.15	4.340128248881944
1565917200	5.136	4.340135281704818
1565917800	5.139	4.340142192774134
1565918400	5.142	4.340149129891106
1565919000	5.119	4.340156082944159
1565919600	5.119	4.340162856026399
1565920800	5.125	4.340169619055062
1565921400	5.109	4.340176434066793
1565922000	5.116	4.340183110026657
1565922600	5.099	4.340189846653468
1565923200	5.12	4.340196435543384
1565923800	5.134	4.340203206675582
1565924400	5.14	4.340210099247182
1565925000	5.162	4.34021704379689
1565925600	5.178	4.340224179249624
1565926200	5.174	4.340231453503517
1565926800	5.172	4.3402386929001215
1565927400	5.168	4.340245914805682
1565928000	5.165	4.340253100612288
1565928600	5.182	4.340260262732907
1565929200	5.193	4.340267573950139
1565929800	5.181	4.340274974821036
1565930400	5.188	4.340282273405738
1565931000	5.181	4.340289634305163
1565931600	5.17	4.340296933467704
1565932200	5.174	4.340304137002953
1565932800	5.178	4.340311375139996
1565933400	5.179	4.340318647879011
1565934000	5.188	4.340325929173575
1565934600	5.189	4.340333278543849
1565935200	5.188	4.340340648817321
1565935800	5.193	4.3403480074969645
1565936400	5.191	4.340355431821606
1565937000	5.191	4.340362802548877
1565937600	5.189	4.3403701872574665
1565938200	5.19	4.340377554475216
1565938800	5.183	4.340384930246287
1565939400	5.179	4.34039224512119
1565940000	5.178	4.340399525144758
1565940600	5.169	4.340406796360922
1565941200	5.169	4.340413989322455
1565941800	5.168	4.340421182159104
1565942400	5.17	4.340428366190093
1565943000	5.174	4.340435574021005
1565943600	5.175	4.340442803322946
1565944800	5.119	4.3404500477430545
1565945400	5.117	4.340456805930505
1565946000	5.107	4.340463546639814
1565946600	5.116	4.340470200428809
1565947200	5.135	4.340476932224574
1565947800	5.13	4.340483828826872
1565948400	5.136	4.34049068190893
1565949000	5.151	4.34049758695218
1565949600	5.152	4.340504622074856
1565950200	5.156	4.34051166575528
1565950800	5.159	4.340518744032634
1565951400	5.164	4.3405258482262985
1565952000	5.168	4.34053300274821
1565952600	5.172	4.340540177757718
1565953200	5.164	4.340547391115074
1565953800	5.168	4.340554541509349
1565954400	5.165	4.340561723198167
1565955000	5.167	4.3405688787244925
1565955600	5.165	4.340576051485014
1565956200	5.17	4.340583206439288
1565957400	5.172	4.3405904053115805
1565958000	5.166	4.340597621093377
1565958600	5.143	4.34060478467654
1565959200	5.143	4.340611752063295
1565959800	5.152	4.340618702317548
1565960400	5.151	4.34062574402984
1565961000	5.158	4.34063278958668
1565961600	5.16	4.340639880409974
1565962200	5.156	4.340646991182702
1565962800	5.168	4.340654067118521
1565963400	5.171	4.3406612470710755
1565964000	5.163	4.340668452933674
1565964600	5.176	4.340675589246044
1565965200	5.174	4.340682838249459
1565965800	5.164	4.340690069771073
1565966400	5.147	4.340697206873724
1565967000	5.153	4.34070421061919
1565967600	5.156	4.340711260272309
1565968200	5.152	4.340718335097799
1565968800	5.14	4.340725375090031
1565969400	5.125	4.340732310829577
1565970000	5.147	4.340739116286738
1565970600	5.155	4.340746112528417
1565971200	5.073	4.340753170986747
1565971800	5.091	4.340759531949605
1565972400	5.088	4.340766041910712
1565973000	5.09	4.3407725257275755
1565973600	5.086	4.340779026785946
1565974200	5.084	4.34078548551026
1565974800	5.075	4.34079194179559
1565975400	5.075	4.340798312364425
1565976000	5.068	4.340804682822709
1565976600	5.05	4.340810992433969
1565977200	5.066	4.340817145757594
1565977800	5.061	4.340823437798254
1565978400	5.054	4.340829686347665
1565979000	5.054	4.340835874054277
1565979600	5.071	4.3408420616535235
1565980200	5.063	4.340848389561144
1565980800	5.071	4.340854674528036
1565981400	5.067	4.340860996876627
1565982000	5.041	4.340867296830672
1565982600	5.048	4.340873400343153
1565983200	5.018	4.340879505999324
1565983800	5.004	4.3408853805177685
1565984400	5.004	4.340891123549288
1565985000	5.001	4.340896886332484
1565985600	4.982	4.340902593212537
1565986200	5.042	4.34090817486206
1565986800	5.014	4.340914250006945
1565987400	5.009	4.340920096295653
1565988000	5.03	4.340925892028352
1565988600	5.041	4.340931879763264
1565989200	5.044	4.340937942970165
1565989800	5.057	4.3409440420216185
1565990400	5.054	4.340950253741056
1565991000	5.047	4.340956439328222
1565991600	5.059	4.340962564084768
1565992200	5.055	4.3409687928312435
1565992800	5.053	4.340974986771223
1565993400	5.06	4.340981163254684
1565994000	5.059	4.340987400352182
1565994600	5.05	4.3409936286670945
1565995800	5.054	4.340999783523622
1565996400	5.052	4.341005963533534
1565997000	5.063	4.341012130806263
1565997600	5.059	4.3410183933868804
1565998200	5.061	4.341024621162838
1565998800	5.069	4.341030866178615
1565999400	5.065	4.341037180476889
1566000600	5.065	4.341043459970509
1566001800	5.057	4.341049739355196
1566002400	5.058	4.341055949241927
1566003000	5.05	4.341062167694483
1566003600	5.036	4.341068316651342
[truncated: 10,589 more rows]
