# Supplementary material for: A novel dissolved oxygen prediction model based on enhanced semi-naive Bayes for ocean ranches in northeast China
Source: PeerJ Comput Sci. 2021 Jun 11;7:e591. doi: 10.7717/peerj-cs.591 (PMC8205303; doi:10.7717/peerj-cs.591)
Supplement: Supplemental Information 1 — Source code for prediction algorithms built in Go, and source code for comparison algorithms and other related methods built in Python. [file peerj-cs-07-591-s001.zip › packet/Result-ARIMA/Result-ARIMA-0-0-1.csv]

Timestamp	real	predict
1564267200	4.197	4.41606499864233
1564267800	4.253	4.1327630910453355
1564268400	4.174	4.445357168834963
1564269000	4.108	4.084584767181092
1564269600	4.037	4.356153045498118
1564270200	4.102	4.04054649230943
1564270800	4.14	4.39119259123967
1564271400	4.166	4.103153974433942
1564272000	4.19	4.392472213490839
1564272600	4.257	4.148036765065432
1564273200	4.29	4.434957391425504
1564273800	4.279	4.201023420904015
1564274400	4.421	4.406408903457674
1564275000	4.291	4.348013503509185
1564275600	4.249	4.28204478919213
1564276200	4.306	4.3041261120924466
1564276800	4.353	4.336295946519083
1564277400	4.341	4.349958892491026
1564278000	4.425	4.326316021615894
1564278600	4.349	4.425486798407673
1564279200	4.301	4.264104391190565
1564279800	4.322	4.368561859845535
1564280400	4.293	4.2916734586144
1564281000	4.257	4.335792053276864
1564281600	4.353	4.2619791279542145
1564282200	4.426	4.418425768487786
1564282800	4.377	4.341548240700247
1564283400	4.493	4.367231815834371
1564284000	4.326	4.450440622948424
1564284600	4.392	4.219926359709217
1564285200	4.404	4.493101636247565
1564285800	4.372	4.252484820358804
1564286400	4.433	4.444681117858725
1564287000	4.33	4.323812563972737
1564287600	4.553	4.340274603544912
1564288200	4.453	4.530557238104859
1564288800	4.537	4.263124628869008
1564289400	4.498	4.586896819070869
1564290000	4.572	4.2526808759204915
1564290600	4.67	4.628767072461795
1564291200	4.782	4.372572756811081
1564291800	4.688	4.7117892540103625
1564292400	4.55	4.3126757592944065
1564293000	4.597	4.553237946719645
1564293600	4.571	4.374914092978418
1564294200	4.535	4.51524999609074
1564294800	4.426	4.352795963112766
1564295400	4.457	4.402043222287494
1564296000	4.419	4.385233357121127
1564296600	4.464	4.365711950893287
1564297200	4.515	4.4251557918901625
1564297800	4.605	4.417378168925332
1564298400	4.565	4.507461751804747
1564299000	4.582	4.3876195822645965
1564299600	4.416	4.513692626955024
1564300200	4.567	4.244610320621296
1564300800	4.493	4.631628688754409
1564301400	4.529	4.206899933721628
1564302000	4.578	4.6313648925362045
1564302600	4.711	4.285456204710967
1564303200	4.685	4.7266713378632685
1564303800	4.703	4.296235726866861
1564304400	4.688	4.70937595200719
1564305000	4.633	4.314940034345826
1564305600	4.603	4.6276595065531
1564306200	4.632	4.31191996524093
1564306800	4.676	4.629525241641077
1564307400	4.697	4.377460334507259
1564308000	4.732	4.62903346153493
1564308600	4.615	4.429511873360525
1564309200	4.541	4.505540088152734
1564309800	4.435	4.367323545708412
1564310400	4.595	4.397004950930841
1564311000	4.521	4.517067564518281
1564311600	4.602	4.33828263024817
1564312200	4.593	4.57762076058833
1564312800	4.495	4.348833125089222
1564313400	4.442	4.4693271074043945
1564314000	4.294	4.309490701328044
1564314600	4.435	4.320395073456705
1564315200	4.478	4.440251093309649
1564315800	4.536	4.369446077437601
1564316400	4.364	4.4881139411267945
1564317000	4.498	4.2203263326687335
1564317600	4.602	4.590488460033007
1564318200	4.662	4.345279816367311
1564318800	4.434	4.626466471942337
1564319400	4.621	4.157362024272112
1564320000	4.57	4.761822206269997
1564320600	4.601	4.157960570678109
1564321200	4.543	4.742848601500965
1564321800	4.469	4.150570702728074
1564322400	4.473	4.628049972638913
1564323000	4.595	4.191845434419187
1564323600	4.527	4.706108283557694
1564324200	4.553	4.169685483641484
1564324800	4.529	4.687832778546527
1564325400	4.494	4.18836879911983
1564326000	4.542	4.616267674988231
1564326600	4.391	4.266279515347744
1564327200	4.398	4.449602041696986
1564327800	4.501	4.287161847261033
1564328400	4.456	4.531705697534703
1564329600	4.402	4.2649583824937585
1564330200	4.47	4.4609568917723825
1564330800	4.375	4.343036798757523
1564331400	4.492	4.36415282323952
1564332000	4.502	4.4524894756941205
1564332600	4.363	4.380321528349106
1564333200	4.295	4.318751184989482
1564333800	4.457	4.312827401603535
1564334400	4.409	4.467532352863
1564335000	4.344	4.280786032228697
1564335600	4.338	4.392947992391577
1564336200	4.316	4.284088292220533
1564336800	4.379	4.364109887598127
1564337400	4.361	4.34842866673568
1564338000	4.427	4.346292668179348
1564338600	4.513	4.4090655736904
1564339200	4.539	4.430465688126805
1564339800	4.455	4.4347052457767235
1564340400	4.405	4.353413320676299
1564341000	4.535	4.38224249872304
1564341600	4.313	4.4754505506652755
1564342200	4.422	4.185056623878365
1564342800	4.41	4.553009566951238
1564343400	4.321	4.202968526630646
1564344000	4.238	4.44345936370082
1564344600	4.333	4.145434119577347
1564345200	4.389	4.507518815313266
1564345800	4.372	4.2255308789072465
1564346400	4.339	4.469658072005668
1564347000	4.171	4.214347701049645
1564347600	4.313	4.294783141400371
1564348200	4.29	4.351500863514891
1564348800	4.327	4.278058503259438
1564349400	4.207	4.379806241495608
1564350000	4.09	4.175514309170477
1564350600	4.408	4.255932103656967
1564351200	4.465	4.474811494527218
1564351800	4.274	4.325677079232674
1564352400	4.353	4.287106779019636
1564353000	4.366	4.395421616221605
1564353600	4.293	4.307610644575509
1564354200	4.311	4.32125526583979
1564354800	4.297	4.32526755986518
1564355400	4.23	4.308672939035534
1564356000	4.36	4.262234754750385
1564356600	4.331	4.42478323168542
1564357200	4.255	4.248314171615205
1564357800	4.265	4.340873224657705
1564358400	4.196	4.264812938778063
1564359000	4.184	4.271316171912242
1564359600	4.425	4.254268265818543
1564360200	4.205	4.492002418061611
1564360800	4.136	4.070301833873403
1564361400	4.121	4.3952345630621075
1564362000	3.978	4.082061023027662
1564362600	3.916	4.23883461467192
1564363200	4.052	4.03728026904172
1564363800	4.03	4.348258183726529
1564364400	3.98	4.041491416780913
1564365000	3.878	4.278040989223289
1564365600	4.029	3.9661400788450414
1564366200	3.935	4.392595879791413
1564366800	4.004	3.9131106319543774
1564367400	4.033	4.418412081135923
1564368000	4.278	3.979606780818157
1564368600	4.306	4.609575724121708
1564369200	4.203	4.055000313267011
1564369800	4.318	4.471020972520977
1564370400	4.395	4.193700429593549
1564371000	4.404	4.520124681090204
1564371600	4.516	4.227693021778671
1564372200	4.466	4.6002836061322805
1564372800	4.404	4.210966708328796
1564373400	4.401	4.512512792722029
1564374000	4.221	4.231945937298581
1564374600	4.362	4.324593555799568
1564375200	4.371	4.369139123618575
1564375800	4.467	4.336392516282506
1564376400	4.328	4.455003662742798
1564377000	4.368	4.217674944105652
1564377600	4.413	4.4731693006923905
1564378200	4.238	4.279248209084403
1564378800	4.077	4.296678770679144
1564379400	4.272	4.132293895953753
1564380000	4.243	4.463383656408748
1564380600	4.315	4.131643019595376
1564381200	4.5	4.50359694674083
1564381800	4.324	4.331363354715891
1564382400	4.262	4.327893392544163
1564383000	4.282	4.273970799893186
1564383600	4.427	4.3420729744334325
1564384200	4.351	4.412917436193819
1564384800	4.37	4.277634200155714
1564385400	4.421	4.4197710189579364
1564386000	4.378	4.335810164751729
1564386600	4.323	4.373546540190892
1564387200	4.097	4.288111169781341
1564387800	4.227	4.158611106930995
1564388400	4.043	4.397679814235723
1564389000	4.244	4.007916758768289
1564389600	4.244	4.552168147228337
1564390200	4.267	4.050765175115541
1564390800	4.232	4.533880754225159
1564391400	4.387	4.056556436144127
1564392000	4.354	4.639096691666453
1564392600	4.382	4.072020289288406
1564393200	4.463	4.620243955860685
1564393800	4.429	4.189808506431765
1564394400	4.37	4.555030859493411
1564395000	4.359	4.1642108071242045
1564395600	4.38	4.514124925407345
1564396200	4.196	4.211109364951759
1564396800	4.347	4.3207525740471
1564397400	4.454	4.358853096121213
1564398000	4.408	4.422328711515114
1564398600	4.474	4.321473527369264
1564399200	4.372	4.475192243326909
1564399800	4.414	4.239608448191942
1564400400	4.349	4.495336710634624
1564401000	4.384	4.199861952033415
1564401600	4.411	4.504316147336113
1564402200	4.329	4.248708944838107
1564402800	4.336	4.408646494126092
1564403400	4.615	4.267751042646793
1564404000	4.409	4.654586778867506
1564404600	4.044	4.108431364877251
1564405200	4.192	4.275320012442954
1564405800	4.52	4.257917357284936
1564406400	4.489	4.576124577920826
1564407000	4.399	4.254415436428538
1564407600	4.28	4.467880102960175
1564408200	4.269	4.161593665646376
1564408800	4.298	4.433628225654594
1564409400	4.17	4.209730338212629
1564410000	4.151	4.298075580752743
1564410600	4.2	4.1991812444678045
1564411200	4.291	4.335428980352263
1564411800	4.263	4.293743742326271
1564412400	4.074	4.306350731823016
1564413000	4.251	4.120616169448964
1564413600	4.259	4.454787848110966
1564414200	3.949	4.15429881824694
1564414800	3.79	4.145533333607153
1564416000	3.989	4.007123661526589
1564416600	3.786	4.317962187492917
1564417200	3.621	3.844579747695027
1564417800	3.483	4.128673304921749
1564418400	3.425	3.7398092602012376
1564419000	3.818	4.044612348019153
1564419600	3.838	4.1258593940960475
1564420200	4.086	4.069430664232069
1564420800	3.803	4.349885634894905
1564421400	4.184	3.8307930434278457
1564422000	4.334	4.66001045596047
1564422600	4.243	4.034274490249049
1564423200	3.997	4.526904644313743
1564423800	4.208	3.8464314465113447
1564424400	4.285	4.667708222088276
1564425000	4.113	3.9820369272139757
1564425600	4.174	4.455258272933003
1564426200	4.223	4.075495479938185
1564426800	4.193	4.470494677111325
1564427400	4.113	4.0789609273286445
1564428000	4.275	4.3659607380026015
1564428600	4.26	4.250803628330152
1564429200	4.295	4.343073100901133
1564429800	4.002	4.290312998279417
1564430400	4.018	4.068987763507143
1564431000	4.255	4.287622084100738
1564431600	4.237	4.304540855977101
1564432200	4.205	4.272370805290492
1564432800	4.284	4.272526350471973
1564433400	4.34	4.345161861408521
1564434000	4.353	4.329836333765741
1564434600	4.248	4.355931625685169
1564435200	4.259	4.235158367259644
1564435800	4.256	4.356554781922234
1564436400	4.188	4.241952947903496
1564437000	4.154	4.284883944994317
1564437600	4.043	4.214009065674868
1564438200	4.27	4.1770409294839785
1564438800	4.225	4.420223050734465
1564439400	4.321	4.15473212130496
1564440000	4.259	4.487758173502192
1564440600	4.142	4.123837001730216
1564441200	4.133	4.351313145787334
1564441800	4.145	4.133456152221479
1564442400	4.085	4.34521174649894
1564443000	4.273	4.094853051417923
1564443600	4.137	4.498693029988468
1564444200	4.192	4.0013609678329605
1564444800	4.169	4.510198117854928
1564445400	4.162	4.020239886746197
1564446000	4.028	4.4651649831533184
1564446600	4.173	3.9318267046099176
1564447200	4.154	4.556744839224331
1564447800	4.222	3.963534543390555
1564448400	4.168	4.572671902990722
1564449000	4.33	3.96175799246497
1564449600	4.122	4.6738003771643815
1564450200	3.903	3.8262173897361804
1564450800	4.096	4.405289388420327
1564451400	4.206	4.049623059691914
1564452000	4.057	4.478611312799511
1564452600	4.021	3.9461449551988275
1564453200	4.152	4.403505003352178
1564453800	4.128	4.102849037879032
1564454400	4.181	4.357712389415637
1564455000	4.045	4.171747340706931
1564455600	4.134	4.217774313052453
1564456200	4.144	4.257360717094777
1564456800	4.167	4.230102813136204
1564457400	4.02	4.276400771418848
1564458000	3.898	4.0983240044997045
1564458600	3.828	4.149980178430177
1564459200	3.98	4.037900895263327
1564459800	4.027	4.281178642813676
1564460400	3.966	4.100356297132324
1564461000	3.975	4.210738546063804
1564461600	3.932	4.117337588613183
1564462200	4.112	4.163765564570752
1564462800	4.092	4.286816120637565
1564463400	4.074	4.155029481699202
1564464000	3.865	4.2598524655153795
1564464600	3.77	3.970740759404907
1564465200	3.879	4.149560128776924
1564465800	4.127	4.085235392435238
1564466400	3.894	4.372960827897095
1564467000	4.162	3.8932421424359225
1564467600	4.234	4.582071112976701
1564468200	4.208	4.0138218358510604
1564468800	4.064	4.513362795152272
1564469400	3.937	3.9205052485596896
1564470000	3.808	4.34966775484126
1564470600	3.921	3.835463145561239
1564471200	4.051	4.413263518566947
1564471800	4.08	4.000731732207889
1564472400	4.136	4.407483787333467
1564473000	4.246	4.084357445306065
1564473600	4.355	4.483367038258688
1564474200	3.784	4.2162009743232005
1564474800	4.568	3.9362938482321947
1564475400	4.376	4.916405360523573
1564476000	4.493	3.836611437045825
1564476600	4.392	4.93914781232362
1564477200	4.442	3.8304015652348236
1564477800	4.39	4.897885832494041
1564478400	4.315	3.8665744283394092
1564479000	4.304	4.747562963488808
1564479600	4.173	3.9258326042325686
1564480200	4.19	4.562154146912387
1564480800	4.183	3.9916151901377406
1564482000	4.218	4.510762377790392
1564482600	4.265	4.064751527533034
1564483200	4.258	4.518925742440207
1564483800	4.104	4.094079492851725
1564484400	4.113	4.343587960161717
1564485000	4.069	4.122023422559588
1564485600	4.122	4.285598108494414
1564486200	4.032	4.183731866293383
1564486800	4.076	4.194660585194008
1564487400	4.069	4.22512435583418
1564488000	4.192	4.19060931021137
1564488600	4.055	4.335715426555807
1564489200	4.109	4.07582817373424
1564489800	4.06	4.36498879525303
1564490400	4.145	4.05346186531303
1564491000	4.232	4.418753697224853
1564491600	4.138	4.162381156320885
1564492200	4.19	4.311962409190513
1564492800	4.087	4.222066018910654
1564493400	4.057	4.20999235882282
1564494000	4.04	4.193475573230337
1564494600	3.908	4.193027829122391
1564495200	3.926	4.07183373373199
1564495800	4.216	4.200060378532848
1564496400	4.351	4.349090343651081
1564497000	4.383	4.336165623795612
1564497600	4.231	4.377552238048235
1564498200	4.369	4.199397096984008
1564498800	4.226	4.4906500940928815
1564499400	4.305	4.090600803447134
1564500000	4.364	4.5319166703577585
1564500600	4.187	4.179715072340734
1564501200	4.241	4.34111512993315
1564501800	4.235	4.242173886881214
1564502400	4.368	4.327793499329569
1564503000	4.11	4.371442123437036
1564503600	4.352	4.09355153486315
1564504200	4.25	4.572492058384905
1564504800	4.424	4.037309562605601
1564505400	4.145	4.690632915374781
1564506000	4.202	3.831744392196988
1564506600	4.195	4.6754890219154115
1564507200	3.977	3.891755951124516
1564507800	4.075	4.412922900304752
1564508400	4.088	4.023087320555036
1564509000	4.412	4.394188531792584
1564509600	4.328	4.350798306124366
1564510200	4.272	4.313387338554072
1564510800	4.215	4.296262059419686
1564511400	4.217	4.259527223421999
1564512000	4.164	4.2952098187286
1564512600	4.136	4.213511285523433
1564513200	4.095	4.262978169628039
1564513800	4.151	4.179635236683863
1564514400	4.216	4.3080005517939695
1564515000	4.225	4.249625386457908
1564515600	4.21	4.311692503671021
1564516200	4.17	4.24069480510483
1564516800	4.141	4.269249372649664
1564517400	4.294	4.216226647033055
1564518000	4.097	4.4060208468339495
1564518600	4.099	4.049691824636007
1564519200	4.335	4.3797936811139495
1564519800	4.509	4.293104122418282
1564520400	4.429	4.533261017673482
1564521000	4.456	4.2383232979763505
1564521600	4.397	4.534903347852756
1564522200	4.196	4.207332649819438
1564522800	4.326	4.3239322390657975
1564524000	4.259	4.336277025040268
1564524600	4.313	4.263181497232404
1564525200	4.226	4.380265646519302
1564525800	4.185	4.192256073793101
1564526400	4.169	4.32768452358139
1564527000	4.246	4.18818245835102
1564527600	4.171	4.387630134051962
1564528200	4.27	4.134798929237631
1564528800	4.273	4.458916214249483
1564529400	4.286	4.163092470118557
1564530000	4.113	4.44759004902865
1564530600	4.071	4.026127373093399
1564531200	4.171	4.375697590911588
1564531800	4.293	4.145784605725951
1564532400	4.168	4.469976937284519
1564533000	4.119	4.056166461428388
1564533600	4.215	4.392238475977507
1564534200	4.224	4.17107627493125
1564534800	4.185	4.383107204471976
1564535400	4.146	4.151849230205164
1564536000	4.084	4.328960947913093
1564536600	4.021	4.108682486423725
1564537200	4.138	4.253568989778847
1564537800	3.965	4.22787740759458
1564538400	4.042	4.092169522778094
1564539000	3.952	4.288119344333711
1564539600	3.949	4.024690703841274
1564540200	3.959	4.264601673672836
1564540800	3.937	4.052797610101892
1564541400	3.858	4.2276472075796425
1564542000	4.156	3.9937891657873847
1564542600	4.233	4.483751084490772
1564543200	4.247	4.103317373902042
1564543800	4.355	4.466680602952332
1564544400	4.304	4.231432729396761
1564545000	4.353	4.4011669456378275
1564545600	4.241	4.289943236927818
1564546200	4.3	4.2892273076821175
1564546800	4.171	4.344239060242401
1564547400	4.191	4.174720575594071
1564548000	4.096	4.349309272062928
1564548600	4.191	4.100954088791442
1564549200	4.201	4.417261849541062
1564549800	4.382	4.13508088512377
1564550400	4.24	4.561777340533853
1564551000	4.376	4.03787663000542
1564551600	4.349	4.645796547391918
1564552200	4.233	4.060890605128428
1564552800	4.124	4.492858729546239
1564553400	3.928	3.9945027458772198
1564554000	3.83	4.273037422209628
1564554600	4.167	3.926159729331787
1564555200	4.434	4.556163402407039
1564555800	4.255	4.221756666310679
1564556400	4.187	4.364920269510957
1564557000	4.197	4.170390135428942
1564557600	4.571	4.358806849471856
1564558200	4.465	4.529772731150032
1564558800	4.285	4.274626243533492
1564559400	4.33	4.3438526364902135
1564560000	4.375	4.321534610526979
1564560600	4.211	4.3835500867283725
1564561200	4.399	4.175337593653518
1564561800	4.507	4.540339620907895
1564562400	4.431	4.3035839847068855
1564563000	4.329	4.4516773082977155
1564563600	4.402	4.2212845213943595
1564564200	4.337	4.500778803279232
1564564800	4.317	4.1834213494146635
1564565400	4.393	4.4573549293490515
1564566000	4.348	4.275013656109173
1564566600	4.37	4.401536235307533
1564567200	4.372	4.305247585960083
1564567800	4.269	4.395794048016372
1564568400	4.301	4.217493306476772
1564569000	4.279	4.411227637547595
1564569600	4.471	4.212487033196014
1564570200	4.383	4.572448699268202
1564570800	4.195	4.159775250679749
1564571400	4.333	4.366748948255604
1564572000	4.218	4.303208615814328
1564572600	4.258	4.255801618167816
1564573200	4.377	4.336322530165071
1564573800	4.131	4.37177080670973
1564574400	4.207	4.112491619806177
1564575000	4.137	4.421358235890118
1564575600	4.165	4.072335123426548
1564576200	4.176	4.419656657084024
1564576800	4.154	4.109827743539562
1564577400	4.124	4.374981068480858
1564578000	4.036	4.103077080116322
1564578600	4.067	4.272491144720396
1564579200	4.08	4.144978552025687
1564579800	4.112	4.274419801537037
1564580400	4.034	4.184652644834178
1564581000	3.982	4.195490111488535
1564582800	3.839	4.1375996248248645
1564583400	4.039	4.0591904097879015
1564584000	4.321	4.31566499254285
1564584600	4.327	4.339179524658589
1564585200	4.401	4.323044598121639
1564585800	4.435	4.4060797129534235
1564586400	4.399	4.360908272503379
1564587000	4.488	4.3693577746095285
1564587600	4.31	4.4435642126943184
1564588200	4.284	4.21122517850572
1564588800	4.334	4.4013093986558385
1564589400	4.266	4.27226030038498
1564590000	4.297	4.328499701895106
1564590600	4.157	4.305248204506205
1564591200	4.168	4.1976949843634355
1564591800	4.198	4.306907726554229
1564592400	4.264	4.233933766700686
1564593000	4.156	4.3619594160309445
1564593600	4.005	4.144525144830859
1564594200	4.231	4.205723187974593
1564594800	4.009	4.357541944479478
1564595400	4.091	4.013167866695398
1564596000	3.96	4.405952229464579
1564596600	3.954	3.923425691010923
1564597200	3.857	4.36241050578508
1564597800	4.022	3.8686440925601713
1564598400	3.85	4.475512773470099
1564599000	3.703	3.7579971738110407
1564599600	3.867	4.28356340571592
1564600200	3.302	3.9504769472912487
1564600800	3.233	3.736824142836861
1564601400	3.015	3.8700708430915762
1564602000	3.035	3.546482513481174
1564602600	2.907	3.862991788818296
1564603200	2.532	3.4534860715682942
1564603800	2.948	3.4852568807735387
1564604400	3.758	3.8392067021565333
1564605000	3.985	4.259326748207742
1564605600	4.029	4.081416393872227
1564606200	3.969	4.2858434100094005
1564606800	3.972	4.04224300923687
1564607400	4.101	4.269414645587048
1564608000	4.331	4.178974288483016
1564608600	4.104	4.474172388493019
1564609200	4.176	3.9931078023629336
1564609800	4.226	4.502603829030817
1564610400	4.258	4.079303540006695
1564611000	4.251	4.498736793286021
1564611600	4.496	4.105895489703465
1564612200	4.324	4.6934911341186485
1564612800	4.26	3.9937347459768864
1564613400	4.43	4.579406067390155
1564614000	4.201	4.196482288617654
1564614600	4.438	4.338278725488115
1564615200	4.497	4.425983039476004
1564615800	4.326	4.399541476661725
1564616400	4.262	4.266371137164981
1564617000	4.154	4.330091642874618
1564617600	4.183	4.171897636309794
1564618200	4.263	4.344343398853247
1564618800	4.358	4.259179773367706
1564619400	4.175	4.4251504691169705
1564620000	4.369	4.103670078901598
1564620600	4.329	4.578541236196464
1564621200	4.342	4.104231970351624
1564621800	4.323	4.553150361421229
1564622400	4.381	4.122095607916087
1564623000	4.227	4.572621341277877
1564623600	4.294	4.015721959618184
1564624200	4.554	4.590466697678173
1564624800	4.535	4.300521548832133
1564625400	4.432	4.550121490904545
1564626000	4.384	4.225302759668001
1564626600	4.314	4.480312037571206
1564627200	4.449	4.180909301920955
1564627800	4.255	4.581087193117772
1564628400	4.2	4.033723443706054
1564629000	4.332	4.487292606359293
1564629600	4.269	4.191060213469098
1564630200	4.42	4.405915327029491
1564630800	4.259	4.347092177061206
1564631400	4.182	4.252965200412387
1564632000	4.416	4.2687413453939635
1564632600	4.536	4.4697722639071795
1564633200	4.548	4.395127475105246
1564633800	4.474	4.474947570201219
1564634400	4.477	4.3332479277816445
1564635000	4.412	4.466548204162078
1564635600	4.383	4.283872398170715
1564636200	4.405	4.425440710896458
1564636800	4.486	4.315293669167355
1564637400	4.506	4.491381837972856
1564638000	4.343	4.347593079366972
1564638600	4.278	4.32989553829955
1564639200	4.168	4.2863194698734315
1564639800	4.337	4.225127495340016
1564640400	4.196	4.437183236615808
1564641000	4.397	4.11194251269374
1564641600	4.32	4.596723054755139
1564642200	4.477	4.079203010101008
1564642800	4.545	4.700581308325546
1564643400	4.264	4.19080355669327
1564644000	4.293	4.401556083770974
1564644600	4.35	4.2341229127471065
1564645200	4.263	4.440873830474799
1564645800	4.394	4.170266163071313
1564646400	4.582	4.5402326011893415
1564647000	4.579	4.372605060818614
1564647600	4.633	4.524264054326071
1564648200	4.374	4.4343019684346325
1564648800	4.35	4.278582565569751
1564649400	4.474	4.399924320534792
1564650000	4.436	4.402374389754067
1564650600	4.556	4.365112161562325
1564651200	4.526	4.509986027830261
1564654200	4.2	4.348891686611915
1564654800	4.49	4.19697735731523
1564655400	4.461	4.60407590690799
1564656000	4.506	4.202337322818358
1564656600	4.447	4.613880310895076
1564657200	4.568	4.180410939236851
1564657800	4.505	4.691197276770019
1564658400	4.558	4.162619602642304
1564659000	4.61	4.698377709999322
1564659600	4.575	4.252736721606607
1564660200	4.526	4.6310254929039365
1564660800	4.474	4.2374044966112425
1564661400	4.462	4.5521101210018875
1564662000	4.403	4.251147078333114
1564662600	4.368	4.4740461252308
1564663200	4.393	4.236467721563046
1564663800	4.262	4.478357486433738
1564664400	4.342	4.134847954769703
1564665000	3.98	4.524988018576268
1564665600	3.749	3.832109211596448
1564666200	3.676	4.257589430111132
1564666800	3.613	3.7983817241114757
1564667400	3.534	4.163363708021139
1564668000	3.586	3.7543592689289667
1564668600	3.415	4.179031464613067
1564669200	3.342	3.630289691034053
1564669800	3.179	4.068535446598894
1564670400	3.123	3.5146580525638145
1564671000	3.265	3.9732925638556202
1564671600	4.242	3.681599408264063
1564672200	4.446	4.850314019834193
1564672800	4.463	3.9616273349524085
1564673400	4.397	4.795936808738372
1564674000	4.263	3.9665848501544785
1564674600	4.2	4.607131062764529
1564675800	4.251	3.9590361929068947
1564676400	4.23	4.603027359932488
1564677000	4.263	3.990451554015047
1564677600	4.21	4.585139999621055
1564678200	4.324	3.988504809005093
1564678800	4.298	4.6431226495246705
1564679400	4.023	4.016156917168008
1564680000	4.248	4.34037451154507
1564680600	4.202	4.248977339109583
1564681200	4.306	4.2907947156494854
1564681800	4.291	4.3480754708705565
1564682400	4.359	4.281491716385256
1564683000	3.942	4.40546760232675
1564683600	4.194	3.9071272520328373
1564684200	4.276	4.598326756310753
1564684800	4.338	4.037140309400037
1564685400	4.051	4.6112116775147935
1564686000	4.195	3.818000387888036
1564686600	3.934	4.6813473695313546
1564687200	3.629	3.645608717808701
1564687800	3.583	4.318750331602485
1564688400	3.657	3.6562804475733697
1564689000	4.164	4.334700389346127
1564689600	4.14	4.176789464462368
1564690200	3.892	4.3001444205180075
1564690800	3.679	3.958054234520452
1564691400	3.526	4.076964403247084
1564692000	3.691	3.826477771617852
1564692600	3.783	4.209212136579642
1564693200	4.115	3.941387622025162
1564693800	4.044	4.493933850561281
1564694400	4.238	3.9195321874806366
1564695000	4.108	4.627367674552639
1564695600	4.017	3.8555702717736047
1564696200	4.049	4.482702063730833
1564696800	4.282	3.934479526652461
1564697400	4.572	4.654120007824827
1564698000	4.604	4.258349658277554
1564698600	4.513	4.652401391220426
1564699200	4.383	4.20558777517268
1564699800	4.332	4.497427213924116
1564700400	4.399	4.1816142404808705
1564701000	4.263	4.534250135847326
1564701600	4.371	4.084133606608246
1564702200	4.291	4.5982525201388675
1564702800	4.346	4.050970097437854
1564703400	4.295	4.605771428833986
1564704000	4.421	4.047729285020902
1564704600	4.348	4.677843291234532
1564705200	4.405	4.030163113307365
1564705800	4.426	4.67928530556413
1564706400	4.415	4.100687536531031
1564707000	4.339	4.623533426727571
1564707600	4.369	4.0719045397975515
1564708200	4.394	4.607673493446806
1564708800	4.344	4.137178678673696
1564709400	4.592	4.524517705058011
1564710000	4.421	4.39616791725859
1564710600	4.483	4.356881442511649
1564711200	4.473	4.45018320620632
1564711800	4.777	4.355027547897403
1564712400	4.697	4.722716953287421
1564713000	4.486	4.310327363993285
1564713600	4.481	4.495840980952288
1564714200	4.5	4.320348468106483
1564714800	4.51	4.499509178736702
1564715400	4.456	4.343686193479466
1564716000	4.507	4.437482836890267
1564716600	4.526	4.398061669083116
1564717200	4.428	4.451878810279625
1564717800	4.53	4.312031182760557
1564718400	4.436	4.53481428113634
1564719000	4.496	4.243005979362231
1564719600	4.524	4.567080597556502
1564720200	4.533	4.294348912637878
1564720800	4.393	4.553871818786141
1564721400	4.464	4.185846198937743
1564722000	4.447	4.590261764401748
1564722600	4.28	4.20207018032351
1564723200	4.19	4.405823225717685
1564723800	4.124	4.135227593771452
1564724400	4.28	4.323691580334734
1564725000	4.228	4.293786515242614
1564725600	4.259	4.2734325497192405
1564726200	4.276	4.320737237965298
1564726800	4.22	4.292821185931744
1564727400	4.23	4.266950289476751
1564728000	4.235	4.299992306808898
1564728600	4.478	4.274160192430252
1564729200	4.293	4.521799683994844
1564729800	4.196	4.123267883390743
1564730400	4.417	4.4010264485629325
1564731000	4.188	4.348743348014674
1564731600	4.036	4.1859570805341
1564732200	4.329	4.1958903070780105
1564732800	4.052	4.456640800024513
1564733400	3.91	3.9612829621919383
1564734000	3.779	4.286779123069196
1564734600	4.13	3.866267657478331
1564735200	4.093	4.57695192419602
1564735800	4.129	3.888213774591461
1564736400	4.001	4.5558102267142555
1564737000	4.191	3.8229392021993
1564737600	4.196	4.673044297480221
1564738200	4.317	3.894573648706475
1564738800	4.575	4.723119704889668
1564739400	4.487	4.197565091303764
1564740000	4.571	4.600617894919308
1564740600	4.667	4.306726042670644
1564741200	4.573	4.665875845184254
1564741800	4.616	4.248461354698914
1564742400	4.718	4.672571688181347
1564743000	4.773	4.37586524819994
1564743600	4.786	4.699841129155055
1564744200	4.333	4.413391708445055
1564744800	4.203	4.2599747034434206
1564745400	4.345	4.281543936572955
1564746000	4.258	4.392478338494539
1564746600	4.295	4.210151189773792
1564747200	4.487	4.41218317668583
1564747800	4.572	4.40294361431427
1564748400	4.545	4.489754260887653
1564749000	4.513	4.38491975515883
1564749600	4.48	4.452012643790092
1564750200	4.474	4.359813606853945
1564750800	4.379	4.439216898612486
1564751400	4.53	4.278566120845005
1564752000	4.543	4.565644155231887
1564752600	4.592	4.313179695530798
1564753200	4.545	4.590874990346165
1564753800	4.484	4.291784821071197
1564754400	4.493	4.511102000260706
1564755000	4.455	4.317370528539575
1564755600	4.357	4.460823022180321
1564756200	4.438	4.238410246312051
1564756800	4.353	4.517898489632167
1564757400	4.443	4.182152035390679
1564758000	4.37	4.574327006218219
1564758600	4.414	4.145834210411468
1564759200	4.371	4.581068433003308
1564759800	4.528	4.140546942029336
1564760400	4.638	4.690950235890242
1564761000	4.569	4.285279557780123
1564761600	4.429	4.595402283769723
1564762200	4.393	4.180777389030313
1564762800	4.409	4.529543800327861
1564763400	4.381	4.223020772831303
1564764000	4.212	4.479579224607199
1564764600	4.491	4.0875804329855825
1564765200	4.342	4.7056630419090135
1564765800	4.376	3.999076802010052
1564766400	4.371	4.6812551405233425
1564767000	4.31	4.048274518831546
1564767600	4.352	4.5751422220946205
1564768200	4.28	4.128517162128834
1564768800	4.263	4.473594015342378
1564769400	4.214	4.140074773350976
1564770000	4.183	4.402151962267135
1564770600	4.315	4.132189368145802
1564771200	4.105	4.5024476268713105
1564771800	4.249	3.967954967677617
1564772400	4.263	4.592930287905408
1564773000	4.356	4.0301465740648
1564773600	4.474	4.634202921593342
1564774200	4.263	4.186487995428655
1564774800	4.401	4.404530079630082
1564775400	4.12	4.330802344296697
1564776000	4.217	4.139877405771215
1564776600	4.258	4.405090584000879
1564777200	4.216	4.198561398290609
1564777800	4.241	4.3501124455851015
1564778400	3.998	4.233542072054972
1564779000	4.141	4.117081246834157
1564779600	4.198	4.356076106293454
1564780200	4.167	4.188434454655097
1564780800	4.172	4.314297384398398
1564781400	4.25	4.202965806847694
1564782000	4.184	4.377363578460024
1564782600	4.191	4.1559253038139845
1564783200	4.257	4.366344766326941
1564783800	4.262	4.233315432155266
1564784400	4.116	4.360457363277267
1564785000	4.206	4.108857099700714
1564785600	4.184	4.423513038126512
1564786200	4.326	4.113409193520998
1564786800	4.273	4.529853594205997
1564787400	4.385	4.097436236554544
1564788000	4.503	4.598912437201179
1564788600	4.401	4.2456850424960715
1564789200	4.468	4.47709694496621
1564789800	4.436	4.3256545999463345
1564790400	4.428	4.435676529002917
1564791000	4.236	4.3269646606839745
1564791600	4.359	4.25024514437565
1564792200	4.399	4.434211775463331
1564792800	4.406	4.301601143570163
1564793400	4.38	4.430200563774149
1564794000	4.417	4.287795594236946
1564794600	4.431	4.453050901444241
1564795200	4.542	4.313726586562131
1564795800	4.403	4.544308684297063
1564796400	4.367	4.203877498540909
1564797000	4.486	4.484297371195196
1564797600	4.489	4.335610580088998
1564798200	4.427	4.475334627271791
1564798800	4.506	4.289522117160908
1564799400	4.514	4.533449414789256
1564800000	4.527	4.3161321613742745
1564800600	4.549	4.5282850534291095
1564801200	4.415	4.353132128251721
1564801800	4.497	4.39103987276556
1564802400	4.374	4.431655850490727
1564803000	4.424	4.280945258422868
1564803600	4.562	4.4658258372747195
1564804200	4.315	4.422644903980517
1564804800	4.104	4.234901649189598
1564805400	4.114	4.213477257048178
1564806000	4.282	4.242421126342608
1565313000	5.039	4.370508899756917
1565313600	5.042	4.949822767937177
1565314200	5.019	4.418971017255588
1565314800	5.019	4.886772591030142
1565315400	5.017	4.455874240233841
1565316000	5.025	4.850949496743568
1565316600	5.009	4.49441043729052
1565317200	5.016	4.808095404995691
1565317800	4.999	4.525606089401682
1565318400	5.02	4.770160633178962
1565319000	5.034	4.564244931602399
1565319600	5.04	4.766820859784051
1565320200	5.062	4.58575605572818
1565320800	5.078	4.7728104359701256
1565321400	5.074	4.615254431130569
1565322000	5.072	4.756705198420665
1565322600	5.068	4.6245755466241425
1565323200	5.065	4.742605514085367
1565323800	5.082	4.631128116958969
1565324400	5.093	4.749478488616166
1565325000	5.081	4.650601973655139
1565325600	5.088	4.7306328049089466
1565326200	5.081	4.663368836297252
1565326800	5.07	4.718886234240205
1565327400	5.074	4.657621735040971
1565328000	5.078	4.7177451891964015
1565328600	5.079	4.666054905400811
1565329200	5.088	4.714595928415307
1565329800	5.089	4.678180195490333
1565330400	5.088	4.712651537438016
1565331000	5.093	4.679984519763495
1565331600	5.091	4.71468736531228
1565332200	5.091	4.6808860306590905
1565332800	5.089	4.712028115630557
1565333400	5.09	4.6815066364285896
1565334000	5.083	4.71054863214871
1565334600	5.079	4.677355892341659
1565335200	5.078	4.704252740851606
1565335800	5.069	4.678562694484176
1565336400	5.069	4.693942859756153
1565337000	5.068	4.679782173353324
1565337600	5.07	4.6919113834268185
1565338200	5.074	4.682587543870897
1565338800	5.075	4.6948670531588785
1565340000	5.019	4.684483635309596
1565340600	5.017	4.642471025244347
1565341200	5.007	4.679333749704641
1565341800	5.016	4.6361731699017605
1565342400	5.035	4.68422566436601
1565343000	5.03	4.6574707897751
1565343600	5.036	4.677515894626929
1565344200	5.051	4.664584736662363
1565344800	5.052	4.690319204370589
1565345400	5.056	4.667541921995982
1565346000	5.059	4.6922135240722564
1565346600	5.064	4.672257587740814
1565347200	5.068	4.695251669157824
1565347800	5.072	4.677762142357305
1565348400	5.064	4.697563261070307
1565349000	5.068	4.671961301229006
1565349600	5.065	4.699234953254616
1565350200	5.067	4.671355423565312
1565350800	5.065	4.698884736354675
1565351400	5.07	4.671690841801725
1565352000	5.073	4.701352047757775
1565352600	5.072	4.676800140555321
1565353200	5.066	4.698501005143025
1565353800	5.043	4.672991327478696
1565354400	5.043	4.6753093356021855
1565355000	5.052	4.673180405728967
1565355600	5.051	4.6834378959563825
1565356200	5.058	4.6730745642634135
1565356800	5.06	4.689074827665904
1565357400	5.056	4.676185128316051
1565358000	5.068	4.68438003284002
1565358600	5.071	4.687891449179424
1565359200	5.063	4.687426852728837
1565359800	5.076	4.68049218210565
1565360400	5.074	4.698861134911132
1565361000	5.064	4.680105165322718
1565361600	5.047	4.68817695804427
1565362200	5.053	4.665088796815549
1565362800	5.056	4.691889119324843
1565363400	5.052	4.669972264772755
1565364000	5.04	4.686482363661099
1565364600	5.025	4.660227061898947
1565365200	5.047	4.670600762559252
1565365800	5.055	4.681316324511196
1565366400	5.012	4.678821284451274
1565367000	5.009	4.641516875767371
1565367600	5.009	4.67312165358457
1565368200	4.991	4.644015399068512
1565368800	5.008	4.654251478231083
1565369400	4.993	4.660487854625275
1565370000	4.979	4.640932175469477
1565370600	4.998	4.646055324306984
1565371200	4.961	4.658843572815796
1565371800	4.959	4.612987544450058
1565372400	4.98	4.6533901781902856
1565373000	5.007	4.635523477514996
1565373600	5.008	4.676857552881172
1565374200	5.016	4.639710417053685
1565374800	5.022	4.681302876324152
1565375400	5.022	4.648523592020751
1565376000	5.02	4.678723683512034
1565376600	5.015	4.649069161521218
1565377200	5.015	4.671785211755551
1565377800	5.006	4.650866656238524
1565378400	5.005	4.661851122965215
1565379000	5.012	4.650817743111784
1565379600	5.012	4.667434865033577
1565380200	5.021	4.652134222361258
1565380800	4.993	4.674524364594532
1565381400	4.976	4.628114166858644
1565382000	4.974	4.655210523900586
1565382600	4.99	4.6284144973627805
1565383200	4.995	4.667841078469411
1565383800	4.998	4.6361354144264855
1565384400	5.003	4.668109789112527
1565385000	4.983	4.643268634081193
1565385600	5.009	4.6477336636309525
1565386200	5.013	4.667576159926836
1565386800	5.023	4.652989101288843
1565387400	5.027	4.675643071601761
1565388000	5.019	4.6584663779772155
1565388600	5.03	4.6669253071324395
1565389200	5.026	4.669272096821775
1565389800	5.027	4.663431944083372
1565390400	5.025	4.669738710878245
1565391000	5.029	4.662093122538007
1565391600	5.02	4.672826395851034
1565392200	5.016	4.654655400331581
1565392800	5.02	4.6677147736098625
1565393400	5.004	4.659375935449782
1565394000	4.941	4.652324881421989
1565394600	4.927	4.600793722846149
1565395200	4.92	4.635370157552523
1565395800	4.935	4.597077791922461
1565396400	4.921	4.646172458682522
1565397000	4.965	4.588058949215054
1565397600	4.979	4.68212475151221
1565398200	5.006	4.608379023312722
1565398800	4.997	4.701185248054071
1565399400	5.003	4.607413756533159
1565400000	4.988	4.6993226340726
1565400600	4.978	4.600850933729582
1565401200	4.997	4.682350889731043
1565401800	5.001	4.6247857780492305
1565402400	4.998	4.681501450295528
1565403000	5.005	4.626501064393938
1565403600	5.005	4.683617700576489
1565404200	4.995	4.631011433762891
1565404800	4.995	4.670263347316986
1565405400	4.986	4.634112788505563
1565406000	4.989	4.659127887706544
1565406600	4.993	4.6388546938171205
1565407200	4.988	4.66121942157104
1565407800	4.97	4.636018509291925
1565408400	4.976	4.642657121750799
1565409000	4.978	4.642074490900026
1565409600	4.987	4.644459118185815
1565410200	4.993	4.650558471964972
1565410800	4.998	4.650472756233978
1565411400	5.018	4.655163115104866
1565412000	5.025	4.66927141182887
1565412600	5.034	4.662729801528688
1565413200	5.005	4.6770519012924785
1565413800	5.017	4.637152231288755
1565414400	5.052	4.68496483261981
1565415000	5.036	4.673168948204937
1565415600	5.047	4.6693025991411705
1565416200	5.055	4.68300274456937
1565416800	5.055	4.67775848678711
1565417400	5.074	4.68259550069048
1565418000	5.075	4.6956480026984435
1565418600	5.061	4.684552497479445
1565419200	5.052	4.681883519470038
1565419800	5.077	4.6760580537327225
1565420400	5.065	4.704459023651312
1565421000	5.043	4.66725060684375
1565421600	5.039	4.6812659012278175
1565422200	5.028	4.664677498057607
1565422800	5.039	4.6698312578299745
1565423400	5.033	4.675222611794878
1565424000	5.018	4.6647357564569125
1565424600	5.084	4.660584538255506
1565425200	5.094	4.725210042499806
1565425800	5.086	4.674899088566675
1565426400	5.087	4.713879918289673
1565427000	5.065	4.678900931529167
1565427600	5.05	4.6908628068215545
1565428200	5.04	4.666033472931394
1565428800	5.035	4.679699536236227
1565429400	5.03	4.662511662603653
1565430000	5.029	4.673744479476603
1565430600	5.023	4.662482431563659
1565431200	4.994	4.667335561547981
1565431800	4.994	4.636157902906608
1565432400	4.993	4.664882636874291
1565433000	4.991	4.6375077970054726
1565433600	5.013	4.660887344465246
1565434200	5.017	4.6596225263346644
1565434800	5.013	4.664478125007445
1565435400	5.011	4.656326834751987
1565436000	4.993	4.661998983836168
1565436600	4.931	4.640199389851243
1565437200	4.921	4.603174467983778
1565437800	4.933	4.628073347005849
1565438400	4.937	4.616196932564126
1565439000	4.976	4.6308265674112885
1565439600	4.988	4.653280690869851
1565440200	4.979	4.64365670213915
1565440800	5.007	4.644237127310453
1565441400	4.997	4.669500234744344
1565442000	4.998	4.63702385289584
1565442600	4.995	4.667866080147721
1565443200	5.001	4.6366984496472
1565443800	5.031	4.670940891695418
1565444400	5.018	4.667039091184321
1565445000	5.016	4.6586643799285605
1565445600	5.012	4.664542366432429
1565446200	5.024	4.655449305431992
1565446800	5.033	4.6748849965024855
1565447400	5.027	4.665278329746081
1565448000	5.035	4.668606658748163
1565448600	5.038	4.672916086068301
1565449200	5.052	4.671716085753363
1565449800	5.051	4.685723751858686
1565450400	5.049	4.6719058285749595
1565451000	5.056	4.682798064897541
1565451600	5.063	4.679219142272051
1565452800	5.173	4.68897019657484
1565453400	5.191	4.781320935768231
1565454000	5.188	4.712840934968506
1565454600	5.19	4.773164719865607
1565455200	5.186	4.719447819153311
1565455800	5.184	4.765251605369109
1565456400	5.175	4.721225007704447
1565457000	5.175	4.753496870258114
1565457600	5.168	4.723777282386823
1565458200	5.15	4.7447125840996485
1565458800	5.166	4.7088547629785165
1565459400	5.161	4.756630501108686
1565460000	5.154	4.708023767775637
1565460600	5.154	4.7463567052528735
1565461200	5.171	4.711053817922562
1565461800	5.163	4.759239576230552
1565462400	5.171	4.707491727260562
1565463000	5.167	4.7625354189755384
1565463600	5.141	4.708155066515055
1565464200	5.148	4.734304523203823
1565464800	5.118	4.716672220470921
1565465400	5.104	4.705286706655178
1565466000	5.104	4.702885104730458
1565466600	5.101	4.7051041388053445
1565467200	5.082	4.700303352725464
1565467800	5.142	4.687230405521931
1565468400	5.114	4.754548114207953
1565469000	5.109	4.666753718304211
1565469600	5.13	4.743026026950298
1565470200	5.141	4.692119286856727
1565470800	5.144	4.749151359713375
1565471400	5.157	4.699387147518819
1565472000	5.154	4.757209232661335
1565472600	5.147	4.701190520406602
1565473200	5.159	4.74635100307644
1565473800	5.155	4.71581260656446
1565474400	5.153	4.740265505559402
1565475000	5.16	4.715905752034543
1565475600	5.159	4.744799876104538
1565476200	5.15	4.717270264534818
1565476800	5.152	4.734345889714419
1565477400	5.154	4.720466210700593
1565478000	5.152	4.735100939108828
1565478600	5.163	4.719785089540086
1565479200	5.159	4.74403307292239
1565479800	5.161	4.718019805316215
1565480400	5.169	4.743831398353439
1565481000	5.165	4.727431626430431
1565481600	5.161	4.738860924075257
1565482200	5.165	4.724655508619011
1565482800	5.162	4.7414326554338535
1565483400	5.157	4.72322226246824
1565484000	5.158	4.735398222075676
1565484600	5.15	4.725110734168875
1565485200	5.136	4.727225022313014
1565485800	5.139	4.712388450131069
1565486400	5.142	4.728825631915626
1565487000	5.119	4.716455048051271
1565487600	5.119	4.7066706915328504
1565488200	5.117	4.715690395963878
1565488800	5.125	4.705546502686538
1565489400	5.109	4.722266588211128
1565490000	5.116	4.6921333984474884
1565490600	5.099	4.726345363309963
1565491200	5.12	4.679178327652423
1565491800	5.134	4.741977101788274
1565492400	5.14	4.697033242323391
1565493000	5.162	4.743967103716832
1565493600	5.178	4.721006581548425
1565494200	5.174	4.756902383472149
1565494800	5.172	4.7201598377973895
1565495400	5.168	4.752170262538044
1565496000	5.165	4.719006586669918
1565496600	5.182	4.746799056245286
1565497200	5.193	4.736865030199425
1565497800	5.181	4.756155933027572
1565498400	5.188	4.727339725562825
1565499000	5.181	4.7603392960767685
1565499600	5.17	4.723501196894147
1565500200	5.174	4.747309270406217
1565500800	5.178	4.729070427668275
1565501400	5.179	4.749563137903161
1565502000	5.188	4.73161482680547
1565502600	5.189	4.756445755984309
1565503200	5.188	4.734501380452923
1565503800	5.193	4.75380182351214
1565504400	5.191	4.740636507177624
1565505000	5.191	4.750928984744622
1565505600	5.189	4.741455557041455
1565506200	5.19	4.74834721866236
1565506800	5.183	4.742927592739964
1565507400	5.179	4.741479271428647
1565508000	5.178	4.7391361809629124
1565508600	5.169	4.740380778383788
1565509200	5.169	4.730951260487072
1565509800	5.168	4.739644665429768
1565510400	5.17	4.73072287469508
1565511000	5.174	4.740790792951032
1565511600	5.175	4.735208690096547
1565512800	5.119	4.741279192928703
1565513400	5.117	4.684109742773862
1565514000	5.107	4.734936000180476
1565514600	5.116	4.678912565193249
1565515800	5.13	4.738815870064409
1565516400	5.136	4.69653894847816
1565517000	5.151	4.741016329603515
1565517600	5.152	4.713870307008811
1565518200	5.156	4.739804248642132
1565518800	5.159	4.719606931978637
1565519400	5.164	4.740982446513432
1565520000	5.168	4.725905355109634
1565520600	5.172	4.743485593282149
1565521200	5.164	4.730983443512381
1565521800	5.168	4.73513791595676
1565522400	5.165	4.735002896343502
1565523000	5.167	4.73237110859071
1565523600	5.165	4.73664497891094
1565524200	5.17	4.730873105197224
1565524800	5.173	4.740802952011548
1565525400	5.172	4.734426863023401
1565526000	5.166	4.73938637448532
1565526600	5.143	4.729298311157111
1565527200	5.143	4.717411535912264
1565527800	5.152	4.7283681610653305
1565528400	5.151	4.726572962684272
1565529000	5.158	4.727312633258372
1565529600	5.16	4.733086556341542
1565530200	5.156	4.7296174403124995
1565530800	5.168	4.72913559865371
1565531400	5.171	4.740640623658081
1565532000	5.163	4.732813522754832
1565532600	5.176	4.732661517508867
1565533200	5.174	4.744783912323764
1565533800	5.164	4.731782324412867
1565534400	5.147	4.734554524533729
1565535000	5.153	4.716348430369754
1565535600	5.156	4.7386531484040475
1565536200	5.152	4.720877743061196
1565536800	5.14	4.733574201010892
1565537400	5.125	4.710831988656118
1565538000	5.147	4.717970711324431
1565538600	5.155	4.731667373908492
1565539200	5.073	4.726427000893031
1565539800	5.091	4.655725886077242
1565540400	5.088	4.737440038884368
1565541000	5.09	4.659411740927486
1565541600	5.086	4.733136856320498
1565542200	5.084	4.661546470751124
1565542800	5.075	4.725656647107815
1565543400	5.075	4.658317219946046
1565544000	5.068	4.7203538394724625
1565544600	5.05	4.656766739230047
1565545200	5.066	4.698765845391559
1565546400	5.054	4.674822938454751
1565547000	5.054	4.685830556980612
1565547600	5.071	4.675697125658651
1565548200	5.063	4.700697736152413
1565548800	5.071	4.670305345928189
1565549400	5.067	4.705677199392558
1565550000	5.041	4.669415905708352
1565550600	5.048	4.678874379073379
1565551200	5.018	4.676615989650781
1565551800	5.004	4.6510676350303575
1565552400	5.004	4.661711301099165
1565553000	5.001	4.65191267768208
1565553600	4.982	4.658181059125141
1565554200	5.042	4.634910589856468
1565554800	5.014	4.711621926586514
1565555400	5.009	4.615172302427056
1565556000	5.03	4.699417684807795
1565556600	5.041	4.641164776029647
1565557200	5.044	4.704963788493459
1565557800	5.057	4.648964526226593
1565558400	5.054	4.712530071777591
1565559000	5.047	4.651218970604311
1565559600	5.059	4.70125429990286
1565560200	5.055	4.666224062673542
1565560800	5.053	4.6948140488105725
1565561400	5.06	4.666642097079771
1565562000	5.059	4.699047463301722
1565562600	5.05	4.668282147248829
1565563200	5.052	4.688337723091779
1565563800	5.054	4.671711936160751
1565564400	5.052	4.6888755502769675
1565565000	5.063	4.671229042426209
1565565600	5.059	4.6976234186401795
1565566200	5.061	4.669631734156357
1565566800	5.069	4.697265195191948
1565567400	5.065	4.679186050246141
1565568000	5.061	4.692161563356328
1565568600	5.065	4.676530726505307
1565569200	5.062	4.69462027335624
1565569800	5.057	4.67519979043
1565570400	5.058	4.68848969798328
1565571000	5.05	4.677175024879868
1565571600	5.036	4.680234622039629
1565572200	5.039	4.664526131624451
1565572800	5.042	4.681765814596345
1565573400	5.019	4.668654952232879
1565574000	5.019	4.659551438308135
1565574600	5.017	4.667943196679856
1565575200	5.025	4.6583767489845656
1565575800	5.009	4.674564289884917
1565576400	5.016	4.644920282730515
1565577000	4.999	4.678681194802883
1565577600	5.02	4.631928099031812
1565578200	5.034	4.694345553169433
1565578800	5.04	4.649751423635649
1565579400	5.062	4.696362871470303
1565580000	5.078	4.673698118482822
1565580600	5.074	4.709321075826233
1565581200	5.072	4.672828431468041
1565581800	5.068	4.704608155779098
1565582400	5.065	4.6716556777879505
1565583000	5.082	4.699253115877787
1565583600	5.093	4.689497681591831
1565584200	5.081	4.708623400764977
1565584800	5.088	4.679958123689214
1565585400	5.081	4.7128182128557565
1565586000	5.07	4.676107179998467
1565586600	5.074	4.699797631026637
1565587200	5.078	4.681665936846416
1565587800	5.079	4.702059314814239
1565588400	5.088	4.684201393485433
1565589000	5.089	4.708948495761176
1565589600	5.088	4.687080148747566
1565590200	5.093	4.706309858773377
1565590800	5.091	4.693208596701079
1565591400	5.091	4.703441303491032
1565592000	5.089	4.694021906909055
1565592600	5.09	4.700862976116619
1565593200	5.083	4.695488986024629
1565593800	5.079	4.69399771508057
1565594400	5.078	4.691693263786114
1565595000	5.069	4.692901394203395
1565595600	5.069	4.683504449214845
1565596200	5.068	4.692166996310146
1565596800	5.07	4.683272586290446
1565597400	5.074	4.693314561220284
1565598000	5.075	4.68775537569352
1565599200	5.019	4.693803892138427
1565599800	5.017	4.63665305118023
1565600400	5.007	4.6874619732599445
1565601000	5.016	4.631452907885431
1565601600	5.035	4.691342814314005
1565602200	5.03	4.653682612987405
1565602800	5.036	4.683774108158005
1565603400	5.051	4.661587995180571
1565604000	5.052	4.69584871914593
1565604600	5.056	4.665216397551345
1565605200	5.059	4.697124785918408
1565605800	5.064	4.670501682247303
1565606400	5.068	4.699638130694094
1565607000	5.072	4.6764897696606855
1565607600	5.064	4.701504304010767
1565608200	5.068	4.671098851113884
1565608800	5.065	4.702798335574793
1565609400	5.067	4.67084075196653
1565610000	5.065	4.702127705945988
1565610600	5.07	4.671471294562252
1565611200	5.073	4.704323147657802
1565611800	5.072	4.67683109910723
1565612400	5.066	4.7012411412570705
1565613000	5.043	4.673234871514638
1565613600	5.043	4.6778526410514125
1565614200	5.052	4.673605068608469
1565614800	5.051	4.685814555416694
1565615400	5.058	4.673652651021966
1565616000	5.06	4.691310251155226
1565616600	5.056	4.6768933333289135
1565617200	5.068	4.686495382162491
1565617800	5.071	4.688710671294256
1565618400	5.063	4.689439965710784
1565619000	5.076	4.6814051890656145
1565619600	5.074	4.700788177159398
1565620200	5.064	4.68109737396318
1565620800	5.047	4.690030590444632
1565621400	5.053	4.666147955636216
1565622000	5.056	4.693681108492588
1565622600	5.052	4.671088288255223
1565623200	5.04	4.688221678999762
1565623800	5.025	4.661391129568992
1565624400	5.047	4.672295062877825
1565625000	5.055	4.682522596437961
1565625600	5.012	4.680476932709105
1565626200	5.009	4.642757069691248
1565626800	5.009	4.6747457437898685
1565627400	4.991	4.645284678019196
1565628000	5.008	4.655847964578073
1565628600	4.993	4.661783126083339
1565629200	4.979	4.642504120468155
1565629800	4.998	4.647372580488197
1565630400	4.961	4.6603958803049546
1565631000	4.959	4.614321518834128
1565631600	4.98	4.654926792524173
1565632200	5.007	4.636872677242921
1565632800	5.008	4.678380926971677
1565633400	5.016	4.641071891589458
1565634000	5.022	4.682815046279089
1565634600	5.022	4.649895593745241
1565635200	5.02	4.680225930022884
1565635800	5.015	4.650450239166721
1565636400	5.015	4.673278739253107
1565637000	5.006	4.652255764584574
1565637600	5.005	4.663336811862897
1565638200	5.012	4.652213974439838
1565638800	5.012	4.668914115940138
1565639400	5.021	4.653536365403277
1565640000	4.993	4.675998336725713
1565640600	4.976	4.6295201005105255
1565641200	4.974	4.656680091931113
1565641800	4.99	4.6298243726963015
1565642400	4.995	4.669307437242822
1565643000	4.998	4.63754847451233
1565643600	5.003	4.669573133180682
1565645400	5.013	4.644684683349064
1565646000	5.023	4.6768287588069715
1565646600	5.027	4.656436294239546
1565647200	5.019	4.678911899859229
1565647800	5.03	4.650844674427458
1565648400	5.026	4.686838270769966
1565649000	5.027	4.650003473150579
1565649600	5.025	4.684861751758111
1565650200	5.029	4.650915004088202
1565650800	5.02	4.685876456751396
1565651400	5.016	4.6453864641755995
1565652000	5.02	4.679005869905811
1565652600	5.004	4.651727359483749
1565653200	4.941	4.662122640609439
1565653800	4.927	4.594518399464428
1565654400	4.92	4.643902173409123
1565655000	4.935	4.591968241264744
1565655600	4.921	4.653630944450737
1565656200	4.965	4.583937845193784
1565656800	4.979	4.688673944132473
1565657400	5.006	4.605096201550115
1565658000	4.997	4.706962935322765
1565658600	5.003	4.604841555505243
1565659200	4.988	4.704445544376349
1565659800	4.978	4.59888148110828
1565660400	4.997	4.686917804928926
1565661000	5.001	4.6233293483942415
1565661600	4.998	4.685595647456957
1565662200	5.005	4.62548002174853
1565662800	5.005	4.687310799779797
1565663400	4.995	4.6303599413929
1565664000	4.995	4.673615469887848
1565664600	4.986	4.63377548020418
1565665200	4.989	4.662190059658056
1565665800	4.993	4.638784533158551
1565666400	4.988	4.664035487322979
1565667000	4.97	4.6361748858783445
1565667600	4.976	4.64526371381074
1565668200	4.978	4.6424239050276
1565668800	4.987	4.646887854859806
1565669400	4.993	4.651071990146786
1565670000	4.998	4.652750468759822
1565670600	5.018	4.655815911484552
1565671200	5.025	4.6714214991359775
1565671800	5.034	4.663500275897201
1565672400	5.005	4.679093767080513
1565673000	5.017	4.638021351111049
1565673600	5.052	4.686916101898923
1565674200	5.036	4.674122876641331
1565674800	5.047	4.671174996606782
1565675400	5.055	4.6840295658650355
1565676000	5.055	4.679564001697293
1565676600	5.074	4.683683819285725
1565677200	5.075	4.6973974730025265
1565677800	5.061	4.68569241697104
1565678400	5.052	4.683584712419895
1565679000	5.077	4.677241967591047
1565679600	5.065	4.7061205215346495
1565680200	5.043	4.668470703782324
1565680800	5.039	4.682893044117099
1565681400	5.028	4.665929016022401
1565682000	5.039	4.671429000351907
1565682600	5.033	4.6765015825569405
1565683200	5.018	4.6663079295231045
1565683800	5.084	4.661886388639127
1565684400	5.094	4.726763289045619
1565685000	5.086	4.676218792373133
1565685600	5.087	4.715416187000466
1565686200	5.065	4.680236324104257
1565686800	5.05	4.692383624353715
1565687400	5.04	4.667382492801346
1565688000	5.035	4.681207338449786
1565688600	5.03	4.663872430634099
1565689200	5.029	4.675241061111623
1565689800	5.023	4.663853472142853
1565690400	4.994	4.668822381378072
1565691000	4.994	4.6375368489574145
1565691600	4.993	4.666362021131785
1565692200	4.991	4.638893576449599
1565692800	5.013	4.662360160074339
1565693400	5.017	4.6610150481265205
1565694000	5.013	4.66594477893844
1565694600	5.011	4.657724851035318
1565695200	4.993	4.663460386455218
1565695800	4.931	4.6416015464293725
1565696400	4.921	4.6046297602147614
1565697000	4.933	4.629480530934192
1565697600	4.937	4.617647953520016
1565698200	4.976	4.63223777006149
1565698800	4.988	4.654729349254603
1565699400	4.979	4.645070447624619
1565700000	5.007	4.645683041572822
1565700600	4.997	4.670917465678617
1565701200	4.998	4.638466180401526
1565701800	4.995	4.669286442473295
1565702400	5.001	4.638137760423553
1565703000	5.031	4.6723639391603795
1565704200	5.016	4.668476993579577
1565704800	5.012	4.658245870946363
1565705400	5.024	4.663991705951909
1565706000	5.033	4.669758905006144
1565706600	5.027	4.672742965643593
1565707200	5.035	4.664473123590248
1565707800	5.038	4.679466585655883
1565708400	5.052	4.6684245587155955
1565709000	5.051	4.6914988984927035
1565709600	5.049	4.669328488521186
1565710200	5.056	4.68791520986289
1565710800	5.063	4.677248090543247
1565711400	5.068	4.6935289532840585
1565712000	5.073	4.683143649307565
1565712600	5.091	4.697322652552041
1565713200	5.088	4.700849068733444
1565713800	5.09	4.694843657533655
1565714400	5.086	4.702224605309915
1565715000	5.084	4.691747283031738
1565715600	5.075	4.699562896561397
1565716200	5.075	4.684079228631539
1565716800	5.068	4.698348897401046
1565717400	5.05	4.6787621654131035
1565718000	5.066	4.680230055712172
1565718600	5.061	4.693623043933238
1565719800	5.054	4.676686197599285
1565720400	5.071	4.6858460606235495
1565721000	5.063	4.693074584529118
1565721600	5.071	4.679052771995458
1565722200	5.067	4.699345202423984
1565723400	5.048	4.676973936955604
1565724000	5.018	4.680085669944001
1565724600	5.004	4.649589819451114
1565725200	5.004	4.664791212052942
1565725800	5.001	4.6507938603606735
1565726400	4.982	4.660930213729544
1565727000	5.042	4.634096089966954
1565728200	5.009	4.714091869626325
1565728800	5.03	4.610008515817077
1565729400	5.041	4.725238571557087
1565730000	5.044	4.629230282108158
1565730600	5.057	4.720440696270386
1565731200	5.054	4.648401231702227
1565731800	5.047	4.712005200208063
1565732400	5.059	4.646972499186606
1565733000	5.055	4.717939629674467
1565733600	5.053	4.648887782811008
1565734200	5.06	4.7106607949976205
1565734800	5.059	4.660211351642303
1565735400	5.05	4.7057694357904465
1565736000	5.052	4.65551786114454
1565736600	5.054	4.703657190224278
1565737200	5.052	4.661160865496531
1565737800	5.063	4.6984714870241095
1565738400	5.059	4.674240988928714
1565739000	5.061	4.692883251637116
1565739600	5.069	4.677559024296688
1565740200	5.065	4.699051239990203
1565740800	5.061	4.675574689883077
1565741400	5.065	4.693522447347638
1565742000	5.062	4.6806803671920765
1565742600	5.057	4.689753045167686
1565743200	5.058	4.676795802087204
1565743800	5.05	4.68965922995376
1565744400	5.036	4.670446482227052
1565745000	5.039	4.675254516169976
1565745600	5.042	4.673595087966784
1565746200	5.019	4.677893430005204
1565746800	5.019	4.652752694959754
1565747400	5.017	4.67591780986048
1565748000	5.025	4.652742115356998
1565748600	5.009	4.681466537042239
1565749200	5.016	4.640273147689251
1565749800	4.999	4.6846738874184135
1565750400	5.02	4.6281184558987585
1565751000	5.034	4.699566968122099
1565751600	5.04	4.646652574962451
1565752200	5.062	4.700929522550386
1565752800	5.078	4.6712029381844005
1565753400	5.074	4.7133318830428665
1565754000	5.072	4.670845168028391
1565754600	5.068	4.708147179124118
1565755200	5.065	4.670106900501192
1565755800	5.082	4.702391720846179
1565756400	5.093	4.688318109763684
1565757000	5.081	4.711422083010715
1565757600	5.088	4.679091405238218
1565758200	5.081	4.715328687589292
1565758800	5.07	4.6755057745601425
1565759400	5.074	4.702063325191418
1565760000	5.078	4.6812901281929795
1565760600	5.079	4.704117252684572
1565761200	5.088	4.684016962520706
1565761800	5.089	4.710830201304282
1565762400	5.088	4.68705801396764
1565763000	5.093	4.708041918269182
1565763600	5.091	4.6933244250028086
1565764200	5.091	4.705046163222559
1565764800	5.089	4.694254867992936
1565778000	5.059	4.702359845732792
1565778600	5.064	4.667264477459188
1565779200	5.068	4.704205974036357
1565779800	5.072	4.673867180735015
1565780400	5.064	4.705505916754897
1565781000	5.068	4.6689977131764735
1565781600	5.065	4.706319572003537
1565782200	5.067	4.669182113938697
1565782800	5.065	4.705241257924583
1565783400	5.07	4.670188135370245
1565784000	5.073	4.707090840978288
1565784600	5.072	4.675866626430832
1565785200	5.066	4.7037150911990295
1565785800	5.043	4.672540790646427
1565786400	5.043	4.680076978594619
1565787000	5.052	4.673140880891527
1565787600	5.051	4.6878271986479705
1565788200	5.058	4.6733834419162115
1565788800	5.06	4.693143418436219
1565789400	5.056	4.67678946982722
1565790000	5.068	4.68817603298037
1565790600	5.071	4.688747492310786
1565791200	5.063	4.690991025624164
1565791800	5.076	4.681561129130045
1565792400	5.074	4.7022296369258925
1565793000	5.064	4.681354202558069
1565793600	5.047	4.691378861298247
1565794200	5.053	4.666490274006748
1565794800	5.056	4.694950609349573
1565795400	5.052	4.671503243773139
1565796000	5.04	4.689424147373693
1565796600	5.025	4.661867581459947
1565797200	5.047	4.673440506095661
1565797800	5.055	4.683051921567662
1565798400	5.012	4.6815737532856225
1565799000	5.009	4.643330344818205
1565799600	5.009	4.675801930959046
1565800200	4.991	4.64589542697195
1565800800	5.008	4.656869219030247
1565801400	4.993	4.662426272919835
1565802000	4.979	4.643495151374821
1565802600	4.998	4.648043224961268
1565803200	4.961	4.661361908380939
1565803800	4.959	4.615014499367049
1565804400	4.98	4.655872095767844
1565805000	5.007	4.637585130373661
1565805600	5.008	4.679308659145434
1565806200	5.016	4.641800569314306
1565806800	5.022	4.683727930366022
1565807400	5.022	4.650638077065926
1565808000	5.02	4.681125973276273
1565808600	5.015	4.651204505073034
1565809200	5.015	4.674167740927093
1565809800	5.006	4.653020207997819
1565810400	5.005	4.664216191881071
1565811000	5.012	4.652987207542516
1565811600	5.012	4.669785410516712
1565812200	5.021	4.654317032100037
1565812800	4.993	4.676862935713268
1565813400	4.976	4.630306361384384
1565814000	4.974	4.657539032866085
1565814600	4.99	4.630615836651405
1565815200	4.995	4.670161832829859
1565815800	4.998	4.638344233561006
1565816400	5.003	4.670423505506421
1565817000	4.983	4.645484213927878
1565817600	5.009	4.6500398713273565
1565818200	5.013	4.669799923490584
1565818800	5.023	4.655287896943376
1565819400	5.027	4.677874036447248
1565820000	5.019	4.6607587041617204
1565820600	5.03	4.669161533163501
1565821200	5.026	4.671560065391356
1565821800	5.027	4.665671797323506
1565822400	5.025	4.672023220183651
1565823000	5.029	4.664336009304353
1565823600	5.02	4.67510815524492
1565824200	5.016	4.656900193282343
1565824800	5.02	4.66999431623487
1565825400	5.004	4.661622876165014
1565826000	4.941	4.6546013590852935
1565826600	4.927	4.603039903751162
1565827200	4.92	4.637646208749157
1565827800	4.935	4.5993240348021365
1565828400	4.921	4.648448970271103
1565829000	4.965	4.590304068031285
1565829600	4.979	4.68440425440391
1565830200	5.006	4.610622468840404
1565830800	4.997	4.703467326856324
1565831400	5.003	4.609654742720836
1565832000	4.988	4.701606732392363
1565832600	4.978	4.603089414373044
1565833200	4.997	4.684636114203462
1565833800	5.001	4.627024512519277
1565834400	4.998	4.6837862818377385
1565835000	5.005	4.628740091018305
1565835600	5.005	4.685902170158669
1565836200	4.995	4.633250852427831
1565836800	4.995	4.672546539775745
1565837400	4.986	4.636353489944232
1565838000	4.989	4.6614090933731385
1565838600	4.993	4.641097328740211
1565839200	4.988	4.663498840555473
1565839800	4.97	4.638262483971572
1565840400	4.976	4.644934053553589
1565841000	4.978	4.64432093109906
1565841600	4.987	4.646733740633768
1565842200	4.993	4.6528074511531266
1565842800	4.998	4.6527452805673875
1565843400	5.018	4.657414196428862
1565844000	5.025	4.671542979249414
1565844600	5.034	4.664981963505315
1565845200	5.005	4.6793227010870755
1565845800	5.017	4.639403457655956
1565846400	5.052	4.687236817772137
1565847000	5.036	4.675421037184585
1565847600	5.047	4.671572725169629
1565848200	5.055	4.685257037379266
1565848800	5.055	4.680026960561102
1565849400	5.074	4.684851090275274
1565850000	5.075	4.697916242283027
1565850600	5.061	4.686808345978816
1565851200	5.052	4.684150473142059
1565851800	5.077	4.678314371229416
1565852400	5.065	4.706726746566556
1565853000	5.043	4.669505572367037
1565853600	5.039	4.683533343622749
1565854200	5.028	4.666932412227728
1565854800	5.039	4.672097971928987
1565855400	5.033	4.677478688559894
1565856000	5.018	4.667000944939815
1565857200	5.094	4.662840976988327
1565857800	5.086	4.7366902578075285
1565858400	5.087	4.66129792534275
1565859000	5.065	4.731676427068148
1565860200	5.04	4.646584423671527
1565860800	5.035	4.701946826134415
1565861400	5.03	4.646347521872264
1565862000	5.029	4.6929651938466455
1565862600	5.023	4.649106160686238
1565863200	4.994	4.683987634291362
1565863800	4.994	4.625146223795138
1565864400	4.993	4.679356154799429
1565865000	4.991	4.628502858582336
1565865600	5.013	4.67351187329829
1565866200	5.017	4.652321969057272
1565866800	5.013	4.675532630853814
1565867400	5.011	4.650472251716954
1565868000	4.993	4.6717211906771015
1565868600	4.931	4.635571033982576
1565869200	4.921	4.611763564384071
1565869800	4.933	4.6244879466147655
1565870400	4.937	4.6238258423196505
1565871000	4.976	4.628125732875683
1565871600	4.988	4.660096766287581
1565872200	4.979	4.6417052310814215
1565872800	5.007	4.650362231707223
1565873400	4.997	4.668186698195314
1565874000	4.998	4.642560758013709
1565874600	4.995	4.667094127614432
1565875200	5.001	4.641736271033143
1565875800	5.031	4.67062866362219
1565876400	5.018	4.671655066241336
1565877000	5.016	4.6587399453929175
1565877600	5.012	4.6688007670547
1565878200	5.024	4.655853885117469
1565878800	5.033	4.6788407872410644
1565879400	5.027	4.6659622107084955
1565880000	5.035	4.6723047152300925
1565880600	5.038	4.67383763283575
1565881200	5.052	4.67519523081997
1565881800	5.051	4.686847539824879
1565882400	5.049	4.675198499294844
1565883000	5.056	4.684093312284418
1565883600	5.063	4.682354047910439
1565884200	5.068	4.690410921891752
1565884800	5.173	4.68760133478845
1565885400	5.191	4.786922196785567
1565886000	5.188	4.712017266950732
1565886600	5.19	4.778263201973719
1565887200	5.186	4.719087615583542
1565887800	5.184	4.7699224751566875
1565888400	5.175	4.721258595604788
1565889000	5.175	4.757804095823173
1565889600	5.168	4.724145838784484
1565890200	5.15	4.74871058733546
1565890800	5.166	4.709507164655067
1565891400	5.161	4.760367547433187
1565892000	5.154	4.7089163656770125
1565892600	5.154	4.749871720792875
1565893200	5.171	4.712150884064929
1565893800	5.163	4.762566838297712
1565894400	5.171	4.708761455625435
1565895000	5.167	4.765703597616782
1565895600	5.141	4.709571113931653
1565896200	5.148	4.73733609369571
1565896800	5.118	4.718214488016428
1565897400	5.104	4.708200225562443
1565898000	5.104	4.704535200395256
1565898600	5.101	4.707918118540846
1565899200	5.082	4.702044793555993
1565899800	5.142	4.689959049017733
1565900400	5.114	4.756371231141346
1565901000	5.109	4.669405801621035
1565901600	5.13	4.744918821285512
1565902200	5.141	4.694708457449961
1565902800	5.144	4.751102281983975
1565903400	5.157	4.701923059636617
1565904000	5.154	4.7592095627570625
1565904600	5.147	4.7036808900656375
1565905200	5.159	4.748392474473665
1565905800	5.155	4.7182657072635825
1565906400	5.153	4.74234076815915
1565907000	5.16	4.718327582125613
1565907600	5.159	4.746904057941499
1565908200	5.15	4.719665338585267
1565908800	5.152	4.736473950522796
1565909400	5.154	4.722839410274326
1565910000	5.152	4.737249019887708
1565910600	5.163	4.722139579987549
1565911200	5.159	4.746198807678033
1565911800	5.161	4.720357799793301
1565912400	5.169	4.7460120991059656
1565913000	5.165	4.7297562005899465
1565913600	5.161	4.741053510347806
1565914200	5.165	4.726968777689134
1565914800	5.162	4.743635682126061
1565915400	5.157	4.7255257106466155
1565916000	5.158	4.737609755938537
1565916600	5.15	4.7274062706951385
1565917200	5.136	4.729443255810192
1565917800	5.139	4.7146768919935385
1565918400	5.142	4.731050253267004
1565919000	5.119	4.7187376965800425
1565919600	5.119	4.708899255103784
1565920800	5.125	4.717969181325506
1565921400	5.109	4.715148036277152
1565922000	5.116	4.703014397705261
1565922600	5.099	4.720647097155678
1565923200	5.12	4.6887500699667495
1565923800	5.134	4.737485673676562
1565924400	5.14	4.705494096394471
1565925000	5.162	4.740498968687232
1565925600	5.178	4.728526033170124
1565926200	5.174	4.754302076809709
1565926800	5.172	4.726879601347846
1565927400	5.168	4.7503061062359375
1565928000	5.165	4.725047944861518
1565928600	5.182	4.7455594452329874
1565929200	5.193	4.742331995924224
1565929800	5.181	4.755445828534246
1565930400	5.188	4.732318243246144
1565931000	5.181	4.760079227597852
1565931600	5.17	4.728064644562886
1565932200	5.174	4.747430631813748
1565932800	5.178	4.733282718581634
1565933400	5.179	4.750007948969089
1565934000	5.188	4.735529144406472
1565934600	5.189	4.7571653441792225
1565935200	5.188	4.738162580569473
1565935800	5.193	4.754754223231148
1565936400	5.191	4.7440834167816455
1565937000	5.191	4.752078432688399
1565937600	5.189	4.744720809781685
1565938200	5.19	4.749663679377027
1565938800	5.183	4.746038891111198
1565939400	5.179	4.742937070982427
1565940000	5.178	4.742116956001594
1565940600	5.169	4.741958538687455
1565941200	5.169	4.733820877357597
1565941800	5.168	4.741324604469731
1565942400	5.17	4.733498137053778
1565943000	5.174	4.742557581583704
1565943600	5.175	4.737904087967496
1565944800	5.119	4.7431194027488495
1565945400	5.117	4.686734350520695
1565946000	5.107	4.7368408783000024
1565946600	5.116	4.6814771427540265
1565947200	5.135	4.7407761310478325
1565947800	5.13	4.703659419704904
1565948400	5.136	4.7332524059121655
1565949000	5.151	4.711525337362295
1565949600	5.152	4.745365598225729
1565950200	5.156	4.71512004519665
1565950800	5.159	4.746674384662073
1565951400	5.164	4.72037708023162
1565952000	5.168	4.749215558905636
1565952600	5.172	4.726341411423065
1565953200	5.164	4.7511053064386495
1565953800	5.168	4.720930156551789
1565954400	5.165	4.752419800486578
1565955000	5.167	4.720654900835998
1565955600	5.165	4.751766567226575
1565956200	5.17	4.721271067452695
1565957400	5.172	4.753977038249672
1565958000	5.166	4.725697726775782
1565958600	5.143	4.746228809232077
1565959200	5.143	4.706134661089456
1565959800	5.152	4.743076684262088
1565960400	5.151	4.717343345760918
1565961000	5.158	4.740134990052148
1565961600	5.16	4.72559469550662
1565962200	5.156	4.740838899926787
1565962800	5.168	4.723118096094359
1565963400	5.171	4.750504392890966
1565964000	5.163	4.728046784128363
1565964600	5.176	4.741372463087138
1565965200	5.174	4.74107969629502
1565965800	5.164	4.739514273270587
1565966400	5.147	4.731751430652131
1565967000	5.153	4.723249153604424
1565967600	5.156	4.736615852378228
1565968200	5.152	4.72707310228531
1565968800	5.14	4.732186210644305
1565969400	5.125	4.716428460937864
1565970000	5.147	4.7171333135593985
1565970600	5.155	4.736757636498991
1565971200	5.073	4.726056332403703
1565971800	5.091	4.660381724073592
1565972400	5.088	4.737470064650529
1565973000	5.09	4.663698494489573
1565973600	5.086	4.733506484268086
1565974200	5.084	4.665520394512716
1565974800	5.075	4.726313850761934
1565975400	5.075	4.662025855404514
1565976000	5.068	4.721255008887004
1565976600	5.05	4.660250370939409
1565977200	5.066	4.699872833468219
1565977800	5.061	4.678117868779892
1565978400	5.054	4.693559046965917
1565979000	5.054	4.672892236054515
1565979600	5.071	4.69193692168432
1565980200	5.063	4.690059666948858
1565980800	5.071	4.6844256603641945
1565981400	5.067	4.696991825912717
1565982000	5.041	4.681737246179944
1565982600	5.048	4.671844527126115
1565983200	5.018	4.687412451819483
1565983800	5.004	4.64544068682917
1565984400	5.004	4.67121436389552
1565985000	5.001	4.647477149091099
1565985600	4.982	4.66658628610636
1565986200	5.042	4.631485318106321
1565986800	5.014	4.719099426541819
1565987400	5.009	4.61260028595679
1565988000	5.03	4.706108216422392
1565988600	5.041	4.639319053861635
1565989200	5.044	4.710985403527569
1565989800	5.057	4.64773534291067
1565990400	5.054	4.717983984031373
1565991000	5.047	4.650512689323097
1565991600	5.059	4.706225777531504
1565992200	5.055	4.665962992720172
1565992800	5.053	4.699374916882115
1565993400	5.06	4.666759220595438
1565994000	5.059	4.703259958682796
1565994600	5.05	4.668720044889554
1565995800	5.054	4.6922539600100155
1565996400	5.052	4.674265279276144
1565997000	5.063	4.689000454249786
1565997600	5.059	4.685565818648899
1565998200	5.061	4.685051305787113
1565998800	5.069	4.687373968193779
1565999400	5.065	4.692610355255155
1566000600	5.065	4.6841079624880875
1566001800	5.057	4.69194680801978
1566002400	5.058	4.67736207403137
1566003000	5.05	4.691725183231978
1566003600	5.036	4.671130161230245
[truncated: 10,589 more rows]
