# Supplementary material for: A novel dissolved oxygen prediction model based on enhanced semi-naive Bayes for ocean ranches in northeast China
Source: PeerJ Comput Sci. 2021 Jun 11;7:e591. doi: 10.7717/peerj-cs.591 (PMC8205303; doi:10.7717/peerj-cs.591)
Supplement: Supplemental Information 1 — Source code for prediction algorithms built in Go, and source code for comparison algorithms and other related methods built in Python. [file peerj-cs-07-591-s001.zip › packet/Result-ARIMA/Result-ARIMA-0-0-2.csv]

Timestamp	real	predict
1564267200	4.197	4.013058504155023
1564267800	4.253	4.477454309197149
1564268400	4.174	4.158084364926078
1564269000	4.108	4.180225152425049
1564269600	4.037	4.243666316952881
1564270200	4.102	3.9813840951479715
1564270800	4.14	4.3443699793238055
1564271400	4.166	4.136883505020812
1564272000	4.19	4.214993417549463
1564272600	4.257	4.3217723558694825
1564273200	4.29	4.222035332139509
1564273800	4.279	4.38089786185395
1564274400	4.421	4.242201149579202
1564275000	4.291	4.510447999353836
1564275600	4.249	4.161220377044217
1564276200	4.306	4.28718183355553
1564276800	4.353	4.430879272646098
1564277400	4.341	4.237829824278748
1564278000	4.425	4.421006632591897
1564278600	4.349	4.421786554050531
1564279200	4.301	4.233429310625909
1564279800	4.322	4.374001127019252
1564280400	4.293	4.3134150794716986
1564281000	4.257	4.264288621980249
1564281600	4.353	4.308041287968238
1564282200	4.426	4.393297075423385
1564282800	4.377	4.416980029542242
1564283400	4.493	4.303119069348834
1564284000	4.326	4.575224179725082
1564284600	4.392	4.1272838228727045
1564285200	4.404	4.517286531911095
1564285800	4.372	4.381221182763977
1564286400	4.433	4.231954919795219
1564287000	4.33	4.615512076407315
1564287600	4.553	4.084082721127849
1564288200	4.453	4.781327714135241
1564288800	4.537	4.234233400626389
1564289400	4.498	4.509360569800154
1564290000	4.572	4.55734720727732
1564290600	4.67	4.346654359497298
1564291200	4.782	4.809666672453156
1564291800	4.688	4.55025915631691
1564292400	4.55	4.5102103356076295
1564293000	4.597	4.5004052692265875
1564293600	4.571	4.504500666143794
1564294200	4.535	4.506215280109748
1564294800	4.426	4.428399698079399
1564295400	4.457	4.353925723284861
1564296000	4.419	4.480487264515792
1564296600	4.464	4.327885116101912
1564297200	4.515	4.481199552464329
1564297800	4.605	4.490557833112095
1564298400	4.565	4.525367832314262
1564299000	4.582	4.481808499800806
1564299600	4.416	4.509551275188244
1564300200	4.567	4.279660776607659
1564300800	4.493	4.67265452910229
1564301400	4.529	4.304005858282471
1564302000	4.578	4.515311695010901
1564302600	4.711	4.602151506267872
1564303200	4.685	4.54017369567904
1564303800	4.703	4.62819099630341
1564304400	4.688	4.5562400651576045
1564305000	4.633	4.5825946824272075
1564305600	4.603	4.510950628619735
1564306200	4.632	4.506412000378578
1564306800	4.676	4.587366899686737
1564307400	4.697	4.560880086011376
1564308000	4.732	4.599772705531294
1564308600	4.615	4.631688568780861
1564309200	4.541	4.415166790965756
1564309800	4.435	4.501881855197337
1564310400	4.595	4.338176013462851
1564311000	4.521	4.650011716754101
1564311600	4.602	4.352547733408904
1564312200	4.593	4.590392472186239
1564312800	4.495	4.535385532234941
1564313400	4.442	4.278875525260668
1564314000	4.294	4.536635339886743
1564314600	4.435	4.115714247712314
1564315200	4.478	4.600776332876355
1564315800	4.536	4.4108116516134315
1564316400	4.364	4.417209471940064
1564317000	4.498	4.357276501335506
1564317600	4.602	4.494404870390052
1564318200	4.662	4.600037455295476
1564318800	4.434	4.508477937759437
1564319400	4.621	4.276885671736769
1564320000	4.57	4.769149089464117
1564320600	4.601	4.320960257570214
1564321200	4.543	4.578872500823
1564321800	4.469	4.504405905818316
1564322400	4.473	4.255657530803599
1564323000	4.595	4.6182982000493835
1564323600	4.527	4.472929002357767
1564324200	4.553	4.3938372256566804
1564324800	4.529	4.605552123758812
1564325400	4.494	4.3506690164068935
1564326000	4.542	4.479740562123088
1564326600	4.391	4.537139647142315
1564327200	4.398	4.174427429639583
1564327800	4.501	4.539816301282789
1564328400	4.456	4.455616163710802
1564329600	4.402	4.304645304676956
1564330200	4.47	4.474587310549067
1564330800	4.375	4.4050307080298845
1564331400	4.492	4.28807723255876
1564332000	4.502	4.603328696198222
1564332600	4.363	4.350508540506228
1564333200	4.295	4.272649907134121
1564333800	4.457	4.376644292343287
1564334400	4.409	4.4675716105376
1564335000	4.344	4.314237094327735
1564335600	4.338	4.331165227834811
1564336200	4.316	4.368043381197428
1564336800	4.379	4.2655476447230924
1564337400	4.361	4.456276307810215
1564338000	4.427	4.287757702111645
1564338600	4.513	4.459109041557176
1564339200	4.539	4.521930084435207
1564339800	4.455	4.40176786901922
1564340400	4.405	4.424531377220565
1564341000	4.535	4.3487872334031765
1564341600	4.313	4.586243396276025
1564342200	4.422	4.090125156127824
1564342800	4.41	4.594709568718256
1564343400	4.321	4.332031714378595
1564344000	4.238	4.173116486085365
1564344600	4.333	4.419046445779552
1564345200	4.389	4.262649204200528
1564345800	4.372	4.447923191420565
1564346400	4.339	4.325692886937789
1564347000	4.171	4.293888359583314
1564347600	4.313	4.169123336128945
1564348200	4.29	4.443956384266108
1564348800	4.327	4.227679225784189
1564349400	4.207	4.355561464120488
1564350000	4.09	4.200233382304273
1564350600	4.408	4.059457033186402
1564351200	4.465	4.747297775148814
1564351800	4.274	4.2053140059021334
1564352400	4.353	4.21031899670882
1564353000	4.366	4.593487698385176
1564353600	4.293	4.12133679187498
1564354200	4.311	4.401200391998007
1564354800	4.297	4.3409998382752315
1564355400	4.23	4.20047335875041
1564356000	4.36	4.342335048264673
1564356600	4.331	4.383382958572069
1564357200	4.255	4.273616354431045
1564357800	4.265	4.266710296256269
1564358400	4.196	4.317601276785505
1564359000	4.184	4.159104596503665
1564359600	4.425	4.274424972676493
1564360200	4.205	4.570228986769525
1564360800	4.136	3.930136305140473
1564361400	4.121	4.341454806378739
1564362000	3.978	4.181302458114565
1564362600	3.916	3.8693019029775138
1564363200	4.052	4.241166707125111
1564363800	4.03	4.100464630576642
1564364400	3.98	4.084383380157473
1564365000	3.878	4.1294838491215415
1564365600	4.029	3.891859897467233
1564366200	3.935	4.332744914335773
1564366800	4.004	3.8728950088702727
1564367400	4.033	4.208599344514222
1564368000	4.278	4.186541834400623
1564368600	4.306	4.3271678561726645
1564369200	4.203	4.376575333755772
1564369800	4.318	4.069210591583626
1564370400	4.395	4.554260564797885
1564371000	4.404	4.302873507274456
1564371600	4.516	4.353916424145256
1564372200	4.466	4.646859887904572
1564372800	4.404	4.203446999080824
1564373400	4.401	4.47937841203788
1564374000	4.221	4.380719591309608
1564374600	4.362	4.043918661761565
1564375200	4.371	4.664529682694836
1564375800	4.467	4.165109960449919
1564376400	4.328	4.535662525155376
1564377000	4.368	4.275434906317968
1564377600	4.413	4.3034453781729995
1564378200	4.238	4.564808275474197
1564378800	4.077	3.9527861727654097
1564379400	4.272	4.2547359147259876
1564380000	4.243	4.457523251759539
1564380600	4.315	4.040881264852808
1564381200	4.5	4.558260804090894
1564381800	4.324	4.467613143462738
1564382400	4.262	4.082881274338967
1564383000	4.282	4.478062579312982
1564383600	4.427	4.195097179503648
1564384200	4.351	4.512324895170942
1564384800	4.37	4.286572067310012
1564385400	4.421	4.326926789125016
1564386000	4.378	4.535409151157181
1564386600	4.323	4.183361793417557
1564387200	4.097	4.410596534667317
1564387800	4.227	3.9954794920807197
1564388400	4.043	4.418961966397896
1564389000	4.244	3.9786451271844383
1564389600	4.244	4.418232770802281
1564390200	4.267	4.294466300068429
1564390800	4.232	4.157791993077325
1564391400	4.387	4.4193842332526065
1564392000	4.354	4.346879719579089
1564392600	4.382	4.319345785439254
1564393200	4.463	4.430129984799874
1564393800	4.429	4.431285913463472
1564394400	4.37	4.357384536416262
1564395000	4.359	4.350987208704828
1564395600	4.38	4.3561551412501025
1564396200	4.196	4.3752135479473955
1564396800	4.347	4.096670549674207
1564397400	4.454	4.552013736251077
1564398000	4.408	4.391866899822693
1564398600	4.474	4.280453387333799
1564399200	4.372	4.624854687551879
1564399800	4.414	4.125100311664688
1564400400	4.349	4.549158765745413
1564401000	4.384	4.275925418220021
1564401600	4.411	4.331588837487441
1564402200	4.329	4.533848051425054
1564402800	4.336	4.103801766815722
1564403400	4.615	4.505795979873321
1564404000	4.409	4.674550747639438
1564404600	4.044	4.040333647415543
1564405200	4.192	4.1303340899197165
1564405800	4.52	4.425994205375522
1564406400	4.489	4.518137183039461
1564407000	4.399	4.367172417021865
1564407600	4.28	4.357332397241219
1564408200	4.269	4.249005332801068
1564408800	4.298	4.302322433420673
1564409400	4.17	4.344306891586821
1564410000	4.151	4.081471368346931
1564410600	4.2	4.296753190390845
1564411200	4.291	4.250930379005176
1564411800	4.263	4.3157574533100345
1564412400	4.074	4.290729451504009
1564413000	4.251	3.982422310156551
1564413600	4.259	4.548547901657674
1564414200	3.949	4.131751703056526
1564414800	3.79	3.8441833947630024
1564416000	3.989	4.112764517240182
1564416600	3.786	4.114530908368533
1564417200	3.621	3.7661039970399615
1564417800	3.483	3.8673374611619824
1564418400	3.425	3.669255334243374
1564419000	3.818	3.6811509720969138
1564419600	3.838	4.337970732554897
1564420200	4.086	3.726100331688368
1564420800	3.803	4.45576900911078
1564421400	4.184	3.68322671406475
1564422000	4.334	4.536986727193458
1564422600	4.243	4.4390792170814075
1564423200	3.997	3.8934088454595788
1564423800	4.208	4.328337310089531
1564424400	4.285	4.243956869351879
1564425000	4.113	4.298463618600975
1564425600	4.174	4.101250399420831
1564426200	4.223	4.292495974874724
1564426800	4.193	4.292471440263278
1564427400	4.113	4.137210914324624
1564428000	4.275	4.221407418001829
1564428600	4.26	4.3923337893204515
1564429200	4.295	4.187286156801842
1564429800	4.002	4.384541885630276
1564430400	4.018	3.8714047450338858
1564431000	4.255	4.242714070352358
1564431600	4.237	4.467973911356754
1564432200	4.205	4.013298136273567
1564432800	4.284	4.427040685867507
1564433400	4.34	4.280965858561577
1564434000	4.353	4.306306578246171
1564434600	4.248	4.448154674133533
1564435200	4.259	4.084625037110717
1564435800	4.256	4.42653626788041
1564436400	4.188	4.227878978526338
1564437000	4.154	4.1428373170327735
1564437600	4.043	4.319140358956497
1564438200	4.27	3.947660670528773
1564438800	4.225	4.578609954706397
1564439400	4.321	4.082313093009624
1564440000	4.259	4.39752403352869
1564440600	4.142	4.324521427950934
1564441200	4.133	3.963686647206515
1564441800	4.145	4.433197025396187
1564442400	4.085	4.055238478472251
1564443000	4.273	4.149740111677885
1564443600	4.137	4.53475279243495
1564444200	4.192	3.861848674759021
1564444800	4.169	4.493801533419933
1564445400	4.162	4.129759501311469
1564446000	4.028	4.124399430190887
1564446600	4.173	4.22190322162925
1564447200	4.154	4.188423472102384
1564447800	4.222	4.246659659790739
1564448400	4.168	4.272080953040543
1564449000	4.33	4.165963627490032
1564449600	4.122	4.487527850281647
1564450200	3.903	3.9402061203236918
1564450800	4.096	3.99270018690694
1564451400	4.206	4.453265520926335
1564452000	4.057	4.0617544660723395
1564452600	4.021	4.132573587133355
1564453200	4.152	4.170918447611348
1564453800	4.128	4.219384407478467
1564454400	4.181	4.188671410264005
1564455000	4.045	4.251441190531983
1564455600	4.134	4.032641221584922
1564456200	4.144	4.316868862279526
1564456800	4.167	4.1668298322041135
1564457400	4.02	4.198340759025218
1564458000	3.898	4.079098188288967
1564458600	3.828	3.934213833495714
1564459200	3.98	4.039359525734572
1564459800	4.027	4.165628367692141
1564460400	3.966	4.089004432857188
1564461000	3.975	4.048813797256236
1564461600	3.932	4.131647123074476
1564462200	4.112	3.9901288739759275
1564462800	4.092	4.351597529202691
1564463400	4.074	4.0586903050447765
1564464000	3.865	4.151536811211414
1564464600	3.77	3.935949938955481
1564465200	3.879	3.87047686005378
1564465800	4.127	4.215730202169767
1564466400	3.894	4.214080705028791
1564467000	4.162	3.8057203491195684
1564467600	4.234	4.5924586962182925
1564468200	4.208	4.102031638677461
1564468800	4.064	4.203399311401143
1564469400	3.937	4.2183853747744795
1564470000	3.808	3.821183287676673
1564470600	3.921	4.093479273895984
1564471200	4.051	4.076891059058568
1564471800	4.08	4.161226168602462
1564472400	4.136	4.197643896177302
1564473000	4.246	4.182023564664457
1564473600	4.355	4.377523683311341
1564474200	3.784	4.352719123593329
1564474800	4.568	3.5016018961262825
1564475400	4.376	5.413933485061199
1564476000	4.493	3.6888294987552506
1564476600	4.392	4.667400782872406
1564477200	4.442	4.574655893103193
1564477800	4.39	3.9271187732183654
1564478400	4.315	4.893177817768363
1564479000	4.304	3.8712041133733637
1564479600	4.173	4.498211573844746
1564480200	4.19	4.210197773731822
1564480800	4.183	4.04895036040768
1564482000	4.218	4.510647092456263
1564482600	4.265	4.020880063587549
1564483200	4.258	4.453293049996846
1564483800	4.104	4.247376622380882
1564484400	4.113	3.9749242758386933
1564485000	4.069	4.419205875144377
1564485600	4.122	3.941575293354493
1564486200	4.032	4.3165772327299825
1564486800	4.076	4.069139681884287
1564487400	4.069	4.119697675645409
1564488000	4.192	4.26723744448111
1564488600	4.055	4.18663457082139
1564489200	4.109	4.086436021294671
1564489800	4.06	4.262886699850028
1564490400	4.145	4.061531538738231
1564491000	4.232	4.29392726478447
1564491600	4.138	4.311605205545364
1564492200	4.19	4.036784373072823
1564492800	4.087	4.416983031029966
1564493400	4.057	3.9825063071739466
1564494000	4.04	4.1807190020618545
1564494600	3.908	4.191598278323
1564495200	3.926	3.8169480054447753
1564495800	4.216	4.266859585464468
1564496400	4.351	4.3476414693078675
1564497000	4.383	4.299107685647238
1564497600	4.231	4.457321110087669
1564498200	4.369	4.076325448917311
1564498800	4.226	4.575224886535408
1564499400	4.305	4.065010027267875
1564500000	4.364	4.402677586906531
1564500600	4.187	4.468458614261896
1564501200	4.241	3.9005624244440105
1564501800	4.235	4.600160418820795
1564502400	4.368	4.079874320874208
1564503000	4.11	4.459062368998108
1564503600	4.352	4.061686411035862
1564504200	4.25	4.474933891483845
1564504800	4.424	4.241247068512221
1564505400	4.145	4.4187812106055695
1564506000	4.202	4.086360190060524
1564506600	4.195	4.284021035945437
1564507200	3.977	4.29815277630376
1564507800	4.075	3.8039263103473173
1564508400	4.088	4.469361119732129
1564509000	4.412	4.0019172324134935
1564509600	4.328	4.621021688888555
1564510200	4.272	4.238262736398164
1564510800	4.215	4.151458572478962
1564511400	4.217	4.4521125759398785
1564512000	4.164	4.0476610168683465
1564512600	4.136	4.315533852664445
1564513200	4.095	4.16899571310313
1564513800	4.151	4.0866603050721135
1564514400	4.216	4.368205593014907
1564515000	4.225	4.167091354511393
1564515600	4.21	4.297244442443598
1564516200	4.17	4.255109222721939
1564516800	4.141	4.143580692247214
1564517400	4.294	4.263528171061992
1564518000	4.097	4.376040979020368
1564518600	4.099	3.9585913422172028
1564519200	4.335	4.3153314013085335
1564519800	4.509	4.4734363047109
1564520400	4.429	4.4008996470014745
1564521000	4.456	4.4027534372130175
1564521600	4.397	4.432897837329336
1564522200	4.196	4.325003079733606
1564522800	4.326	4.121205185546391
1564524000	4.259	4.526047250994812
1564524600	4.313	4.1133972476549685
1564525200	4.226	4.409623826193393
1564525800	4.185	4.22884813670222
1564526400	4.169	4.126617167628577
1564527000	4.246	4.360526157570783
1564527600	4.171	4.203743894508326
1564528200	4.27	4.197069366531669
1564528800	4.273	4.413063301156308
1564529400	4.286	4.191261963209235
1564530000	4.113	4.359594001687001
1564530600	4.071	4.055815384074195
1564531200	4.171	4.161486859639337
1564531800	4.293	4.360015004071602
1564532400	4.168	4.2458716580954805
1564533000	4.119	4.169898930741069
1564533600	4.215	4.199978249816565
1564534200	4.224	4.315735860593826
1564534800	4.185	4.214789857648958
1564535400	4.146	4.219280337337053
1564536000	4.084	4.205857610865421
1564536600	4.021	4.101909946700842
1564537200	4.138	4.122237453812128
1564537800	3.965	4.2930951087715306
1564538400	4.042	3.8766523111364863
1564539000	3.952	4.312311894397073
1564539600	3.949	3.9485743781893303
1564540200	3.959	4.050537528162942
1564540800	3.937	4.203528736416741
1564541400	3.858	3.8801632794647904
1564542000	4.156	4.09219508889266
1564542600	4.233	4.408291761211167
1564543200	4.247	4.133529493307802
1564543800	4.355	4.3585808870242975
1564544400	4.304	4.418798346269743
1564545000	4.353	4.167018107258063
1564545600	4.241	4.510244884174543
1564546200	4.3	4.095335098986861
1564546800	4.171	4.41509294737855
1564547400	4.191	4.146134300221853
1564548000	4.096	4.205950906723281
1564548600	4.191	4.212205978882027
1564549200	4.201	4.2171632273114525
1564549800	4.382	4.294442728300539
1564550400	4.24	4.447057018292554
1564551000	4.376	4.106749251462648
1564551600	4.349	4.556732149667111
1564552200	4.233	4.249214558196372
1564552800	4.124	4.147119205806969
1564553400	3.928	4.288412757487882
1564554000	3.83	3.799610416602854
1564554600	4.167	4.0933708521420575
1564555200	4.434	4.463835191764492
1564555800	4.255	4.349704066835447
1564556400	4.187	4.175068337344736
1564557000	4.197	4.276669912540921
1564557600	4.571	4.229580397714293
1564558200	4.465	4.760704430921154
1564558800	4.285	4.180105780215567
1564559400	4.33	4.25121232192318
1564560000	4.375	4.530043283738924
1564560600	4.211	4.174349056205247
1564561200	4.399	4.264462004902415
1564561800	4.507	4.556063851166277
1564562400	4.431	4.370232384460949
1564563000	4.329	4.382685896881026
1564563600	4.402	4.305373052476778
1564564200	4.337	4.430425286973426
1564564800	4.317	4.276734759996195
1564565400	4.393	4.31828549001841
1564566000	4.348	4.473190926451258
1564566600	4.37	4.213914482980915
1564567200	4.372	4.4591847521848305
1564567800	4.269	4.332617282927409
1564568400	4.301	4.1743472750672
1564569000	4.279	4.465613835480765
1564569600	4.471	4.166891919829725
1564570200	4.383	4.622815690444625
1564570800	4.195	4.230752385651749
1564571400	4.333	4.093794835996356
1564572000	4.218	4.648896906447535
1564572600	4.258	3.905665134442498
1564573200	4.377	4.499079664755973
1564573800	4.131	4.437537578072893
1564574400	4.207	3.798727800488126
1564575000	4.137	4.677449992544458
1564575600	4.165	3.882103029505916
1564576200	4.176	4.313074199834131
1564576800	4.154	4.361225281008701
1564577400	4.124	3.929220570004206
1564578000	4.036	4.44990702326466
1564578600	4.067	3.8949134375141354
1564579200	4.08	4.254179619160268
1564579800	4.112	4.220579552026058
1564580400	4.034	4.041270310762945
1564581000	3.982	4.238203503046378
1564582800	3.839	3.961422145546296
1564583400	4.039	3.9566390098611364
1564584000	4.321	4.3556880346491695
1564584600	4.327	4.349601899191285
1564585200	4.401	4.274533189835399
1564585800	4.435	4.497693922414565
1564586400	4.399	4.344291254068505
1564587000	4.488	4.3632149205739035
1564587600	4.31	4.556312580943568
1564588200	4.284	4.079830542212705
1564588800	4.334	4.4324546638440525
1564589400	4.266	4.354382781825524
1564590000	4.297	4.129930295348538
1564590600	4.157	4.503954602132199
1564591200	4.168	3.96898326257386
1564591800	4.198	4.34561787385832
1564592400	4.264	4.279861395088127
1564593000	4.156	4.195047159697104
1564593600	4.005	4.265822115579756
1564594200	4.231	3.9297049459432563
1564594800	4.009	4.560170566238357
1564595400	4.091	3.7823154212363796
1564596000	3.96	4.3415347833560425
1564596600	3.954	4.031242160511342
1564597200	3.857	3.922463319618597
1564597800	4.022	4.179504195077713
1564598400	3.85	4.056900407418633
1564599000	3.703	3.91345963135007
1564599600	3.867	3.869365569437436
1564600200	3.302	4.16474284636968
1564600800	3.233	3.096105756399508
1564601400	3.015	3.849366531775962
1564602000	3.035	3.246707890395771
1564602600	2.907	3.3722246774104185
1564603200	2.532	3.500466088563602
1564603800	2.948	2.5791960954447006
1564604400	3.758	4.098170478450724
1564605000	3.985	4.13789562266306
1564605600	4.029	3.846596752953548
1564606200	3.969	4.4748542986024455
1564606800	3.972	3.7532538713099854
1564607400	4.101	4.248318136896226
1564608000	4.331	4.295752662100564
1564608600	4.104	4.268386056370302
1564609200	4.176	4.126433122323693
1564609800	4.226	4.2754396873133285
1564610400	4.258	4.302436251705122
1564611000	4.251	4.231454092317876
1564611600	4.496	4.3270845085613665
1564612200	4.324	4.591627594269328
1564612800	4.26	4.083991243244768
1564613400	4.43	4.375106055513749
1564614000	4.201	4.551751704680667
1564614600	4.438	3.874886033800438
1564615200	4.497	4.864221541057159
1564615800	4.326	4.252445665334109
1564616400	4.262	4.149678190580255
1564617000	4.154	4.5531506705915845
1564617600	4.183	3.850847526980908
1564618200	4.263	4.49508585722146
1564618800	4.358	4.263776345339236
1564619400	4.175	4.285967194518755
1564620000	4.369	4.249519520131553
1564620600	4.329	4.417779962037433
1564621200	4.342	4.301235708755919
1564621800	4.323	4.322487475082995
1564622400	4.381	4.367063841503613
1564623000	4.227	4.354526162743807
1564623600	4.294	4.16241222412562
1564624200	4.554	4.4220493991503735
1564624800	4.535	4.627102519308498
1564625400	4.432	4.306332211521556
1564626000	4.384	4.441531538632276
1564626600	4.314	4.350910809658113
1564627200	4.449	4.235850336498347
1564627800	4.255	4.610456771620252
1564628400	4.2	3.993045319239552
1564629000	4.332	4.350132887335512
1564629600	4.269	4.471532393122221
1564630200	4.42	4.029622814712704
1564630800	4.259	4.733693428329115
1564631400	4.182	3.962066744648037
1564632000	4.416	4.27459903817193
1564632600	4.536	4.7103570531400925
1564633200	4.548	4.19591527370603
1564633800	4.474	4.701079824822642
1564634400	4.477	4.286665904434414
1564635000	4.412	4.427644803759638
1564635600	4.383	4.461968408834362
1564636200	4.405	4.208658277608112
1564636800	4.486	4.553190966438597
1564637400	4.506	4.392853547300038
1564638000	4.343	4.443257958344952
1564638600	4.278	4.2798105286262516
1564639200	4.168	4.252439643673383
1564639800	4.337	4.211733632677977
1564640400	4.196	4.447016861711578
1564641000	4.397	4.073338218719727
1564641600	4.32	4.59982651837662
1564642200	4.477	4.188651292454431
1564642800	4.545	4.526477619805615
1564643400	4.264	4.588307030440503
1564644000	4.293	3.8840682094413324
1564644600	4.35	4.664188562870697
1564645200	4.263	4.206716800272472
1564645800	4.394	4.166817070967866
1564646400	4.582	4.704114581961641
1564647000	4.579	4.338477166044609
1564647600	4.633	4.582457919243645
1564648200	4.374	4.596441753162803
1564648800	4.35	4.055318260468762
1564649400	4.474	4.580882790137589
1564650000	4.436	4.4135882478747535
1564650600	4.556	4.281926901357467
1564651200	4.526	4.744605171733726
1564654200	4.2	4.2372301309537255
1564654800	4.49	4.108285057189311
1564655400	4.461	4.851799510960673
1564656000	4.506	4.0754354741095975
1564656600	4.447	4.6427407593351715
1564657200	4.568	4.393526450635694
1564657800	4.505	4.429702645772389
1564658400	4.558	4.579786760224694
1564659000	4.61	4.362392866565446
1564659600	4.575	4.671823440479491
1564660200	4.526	4.390875522747219
1564660800	4.474	4.451400967772953
1564661400	4.462	4.4732256679363385
1564662000	4.403	4.335944428709063
1564662600	4.368	4.421428194466096
1564663200	4.393	4.310558130954108
1564663800	4.262	4.410165024422211
1564664400	4.342	4.186945448246055
1564665000	3.98	4.439446648970481
1564665600	3.749	3.798183587537669
1564666200	3.676	3.9010697163072834
1564666800	3.613	3.9728338555415856
1564667400	3.534	3.640880309467111
1564668000	3.586	3.896989253631821
1564668600	3.415	3.8041514284910405
1564669200	3.342	3.531034873816379
1564669800	3.179	3.7561013242615795
1564670400	3.123	3.3579321543926053
1564671000	3.265	3.5419575208468306
1564671600	4.242	3.7518054025355885
1564672200	4.446	4.817954666143235
1564672800	4.463	4.188023309671658
1564673400	4.397	4.434565448103324
1564674000	4.263	4.497319645964361
1564674600	4.2	3.9686908378043144
1564675800	4.251	4.4806310796373845
1564676400	4.23	4.187638381732508
1564677000	4.263	4.2135665795780515
1564677600	4.21	4.438381719180289
1564678200	4.324	4.045861372469072
1564678800	4.298	4.552423363722866
1564679400	4.023	4.189074883507971
1564680000	4.248	3.8953287383648245
1564680600	4.202	4.708395084455543
1564681200	4.306	3.8867768098484876
1564681800	4.291	4.535146897427602
1564682400	4.359	4.3151689395938435
1564683000	3.942	4.204230616688587
1564683600	4.194	3.992948692376651
1564684200	4.276	4.415253867397959
1564684800	4.338	4.293235342223359
1564685400	4.051	4.288333176488392
1564686000	4.195	4.029345770261691
1564686600	3.934	4.384148005282516
1564687200	3.629	3.819796359295075
1564687800	3.583	3.7053841769851186
1564688400	3.657	4.008119183821407
1564689000	4.164	3.734343084081475
1564689600	4.14	4.672634585322085
1564690200	3.892	3.90996450917515
1564690800	3.679	3.887929030929764
1564691400	3.526	4.020523411034021
1564692000	3.691	3.460564088030363
1564692600	3.783	4.273982579688686
1564693200	4.115	3.8123847039700847
1564693800	4.044	4.38010802262511
1564694400	4.238	4.091308692719954
1564695000	4.108	4.278991290111653
1564695600	4.017	4.204786438437053
1564696200	4.049	3.9300024478699047
1564696800	4.282	4.356323611412228
1564697400	4.572	4.321462327780287
1564698000	4.604	4.634349527845592
1564698600	4.513	4.488282574519933
1564699200	4.383	4.345501555904239
1564699800	4.332	4.407278523753549
1564700400	4.399	4.2557708385997515
1564701000	4.263	4.479848594029891
1564701600	4.371	4.136373931447474
1564702200	4.291	4.499069256330861
1564702800	4.346	4.221091349747457
1564703400	4.295	4.348786122737922
1564704000	4.421	4.355560834755978
1564704600	4.348	4.3853503162326914
1564705200	4.405	4.332172696874468
1564705800	4.426	4.408910260459581
1564706400	4.415	4.416011589688094
1564707000	4.339	4.346080480786069
1564707600	4.369	4.323096792814334
1564708200	4.394	4.394225859072402
1564708800	4.344	4.369950338052027
1564709400	4.592	4.296679788180941
1564710000	4.421	4.7367181135748515
1564710600	4.483	4.114764130537467
1564711200	4.473	4.6124692500810465
1564711800	4.777	4.424865436114446
1564712400	4.697	4.728510432606467
1564713000	4.486	4.5668396205292074
1564713600	4.481	4.193354556305719
1564714200	4.5	4.682403687067268
1564714800	4.51	4.299750326814768
1564715400	4.456	4.4913287140173015
1564716000	4.507	4.44938987209341
1564716600	4.526	4.388723104509356
1564717200	4.428	4.5762306412274825
1564717800	4.53	4.230029248320864
1564718400	4.436	4.646862842145484
1564719000	4.496	4.268720885843491
1564719600	4.524	4.493274435550166
1564720200	4.533	4.5574783242510515
1564720800	4.393	4.323250752861388
1564721400	4.464	4.414689700466516
1564722000	4.447	4.459780992744747
1564722600	4.28	4.3546842089338735
1564723200	4.19	4.2169784438638755
1564723800	4.124	4.236468715776039
1564724400	4.28	4.1516294441849135
1564725000	4.228	4.429227261410933
1564725600	4.259	4.147074720296737
1564726200	4.276	4.335603231062496
1564726800	4.22	4.337014919567015
1564727400	4.23	4.119361134049267
1564728000	4.235	4.400229910388756
1564728600	4.478	4.184650982314434
1564729200	4.293	4.62396028253481
1564729800	4.196	4.091421578751349
1564730400	4.417	4.222670070500941
1564731000	4.188	4.6950400878424325
1564731600	4.036	3.760951098192668
1564732200	4.329	4.327942177910403
1564732800	4.052	4.552677952333276
1564733400	3.91	3.6175533843989776
1564734000	3.779	4.357939377489588
1564734600	4.13	3.7353486615510136
1564735200	4.093	4.442508705497714
1564735800	4.129	4.144826230368703
1564736400	4.001	4.03556848617479
1564737000	4.191	4.2720274644633545
1564737600	4.196	4.190664558100854
1564738200	4.317	4.277731153016649
1564738800	4.575	4.394512632790413
1564739400	4.487	4.623624032111981
1564740000	4.571	4.280742864210824
1564740600	4.667	4.642087475356139
1564741200	4.573	4.598845016413406
1564741800	4.616	4.316684587669109
1564742400	4.718	4.742504623637528
1564743000	4.773	4.5352026462763435
1564743600	4.786	4.65542561166027
1564744200	4.333	4.7088426667814165
1564744800	4.203	3.898628096055568
1564745400	4.345	4.473498610494131
1564746000	4.258	4.3902062323854585
1564746600	4.295	4.043226705286698
1564747200	4.487	4.590447898919039
1564747800	4.572	4.384563208682539
1564748400	4.545	4.520965152821848
1564749000	4.513	4.516447262015626
1564749600	4.48	4.3481002451253
1564750200	4.474	4.520332022478341
1564750800	4.379	4.371794282077771
1564751400	4.53	4.307826112272835
1564752000	4.543	4.658083080410992
1564752600	4.592	4.344545324640351
1564753200	4.545	4.597795661703533
1564753800	4.484	4.453752631124752
1564754400	4.493	4.335746736312835
1564755000	4.455	4.583263457112529
1564755600	4.357	4.274424456465704
1564756200	4.438	4.351160416364408
1564756800	4.353	4.523683499856778
1564757400	4.443	4.158074764395156
1564758000	4.37	4.607610171091247
1564758600	4.414	4.218526521881301
1564759200	4.371	4.426609269362112
1564759800	4.528	4.408696697594034
1564760400	4.638	4.461131019072435
1564761000	4.569	4.6816665785301685
1564761600	4.429	4.312262791647614
1564762200	4.393	4.412425531133805
1564762800	4.409	4.39840230046825
1564763400	4.381	4.3339476104379795
1564764000	4.212	4.409876314863253
1564764600	4.491	4.087715782087263
1564765200	4.342	4.7557288167912635
1564765800	4.376	4.059649164491899
1564766400	4.371	4.460780234045487
1564767000	4.31	4.45514295761107
1564767600	4.352	4.055292056770062
1564768200	4.28	4.644657637356186
1564768800	4.263	4.045830844631817
1564769400	4.214	4.357400446042251
1564770000	4.183	4.300054214824109
1564770600	4.315	4.053225972011413
1564771200	4.105	4.616769686973835
1564771800	4.249	3.807475309298944
1564772400	4.263	4.562682500995573
1564773000	4.356	4.253262662637346
1564773600	4.474	4.244775960753291
1564774200	4.263	4.7435558837449845
1564774800	4.401	3.8264917296135463
1564775400	4.12	4.777840266101214
1564776000	4.217	3.8452544678531804
1564776600	4.258	4.347401430928623
1564777200	4.216	4.499334563468592
1564777800	4.241	3.8576596183716014
1564778400	3.998	4.659668529725355
1564779000	4.141	3.6888547558699365
1564779600	4.198	4.459421957618443
1564780200	4.167	4.316455381509603
1564780800	4.172	3.913765184728381
1564781400	4.25	4.586080823100808
1564782000	4.184	4.056451891037174
1564782600	4.191	4.2514969536391956
1564783200	4.257	4.348085065461236
1564783800	4.262	4.155869290185883
1564784400	4.116	4.414230028283249
1564785000	4.206	3.9906203062624117
1564785600	4.184	4.4071828202685115
1564786200	4.326	4.184386134151863
1564786800	4.273	4.360783779596532
1564787400	4.385	4.320078777141961
1564788000	4.503	4.357784356258116
1564788600	4.401	4.5933288878868845
1564789200	4.468	4.173194456983967
1564789800	4.436	4.604547820576889
1564790400	4.428	4.3253251932764245
1564791000	4.236	4.348117719735431
1564791600	4.359	4.254509654757619
1564792200	4.399	4.395253345687225
1564792800	4.406	4.4219177712087
1564793400	4.38	4.314229676922948
1564794000	4.417	4.415722484011182
1564794600	4.431	4.3878193681623205
1564795200	4.542	4.396938383488103
1564795800	4.403	4.57595565588808
1564796400	4.367	4.20083002738265
1564797000	4.486	4.435587504735678
1564797600	4.489	4.537455507609354
1564798200	4.427	4.304463034189567
1564798800	4.506	4.471363190198616
1564799400	4.514	4.480421309998577
1564800000	4.527	4.409524611392786
1564800600	4.549	4.52886853493416
1564801200	4.415	4.455652390834853
1564801800	4.497	4.291746986484762
1564802400	4.374	4.596017828578619
1564803000	4.424	4.178073409495408
1564803600	4.562	4.511123774571856
1564804200	4.315	4.601088887643804
1564804800	4.104	3.9644447605867343
1564805400	4.114	4.308184361637558
1564806000	4.282	4.16608407764941
1565313000	5.039	4.3468556872555455
1565313600	5.042	5.417043985492324
1565314200	5.019	4.343162125991655
1565314800	5.019	5.006173377742664
1565315400	5.017	4.885925718095418
1565316000	5.025	4.531980564591037
1565316600	5.009	5.143766797508692
1565317200	5.016	4.530169691268624
1565317800	4.999	4.923677560221933
1565318400	5.02	4.825482375882705
1565319000	5.034	4.672200299796294
1565319600	5.04	5.005901458536107
1565320200	5.062	4.668536418162315
1565320800	5.078	4.924689669397879
1565321400	5.074	4.864322170709359
1565322000	5.072	4.755510308620218
1565322600	5.068	4.953013199433971
1565323200	5.065	4.748692130590043
1565323800	5.082	4.878051657872426
1565324400	5.093	4.876001240985857
1565325000	5.081	4.806012221417101
1565325600	5.088	4.8993916141290805
1565326200	5.081	4.821440735113603
1565326800	5.07	4.854908737510909
1565327400	5.074	4.8472141203965835
1565328000	5.078	4.828872134631384
1565328600	5.079	4.870116251621879
1565329200	5.088	4.830112361526989
1565329800	5.089	4.868553092942766
1565330400	5.088	4.853604127671504
1565331000	5.093	4.844039424961782
1565331600	5.091	4.8759209079539465
1565332200	5.091	4.838890661343728
1565332800	5.089	4.865200522915384
1565333400	5.09	4.8538812691322875
1565334000	5.083	4.849189568468785
1565334600	5.079	4.855613821354137
1565335200	5.078	4.83886664407061
1565335800	5.069	4.853203312173273
1565336400	5.069	4.832209575717289
1565337000	5.068	4.8438692942845885
1565337600	5.07	4.842311606728796
1565338200	5.074	4.837422368797123
1565338800	5.075	4.852970949543791
1565340000	5.019	4.839153196732808
1565340600	5.017	4.767250800184134
1565341200	5.007	4.83409631832225
1565341800	5.016	4.779196574894129
1565342400	5.035	4.810083428298402
1565343000	5.03	4.843497859593313
1565343600	5.036	4.779093774717331
1565344200	5.051	4.8496323369120535
1565344800	5.052	4.825650692201864
1565345400	5.056	4.817606037107708
1565346000	5.059	4.8545841133375465
1565346600	5.064	4.81542444623588
1565347200	5.068	4.851870298792015
1565347800	5.072	4.840253872777979
1565348400	5.064	4.837021034419781
1565349000	5.068	4.842524693955789
1565349600	5.065	4.836614572604231
1565350200	5.067	4.839603175757804
1565350800	5.065	4.840490495304546
1565351400	5.07	4.835580619150047
1565352000	5.073	4.84750395856503
1565352600	5.072	4.842549864004765
1565353200	5.066	4.841177494490688
1565353800	5.043	4.8376759324389695
1565354400	5.043	4.806098344868068
1565355000	5.052	4.8359490104565275
1565355600	5.051	4.83101134029775
1565356200	5.058	4.820200903169056
1565356800	5.06	4.848828593651785
1565357400	5.056	4.824748990473831
1565358000	5.068	4.832501928575469
1565358600	5.071	4.854441224056859
1565359200	5.063	4.830669644165932
1565359800	5.076	4.838319921108234
1565360400	5.074	4.858438515192157
1565361000	5.064	4.8309829898136085
1565361600	5.047	4.838536084184239
1565362200	5.053	4.81714803176896
1565362800	5.056	4.837007723045746
1565363400	5.052	4.83448024145421
1565364000	5.04	4.819069780732379
1565364600	5.025	4.822799275634898
1565365200	5.047	4.798667413205422
1565365800	5.055	4.849974086560424
1565366400	5.012	4.824356007519874
1565367000	5.009	4.765280241598644
1565367600	5.009	4.831894888302063
1565368200	4.991	4.780736632008103
1565368800	5.008	4.775662133878968
1565369400	4.993	4.833461663498127
1565370000	4.979	4.746605998942915
1565370600	4.998	4.793516226649747
1565371200	4.961	4.81104611945479
1565371800	4.959	4.710907971665309
1565372400	4.98	4.808455449869699
1565373000	5.007	4.776268127316602
1565373600	5.008	4.800640316765296
1565374200	5.016	4.813882371580109
1565374800	5.022	4.787931270103956
1565375400	5.022	4.8295699881325405
1565376000	5.02	4.7951479609627965
1565376600	5.015	4.808732848279422
1565377200	5.015	4.807706803630671
1565377800	5.006	4.794513406721876
1565378400	5.005	4.801336496225773
1565379000	5.012	4.7934458053035796
1565379600	5.012	4.808607953867331
1565380200	5.021	4.798647433681372
1565380800	4.993	4.813846851683579
1565381400	4.976	4.7669352141550405
1565382000	4.974	4.775691772534392
1565382600	4.99	4.783898209306435
1565383200	4.995	4.786578058355054
1565383800	4.998	4.79605907295892
1565384400	5.003	4.788612224566062
1565385000	4.983	4.801332783078624
1565385600	5.009	4.76429060908567
1565386200	5.013	4.828778125183431
1565386800	5.023	4.791895259808341
1565387400	5.027	4.811317857963343
1565388000	5.019	4.826236109391077
1565388600	5.03	4.781238474740716
1565389200	5.026	4.8433720608964315
1565389800	5.027	4.792840859708091
1565390400	5.025	4.814465732619844
1565391000	5.029	4.821303073859926
1565391600	5.02	4.7985973846820595
1565392200	5.016	4.815997597834293
1565392800	5.02	4.796165712469541
1565393400	5.004	4.8134197043492
1565394000	4.941	4.78459974871341
1565394600	4.927	4.709394208566908
1565395200	4.92	4.770098338719348
1565395800	4.935	4.721426912178671
1565396400	4.921	4.759202310689299
1565397000	4.965	4.735295195401337
1565397600	4.979	4.791711311219032
1565398200	5.006	4.784555535450856
1565398800	4.997	4.800010568284871
1565399400	5.003	4.791944056723614
1565400000	4.988	4.7927977382776294
1565400600	4.978	4.781195826286279
1565401200	4.997	4.770982797340202
1565401800	5.001	4.814101045632539
1565402400	4.998	4.781127862055392
1565403000	5.005	4.793194138181609
1565403600	5.005	4.809600768387442
1565404200	4.995	4.782105143326546
1565404800	4.995	4.7942237616666326
1565405400	4.986	4.7906790559672405
1565406000	4.989	4.773304678748561
1565406600	4.993	4.79819111331114
1565407200	4.988	4.784358619149118
1565407800	4.97	4.780531138251154
1565408400	4.976	4.767205994530401
1565409000	4.978	4.783708616128147
1565409600	4.987	4.77819271622659
1565410200	4.993	4.78754560943121
1565410800	4.998	4.794206011009799
1565411400	5.018	4.789186855314898
1565412000	5.025	4.823722656043428
1565412600	5.034	4.804031265212656
1565413200	5.005	4.823403919640479
1565413800	5.017	4.77676177108273
1565414400	5.052	4.82259238697227
1565415000	5.036	4.853370814067391
1565415600	5.047	4.777817385000754
1565416200	5.055	4.864890148005131
1565416800	5.055	4.819941185285158
1565417400	5.074	4.821924246320304
1565418000	5.075	4.881786730461394
1565418600	5.061	4.810903528231855
1565419200	5.052	4.845935436070223
1565419800	5.077	4.8277638504644536
1565420400	5.065	4.854859249511708
1565421000	5.043	4.8329367906636564
1565421600	5.039	4.801973509005958
1565422200	5.028	4.840544286303729
1565422800	5.039	4.790821780923356
1565423400	5.033	4.8386870804471664
1565424000	5.018	4.8094592106896314
1565424600	5.084	4.787330197345267
1565425200	5.094	4.924814117191027
1565425800	5.086	4.81175895225681
1565426400	5.087	4.861633934895112
1565427000	5.065	4.874547430738512
1565427600	5.05	4.785961704367222
1565428200	5.04	4.863824142368448
1565428800	5.035	4.796047878626013
1565429400	5.03	4.816630962730906
1565430000	5.029	4.829538661991804
1565430600	5.023	4.789428581763729
1565431200	4.994	4.827321261562283
1565431800	4.994	4.75842546195988
1565432400	4.993	4.804326480150989
1565433000	4.991	4.791525752805434
1565433600	5.013	4.769984021395868
1565434200	5.017	4.840890308991812
1565434800	5.013	4.779419740798925
1565435400	5.011	4.808943452395766
1565436000	4.993	4.809153110225681
1565436600	4.931	4.7581908203312935
1565437200	4.921	4.728011444074808
1565437800	4.933	4.748212067028912
1565438400	4.937	4.752397761920787
1565439000	4.976	4.745664094218449
1565439600	4.988	4.811037916061341
1565440200	4.979	4.7706827099913
1565440800	5.007	4.773476688018006
1565441400	4.997	4.834340329148182
1565442000	4.998	4.752727529137886
1565442600	4.995	4.815144525419801
1565443200	5.001	4.786646333651815
1565443800	5.031	4.784436868476067
1565444400	5.018	4.857814264912153
1565445000	5.016	4.759505688769244
1565445600	5.012	4.829297306674345
1565446200	5.024	4.799612524858815
1565446800	5.033	4.801087859569025
1565447400	5.027	4.844776129186936
1565448000	5.035	4.779541850280804
1565448600	5.038	4.845238768457855
1565449200	5.052	4.813234690686591
1565449800	5.051	4.829655042117005
1565450400	5.049	4.841018189240331
1565451000	5.056	4.808131369670542
1565451600	5.063	4.854729514204906
1565452800	5.173	4.829493668590512
1565453400	5.191	4.991974880459783
1565454000	5.188	4.891752612665415
1565454600	5.19	4.916991955457231
1565455200	5.186	4.960448319458291
1565455800	5.184	4.874130068124714
1565456400	5.175	4.957468464864406
1565457000	5.175	4.891751842587996
1565457600	5.168	4.91301530114262
1565458200	5.15	4.924405903000462
1565458800	5.166	4.860001416769439
1565459400	5.161	4.951993142897029
1565460000	5.154	4.876521125193442
1565460600	5.154	4.898058633414798
1565461200	5.171	4.921258965212738
1565461800	5.163	4.8953844057752764
1565462400	5.171	4.916104472092475
1565463000	5.167	4.91199878159284
1565463600	5.141	4.902117228666195
1565464200	5.148	4.8791174656314755
1565464800	5.118	4.909377947527389
1565465400	5.104	4.846739181934265
1565466000	5.104	4.868858013486426
1565466600	5.101	4.875570558253482
1565467200	5.082	4.844204754754635
1565467800	5.142	4.854259552180386
1565468400	5.114	4.93557603856713
1565469000	5.109	4.81840541943788
1565469600	5.13	4.892815072233211
1565470200	5.141	4.904849471867312
1565470800	5.144	4.861217042028772
1565471400	5.157	4.927211030406665
1565472000	5.154	4.88811036876254
1565472600	5.147	4.8980039520334735
1565473200	5.159	4.902305346488747
1565473800	5.155	4.900006639309573
1565474400	5.153	4.903653754559853
1565475000	5.16	4.894228489849109
1565475600	5.159	4.913308472822887
1565476200	5.15	4.897515099738714
1565476800	5.152	4.891404444268518
1565477400	5.154	4.908392950759874
1565478000	5.152	4.893330466653763
1565478600	5.163	4.900219603424521
1565479200	5.159	4.916426523091419
1565479800	5.161	4.890731234837818
1565480400	5.169	4.914463700463304
1565481000	5.165	4.913794238859834
1565481600	5.161	4.896612390967998
1565482200	5.165	4.912874535841464
1565482800	5.162	4.905720576987634
1565483400	5.157	4.901999932363457
1565484000	5.158	4.903453335432761
1565484600	5.15	4.901801300995559
1565485200	5.136	4.8923568625036085
1565485800	5.139	4.880827247463438
1565486400	5.142	4.8980530853401
1565487000	5.119	4.889149628392665
1565487600	5.119	4.857733618199567
1565488200	5.117	4.891618974253548
1565488800	5.125	4.8650157335521955
1565489400	5.109	4.886268440492162
1565490000	5.116	4.860222052732548
1565490600	5.099	4.878165062567631
1565491200	5.12	4.854198558378549
1565491800	5.134	4.8910410193854
1565492400	5.14	4.893818519087864
1565493000	5.162	4.880411809193504
1565493600	5.178	4.933685083165751
1565494200	5.174	4.908244024519819
1565494800	5.172	4.909546056648513
1565495400	5.168	4.921747275482489
1565496000	5.165	4.895939040087235
1565496600	5.182	4.915832592862131
1565497200	5.193	4.929698237045113
1565497800	5.181	4.9233166812607285
1565498400	5.188	4.913013514280827
1565499000	5.181	4.933374174001793
1565499600	5.17	4.907843854232687
1565500200	5.174	4.907070187842361
1565500800	5.178	4.925385540616914
1565501400	5.179	4.9086533814944895
1565502000	5.188	4.922763793190787
1565502600	5.189	4.929447022469108
1565503200	5.188	4.917279207559558
1565503800	5.193	4.928799517232404
1565504400	5.191	4.928281538768631
1565505000	5.191	4.921019361519596
1565505600	5.189	4.930260750722711
1565506200	5.19	4.919896596816437
1565506800	5.183	4.92731095656397
1565507400	5.179	4.915639055323223
1565508000	5.178	4.9152593186556786
1565508600	5.169	4.9204339770173435
1565509200	5.169	4.899645576867904
1565509800	5.168	4.918245331935156
1565510400	5.17	4.9065837182100065
1565511000	5.174	4.910691581998378
1565511600	5.175	4.9213281867244465
1565512800	5.119	4.9074453625009085
1565513400	5.117	4.83950984196778
1565514000	5.107	4.9007296236754785
1565514600	5.116	4.850754235084772
1565515800	5.13	4.879031273341964
1565516400	5.136	4.905136914959455
1565517000	5.151	4.865071751744049
1565517600	5.152	4.928094035022035
1565518200	5.156	4.882714619328702
1565518800	5.159	4.9045049813683
1565519400	5.164	4.91657065628685
1565520000	5.168	4.891623918228381
1565520600	5.172	4.927522855947493
1565521200	5.164	4.904681369844178
1565521800	5.168	4.90077121732099
1565522400	5.165	4.92382545607208
1565523000	5.167	4.8927518413772635
1565523600	5.165	4.9195744070285325
1565524200	5.17	4.90439741779321
1565524800	5.173	4.910559122643614
1565525400	5.172	4.921963668422177
1565526000	5.166	4.9017049354544024
1565526600	5.143	4.912347920892634
1565527200	5.143	4.875413709043022
1565527800	5.152	4.901776368114304
1565528400	5.151	4.906063832357967
1565529000	5.158	4.884791243602829
1565529600	5.16	4.921128003176646
1565530200	5.156	4.894261729894881
1565530800	5.168	4.899923417596247
1565531400	5.171	4.927060259708912
1565532000	5.163	4.897492685529419
1565532600	5.176	4.909345411647097
1565533200	5.174	4.928020652814553
1565533800	5.164	4.899314601447105
1565534400	5.147	4.909800220303476
1565535000	5.153	4.885197333747101
1565535600	5.156	4.907350446954121
1565536200	5.152	4.904075344382995
1565536800	5.14	4.887925676112949
1565537400	5.125	4.893305457582484
1565538000	5.147	4.867392104951226
1565538600	5.155	4.919952975374576
1565539200	5.073	4.89394278975525
1565539800	5.091	4.778564805364383
1565540400	5.088	4.925452665113937
1565541000	5.09	4.816012123914935
1565541600	5.086	4.85735398883632
1565542200	5.084	4.8803688018177205
1565542800	5.075	4.808749034952858
1565543400	5.075	4.878719632786876
1565544000	5.068	4.827915366081152
1565544600	5.05	4.835444386296676
1565545200	5.066	4.833454327695755
1565546400	5.054	4.839082043358089
1565547000	5.054	4.828035880909789
1565547600	5.071	4.829952765276763
1565548200	5.063	4.860286614725156
1565548800	5.071	4.817281823905386
1565549400	5.067	4.860098843841774
1565550000	5.041	4.833295960585335
1565550600	5.048	4.797497593253842
1565551200	5.018	4.859450635896881
1565551800	5.004	4.761507628454765
1565552400	5.004	4.809186975710247
1565553000	5.001	4.807147568080893
1565553600	4.982	4.768141720478106
1565554200	5.042	4.7960498145463
1565554800	5.014	4.857822545701387
1565555400	5.009	4.754551930634964
1565556000	5.03	4.824478451463246
1565556600	5.041	4.83196215263867
1565557200	5.044	4.798385760331838
1565557800	5.057	4.853566957656532
1565558400	5.054	4.822016029178752
1565559000	5.047	4.829628935656545
1565559600	5.059	4.831237329274434
1565560200	5.055	4.834596040310333
1565560800	5.053	4.8322629433581925
1565561400	5.06	4.826937903377307
1565562000	5.059	4.844864240156827
1565562600	5.05	4.827485450038655
1565563200	5.052	4.824555727724441
1565563800	5.054	4.838238195838527
1565564400	5.052	4.825399470354096
1565565000	5.063	4.831711938199543
1565565600	5.059	4.846989286710224
1565566200	5.061	4.8230789584258
1565566800	5.069	4.844988127245971
1565567400	5.065	4.845520575252099
1565568000	5.061	4.828054624027319
1565568600	5.065	4.8437747726986
1565569200	5.062	4.837620200914259
1565569800	5.057	4.832894608849748
1565570400	5.058	4.834997930464437
1565571000	5.05	4.833207096088922
1565571600	5.036	4.823447211505524
1565572200	5.039	4.812477764018058
1565572800	5.042	4.829149827917896
1565573400	5.019	4.820596135534804
1565574000	5.019	4.789114162146564
1565574600	5.017	4.8228183842223515
1565575200	5.025	4.796524512328483
1565575800	5.009	4.817477163576958
1565576400	5.016	4.791614230848224
1565577000	4.999	4.8095313390580285
1565577600	5.02	4.7854550149591635
1565578200	5.034	4.822476017740891
1565578800	5.04	4.8250831867853465
1565579400	5.062	4.811778323610119
1565580000	5.078	4.865041117159252
1565580600	5.074	4.839532508100486
1565581200	5.072	4.840939024727983
1565581800	5.068	4.85304321249218
1565582400	5.065	4.827289657396473
1565583000	5.082	4.847181367832569
1565583600	5.093	4.861005863122214
1565584200	5.081	4.854683573669698
1565584800	5.088	4.844326662970432
1565585400	5.081	4.864717350019852
1565586000	5.07	4.839184404222682
1565586600	5.074	4.838390090556309
1565587200	5.078	4.856736694396001
1565587800	5.079	4.839974476492335
1565588400	5.088	4.85410296382777
1565589000	5.089	4.860783187794388
1565589600	5.088	4.848604080141658
1565590200	5.093	4.860142448807948
1565590800	5.091	4.859606438999218
1565591400	5.091	4.852354707243117
1565592000	5.089	4.861594768015036
1565592600	5.09	4.851222894836651
1565593200	5.083	4.858648766474089
1565593800	5.079	4.846965027008513
1565594400	5.078	4.846592342734414
1565595000	5.069	4.851765443105079
1565595600	5.069	4.830972068407729
1565596200	5.068	4.849579981836596
1565596800	5.07	4.83790906733496
1565597400	5.074	4.842023162261142
1565598000	5.075	4.852657487611111
1565599200	5.019	4.838771602218268
1565599800	5.017	4.770839062309072
1565600400	5.007	4.832058539705138
1565601000	5.016	4.782078044960649
1565601600	5.035	4.810363266680891
1565602200	5.03	4.843623868467729
1565602800	5.036	4.781487512536124
1565603400	5.051	4.848906379577927
1565604000	5.052	4.82759998027497
1565604600	5.056	4.818185654769514
1565605200	5.059	4.855017425200383
1565605800	5.064	4.817144269006081
1565606400	5.068	4.8518667554917485
1565607000	5.072	4.841701563082528
1565607600	5.064	4.837750357488925
1565608200	5.068	4.843137812050363
1565608800	5.065	4.837960665141107
1565609400	5.067	4.839991144767465
1565610000	5.065	4.841672478130919
1565610600	5.07	4.836380854197856
1565611200	5.073	4.848225557975166
1565611800	5.072	4.843684687927333
1565612400	5.066	4.841782377677866
1565613000	5.043	4.838713342379682
1565613600	5.043	4.806931277542335
1565614200	5.052	4.8367368334757685
1565614800	5.051	4.832023964222964
1565615400	5.058	4.820926399421323
1565616000	5.06	4.84979073830269
1565616600	5.056	4.8255959037625
1565617200	5.068	4.83332844505279
1565617800	5.071	4.855389614034148
1565618400	5.063	4.831457000902677
1565619000	5.076	4.839242933506535
1565619600	5.074	4.859295917099632
1565620200	5.064	4.83182436505178
1565620800	5.047	4.839453400276295
1565621400	5.053	4.817966635031358
1565622000	5.056	4.8379102840973705
1565622600	5.052	4.835339538721273
1565623200	5.04	4.819923575251439
1565623800	5.025	4.823695464148862
1565624400	5.047	4.799504662199962
1565625000	5.055	4.850867811327647
1565625600	5.012	4.8252116986705795
1565626200	5.009	4.7661408494751765
1565626800	5.009	4.832785493190603
1565627400	4.991	4.781573960309349
1565628000	5.008	4.776553040198408
1565628600	4.993	4.83432286864394
1565629200	4.979	4.747458204554337
1565629800	4.998	4.794411011601421
1565630400	4.961	4.811887101710107
1565631000	4.959	4.711782971540262
1565631600	4.98	4.809335140594223
1565632200	5.007	4.777108786922144
1565632800	5.008	4.801537281429254
1565633400	5.016	4.81472945978007
1565634000	5.022	4.788803271395781
1565634600	5.022	4.830449910907121
1565635200	5.02	4.7959926232696155
1565635800	5.015	4.809623973276766
1565636400	5.015	4.808558352695421
1565637000	5.006	4.795384066635554
1565637600	5.005	4.802211618793117
1565638200	5.012	4.794298502372964
1565638800	5.012	4.809490902294495
1565639400	5.021	4.799503371637001
1565640000	4.993	4.814719414420369
1565640600	4.976	4.7678001081063845
1565641200	4.974	4.776556301744283
1565641800	4.99	4.784769433794855
1565642400	4.995	4.787440458881572
1565643000	4.998	4.796929552294664
1565643600	5.003	4.7894772381057145
1565645400	5.013	4.8022006163977204
1565646000	5.023	4.808134382952398
1565646600	5.027	4.811816151250498
1565647200	5.019	4.8154879229854535
1565647800	5.03	4.79902360349794
1565648400	5.026	4.8291631364824195
1565649000	5.027	4.801938664447277
1565649600	5.025	4.815431900688371
1565650200	5.029	4.815521060057681
1565650800	5.02	4.808900200362525
1565651400	5.016	4.808584885576764
1565652000	5.02	4.801433989101957
1565652600	5.004	4.81450679472444
1565653200	4.941	4.781663638835555
1565653800	4.927	4.715515589635688
1565654400	4.92	4.766425952445065
1565655000	4.935	4.7246296663525165
1565655600	4.921	4.760291592022486
1565656200	4.965	4.733981557407682
1565656800	4.979	4.795515271257238
1565657400	5.006	4.782922186429681
1565658000	4.997	4.802129662562885
1565658600	5.003	4.792977586312263
1565659200	4.988	4.792425038111416
1565659800	4.978	4.78369319640295
1565660400	4.997	4.770477666797983
1565661000	5.001	4.815636150959297
1565661600	4.998	4.782106068995838
1565662200	5.005	4.793361695064844
1565662800	5.005	4.811370262033469
1565663400	4.995	4.782216841029187
1565664000	4.995	4.795447513868181
1565664600	4.986	4.791617418876452
1565665200	4.989	4.773772556024628
1565665800	4.993	4.799560866268082
1565666400	4.988	4.7848057857191595
1565667000	4.97	4.781588183969634
1565667600	4.976	4.768116003133525
1565668200	4.978	4.784349786527136
1565668800	4.987	4.779334076723566
1565669400	4.993	4.788183781698865
1565670000	4.998	4.795170536897815
1565670600	5.018	4.7900805555361705
1565671200	5.025	4.824463659623256
1565671800	5.034	4.805044373917283
1565672400	5.005	4.8241502280730595
1565673000	5.017	4.777670191739507
1565673600	5.052	4.82348477703908
1565674200	5.036	4.854159929805474
1565674800	5.047	4.778759759442909
1565675400	5.055	4.865704139736399
1565676000	5.055	4.82081167893959
1565676600	5.074	4.822817042167725
1565677200	5.075	4.8826079107362546
1565677800	5.061	4.81180218606687
1565678400	5.052	4.846784366191966
1565679000	5.077	4.828619754769292
1565679600	5.065	4.855748057883242
1565680200	5.043	4.833769770469902
1565680800	5.039	4.802858222374131
1565681400	5.028	4.841402727953793
1565682000	5.039	4.791671415522434
1565682600	5.033	4.8395759238443565
1565683200	5.018	4.810294542130711
1565683800	5.084	4.78821018798081
1565684400	5.094	4.9256857150071856
1565685000	5.086	4.8125940175749715
1565685600	5.087	4.8625357097254795
1565686200	5.065	4.875381358935524
1565686800	5.05	4.786832342716625
1565687400	5.04	4.864704244082972
1565688000	5.035	4.796877022145314
1565688600	5.03	4.817529624508536
1565689200	5.029	4.830377830582965
1565689800	5.023	4.790294597916812
1565690400	4.994	4.828199790549509
1565691000	4.994	4.759257203838154
1565691600	4.993	4.805221408870639
1565692200	4.991	4.7923642351310995
1565692800	5.013	4.770852327249667
1565693400	5.017	4.841767217147451
1565694000	5.013	4.780253632893827
1565694600	5.011	4.8098365615148335
1565695200	4.993	4.809994054712946
1565695800	4.931	4.759055323083206
1565696400	4.921	4.728880706857726
1565697000	4.933	4.749058102303368
1565697600	4.937	4.75327323729705
1565698200	4.976	4.746515198689906
1565698800	4.988	4.811907181296366
1565699400	4.979	4.771540092611328
1565700000	5.007	4.774338172877363
1565700600	4.997	4.83521064754854
1565701200	4.998	4.753573207211241
1565701800	4.995	4.816026274009496
1565702400	5.001	4.787491156433926
1565703000	5.031	4.785307317634437
1565704200	5.016	4.8586836742891215
1565704800	5.012	4.757480428850653
1565705400	5.024	4.826984651573168
1565706000	5.033	4.821335566315659
1565706600	5.027	4.796936346344324
1565707200	5.035	4.834866370996262
1565707800	5.038	4.806516669561429
1565708400	5.052	4.827810932593175
1565709000	5.051	4.842113478241387
1565709600	5.049	4.814438171352736
1565710200	5.056	4.839149573598614
1565710800	5.063	4.834048794684034
1565711400	5.068	4.837410824314757
1565712000	5.073	4.849315953795702
1565712600	5.091	4.8407225582928195
1565713200	5.088	4.873378365779386
1565713800	5.09	4.843293946763374
1565714400	5.086	4.861121340821615
1565715000	5.084	4.855182982341704
1565715600	5.075	4.843601868422351
1565716200	5.075	4.850415290907035
1565716800	5.068	4.842697859649826
1565717400	5.05	4.838353852257092
1565718000	5.066	4.8193617475981
1565718600	5.061	4.8587209088782295
1565719800	5.054	4.822796859598202
1565720400	5.071	4.829225917658819
1565721000	5.063	4.867209297459941
1565721600	5.071	4.8096806258157025
1565722200	5.067	4.867270513064436
1565723400	5.048	4.830765094456615
1565724000	5.018	4.807233144573221
1565724600	5.004	4.811790987001301
1565725200	5.004	4.780103656991803
1565725800	5.001	4.810858335976973
1565726400	4.982	4.787517675728352
1565727000	5.042	4.7670968109939675
1565728200	5.009	4.8857472757241265
1565728800	5.03	4.731968487445603
1565729400	5.041	4.862667256658698
1565730000	5.044	4.829149303326396
1565730600	5.057	4.786985840770157
1565731200	5.054	4.894850913610158
1565731800	5.047	4.779567765169819
1565732400	5.059	4.847195247286692
1565733000	5.055	4.852980824368292
1565733600	5.053	4.795055816188912
1565734200	5.06	4.867461176659605
1565734800	5.059	4.817908648101934
1565735400	5.05	4.835846123450502
1565736000	5.052	4.835585384412651
1565736600	5.054	4.8175664551951405
1565737200	5.052	4.84803874909799
1565737800	5.063	4.817325224814003
1565738400	5.059	4.851461232826486
1565739000	5.061	4.829758133185371
1565739600	5.069	4.833619641487998
1565740200	5.065	4.85826636816987
1565740800	5.061	4.820497939152542
1565741400	5.065	4.8462709897248875
1565742000	5.062	4.8417393912505275
1565742600	5.057	4.826752699564774
1565743200	5.058	4.84227607943977
1565743800	5.05	4.8293583274687375
1565744400	5.036	4.824945857613697
1565745000	5.039	4.815097931833694
1565745600	5.042	4.825942962969586
1565746200	5.019	4.824851687388616
1565746800	5.019	4.787276479005514
1565747400	5.017	4.823821940727627
1565748000	5.025	4.7982652458370225
1565748600	5.009	4.815920549500346
1565749200	5.016	4.794197804235031
1565749800	4.999	4.8087877739769915
1565750400	5.02	4.786208173696851
1565751000	5.034	4.823713889325397
1565751600	5.04	4.824444590983158
1565752200	5.062	4.813445038773026
1565752800	5.078	4.864889310927162
1565753400	5.074	4.840164295839368
1565754000	5.072	4.841884273281023
1565754600	5.068	4.852921161299442
1565755200	5.065	4.828447771195598
1565755800	5.082	4.847349233108716
1565756400	5.093	4.86158236858206
1565757000	5.081	4.85545595199263
1565757600	5.088	4.844495260516143
1565758200	5.081	4.86559765668907
1565758800	5.07	4.839519868901567
1565759400	5.074	4.838944634346874
1565760000	5.078	4.857408291035252
1565760600	5.079	4.840304352870145
1565761200	5.088	4.854831034002269
1565761800	5.089	4.861210575739126
1565762400	5.088	4.8491472428900595
1565763000	5.093	4.860757839837892
1565763600	5.091	4.860026748125681
1565764200	5.091	4.852997112439782
1565764800	5.089	4.862073488443119
1565778000	5.059	4.8517600498676865
1565778600	5.064	4.814817864811273
1565779200	5.068	4.859374745894019
1565779800	5.072	4.834383778702024
1565780400	5.064	4.843910598410578
1565781000	5.068	4.841691364847374
1565781600	5.065	4.836772683293418
1565782200	5.067	4.844437436354948
1565782800	5.065	4.837842509229696
1565783400	5.07	4.8399604495725015
1565784000	5.073	4.8477232504048935
1565784600	5.072	4.8431810972667675
1565785200	5.066	4.8445027787195425
1565785800	5.043	4.836815500358846
1565786400	5.043	4.809103404859894
1565787000	5.052	4.836725307244995
1565787600	5.051	4.831927469926264
1565788200	5.058	4.82267501333356
1565788800	5.06	4.8489644021326965
1565789400	5.056	4.827000639717062
1565790000	5.068	4.833570073561423
1565790600	5.071	4.85553738810435
1565791200	5.063	4.8326560256207625
1565791800	5.076	4.8390105231249585
1565792400	5.074	4.860285311750986
1565793000	5.064	4.83219165098721
1565793600	5.047	4.839748192581285
1565794200	5.053	4.818854926491733
1565794800	5.056	4.838006843732706
1565795400	5.052	4.83610139357707
1565796000	5.04	4.820356587847681
1565796600	5.025	4.824074652260818
1565797200	5.047	4.80021918158025
1565797800	5.055	4.851147375062357
1565798400	5.012	4.825847703843313
1565799000	5.009	4.766606865573503
1565799600	5.009	4.833217477265244
1565800200	4.991	4.78218534803319
1565800800	5.008	4.7769348220853916
1565801400	4.993	4.834894653071023
1565802000	4.979	4.747934005038601
1565802600	4.998	4.794877840897569
1565803200	4.961	4.812442518956013
1565803800	4.959	4.7122134695500915
1565804400	4.98	4.809880641398343
1565805000	5.007	4.777585081327085
1565805600	5.008	4.802024203339085
1565806200	5.016	4.815255698514626
1565806800	5.022	4.789263680351559
1565807400	5.022	4.8309759004944945
1565808000	5.02	4.796474330377816
1565808600	5.015	4.810118640145265
1565809200	5.015	4.809068872795522
1565809800	5.006	4.79586108700059
1565810400	5.005	4.802724442772073
1565811000	5.012	4.794786003969686
1565811600	5.012	4.809987329662077
1565812200	5.021	4.800006211098362
1565812800	4.993	4.815207007971418
1565813400	4.976	4.7683016872372175
1565814000	4.974	4.777050895965824
1565814600	4.99	4.785263017005102
1565815200	4.995	4.787941253720537
1565815800	4.998	4.79742120066168
1565816400	5.003	4.789975810968688
1565817000	4.983	4.802697225775123
1565817600	5.009	4.765646466263143
1565818200	5.013	4.8301566364051185
1565818800	5.023	4.7932401122716035
1565819400	5.027	4.812698122771071
1565820000	5.019	4.827592789013976
1565820600	5.03	4.782594498850585
1565821200	5.026	4.844757956063754
1565821800	5.027	4.794174638897366
1565822400	5.025	4.815856191525307
1565823000	5.029	4.822652650618765
1565823600	5.02	4.799958064009049
1565824200	5.016	4.81737735290535
1565824800	5.02	4.797505763997256
1565825400	5.004	4.814804924796772
1565826000	4.941	4.78594621132019
1565826600	4.927	4.7107500112768745
1565827200	4.92	4.7714818328361375
1565827800	4.935	4.722753647337937
1565828400	4.921	4.760596675272988
1565829000	4.965	4.736631475342728
1565829600	4.979	4.793087858013096
1565830200	5.006	4.785916656061185
1565830800	4.997	4.801365797921507
1565831400	5.003	4.793317384371152
1565832000	4.988	4.794150704578296
1565832600	4.978	4.782561333885331
1565833200	4.997	4.772345333922679
1565833800	5.001	4.815464460107108
1565834400	4.998	4.782486167608568
1565835000	5.005	4.7945622463378115
1565835600	5.005	4.810960287507222
1565836200	4.995	4.783465092955634
1565836800	4.995	4.795592225598083
1565837400	4.986	4.792033731997469
1565838000	4.989	4.7746700353028375
1565838600	4.993	4.799555963472423
1565839200	4.988	4.785712821806051
1565839800	4.97	4.7819010934918875
1565840400	4.976	4.768559398325213
1565841000	4.978	4.785076306777538
1565841600	4.987	4.779551389620489
1565842200	4.993	4.788907782438124
1565842800	4.998	4.795570702774409
1565843400	5.018	4.790544444736416
1565844000	5.025	4.8250937471263375
1565844600	5.034	4.805384629019434
1565845200	5.005	4.824775899044686
1565845800	5.017	4.778112800947535
1565846400	5.052	4.8239674391429075
1565847000	5.036	4.854730595548215
1565847600	5.047	4.779168737645403
1565848200	5.055	4.866280590587792
1565848800	5.055	4.821272223644292
1565849400	5.074	4.823312582326638
1565850000	5.075	4.883147423533591
1565850600	5.061	4.812246964582629
1565851200	5.052	4.847332799658551
1565851800	5.077	4.8290927201307
1565852400	5.065	4.85624935779894
1565853000	5.043	4.834288256527678
1565853600	5.039	4.803328508500348
1565854200	5.028	4.8419305785551625
1565854800	5.039	4.79215176417275
1565855400	5.033	4.840082088093
1565856000	5.018	4.81079879447284
1565857200	5.094	4.788696283968764
1565857800	5.086	4.940534106450668
1565858400	5.087	4.788976523520963
1565859000	5.065	4.881381812258394
1565860200	5.04	4.8379037092515675
1565860800	5.035	4.774072110230135
1565861400	5.03	4.872956024055576
1565862000	5.029	4.7705653035821785
1565862600	5.023	4.833831975607588
1565863200	4.994	4.814634124080403
1565863800	4.994	4.745916307824334
1565864400	4.993	4.8366399073869015
1565865000	4.991	4.759475526074044
1565865600	5.013	4.794765697441363
1565866200	5.017	4.835064553252052
1565866800	5.013	4.7725721463383755
1565867400	5.011	4.827729172569049
1565868000	4.993	4.792017855042374
1565868600	4.931	4.7722794221434
1565869200	4.921	4.725715642838463
1565869800	4.933	4.7447458753461085
1565870400	4.937	4.763542467260489
1565871000	4.976	4.736798486370718
1565871600	4.988	4.81931817617064
1565872200	4.979	4.770185306754777
1565872800	5.007	4.772022381486362
1565873400	4.997	4.8411943317676345
1565874000	4.998	4.748419927735745
1565874600	4.995	4.820282304698484
1565875200	5.001	4.787054707552322
1565875800	5.031	4.784166693804593
1565876400	5.018	4.862259625208595
1565877000	5.016	4.757714449068897
1565877600	5.012	4.83273304809808
1565878200	5.024	4.800474300117807
1565878800	5.033	4.801513795060259
1565879400	5.027	4.847863529089249
1565880000	5.035	4.7791499490267295
1565880600	5.038	4.847742859697144
1565881200	5.052	4.814328463735923
1565881800	5.051	4.83048781799593
1565882400	5.049	4.843338223276807
1565883000	5.056	4.808522197967513
1565883600	5.063	4.856718051276028
1565884200	5.068	4.830710645410528
1565884800	5.173	4.842622451353082
1565885400	5.191	5.000479727886815
1565886000	5.188	4.8735906715735755
1565886600	5.19	4.940696762405898
1565887200	5.186	4.9452212904031265
1565887800	5.184	4.881619572302062
1565888400	5.175	4.96315855250411
1565889000	5.175	4.882074810812139
1565889600	5.168	4.926783597994222
1565890200	5.15	4.916712191421297
1565890800	5.166	4.864539974240502
1565891400	5.161	4.955963348721972
1565892000	5.154	4.871635080273128
1565892600	5.154	4.9063177529829485
1565893200	5.171	4.917675895600644
1565893800	5.163	4.898387664172466
1565894400	5.171	4.9190227227704275
1565895000	5.167	4.909838509376506
1565895600	5.141	4.90729961702059
1565896200	5.148	4.8777847609348
1565896800	5.118	4.911588433178994
1565897400	5.104	4.849005183577262
1565898000	5.104	4.868253175936274
1565898600	5.101	4.879034368561577
1565899200	5.082	4.844101345021904
1565899800	5.142	4.856057163808223
1565900400	5.114	4.937477965812697
1565901000	5.109	4.818637066017877
1565901600	5.13	4.8953732171904285
1565902200	5.141	4.9053902633314586
1565902800	5.144	4.862806776019642
1565903400	5.157	4.928900536737716
1565904000	5.154	4.8888210062141
1565904600	5.147	4.900041920001201
1565905200	5.159	4.903213465137673
1565905800	5.155	4.901485903202907
1565906400	5.153	4.9052067651039835
1565907000	5.16	4.895223542191331
1565907600	5.159	4.915047893080123
1565908200	5.15	4.898625277696945
1565908800	5.152	4.892828271278347
1565909400	5.154	4.909866416091872
1565910000	5.152	4.894482499853347
1565910600	5.163	4.901794575214895
1565911200	5.159	4.917651194636781
1565911800	5.161	4.892119716267242
1565912400	5.169	4.915898364573568
1565913000	5.165	4.915032178600121
1565913600	5.161	4.898093599442931
1565914200	5.165	4.914165049523751
1565914800	5.162	4.9070905726421294
1565915400	5.157	4.903406390295179
1565916000	5.158	4.904744782352437
1565916600	5.15	4.903228454184089
1565917200	5.136	4.893678845666235
1565917800	5.139	4.882191165277942
1565918400	5.142	4.899442685369012
1565919000	5.119	4.890467301557768
1565919600	5.119	4.859129675985736
1565920800	5.125	4.8929652251953675
1565921400	5.109	4.877828374794481
1565922000	5.116	4.854624677330115
1565922600	5.099	4.897225381099938
1565923200	5.12	4.835680654264611
1565923800	5.134	4.906906281739356
1565924400	5.14	4.890083525117566
1565925000	5.162	4.877615630907831
1565925600	5.178	4.945024573004838
1565926200	5.174	4.898583768329846
1565926800	5.172	4.918816678846824
1565927400	5.168	4.92047242452752
1565928000	5.165	4.894825139417394
1565928600	5.182	4.922816505561467
1565929200	5.193	4.924953933814712
1565929800	5.181	4.928983021631036
1565930400	5.188	4.913020436428783
1565931000	5.181	4.933274700046812
1565931600	5.17	4.91235979281888
1565932200	5.174	4.905058110918158
1565932800	5.178	4.929085515770788
1565933400	5.179	4.909319645286306
1565934000	5.188	4.923270134194397
1565934600	5.189	4.9325776198086135
1565935200	5.188	4.916774263074078
1565935800	5.193	4.931433875779323
1565936400	5.191	4.929287265600551
1565937000	5.191	4.921879384372169
1565937600	5.189	4.932616628056857
1565938200	5.19	4.920222269079347
1565938800	5.183	4.9293661661828025
1565939400	5.179	4.916816546421717
1565940000	5.178	4.916329464605965
1565940600	5.169	4.922351241621694
1565941200	5.169	4.900430575907232
1565941800	5.168	4.919987261513874
1565942400	5.17	4.907845693707785
1565943000	5.174	4.911887102911568
1565943600	5.175	4.922998845577779
1565944800	5.119	4.908485499289775
1565945400	5.117	4.841068124309989
1565946000	5.107	4.902054269312341
1565946600	5.116	4.851994247019845
1565947200	5.135	4.880584028803247
1565947800	5.13	4.913474074657355
1565948400	5.136	4.851621874428794
1565949000	5.151	4.918936291350913
1565949600	5.152	4.897551445159505
1565950200	5.156	4.888333308046251
1565950800	5.159	4.924950512604465
1565951400	5.164	4.887225762697631
1565952000	5.168	4.921911085710351
1565952600	5.172	4.911680272861206
1565953200	5.164	4.907853743616715
1565953800	5.168	4.913115453560888
1565954400	5.165	4.90802040283823
1565955000	5.167	4.910033670052037
1565955600	5.165	4.911675844078317
1565956200	5.17	4.906454132378232
1565957400	5.172	4.9182319794546405
1565958000	5.166	4.912298894029388
1565958600	5.143	4.904491556276107
1565959200	5.143	4.8826776806628684
1565959800	5.152	4.901946310541711
1565960400	5.151	4.904460972166901
1565961000	5.158	4.891325971827741
1565961600	5.16	4.917408273638466
1565962200	5.156	4.898805315476538
1565962800	5.168	4.900724561187942
1565963400	5.171	4.926703626113863
1565964000	5.163	4.901744403449609
1565964600	5.176	4.907910814093739
1565965200	5.174	4.931097484702561
1565965800	5.164	4.900411787322086
1565966400	5.147	4.910174757918368
1565967000	5.153	4.888165448703196
1565967600	5.156	4.907177242198739
1565968200	5.152	4.906353845884414
1565968800	5.14	4.889169376551172
1565969400	5.125	4.89409719408407
1565970000	5.147	4.8696440583674825
1565970600	5.155	4.920478293278569
1565971200	5.073	4.895783397605556
1565971800	5.091	4.779867716842259
1565972400	5.088	4.92651243145539
1565973000	5.09	4.817822608297871
1565973600	5.086	4.8582928157320415
1565974200	5.084	4.881963131455981
1565974800	5.075	4.810082873873457
1565975400	5.075	4.879920935277803
1565976000	5.068	4.829501875416481
1565976600	5.05	4.836587369799518
1565977200	5.066	4.834926700192147
1565977800	5.061	4.840434353031027
1565978400	5.054	4.839327477007472
1565979000	5.054	4.82259514853014
1565979600	5.071	4.841923641004896
1565980200	5.063	4.851802632179295
1565980800	5.071	4.8243534497265985
1565981400	5.067	4.861038148105607
1565982000	5.041	4.830735387814493
1565982600	5.048	4.8047888415395255
1565983200	5.018	4.855398205987417
1565983800	5.004	4.7659144898031425
1565984400	5.004	4.810439559664735
1565985000	5.001	4.80623797026515
1565985600	4.982	4.772815805301114
1565986200	5.042	4.794434442993812
1565986800	5.014	4.860819659056858
1565987400	5.009	4.755888029478781
1565988000	5.03	4.824567531614681
1565988600	5.041	4.835146522932195
1565989200	5.044	4.7981161766098275
1565989800	5.057	4.855811140608813
1565990400	5.054	4.823378692709278
1565991000	5.047	4.830272856566188
1565991600	5.059	4.83360603893674
1565992200	5.055	4.835061847974128
1565992800	5.053	4.834092863392063
1565993400	5.06	4.828314892707444
1565994000	5.059	4.8458159579958435
1565994600	5.05	4.829400790477084
1565995800	5.054	4.825426282669274
1565996400	5.052	4.842712465227493
1565997000	5.063	4.821380337137763
1565997600	5.059	4.852487932449454
1565998200	5.061	4.827715142819983
1565998800	5.069	4.838367120809006
1565999400	5.065	4.855709081138247
1566000600	5.065	4.823042529806731
1566001800	5.057	4.853006470347006
1566002400	5.058	4.824404984225981
1566003000	5.05	4.836855066073724
1566003600	5.036	4.830928255071112
[truncated: 10,589 more rows]
