# Supplementary material for: A novel dissolved oxygen prediction model based on enhanced semi-naive Bayes for ocean ranches in northeast China
Source: PeerJ Comput Sci. 2021 Jun 11;7:e591. doi: 10.7717/peerj-cs.591 (PMC8205303; doi:10.7717/peerj-cs.591)
Supplement: Supplemental Information 1 — Source code for prediction algorithms built in Go, and source code for comparison algorithms and other related methods built in Python. [file peerj-cs-07-591-s001.zip › packet/Result-ARIMA/Result-ARIMA-0-0-3.csv]

Timestamp	real	predict
1564267200	4.197	4.422038815163025
1564267800	4.253	3.958577285297689
1564268400	4.174	4.453819534665872
1564269000	4.108	4.1598822605169055
1564269600	4.037	4.046575599125829
1564270200	4.102	4.061155026870081
1564270800	4.14	4.352035002469303
1564271400	4.166	4.0481566839941365
1564272000	4.19	4.247187483439239
1564272600	4.257	4.271877629480036
1564273200	4.29	4.30691747769498
1564273800	4.279	4.248776611993043
1564274400	4.421	4.348965544492083
1564275000	4.291	4.481606280118871
1564275600	4.249	4.153058393300021
1564276200	4.306	4.263325282000979
1564276800	4.353	4.414134337394256
1564277400	4.341	4.361107553803943
1564278000	4.425	4.243443638954913
1564278600	4.349	4.555520108305041
1564279200	4.301	4.250748274016489
1564279800	4.322	4.23979739536431
1564280400	4.293	4.4015764865145455
1564281000	4.257	4.311683849130467
1564281600	4.353	4.146600881990823
1564282200	4.426	4.51462019337844
1564282800	4.377	4.451617569431395
1564283400	4.493	4.225019160758001
1564284000	4.326	4.597626877072419
1564284600	4.392	4.23423578116529
1564285200	4.404	4.375452948280501
1564285800	4.372	4.426427703477425
1564286400	4.433	4.392361325077165
1564287000	4.33	4.3406785947708455
1564287600	4.553	4.339743308855018
1564288200	4.453	4.68657592506955
1564288800	4.537	4.258991948853477
1564289400	4.498	4.58562561325486
1564290000	4.572	4.437578728238979
1564290600	4.67	4.607269270788754
1564291200	4.782	4.568852047096163
1564291800	4.688	4.852872698087613
1564292400	4.55	4.416844226132154
1564293000	4.597	4.452357085623942
1564293600	4.571	4.646945773579229
1564294200	4.535	4.507445304953265
1564294800	4.426	4.3655561809982375
1564295400	4.457	4.420465336460849
1564296000	4.419	4.497359382137354
1564296600	4.464	4.3015154211233355
1564297200	4.515	4.5063216596419835
1564297800	4.605	4.5287287229713655
1564298400	4.565	4.575787137066353
1564299000	4.582	4.431982647770592
1564299600	4.416	4.608976217377472
1564300200	4.567	4.233554437511978
1564300800	4.493	4.690429954499213
1564301400	4.529	4.368159187616692
1564302000	4.578	4.529343439017035
1564302600	4.711	4.511816555276184
1564303200	4.685	4.827930548728068
1564303800	4.703	4.422716088635999
1564304400	4.688	4.709341079952772
1564305000	4.633	4.606357969205979
1564305600	4.603	4.531328578383777
1564306200	4.632	4.473070680987889
1564306800	4.676	4.70817244797095
1564307400	4.697	4.55725465036467
1564308000	4.732	4.616521520959754
1564308600	4.615	4.697211873969738
1564309200	4.541	4.460233290344924
1564309800	4.435	4.422406324113214
1564310400	4.595	4.415918768786516
1564311000	4.521	4.691721092053774
1564311600	4.602	4.325978950456602
1564312200	4.593	4.649699733777153
1564312800	4.495	4.525577069538829
1564313400	4.442	4.386783494792784
1564314000	4.294	4.341937558866724
1564314600	4.435	4.316863004514414
1564315200	4.478	4.491289151722564
1564315800	4.536	4.450492398380698
1564316400	4.364	4.5300556142445645
1564317000	4.498	4.182917728370858
1564317600	4.602	4.657102079870039
1564318200	4.662	4.586922208758304
1564318800	4.434	4.583435176092876
1564319400	4.621	4.1670528036496215
1564320000	4.57	4.895609245230798
1564320600	4.601	4.3641821919654555
1564321200	4.543	4.547156740775227
1564321800	4.469	4.451557820286891
1564322400	4.473	4.512581725349275
1564323000	4.595	4.2937353991397895
1564323600	4.527	4.770666251105364
1564324200	4.553	4.349521749487675
1564324800	4.529	4.510319728878448
1564325400	4.494	4.4944107208836
1564326000	4.542	4.494720237992948
1564326600	4.391	4.421956047534813
1564327200	4.398	4.352537286579104
1564327800	4.501	4.394314774729244
1564328400	4.456	4.5495365697183505
1564329600	4.402	4.367593008098654
1564330200	4.47	4.326516630711594
1564330800	4.375	4.551303438042012
1564331400	4.492	4.280700054633668
1564332000	4.502	4.515032014776756
1564332600	4.363	4.499318198493542
1564333200	4.295	4.237728654648936
1564333800	4.457	4.223175133870363
1564334400	4.409	4.699952167564233
1564335000	4.344	4.241626520955868
1564335600	4.338	4.237112324139517
1564336200	4.316	4.450292606386026
1564336800	4.379	4.331745322045605
1564337400	4.361	4.285079097101468
1564338000	4.427	4.434960757282051
1564338600	4.513	4.461487157211501
1564339200	4.539	4.455640399324203
1564339800	4.455	4.536083669589514
1564340400	4.405	4.358194651430176
1564341000	4.535	4.348727260554989
1564341600	4.313	4.645495298242034
1564342200	4.422	4.100617366360221
1564342800	4.41	4.496123255070405
1564343400	4.321	4.43683162562128
1564344000	4.238	4.238655271532236
1564344600	4.333	4.111836064414461
1564345200	4.389	4.610605135577027
1564345800	4.372	4.296127537297028
1564346400	4.339	4.285409462259645
1564347000	4.171	4.382657648134511
1564347600	4.313	4.1233700337325
1564348200	4.29	4.370840796950602
1564348800	4.327	4.33688639567044
1564349400	4.207	4.328548464596182
1564350000	4.09	4.073476172406515
1564350600	4.408	4.1812918795542915
1564351200	4.465	4.640184883976219
1564351800	4.274	4.389430705549099
1564352400	4.353	4.049937856650418
1564353000	4.366	4.538529939359018
1564353600	4.293	4.415707633613876
1564354200	4.311	4.092379301499463
1564354800	4.297	4.3951288910529565
1564355400	4.23	4.409228055569715
1564356000	4.36	4.0526976732523625
1564356600	4.331	4.505040288904104
1564357200	4.255	4.377357562902627
1564357800	4.265	4.093587913535513
1564358400	4.196	4.319289142610063
1564359000	4.184	4.301964385567352
1564359600	4.425	4.083519708191514
1564360200	4.205	4.630400741722295
1564360800	4.136	4.065269360725518
1564361400	4.121	4.065800618375963
1564362000	3.978	4.243729599744047
1564362600	3.916	4.035989778222899
1564363200	4.052	3.8006406761183165
1564363800	4.03	4.389890859792902
1564364400	3.98	4.039941997202267
1564365000	3.878	3.8913306869068753
1564365600	4.029	3.99108149222725
1564366200	3.935	4.336806859372036
1564366800	4.004	3.7387687588874448
1564367400	4.033	4.209943968230417
1564368000	4.278	4.1661333011521515
1564368600	4.306	4.435563729022307
1564369200	4.203	4.171050303528488
1564369800	4.318	4.274601603806613
1564370400	4.395	4.364287218941728
1564371000	4.404	4.466702367591853
1564371600	4.516	4.3070582035365135
1564372200	4.466	4.599015575949265
1564372800	4.404	4.379196375445546
1564373400	4.401	4.32218612734081
1564374000	4.221	4.408350036470436
1564374600	4.362	4.16448923000254
1564375200	4.371	4.434655196014243
1564375800	4.467	4.391525431900035
1564376400	4.328	4.494460390198279
1564377000	4.368	4.134830917115777
1564377600	4.413	4.5191657039594695
1564378200	4.238	4.38829507106995
1564378800	4.077	4.096978651318841
1564379400	4.272	4.01861387148746
1564380000	4.243	4.6117147678242025
1564380600	4.315	4.094530518134147
1564381200	4.5	4.327540345260622
1564381800	4.324	4.681697136713077
1564382400	4.262	4.154991642264876
1564383000	4.282	4.108895785048999
1564383600	4.427	4.528146981150701
1564384200	4.351	4.490653216372967
1564384800	4.37	4.081570457242465
1564385400	4.421	4.529344483938611
1564386000	4.378	4.481294558231415
1564386600	4.323	4.205261673486682
1564387200	4.097	4.3040330611702915
1564387800	4.227	4.104278160693313
1564388400	4.043	4.312866478165725
1564389000	4.244	3.9427804807762463
1564389600	4.244	4.511374361519698
1564390200	4.267	4.159969436572254
1564390800	4.232	4.322522738555391
1564391400	4.387	4.166907916972397
1564392000	4.354	4.627368142264304
1564392600	4.382	4.152776581628639
1564393200	4.463	4.455589480258679
1564393800	4.429	4.493547468980832
1564394400	4.37	4.39320718585055
1564395000	4.359	4.210531193183361
1564395600	4.38	4.49611494707128
1564396200	4.196	4.345909619051892
1564396800	4.347	4.027623852551741
1564397400	4.454	4.554229319734569
1564398000	4.408	4.531619812288074
1564398600	4.474	4.204758913654294
1564399200	4.372	4.522175621587726
1564399800	4.414	4.397714686609733
1564400400	4.349	4.323815547768186
1564401000	4.384	4.299318611039672
1564401600	4.411	4.5165454539353265
1564402200	4.329	4.30365778735741
1564402800	4.336	4.280413832915336
1564403400	4.615	4.390137087874279
1564404000	4.409	4.789606292700112
1564404600	4.044	4.084618126570933
1564405200	4.192	3.875115281594817
1564405800	4.52	4.532019970319723
1564406400	4.489	4.740799871125215
1564407000	4.399	4.124348331305697
1564407600	4.28	4.406066029074086
1564408200	4.269	4.359529737695084
1564408800	4.298	4.191278987550209
1564409400	4.17	4.292980771727437
1564410000	4.151	4.23110046656813
1564410600	4.2	4.101774459816065
1564411200	4.291	4.296325707864861
1564411800	4.263	4.413620640505926
1564412400	4.074	4.151425878392197
1564413000	4.251	3.992849331243682
1564413600	4.259	4.537183947454794
1564414200	3.949	4.207977289468735
1564414800	3.79	3.694586970342441
1564416000	3.989	3.9345456700386157
1564416600	3.786	4.387260817683059
1564417200	3.621	3.5155534490848903
1564417800	3.483	3.681319484303937
1564418400	3.425	3.7728165504142592
1564419000	3.818	3.5661410937741205
1564419600	3.838	4.110052292304592
1564420200	4.086	4.030764819764984
1564420800	3.803	4.200679287563405
1564421400	4.184	3.5997182081419656
1564422000	4.334	4.736412702451657
1564422600	4.243	4.263983667645615
1564423200	3.997	4.111866404964923
1564423800	4.208	3.8565442987225897
1564424400	4.285	4.717970508127231
1564425000	4.113	4.069284355659923
1564425600	4.174	4.018277208630635
1564426200	4.223	4.3606007928898745
1564426800	4.193	4.365936796571478
1564427400	4.113	3.964912974259333
1564428000	4.275	4.2338285236891995
1564428600	4.26	4.497781800944913
1564429200	4.295	4.111349066826273
1564429800	4.002	4.31576624764926
1564430400	4.018	3.9393221212500986
1564431000	4.255	4.133635529624437
1564431600	4.237	4.434075319343785
1564432200	4.205	4.2450195596253435
1564432800	4.284	4.069612304069209
1564433400	4.34	4.490061476130716
1564434000	4.353	4.374606733396851
1564434600	4.248	4.2272854103814606
1564435200	4.259	4.238146912195591
1564435800	4.256	4.383276065310568
1564436400	4.188	4.174902056344394
1564437000	4.154	4.187771385376402
1564437600	4.043	4.215672906297231
1564438200	4.27	4.019517798807591
1564438800	4.225	4.465939264372573
1564439400	4.321	4.19370660290884
1564440000	4.259	4.359079054019122
1564440600	4.142	4.197897084376413
1564441200	4.133	4.18649501931708
1564441800	4.145	4.103679430640371
1564442400	4.085	4.2875165094410095
1564443000	4.273	4.03515053912384
1564443600	4.137	4.452632737281712
1564444200	4.192	4.03681865397812
1564444800	4.169	4.288715045504974
1564445400	4.162	4.157145824660429
1564446000	4.028	4.273798192291243
1564446600	4.173	3.870465784168201
1564447200	4.154	4.470124596858445
1564447800	4.222	4.099798345789426
1564448400	4.168	4.277948498123476
1564449000	4.33	4.125365814127854
1564449600	4.122	4.584859426945848
1564450200	3.903	3.8153883574109893
1564450800	4.096	3.949011554411708
1564451400	4.206	4.389526058624219
1564452000	4.057	4.309025113333034
1564452600	4.021	3.7673973617870224
1564453200	4.152	4.2591642198627016
1564453800	4.128	4.35941267702761
1564454400	4.181	3.979355313224123
1564455000	4.045	4.255882328231698
1564455600	4.134	4.133342263124091
1564456200	4.144	4.167645829114767
1564456800	4.167	4.159022191138906
1564457400	4.02	4.31405455828288
1564458000	3.898	3.8610956322172902
1564458600	3.828	3.979370102077991
1564459200	3.98	3.952105714540616
1564459800	4.027	4.187530225066273
1564460400	3.966	4.018543289887639
1564461000	3.975	4.040140658003205
1564461600	3.932	4.0500243608967805
1564462200	4.112	4.018724622739529
1564462800	4.092	4.272250959664494
1564463400	4.074	4.1022440122521076
1564464000	3.865	4.09381458258196
1564464600	3.77	3.8104527967999458
1564465200	3.879	3.925071505636664
1564465800	4.127	4.052733640320284
1564466400	3.894	4.3607629337547955
1564467000	4.162	3.665185171785158
1564467600	4.234	4.5106435539608745
1564468200	4.208	4.294365433952606
1564468800	4.064	4.129181171875518
1564469400	3.937	3.9252761407545904
1564470000	3.808	4.2034590403514365
1564470600	3.921	3.6772058322532324
1564471200	4.051	4.1673380566234774
1564471800	4.08	4.236269128087338
1564472400	4.136	4.079680601977354
1564473000	4.246	4.124980297480746
1564473600	4.355	4.5051428614052815
1564474200	3.784	4.30456203144676
1564474800	4.568	3.3692315970337843
1564475400	4.376	5.40661653354541
1564476000	4.493	4.057076965830349
1564476600	4.392	4.349716782604438
1564477200	4.442	4.345219168549912
1564477800	4.39	4.836023907908556
1564478400	4.315	3.788616809361809
1564479000	4.304	4.60240985385216
1564479600	4.173	4.315622661180859
1564480200	4.19	4.027903804414494
1564480800	4.183	4.193499539184647
1564482000	4.218	4.45508053413732
1564482600	4.265	4.047880891994747
1564483200	4.258	4.336049393911563
1564483800	4.104	4.3635975908268
1564484400	4.113	3.951835352973427
1564485000	4.069	4.170153904016045
1564485600	4.122	4.2320701199034065
1564486200	4.032	4.120696828426952
1564486800	4.076	3.969461496635882
1564487400	4.069	4.305628654844456
1564488000	4.192	4.050429702405081
1564488600	4.055	4.2930927328224255
1564489200	4.109	4.000683033013259
1564489800	4.06	4.261019923637407
1564490400	4.145	4.01149740785019
1564491000	4.232	4.33219347587057
1564491600	4.138	4.2326974756043105
1564492200	4.19	4.128358872775304
1564492800	4.087	4.23189321855896
1564493400	4.057	4.128855206385899
1564494000	4.04	4.05377546530658
1564494600	3.908	4.114688561798489
1564495200	3.926	3.9377143192805284
1564495800	4.216	4.011984763818866
1564496400	4.351	4.507336510359713
1564497000	4.383	4.368225322539279
1564497600	4.231	4.26939874940679
1564498200	4.369	4.191388218645221
1564498800	4.226	4.572891989657982
1564499400	4.305	4.008895367608563
1564500000	4.364	4.4292279700788475
1564500600	4.187	4.424343452036506
1564501200	4.241	4.057573015317759
1564501800	4.235	4.245810101632491
1564502400	4.368	4.4225889844560315
1564503000	4.11	4.352663473166593
1564503600	4.352	3.862272965095524
1564504200	4.25	4.734069529414322
1564504800	4.424	4.100655890876329
1564505400	4.145	4.482476065082148
1564506000	4.202	3.9383930392767628
1564506600	4.195	4.486680840777279
1564507200	3.977	4.0228324988549655
1564507800	4.075	4.018897969965054
1564508400	4.088	4.166696247208369
1564509000	4.412	4.258723506022626
1564509600	4.328	4.5037688511872425
1564510200	4.272	4.220758245574054
1564510800	4.215	4.266473791767393
1564511400	4.217	4.20972107003452
1564512000	4.164	4.306403824320555
1564512600	4.136	4.083718790786893
1564513200	4.095	4.21961682157106
1564513800	4.151	4.116430882273592
1564514400	4.216	4.24633114632501
1564515000	4.225	4.253338912469674
1564515600	4.21	4.268733262516933
1564516200	4.17	4.180356941558605
1564516800	4.141	4.215523615810736
1564517400	4.294	4.162105496676468
1564518000	4.097	4.431844919146554
1564518600	4.099	3.9391396188373546
1564519200	4.335	4.198868813093248
1564519800	4.509	4.559276329549543
1564520400	4.429	4.553549670522258
1564521000	4.456	4.153593295420948
1564521600	4.397	4.606345049570008
1564522200	4.196	4.349647476937496
1564522800	4.326	3.989761253166781
1564524000	4.259	4.514159172502188
1564524600	4.313	4.305646559547782
1564525200	4.226	4.203646806685601
1564525800	4.185	4.212693766219008
1564526400	4.169	4.3269709239027
1564527000	4.246	4.057580245012323
1564527600	4.171	4.3916427155570865
1564528200	4.27	4.147079419993539
1564528800	4.273	4.339990660580109
1564529400	4.286	4.257618175645126
1564530000	4.113	4.3651007797693415
1564530600	4.071	3.9285257512725655
1564531200	4.171	4.220988442543138
1564531800	4.293	4.291921962337462
1564532400	4.168	4.358642299909863
1564533000	4.119	3.9988572915800025
1564533600	4.215	4.2550200307093125
1564534200	4.224	4.3164255446771245
1564534800	4.185	4.208939115322479
1564535400	4.146	4.13809624892748
1564536000	4.084	4.252079506337477
1564536600	4.021	4.061723317185833
1564537200	4.138	4.0349638137616335
1564537800	3.965	4.330162926379138
1564538400	4.042	3.8718202040815974
1564539000	3.952	4.153077903604733
1564539600	3.949	4.015885516095839
1564540200	3.959	4.052946588296457
1564540800	3.937	3.9567868913115714
1564541400	3.858	4.1248476682400375
1564542000	4.156	3.8185261284648377
1564542600	4.233	4.479383343433239
1564543200	4.247	4.246829939552915
1564543800	4.355	4.205441504199337
1564544400	4.304	4.411150697549238
1564545000	4.353	4.376784265288936
1564545600	4.241	4.242084503486491
1564546200	4.3	4.228236036062707
1564546800	4.171	4.431712420022336
1564547400	4.191	4.019975322798076
1564548000	4.096	4.2827655025255975
1564548600	4.191	4.10864847504312
1564549200	4.201	4.312046610284313
1564549800	4.382	4.151706828574861
1564550400	4.24	4.597727939103863
1564551000	4.376	4.018846476939347
1564551600	4.349	4.545756386816389
1564552200	4.233	4.294251723003979
1564552800	4.124	4.1911395844921735
1564553400	3.928	4.010430626517165
1564554000	3.83	4.066806052473527
1564554600	4.167	3.7947830969796277
1564555200	4.434	4.536401256561909
1564555800	4.255	4.545866596561599
1564556400	4.187	3.9691911798158603
1564557000	4.197	4.199778871138431
1564557600	4.571	4.4490681432990415
1564558200	4.465	4.668316659627679
1564558800	4.285	4.181984423304359
1564559400	4.33	4.289100524089034
1564560000	4.375	4.412722049397767
1564560600	4.211	4.400297488033565
1564561200	4.399	4.005443272785208
1564561800	4.507	4.667625852645536
1564562400	4.431	4.514661488489678
1564563000	4.329	4.230852501023565
1564563600	4.402	4.265988108921495
1564564200	4.337	4.636300245064339
1564564800	4.317	4.1153129531623955
1564565400	4.393	4.3189452240903465
1564566000	4.348	4.543158805913732
1564566600	4.37	4.261285505335694
1564567200	4.372	4.278306680660333
1564567800	4.269	4.510458417542286
1564568400	4.301	4.154216357308886
1564569000	4.279	4.285954353067257
1564569600	4.471	4.373661874778875
1564570200	4.383	4.576379585260201
1564570800	4.195	4.1600266734431885
1564571400	4.333	4.1785152201686495
1564572000	4.218	4.503500005428762
1564572600	4.258	4.122094981369208
1564573200	4.377	4.245811208104206
1564573800	4.131	4.549613572838025
1564574400	4.207	3.942878365820935
1564575000	4.137	4.2452480328927695
1564575600	4.165	4.262742530945909
1564576200	4.176	4.197872156683476
1564576800	4.154	4.088868619424312
1564577400	4.124	4.342788896089514
1564578000	4.036	4.063716704242595
1564578600	4.067	4.021028110543401
1564579200	4.08	4.2242176541970275
1564579800	4.112	4.1515440691158325
1564580400	4.034	4.095875836361306
1564581000	3.982	4.084328494871999
1564582800	3.839	4.056817439955267
1564583400	4.039	3.8001501504834914
1564584000	4.321	4.337564592254451
1564584600	4.327	4.505148607708309
1564585200	4.401	4.183634331080905
1564585800	4.435	4.416279398616582
1564586400	4.399	4.556921205159064
1564587000	4.488	4.252081373696202
1564587600	4.31	4.4979414804696285
1564588200	4.284	4.266919078639679
1564588800	4.334	4.248894064436043
1564589400	4.266	4.370833052622742
1564590000	4.297	4.29965775034417
1564590600	4.157	4.236641995927948
1564591200	4.168	4.134486932972616
1564591800	4.198	4.27251206796251
1564592400	4.264	4.210816275663426
1564593000	4.156	4.335014828760066
1564593600	4.005	4.075485426732704
1564594200	4.231	4.001614244314883
1564594800	4.009	4.482051727059665
1564595400	4.091	3.8601952269422464
1564596000	3.96	4.179083827693448
1564596600	3.954	4.002520407931234
1564597200	3.857	4.096412588411449
1564597800	4.022	3.738944307867734
1564598400	3.85	4.412685097357544
1564599000	3.703	3.6825252704660967
1564599600	3.867	3.750976376403763
1564600200	3.302	4.178331263655318
1564600800	3.233	3.114997185773217
1564601400	3.015	3.349511755687392
1564602000	3.035	3.392040556407487
1564602600	2.907	3.365320609502084
1564603200	2.532	2.873832496177757
1564603800	2.948	2.9004487108293238
1564604400	3.758	3.6211253044944707
1564605000	3.985	4.395445470498097
1564605600	4.029	3.905764430686735
1564606200	3.969	4.035707269783056
1564606800	3.972	4.133348657135432
1564607400	4.101	4.062757377043504
1564608000	4.331	4.121266178955976
1564608600	4.104	4.617181859413259
1564609200	4.176	3.8395923923056072
1564609800	4.226	4.277282418615013
1564610400	4.258	4.3942491085639075
1564611000	4.251	4.265087137618323
1564611600	4.496	4.0837115861208675
1564612200	4.324	4.882271850086039
1564612800	4.26	4.022005412049501
1564613400	4.43	4.189270833130211
1564614000	4.201	4.690158814180303
1564614600	4.438	4.0535975247753795
1564615200	4.497	4.408480613720563
1564615800	4.326	4.7014061225155315
1564616400	4.262	4.114374327470816
1564617000	4.154	4.092754662174495
1564617600	4.183	4.3952587158892635
1564618200	4.263	4.18000752054984
1564618800	4.358	4.204298696248251
1564619400	4.175	4.558022705761936
1564620000	4.369	3.9968679476122877
1564620600	4.329	4.482965488369924
1564621200	4.342	4.366898548538415
1564621800	4.323	4.319857914489657
1564622400	4.381	4.202386348632113
1564623000	4.227	4.607242584705117
1564623600	4.294	3.9842800752464522
1564624200	4.554	4.403762702129886
1564624800	4.535	4.7651037023239295
1564625400	4.432	4.385117959504347
1564626000	4.384	4.179841119497847
1564626600	4.314	4.575284877844965
1564627200	4.449	4.239268716696278
1564627800	4.255	4.430664740308105
1564628400	4.2	4.180940794435189
1564629000	4.332	4.2522034029650735
1564629600	4.269	4.3730471986695685
1564630200	4.42	4.294502928308892
1564630800	4.259	4.438592464125172
1564631400	4.182	4.158118356184177
1564632000	4.416	4.198873014709238
1564632600	4.536	4.596416365715378
1564633200	4.548	4.563063240877672
1564633800	4.474	4.366950134153118
1564634400	4.477	4.44373853359067
1564635000	4.412	4.529957520951451
1564635600	4.383	4.263900203357482
1564636200	4.405	4.377938956811549
1564636800	4.486	4.469523676085531
1564637400	4.506	4.477457105123287
1564638000	4.343	4.421040382694955
1564638600	4.278	4.261243515071788
1564639200	4.168	4.268472070626405
1564639800	4.337	4.146443836976662
1564640400	4.196	4.505997206447399
1564641000	4.397	4.045188142753511
1564641600	4.32	4.578936976182071
1564642200	4.477	4.218618571359313
1564642800	4.545	4.608825354489178
1564643400	4.264	4.430301415810138
1564644000	4.293	4.14798966040924
1564644600	4.35	4.28645480596708
1564645200	4.263	4.532838759679882
1564645800	4.394	4.089771362142084
1564646400	4.582	4.476676717280699
1564647000	4.579	4.758303318285224
1564647600	4.633	4.39855571545369
1564648200	4.374	4.5219139161791295
1564648800	4.35	4.314433117955339
1564649400	4.474	4.3344068539503064
1564650000	4.436	4.510245797380682
1564650600	4.556	4.43817876967754
1564651200	4.526	4.50821288644586
1564654200	4.2	4.481684255589939
1564654800	4.49	3.987777926102793
1564655400	4.461	4.7455275650728215
1564656000	4.506	4.410862523934268
1564656600	4.447	4.4109625176348075
1564657200	4.568	4.340048549143128
1564657800	4.505	4.811840957757948
1564658400	4.558	4.1934173262143295
1564659000	4.61	4.62843251170635
1564659600	4.575	4.622569452137083
1564660200	4.526	4.472045785714685
1564660800	4.474	4.340356577555474
1564661400	4.462	4.593017637138409
1564662000	4.403	4.3512513855073935
1564662600	4.368	4.317977822357243
1564663200	4.393	4.401562518187547
1564663800	4.262	4.425946032226541
1564664400	4.342	4.093433887619532
1564665000	3.98	4.491418038444472
1564665600	3.749	3.764869063579675
1564666200	3.676	3.743514171617856
1564666800	3.613	3.8672968414503552
1564667400	3.534	3.821899280634314
1564668000	3.586	3.4680534280006627
1564668600	3.415	3.944614380009879
1564669200	3.342	3.4680563166030045
1564669800	3.179	3.455827345746635
1564670400	3.123	3.3643388198165445
1564671000	3.265	3.4716352958733045
1564671600	4.242	3.478336170005865
1564672200	4.446	5.098958432784842
1564672800	4.463	4.245281370796339
1564673400	4.397	4.253439103950113
1564674000	4.263	4.443718963942256
1564674600	4.2	4.393833257173668
1564675800	4.251	3.861935037636342
1564676400	4.23	4.559596948878446
1564677000	4.263	4.235507776272985
1564677600	4.21	4.164351471461561
1564678200	4.324	4.229245117830046
1564678800	4.298	4.568434196415587
1564679400	4.023	4.067870618516419
1564680000	4.248	3.93948465654684
1564680600	4.202	4.5843330123362955
1564681200	4.306	4.134472381686999
1564681800	4.291	4.265784961478278
1564682400	4.359	4.36719677405765
1564683000	3.942	4.4698893795405645
1564683600	4.194	3.49703807043545
1564684200	4.276	4.688132045391869
1564684800	4.338	4.322864169896079
1564685400	4.051	4.229592093815552
1564686000	4.195	3.7996373330929574
1564686600	3.934	4.7201402465506765
1564687200	3.629	3.5260586511770544
1564687800	3.583	3.6379484517336187
1564688400	3.657	3.875914956839467
1564689000	4.164	3.9743362543319902
1564689600	4.14	4.288431173928651
1564690200	3.892	4.223595285980069
1564690800	3.679	3.718411133963276
1564691400	3.526	3.70093325425549
1564692000	3.691	3.780678458389492
1564692600	3.783	3.9157798533066863
1564693200	4.115	3.879361478801018
1564693800	4.044	4.4617024275895325
1564694400	4.238	3.9162939683419413
1564695000	4.108	4.40690065468734
1564695600	4.017	4.040927118423515
1564696200	4.049	4.081571743516549
1564696800	4.282	4.051331642367679
1564697400	4.572	4.6398414979980425
1564698000	4.604	4.533203769973918
1564698600	4.513	4.502092315960595
1564699200	4.383	4.407740400802394
1564699800	4.332	4.356751971604672
1564700400	4.399	4.266514007969469
1564701000	4.263	4.493850150346807
1564701600	4.371	4.138407949293414
1564702200	4.291	4.463227582821454
1564702800	4.346	4.238962259231897
1564703400	4.295	4.412387480535449
1564704000	4.421	4.186066559134839
1564704600	4.348	4.61194069731489
1564705200	4.405	4.17069112478266
1564705800	4.426	4.486216551601118
1564706400	4.415	4.398305159549978
1564707000	4.339	4.429071473576743
1564707600	4.369	4.174584631733181
1564708200	4.394	4.526795754152855
1564708800	4.344	4.340102044527789
1564709400	4.592	4.278961187665031
1564710000	4.421	4.751570988787714
1564710600	4.483	4.255572622377788
1564711200	4.473	4.431688747025148
1564711800	4.777	4.50658614990602
1564712400	4.697	4.973939928640438
1564713000	4.486	4.304965719441451
1564713600	4.481	4.406082394447845
1564714200	4.5	4.529384945775384
1564714800	4.51	4.513138951015181
1564715400	4.456	4.336511128929235
1564716000	4.507	4.5008822452210495
1564716600	4.526	4.51210264004652
1564717200	4.428	4.443620757638175
1564717800	4.53	4.333024799849842
1564718400	4.436	4.635175836944241
1564719000	4.496	4.286886193186642
1564719600	4.524	4.513391826678515
1564720200	4.533	4.518019144922058
1564720800	4.393	4.510738548307124
1564721400	4.464	4.174649370964001
1564722000	4.447	4.63769200721672
1564722600	4.28	4.36489108507031
1564723200	4.19	4.11731961717509
1564723800	4.124	4.203566360837944
1564724400	4.28	4.254934030406518
1564725000	4.228	4.308516781400422
1564725600	4.259	4.189051222795161
1564726200	4.276	4.347415558337415
1564726800	4.22	4.2669136305457736
1564727400	4.23	4.203519336102032
1564728000	4.235	4.262485435423772
1564728600	4.478	4.297139013037372
1564729200	4.293	4.600843945987278
1564729800	4.196	4.082779984305184
1564730400	4.417	4.194942429527106
1564731000	4.188	4.647099459989066
1564731600	4.036	3.9928405944683556
1564732200	4.329	3.8947243912815788
1564732800	4.052	4.78620492017956
1564733400	3.91	3.810454637791892
1564734000	3.779	3.732252828539628
1564734600	4.13	4.067377837264235
1564735200	4.093	4.566083420849282
1564735800	4.129	3.699541271879066
1564736400	4.001	4.386115386962296
1564737000	4.191	4.020725079102416
1564737600	4.196	4.33946044856582
1564738200	4.317	4.094547661293514
1564738800	4.575	4.596428924629422
1564739400	4.487	4.522517302164793
1564740000	4.571	4.393253430592316
1564740600	4.667	4.552873815138791
1564741200	4.573	4.7460827929391485
1564741800	4.616	4.337645036187687
1564742400	4.718	4.6064910047008345
1564743000	4.773	4.7947976884009975
1564743600	4.786	4.641423026173716
1564744200	4.333	4.607016066282792
1564744800	4.203	4.088770923818364
1564745400	4.345	4.220900300480302
1564746000	4.258	4.51454597809751
1564746600	4.295	4.176956311299225
1564747200	4.487	4.2384054158858
1564747800	4.572	4.730041391699269
1564748400	4.545	4.514020153385627
1564749000	4.513	4.321860300112182
1564749600	4.48	4.579139998484134
1564750200	4.474	4.468795092967581
1564750800	4.379	4.326896238215849
1564751400	4.53	4.359403611980916
1564752000	4.543	4.683897190885895
1564752600	4.592	4.386804065407326
1564753200	4.545	4.5728464535456546
1564753800	4.484	4.489449405730715
1564754400	4.493	4.420767137022733
1564755000	4.455	4.4232450569358015
1564755600	4.357	4.484136218834091
1564756200	4.438	4.224129439554544
1564756800	4.353	4.514939417873497
1564757400	4.443	4.296992631811053
1564758000	4.37	4.476942993857241
1564758600	4.414	4.265096420935813
1564759200	4.371	4.515283737684568
1564759800	4.528	4.245848966067857
1564760400	4.638	4.676494826167263
1564761000	4.569	4.579921970437702
1564761600	4.429	4.4475108766576845
1564762200	4.393	4.263716385904765
1564762800	4.409	4.506772390067173
1564763400	4.381	4.350268975654567
1564764000	4.212	4.328873130573172
1564764600	4.491	4.127189514979792
1564765200	4.342	4.768057578414173
1564765800	4.376	4.096197908548851
1564766400	4.371	4.412571767171452
1564767000	4.31	4.3862603706752665
1564767600	4.352	4.337367447986318
1564768200	4.28	4.2214359120473715
1564768800	4.263	4.398220134657437
1564769400	4.214	4.211558432339871
1564770000	4.183	4.183846079078051
1564770600	4.315	4.247290960547956
1564771200	4.105	4.442529321117695
1564771800	4.249	3.8917285304161773
1564772400	4.263	4.467475262286437
1564773000	4.356	4.295109112159729
1564773600	4.474	4.374922572064184
1564774200	4.263	4.444399035793285
1564774800	4.401	4.2260890430444205
1564775400	4.12	4.419779445972375
1564776000	4.217	3.9859195026794363
1564776600	4.258	4.39052855432308
1564777200	4.216	4.254834699219233
1564777800	4.241	4.235363158092486
1564778400	3.998	4.200565982045961
1564779000	4.141	3.9935253108046345
1564779600	4.198	4.28434648547396
1564780200	4.167	4.273293065697418
1564780800	4.172	4.138569206173318
1564781400	4.25	4.179133182218667
1564782000	4.184	4.424849053754367
1564782600	4.191	4.072975116062744
1564783200	4.257	4.225728066292113
1564783800	4.262	4.393714377319346
1564784400	4.116	4.246268376456545
1564785000	4.206	3.9592056131470126
1564785600	4.184	4.455414205256765
1564786200	4.326	4.167243572081711
1564786800	4.273	4.362891065784338
1564787400	4.385	4.23839552644821
1564788000	4.503	4.544275473119539
1564788600	4.401	4.4180682465943315
1564789200	4.468	4.344531424538104
1564789800	4.436	4.479552115646967
1564790400	4.428	4.429386603008785
1564791000	4.236	4.351076738022009
1564791600	4.359	4.119942004172389
1564792200	4.399	4.550475436493632
1564792800	4.406	4.35750533268106
1564793400	4.38	4.352882940774542
1564794000	4.417	4.346806782090272
1564794600	4.431	4.51662624684776
1564795200	4.542	4.315432504467834
1564795800	4.403	4.619630494983081
1564796400	4.367	4.255172593380746
1564797000	4.486	4.352823447430625
1564797600	4.489	4.563354697420636
1564798200	4.427	4.478919116437939
1564798800	4.506	4.232982850833812
1564799400	4.514	4.646646108918928
1564800000	4.527	4.477508234939252
1564800600	4.549	4.403672007544537
1564801200	4.415	4.5491668578987925
1564801800	4.497	4.359836050820441
1564802400	4.374	4.457317218427148
1564803000	4.424	4.308445259084696
1564803600	4.562	4.48994097640433
1564804200	4.315	4.55892149133896
1564804800	4.104	4.123839495859438
1564805400	4.114	4.00227796096947
1564806000	4.282	4.323536071374973
1565313000	5.039	4.414053905767623
1565313600	5.042	5.345172792574568
1565314200	5.019	4.713946692507908
1565314800	5.019	4.799837033544391
1565315400	5.017	4.9189327102464615
1565316000	5.025	5.003625794997989
1565316600	5.009	4.652225110238779
1565317200	5.016	4.99817173127477
1565317800	4.999	4.885134232260264
1565318400	5.02	4.775956682981921
1565319000	5.034	4.897407571693443
1565319600	5.04	4.9747567578948235
1565320200	5.062	4.79349723485427
1565320800	5.078	4.945289612450424
1565321400	5.074	4.9714529904453775
1565322000	5.072	4.863577809603589
1565322600	5.068	4.900098197870962
1565323200	5.065	4.9665194748840635
1565323800	5.082	4.8677288422234835
1565324400	5.093	4.926808266940988
1565325000	5.081	4.969475247585281
1565325600	5.088	4.8899678532803525
1565326200	5.081	4.918396060482061
1565326800	5.07	4.949214305303613
1565327400	5.074	4.88895988616683
1565328000	5.078	4.908534600744054
1565328600	5.079	4.947757773549687
1565329200	5.088	4.90688803051856
1565329800	5.089	4.92170823834058
1565330400	5.088	4.945594604508237
1565331000	5.093	4.9190304675965795
1565331600	5.091	4.924817359140379
1565332200	5.091	4.941013629473578
1565332800	5.089	4.924861900125208
1565333400	5.09	4.919232802440502
1565334000	5.083	4.9393234889627
1565334600	5.079	4.914883707976618
1565335200	5.078	4.9132429567416995
1565335800	5.069	4.92557541566128
1565336400	5.069	4.905922484676577
1565337000	5.068	4.907292510592596
1565337600	5.07	4.917490624276775
1565338200	5.074	4.913976798434751
1565338800	5.075	4.91272393241486
1565340000	5.019	4.9216376316377755
1565340600	5.017	4.8262692207889595
1565341200	5.007	4.884156466209219
1565341800	5.016	4.866240694429728
1565342400	5.035	4.873862770637788
1565343000	5.03	4.885703211670477
1565343600	5.036	4.892777785217172
1565344200	5.051	4.874556854375555
1565344800	5.052	4.9149339043765705
1565345400	5.056	4.898776891452574
1565346000	5.059	4.896672891321062
1565346600	5.064	4.907635612769177
1565347200	5.068	4.918670328177396
1565347800	5.072	4.902318011112676
1565348400	5.064	4.920835006255903
1565349000	5.068	4.9029264739832765
1565349600	5.065	4.913475875542754
1565350200	5.067	4.905647145521423
1565350800	5.065	4.916435755397975
1565351400	5.07	4.9011376161716225
1565352000	5.073	4.92175917237013
1565352600	5.072	4.914174496376509
1565353200	5.066	4.912925976121365
1565353800	5.043	4.903143248541493
1565354400	5.043	4.879630741376223
1565355000	5.052	4.895173452609824
1565355600	5.051	4.909557123219026
1565356200	5.058	4.8911757140500915
1565356800	5.06	4.905433067318725
1565357400	5.056	4.911940486297377
1565358000	5.068	4.894421583659067
1565358600	5.071	4.91846708159527
1565359200	5.063	4.920063910171812
1565359800	5.076	4.894195259852668
1565360400	5.074	4.928667603554616
1565361000	5.064	4.919584485071368
1565361600	5.047	4.891725788412321
1565362200	5.053	4.883744018978219
1565362800	5.056	4.920922350758433
1565363400	5.052	4.893489745846512
1565364000	5.04	4.891358910553301
1565364600	5.025	4.8865302783199
1565365200	5.047	4.871668149982393
1565365800	5.055	4.909475657528863
1565366400	5.012	4.907784409384243
1565367000	5.009	4.823682270913506
1565367600	5.009	4.874551239610593
1565368200	4.991	4.881829353186433
1565368800	5.008	4.822389138943002
1565369400	4.993	4.8748102557175255
1565370000	4.979	4.859593729223581
1565370600	4.998	4.815752173710936
1565371200	4.961	4.873352730013361
1565371800	4.959	4.812841091508254
1565372400	4.98	4.812695399540744
1565373000	5.007	4.8675662079669735
1565373600	5.008	4.891760252045982
1565374200	5.016	4.828967286977145
1565374800	5.022	4.890485693374985
1565375400	5.022	4.887576216266517
1565376000	5.02	4.859682560974542
1565376600	5.015	4.868600098985082
1565377200	5.015	4.885227039555124
1565377800	5.006	4.855918395394147
1565378400	5.005	4.855460116114103
1565379000	5.012	4.872604977460833
1565379600	5.012	4.8690226119469155
1565380200	5.021	4.859927337003326
1565380800	4.993	4.887223878517159
1565381400	4.976	4.8271832450421
1565382000	4.974	4.828933866211904
1565382600	4.99	4.847911948633299
1565383200	4.995	4.866144935514367
1565383800	4.998	4.83833295892031
1565384400	5.003	4.8666621747063115
1565385000	4.983	4.864665429431169
1565385600	5.009	4.8229842091008255
1565386200	5.013	4.889926416538603
1565386800	5.023	4.8741573533180516
1565387400	5.027	4.870094442929405
1565388000	5.019	4.878268085839611
1565388600	5.03	4.880926922833594
1565389200	5.026	4.876491573404414
1565389800	5.027	4.878437170659246
1565390400	5.025	4.883044586697248
1565391000	5.029	4.871451267683686
1565391600	5.02	4.886288491553009
1565392200	5.016	4.866151966215863
1565392800	5.02	4.868182598165404
1565393400	5.004	4.878641762686221
1565394000	4.941	4.849872712990448
1565394600	4.927	4.758868572388209
1565395200	4.92	4.815492092008158
1565395800	4.935	4.801244207555197
1565396400	4.921	4.807892700295236
1565397000	4.965	4.774782677518506
1565397600	4.979	4.887590841967589
1565398200	5.006	4.826315290935611
1565398800	4.997	4.8770332376867405
1565399400	5.003	4.842584949052697
1565400000	4.988	4.880081146225988
1565400600	4.978	4.814709964463944
1565401200	4.997	4.8548272495757505
1565401800	5.001	4.865523618572535
1565402400	4.998	4.861189262708184
1565403000	5.005	4.839883723177419
1565403600	5.005	4.882530311863879
1565404200	4.995	4.855737488465806
1565404800	4.995	4.840372496922617
1565405400	4.986	4.860754699346956
1565406000	4.989	4.8468467000634705
1565406600	4.993	4.842054443554326
1565407200	4.988	4.860846287465327
1565407800	4.97	4.846562793444013
1565408400	4.976	4.812518051491089
1565409000	4.978	4.85543963639307
1565409600	4.987	4.844804990155629
1565410200	4.993	4.844155670511129
1565410800	4.998	4.8558223761854515
1565411400	5.018	4.867592521863709
1565412000	5.025	4.875598705570532
1565412600	5.034	4.881342531029797
1565413200	5.005	4.8905237886820405
1565413800	5.017	4.833611759634255
1565414400	5.052	4.89125413453323
1565415000	5.036	4.928237376036807
1565415600	5.047	4.856815299706239
1565416200	5.055	4.897867114156457
1565416800	5.055	4.927762500850244
1565417400	5.074	4.887218621082563
1565418000	5.075	4.917836928627351
1565418600	5.061	4.9357951485841145
1565419200	5.052	4.881799848787988
1565419800	5.077	4.888533313352947
1565420400	5.065	4.9607727963445365
1565421000	5.043	4.882064928299041
1565421600	5.039	4.864476762580025
1565422200	5.028	4.9115439270552965
1565422800	5.039	4.875618645550853
1565423400	5.033	4.876650665398946
1565424000	5.018	4.894109900341063
1565424600	5.084	4.863201993230241
1565425200	5.094	4.966882053877744
1565425800	5.086	4.934230681238766
1565426400	5.087	4.903809285582805
1565427000	5.065	4.927419664622515
1565427600	5.05	4.915684709350323
1565428200	5.04	4.866154971016664
1565428800	5.035	4.89454201665221
1565429400	5.03	4.895488320742797
1565430000	5.029	4.864438554234004
1565430600	5.023	4.881927457782703
1565431200	4.994	4.883385090802806
1565431800	4.994	4.821109541385094
1565432400	4.993	4.861575687123454
1565433000	4.991	4.8641599058331595
1565433600	5.013	4.838735360526386
1565434200	5.017	4.880560895790075
1565434800	5.013	4.884811706835933
1565435400	5.011	4.8489553738531495
1565436000	4.993	4.8663102842572785
1565436600	4.931	4.852750731872586
1565437200	4.921	4.747385730331588
1565437800	4.933	4.807189081087029
1565438400	4.937	4.834991952550345
1565439000	4.976	4.7916564080732424
1565439600	4.988	4.857601628418868
1565440200	4.979	4.873251662534591
1565440800	5.007	4.81123762401194
1565441400	4.997	4.884180940682531
1565442000	4.998	4.863966701165893
1565442600	4.995	4.83882795510848
1565443200	5.001	4.849798782987672
1565443800	5.031	4.887389681801551
1565444400	5.018	4.882772447363015
1565445000	5.016	4.855318616625889
1565445600	5.012	4.8789801125207255
1565446200	5.024	4.865628828617866
1565446800	5.033	4.883394729319968
1565447400	5.027	4.8873489773044865
1565448000	5.035	4.87566740236145
1565448600	5.038	4.887109312050484
1565449200	5.052	4.895151879259337
1565449800	5.051	4.905579861025712
1565450400	5.049	4.890294740706551
1565451000	5.056	4.8991231173043115
1565451600	5.063	4.907627770418615
1565452800	5.173	4.91137080053726
1565453400	5.191	5.077506733175288
1565454000	5.188	4.991695358350549
1565454600	5.19	4.982575895128489
1565455200	5.186	5.020864524717464
1565455800	5.184	5.02376539702572
1565456400	5.175	4.963001455262162
1565457000	5.175	5.010758006647586
1565457600	5.168	5.00514718446213
1565458200	5.15	4.968937173089834
1565458800	5.166	4.964582800972133
1565459400	5.161	5.022094765710529
1565460000	5.154	4.963390668192693
1565460600	5.154	4.970163428843001
1565461200	5.171	4.991924131848695
1565461800	5.163	5.008709487203923
1565462400	5.171	4.957942938179222
1565463000	5.167	5.013223625835355
1565463600	5.141	4.986127328401983
1565464200	5.148	4.942064282007975
1565464800	5.118	4.986068831817347
1565465400	5.104	4.941539827532791
1565466000	5.104	4.918365990034671
1565466600	5.101	4.950147639952952
1565467200	5.082	4.947797091672757
1565467800	5.142	4.886924821493023
1565468400	5.114	5.033102999033927
1565469000	5.109	4.916617857072224
1565469600	5.13	4.925731515775029
1565470200	5.141	4.988973872135667
1565470800	5.144	4.9959599116418945
1565471400	5.157	4.922972021022119
1565472000	5.154	5.0200694457802895
1565472600	5.147	4.980355913943551
1565473200	5.159	4.946459773645612
1565473800	5.155	5.000426602687226
1565474400	5.153	4.994919394366814
1565475000	5.16	4.948104442587887
1565475600	5.159	5.000799445890708
1565476200	5.15	4.994173124150368
1565476800	5.152	4.94927775921011
1565477400	5.154	4.985365141564286
1565478000	5.152	4.996280367104236
1565478600	5.163	4.957963974161778
1565479200	5.159	4.995791451465717
1565479800	5.161	4.990875177553004
1565480400	5.169	4.974751321117241
1565481000	5.165	4.9955689144356406
1565481600	5.161	4.994927283070951
1565482200	5.165	4.9700810555144255
1565482800	5.162	4.994980109049507
1565483400	5.157	4.989392918823897
1565484000	5.158	4.969555437994182
1565484600	5.15	4.985276234452066
1565485200	5.136	4.977534837490821
1565485800	5.139	4.947463030508405
1565486400	5.142	4.975689744296778
1565487000	5.119	4.978478749750939
1565487600	5.119	4.923160363226033
1565488200	5.117	4.958042753478081
1565488800	5.125	4.961096174077338
1565489400	5.109	4.952827968679083
1565490000	5.116	4.923282180232275
1565490600	5.099	4.97381514228295
1565491200	5.12	4.9131069318817575
1565491800	5.134	4.971234141365873
1565492400	5.14	4.972875248200486
1565493000	5.162	4.970709964131176
1565493600	5.178	4.986435317248754
1565494200	5.174	5.024192130479487
1565494800	5.172	4.9738910142203165
1565495400	5.168	4.991604276136665
1565496000	5.165	4.9983437749275685
1565496600	5.182	4.983654049168665
1565497200	5.193	5.006036632689403
1565497800	5.181	5.026647215476502
1565498400	5.188	4.97927097266032
1565499000	5.181	5.012039179943838
1565499600	5.17	5.004658637411128
1565500200	5.174	4.9779945962798315
1565500800	5.178	4.995582777586617
1565501400	5.179	5.015240808211069
1565502000	5.188	4.986300309804952
1565502600	5.189	5.011288478072867
1565503200	5.188	5.014833258875404
1565503800	5.193	4.998368876720138
1565504400	5.191	5.010349169175308
1565505000	5.191	5.0156607354288125
1565505600	5.189	5.001395231657509
1565506200	5.19	5.004196127930404
1565506800	5.183	5.015318251625301
1565507400	5.179	4.9919254138615194
1565508000	5.178	4.995850325731606
1565508600	5.169	5.0037179092191195
1565509200	5.169	4.982563522823718
1565509800	5.168	4.9890303261051425
1565510400	5.17	4.9961797884579475
1565511000	5.174	4.99125234519939
1565511600	5.175	4.993246170677536
1565512800	5.119	5.001004373022706
1565513400	5.117	4.903773723905998
1565514000	5.107	4.964146694734895
1565514600	5.116	4.945683014654954
1565515800	5.13	4.951860113291972
1565516400	5.136	4.957179092687209
1565517000	5.151	4.987495780201211
1565517600	5.152	4.969191190696091
1565518200	5.156	4.978607084600171
1565518800	5.159	4.9874118453172915
1565519400	5.164	4.983144880596664
1565520000	5.168	4.986095765747718
1565520600	5.172	4.997165201060453
1565521200	5.164	4.993490368514257
1565521800	5.168	4.977213247964697
1565522400	5.165	4.998746687678234
1565523000	5.167	4.985677625963424
1565523600	5.165	4.988096552314705
1565524200	5.17	4.986389314925509
1565524800	5.173	5.000713302395823
1565525400	5.172	4.989310670926807
1565526000	5.166	4.994184381489584
1565526600	5.143	4.984223048105635
1565527200	5.143	4.954780208794431
1565527800	5.152	4.976010036442966
1565528400	5.151	4.98989567417898
1565529000	5.158	4.968103755186371
1565529600	5.16	4.98477049816495
1565530200	5.156	4.992626041194553
1565530800	5.168	4.971765502283235
1565531400	5.171	4.9976372240781775
1565532000	5.163	5.000198773629531
1565532600	5.176	4.9723848718135795
1565533200	5.174	5.007387566550478
1565533800	5.164	4.999597283317436
1565534400	5.147	4.970197424938438
1565535000	5.153	4.962483034560433
1565535600	5.156	5.000585492895756
1565536200	5.152	4.97231025717403
1565536800	5.14	4.97003012682899
1565537400	5.125	4.96603418770467
1565538000	5.147	4.950610032574943
1565538600	5.155	4.988229899975579
1565539200	5.073	4.98709273421346
1565539800	5.091	4.840528152513092
1565540400	5.088	4.968274883985056
1565541000	5.09	4.941079982369767
1565541600	5.086	4.909591443262524
1565542200	5.084	4.909015140656978
1565542800	5.075	4.965144113373631
1565543400	5.075	4.877326477771492
1565544000	5.068	4.923639238380378
1565544600	5.05	4.920919561213444
1565545200	5.066	4.878354577112505
1565546400	5.054	4.9149117938422755
1565547000	5.054	4.910886358984976
1565547600	5.071	4.886643086715711
1565548200	5.063	4.926218480742557
1565548800	5.071	4.911774610364597
1565549400	5.067	4.906910370757033
1565550000	5.041	4.908977429451005
1565550600	5.048	4.880216891428012
1565551200	5.018	4.8978269083089145
1565551800	5.004	4.854393034726925
1565552400	5.004	4.85702037334871
1565553000	5.001	4.863457984523518
1565553600	4.982	4.864035294525663
1565554200	5.042	4.817633104114476
1565554800	5.014	4.953242581397639
1565555400	5.009	4.831057930462888
1565556000	5.03	4.854800862119085
1565556600	5.041	4.909793101169406
1565557200	5.044	4.912835995337501
1565557800	5.057	4.84826421662403
1565558400	5.054	4.942991587719581
1565559000	5.047	4.89765522279461
1565559600	5.059	4.870562829306225
1565560200	5.055	4.923254865796117
1565560800	5.053	4.913782419136141
1565561400	5.06	4.870627333840716
1565562000	5.059	4.923977845111449
1565562600	5.05	4.9136978631465285
1565563200	5.052	4.871283015453534
1565563800	5.054	4.908191682353477
1565564400	5.052	4.916665693814785
1565565000	5.063	4.879436398065472
1565565600	5.059	4.918470300123366
1565566200	5.061	4.91168604426498
1565566800	5.069	4.896103985204046
1565567400	5.065	4.917926595303228
1565568000	5.061	4.916137981960648
1565568600	5.065	4.8913294449725395
1565569200	5.062	4.917142388444554
1565569800	5.057	4.910797543165734
1565570400	5.058	4.89083855576142
1565571000	5.05	4.907231825285783
1565571600	5.036	4.899088378058814
1565572200	5.039	4.86877636627971
1565572800	5.042	4.897517440799859
1565573400	5.019	4.90009252973314
1565574000	5.019	4.844535868205295
1565574600	5.017	4.879765538826824
1565575200	5.025	4.882745431076572
1565575800	5.009	4.874253992446917
1565576400	5.016	4.844938519507512
1565577000	4.999	4.895472111886171
1565577600	5.02	4.834577975011778
1565578200	5.034	4.89285018509299
1565578800	5.04	4.894525223410021
1565579400	5.062	4.892219113658349
1565580000	5.078	4.908025648083893
1565580600	5.074	4.945832475663847
1565581200	5.072	4.895424834541194
1565581800	5.068	4.913182750355155
1565582400	5.065	4.919970166815156
1565583000	5.082	4.905208061140831
1565583600	5.093	4.927608670405638
1565584200	5.081	4.948262559557772
1565584800	5.088	4.900835428304366
1565585400	5.081	4.933611604826523
1565586000	5.07	4.926261904504879
1565586600	5.074	4.899567600617012
1565587200	5.078	4.917155109746113
1565587800	5.079	4.936837322301606
1565588400	5.088	4.907876276648903
1565589000	5.089	4.932863370392107
1565589600	5.088	4.936422984597422
1565590200	5.093	4.919947651951112
1565590800	5.091	4.931924791874044
1565591400	5.091	4.937246738657505
1565592000	5.089	4.922974364485124
1565592600	5.09	4.925772735600141
1565593200	5.083	4.936901558500422
1565593800	5.079	4.913503937647498
1565594400	5.078	4.917427627082987
1565595000	5.069	4.925299304008735
1565595600	5.069	4.90414109573712
1565596200	5.068	4.910608192557251
1565596800	5.07	4.917759613054776
1565597400	5.074	4.912829610159027
1565598000	5.075	4.914823655426582
1565599200	5.019	4.922583400231475
1565599800	5.017	4.825346084111699
1565600400	5.007	4.885728623027202
1565601000	5.016	4.867257839571498
1565601600	5.035	4.873434771912854
1565602200	5.03	4.886733587440265
1565602800	5.036	4.893907489964905
1565603400	5.051	4.874396977661826
1565604000	5.052	4.915735733493874
1565604600	5.056	4.899816164333636
1565605200	5.059	4.896808863953935
1565605800	5.064	4.908244247203506
1565606400	5.068	4.9196573842774365
1565607000	5.072	4.902619551474497
1565607600	5.064	4.921382064805332
1565608200	5.068	4.9038082544336765
1565608800	5.065	4.913924996995771
1565609400	5.067	4.906147924989674
1565610000	5.065	4.917251012484558
1565610600	5.07	4.901660820196181
1565611200	5.073	4.922268153091036
1565611800	5.072	4.91491534684934
1565612400	5.066	4.913508151476117
1565613000	5.043	4.903656662936854
1565613600	5.043	4.880323813572481
1565614200	5.052	4.8957842576060155
1565614800	5.051	4.9100912716238705
1565615400	5.058	4.891827728068718
1565616000	5.06	4.906062192687061
1565616600	5.056	4.912490596753661
1565617200	5.068	4.895049268743739
1565617800	5.071	4.91910199833346
1565618400	5.063	4.9206299624555045
1565619000	5.076	4.89480474426955
1565619600	5.074	4.9293062970306245
1565620200	5.064	4.920160072211684
1565620800	5.047	4.892325780115739
1565621400	5.053	4.88437563045418
1565622000	5.056	4.921515651850336
1565622600	5.052	4.894079244564711
1565623200	5.04	4.891986596077453
1565623800	5.025	4.887128606173994
1565624400	5.047	4.872258366193439
1565625000	5.055	4.910100706049801
1565625600	5.012	4.90838579323847
1565626200	5.009	4.824263532299922
1565626800	5.009	4.87518208492757
1565627400	4.991	4.882429758519229
1565628000	5.008	4.822968679460056
1565628600	4.993	4.875441775996188
1565629200	4.979	4.860192807317119
1565629800	4.998	4.81633250429225
1565630400	4.961	4.873984869154938
1565631000	4.959	4.813431949354158
1565631600	4.98	4.813286100145675
1565632200	5.007	4.868193745519459
1565632800	5.008	4.892358649083385
1565633400	5.016	4.829549652948597
1565634000	5.022	4.891119519166457
1565634600	5.022	4.888172168015569
1565635200	5.02	4.860268685333736
1565635800	5.015	4.86922491074204
1565636400	5.015	4.885831994423728
1565637000	5.006	4.856501113216974
1565637600	5.005	4.856080904152111
1565638200	5.012	4.873213106556881
1565638800	5.012	4.8696101611663565
1565639400	5.021	4.860539141394272
1565640000	4.993	4.887838754319833
1565640600	4.976	4.827764234435254
1565641200	4.974	4.829546742755864
1565641800	4.99	4.848525610503366
1565642400	4.995	4.866735349002023
1565643000	4.998	4.838934461893499
1565643600	5.003	4.867282198715594
1565645400	5.013	4.86525632065128
1565646000	5.023	4.871434882749554
1565646600	5.027	4.879313643644852
1565647200	5.019	4.886494075953943
1565647800	5.03	4.859271255502729
1565648400	5.026	4.896056963890713
1565649000	5.027	4.8754978541738545
1565649600	5.025	4.876911144377996
1565650200	5.029	4.875362468895385
1565650800	5.02	4.8935422747049255
1565651400	5.016	4.855855680670974
1565652000	5.02	4.874505307974325
1565652600	5.004	4.881274001999867
1565653200	4.941	4.846247806775232
1565653800	4.927	4.759534906409756
1565654400	4.92	4.820668831934133
1565655000	4.935	4.797228227025358
1565655600	4.921	4.809283983156779
1565656200	4.965	4.777681912862478
1565656800	4.979	4.886440763322608
1565657400	5.006	4.825910745070259
1565658000	4.997	4.8802212440610795
1565658600	5.003	4.841644931239843
1565659200	4.988	4.8801152427903425
1565659800	4.978	4.816703890670416
1565660400	4.997	4.855025879467224
1565661000	5.001	4.865155787076099
1565661600	4.998	4.862991540417867
1565662200	5.005	4.840210715793722
1565662800	5.005	4.882496112468907
1565663400	4.995	4.856951262326454
1565664000	4.995	4.8410771777327675
1565664600	4.986	4.860734677015086
1565665200	4.989	4.847885058602733
1565665800	4.993	4.842770611630131
1565666400	4.988	4.861048499229502
1565667000	4.97	4.847345319425563
1565667600	4.976	4.813313869688813
1565668200	4.978	4.8557317111653
1565668800	4.987	4.845499475207054
1565669400	4.993	4.844915141222895
1565670000	4.998	4.856239332687587
1565670600	5.018	4.868199575704467
1565671200	5.025	4.876348669204951
1565671800	5.034	4.881820127380891
1565672400	5.005	4.891108008989545
1565673000	5.017	4.8343123430623125
1565673600	5.052	4.891803117053945
1565674200	5.036	4.928800178696978
1565674800	5.047	4.857483087294816
1565675400	5.055	4.898452286876389
1565676000	5.055	4.928328580374069
1565676600	5.074	4.887854928516103
1565677200	5.075	4.918447052523927
1565677800	5.061	4.936364426829821
1565678400	5.052	4.882415413375266
1565679000	5.077	4.889151338556195
1565679600	5.065	4.96135981869989
1565680200	5.043	4.882655738185255
1565680800	5.039	4.865098779364276
1565681400	5.028	4.912141559246336
1565682000	5.039	4.876201965992058
1565682600	5.033	4.877269147799453
1565683200	5.018	4.894714077360985
1565683800	5.084	4.863782473782175
1565684400	5.094	4.967511113234157
1565685000	5.086	4.934824485381651
1565685600	5.087	4.904396077346094
1565686200	5.065	4.928042483665324
1565686800	5.05	4.916281778461074
1565687400	5.04	4.866737358087705
1565688000	5.035	4.895165872949979
1565688600	5.03	4.896085151014612
1565689200	5.029	4.865022666786373
1565689800	5.023	4.882546252993621
1565690400	4.994	4.883985642603559
1565691000	4.994	4.821688002468823
1565691600	4.993	4.86219789919781
1565692200	4.991	4.864758706012734
1565692800	5.013	4.839317201821805
1565693400	5.017	4.881181122298752
1565694000	5.013	4.885412248893478
1565694600	5.011	4.849536369743983
1565695200	4.993	4.8669284511206214
1565695800	4.931	4.853349697842377
1565696400	4.921	4.747958729395386
1565697000	4.933	4.807814270599406
1565697600	4.937	4.835591336422576
1565698200	4.976	4.792229577563429
1565698800	4.988	4.858228770421937
1565699400	4.979	4.873852135005636
1565700000	5.007	4.8118085673367155
1565700600	4.997	4.88481236310324
1565701200	4.998	4.864561638920532
1565701800	4.995	4.839405910326843
1565702400	5.001	4.850420398221022
1565703000	5.031	4.8879949914804754
1565704200	5.016	4.883351287033514
1565704800	5.012	4.8527399753661555
1565705400	5.024	4.875448582387206
1565706000	5.033	4.889490460017293
1565706600	5.027	4.88370241147185
1565707200	5.035	4.869136085144281
1565707800	5.038	4.901519355442387
1565708400	5.052	4.8866821276694585
1565709000	5.051	4.905655400672122
1565709600	5.049	4.895569914047551
1565710200	5.056	4.898980905788399
1565710800	5.063	4.903093446573916
1565711400	5.068	4.918143206308179
1565712000	5.073	4.908596469493423
1565712600	5.091	4.919382406236075
1565713200	5.088	4.945019060629405
1565713800	5.09	4.9192018945904055
1565714400	5.086	4.927509021617222
1565715000	5.084	4.928690116132625
1565715600	5.075	4.924385697791461
1565716200	5.075	4.904267914422668
1565716800	5.068	4.927579249094365
1565717400	5.05	4.904820689762233
1565718000	5.066	4.882449521133631
1565718600	5.061	4.93050023675322
1565719800	5.054	4.903709705134933
1565720400	5.071	4.8849156555699285
1565721000	5.063	4.93531813508007
1565721600	5.071	4.906209655280845
1565722200	5.067	4.905716230126083
1565723400	5.048	4.914590984694525
1565724000	5.018	4.889554851928316
1565724600	5.004	4.839599852666216
1565725200	5.004	4.871540302779253
1565725800	5.001	4.868581471177301
1565726400	4.982	4.846653652487952
1565727000	5.042	4.830250667776149
1565728200	5.009	4.956281166848661
1565728800	5.03	4.813440424143019
1565729400	5.041	4.898390693522276
1565730000	5.044	4.909323618220576
1565730600	5.057	4.899086479309607
1565731200	5.054	4.876184366813508
1565731800	5.047	4.9358421853991725
1565732400	5.059	4.873178976060461
1565733000	5.055	4.9103660554570885
1565733600	5.053	4.907233967340226
1565734200	5.06	4.899471637497563
1565734800	5.059	4.897534701779183
1565735400	5.05	4.920824559188838
1565736000	5.052	4.880373092347939
1565736600	5.054	4.9026858680860625
1565737200	5.052	4.90955311969768
1565737800	5.063	4.894396788312814
1565738400	5.059	4.9101193967734025
1565739000	5.061	4.910114350061404
1565739600	5.069	4.902418846868604
1565740200	5.065	4.91734134889705
1565740800	5.061	4.910856126191117
1565741400	5.065	4.898182599107321
1565742000	5.062	4.915876169034887
1565742600	5.057	4.908275802701887
1565743200	5.058	4.893904909643064
1565743800	5.05	4.908519068993208
1565744400	5.036	4.8960737460226404
1565745000	5.039	4.8714793981644515
1565745600	5.042	4.898405339377416
1565746200	5.019	4.898557303705912
1565746800	5.019	4.845685115248523
1565747400	5.017	4.88128413097241
1565748000	5.025	4.881444382392994
1565748600	5.009	4.87515539634384
1565749200	5.016	4.846101151151893
1565749800	4.999	4.894937870761746
1565750400	5.02	4.8349245540580155
1565751000	5.034	4.894041648210408
1565751600	5.04	4.894232617231713
1565752200	5.062	4.8925074905551815
1565752800	5.078	4.9089487804378065
1565753400	5.074	4.945894854460141
1565754000	5.072	4.895568579571242
1565754600	5.068	4.914006696395851
1565755200	5.065	4.920161568653564
1565755800	5.082	4.905382941790948
1565756400	5.093	4.928265975638052
1565757000	5.081	4.948592474167488
1565757600	5.088	4.901006153907478
1565758200	5.081	4.934187725167949
1565758800	5.07	4.926634513852
1565759400	5.074	4.89978795066008
1565760000	5.078	4.917643654798591
1565760600	5.079	4.937251134225215
1565761200	5.088	4.90812407146585
1565761800	5.089	4.933307967570794
1565762400	5.088	4.9368407045603115
1565763000	5.093	4.920234534867078
1565763600	5.091	4.932330422815356
1565764200	5.091	4.9376679590701595
1565764800	5.089	4.923285776295192
1565778000	5.059	4.926159319394698
1565778600	5.064	4.8878634069359075
1565779200	5.068	4.91822390787362
1565779800	5.072	4.916263597172566
1565780400	5.064	4.916695048916419
1565781000	5.068	4.894399447895118
1565781600	5.065	4.928256919831373
1565782200	5.067	4.9014032908443514
1565782800	5.065	4.912202721966089
1565783400	5.07	4.908665740238428
1565784000	5.073	4.923034201415375
1565784600	5.072	4.908651431796567
1565785200	5.066	4.9194190633080455
1565785800	5.043	4.904272865666636
1565786400	5.043	4.876655457680745
1565787000	5.052	4.898486950742692
1565787600	5.051	4.912224581464014
1565788200	5.058	4.8886051074819035
1565788800	5.06	4.908003151710876
1565789400	5.056	4.914205249587152
1565790000	5.068	4.893287052887437
1565790600	5.071	4.919812385186109
1565791200	5.063	4.922502004910271
1565791800	5.076	4.893584340749642
1565792400	5.074	4.929738506102513
1565793000	5.064	4.9215997943183085
1565793600	5.047	4.891834351239144
1565794200	5.053	4.884440943854717
1565794800	5.056	4.922785677797294
1565795400	5.052	4.893902735779896
1565796000	5.04	4.8920329820006865
1565796600	5.025	4.888089174832515
1565797200	5.047	4.872393163948525
1565797800	5.055	4.910105714396783
1565798400	5.012	4.90917392729391
1565799000	5.009	4.824523493991092
1565799600	5.009	4.875257262923645
1565800200	4.991	4.883039628038817
1565800800	5.008	4.823330095752517
1565801400	4.993	4.875563279082598
1565802000	4.979	4.8606997056470975
1565802600	4.998	4.816724573700003
1565803200	4.961	4.874173951673899
1565803800	4.959	4.813851264855972
1565804400	4.98	4.813700636643851
1565805000	5.007	4.868427762980562
1565805600	5.008	4.892737092098386
1565806200	5.016	4.829952700483467
1565806800	5.022	4.891400920551534
1565807400	5.022	4.8885186957833
1565808000	5.02	4.860664456736004
1565808600	5.015	4.869530882981319
1565809200	5.015	4.886169701335011
1565809800	5.006	4.856880972036397
1565810400	5.005	4.856407309060449
1565811000	5.012	4.873545628459191
1565811600	5.012	4.869980753087223
1565812200	5.021	4.860874632959997
1565812800	4.993	4.888174218605073
1565813400	4.976	4.828120445974976
1565814000	4.974	4.829891955525884
1565814600	4.99	4.848861687657726
1565815200	4.995	4.867088598248456
1565815800	4.998	4.839278499111914
1565816400	5.003	4.867624388990329
1565817000	4.983	4.865603780978993
1565817600	5.009	4.823924316361825
1565818200	5.013	4.890901187767714
1565818800	5.023	4.875090278456713
1565819400	5.027	4.871036912045627
1565820000	5.019	4.879237737153034
1565820600	5.03	4.881866865572595
1565821200	5.026	4.877431814782267
1565821800	5.027	4.879402812326787
1565822400	5.025	4.8839893941094
1565823000	5.029	4.872390294942708
1565823600	5.02	4.887252529195992
1565824200	5.016	4.867094636393091
1565824800	5.02	4.869126161555709
1565825400	5.004	4.879601819074657
1565826000	4.941	4.85081243437267
1565826600	4.927	4.759795966530633
1565827200	4.92	4.816468976041007
1565827800	4.935	4.802174802057156
1565828400	4.921	4.808829897221
1565829000	4.965	4.7757396710349616
1565829600	4.979	4.888559050325771
1565830200	5.006	4.827224138141158
1565830800	4.997	4.878010845354005
1565831400	5.003	4.8435308490678946
1565832000	4.988	4.881020121401786
1565832600	4.978	4.815650332944773
1565833200	4.997	4.85580058136681
1565833800	5.001	4.8664538471411625
1565834400	4.998	4.862135990746554
1565835000	5.005	4.84083986774554
1565835600	5.005	4.883485603310105
1565836200	4.995	4.856665241875823
1565836800	4.995	4.8413328378267515
1565837400	4.986	4.861709781918217
1565838000	4.989	4.847778732740186
1565838600	4.993	4.843006247922904
1565839200	4.988	4.861808772546373
1565839800	4.97	4.847491716009199
1565840400	4.976	4.813463535377453
1565841000	4.978	4.856409471484833
1565841600	4.987	4.845734019149592
1565842200	4.993	4.845100422122891
1565842800	4.998	4.85678922213879
1565843400	5.018	4.86853039651896
1565844000	5.025	4.876541996729655
1565844600	5.034	4.882305752783001
1565845200	5.005	4.891468043227199
1565845800	5.017	4.834542314126552
1565846400	5.052	4.892230880929622
1565847000	5.036	4.929184871610176
1565847600	5.047	4.857733335844746
1565848200	5.055	4.898850825201084
1565848800	5.055	4.928714834298628
1565849400	5.074	4.88813302498606
1565850000	5.075	4.918819941749758
1565850600	5.061	4.936751041137059
1565851200	5.052	4.882710720416494
1565851800	5.077	4.889510799210348
1565852400	5.065	4.961744632290177
1565853000	5.043	4.882962408086853
1565853600	5.039	4.865448864312943
1565854200	5.028	4.912522786523787
1565854800	5.039	4.876519643871876
1565855400	5.033	4.877614166707185
1565856000	5.018	4.895088442218374
1565857200	5.094	4.864109689397902
1565857800	5.086	4.983813978494696
1565858400	5.087	4.911229603149456
1565859000	5.065	4.916979420460981
1565860200	5.04	4.8935698462165655
1565860800	5.035	4.899908501963977
1565861400	5.03	4.8612957176217515
1565862000	5.029	4.8977130877033925
1565862600	5.023	4.878483100073964
1565863200	4.994	4.868375377289988
1565863800	4.994	4.832477017742362
1565864400	4.993	4.871525900691449
1565865000	4.991	4.846384323233787
1565865600	5.013	4.849840953716707
1565866200	5.017	4.886061345102798
1565866800	5.013	4.8763320289887915
1565867400	5.011	4.851749298569894
1565868000	4.993	4.874743369106703
1565868600	4.931	4.845315952730958
1565869200	4.921	4.749780647895505
1565869800	4.933	4.812824673767829
1565870400	4.937	4.831900011509908
1565871000	4.976	4.791382585466809
1565871600	4.988	4.863156283655519
1565872200	4.979	4.871242480945023
1565872800	5.007	4.811111962147222
1565873400	4.997	4.888014360245684
1565874000	4.998	4.863777699959444
1565874600	4.995	4.838159125796646
1565875200	5.001	4.8530309169439505
1565875800	5.031	4.887737803159228
1565876400	5.018	4.882473796585123
1565877000	5.016	4.857589803242116
1565877600	5.012	4.87997674844123
1565878200	5.024	4.865419442984621
1565878800	5.033	4.885236366303336
1565879400	5.027	4.88847983395207
1565880000	5.035	4.875797891720012
1565880600	5.038	4.888501458658371
1565881200	5.052	4.89642814081622
1565881800	5.051	4.905901632258734
1565882400	5.049	4.8914713259395945
1565883000	5.056	4.9003740407396785
1565883600	5.063	4.908172490302439
1565884200	5.068	4.9123736362439425
1565884800	5.173	4.911264107614244
1565885400	5.191	5.081161909351482
1565886000	5.188	4.990641283761253
1565886600	5.19	4.983561526604757
1565887200	5.186	5.022852251945276
1565887800	5.184	5.024343200119537
1565888400	5.175	4.9630421408905265
1565889000	5.175	5.013017881535858
1565889600	5.168	5.005561455910021
1565890200	5.15	4.969473387595247
1565890800	5.166	4.966096214675106
1565891400	5.161	5.023103044413659
1565892000	5.154	4.963718863444136
1565892600	5.154	4.971651359774076
1565893200	5.171	4.99287348723201
1565893800	5.163	5.0093131862808775
1565894400	5.171	4.959091783352252
1565895000	5.167	5.014360860522786
1565895600	5.141	4.986731148708776
1565896200	5.148	4.943162134313753
1565896800	5.118	4.987158693763689
1565897400	5.104	4.94228172089573
1565898000	5.104	4.919338740956583
1565898600	5.101	4.9512648144076365
1565899200	5.082	4.948582776387399
1565899800	5.142	4.887865906904286
1565900400	5.114	5.034205690492476
1565901000	5.109	4.917440270945329
1565901600	5.13	4.926657365557284
1565902200	5.141	4.990054118062109
1565902800	5.144	4.996827637350991
1565903400	5.157	4.923872134107036
1565904000	5.154	5.02114206062611
1565904600	5.147	4.981242245397737
1565905200	5.159	4.947360581809196
1565905800	5.155	5.001473781323449
1565906400	5.153	4.995834191499403
1565907000	5.16	4.94899758543653
1565907600	5.159	5.001833527507312
1565908200	5.15	4.995100985978736
1565908800	5.152	4.950173996227117
1565909400	5.154	4.986380506343284
1565910000	5.152	4.997225008562349
1565910600	5.163	4.958860571446154
1565911200	5.159	4.996796142024289
1565911800	5.161	4.99182399221253
1565912400	5.169	4.975659223775091
1565913000	5.165	4.99655714776671
1565913600	5.161	4.995882923278257
1565914200	5.165	4.97099356568996
1565914800	5.162	4.995961264630515
1565915400	5.157	4.9903475691080885
1565916000	5.158	4.970476052146219
1565916600	5.15	4.98624833574879
1565917200	5.136	4.978489917567094
1565917800	5.139	4.94838582889774
1565918400	5.142	4.976661188047181
1565919000	5.119	4.979432002304191
1565919600	5.119	4.924080059262472
1565920800	5.125	4.959017332497288
1565921400	5.109	4.974809887196283
1565922000	5.116	4.919273014955397
1565922600	5.099	4.954677814113298
1565923200	5.12	4.939311300594606
1565923800	5.134	4.963784268689089
1565924400	5.14	4.964438219127691
1565925000	5.162	4.981978559000732
1565925600	5.178	4.9898292521242
1565926200	5.174	5.0127142175200605
1565926800	5.172	4.9843841955109625
1565927400	5.168	4.993432493942398
1565928000	5.165	4.992465936589451
1565928600	5.182	4.9879565531823085
1565929200	5.193	5.0107922795295226
1565929800	5.181	5.021244205719236
1565930400	5.188	4.982716208709739
1565931000	5.181	5.015558764664051
1565931600	5.17	5.00213319672987
1565932200	5.174	4.9791736759888465
1565932800	5.178	4.9994263669083
1565933400	5.179	5.013536259843169
1565934000	5.188	4.987201931450617
1565934600	5.189	5.01419348474121
1565935200	5.188	5.014481324364033
1565935800	5.193	4.998635192454792
1565936400	5.191	5.012957271858415
1565937000	5.191	5.015797104204951
1565937600	5.189	5.001724685696438
1565938200	5.19	5.006201060932806
1565938800	5.183	5.016004748424903
1565939400	5.179	4.992193843437356
1565940000	5.178	4.997562704687479
1565940600	5.169	5.0045936291434785
1565941200	5.169	4.9829848770770635
1565941800	5.168	4.990419827000014
1565942400	5.17	4.9972262433522525
1565943000	5.174	4.991762428738781
1565943600	5.175	4.994464318997702
1565944800	5.119	5.002085563396256
1565945400	5.117	4.904395711022569
1565946000	5.107	4.965240655026802
1565946600	5.116	4.946771736355531
1565947200	5.135	4.952580424718409
1565947800	5.13	4.966166314481531
1565948400	5.136	4.973407502557198
1565949000	5.151	4.953619272522866
1565949600	5.152	4.995124657809733
1565950200	5.156	4.979290319593716
1565950800	5.159	4.97609007022108
1565951400	5.164	4.987607044170462
1565952000	5.168	4.9991112616355196
1565952600	5.172	4.981936351995719
1565953200	5.164	5.000738031183466
1565953800	5.168	4.983236157127232
1565954400	5.165	4.9932734529499205
1565955000	5.167	4.985496091914356
1565955600	5.165	4.996667120720431
1565956200	5.17	4.981020320414001
1565957400	5.172	5.001624857161742
1565958000	5.166	4.99271792373531
1565958600	5.143	4.984428064805899
1565959200	5.143	4.95286646133639
1565959800	5.152	4.984167909378321
1565960400	5.151	4.983910671232174
1565961000	5.158	4.971711151490529
1565961600	5.16	4.986612107028067
1565962200	5.156	4.99292093147058
1565962800	5.168	4.970725586157943
1565963400	5.171	5.0020997819476625
1565964000	5.163	4.998806085680388
1565964600	5.176	4.973358865419522
1565965200	5.174	5.009319936947619
1565965800	5.164	5.000480685592076
1565966400	5.147	4.969820551819789
1565967000	5.153	4.964981430314364
1565967600	5.156	5.000992497210592
1565968200	5.152	4.972778024090469
1565968800	5.14	4.9714875379892725
1565969400	5.125	4.9672042729946995
1565970000	5.147	4.95078269928611
1565970600	5.155	4.989760060017877
1565971200	5.073	4.988070009819266
1565971800	5.091	4.841074353623967
1565972400	5.088	4.9694286921527056
1565973000	5.09	4.942247670843405
1565973600	5.086	4.910134593002754
1565974200	5.084	4.910141988206318
1565974800	5.075	4.966232645268221
1565975400	5.075	4.878034935598544
1565976000	5.068	4.9246316113055135
1565976600	5.05	4.922032093042793
1565977200	5.066	4.879105376219373
1565977800	5.061	4.915891043051272
1565978400	5.054	4.9231078488532845
1565979000	5.054	4.879643143057534
1565979600	5.071	4.901222229693049
1565980200	5.063	4.946533760074839
1565980800	5.071	4.883565718789799
1565981400	5.067	4.917774780096707
1565982000	5.041	4.922913096533227
1565982600	5.048	4.865475944699106
1565983200	5.018	4.89874339145287
1565983800	5.004	4.869185790881643
1565984400	5.004	4.846223074071971
1565985000	5.001	4.86340322657745
1565985600	4.982	4.874191212444095
1565986200	5.042	4.8130156968188045
1565986800	5.014	4.950594959668852
1565987400	5.009	4.839588993714105
1565988000	5.03	4.85240596702389
1565988600	5.041	4.907619465136852
1565989200	5.044	4.918524161211491
1565989800	5.057	4.848269915839003
1565990400	5.054	4.940730772936204
1565991000	5.047	4.901931239243165
1565991600	5.059	4.871368003412981
1565992200	5.055	4.921786449596861
1565992800	5.053	4.916585250808339
1565993400	5.06	4.872128388570468
1565994000	5.059	4.92297660679661
1565994600	5.05	4.915733139755837
1565995800	5.054	4.872884578647256
1565996400	5.052	4.911003916033295
1565997000	5.063	4.91263957833447
1565997600	5.059	4.901222262459576
1565998200	5.061	4.90000754087189
1565998800	5.069	4.921881245204533
1565999400	5.065	4.909218568126041
1566000600	5.065	4.9053816920374445
1566001800	5.057	4.914728826500589
1566002400	5.058	4.898231149535556
1566003000	5.05	4.903946957742038
1566003600	5.036	4.895600088004085
[truncated: 10,589 more rows]
