# Supplementary material for: A novel dissolved oxygen prediction model based on enhanced semi-naive Bayes for ocean ranches in northeast China
Source: PeerJ Comput Sci. 2021 Jun 11;7:e591. doi: 10.7717/peerj-cs.591 (PMC8205303; doi:10.7717/peerj-cs.591)
Supplement: Supplemental Information 1 — Source code for prediction algorithms built in Go, and source code for comparison algorithms and other related methods built in Python. [file peerj-cs-07-591-s001.zip › packet/Result-ARIMA/Result-ARIMA-0-1-0.csv]

Timestamp	real	predict
1564267200	4.197	4.2829451191022745
1564267800	4.253	4.19694436255465
1564268400	4.174	4.252944854878231
1564269000	4.108	4.1739441588047725
1564269600	4.037	4.107943577962789
1564270200	4.102	4.036942952321441
1564270800	4.14	4.101943524091885
1564271400	4.166	4.139943860153869
1564272000	4.19	4.165944090127017
1564272600	4.257	4.18994430419822
1564273200	4.29	4.2569448961276475
1564273800	4.279	4.2899451877307735
1564274400	4.421	4.278945091274832
1564275000	4.291	4.420946343233447
1564275600	4.249	4.290945196212934
1564276200	4.306	4.248944826366704
1564276800	4.353	4.305945329554351
1564277400	4.341	4.3529457448756865
1564278000	4.425	4.34094564171799
1564278600	4.349	4.424946381041782
1564279200	4.301	4.348945710941332
1564279800	4.322	4.300945289742452
1564280400	4.293	4.3219454755139175
1564281000	4.257	4.292945218536972
1564281600	4.353	4.256944903037604
1564282200	4.426	4.3529457494383825
1564282800	4.377	4.425946393342948
1564283400	4.493	4.376945963362434
1564284000	4.326	4.492946985429025
1564284600	4.392	4.325945512392497
1564285200	4.404	4.3919460952549585
1564285800	4.372	4.403946203236754
1564286400	4.433	4.371945921615463
1564287000	4.33	4.432946458892239
1564287600	4.553	4.329945549886642
1564288200	4.453	4.55294751991034
1564288800	4.537	4.452946636351035
1564289400	4.498	4.53694737808504
1564290000	4.572	4.497947036253681
1564290600	4.67	4.57194768958988
1564291200	4.782	4.669948554159132
1564291800	4.688	4.781949543231478
1564292400	4.55	4.687948714402126
1564293000	4.597	4.549947495341122
1564293600	4.571	4.596947910671132
1564294200	4.535	4.570947683129003
1564294800	4.426	4.534947364473664
1564295400	4.457	4.425946404676629
1564296000	4.419	4.456946679242912
1564296600	4.464	4.418946344398493
1564297200	4.515	4.463946742247104
1564297800	4.605	4.514947192342319
1564298400	4.565	4.604947984918982
1564299000	4.582	4.564947634366501
1564299600	4.416	4.581947784744252
1564300200	4.567	4.415946320470107
1564300800	4.493	4.566947653365986
1564301400	4.529	4.492947001115971
1564302000	4.578	4.5289473177576856
1564302600	4.711	4.577947749721035
1564303200	4.685	4.71094892375372
1564303800	4.703	4.684948694737844
1564304400	4.688	4.702948854074003
1564305000	4.633	4.687948724337996
1564305600	4.603	4.632948239195792
1564306200	4.632	4.6029479750681315
1564306800	4.676	4.6319482297083185
1564307400	4.697	4.675948617886174
1564308000	4.732	4.696948804508018
1564308600	4.615	4.731949113024386
1564309200	4.541	4.614948081513048
1564309800	4.435	4.5409474309201805
1564310400	4.595	4.434946494538259
1564311000	4.521	4.594947908242164
1564311600	4.602	4.520947255741803
1564312200	4.593	4.6019479704163135
1564312800	4.495	4.592947892105901
1564313400	4.442	4.494947026271616
1564314000	4.294	4.441946559163868
1564314600	4.435	4.293945253908605
1564315200	4.478	4.434946500254998
1564315800	4.536	4.47794687799421
1564316400	4.364	4.535947392244975
1564317000	4.498	4.36394587531326
1564317600	4.602	4.4979470580971785
1564318200	4.662	4.601947973793536
1564318800	4.434	4.6619485048193035
1564319400	4.621	4.433946492778707
1564320000	4.57	4.6209481425278245
1564320600	4.601	4.569947694129507
1564321200	4.543	4.600947968610537
1564321800	4.469	4.542947455914537
1564322400	4.473	4.468946806010674
1564323000	4.595	4.472946839374718
1564323600	4.527	4.594947917871191
1564324200	4.553	4.526947316812624
1564324800	4.529	4.552947548547572
1564325400	4.494	4.528947335398152
1564326000	4.542	4.493947027292752
1564326600	4.391	4.541947451516154
1564327200	4.398	4.390946120225391
1564327800	4.501	4.397946182591824
1564328400	4.456	4.500947091362246
1564329600	4.402	4.455946694335149
1564330200	4.47	4.401946220129927
1564330800	4.375	4.469946818852052
1564331400	4.492	4.374945982116159
1564332000	4.502	4.491947013562546
1564332600	4.363	4.501947102244926
1564333200	4.295	4.362945878901393
1564333800	4.457	4.294945279166872
1564334400	4.409	4.456946707012753
1564335000	4.344	4.408946283941873
1564335600	4.338	4.343945711272882
1564336200	4.316	4.337945661278375
1564336800	4.379	4.315945465721927
1564337400	4.361	4.378946021308725
1564338000	4.427	4.3609458650375945
1564338600	4.513	4.426946447506331
1564339200	4.539	4.5129472045688726
1564339800	4.455	4.538947436004389
1564340400	4.405	4.4549466941081715
1564341000	4.535	4.404946254528244
1564341600	4.313	4.534947400089336
1564342200	4.422	4.312945443607833
1564342800	4.41	4.4219464057648565
1564343400	4.321	4.40994629950236
1564344000	4.238	4.32094551730203
1564344600	4.333	4.2379447857731165
1564345200	4.389	4.332945623981191
1564345800	4.372	4.388946117777253
1564346400	4.339	4.371945968633517
1564347000	4.171	4.338945676463123
1564347600	4.313	4.170944195639247
1564348200	4.29	4.312945450174008
1564348800	4.327	4.289945247682202
1564349400	4.207	4.326945574195397
1564350000	4.09	4.206944514977808
1564350600	4.408	4.089943484228607
1564351200	4.465	4.407946288108815
1564351800	4.274	4.464946791646933
1564352400	4.353	4.273945107933164
1564353000	4.366	4.352945806629003
1564353600	4.293	4.365945919946895
1564354200	4.311	4.292945276778633
1564354800	4.297	4.310945435688215
1564355400	4.23	4.296945315153826
1564356000	4.36	4.229944724731108
1564356600	4.331	4.359945869208531
1564357200	4.255	4.3309456163285605
1564357800	4.265	4.254944945325856
1564358400	4.196	4.264945035482284
1564359000	4.184	4.195944425282771
1564359600	4.425	4.183944322463746
1564360200	4.205	4.424946445067616
1564360800	4.136	4.204944506492919
1564361400	4.121	4.135943900891133
1564362000	3.978	4.120943767875004
1564362600	3.916	3.977942508775989
1564363200	4.052	3.915941962830969
1564363800	4.03	4.051943160769363
1564364400	3.98	4.029942969080525
1564365000	3.878	3.9799425273365645
1564365600	4.029	3.877941628881815
1564366200	3.935	4.028942961756352
1564366800	4.004	3.934942131515588
1564367400	4.033	4.00394273998873
1564368000	4.278	4.032942997048504
1564368600	4.306	4.277945156927415
1564369200	4.203	4.305945404449687
1564369800	4.318	4.202944495974842
1564370400	4.395	4.317945511919255
1564371000	4.404	4.394946188958471
1564371600	4.516	4.403946268960824
1564372200	4.466	4.515947256529225
1564372800	4.404	4.465946816268606
1564373400	4.401	4.403946272615293
1564374000	4.221	4.400946246651156
1564374600	4.362	4.220944658248703
1564375200	4.371	4.361945901444363
1564375800	4.467	4.370945981362386
1564376400	4.328	4.466946829783889
1564377000	4.368	4.327945605239211
1564377600	4.413	4.367945956592208
1564378200	4.238	4.412946353531811
1564378800	4.077	4.237944811691572
1564379400	4.272	4.076943393524264
1564380000	4.243	4.271945112518929
1564380600	4.315	4.242944857296336
1564381200	4.5	4.314945494166718
1564381800	4.324	4.49994712488734
1564382400	4.262	4.323945574162646
1564383000	4.282	4.261945028448639
1564383600	4.427	4.281945203384619
1564384200	4.351	4.426946483404447
1564384800	4.37	4.350945814283854
1564385400	4.421	4.369945981449602
1564386000	4.378	4.420946432321053
1564386600	4.323	4.377946051742467
1564387200	4.097	4.322945567540401
1564387800	4.227	4.096943576931911
1564388400	4.043	4.226944722487169
1564389000	4.244	4.042943103927861
1564389600	4.244	4.243944873545604
1564390200	4.267	4.243944873724371
1564390800	4.232	4.266945078944976
1564391400	4.387	4.231944769477975
1564392000	4.354	4.386946137512995
1564392600	4.382	4.353945847228697
1564393200	4.463	4.381946094410578
1564393800	4.429	4.4629468085106385
1564394400	4.37	4.428946507386303
1564395000	4.359	4.369945989730021
1564395600	4.38	4.3589458932797935
1564396200	4.196	4.379946078937966
1564396800	4.347	4.195944457722492
1564397400	4.454	4.346945789334764
1564398000	4.408	4.453946732179645
1564398600	4.474	4.407946325447104
1564399200	4.372	4.473946907526135
1564399800	4.414	4.371946009533486
1564400400	4.349	4.413946382007822
1564401000	4.384	4.34894580743387
1564401600	4.411	4.383946118321315
1564402200	4.329	4.410946354542185
1564402800	4.336	4.328945634574243
1564403400	4.615	4.335945695892796
1564404000	4.409	4.614948155041873
1564404600	4.044	4.408946338903059
1564405200	4.192	4.043943124308684
1564405800	4.52	4.191944430741838
1564406400	4.489	4.519947318151247
1564407000	4.399	4.4889470458034175
1564407600	4.28	4.3989462550310146
1564408200	4.269	4.279945206433155
1564408800	4.298	4.268945111424216
1564409400	4.17	4.297945367005168
1564410000	4.151	4.16994424002974
1564410600	4.2	4.150944073162899
1564411200	4.291	4.199944505395587
1564411800	4.263	4.290945305629185
1564412400	4.074	4.2629450614438005
1564413000	4.251	4.073943395020345
1564413600	4.259	4.250944956754567
1564414200	3.949	4.2589450255648735
1564414800	3.79	3.9489422975109365
1564416000	3.989	3.789940897419007
1564416600	3.786	3.9889426504282715
1564417200	3.621	3.7859408617075063
1564417800	3.483	3.6209394111305895
1564418400	3.425	3.4829381958786243
1564419000	3.818	3.4249376837702994
1564419600	3.838	3.817941145436341
1564420200	4.086	3.8379413220640917
1564420800	3.803	4.085943508923074
1564421400	4.184	3.8029410169128095
1564422000	4.334	4.183944372437798
1564422600	4.243	4.33394569206908
1564423200	3.997	4.242944891935668
1564423800	4.208	3.9969427255719956
1564424400	4.285	4.207944585895129
1564425000	4.113	4.284945264849448
1564425600	4.174	4.1129437486209826
1564426200	4.223	4.173944288034622
1564426800	4.193	4.222944720365625
1564427400	4.113	4.192944456093516
1564428000	4.275	4.11294375228498
1564428600	4.26	4.274945177311133
1564429200	4.295	4.2599450456810555
1564429800	4.002	4.294945356803212
1564430400	4.018	4.001942777219504
1564431000	4.255	4.0179429182226
1564431600	4.237	4.2549450060316465
1564432200	4.205	4.236944845765514
1564432800	4.284	4.204944564484121
1564433400	4.34	4.2839452627747745
1564434000	4.353	4.339945755805642
1564434600	4.248	4.352945871053019
1564435200	4.259	4.247944947300104
1564435800	4.256	4.258945044640499
1564436400	4.188	4.255945016254562
1564437000	4.154	4.187944418189749
1564437600	4.043	4.153944119602177
1564438200	4.27	4.042943142300748
1564438800	4.225	4.269945143601867
1564439400	4.321	4.22494474640344
1564440000	4.259	4.320945593818984
1564440600	4.142	4.258945048511208
1564441200	4.133	4.141944018911281
1564441800	4.145	4.132943940167618
1564442400	4.085	4.144944045841728
1564443000	4.273	4.084943516333089
1564443600	4.137	4.272945174183665
1564444200	4.192	4.1369439752409605
1564444800	4.169	4.1919444604351686
1564445400	4.162	4.168944258060137
1564446000	4.028	4.161944198488148
1564446600	4.173	4.027943019754912
1564447200	4.154	4.172944294463769
1564447800	4.222	4.153944127999444
1564448400	4.168	4.221944728806996
1564449000	4.33	4.167944251889484
1564449600	4.122	4.329945680477449
1564450200	3.903	4.121943847861086
1564450800	4.096	3.902941920634908
1564451400	4.206	4.095943622065971
1564452000	4.057	4.205944589756802
1564452600	4.021	4.0569432777196095
1564453200	4.152	4.020942963323277
1564453800	4.128	4.151944114839748
1564454400	4.181	4.12794390582343
1564455000	4.045	4.180944373083555
1564455600	4.134	4.044943174680277
1564456200	4.144	4.133943960275856
1564456800	4.167	4.1439440493270325
1564457400	4.02	4.166944250197162
1564458000	3.898	4.01994295659313
1564458600	3.828	3.8979418851613166
1564459200	3.98	3.8279412676703566
1564459800	4.027	3.9799426058605474
1564460400	3.966	4.026943020040391
1564461000	3.975	3.965942484707657
1564461600	3.932	3.9749425658064967
1564462200	4.112	3.931942185446952
1564462800	4.092	4.111943772205665
1564463400	4.074	4.091943596552381
1564464000	3.865	4.073943438775294
1564464600	3.77	3.8649415997390917
1564465200	3.879	3.769940764180852
1564465800	4.127	3.878941722014935
1564466400	3.894	4.126943907199803
1564467000	4.162	3.8939418568548634
1564467600	4.234	4.1619442141893
1564468200	4.208	4.233944849356667
1564468800	4.064	4.207944621968605
1564469400	3.937	4.063943355225927
1564470000	3.808	3.9369422380458774
1564470600	3.921	3.8079411033489707
1564471200	4.051	3.9209420981145464
1564471800	4.08	4.050943242774035
1564472400	4.136	4.0799434966358605
1564473000	4.246	4.135943989960949
1564473600	4.355	4.245944958573492
1564474200	3.784	4.354945918071251
1564474800	4.568	3.7839408939739934
1564475400	4.376	4.56794779518291
1564476000	4.493	4.3759461065988505
1564476600	4.392	4.49294713491609
1564477200	4.442	4.391946247496789
1564477800	4.39	4.441946688349845
1564478400	4.315	4.389946231179883
1564479000	4.304	4.314945570221992
1564479600	4.173	4.303945474759521
1564480200	4.19	4.172944323701253
1564480800	4.183	4.189944473545344
1564482000	4.218	4.182944412293951
1564482600	4.265	4.217944721118928
1564483200	4.258	4.2649451328357815
1564483800	4.104	4.257945073823796
1564484400	4.113	4.103943718194263
1564485000	4.069	4.11294379684963
1564485600	4.122	4.068943412578033
1564486200	4.032	4.121943878727348
1564486800	4.076	4.031943086641122
1564487400	4.069	4.075943473201686
1564488000	4.192	4.068943414246968
1564488600	4.055	4.191944496883254
1564489200	4.109	4.054943291661052
1564489800	4.06	4.108943765725782
1564490400	4.145	4.059943334792903
1564491000	4.232	4.144944085345929
1564491600	4.138	4.231944849333619
1564492200	4.19	4.137944022810844
1564492800	4.087	4.189944480786459
1564493400	4.057	4.086943575113991
1564494000	4.04	4.056943313438838
1564494600	3.908	4.039943163191632
1564495200	3.926	3.9079420017425335
1564495800	4.216	3.925942160591171
1564496400	4.351	4.215944714674218
1564497000	4.383	4.350945902361949
1564497600	4.231	4.382946184234653
1564498200	4.369	4.230944845686394
1564498800	4.226	4.3689460606682236
1564499400	4.305	4.225944805109123
1564500000	4.364	4.304945500146497
1564500600	4.187	4.363946019601385
1564501200	4.241	4.186944461055432
1564501800	4.235	4.2409449389970355
1564502400	4.368	4.234944884448619
1564503000	4.11	4.367946054728815
1564503600	4.352	4.109943785708396
1564504200	4.25	4.351945916767788
1564504800	4.424	4.249945018178974
1564505400	4.145	4.423946549270953
1564506000	4.202	4.144944095850752
1564506600	4.195	4.201944597391413
1564507200	3.977	4.1949445365610005
1564507800	4.075	3.976942620404445
1564508400	4.088	4.0749434840794185
1564509000	4.412	4.0879435968334334
1564509600	4.328	4.411946447033924
1564510200	4.272	4.327945710362629
1564510800	4.215	4.271945218304739
1564511400	4.217	4.214944716037038
1564512000	4.164	4.216944733913372
1564512600	4.136	4.163944270468028
1564513200	4.095	4.135944022549862
1564513800	4.151	4.094943664635058
1564514400	4.216	4.150944157141984
1564515000	4.225	4.2159447297831285
1564515600	4.21	4.224944808766237
1564516200	4.17	4.209944675659888
1564516800	4.141	4.169944324561576
1564517400	4.294	4.140944070009379
1564518000	4.097	4.293945415955052
1564518600	4.099	4.0969436857698955
1564519200	4.335	4.098943702568027
1564519800	4.509	4.334945777856226
1564520400	4.429	4.508947310261191
1564521000	4.456	4.428946607352184
1564521600	4.397	4.455946845454693
1564522200	4.196	4.39694632652871
1564522800	4.326	4.195944557907182
1564524000	4.259	4.325945701621168
1564524600	4.313	4.258945112867775
1564525200	4.226	4.3129455900596465
1564525800	4.185	4.225944825941552
1564526400	4.169	4.1849444659135555
1564527000	4.246	4.168944323339157
1564527600	4.171	4.245945003297429
1564528200	4.27	4.17094434212285
1564528800	4.273	4.269945215296279
1564529400	4.286	4.272945242093926
1564530000	4.113	4.285945354654701
1564530600	4.071	4.112943835846362
1564531200	4.171	4.070943467061102
1564531800	4.293	4.170944347230529
1564532400	4.168	4.2929454199240595
1564533000	4.119	4.167944319473745
1564533600	4.215	4.118943891502058
1564534200	4.224	4.2149447360553
1564534800	4.185	4.223944815111403
1564535400	4.146	4.18494447136762
1564536000	4.084	4.145944130860993
1564536600	4.021	4.083943583969728
1564537200	4.138	4.020943030739834
1564537800	3.965	4.137944061999964
1564538400	4.042	3.9649425398681135
1564539000	3.952	4.04194321898293
1564539600	3.949	3.9519424260107625
1564540200	3.959	3.948942402370193
1564540800	3.937	3.9589424902763217
1564541400	3.858	3.936942297213447
1564542000	4.156	3.8579416017709645
1564542600	4.233	4.1559442218627805
1564543200	4.247	4.2329448992937095
1564543800	4.355	4.24694502300298
1564544400	4.304	4.354945974743518
1564545000	4.353	4.303945525134038
1564545600	4.241	4.352945956088519
1564546200	4.3	4.2409449739444565
1564546800	4.171	4.299945493464092
1564547400	4.191	4.1709443593160715
1564548000	4.096	4.190944535754364
1564548600	4.191	4.0959436992204
1564549200	4.201	4.190944534952105
1564549800	4.382	4.200944625089957
1564550400	4.24	4.381946216379579
1564551000	4.376	4.239944966996545
1564551600	4.349	4.3759461630613865
1564552200	4.233	4.348945928080316
1564552800	4.124	4.23294490724763
1564553400	3.928	4.123943951254707
1564554000	3.83	3.9279422270581525
1564554600	4.167	3.829941366302454
1564555200	4.434	4.16694432886636
1564555800	4.255	4.433946677580092
1564556400	4.187	4.254945104932928
1564557000	4.197	4.186944508024027
1564557600	4.571	4.196944596221672
1564558200	4.465	4.57094788225702
1564558800	4.285	4.464946953148562
1564559400	4.33	4.284945371684255
1564560000	4.375	4.329945765981033
1564560600	4.211	4.374946163257703
1564561200	4.399	4.210944720702913
1564561800	4.507	4.398946375160202
1564562400	4.431	4.506947322972837
1564563000	4.329	4.430946657299043
1564563600	4.402	4.328945761743639
1564564200	4.337	4.401946403426192
1564564800	4.317	4.336945830724265
1564565400	4.393	4.316945655454724
1564566000	4.348	4.3929463256733845
1564566600	4.37	4.347945930734126
1564567200	4.372	4.369946122743841
1564567800	4.269	4.371946142289529
1564568400	4.301	4.268945237679558
1564569000	4.279	4.300945518349274
1564569600	4.471	4.278945324962639
1564570200	4.383	4.470947014833562
1564570800	4.195	4.382946239853016
1564571400	4.333	4.194944588309355
1564572000	4.218	4.3329458013673054
1564572600	4.258	4.217944791242981
1564573200	4.377	4.257945143210705
1564573800	4.131	4.3769461900821724
1564574400	4.207	4.130944028707886
1564575000	4.137	4.206944698140499
1564575600	4.165	4.136944082512395
1564576200	4.176	4.164944330317415
1564576800	4.154	4.175944427530937
1564577400	4.124	4.153944234622411
1564578000	4.036	4.123943971573718
1564578600	4.067	4.035943197157847
1564579200	4.08	4.0669434699329035
1564579800	4.112	4.079943584523475
1564580400	4.034	4.111943866909141
1564581000	3.982	4.033943183084102
1564582800	3.839	3.9819427272156873
1564583400	4.039	3.8389414691383887
1564584000	4.321	4.038943227628124
1564584600	4.327	4.3209457071287725
1564585200	4.401	4.326945760357022
1564585800	4.435	4.40094641044277
1564586400	4.399	4.434946707967848
1564587000	4.488	4.3989463923854615
1564587600	4.31	4.487947176756895
1564588200	4.284	4.309945611356678
1564588800	4.334	4.283945384969829
1564589400	4.266	4.333945822758384
1564590000	4.297	4.265945225934102
1564590600	4.157	4.296945501106933
1564591200	4.168	4.156944269357999
1564591800	4.198	4.1679443664931215
1564592400	4.264	4.197944632536376
1564593000	4.156	4.263945210831641
1564593600	4.005	4.1559442625754786
1564594200	4.231	4.004942938457316
1564594800	4.009	4.230944924370472
1564595400	4.091	4.008942972930399
1564596000	3.96	4.0909436952559455
1564596600	3.954	3.9599425432992974
1564597200	3.857	3.953942491196377
1564597800	4.022	3.856941639425396
1564598400	3.85	4.02194308940135
1564599000	3.703	3.849941579045811
1564599600	3.867	3.702940289179043
1564600200	3.302	3.8669417299792386
1564600800	3.233	3.3019367689027703
1564601400	3.015	3.2329361637646707
1564602000	3.035	3.014934247206337
1564602600	2.907	3.0349344253216803
1564603200	2.532	2.906933299815604
1564603800	2.948	2.5319300087834864
1564604400	3.758	2.9479336632879294
1564605000	3.985	3.757940778371441
1564605600	4.029	3.9849427702061746
1564606200	3.969	4.028943159660618
1564606800	3.972	3.9689426309597375
1564607400	4.101	3.9719426597267695
1564608000	4.331	4.100943793178715
1564608600	4.104	4.33094581350279
1564609200	4.176	4.103943820509679
1564609800	4.226	4.1759444516559645
1564610400	4.258	4.225944891288934
1564611000	4.251	4.257945174416521
1564611600	4.496	4.250945111965585
1564612200	4.324	4.495947264448959
1564612800	4.26	4.323945753778362
1564613400	4.43	4.259945192221834
1564614000	4.201	4.4299466864670665
1564614600	4.438	4.2009446771388
1564615200	4.497	4.437946758994909
1564615800	4.326	4.4969472772257095
1564616400	4.262	4.325945774793666
1564617000	4.154	4.261945214780141
1564617600	4.183	4.153944264640639
1564618200	4.263	4.1829445220155606
1564618800	4.358	4.262945223742632
1564619400	4.175	4.357946057604598
1564620000	4.369	4.1749444525210295
1564620600	4.329	4.368946154987974
1564621200	4.342	4.328945804259084
1564621800	4.323	4.341945920645323
1564622400	4.381	4.322945754153026
1564623000	4.227	4.380946262414836
1564623600	4.294	4.226944912540067
1564624200	4.554	4.293945501217185
1564624800	4.535	4.553947785046319
1564625400	4.432	4.534947616422767
1564626000	4.384	4.431946713218965
1564626600	4.314	4.38394629363986
1564627200	4.449	4.313945679564484
1564627800	4.255	4.448946865396397
1564628400	4.2	4.254945160488395
1564629000	4.332	4.199944680047765
1564629600	4.269	4.331945839492202
1564630200	4.42	4.268945286373718
1564630800	4.259	4.419946612722773
1564631400	4.182	4.258945198192564
1564632000	4.416	4.1819445222486396
1564632600	4.536	4.415946577109383
1564633200	4.548	4.535947631087889
1564633800	4.474	4.547947738779774
1564634400	4.477	4.473947088296843
1564635000	4.412	4.476947114650062
1564635600	4.383	4.411946545978261
1564636200	4.405	4.382946291122212
1564636800	4.486	4.40494648388107
1564637400	4.506	4.485947195549739
1564638000	4.343	4.505947373262573
1564638600	4.278	4.342945941213105
1564639200	4.168	4.277945372670285
1564639800	4.337	4.167944405416861
1564640400	4.196	4.3369458896991295
1564641000	4.397	4.19594465434463
1564641600	4.32	4.396946417581947
1564642200	4.477	4.319945742163832
1564642800	4.545	4.476947122135563
1564643400	4.264	4.544947720240745
1564644000	4.293	4.26394525361013
1564644600	4.35	4.292945508488919
1564645200	4.263	4.3499460079054515
1564645800	4.394	4.262945246211265
1564646400	4.582	4.393946395010562
1564647000	4.579	4.581948045676898
1564647600	4.633	4.578948021899145
1564648200	4.374	4.632948496358991
1564648800	4.35	4.373946223356845
1564649400	4.474	4.3499460128232945
1564650000	4.436	4.47394710207526
1564650600	4.556	4.435946766742881
1564651200	4.526	4.555947822210847
1564654200	4.2	4.525947557686977
1564654800	4.49	4.199944696844915
1564655400	4.461	4.489947244566673
1564656000	4.506	4.460946988326253
1564656600	4.447	4.5059473858191526
1564657200	4.568	4.446946866644573
1564657800	4.505	4.567947928894588
1564658400	4.558	4.50494737655367
1564659000	4.61	4.557947843800588
1564659600	4.575	4.60994830126786
1564660200	4.526	4.574947992286218
1564660800	4.474	4.525947564967834
1564661400	4.462	4.473947108727469
1564662000	4.403	4.461947003727983
1564662600	4.368	4.4029464845956605
1564663200	4.393	4.36794617988619
1564663800	4.262	4.3929463990577915
1564664400	4.342	4.261945248444835
1564665000	3.98	4.341945951123007
1564665600	3.749	3.979942775438048
1564666200	3.676	3.7489407481012123
1564666800	3.613	3.675940108083321
1564667400	3.534	3.612939556366714
1564668000	3.586	3.5339388646506147
1564668600	3.415	3.5859393204992958
1564669200	3.342	3.4149378215506974
1564669800	3.179	3.3419371794322164
1564670400	3.123	3.1789357501485243
1564671000	3.265	3.122935260703973
1564671600	4.242	3.2649365055353274
1564672200	4.446	4.241945079402307
1564672800	4.463	4.445946870382006
1564673400	4.397	4.462947021136874
1564674000	4.263	4.396946441581271
1564674600	4.2	4.262945267364207
1564675800	4.251	4.1999447130720196
1564676400	4.23	4.25094516209644
1564677000	4.263	4.22994497765839
1564677600	4.21	4.262945268036498
1564678200	4.324	4.209944804398085
1564678800	4.298	4.323945803583179
1564679400	4.023	4.2979455768239045
1564680000	4.248	4.022943163750691
1564680600	4.202	4.2479451382772115
1564681200	4.306	4.2019447354703106
1564681800	4.291	4.305945647821229
1564682400	4.359	4.2909455170922035
1564683000	3.942	4.358946114231243
1564683600	4.194	3.941942457789146
1564684200	4.276	4.193944668236003
1564684800	4.338	4.275945387272381
1564685400	4.051	4.337945932269426
1564686000	4.195	4.050943414840199
1564686600	3.934	4.194944679869481
1564687200	3.629	3.933942388975431
1564687800	3.583	3.628939713533673
1564688400	3.657	3.5829393105721055
1564689000	4.164	3.656939960178013
1564689600	4.14	4.163944410473414
1564690200	3.892	4.139944200323388
1564690800	3.679	3.891942023421153
1564691400	3.526	3.6789401572588303
1564692000	3.691	3.52593881588165
1564692600	3.783	3.6909402622064817
1564693200	4.115	3.782941069782834
1564693800	4.044	4.11494398214339
1564694400	4.238	4.043943359819106
1564695000	4.108	4.237945062273655
1564695600	4.017	4.107943922062452
1564696200	4.049	4.01694312455382
1564696800	4.282	4.048943405455393
1564697400	4.572	4.281945452188799
1564698000	4.604	4.571947994262753
1564698600	4.513	4.603948276177217
1564699200	4.383	4.512947477463128
1564699800	4.332	4.382946337862045
1564700400	4.399	4.331945890815208
1564701000	4.263	4.398946479061147
1564701600	4.371	4.262945288408064
1564702200	4.291	4.370946236666968
1564702800	4.346	4.290945533133158
1564703400	4.295	4.345946017765391
1564704000	4.421	4.294945571518746
1564704600	4.348	4.420946677133117
1564705200	4.405	4.347946035066345
1564705800	4.426	4.404946537736196
1564706400	4.415	4.425946719999478
1564707000	4.339	4.414946626136336
1564707600	4.369	4.338945959879309
1564708200	4.394	4.368946223520206
1564708800	4.344	4.393946441710344
1564709400	4.592	4.3439460031808075
1564710000	4.421	4.591948178696912
1564710600	4.483	4.42094668145557
1564711200	4.473	4.482947225690797
1564711800	4.777	4.472947138277216
1564712400	4.697	4.776949804599045
1564713000	4.486	4.696949104159447
1564713600	4.481	4.48594725387589
1564714200	4.5	4.480947210250887
1564714800	4.51	4.4999473756236545
1564715400	4.456	4.509947463749023
1564716000	4.507	4.455946990603299
1564716600	4.526	4.506947438513029
1564717200	4.428	4.525947607036936
1564717800	4.53	4.42794674880519
1564718400	4.436	4.529947643049086
1564719000	4.496	4.435946818483065
1564719600	4.524	4.495947344938627
1564720200	4.533	4.523947591095735
1564720800	4.393	4.532947671535908
1564721400	4.464	4.392946444307115
1564722000	4.447	4.46394706773586
1564722600	4.28	4.4469469167369144
1564723200	4.19	4.279945455018543
1564723800	4.124	4.1899446665621936
1564724400	4.28	4.123944088325646
1564725000	4.228	4.279945456697678
1564725600	4.259	4.227945001227553
1564726200	4.276	4.258945271499763
1564726800	4.22	4.275945422650618
1564727400	4.23	4.2199449303558465
1564728000	4.235	4.229945018485815
1564728600	4.478	4.234945062832038
1564729200	4.293	4.477947193805878
1564729800	4.196	4.292945574366637
1564730400	4.417	4.195944722077992
1564731000	4.188	4.416946660512857
1564731600	4.036	4.187944654752
1564732200	4.329	4.035943322062336
1564732800	4.052	4.328945892081593
1564733400	3.91	4.0519434641024485
1564734000	3.779	3.9099422178257437
1564734600	4.13	3.7789410713501352
1564735200	4.093	4.129944147505818
1564735800	4.129	4.092943825888748
1564736400	4.001	4.128944141620155
1564737000	4.191	4.000943020016289
1564737600	4.196	4.190944686118816
1564738200	4.317	4.195944728380445
1564738800	4.575	4.316945791511956
1564739400	4.487	4.574948052124773
1564740000	4.571	4.486947281678152
1564740600	4.667	4.570948020127462
1564741200	4.573	4.666948860162882
1564741800	4.616	4.572948038371218
1564742400	4.718	4.615948413726664
1564743000	4.773	4.71794930864716
1564743600	4.786	4.772949793124003
1564744200	4.333	4.785949905364876
1564744800	4.203	4.332945936559575
1564745400	4.345	4.202944796284755
1564746000	4.258	4.344946041465832
1564746600	4.295	4.257945278490805
1564747200	4.487	4.2949456038096105
1564747800	4.572	4.4869472893018365
1564748400	4.545	4.571948032709311
1564749000	4.513	4.544947796356455
1564749600	4.48	4.512947518582145
1564750200	4.474	4.479947229794156
1564750800	4.379	4.473947175384637
1564751400	4.53	4.37894634510309
1564752000	4.543	4.529947667046443
1564752600	4.592	4.542947782269473
1564753200	4.545	4.591948213090842
1564753800	4.484	4.544947801936546
1564754400	4.493	4.48394726564361
1564755000	4.455	4.492947345162839
1564755600	4.357	4.45494701283207
1564756200	4.438	4.356946156074919
1564756800	4.353	4.4379468663816
1564757400	4.443	4.352946120623612
1564758000	4.37	4.442946909639438
1564758600	4.414	4.369946269988815
1564759200	4.371	4.413946656012623
1564759800	4.528	4.370946280627647
1564760400	4.638	4.527947656771981
1564761000	4.569	4.637948621112369
1564761600	4.429	4.568948017038946
1564762200	4.393	4.428946792101909
1564762800	4.409	4.392946474814024
1564763400	4.381	4.408946615352517
1564764000	4.212	4.380946370620331
1564764600	4.491	4.211944891937828
1564765200	4.342	4.4909473377159985
1564765800	4.376	4.341946032286893
1564766400	4.371	4.375946328385811
1564767000	4.31	4.370946285174614
1564767600	4.352	4.309945751826339
1564768200	4.28	4.351946120350267
1564768800	4.263	4.279945491234081
1564769400	4.214	4.2629453408230455
1564770000	4.183	4.213944912512745
1564770600	4.315	4.182944643048436
1564771200	4.105	4.314945799700815
1564771800	4.249	4.104943960566908
1564772400	4.263	4.248945220673686
1564773000	4.356	4.262945345353279
1564773600	4.474	4.35594615913151
1564774200	4.263	4.473947193513559
1564774800	4.401	4.262945345073595
1564775400	4.12	4.400946555396183
1564776000	4.217	4.119944092821947
1564776600	4.258	4.216944943648108
1564777200	4.216	4.257945303367868
1564777800	4.241	4.2159449364302475
1564778400	3.998	4.240945155185719
1564779000	4.141	3.9979430287265765
1564779600	4.198	4.140944280810483
1564780200	4.167	4.1979447818180216
1564780800	4.172	4.166944511126687
1564781400	4.25	4.171944555418298
1564782000	4.184	4.249945237174405
1564782600	4.191	4.18394465995985
1564783200	4.257	4.190944722732496
1564783800	4.262	4.256945301554057
1564784400	4.116	4.261945345878296
1564785000	4.206	4.115944065607187
1564785600	4.184	4.205944854349075
1564786200	4.326	4.183944662064507
1564786800	4.273	4.325945908447417
1564787400	4.385	4.272945442790838
1564788000	4.503	4.384946426326361
1564788600	4.401	4.50294745944176
1564789200	4.468	4.400946565508202
1564789800	4.436	4.4679471546214184
1564790400	4.428	4.43594687313989
1564791000	4.236	4.42794680537669
1564791600	4.359	4.235945122083074
1564792200	4.399	4.358946199843832
1564792800	4.406	4.39894655098843
1564793400	4.38	4.405946614481651
1564794000	4.417	4.379946385359131
1564794600	4.431	4.41694670972176
1564795200	4.542	4.430946835254546
1564795800	4.403	4.541947805808669
1564796400	4.367	4.402946590498995
1564797000	4.486	4.366946276045155
1564797600	4.489	4.485947316573191
1564798200	4.427	4.488947345087525
1564798800	4.506	4.426946800863142
1564799400	4.514	4.505947493673559
1564800000	4.527	4.5139475637151
1564800600	4.549	4.526947678078873
1564801200	4.415	4.548947871310194
1564801800	4.497	4.414946698096552
1564802400	4.374	4.496947418571657
1564803000	4.424	4.373946339943479
1564803600	4.562	4.423946778672362
1564804200	4.315	4.561947989105261
1564804800	4.104	4.314945826149821
1564805400	4.114	4.103943978658404
1564806000	4.282	4.113944066858014
1565313000	5.039	4.2819455368968695
1565313600	5.042	5.038952169258069
1565314200	5.019	5.041952193738792
1565314800	5.019	5.0189519928949835
1565315400	5.017	5.018951993185012
1565316000	5.025	5.016951975853614
1565316600	5.009	5.024952046600247
1565317200	5.016	5.008951906742641
1565317800	4.999	5.015951968380911
1565318400	5.02	4.9989518220411835
1565319000	5.034	5.01995200592957
1565319600	5.04	5.033952127754569
1565320200	5.062	5.039952180408975
1565320800	5.078	5.0619523734789516
1565321400	5.074	5.077952513975431
1565322000	5.072	5.07395247951509
1565322600	5.068	5.071952464488149
1565323200	5.065	5.067952427519138
1565323800	5.082	5.06495240363949
1565324400	5.093	5.0819525526801
1565325000	5.081	5.092952648544449
1565325600	5.088	5.080952543186327
1565326200	5.081	5.087952605436343
1565326800	5.07	5.080952543659891
1565327400	5.074	5.069952450150961
1565328000	5.078	5.0739524855618585
1565328600	5.079	5.077952520704576
1565329200	5.088	5.078952530027632
1565329800	5.089	5.087952609211058
1565330400	5.088	5.088952618814075
1565331000	5.093	5.087952609917965
1565331600	5.091	5.092952652489904
1565332200	5.091	5.090952637562217
1565332800	5.089	5.0909526356294865
1565333400	5.09	5.088952620576172
1565334000	5.083	5.089952627994139
1565334600	5.079	5.082952566943253
1565335200	5.078	5.078952534226877
1565335800	5.069	5.077952523948802
1565336400	5.069	5.068952445744645
1565337000	5.068	5.068952445922814
1565337600	5.07	5.067952437680092
1565338200	5.074	5.069952455858729
1565338800	5.075	5.073952493296445
1565340000	5.019	5.074952500438288
1565340600	5.017	5.018952010502197
1565341200	5.007	5.016951994854098
1565341800	5.016	5.0069519062318815
1565342400	5.035	5.015951985911663
1565343000	5.03	5.034952153814378
1565343600	5.036	5.0299521110362155
1565344200	5.051	5.035952163942924
1565344800	5.052	5.050952294109964
1565345400	5.056	5.051952304466434
1565346000	5.059	5.055952337858532
1565346600	5.064	5.058952364721828
1565347200	5.068	5.063952409801379
1565347800	5.072	5.067952444322613
1565348400	5.064	5.071952479793052
1565349000	5.068	5.063952410150058
1565349600	5.065	5.067952445674662
1565350200	5.067	5.064952419529877
1565350800	5.065	5.066952439510536
1565351400	5.07	5.064952420581634
1565352000	5.073	5.069952466350761
1565352600	5.072	5.072952491421168
1565353200	5.066	5.0719524851672615
1565353800	5.043	5.065952432869375
1565354400	5.043	5.042952230266114
1565355000	5.052	5.0429522304983205
1565355600	5.051	5.051952310014826
1565356200	5.058	5.050952303476922
1565356800	5.06	5.057952363145618
1565357400	5.056	5.059952380982612
1565358000	5.068	5.055952346435027
1565358600	5.071	5.067952452016311
1565359200	5.063	5.070952478464634
1565359800	5.076	5.062952409017025
1565360400	5.074	5.075952523239078
1565361000	5.064	5.073952506010387
1565361600	5.047	5.063952420841488
1565362200	5.053	5.046952272806833
1565362800	5.056	5.052952325415955
1565363400	5.052	5.055952350017377
1565364000	5.04	5.051952317448683
1565364600	5.025	5.039952212873869
1565365200	5.047	5.0249520800482275
1565365800	5.055	5.046952274804189
1565366400	5.012	5.054952344187396
1565367000	5.009	5.0119519698561135
1565367600	5.009	5.008951941985533
1565368200	4.991	5.008951942392747
1565368800	5.008	4.990951786972095
1565369400	4.993	5.00795193433064
1565370000	4.979	4.992951804970919
1565370600	4.998	4.978951683039633
1565371200	4.961	4.997951850295263
1565371800	4.959	4.960951525337315
1565372400	4.98	4.958951509852987
1565373000	5.007	4.979951693679511
1565373600	5.008	5.006951928567753
1565374200	5.016	5.007951938663754
1565374800	5.022	5.015952008302431
1565375400	5.022	5.021952063235953
1565376000	5.02	5.021952063302323
1565376600	5.015	5.019952044485075
1565377200	5.015	5.0149520019716265
1565377800	5.006	5.014952003147767
1565378400	5.005	5.0059519230469105
1565379000	5.012	5.0049519166286816
1565379600	5.012	5.011951976446534
1565380200	5.021	5.011951979106514
1565380800	4.993	5.020952056298912
1565381400	4.976	4.992951811740424
1565382000	4.974	4.975951663520351
1565382600	4.99	4.973951645872205
1565383200	4.995	4.989951786309776
1565383800	4.998	4.9949518328958575
1565384400	5.003	4.997951857505502
1565385000	4.983	5.002951903385195
1565385600	5.009	4.982951729146696
1565386200	5.013	5.0089519567209715
1565386800	5.023	5.012951990333223
1565387400	5.027	5.022952077992907
1565388000	5.019	5.026952115419337
1565388600	5.03	5.018952045550006
1565389200	5.026	5.029952142607603
1565389800	5.027	5.025952108301985
1565390400	5.025	5.026952117277427
1565391000	5.029	5.024952100391911
1565391600	5.02	5.028952135506663
1565392200	5.016	5.019952056887366
1565392800	5.02	5.015952020499583
1565393400	5.004	5.019952057918542
1565394000	4.941	5.003951916527919
1565394600	4.927	4.9409513660148985
1565395200	4.92	4.926951244154403
1565395800	4.935	4.91995118495216
1565396400	4.921	4.934951314934863
1565397000	4.965	4.920951194352737
1565397600	4.979	4.964951577784391
1565398200	5.006	4.978951700656155
1565398800	4.997	5.0059519392136895
1565399400	5.003	4.99695186074485
1565400000	4.988	5.002951913937525
1565400600	4.978	4.98795178306353
1565401200	4.997	4.977951696182164
1565401800	5.001	4.996951861639264
1565402400	4.998	5.000951898435232
1565403000	5.005	4.997951872600451
1565403600	5.005	5.004951933849791
1565404200	4.995	5.00495193408268
1565404800	4.995	4.994951845453961
1565405400	4.986	4.994951845782165
1565406000	4.989	4.985951767442184
1565406600	4.993	4.988951794061598
1565407200	4.988	4.992951829646718
1565407800	4.97	4.987951786063016
1565408400	4.976	4.969951629552449
1565409000	4.978	4.975951683666708
1565409600	4.987	4.9779517004242
1565410200	4.993	4.986951779225922
1565410800	4.998	4.992951833954876
1565411400	5.018	4.997951878509086
1565412000	5.025	5.01795205383613
1565412600	5.034	5.024952113101366
1565413200	5.005	5.033952192713623
1565413800	5.017	5.004951939196077
1565414400	5.052	5.016952046366933
1565415000	5.036	5.051952352850952
1565415600	5.047	5.03595221339106
1565416200	5.055	5.046952308161638
1565416800	5.055	5.054952379036603
1565417400	5.074	5.054952380063932
1565418000	5.075	5.073952545490496
1565418600	5.061	5.074952554740414
1565419200	5.052	5.060952434026988
1565419800	5.077	5.051952356591593
1565420400	5.065	5.076952575611625
1565421000	5.043	5.064952469820084
1565421600	5.039	5.04295227914063
1565422200	5.028	5.038952242428507
1565422800	5.039	5.027952146683052
1565423400	5.033	5.038952245054325
1565424000	5.018	5.032952192759697
1565424600	5.084	5.017952060389787
1565425200	5.094	5.083952638020367
1565425800	5.086	5.093952727811421
1565426400	5.087	5.085952657946401
1565427000	5.065	5.086952667308217
1565427600	5.05	5.064952475293335
1565428200	5.04	5.049952343437021
1565428800	5.035	5.039952255659004
1565429400	5.03	5.0349522122556
1565430000	5.029	5.029952171327848
1565430600	5.023	5.028952163002691
1565431200	4.994	5.022952108490024
1565431800	4.994	4.993951855550343
1565432400	4.993	4.993951858063295
1565433000	4.991	4.992951849941404
1565433600	5.013	4.99095183287627
1565434200	5.017	5.012952023128081
1565434800	5.013	5.016952060671571
1565435400	5.011	5.012952024085117
1565436000	4.993	5.010952007060121
1565436600	4.931	4.992951852045984
1565437200	4.921	4.930951308694728
1565437800	4.933	4.920951223284528
1565438400	4.937	4.9329513275797
1565439000	4.976	4.936951362314147
1565439600	4.988	4.975951703633547
1565440200	4.979	4.987951810774925
1565440800	5.007	4.978951732415463
1565441400	4.997	5.006951977516014
1565442000	4.998	4.996951888973057
1565442600	4.995	4.997951900006769
1565443200	5.001	4.9949518742784
1565443800	5.031	5.000951927284794
1565444400	5.018	5.030952187716797
1565445000	5.016	5.017952076455446
1565445600	5.012	5.015952057766925
1565446200	5.024	5.0119520247536915
1565446800	5.033	5.023952130207876
1565447400	5.027	5.032952207543895
1565448000	5.035	5.026952155389631
1565448600	5.038	5.034952225604717
1565449200	5.052	5.037952254091452
1565449800	5.051	5.051952374965647
1565450400	5.049	5.050952368676889
1565451000	5.056	5.04895234964344
1565451600	5.063	5.055952411961309
1565452800	5.173	5.062952472983403
1565453400	5.191	5.172953434787282
1565454000	5.188	5.19095359476605
1565454600	5.19	5.187953566625
1565455200	5.186	5.189953586848168
1565455800	5.184	5.185953550057997
1565456400	5.175	5.183953533062898
1565457000	5.175	5.174953455325071
1565457600	5.168	5.174953455170066
1565458200	5.15	5.167953396163386
1565458800	5.166	5.149953239363721
1565459400	5.161	5.165953378442186
1565460000	5.154	5.160953336654257
1565460600	5.154	5.153953275887684
1565461200	5.171	5.153953275917971
1565461800	5.163	5.170953422930591
1565462400	5.171	5.162953355141052
1565463000	5.167	5.170953426065346
1565463600	5.141	5.166953389276113
1565464200	5.148	5.140953163427359
1565464800	5.118	5.147953224045741
1565465400	5.104	5.117952962133091
1565466000	5.104	5.10395284022289
1565466600	5.101	5.103952840992753
1565467200	5.082	5.100952814996858
1565467800	5.142	5.081952649425652
1565468400	5.114	5.141953175937943
1565469000	5.109	5.11395293050781
1565469600	5.13	5.1089528871127134
1565470200	5.141	5.1299530719873045
1565470800	5.144	5.140953169235608
1565471400	5.157	5.143953193716392
1565472000	5.154	5.156953308619354
1565472600	5.147	5.153953283678194
1565473200	5.159	5.146953221040413
1565473800	5.155	5.1589533262397635
1565474400	5.153	5.154953291745047
1565475000	5.16	5.152953274719326
1565475600	5.159	5.1599533369085195
1565476200	5.15	5.158953329645109
1565476800	5.152	5.149953249699974
1565477400	5.154	5.151953267800357
1565478000	5.152	5.153953285811691
1565478600	5.163	5.151953270255428
1565479200	5.159	5.162953364916622
1565479800	5.161	5.158953330415709
1565480400	5.169	5.160953348266603
1565481000	5.165	5.168953418517434
1565481600	5.161	5.164953384548074
1565482200	5.165	5.160953351109492
1565482800	5.162	5.164953386713518
1565483400	5.157	5.16195335904035
1565484000	5.158	5.156953315567754
1565484600	5.15	5.157953325018844
1565485200	5.136	5.149953255417685
1565485800	5.139	5.135953133586763
1565486400	5.142	5.138953161920939
1565487000	5.119	5.141953186822051
1565487600	5.119	5.118952986402411
1565488200	5.117	5.118952988188019
1565488800	5.125	5.116952971809586
1565489400	5.109	5.124953042148941
1565490000	5.116	5.108952902048847
1565490600	5.099	5.115952964330802
1565491200	5.12	5.09895281626164
1565491800	5.134	5.119952999861809
1565492400	5.14	5.13395312130698
1565493000	5.162	5.139953173519446
1565493600	5.178	5.16195336818534
1565494200	5.174	5.177953505964114
1565494800	5.172	5.173953471597148
1565495400	5.168	5.171953454532147
1565496000	5.165	5.167953421849534
1565496600	5.182	5.164953395896883
1565497200	5.193	5.1819535449460865
1565497800	5.181	5.192953641412004
1565498400	5.188	5.18095353663407
1565499000	5.181	5.187953597670007
1565499600	5.17	5.180953536620421
1565500200	5.174	5.169953441223585
1565500800	5.178	5.173953476296531
1565501400	5.179	5.1779535111271455
1565502000	5.188	5.178953519827642
1565502600	5.189	5.187953600899389
1565503200	5.188	5.188953608205249
1565503800	5.193	5.187953599767289
1565504400	5.191	5.192953643749837
1565505000	5.191	5.190953626965089
1565505600	5.189	5.190953629212211
1565506200	5.19	5.188953612437054
1565506800	5.183	5.18995362130887
1565507400	5.179	5.182953558872643
1565508000	5.178	5.1789535264182796
1565508600	5.169	5.177953516719569
1565509200	5.169	5.168953437586903
1565509800	5.168	5.168953437973035
1565510400	5.17	5.167953429605037
1565511000	5.174	5.169953447498921
1565511600	5.175	5.173953482839445
1565512800	5.119	5.174953493964341
1565513400	5.117	5.118953003638911
1565514000	5.107	5.116952987001027
1565514600	5.116	5.106952900429266
1565515800	5.13	5.115952978519512
1565516400	5.136	5.129953103012819
1565517000	5.151	5.135953155850684
1565517600	5.152	5.150953285188087
1565518200	5.156	5.151953294490793
1565518800	5.159	5.155953330014852
1565519400	5.164	5.158953356197944
1565520000	5.168	5.163953402485618
1565520600	5.172	5.167953437715247
1565521200	5.164	5.171953471200989
1565521800	5.168	5.163953402423797
1565522400	5.165	5.167953437124118
1565523000	5.167	5.1649534135459145
1565523600	5.165	5.166953429117167
1565524200	5.17	5.164953413660952
1565524800	5.173	5.169953457999322
1565525400	5.172	5.172953482761374
1565526000	5.166	5.171953476132258
1565526600	5.143	5.165953422490052
1565527200	5.143	5.14295322209539
1565527800	5.152	5.142953224319646
1565528400	5.151	5.151953301763216
1565529000	5.158	5.1509532953415
1565529600	5.16	5.157953354714568
1565530200	5.156	5.1599533743208115
1565530800	5.168	5.155953339854414
1565531400	5.171	5.167953443728042
1565532000	5.163	5.17095346964003
1565532600	5.176	5.162953400548049
1565533200	5.174	5.175953514030652
1565533800	5.164	5.173953497811093
1565534400	5.147	5.1639534121111295
1565535000	5.153	5.146953262577615
1565535600	5.156	5.152953314961381
1565536200	5.152	5.155953341870581
1565536800	5.14	5.1519533071154155
1565537400	5.125	5.1399532050389105
1565538000	5.147	5.12495307216912
1565538600	5.155	5.146953266433771
1565539200	5.073	5.1549533365125875
1565539800	5.091	5.072952621251098
1565540400	5.088	5.090952777118066
1565541000	5.09	5.087952753451469
1565541600	5.086	5.089952771066169
1565542200	5.084	5.085952734703485
1565542800	5.075	5.083952718340886
1565543400	5.075	5.074952641343032
1565544000	5.068	5.074952642191227
1565544600	5.05	5.067952579098619
1565545200	5.066	5.04995242480317
1565546400	5.054	5.065952564874702
1565547000	5.054	5.053952460053
1565547600	5.071	5.053952460247233
1565548200	5.063	5.070952609397156
1565548800	5.071	5.062952540346158
1565549400	5.067	5.070952608317374
1565550000	5.041	5.0669525760868614
1565550600	5.048	5.040952349573202
1565551200	5.018	5.047952409029907
1565551800	5.004	5.017952148197644
1565552400	5.004	5.003952027443706
1565553000	5.001	5.003952026798917
1565553600	4.982	5.000952002203728
1565554200	5.042	4.981951834949124
1565554800	5.014	5.041952358841502
1565555400	5.009	5.013952117176644
1565556000	5.03	5.008952073538248
1565556600	5.041	5.029952257732027
1565557200	5.044	5.040952353626077
1565557800	5.057	5.043952379146583
1565558400	5.054	5.056952493989513
1565559000	5.047	5.053952468608661
1565559600	5.059	5.046952405893419
1565560200	5.055	5.058952511188273
1565560800	5.053	5.054952476476573
1565561400	5.06	5.052952459541718
1565562000	5.059	5.059952521001913
1565562600	5.05	5.058952512726943
1565563200	5.052	5.049952436507989
1565563800	5.054	5.05195245471046
1565564400	5.052	5.053952472577791
1565565000	5.063	5.051952453138869
1565565600	5.059	5.062952551941946
1565566200	5.061	5.058952517062531
1565566800	5.069	5.0609525348666855
1565567400	5.065	5.068952603193103
1565568000	5.061	5.064952569432697
1565568600	5.065	5.060952536115347
1565569200	5.062	5.064952571500394
1565569800	5.057	5.061952544450733
1565570400	5.058	5.056952501642331
1565571000	5.05	5.057952509625869
1565571600	5.036	5.049952442652845
1565572200	5.039	5.0359523204341325
1565572800	5.042	5.038952347459069
1565573400	5.019	5.041952373677501
1565574000	5.019	5.018952171863384
1565574600	5.017	5.018952174223839
1565575200	5.025	5.016952156857979
1565575800	5.009	5.024952226816084
1565576400	5.016	5.008952085999912
1565577000	4.999	5.015952147366342
1565577600	5.02	4.99895200150814
1565578200	5.034	5.019952183428489
1565578800	5.04	5.033952307611828
1565579400	5.062	5.039952360801123
1565580000	5.078	5.061952550796783
1565580600	5.074	5.077952693153265
1565581200	5.072	5.073952656539747
1565581800	5.068	5.071952639528872
1565582400	5.065	5.0679526047509595
1565583000	5.082	5.06495257909883
1565583600	5.093	5.081952729734552
1565584200	5.081	5.0929528241157165
1565584800	5.088	5.080952721787913
1565585400	5.081	5.087952781400216
1565586000	5.07	5.080952721373641
1565586600	5.074	5.069952627065438
1565587200	5.078	5.073952662357953
1565587800	5.079	5.077952695971416
1565588400	5.088	5.078952705182186
1565589000	5.089	5.087952785301878
1565589600	5.088	5.08895279510713
1565590200	5.093	5.08795278692426
1565590800	5.091	5.092952830700267
1565591400	5.091	5.090952813490116
1565592000	5.089	5.090952813933715
1565592600	5.09	5.088952796851379
1565593200	5.083	5.089952806009388
1565593800	5.079	5.082952744279391
1565594400	5.078	5.078952709220823
1565595000	5.069	5.077952702691744
1565595600	5.069	5.068952622585576
1565596200	5.068	5.0689526246465215
1565596800	5.07	5.067952616707464
1565597400	5.074	5.069952634329795
1565598000	5.075	5.073952667830502
1565599200	5.019	5.074952678731356
1565599800	5.017	5.0189521903393866
1565600400	5.007	5.01695217377139
1565601000	5.016	5.0069520851126725
1565601600	5.035	5.015952164389314
1565602200	5.03	5.034952332398508
1565602800	5.036	5.02995228876225
1565603400	5.051	5.035952339883541
1565604000	5.052	5.050952473302977
1565604600	5.056	5.05195248193335
1565605200	5.059	5.055952515429283
1565605800	5.064	5.058952544368378
1565606400	5.068	5.063952588387066
1565607000	5.072	5.067952623287103
1565607600	5.064	5.071952658580588
1565608200	5.068	5.063952589129729
1565608800	5.065	5.067952624595732
1565609400	5.067	5.064952598871489
1565610000	5.065	5.066952615728161
1565610600	5.07	5.064952597743277
1565611200	5.073	5.069952643995539
1565611800	5.072	5.0729526684159385
1565612400	5.066	5.071952659652932
1565613000	5.043	5.065952609559349
1565613600	5.043	5.042952410188008
1565614200	5.052	5.042952409052903
1565614800	5.051	5.051952488706206
1565615400	5.058	5.050952481230172
1565616000	5.06	5.057952541053839
1565616600	5.056	5.059952560078596
1565617200	5.068	5.055952524749052
1565617800	5.071	5.06795262880257
1565618400	5.063	5.070952657688976
1565619000	5.076	5.062952588040026
1565619600	5.074	5.075952699923075
1565620200	5.064	5.073952684602344
1565620800	5.047	5.063952596346019
1565621400	5.053	5.046952448392607
1565622000	5.056	5.05295250098844
1565622600	5.052	5.0559525273935195
1565623200	5.04	5.051952493113178
1565623800	5.025	5.039952388759543
1565624400	5.047	5.0249522587470015
1565625000	5.055	5.0469524524474725
1565625600	5.012	5.054952521456855
1565626200	5.009	5.011952148174908
1565626800	5.009	5.008952122653697
1565627400	4.991	5.008952120971357
1565628000	5.008	4.990951964487871
1565628600	4.993	5.007952113275708
1565629200	4.979	4.992951983258962
1565629800	4.998	4.978951863427372
1565630400	4.961	4.99795202741305
1565631000	4.959	4.960951706763056
1565631600	4.98	4.958951687865913
1565632200	5.007	4.979951873872147
1565632800	5.008	5.006952109256004
1565633400	5.016	5.007952116654382
1565634000	5.022	5.015952188486495
1565634600	5.022	5.021952239444109
1565635200	5.02	5.021952240055194
1565635800	5.015	5.019952223723056
1565636400	5.015	5.0149521797357925
1565637000	5.006	5.014952181873741
1565637600	5.005	5.005952101981
1565638200	5.012	5.004952095631224
1565638800	5.012	5.011952155637183
1565639400	5.021	5.0119521573965615
1565640000	4.993	5.020952234520724
1565640600	4.976	4.992951992649018
1565641200	4.974	4.97595184303641
1565641800	4.99	4.973951826141306
1565642400	4.995	4.989951967749285
1565643000	4.998	4.994952009910297
1565643600	5.003	4.997952036554984
1565645400	5.013	5.0029520801529905
1565646000	5.023	5.012952168483317
1565646600	5.027	5.022952255757536
1565647200	5.019	5.02695229281769
1565647800	5.03	5.018952223829024
1565648400	5.026	5.0299523175967185
1565649000	5.027	5.025952283504223
1565649600	5.025	5.026952292701669
1565650200	5.029	5.024952275315795
1565650800	5.02	5.028952311432803
1565651400	5.016	5.01995223286989
1565652000	5.02	5.015952200610707
1565652600	5.004	5.019952233620957
1565653200	4.941	5.003952096450998
1565653800	4.927	4.940951546052244
1565654400	4.92	4.9269514262231375
1565655000	4.935	4.919951363843748
1565655600	4.921	4.934951495097132
1565656200	4.965	4.920951373424119
1565656800	4.979	4.964951757535621
1565657400	5.006	4.978951881191907
1565658000	4.997	5.005952115389656
1565658600	5.003	4.996952039083916
1565659200	4.988	5.002952090040317
1565659800	4.978	4.987951961691673
1565660400	4.997	4.977951872931194
1565661000	5.001	4.996952038867846
1565661600	4.998	5.000952074481294
1565662200	5.005	4.997952048804742
1565662800	5.005	5.004952111872058
1565663400	4.995	5.0049521119429485
1565664000	4.995	4.99495202399521
1565664600	4.986	4.994952024413257
1565665200	4.989	4.985951945992107
1565665800	4.993	4.9889519745749
1565666400	4.988	4.9929520098970706
1565667000	4.97	4.987951965091164
1565667600	4.976	4.969951810640782
1565668200	4.978	4.975951860924184
1565668800	4.987	4.9779518788189145
1565669400	4.993	4.986951957929924
1565670000	4.998	4.992952010300257
1565670600	5.018	4.997952056275724
1565671200	5.025	5.017952230710484
1565671800	5.034	5.0249522925243095
1565672400	5.005	5.033952369301066
1565673000	5.017	5.004952119318296
1565673600	5.052	5.01695222201062
1565674200	5.036	5.0519525274309744
1565674800	5.047	5.03595238873024
1565675400	5.055	5.0469524845570835
1565676000	5.055	5.054952557065661
1565676600	5.074	5.054952555098146
1565677200	5.075	5.073952721076756
1565677800	5.061	5.074952730261232
1565678400	5.052	5.060952610840582
1565679000	5.077	5.051952532663562
1565679600	5.065	5.076952751206593
1565680200	5.043	5.064952646545106
1565680800	5.039	5.042952454425601
1565681400	5.028	5.038952421002792
1565682000	5.039	5.027952323584671
1565682600	5.033	5.038952419794215
1565683200	5.018	5.032952368340558
1565683800	5.084	5.0179522398144
1565684400	5.094	5.083952814850828
1565685000	5.086	5.093952902591804
1565685600	5.087	5.08595283162991
1565686200	5.065	5.08695284039071
1565686800	5.05	5.064952649395034
1565687400	5.04	5.049952520969156
1565688000	5.035	5.03995243291119
1565688600	5.03	5.034952391350229
1565689200	5.029	5.0299523460413305
1565689800	5.023	5.028952338408306
1565690400	4.994	5.022952287849523
1565691000	4.994	4.993952033729817
1565691600	4.993	4.9939520344011425
1565692200	4.991	4.9929520261092195
1565692800	5.013	4.990952009212436
1565693400	5.017	5.012952200724924
1565694000	5.013	5.016952238432487
1565694600	5.011	5.012952203523812
1565695200	4.993	5.010952184912072
1565695800	4.931	4.992952028167761
1565696400	4.921	4.930951489317838
1565697000	4.933	4.920951403979544
1565697600	4.937	4.932951509371513
1565698200	4.976	4.9369515422689
1565698800	4.988	4.975951883085522
1565699400	4.979	4.987951987396828
1565700000	5.007	4.978951909184178
1565700600	4.997	5.006952153907858
1565701200	4.998	4.996952066940329
1565701800	4.995	4.997952077702069
1565702400	5.001	4.994952052314054
1565703000	5.031	5.000952103141967
1565704200	5.016	5.030952364566585
1565704800	5.012	5.015952234400601
1565705400	5.024	5.011952202424495
1565706000	5.033	5.023952305282437
1565706600	5.027	5.032952383968992
1565707200	5.035	5.026952332063985
1565707800	5.038	5.034952403982734
1565708400	5.052	5.037952429529147
1565709000	5.051	5.051952553001261
1565709600	5.049	5.0509525427260344
1565710200	5.056	5.04895252569669
1565710800	5.063	5.055952586696223
1565711400	5.068	5.062952648331008
1565712000	5.073	5.067952692258601
1565712600	5.091	5.07295273647601
1565713200	5.088	5.090952895380705
1565713800	5.09	5.087952869758793
1565714400	5.086	5.089952885547831
1565715000	5.084	5.085952853421686
1565715600	5.075	5.083952834229669
1565716200	5.075	5.074952758288825
1565716800	5.068	5.074952756771188
1565717400	5.05	5.067952695923235
1565718000	5.066	5.0499525416201845
1565718600	5.061	5.065952681758709
1565719800	5.054	5.060952636509869
1565720400	5.071	5.053952575844517
1565721000	5.063	5.070952726109788
1565721600	5.071	5.062952657286642
1565722200	5.067	5.070952727350325
1565723400	5.048	5.066952692586655
1565724000	5.018	5.04795252598135
1565724600	5.004	5.01795226525624
1565725200	5.004	5.003952143488626
1565725800	5.001	5.0039521452493085
1565726400	4.982	5.00095211881326
1565727000	5.042	4.981951953323615
1565728200	5.009	5.0419524777137585
1565728800	5.03	5.008952190513116
1565729400	5.041	5.029952372001793
1565730000	5.044	5.040952468679157
1565730600	5.057	5.0439524968616585
1565731200	5.054	5.056952610822373
1565731800	5.047	5.053952582933197
1565732400	5.059	5.046952524582305
1565733000	5.055	5.05895262947132
1565733600	5.053	5.05495259281694
1565734200	5.06	5.052952575918982
1565734800	5.059	5.0599526375489114
1565735400	5.05	5.058952628865104
1565736000	5.052	5.049952552807107
1565736600	5.054	5.051952568710861
1565737200	5.052	5.053952588825523
1565737800	5.063	5.05195256959116
1565738400	5.059	5.0629526666266615
1565739000	5.061	5.05895263199877
1565739600	5.069	5.060952649189251
1565740200	5.065	5.068952719290945
1565740800	5.061	5.0649526845450366
1565741400	5.065	5.060952650286875
1565742000	5.062	5.064952685569129
1565742600	5.057	5.061952661754999
1565743200	5.058	5.056952618554938
1565743800	5.05	5.057952627699642
1565744400	5.036	5.049952558538014
1565745000	5.039	5.035952435451579
1565745600	5.042	5.038952463683958
1565746200	5.019	5.0419524883349895
1565746800	5.019	5.018952290307447
1565747400	5.017	5.018952290911757
1565748000	5.025	5.016952271881625
1565748600	5.009	5.024952342018193
1565749200	5.016	5.0089522030412725
1565749800	4.999	5.015952264582474
1565750400	5.02	4.998952118874516
1565751000	5.034	5.019952302022195
1565751600	5.04	5.033952424229427
1565752200	5.062	5.0399524773069455
1565752800	5.078	5.0619526688067555
1565753400	5.074	5.077952808819951
1565754000	5.072	5.073952772904334
1565754600	5.068	5.07195275720197
1565755200	5.065	5.067952720966814
1565755800	5.082	5.064952695824531
1565756400	5.093	5.081952843291131
1565757000	5.081	5.092952940114986
1565757600	5.088	5.080952837823727
1565758200	5.081	5.087952898686998
1565758800	5.07	5.080952836395668
1565759400	5.074	5.069952742537928
1565760000	5.078	5.073952777749915
1565760600	5.079	5.077952813321401
1565761200	5.088	5.078952820672307
1565761800	5.089	5.08795290121781
1565762400	5.088	5.088952908750388
1565763000	5.093	5.087952901371875
1565763600	5.091	5.092952946346218
1565764200	5.091	5.09095292888504
1565764800	5.089	5.090952927369547
1565778000	5.059	5.088952910565014
1565778600	5.064	5.058952650349567
1565779200	5.068	5.063952694385612
1565779800	5.072	5.067952731202324
1565780400	5.064	5.071952766490616
1565781000	5.068	5.063952697294005
1565781600	5.065	5.0679527320630005
1565782200	5.067	5.064952706159589
1565782800	5.065	5.066952723891482
1565783400	5.07	5.06495270720746
1565784000	5.073	5.0699527511360145
1565784600	5.072	5.072952777561004
1565785200	5.066	5.071952767286794
1565785800	5.043	5.065952716252444
1565786400	5.043	5.04295251598302
1565787000	5.052	5.042952516958611
1565787600	5.051	5.051952595096139
1565788200	5.058	5.050952589119972
1565788800	5.06	5.057952650013889
1565789400	5.056	5.059952667648327
1565790000	5.068	5.055952631898558
1565790600	5.071	5.067952737487924
1565791200	5.063	5.070952764823462
1565791800	5.076	5.0629526935534575
1565792400	5.074	5.0759528078199585
1565793000	5.064	5.073952790827949
1565793600	5.047	5.063952705202176
1565794200	5.053	5.04695255793049
1565794800	5.056	5.052952608709462
1565795400	5.052	5.055952637195093
1565796000	5.04	5.051952600779022
1565796600	5.025	5.039952497578812
1565797200	5.047	5.024952366847155
1565797800	5.055	5.046952558650436
1565798400	5.012	5.054952628457251
1565799000	5.009	5.011952255037831
1565799600	5.009	5.0089522311975685
1565800200	4.991	5.00895222968612
1565800800	5.008	4.9909520735726
1565801400	4.993	5.007952223418085
1565802000	4.979	4.9929520935820975
1565802600	4.998	4.978951970611684
1565803200	4.961	4.997952137972888
1565803800	4.959	4.960951814603254
1565804400	4.98	4.958951798220571
1565805000	5.007	4.979951982811454
1565805600	5.008	5.006952218385505
1565806200	5.016	5.007952227482374
1565806800	5.022	5.015952295048096
1565807400	5.022	5.021952347875268
1565808000	5.02	5.021952348829426
1565808600	5.015	5.019952331276193
1565809200	5.015	5.014952289893021
1565809800	5.006	5.014952289138382
1565810400	5.005	5.005952210828773
1565811000	5.012	5.004952204555241
1565811600	5.012	5.011952265637922
1565812200	5.021	5.0119522659834645
1565812800	4.993	5.020952343737268
1565813400	4.976	4.9929520996414505
1565814000	4.974	4.975951953001903
1565814600	4.99	4.973951937229905
1565815200	4.995	4.989952076832989
1565815800	4.998	4.994952118836505
1565816400	5.003	4.9979521471677435
1565817000	4.983	5.002952190916633
1565817600	5.009	4.982952015626702
1565818200	5.013	5.0089522441699295
1565818800	5.023	5.0129522797034465
1565819400	5.027	5.022952364712452
1565820000	5.019	5.02695240173059
1565820600	5.03	5.0189523309408175
1565821200	5.026	5.029952428766157
1565821800	5.027	5.025952392453181
1565822400	5.025	5.0269524034690445
1565823000	5.029	5.02495238475334
1565823600	5.02	5.028952421723178
1565824200	5.016	5.019952342818493
1565824800	5.02	5.0159523082603865
1565825400	5.004	5.019952342851601
1565826000	4.941	5.003952206386062
1565826600	4.927	4.94095165681242
1565827200	4.92	4.926951535964938
1565827800	4.935	4.919951476816496
1565828400	4.921	4.934951606787399
1565829000	4.965	4.920951486471524
1565829600	4.979	4.964951869392598
1565830200	5.006	4.978951989509403
1565830800	4.997	5.0059522246985235
1565831400	5.003	4.996952147446777
1565832000	4.988	5.002952199835857
1565832600	4.978	4.9879520704274745
1565833200	4.997	4.9779519831334005
1565833800	5.001	4.996952150913114
1565834400	4.998	5.000952186142111
1565835000	5.005	4.997952160000662
1565835600	5.005	5.004952221740412
1565836200	4.995	5.004952221066905
1565836800	4.995	4.994952135238737
1565837400	4.986	4.994952136075949
1565838000	4.989	4.9859520559738835
1565838600	4.993	4.988952082235048
1565839200	4.988	4.992952117922409
1565839800	4.97	4.9879520746155235
1565840400	4.976	4.969951920819967
1565841000	4.978	4.97595197332808
1565841600	4.987	4.977951988927957
1565842200	4.993	4.986952068160408
1565842800	4.998	4.992952121988073
1565843400	5.018	4.997952163914206
1565844000	5.025	5.017952339824963
1565844600	5.034	5.024952401315504
1565845200	5.005	5.033952478531269
1565845800	5.017	5.004952228828735
1565846400	5.052	5.0169523312926305
1565847000	5.036	5.051952635835682
1565847600	5.047	5.035952497290252
1565848200	5.055	5.0469525933708494
1565848800	5.055	5.054952663013603
1565849400	5.074	5.054952663737147
1565850000	5.075	5.073952831482281
1565850600	5.061	5.074952840595733
1565851200	5.052	5.060952718862706
1565851800	5.077	5.051952641090357
1565852400	5.065	5.076952858866145
1565853000	5.043	5.064952755323772
1565853600	5.039	5.042952564514867
1565854200	5.028	5.038952527825053
1565854800	5.039	5.027952433409137
1565855400	5.033	5.038952528297991
1565856000	5.018	5.0329524767930485
1565857200	5.094	5.017952347116589
1565857800	5.086	5.093953007757844
1565858400	5.087	5.085952938800705
1565859000	5.065	5.08695294982319
1565860200	5.04	5.064952759054317
1565860800	5.035	5.039952542176237
1565861400	5.03	5.034952499171673
1565862000	5.029	5.029952456471711
1565862600	5.023	5.028952445804824
1565863200	4.994	5.022952396114817
1565863800	4.994	4.993952142792212
1565864400	4.993	4.993952144818859
1565865000	4.991	4.992952134933495
1565865600	5.013	4.990952117658884
1565866200	5.017	5.012952309379293
1565866800	5.013	5.0169523468119275
1565867400	5.011	5.0129523123909205
1565868000	4.993	5.010952295499361
1565868600	4.931	4.992952139149797
1565869200	4.921	4.930951598908393
1565869800	4.933	4.920951514158449
1565870400	4.937	4.932951617246256
1565871000	4.976	4.936951654110204
1565871600	4.988	4.975951991598925
1565872200	4.979	4.987952098213921
1565872800	5.007	4.9789520203293165
1565873400	4.997	5.006952262901791
1565874000	4.998	4.996952176303312
1565874600	4.995	4.997952184655058
1565875200	5.001	4.9949521609548055
1565875800	5.031	5.000952213457381
1565876400	5.018	5.030952473020304
1565877000	5.016	5.017952360445863
1565877600	5.012	5.015952345233584
1565878200	5.024	5.011952310918799
1565878800	5.033	5.023952413661657
1565879400	5.027	5.032952493969109
1565880000	5.035	5.026952441554197
1565880600	5.038	5.0349525104207595
1565881200	5.052	5.037952539078378
1565881800	5.051	5.051952659143761
1565882400	5.049	5.050952652786684
1565883000	5.056	5.048952635998975
1565883600	5.063	5.05595269690049
1565884200	5.068	5.06295275847021
1565884800	5.173	5.067952800177713
1565885400	5.191	5.172953714131001
1565886000	5.188	5.1909538712195005
1565886600	5.19	5.18795384571732
1565887200	5.186	5.189953863502761
1565887800	5.184	5.185953827650423
1565888400	5.175	5.183953810416646
1565889000	5.175	5.174953733642174
1565889600	5.168	5.174953732843871
1565890200	5.15	5.167953674002731
1565890800	5.166	5.149953516328627
1565891400	5.161	5.165953658176385
1565892000	5.154	5.160953614770501
1565892600	5.154	5.153953553082829
1565893200	5.171	5.1539535546756
1565893800	5.163	5.170953700775398
1565894400	5.171	5.162953634115724
1565895000	5.167	5.170953701822546
1565895600	5.141	5.166953667346671
1565896200	5.148	5.1409534416984375
1565896800	5.118	5.147953503806113
1565897400	5.104	5.117953244870149
1565898000	5.104	5.103953123780235
1565898600	5.101	5.103953122898994
1565899200	5.082	5.100953098626228
1565899800	5.142	5.0819529336513
1565900400	5.114	5.141953455748869
1565901000	5.109	5.113953212428532
1565901600	5.13	5.108953167734538
1565902200	5.141	5.129953352731694
1565902800	5.144	5.1409534481390535
1565903400	5.157	5.1439534727446565
1565904000	5.154	5.156953588272152
1565904600	5.147	5.153953562145119
1565905200	5.159	5.146953500815429
1565905800	5.155	5.158953605421701
1565906400	5.153	5.154953572277447
1565907000	5.16	5.152953555243932
1565907600	5.159	5.1599536164964555
1565908200	5.15	5.158953606763261
1565908800	5.152	5.149953530888201
1565909400	5.154	5.151953548520498
1565910000	5.152	5.1539535640096155
1565910600	5.163	5.1519535483470245
1565911200	5.159	5.162953644937847
1565911800	5.161	5.158953608674718
1565912400	5.169	5.160953626736282
1565913000	5.165	5.168953698297732
1565913600	5.161	5.164953661688957
1565914200	5.165	5.160953627927428
1565914800	5.162	5.164953662745388
1565915400	5.157	5.161953639170223
1565916000	5.158	5.15695359485836
1565916600	5.15	5.157953604147328
1565917200	5.136	5.149953535865927
1565917800	5.139	5.135953415366947
1565918400	5.142	5.138953441044751
1565919000	5.119	5.141953466044345
1565919600	5.119	5.118953267488057
1565920800	5.125	5.118953267958257
1565921400	5.109	5.124953321362579
1565922000	5.116	5.108953180648231
1565922600	5.099	5.115953242398525
1565923200	5.12	5.098953095112503
1565923800	5.134	5.11995327839714
1565924400	5.14	5.133953399789953
1565925000	5.162	5.1399534542183325
1565925600	5.178	5.161953643796502
1565926200	5.174	5.177953784777313
1565926800	5.172	5.173953748667043
1565927400	5.168	5.171953732306153
1565928000	5.165	5.167953699507859
1565928600	5.182	5.164953673703864
1565929200	5.193	5.18195382204317
1565929800	5.181	5.192953917479066
1565930400	5.188	5.180953812494258
1565931000	5.181	5.187953875339359
1565931600	5.17	5.1809538146480225
1565932200	5.174	5.169953719462508
1565932800	5.178	5.17395375385386
1565933400	5.179	5.177953788043867
1565934000	5.188	5.178953798868463
1565934600	5.189	5.18795387548682
1565935200	5.188	5.188953886497422
1565935800	5.193	5.187953876291794
1565936400	5.191	5.192953920665893
1565937000	5.191	5.190953903421687
1565937600	5.189	5.190953905256884
1565938200	5.19	5.188953888437652
1565938800	5.183	5.189953897907805
1565939400	5.179	5.182953837039062
1565940000	5.178	5.178953802829363
1565940600	5.169	5.177953794530533
1565941200	5.169	5.168953714842815
1565941800	5.168	5.168953715411924
1565942400	5.17	5.167953707135314
1565943000	5.174	5.1699537247700285
1565943600	5.175	5.173953761490422
1565944800	5.119	5.174953771300098
1565945400	5.117	5.118953283256285
1565946000	5.107	5.1169532682854415
1565946600	5.116	5.106953180632029
1565947200	5.135	5.115953260414952
1565947800	5.13	5.134953426064964
1565948400	5.136	5.129953381434031
1565949000	5.151	5.135953434095307
1565949600	5.152	5.150953566167106
1565950200	5.156	5.15195357484314
1565950800	5.159	5.1559536103938335
1565951400	5.164	5.158953636131863
1565952000	5.168	5.163953679328097
1565952600	5.172	5.167953713459039
1565953200	5.164	5.171953748703657
1565953800	5.168	5.163953681842121
1565954400	5.165	5.167953716963937
1565955000	5.167	5.164953691327593
1565955600	5.165	5.1669537067340015
1565956200	5.17	5.16495369054606
1565957400	5.172	5.169953734140417
1565958000	5.166	5.171953751172095
1565958600	5.143	5.165953699761094
1565959200	5.143	5.142953501307627
1565959800	5.152	5.142953500840127
1565960400	5.151	5.15195358117445
1565961000	5.158	5.150953571021949
1565961600	5.16	5.157953632197349
1565962200	5.156	5.159953650974461
1565962800	5.168	5.155953615937741
1565963400	5.171	5.1679537202435
1565964000	5.163	5.170953748666523
1565964600	5.176	5.162953679999271
1565965200	5.174	5.175953792771867
1565965800	5.164	5.173953774632825
1565966400	5.147	5.1639536874772975
1565967000	5.153	5.146953541052449
1565967600	5.156	5.152953592975832
1565968200	5.152	5.155953620338329
1565968800	5.14	5.151953585385722
1565969400	5.125	5.139953481876496
1565970000	5.147	5.124953352791021
1565970600	5.155	5.146953545097369
1565971200	5.073	5.154953614541008
1565971800	5.091	5.07295290167901
1565972400	5.088	5.090953060203295
1565973000	5.09	5.087953033050562
1565973600	5.086	5.089953050528983
1565974200	5.084	5.085953017952761
1565974800	5.075	5.083953001279545
1565975400	5.075	5.0749529214847
1565976000	5.068	5.074952923707792
1565976600	5.05	5.0679528632653446
1565977200	5.066	5.049952707979037
1565977800	5.061	5.065952845029522
1565978400	5.054	5.060952803633062
1565979000	5.054	5.053952743307666
1565979600	5.071	5.053952743956034
1565980200	5.063	5.070952891786931
1565980800	5.071	5.062952822736774
1565981400	5.067	5.070952892429097
1565982000	5.041	5.0669528568609845
1565982600	5.048	5.040952633227763
1565983200	5.018	5.047952692435788
1565983800	5.004	5.017952434266036
1565984400	5.004	5.0039523134292585
1565985000	5.001	5.003952313720113
1565985600	4.982	5.0009522881931945
1565986200	5.042	4.981952124183026
1565986800	5.014	5.041952645118148
1565987400	5.009	5.013952400537955
1565988000	5.03	5.008952359226971
1565988600	5.041	5.029952541615873
1565989200	5.044	5.040952635972098
1565989800	5.057	5.043952662441396
1565990400	5.054	5.056952775047704
1565991000	5.047	5.053952752114508
1565991600	5.059	5.046952691162674
1565992200	5.055	5.058952794094582
1565992800	5.053	5.054952762005205
1565993400	5.06	5.052952745056307
1565994000	5.059	5.059952803944312
1565994600	5.05	5.05895279576139
1565995800	5.054	5.04995271804204
1565996400	5.052	5.053952753136926
1565997000	5.063	5.0519527379705
1565997600	5.059	5.062952831875113
1565998200	5.061	5.058952797879518
1565998800	5.069	5.060952816405939
1565999400	5.065	5.0689528851810595
1566000600	5.065	5.064952853264311
1566001800	5.057	5.064952853084113
1566002400	5.058	5.056952784240349
1566003000	5.05	5.0579527937758035
1566003600	5.036	5.049952724391705
[truncated: 10,589 more rows]
