# Supplementary material for: A novel dissolved oxygen prediction model based on enhanced semi-naive Bayes for ocean ranches in northeast China
Source: PeerJ Comput Sci. 2021 Jun 11;7:e591. doi: 10.7717/peerj-cs.591 (PMC8205303; doi:10.7717/peerj-cs.591)
Supplement: Supplemental Information 1 — Source code for prediction algorithms built in Go, and source code for comparison algorithms and other related methods built in Python. [file peerj-cs-07-591-s001.zip › packet/Result-ARIMA/Result-ARIMA-0-1-1.csv]

Timestamp	real	predict
1564267200	4.197	4.282804839452284
1564267800	4.253	4.203638008661906
1564268400	4.174	4.249094057976132
1564269000	4.108	4.179802446340944
1564269600	4.037	4.1135449415511385
1564270200	4.102	4.0429141145153915
1564270800	4.14	4.097334210746271
1564271400	4.166	4.136615514436781
1564272000	4.19	4.163651828870442
1564272600	4.257	4.187888911621524
1564273200	4.29	4.251553657833435
1564273800	4.279	4.286946095629955
1564274400	4.421	4.279564941714879
1564275000	4.291	4.409913329568912
1564275600	4.249	4.300221988604404
1564276200	4.306	4.2529407192462765
1564276800	4.353	4.301806030286811
1564277400	4.341	4.348952009973742
1564278000	4.425	4.341565989243692
1564278600	4.349	4.418437514724712
1564279200	4.301	4.354362809341237
1564279800	4.322	4.305108272248344
1564280400	4.293	4.3206276936219625
1564281000	4.257	4.295100552641241
1564281600	4.353	4.259917239774471
1564282200	4.426	4.345683947263092
1564282800	4.377	4.419680808349143
1564283400	4.493	4.380275616268232
1564284000	4.326	4.48415283540024
1564284600	4.392	4.338284671428803
1564285200	4.404	4.387755057181253
1564285800	4.372	4.402678714225901
1564286400	4.433	4.374339592278074
1564287000	4.33	4.42836947975555
1564287600	4.553	4.337620947711199
1564288200	4.453	4.53614078535369
1564288800	4.537	4.459434811666014
1564289400	4.498	4.530894079863967
1564290000	4.572	4.500514159051788
1564290600	4.67	4.566368716398428
1564291200	4.782	4.6618611306055575
1564291800	4.688	4.772574448269959
1564292400	4.55	4.694548839135383
1564293000	4.597	4.561227460134986
1564293600	4.571	4.594156322590752
1564294200	4.535	4.572754755941479
1564294800	4.426	4.537893653999661
1564295400	4.457	4.434678141348535
1564296000	4.419	4.455204752661055
1564296600	4.464	4.421771657537516
1564297200	4.515	4.460651334297731
1564297800	4.605	4.510705987628035
1564298400	4.565	4.597589756775945
1564299000	4.582	4.567490803794662
1564299600	4.416	4.580815538389709
1564300200	4.567	4.428808037943576
1564300800	4.493	4.556162548156885
1564301400	4.529	4.4978766514502935
1564302000	4.578	4.52651818680161
1564302600	4.711	4.573929693998274
1564303200	4.685	4.700251219669824
1564303800	4.703	4.686138985700645
1564304400	4.688	4.701632914235002
1564305000	4.633	4.689012718579723
1564305600	4.603	4.637319806005678
1564306200	4.632	4.6056264694669125
1564306800	4.676	4.62988988722488
1564307400	4.697	4.67234993809737
1564308000	4.732	4.695024991708408
1564308600	4.615	4.729063416799162
1564309200	4.541	4.623850286935027
1564309800	4.435	4.547413271061805
1564310400	4.595	4.443719111488352
1564311000	4.521	4.583141156290036
1564311600	4.602	4.525797260905099
1564312200	4.593	4.596000339542295
1564312800	4.495	4.593182064931278
1564313400	4.442	4.502610166053037
1564314000	4.294	4.446677054917316
1564314600	4.435	4.305860835471353
1564315200	4.478	4.424867049099437
1564315800	4.536	4.473799891764234
1564316400	4.364	4.531092790735704
1564317000	4.498	4.376987812627987
1564317600	4.602	4.488501031551994
1564318200	4.662	4.59308887312416
1564318800	4.434	4.656569891407968
1564319400	4.621	4.451319812409634
1564320000	4.57	4.607701244607862
1564320600	4.601	4.572891121771287
1564321200	4.543	4.59875341000566
1564321800	4.469	4.547300339660761
1564322400	4.473	4.475059893307186
1564323000	4.595	4.473107659034014
1564323600	4.527	4.585431447650854
1564324200	4.553	4.531509340306825
1564324800	4.529	4.551269650376205
1564325400	4.494	4.530686057965633
1564326000	4.542	4.496811311651888
1564326600	4.391	4.538419290141741
1564327200	4.398	4.402456367446846
1564327800	4.501	4.3982941228080366
1564328400	4.456	4.492927947400955
1564329600	4.402	4.458830017904756
1564330200	4.47	4.406383471719593
1564330800	4.375	4.464979595281508
1564331400	4.492	4.38197181364499
1564332000	4.502	4.4833553705554126
1564332600	4.363	4.500491230913329
1564333200	4.295	4.373682097599017
1564333800	4.457	4.301088954316434
1564334400	4.409	4.4447719924066496
1564335000	4.344	4.411739685757365
1564335600	4.338	4.349235446787583
1564336200	4.316	4.33882301557895
1564336800	4.379	4.317727682834384
1564337400	4.361	4.374161311201345
1564338000	4.427	4.361973619935309
1564338600	4.513	4.421868549486876
1564339200	4.539	4.5058309734251045
1564339800	4.455	4.536357389010713
1564340400	4.405	4.4612996942271925
1564341000	4.535	4.409342462310875
1564341600	4.313	4.525134958454279
1564342200	4.422	4.329512680085848
1564342800	4.41	4.414722809451094
1564343400	4.321	4.410315171777973
1564344000	4.238	4.327921462902022
1564344600	4.333	4.244967802697633
1564345200	4.389	4.326069885717957
1564345800	4.372	4.384031078813272
1564346400	4.339	4.372885633720616
1564347000	4.171	4.3415922616776434
1564347600	4.313	4.184267676412443
1564348200	4.29	4.3028903583188045
1564348800	4.327	4.290952104250197
1564349400	4.207	4.324129874745615
1564350000	4.09	4.21609369455615
1564350600	4.408	4.099792216939565
1564351200	4.465	4.383868907383256
1564351800	4.274	4.458609636841949
1564352400	4.353	4.288366632062802
1564353000	4.366	4.3478964767164845
1564353600	4.293	4.364531615621217
1564354200	4.311	4.298533585303211
1564354800	4.297	4.309971517287088
1564355400	4.23	4.2979586981373945
1564356000	4.36	4.235253908056954
1564356600	4.331	4.350199886739497
1564357200	4.255	4.33244564490954
1564357800	4.265	4.260995568574913
1564358400	4.196	4.264632176040362
1564359000	4.184	4.201306475039624
1564359600	4.425	4.185296418808179
1564360200	4.205	4.4062186700357895
1564360800	4.136	4.22066862052922
1564361400	4.121	4.142559861993102
1564362000	3.978	4.122628438622845
1564362600	3.916	3.9892435088095874
1564363200	4.052	3.9216647483039764
1564363800	4.03	4.041759010009239
1564364400	3.98	4.030861744907004
1564365000	3.878	3.9839168038318755
1564365600	4.029	3.886217624547344
1564366200	3.935	4.017785638628181
1564366800	4.004	3.9414114852282465
1564367400	4.033	3.9990515843891523
1564368000	4.278	4.030290012074892
1564368600	4.306	4.2585881387709055
1564369200	4.203	4.302240738631826
1564369800	4.318	4.210699363622351
1564370400	4.395	4.3095604517288315
1564371000	4.404	4.388269742428045
1564371600	4.516	4.4027170755984555
1564372200	4.466	4.507095201237115
1564372800	4.404	4.469158095232104
1564373400	4.401	4.4090378586273316
1564374000	4.221	4.401574335687726
1564374600	4.362	4.235054928231472
1564375200	4.371	4.352025350441884
1564375800	4.467	4.369463146043427
1564376400	4.328	4.459324561060748
1564377000	4.368	4.3382088684904225
1564377600	4.413	4.365617686245188
1564378200	4.238	4.409243275183286
1564378800	4.077	4.251328512068153
1564379400	4.272	4.090566288142639
1564380000	4.243	4.2577648151107415
1564380600	4.315	4.244098843661221
1564381200	4.5	4.3094039401515785
1564381800	4.324	4.485051301246767
1564382400	4.262	4.336534026438159
1564383000	4.282	4.267770668417498
1564383600	4.427	4.280833013170396
1564384200	4.351	4.415521845052165
1564384800	4.37	4.355989110347183
1564385400	4.421	4.36885081753311
1564386000	4.378	4.416870194785307
1564386600	4.323	4.380984362043775
1564387200	4.097	4.327477906289165
1564387800	4.227	4.114957684571903
1564388400	4.043	4.218186620703188
1564389000	4.244	4.05663830078008
1564389600	4.244	4.2292958950283985
1564390200	4.267	4.242795237452879
1564390800	4.232	4.265052621585658
1564391400	4.387	4.23452900687824
1564392000	4.354	4.375024845508281
1564392600	4.382	4.3555897294348
1564393200	4.463	4.379881113150489
1564393800	4.429	4.456447876115268
1564394400	4.37	4.431092613359155
1564395000	4.359	4.374722697702519
1564395600	4.38	4.3601751655443115
1564396200	4.196	4.378396017690947
1564396800	4.347	4.2102058174191574
1564397400	4.454	4.336248898348511
1564398000	4.408	4.44473950179266
1564398600	4.474	4.410819128825848
1564399200	4.372	4.46900648225174
1564399800	4.414	4.379531625658638
1564400400	4.349	4.411251020762455
1564401000	4.384	4.353813760871846
1564401600	4.411	4.381585568708631
1564402200	4.329	4.408646169416264
1564402800	4.336	4.335173966452393
1564403400	4.615	4.335881096819745
1564404000	4.409	4.593120877291638
1564404600	4.044	4.423347706502062
1564405200	4.192	4.073606669204602
1564405800	4.52	4.182684968264805
1564406400	4.489	4.493568361627829
1564407000	4.399	4.489304289584408
1564407600	4.28	4.406008433451417
1564408200	4.269	4.289799074239006
1564408800	4.298	4.270571570272945
1564409400	4.17	4.295800464412547
1564410000	4.151	4.179781923003972
1564410600	4.2	4.153194787598145
1564411200	4.291	4.19628432982136
1564411800	4.263	4.283538674711989
1564412400	4.074	4.264551161991129
1564413000	4.251	4.088844188414065
1564413600	4.259	4.238262888259788
1564414200	3.949	4.257323226996939
1564414800	3.79	3.9730568612128927
1564416000	3.989	3.8042540012290638
1564416600	3.786	3.9744945710595876
1564417200	3.621	3.8006842106623004
1564417800	3.483	3.6349915974693885
1564418400	3.425	3.4948230935425166
1564419000	3.818	3.430397174954416
1564419600	3.838	3.7876296802627505
1564420200	4.086	3.834002688561295
1564420800	3.803	4.066240261055034
1564421400	4.184	3.823529270033392
1564422000	4.334	4.155740090145151
1564422600	4.243	4.3200023877035045
1564423200	3.997	4.248968535735446
1564423800	4.208	4.016652290349828
1564424400	4.285	4.192973893991214
1564425000	4.113	4.277745735257146
1564425600	4.174	4.125833492573033
1564426200	4.223	4.170175621555913
1564426800	4.193	4.218811608550949
1564427400	4.113	4.19496403338812
1564428000	4.275	4.11935688068769
1564428600	4.26	4.2627665775175165
1564429200	4.295	4.260161522682253
1564429800	4.002	4.2922193405478275
1564430400	4.018	4.024652638412411
1564431000	4.255	4.0184634683510385
1564431600	4.237	4.236435420397606
1564432200	4.205	4.236900665162803
1564432800	4.284	4.207440875187215
1564433400	4.34	4.2779542366155345
1564434000	4.353	4.335090559263423
1564434600	4.248	4.351544430005173
1564435200	4.259	4.256047537530121
1564435800	4.256	4.258714004019928
1564436400	4.188	4.256157395749241
1564437000	4.154	4.1932778919287
1564437600	4.043	4.157017640189694
1564438200	4.27	4.051864968833834
1564438800	4.225	4.252874254788974
1564439400	4.321	4.227126172111923
1564440000	4.259	4.31359891159515
1564440600	4.142	4.263218107619864
1564441200	4.133	4.151430650130607
1564441800	4.145	4.1343863150966484
1564442400	4.085	4.144113412758329
1564443000	4.273	4.089569756183437
1564443600	4.137	4.258589160023809
1564444200	4.192	4.146460888630178
1564444800	4.169	4.18837995595282
1564445400	4.162	4.170461203091298
1564446000	4.028	4.162606487660733
1564446600	4.173	4.038479131462347
1564447200	4.154	4.162414076142655
1564447800	4.222	4.154602778927808
1564448400	4.168	4.216668858031969
1564449000	4.33	4.171754114237727
1564449600	4.122	4.317557472555607
1564450200	3.903	4.137254840452661
1564450800	4.096	3.921279029987083
1564451400	4.206	4.082264154269182
1564452000	4.057	4.196257639143049
1564452600	4.021	4.067846355266364
1564453200	4.152	4.024610664048292
1564453800	4.128	4.14197014303661
1564454400	4.181	4.129037700245498
1564455000	4.045	4.176875932944542
1564455600	4.134	4.055268830221792
1564456200	4.144	4.127779191175749
1564456800	4.167	4.142673933813769
1564457400	4.02	4.165039485418085
1564458000	3.898	4.031299931612205
1564458600	3.828	3.908378646677144
1564459200	3.98	3.83423420803317
1564459800	4.027	3.9685296803824395
1564460400	3.966	4.022365201644129
1564461000	3.975	3.970355588783166
1564461600	3.932	3.9745789276406374
1564462200	4.112	3.9352759070235015
1564462800	4.092	4.098106675487507
1564463400	4.074	4.092421729657837
1564464000	3.865	4.0753858231081646
1564464600	3.77	3.8814141233517683
1564465200	3.879	3.778663062310424
1564465800	4.127	3.87108608149784
1564466400	3.894	4.106909796065744
1564467000	4.162	3.910613291938051
1564467600	4.234	4.142255377355468
1564468200	4.208	4.226760081728561
1564468800	4.064	4.209413815516678
1564469400	3.937	4.075331353563321
1564470000	3.808	3.9477745082995144
1564470600	3.921	3.818885328326208
1564471200	4.051	3.912946040323978
1564471800	4.08	4.0401335241413
1564472400	4.136	4.07682202033687
1564473000	4.246	4.131310485764656
1564473600	4.355	4.236965336964024
1564474200	3.784	4.34570501141816
1564474800	4.568	3.8279309057944357
1564475400	4.376	4.509887455946979
1564476000	4.493	4.3864536896632496
1564476600	4.392	4.484583552770659
1564477200	4.442	4.3992140817070835
1564477800	4.39	4.43858791669347
1564478400	4.315	4.393760504495112
1564479000	4.304	4.32112836446502
1564479600	4.173	4.305290020740572
1564480200	4.19	4.183329035145077
1564480800	4.183	4.189420804557396
1564482000	4.218	4.183448441986728
1564482600	4.265	4.215232419551486
1564483200	4.258	4.261038404770679
1564483800	4.104	4.258183583501705
1564484400	4.113	4.11604705917433
1564485000	4.069	4.113182945160552
1564485600	4.122	4.0724117367867105
1564486200	4.032	4.1180512050171485
1564486800	4.076	4.038698209854435
1564487400	4.069	4.073015197962436
1564488000	4.192	4.0692586168900915
1564488600	4.055	4.1823089791913715
1564489200	4.109	4.064938029522212
1564489800	4.06	4.105484476011225
1564490400	4.145	4.063514343810694
1564491000	4.232	4.138546419536451
1564491600	4.138	4.224607910026191
1564492200	4.19	4.144743778857701
1564492800	4.087	4.186391261219355
1564493400	4.057	4.094747262664841
1564494000	4.04	4.059906974198712
1564494600	3.908	4.041506115816033
1564495200	3.926	3.9184238494889305
1564495800	4.216	3.92534734680961
1564496400	4.351	4.193124741026685
1564497000	4.383	4.33855360801574
1564497600	4.231	4.379457461354455
1564498200	4.369	4.242598258880997
1564498800	4.226	4.359023184338214
1564499400	4.305	4.236388209321291
1564500000	4.364	4.299558697747208
1564500600	4.187	4.358886713693232
1564501200	4.241	4.200440054081252
1564501800	4.235	4.237760319709716
1564502400	4.368	4.235161621207884
1564503000	4.11	4.357515973926353
1564503600	4.352	4.129380837740518
1564504200	4.25	4.334460065971147
1564504800	4.424	4.256579567510702
1564505400	4.145	4.410794390107022
1564506000	4.202	4.165828188789791
1564506600	4.195	4.1991024119767335
1564507200	3.977	4.1952668776535935
1564507800	4.075	3.9940931859709354
1564508400	4.088	4.068585733237343
1564509000	4.412	4.086417983065979
1564509600	4.328	4.386362472384786
1564510200	4.272	4.332532006866359
1564510800	4.215	4.276702138884707
1564511400	4.217	4.21979349645611
1564512000	4.164	4.217164259276566
1564512600	4.136	4.168122107203155
1564513200	4.095	4.138468271711428
1564513800	4.151	4.098359503907025
1564514400	4.216	4.146807488210041
1564515000	4.225	4.210507436933956
1564515600	4.21	4.2238059559350525
1564516200	4.17	4.211029572402675
1564516800	4.141	4.173168497685819
1564517400	4.294	4.143471907375653
1564518000	4.097	4.282116448679319
1564518600	4.099	4.111492399049898
1564519200	4.335	4.0999254939525205
1564519800	4.509	4.3164702655751475
1564520400	4.429	4.4938189377997
1564521000	4.456	4.434040202816842
1564521600	4.397	4.454221164138781
1564522200	4.196	4.401442985843088
1564522800	4.326	4.212088224510822
1564524000	4.259	4.316993694903471
1564524600	4.313	4.263502841380404
1564525200	4.226	4.309055548169861
1564525800	4.185	4.232472369775394
1564526400	4.169	4.1886753462256
1564527000	4.246	4.17049062533365
1564527600	4.171	4.240010604791972
1564528200	4.27	4.176368103638982
1564528800	4.273	4.262586178624045
1564529400	4.286	4.272126765815118
1564530000	4.113	4.284854985896722
1564530600	4.071	4.1264509473747495
1564531200	4.171	4.0753014529132106
1564531800	4.293	4.163422927667009
1564532400	4.168	4.282761885579599
1564533000	4.119	4.176964128537022
1564533600	4.215	4.1234995150933225
1564534200	4.224	4.207753132715266
1564534800	4.185	4.222667878576723
1564535400	4.146	4.187905019755732
1564536000	4.084	4.149237676398173
1564536600	4.021	4.089070908417693
1564537200	4.138	4.026292913810624
1564537800	3.965	4.129164357322554
1564538400	4.042	3.9778461413412542
1564539000	3.952	4.036900406098718
1564539600	3.949	3.9586162020660196
1564540200	3.959	3.9496982967064507
1564540800	3.937	3.958211308318693
1564541400	3.858	3.9386096584191375
1564542000	4.156	3.864278033723963
1564542600	4.233	4.1330105663551775
1564543200	4.247	4.225085472841538
1564543800	4.355	4.245222464035943
1564544400	4.304	4.346317176055402
1564545000	4.353	4.307271824905772
1564545600	4.241	4.349351498777747
1564546200	4.3	4.249462107669051
1564546800	4.171	4.295972798537403
1564547400	4.191	4.18076850006048
1564548000	4.096	4.1901402306209885
1564548600	4.191	4.103344133015135
1564549200	4.201	4.184053594126854
1564549800	4.382	4.199612413686419
1564550400	4.24	4.367608412922986
1564551000	4.376	4.249977425388032
1564551600	4.349	4.366037662053958
1564552200	4.233	4.350285520512646
1564552800	4.124	4.2421665363921655
1564553400	3.928	4.133234220213509
1564554000	3.83	3.9440758645965897
1564554600	4.167	3.8389078743726084
1564555200	4.434	4.141150596064343
1564555800	4.255	4.410934027665833
1564556400	4.187	4.267201437421992
1564557000	4.197	4.1932481859965165
1564557600	4.571	4.196649706049915
1564558200	4.465	4.5415242468289385
1564558800	4.285	4.470962171554494
1564559400	4.33	4.2995631479580085
1564560000	4.375	4.327553206350307
1564560600	4.211	4.371216458607631
1564561200	4.399	4.22353944848142
1564561800	4.507	4.385151685701215
1564562400	4.431	4.49736849012195
1564563000	4.329	4.436164290728915
1564563600	4.402	4.33737041602298
1564564200	4.337	4.396865356857529
1564564800	4.317	4.341652346863676
1564565400	4.393	4.318883766156777
1564566000	4.348	4.387119411232524
1564566600	4.37	4.351021473962082
1564567200	4.372	4.36845397372247
1564567800	4.269	4.371667355883294
1564568400	4.301	4.277016943706173
1564569000	4.279	4.299059954180682
1564569600	4.471	4.280522456455285
1564570200	4.383	4.455971255684313
1564570800	4.195	4.388683684038763
1564571400	4.333	4.210172721741342
1564572000	4.218	4.323287795142625
1564572600	4.258	4.226224145825377
1564573200	4.377	4.255446395679282
1564573800	4.131	4.367387719494927
1564574400	4.207	4.149534918860976
1564575000	4.137	4.202425103059908
1564575600	4.165	4.142089879702324
1564576200	4.176	4.163142411902314
1564576800	4.154	4.174933145145733
1564577400	4.124	4.155590671312766
1564578000	4.036	4.1264286402582036
1564578600	4.067	4.043055501451449
1564579200	4.08	4.065060194978641
1564579800	4.112	4.078768539266231
1564580400	4.034	4.109330159275399
1564581000	3.982	4.039868123014759
1564582800	3.839	3.986494098330237
1564583400	4.039	3.8505415141096386
1564584000	4.321	4.024119602936915
1564584600	4.327	4.297599520020271
1564585200	4.401	4.324633899026768
1564585800	4.435	4.394941401619532
1564586400	4.399	4.431796770939471
1564587000	4.488	4.401525322204078
1564587600	4.31	4.481147254608054
1564588200	4.284	4.323404583112256
1564588800	4.334	4.287044034039987
1564589400	4.266	4.330253279331798
1564590000	4.297	4.270998068417473
1564590600	4.157	4.29490070483647
1564591200	4.168	4.167788926312785
1564591800	4.198	4.167927766027854
1564592400	4.264	4.19557971429628
1564593000	4.156	4.25856451554148
1564593600	4.005	4.164010239573574
1564594200	4.231	4.017447079476217
1564594800	4.009	4.21414909382366
1564595400	4.091	4.025080775813073
1564596000	3.96	4.085757934406218
1564596600	3.954	3.9698361088292797
1564597200	3.857	3.9551883249175614
1564597800	4.022	3.8646661200742463
1564598400	3.85	4.009564788775992
1564599000	3.703	3.862496693341164
1564599600	3.867	3.7154886904420525
1564600200	3.302	3.855020192389269
1564600800	3.233	3.345465869193549
1564601400	3.015	3.241785228105226
1564602000	3.035	3.032777085530578
1564602600	2.907	3.0347595296530483
1564603200	2.532	2.916985069253137
1564603800	2.948	2.562212623836121
1564604400	3.758	2.9175685062370813
1564605000	3.985	3.691879190492344
1564605600	4.029	3.9619338787546337
1564606200	3.969	4.023678126824174
1564606800	3.972	3.9732354263150116
1564607400	4.101	3.972039657130362
1564608000	4.331	4.090819012091941
1564608600	4.104	4.312091760785829
1564609200	4.176	4.120282572060713
1564609800	4.226	4.171569449440819
1564610400	4.258	4.221670936404236
1564611000	4.251	4.255092595973377
1564611600	4.496	4.251266462535385
1564612200	4.324	4.476730618344212
1564612800	4.26	4.335940035314208
1564613400	4.43	4.2659087489597765
1564614000	4.201	4.417059749494767
1564614600	4.438	4.217915475125988
1564615200	4.497	4.420656422494801
1564615800	4.326	4.490949972734257
1564616400	4.262	4.338904749811426
1564617000	4.154	4.267986698200938
1564617600	4.183	4.162898505447524
1564618200	4.263	4.181365428887083
1564618800	4.358	4.2565323372586885
1564619400	4.175	4.3499754860448405
1564620000	4.369	4.188690405713027
1564620600	4.329	4.354779321715907
1564621200	4.342	4.330971310937363
1564621800	4.323	4.341079352744281
1564622400	4.381	4.3243662826259035
1564623000	4.227	4.376496417256336
1564623600	4.294	4.238691616503968
1564624200	4.554	4.289599504083752
1564624800	4.535	4.533172792972414
1564625400	4.432	4.5348040487533
1564626000	4.384	4.440024500017083
1564626600	4.314	4.388348268231827
1564627200	4.449	4.319787283964153
1564627800	4.255	4.4387940521492455
1564628400	4.2	4.269388123548958
1564629000	4.332	4.205397020632999
1564629600	4.269	4.321997143464513
1564630200	4.42	4.273110007474015
1564630800	4.259	4.408403031821515
1564631400	4.182	4.270687326762711
1564632000	4.416	4.188914399249038
1564632600	4.536	4.398098183246776
1564633200	4.548	4.525110500728962
1564633800	4.474	4.546148956744629
1564634400	4.477	4.479617038010472
1564635000	4.412	4.477152777164104
1564635600	4.383	4.417066673152872
1564636200	4.405	4.385623440009711
1564636800	4.486	4.4034237562987215
1564637400	4.506	4.479457902613635
1564638000	4.343	4.503861569651964
1564638600	4.278	4.355587509999592
1564639200	4.168	4.284042315787512
1564639800	4.337	4.1770628255294735
1564640400	4.196	4.32437719606746
1564641000	4.397	4.206034045063873
1564641600	4.32	4.381936491666308
1564642200	4.477	4.324814160356684
1564642800	4.545	4.464984268003848
1564643400	4.264	4.538658306879255
1564644000	4.293	4.28553654595491
1564644600	4.35	4.292358799375107
1564645200	4.263	4.345414679468495
1564645800	4.394	4.269424208696197
1564646400	4.582	4.384152547004721
1564647000	4.579	4.566395451348422
1564647600	4.633	4.577957208065021
1564648200	4.374	4.628621690509105
1564648800	4.35	4.393962798403434
1564649400	4.474	4.353401807972891
1564650000	4.436	4.4644666555647525
1564650600	4.556	4.43818460713878
1564651200	4.526	4.5466858904132526
1564654200	4.2	4.527573764832582
1564654800	4.49	4.2256964149017415
1564655400	4.461	4.469162052611783
1564656000	4.506	4.4615888792833465
1564656600	4.447	4.5024546704190085
1564657200	4.568	4.451308136339195
1564657800	4.505	4.558770370638342
1564658400	4.558	4.509176395239554
1564659000	4.61	4.554107827851424
1564659600	4.575	4.605552384712327
1564660200	4.526	4.577350914130906
1564660800	4.474	4.529986317270134
1564661400	4.462	4.478350368753437
1564662000	4.403	4.463232930779859
1564662600	4.368	4.407683700898199
1564663200	4.393	4.371067187440972
1564663800	4.262	4.391221432051698
1564664400	4.342	4.272108335201707
1564665000	3.98	4.336448883106452
1564665600	3.749	4.007980751093893
1564666200	3.676	3.769302705561696
1564666800	3.613	3.683275106049688
1564667400	3.534	3.6184641676468035
1564668000	3.586	3.540578760453716
1564668600	3.415	3.5823686024013353
1564669200	3.342	3.428095758213485
1564669800	3.179	3.348705162177597
1564670400	3.123	3.192275358948214
1564671000	3.265	3.1283802767830857
1564671600	4.242	3.254197599098905
1564672200	4.446	4.164344847710016
1564672800	4.463	4.423856322349224
1564673400	4.397	4.459876181973545
1564674000	4.263	4.401879412073491
1564674600	4.2	4.27384070812786
1564675800	4.251	4.205737393034622
1564676400	4.23	4.247394306351414
1564677000	4.263	4.231309569444335
1564677600	4.21	4.2604591312700935
1564678200	4.324	4.213903379234888
1564678800	4.298	4.315308392723825
1564679400	4.023	4.2993034762182525
1564680000	4.248	4.044619960020916
1564680600	4.202	4.231985757910235
1564681200	4.306	4.204297829052194
1564681800	4.291	4.297964531386505
1564682400	4.359	4.291492058987702
1564683000	3.942	4.353648384317124
1564683600	4.194	3.974250820090891
1564684200	4.276	4.176691585569366
1564684800	4.338	4.268148723104118
1564685400	4.051	4.33246208806207
1564686000	4.195	4.073042547440106
1564686600	3.934	4.185367914985727
1564687200	3.629	3.9536838931276392
1564687800	3.583	3.654429599922612
1564688400	3.657	3.588546276584781
1564689000	4.164	3.651566217014745
1564689600	4.14	4.123723000727099
1564690200	3.892	4.138666768864396
1564690800	3.679	3.9113036123192693
1564691400	3.526	3.6971693485769554
1564692000	3.691	3.539368074594325
1564692600	3.783	3.6790421507491105
1564693200	4.115	3.7747842830398866
1564693800	4.044	4.088254478591181
1564694400	4.238	4.047415177077258
1564695000	4.108	4.222992578290691
1564695600	4.017	4.116966527260354
1564696200	4.049	4.024786463561378
1564696800	4.282	4.047043596705122
1564697400	4.572	4.263510881268291
1564698000	4.604	4.547752538002683
1564698600	4.513	4.599537116340197
1564699200	4.383	4.51973453415568
1564699800	4.332	4.393669817836532
1564700400	4.399	4.3367821617981335
1564701000	4.263	4.394067097148237
1564701600	4.371	4.2732244589623924
1564702200	4.291	4.363277617555632
1564702800	4.346	4.296614503526691
1564703400	4.295	4.342072486382237
1564704000	4.421	4.298637717358847
1564704600	4.348	4.4113489123340095
1564705200	4.405	4.3529150959534935
1564705800	4.426	4.4008609484693455
1564706400	4.415	4.423974799147226
1564707000	4.339	4.415650612543984
1564707600	4.369	4.344958466838399
1564708200	4.394	4.367060379136361
1564708800	4.344	4.391833271015201
1564709400	4.592	4.347698111051762
1564710000	4.421	4.5727838281414925
1564710600	4.483	4.432855142863094
1564711200	4.473	4.4790128418028
1564711800	4.777	4.473418907397175
1564712400	4.697	4.753130492614487
1564713000	4.486	4.701353353064017
1564713600	4.481	4.502844873996118
1564714200	4.5	4.482661194213582
1564714800	4.51	4.498586915221412
1564715400	4.456	4.509051960087174
1564716000	4.507	4.460109625908813
1564716600	4.526	4.503268218063264
1564717200	4.428	4.524163980036696
1564717800	4.53	4.435492233371408
1564718400	4.436	4.522531828987737
1564719000	4.496	4.442737007368929
1564719600	4.524	4.491767687649538
1564720200	4.533	4.521418268516579
1564720800	4.393	4.532038834476035
1564721400	4.464	4.403857136931464
1564722000	4.447	4.459227372707116
1564722600	4.28	4.447906461862877
1564723200	4.19	4.293121888077319
1564723800	4.124	4.1980364214014525
1564724400	4.28	4.129753371489079
1564725000	4.228	4.26815561186851
1564725600	4.259	4.231096071355018
1564726200	4.276	4.256755581452441
1564726800	4.22	4.274435266834912
1564727400	4.23	4.224216609482599
1564728000	4.235	4.229491182058664
1564728600	4.478	4.234512769049331
1564729200	4.293	4.4588402068690485
1564729800	4.196	4.305961529831183
1564730400	4.417	4.204574534772355
1564731000	4.188	4.4002734588746755
1564731600	4.036	4.204609020490735
1564732200	4.329	4.049177855119514
1564732800	4.052	4.306976784252752
1564733400	3.91	4.0719678094698475
1564734000	3.779	3.9226600860000085
1564734600	4.13	3.7902201472304404
1564735200	4.093	4.103260695520524
1564735800	4.129	4.093749598670303
1564736400	4.001	4.126175808340773
1564737000	4.191	4.010773681496184
1564737600	4.196	4.176789286956629
1564738200	4.317	4.194435902711387
1564738800	4.575	4.307319589681354
1564739400	4.487	4.553927678831602
1564740000	4.571	4.492203291870941
1564740600	4.667	4.564759633847499
1564741200	4.573	4.658919590444734
1564741800	4.616	4.579695847526193
1564742400	4.718	4.613097174306998
1564743000	4.773	4.709710600325009
1564743600	4.786	4.767979427751432
1564744200	4.333	4.784534684758688
1564744800	4.203	4.368408365524615
1564745400	4.345	4.215930249532776
1564746000	4.258	4.334811591400707
1564746600	4.295	4.263976758514975
1564747200	4.487	4.292509533572997
1564747800	4.572	4.471675445474448
1564748400	4.545	4.56407111948837
1564749000	4.513	4.546445178429176
1564749600	4.48	4.515573496866816
1564750200	4.474	4.482740298159279
1564750800	4.379	4.474633419711087
1564751400	4.53	4.386455005941474
1564752000	4.543	4.518676547347166
1564752600	4.592	4.541037944410787
1564753200	4.545	4.587946764558911
1564753800	4.484	4.54831993217994
1564754400	4.493	4.488997538589949
1564755000	4.455	4.492633078352287
1564755600	4.357	4.457901892903822
1564756200	4.438	4.364868650121439
1564756800	4.353	4.432204645020214
1564757400	4.443	4.359165367976952
1564758000	4.37	4.436363927043093
1564758600	4.414	4.3751575130593405
1564759200	4.371	4.410896505001916
1564759800	4.528	4.374079218193159
1564760400	4.638	4.515860449911967
1564761000	4.569	4.628357940245947
1564761600	4.429	4.573609076617552
1564762200	4.393	4.440301849700638
1564762800	4.409	4.396660595123619
1564763400	4.381	4.4079777209681215
1564764000	4.212	4.38306466995163
1564764600	4.491	4.225376671821016
1564765200	4.342	4.470086808986555
1564765800	4.376	4.352006576939765
1564766400	4.371	4.374061712264843
1564767000	4.31	4.371186770377712
1564767600	4.352	4.314751815349886
1564768200	4.28	4.3490203430212935
1564768800	4.263	4.285366965369376
1564769400	4.214	4.264702229017594
1564770000	4.183	4.217927469774058
1564770600	4.315	4.185688097604518
1564771200	4.105	4.304788461135974
1564771800	4.249	4.120638892162257
1564772400	4.263	4.238860426855872
1564773000	4.356	4.261048805710552
1564773600	4.474	4.348486346965284
1564774200	4.263	4.4640868287754065
1564774800	4.401	4.278744596134712
1564775400	4.12	4.391340079965408
1564776000	4.217	4.141268203590861
1564776600	4.258	4.210992907132119
1564777200	4.216	4.254250803572444
1564777800	4.241	4.218951265368554
1564778400	3.998	4.239212215458967
1564779000	4.141	4.016901632642584
1564779600	4.198	4.131189283339356
1564780200	4.167	4.192693132807425
1564780800	4.172	4.16896413731178
1564781400	4.25	4.171705914530749
1564782000	4.184	4.24379086043854
1564782600	4.191	4.188644662573403
1564783200	4.257	4.190759575992542
1564783800	4.262	4.251738289693159
1564784400	4.116	4.261138641821718
1564785000	4.206	4.127353238825314
1564785600	4.184	4.199762292421931
1564786200	4.326	4.185183774433191
1564786800	4.273	4.314875889539256
1564787400	4.385	4.276237501795275
1564788000	4.503	4.376395905609417
1564788600	4.401	4.4929949330140495
1564789200	4.468	4.408178798675741
1564789800	4.436	4.463244152243419
1564790400	4.428	4.438088759386095
1564791000	4.236	4.42873996163487
1564791600	4.359	4.251097839669639
1564792200	4.399	4.350462519219485
1564792800	4.406	4.395130386825237
1564793400	4.38	4.405092012142686
1564794000	4.417	4.38191919709028
1564794600	4.431	4.414188540520544
1564795200	4.542	4.429625059585324
1564795800	4.403	4.533112609654441
1564796400	4.367	4.413177007328394
1564797000	4.486	4.370576984940943
1564797600	4.489	4.476871778269664
1564798200	4.427	4.487993737722376
1564798800	4.506	4.431742616091326
1564799400	4.514	4.500108672564332
1564800000	4.527	4.512855297227194
1564800600	4.549	4.52583549517071
1564801200	4.415	4.547126466051935
1564801800	4.497	4.425335820625135
1564802400	4.374	4.491312245125258
1564803000	4.424	4.383171288096435
1564803600	4.562	4.42073611712897
1564804200	4.315	4.550839555179168
1564804800	4.104	4.333494075961911
1564805400	4.114	4.1219887178458485
1564806000	4.282	4.114572202905068
1565313000	5.039	4.2687805573980375
1565313600	5.042	4.9784246394211715
1565314200	5.019	5.036958294067982
1565314800	5.019	5.020362948060718
1565315400	5.017	5.019059079117753
1565316000	5.025	5.017113753444267
1565316600	5.009	5.024332440911207
1565317200	5.016	5.01015655480589
1565317800	4.999	5.01549285482587
1565318400	5.02	5.000247673924237
1565319000	5.034	5.018400081403565
1565319600	5.04	5.032726457475472
1565320200	5.062	5.039380705092257
1565320800	5.078	5.060175203458389
1565321400	5.074	5.07655204547442
1565322000	5.072	5.07415298954124
1565322600	5.068	5.07212161797253
1565323200	5.065	5.0682762579110285
1565323800	5.082	5.065209810982425
1565324400	5.093	5.080633366194578
1565325000	5.081	5.091981019607647
1565325600	5.088	5.0818153039639435
1565326200	5.081	5.087466681440478
1565326800	5.07	5.081460620215657
1565327400	5.074	5.070852887391713
1565328000	5.078	5.073705219553988
1565328600	5.079	5.077615081431066
1565329200	5.088	5.078843715472512
1565329800	5.089	5.087233208355899
1565330400	5.088	5.088813800720219
1565331000	5.093	5.088016545511414
1565331600	5.091	5.092561107888676
1565332200	5.091	5.091075287877572
1565332800	5.089	5.090958549275366
1565333400	5.09	5.089106497686747
1565334000	5.083	5.089882424810749
1565334600	5.079	5.083493306560499
1565335200	5.078	5.079305585821251
1565335800	5.069	5.0780550936313045
1565336400	5.069	5.069663890183005
1565337000	5.068	5.069004605464107
1565337600	5.07	5.068031366544279
1565338200	5.074	5.06979778151885
1565338800	5.075	5.073622325666686
1565340000	5.019	5.0748442569788255
1565340600	5.017	5.023339612561931
1565341200	5.007	5.017450083807496
1565341800	5.016	5.007772950914629
1565342400	5.035	5.0153056003986904
1565343000	5.03	5.033404794120041
1565343600	5.036	5.030219619733753
1565344200	5.051	5.035498004170413
1565344800	5.052	5.049734325780483
1565345400	5.056	5.0517742958568705
1565346000	5.059	5.055620329020609
1565346600	5.064	5.058686835706132
1565347200	5.068	5.063534940926475
1565347800	5.072	5.067601628839366
1565348400	5.064	5.071606905889001
1565349000	5.068	5.064550070515946
1565349600	5.065	5.067681392459342
1565350200	5.067	5.065163090616553
1565350800	5.065	5.066808113135604
1565351400	5.07	5.065094480450298
1565352000	5.073	5.069567044202843
1565352600	5.072	5.072682768335135
1565353200	5.066	5.072006125829548
1565353800	5.043	5.066424321784603
1565354400	5.043	5.044792639465928
1565355000	5.052	5.043093070336948
1565355600	5.051	5.051252505983795
1565356200	5.058	5.050972127866823
1565356800	5.06	5.057400201841663
1565357400	5.056	5.059748117194932
1565358000	5.068	5.056246825555709
1565358600	5.071	5.067029026707725
1565359200	5.063	5.070640486191685
1565359800	5.076	5.0635527082766725
1565360400	5.074	5.074974558461808
1565361000	5.064	5.074029074148051
1565361600	5.047	5.064740385114204
1565362200	5.053	5.048346100006749
1565362800	5.056	5.052586673251649
1565363400	5.052	5.055684169242089
1565364000	5.04	5.052241773065302
1565364600	5.025	5.0409140245784
1565365200	5.047	5.026202416830551
1565365800	5.055	5.045318194738829
1565366400	5.012	5.054191663003209
1565367000	5.009	5.015266900376141
1565367600	5.009	5.0094443201907195
1565368200	4.991	5.008986850293507
1565368800	5.008	4.992364980193547
1565369400	4.993	5.006723514518385
1565370000	4.979	4.994030037549911
1565370600	4.998	4.980132566999183
1565371200	4.961	4.996548028117998
1565371800	4.959	4.963744488937829
1565372400	4.98	4.959324279869557
1565373000	5.007	4.978327224474133
1565373600	5.008	5.004699148514597
1565374200	5.016	5.007692587836378
1565374800	5.022	5.015299307007605
1565375400	5.022	5.021425596123714
1565376000	5.02	5.021906929650375
1565376600	5.015	5.020101865955625
1565377200	5.015	5.015352865925508
1565377800	5.006	5.014979722428662
1565378400	5.005	5.006657444763225
1565379000	5.012	5.00508213605262
1565379600	5.012	5.0114084457084775
1565380200	5.021	5.011905495917947
1565380800	4.993	5.020237513667636
1565381400	4.976	4.995091821125532
1565382000	4.974	4.9774516313344
1565382600	4.99	4.97422283715295
1565383200	4.995	4.988712198929798
1565383800	4.998	4.99445780484711
1565384400	5.003	4.997673552688783
1565385000	4.983	5.002533410884761
1565385600	5.009	4.984486432954695
1565386200	5.013	5.007025958077956
1565386800	5.023	5.012482617246727
1565387400	5.027	5.022125744954512
1565388000	5.019	5.026569148672905
1565388600	5.03	5.019546738429662
1565389200	5.026	5.029130842277564
1565389800	5.027	5.026198089865042
1565390400	5.025	5.0268891032445095
1565391000	5.029	5.025100520778717
1565391600	5.02	5.028645755190042
1565392200	5.016	5.020631337968985
1565392800	5.02	5.0163158851220295
1565393400	5.004	5.019662600044744
1565394000	4.941	5.005182502791235
1565394600	4.927	4.945994036031354
1565395200	4.92	4.928443560995963
1565395800	4.935	4.920614571753012
1565396400	4.921	4.933821083679984
1565397000	4.965	4.921958517749721
1565397600	4.979	4.961569893114767
1565398200	5.006	4.977582253478523
1565398800	4.997	5.003719159863072
1565399400	5.003	4.997479770702182
1565400000	4.988	5.002518200315913
1565400600	4.978	4.98909243906792
1565401200	4.997	4.978823201660792
1565401800	5.001	4.995523750785813
1565402400	4.998	5.000521637104202
1565403000	5.005	4.998149994774425
1565403600	5.005	5.004413741429221
1565404200	4.995	5.004905869171083
1565404800	4.995	4.995730129249802
1565405400	4.986	4.995009208082618
1565406000	4.989	4.986659597587052
1565406600	4.993	4.988767914541307
1565407200	4.988	4.992619323647889
1565407800	4.97	4.988314735832803
1565408400	4.976	4.971390569977281
1565409000	4.978	4.975589530564214
1565409600	4.987	4.977762313219776
1565410200	4.993	4.986225994912523
1565410800	4.998	4.992419613644851
1565411400	5.018	4.997513437249343
1565412000	5.025	5.016342472017417
1565412600	5.034	5.024271911916842
1565413200	5.005	5.033187879079992
1565413800	5.017	5.007166589783391
1565414400	5.052	5.016179460933597
1565415000	5.036	5.049138018102594
1565415600	5.047	5.036984432899036
1565416200	5.055	5.046165406874555
1565416800	5.055	5.054258263141462
1565417400	5.074	5.054894100604779
1565418000	5.075	5.072451437923771
1565418600	5.061	5.074752318528564
1565419200	5.052	5.062032919866352
1565419800	5.077	5.052740613530508
1565420400	5.065	5.075046566853098
1565421000	5.043	5.065741804094584
1565421600	5.039	5.044739047873496
1565422200	5.028	5.0394031490451034
1565422800	5.039	5.028848067699933
1565423400	5.033	5.038154630753086
1565424000	5.018	5.033357176970356
1565424600	5.084	5.019158636718156
1565425200	5.094	5.078858175966938
1565425800	5.086	5.092763064875848
1565426400	5.087	5.086484014547143
1565427000	5.065	5.086912123192544
1565427600	5.05	5.066674058228797
1565428200	5.04	5.0512623828433965
1565428800	5.035	5.040837108360513
1565429400	5.03	5.035410819369655
1565430000	5.029	5.030377282017604
1565430600	5.023	5.029060369370637
1565431200	4.994	5.023428255314376
1565431800	4.994	4.996263958252423
1565432400	4.993	4.994129727793974
1565433000	4.991	4.993040608330636
1565433600	5.013	4.991112153879776
1565434200	5.017	5.0112323453300665
1565434800	5.013	5.016498907812758
1565435400	5.011	5.013226922783468
1565436000	4.993	5.01112696892168
1565436600	4.931	4.994376039725762
1565437200	4.921	4.935930568601233
1565437800	4.933	4.922124262026515
1565438400	4.937	4.932096854793802
1565439000	4.976	4.936566137219552
1565439600	4.988	4.97285351600375
1565440200	4.979	4.986761803356111
1565440800	5.007	4.979561546473085
1565441400	4.997	5.004796231213933
1565442000	4.998	4.9975644107560075
1565442600	4.995	4.997917674926118
1565443200	5.001	4.995181101426143
1565443800	5.031	5.00049475745038
1565444400	5.018	5.028555495150922
1565445000	5.016	5.0187813826536924
1565445600	5.012	5.016170533979325
1565446200	5.024	5.012279650916634
1565446800	5.033	5.023031302696572
1565447400	5.027	5.0321689950952075
1565448000	5.035	5.0273582647885675
1565448600	5.038	5.03435183888989
1565449200	5.052	5.037665632251124
1565449800	5.051	5.05082616834761
1565450400	5.049	5.0509387079516594
1565451000	5.056	5.049104621341711
1565451600	5.063	5.055410666338271
1565452800	5.173	5.062356202621744
1565453400	5.191	5.164260573141196
1565454000	5.188	5.188852809925752
1565454600	5.19	5.188020566198235
1565455200	5.186	5.189798066542372
1565455800	5.184	5.186251942113349
1565456400	5.175	5.184130456323973
1565457000	5.175	5.17567074050929
1565457600	5.168	5.175006153612882
1565458200	5.15	5.168503833420008
1565458800	5.166	5.151406993309951
1565459400	5.161	5.164806870849628
1565460000	5.154	5.161252422901542
1565460600	5.154	5.154523059995246
1565461200	5.171	5.1539943656414335
1565461800	5.163	5.1696173683361035
1565462400	5.171	5.163473247991284
1565463000	5.167	5.1703620809921595
1565463600	5.141	5.167217535246567
1565464200	5.148	5.1430129499192
1565464800	5.118	5.147561413231278
1565465400	5.104	5.1202754653542915
1565466000	5.104	5.105231524144201
1565466600	5.101	5.104049594551986
1565467200	5.082	5.10119240740174
1565467800	5.142	5.083460501690969
1565468400	5.114	5.137353981622976
1565469000	5.109	5.11578776096919
1565469600	5.13	5.109486172269236
1565470200	5.141	5.128341370846945
1565470800	5.144	5.139958627289127
1565471400	5.157	5.1436356774626555
1565472000	5.154	5.155903324896134
1565472600	5.147	5.154102834062494
1565473200	5.159	5.147511266603614
1565473800	5.155	5.158050700408421
1565474400	5.153	5.155192970959058
1565475000	5.16	5.153125565712052
1565475600	5.159	5.159413237563691
1565476200	5.15	5.158985792528807
1565476800	5.152	5.150659227501074
1565477400	5.154	5.151847926541156
1565478000	5.152	5.153784205959375
1565478600	5.163	5.152093443064006
1565479200	5.159	5.16209647837707
1565479800	5.161	5.159196609684783
1565480400	5.169	5.160811661207496
1565481000	5.165	5.168310091895261
1565481600	5.161	5.165213443028037
1565482200	5.165	5.161284338431529
1565482800	5.162	5.164661460308069
1565483400	5.157	5.162162458012703
1565484000	5.158	5.15735890839575
1565484600	5.15	5.1579029556774225
1565485200	5.136	5.150574157492133
1565485800	5.139	5.137098166116037
1565486400	5.142	5.138803738872024
1565487000	5.119	5.141702068195002
1565487600	5.119	5.120736596864
1565488200	5.117	5.119089420177169
1565488800	5.125	5.117117125646118
1565489400	5.109	5.1243337126457265
1565490000	5.116	5.110157608891242
1565490600	5.099	5.115493946840217
1565491200	5.12	5.100248685584837
1565491800	5.134	5.118401216685135
1565492400	5.14	5.132727581591076
1565493000	5.162	5.13938180490394
1565493600	5.178	5.160176342047888
1565494200	5.174	5.176553176411926
1565494800	5.172	5.174154063440944
1565495400	5.168	5.172122688548285
1565496000	5.165	5.168277321330167
1565496600	5.182	5.1652108778543475
1565497200	5.193	5.180634491038279
1565497800	5.181	5.191982136492156
1565498400	5.188	5.1818163542453375
1565499000	5.181	5.1874677713279445
1565499600	5.17	5.181461680699477
1565500200	5.174	5.170853935966275
1565500800	5.178	5.17370630077453
1565501400	5.179	5.177616171968857
1565502000	5.188	5.178844797964984
1565502600	5.189	5.187234310290289
1565503200	5.188	5.188814883760987
1565503800	5.193	5.188017620302701
1565504400	5.191	5.192562197491787
1565505000	5.191	5.191076361456882
1565505600	5.189	5.1909596244621525
1565506200	5.19	5.189107568309458
1565506800	5.183	5.1898835029935375
1565507400	5.179	5.183494366053233
1565508000	5.178	5.1793066269416075
1565508600	5.169	5.178056170362865
1565509200	5.169	5.169664942646349
1565509800	5.168	5.169005677838208
1565510400	5.17	5.168032442302173
1565511000	5.174	5.169798863049188
1565511600	5.175	5.173623418613019
1565512800	5.119	5.174845336737624
1565513400	5.117	5.123340541707403
1565514000	5.107	5.117451134698536
1565514600	5.116	5.107773998510361
1565515800	5.13	5.115306694710954
1565516400	5.136	5.128798708753907
1565517000	5.151	5.1353873785338005
1565517600	5.152	5.149726668993454
1565518200	5.156	5.15177468521491
1565518800	5.159	5.15562131466359
1565519400	5.164	5.158687909698241
1565520000	5.168	5.163536047650349
1565520600	5.172	5.16760272127999
1565521200	5.164	5.171607995498298
1565521800	5.168	5.164551127068555
1565522400	5.165	5.16768247252105
1565523000	5.167	5.165164159970653
1565523600	5.165	5.166809193797237
1565524200	5.17	5.165095552743838
1565524800	5.173	5.1695681315608555
1565525400	5.172	5.172683854210817
1565526000	5.166	5.172007200401678
1565526600	5.143	5.166425380653811
1565527200	5.143	5.144793646824887
1565527800	5.152	5.143094139528874
1565528400	5.151	5.151253606824907
1565529000	5.158	5.15097322044183
1565529600	5.16	5.157401288558408
1565530200	5.156	5.159749200613467
1565530800	5.168	5.156247895786873
1565531400	5.171	5.167030129551432
1565532000	5.163	5.170641571689203
1565532600	5.176	5.163553762465454
1565533200	5.174	5.174975666395383
1565533800	5.164	5.174030150855076
1565534400	5.147	5.164741417876746
1565535000	5.153	5.148347126431997
1565535600	5.156	5.15258771054854
1565536200	5.152	5.15568525996027
1565536800	5.14	5.152242841934837
1565537400	5.125	5.140915067789707
1565538000	5.147	5.126203446111159
1565538600	5.155	5.145319369269239
1565539200	5.073	5.154192769515804
1565539800	5.091	5.079331600797529
1565540400	5.088	5.090036038429041
1565541000	5.09	5.088112713574884
1565541600	5.086	5.089804490683042
1565542200	5.084	5.086251637508676
1565542800	5.075	5.0841296187111995
1565543400	5.075	5.075669918158503
1565544000	5.068	5.0750052722929295
1565544600	5.05	5.0685029553462675
1565545200	5.066	5.051406128480469
1565546400	5.054	5.064805971934455
1565547000	5.054	5.054801400031825
1565547600	5.071	5.054015422155675
1565548200	5.063	5.0696181887725125
1565548800	5.071	5.063472503919809
1565549400	5.067	5.07036119865432
1565550000	5.041	5.06721664936641
1565550600	5.048	5.043012091109712
1565551200	5.018	5.0475605253741005
1565551800	5.004	5.020274610604095
1565552400	5.004	5.005230659889501
1565553000	5.001	5.004048712977244
1565553600	4.982	5.0011915247330085
1565554200	5.042	4.983459639553038
1565554800	5.014	5.0373530384306795
1565555400	5.009	5.015786891117143
1565556000	5.03	5.009485297519836
1565556600	5.041	5.02834047315606
1565557200	5.044	5.0399577299155895
1565557800	5.057	5.043634787712655
1565558400	5.054	5.055902424611906
1565559000	5.047	5.054101891619823
1565559600	5.059	5.047510381311966
1565560200	5.055	5.058049804393612
1565560800	5.053	5.0551920894465825
1565561400	5.06	5.053124684669482
1565562000	5.059	5.059412346263309
1565562600	5.05	5.0589849105128
1565563200	5.052	5.050658350606174
1565563800	5.054	5.051847041713712
1565564400	5.052	5.053783317243081
1565565000	5.063	5.052092561631491
1565565600	5.059	5.0620955828688565
1565566200	5.061	5.0591957243892836
1565566800	5.069	5.060810775122206
1565567400	5.065	5.06830919842749
1565568000	5.061	5.0652125614069785
1565568600	5.065	5.061283501550001
1565569200	5.062	5.064660573815574
1565569800	5.057	5.0621615268403
1565570400	5.058	5.057358028773303
1565571000	5.05	5.057902070427922
1565571600	5.036	5.0505732809693376
1565572200	5.039	5.03709729952787
1565572800	5.042	5.038802853771076
1565573400	5.019	5.041701179926009
1565574000	5.019	5.020735735277482
1565574600	5.017	5.019088542156283
1565575200	5.025	5.017116191947452
1565575800	5.009	5.02433282035346
1565576400	5.016	5.010156737760944
1565577000	4.999	5.0154930575132575
1565577600	5.02	5.000247809816636
1565578200	5.034	5.018400305857502
1565578800	5.04	5.032726686179012
1565579400	5.062	5.039380912891318
1565580000	5.078	5.060175434473306
1565580600	5.074	5.076552268175788
1565581200	5.072	5.074153178624584
1565581800	5.068	5.072121806350119
1565582400	5.065	5.068276441411261
1565583000	5.082	5.065209996518465
1565583600	5.093	5.080633587455471
1565584200	5.081	5.091981236519073
1565584800	5.088	5.081815479851343
1565585400	5.081	5.087466880738681
1565586000	5.07	5.081460802483165
1565586600	5.074	5.07085306335533
1565587200	5.078	5.0737054113600735
1565587800	5.079	5.077615282060111
1565588400	5.088	5.07884391062782
1565589000	5.089	5.087233415546665
1565589600	5.088	5.088813996338949
1565590200	5.093	5.088016733706586
1565590800	5.091	5.092561304784847
1565591400	5.091	5.091075476264856
1565592000	5.089	5.090958740125644
1565592600	5.09	5.0891066854102744
1565593200	5.083	5.089882617548366
1565593800	5.079	5.083493487776975
1565594400	5.078	5.079305746536909
1565595000	5.069	5.078055286135913
1565595600	5.069	5.069664066210488
1565596200	5.068	5.06900479544995
1565596800	5.07	5.068031556506955
1565597400	5.074	5.069797976579194
1565598000	5.075	5.073622525690703
1565599200	5.019	5.074844451819411
1565599800	5.017	5.023339714926256
1565600400	5.007	5.017450262730828
1565601000	5.016	5.00777312736289
1565601600	5.035	5.015305803790976
1565602200	5.03	5.033405025675678
1565602800	5.036	5.030219806719747
1565603400	5.051	5.035498204834929
1565604000	5.052	5.0497345434993814
1565604600	5.056	5.051774488593755
1565605200	5.059	5.0556205291696585
1565605800	5.064	5.058687024682113
1565606400	5.068	5.0635351576197944
1565607000	5.072	5.067601821467618
1565607600	5.064	5.071607105581901
1565608200	5.068	5.064550250328093
1565608800	5.065	5.067681585843884
1565609400	5.067	5.0651632788452305
1565610000	5.065	5.066808307856186
1565610600	5.07	5.065094669017485
1565611200	5.073	5.069567237837578
1565611800	5.072	5.072682966420286
1565612400	5.066	5.072006316753978
1565613000	5.043	5.066424503732404
1565613600	5.043	5.044792791845677
1565614200	5.052	5.043093260605444
1565614800	5.051	5.051252712979929
1565615400	5.058	5.050972337090743
1565616000	5.06	5.0574003916001935
1565616600	5.056	5.059748314615491
1565617200	5.068	5.0562470196822265
1565617800	5.071	5.067029234480201
1565618400	5.063	5.0706406850595105
1565619000	5.076	5.063552887504682
1565619600	5.074	5.0749747689478655
1565620200	5.064	5.074029265874206
1565620800	5.047	5.064740560841463
1565621400	5.053	5.048346266284045
1565622000	5.056	5.052586870650795
1565622600	5.052	5.05568431295044
1565623200	5.04	5.052241962840651
1565623800	5.025	5.040914204996228
1565624400	5.047	5.026202579479813
1565625000	5.055	5.045318463892314
1565625600	5.012	5.054191872602253
1565626200	5.009	5.015267026008638
1565626800	5.009	5.009444498715343
1565627400	4.991	5.008987044985583
1565628000	5.008	4.992365144730994
1565628600	4.993	5.00672373038461
1565629200	4.979	4.994030212441941
1565629800	4.998	4.9801327359950145
1565630400	4.961	4.996548246235185
1565631000	4.959	4.9637446275057515
1565631600	4.98	4.9593244646649115
1565632200	5.007	4.978327451152138
1565632800	5.008	5.004699391843624
1565633400	5.016	5.007692797138186
1565634000	5.022	5.015299514352608
1565634600	5.022	5.021425801914269
1565635200	5.02	5.021907124782759
1565635800	5.015	5.020102065060196
1565636400	5.015	5.015353035371673
1565637000	5.006	5.014979915112051
1565637600	5.005	5.006657616262725
1565638200	5.012	5.005082326632818
1565638800	5.012	5.011408653370857
1565639400	5.021	5.011905691365657
1565640000	4.993	5.020237721882968
1565640600	4.976	4.995091982564836
1565641200	4.974	4.977451835624403
1565641800	4.99	4.974223024708514
1565642400	4.995	4.988712426260621
1565643000	4.998	4.994458014963714
1565643600	5.003	4.997673752504304
1565645400	5.013	5.002533614141219
1565646000	5.023	5.012129857239661
1565646600	5.027	5.022098222495498
1565647200	5.019	5.02656717348611
1565647800	5.03	5.01954674758987
1565648400	5.026	5.029131039380663
1565649000	5.027	5.026198277215787
1565649600	5.025	5.026889301392329
1565650200	5.029	5.025100704092499
1565650800	5.02	5.028645955330471
1565651400	5.016	5.020631517173262
1565652000	5.02	5.016316063562655
1565652600	5.004	5.019662798585858
1565653200	4.941	5.005182667025163
1565653800	4.927	4.945994139466759
1565654400	4.92	4.928443713113071
1565655000	4.935	4.920614748111657
1565655600	4.921	4.933821303677337
1565656200	4.965	4.92195868857708
1565656800	4.979	4.961570165128642
1565657400	5.006	4.977582483825916
1565658000	4.997	5.003719473803121
1565658600	5.003	4.997479956020438
1565659200	4.988	5.002518401794498
1565659800	4.978	4.989092607934838
1565660400	4.997	4.9788233714049825
1565661000	5.001	4.995523975279089
1565661600	4.998	5.000521844953549
1565662200	5.005	4.998150182388903
1565662800	5.005	5.004413945565765
1565663400	4.995	5.004906064150949
1565664000	4.995	4.995730299886872
1565664600	4.986	4.995009398251055
1565665200	4.989	4.986659775258026
1565665800	4.993	4.988768109764072
1565666400	4.988	4.992619526246589
1565667000	4.97	4.988314899818009
1565667600	4.976	4.971390729316928
1565668200	4.978	4.975589724640553
1565668800	4.987	4.977762512707784
1565669400	4.993	4.986226205134682
1565670000	4.998	4.9924198208096895
1565670600	5.018	4.997513638843616
1565671200	5.025	5.016342701420316
1565671800	5.034	5.024272128543389
1565672400	5.005	5.033188090450073
1565673000	5.017	5.007166728796978
1565673600	5.052	5.016179663263292
1565674200	5.036	5.049138278395341
1565674800	5.047	5.036984607042347
1565675400	5.055	5.046165614363039
1565676000	5.055	5.054258417270677
1565676600	5.074	5.054894295066408
1565677200	5.075	5.072451663412375
1565677800	5.061	5.07475251644273
1565678400	5.052	5.062033086791604
1565679000	5.077	5.052740789855693
1565679600	5.065	5.075046799618456
1565680200	5.043	5.065741980705366
1565680800	5.039	5.044739197740096
1565681400	5.028	5.039403372458987
1565682000	5.039	5.028848234062766
1565682600	5.033	5.038154835529787
1565683200	5.018	5.033357403231675
1565683800	5.084	5.01915880167946
1565684400	5.094	5.078858482539427
1565685000	5.086	5.092763291114583
1565685600	5.087	5.086484194399305
1565686200	5.065	5.086912314095231
1565686800	5.05	5.066674172494283
1565687400	5.04	5.051262540387434
1565688000	5.035	5.040837280730932
1565688600	5.03	5.035410998067935
1565689200	5.029	5.030377463302306
1565689800	5.023	5.029060557386586
1565690400	4.994	5.023428386201586
1565691000	4.994	4.996264101178705
1565691600	4.993	4.994129911383615
1565692200	4.991	4.993040796620699
1565692800	5.013	4.9911123433499975
1565693400	5.017	5.011232581547221
1565694000	5.013	5.016499114383165
1565694600	5.011	5.013227107072519
1565695200	4.993	5.01112715766208
1565695800	4.931	4.994376196575999
1565696400	4.921	4.935930649866687
1565697000	4.933	4.922124423119294
1565697600	4.937	4.932097067228443
1565698200	4.976	4.936566376162113
1565698800	4.988	4.97285378270945
1565699400	4.979	4.986762030072625
1565700000	5.007	4.979561729864424
1565700600	4.997	5.004796470988708
1565701200	4.998	4.997564594516807
1565701800	4.995	4.997917865547964
1565702400	5.001	4.995181272012691
1565703000	5.031	5.000494956164637
1565704200	5.016	5.028555741382539
1565704800	5.012	5.016938673235881
1565705400	5.024	5.012340225974552
1565706000	5.033	5.023036253062401
1565706600	5.027	5.032169583725385
1565707200	5.035	5.027358503193279
1565707800	5.038	5.034352047874277
1565708400	5.052	5.037665824617818
1565709000	5.051	5.05082639463499
1565709600	5.049	5.050938901039921
1565710200	5.056	5.049104853496711
1565710800	5.063	5.055410869720372
1565711400	5.068	5.062356408319781
1565712000	5.073	5.067509302286337
1565712600	5.091	5.072521358789981
1565713200	5.088	5.089501126594225
1565713800	5.09	5.088070801597643
1565714400	5.086	5.0898013173939765
1565715000	5.084	5.086251491030899
1565715600	5.075	5.084129721262606
1565716200	5.075	5.07567002717276
1565716800	5.068	5.075005396159993
1565717400	5.05	5.068503071807245
1565718000	5.066	5.051406226889134
1565718600	5.061	5.064806121081225
1565719800	5.054	5.061251662551272
1565720400	5.071	5.0545222994477434
1565721000	5.063	5.069658158354408
1565721600	5.071	5.063475749815197
1565722200	5.067	5.070361580927146
1565723400	5.048	5.067216791752313
1565724000	5.018	5.049462287777536
1565724600	5.004	5.020424085860352
1565725200	5.004	5.00524249286882
1565725800	5.001	5.004049757716874
1565726400	4.982	5.001191719170755
1565727000	5.042	4.983459737188948
1565728200	5.009	5.037353270008034
1565728800	5.03	5.011179769868372
1565729400	5.041	5.02847374929209
1565730000	5.044	5.039968336015294
1565730600	5.057	5.04363574330722
1565731200	5.054	5.055902638076164
1565731800	5.047	5.054102063492925
1565732400	5.059	5.047510497656916
1565733000	5.055	5.05804994707692
1565733600	5.053	5.0551922150151025
1565734200	5.06	5.053124806174014
1565734800	5.059	5.059412482232715
1565735400	5.05	5.058985033017062
1565736000	5.052	5.050658466157217
1565736600	5.054	5.051847170592396
1565737200	5.052	5.053783453995971
1565737800	5.063	5.052092685844146
1565738400	5.059	5.062095725796965
1565739000	5.061	5.0591958470881675
1565739600	5.069	5.060810903744513
1565740200	5.065	5.068309337132261
1565740800	5.061	5.065212683155497
1565741400	5.065	5.061283621308382
1565742000	5.062	5.064660704830176
1565742600	5.057	5.062161698166252
1565743200	5.058	5.057358147950558
1565743800	5.05	5.0579021968969
1565744400	5.036	5.050573395268629
1565745000	5.039	5.0370974004394595
1565745600	5.042	5.03880298022942
1565746200	5.019	5.04170131391386
1565746800	5.019	5.020735828277141
1565747400	5.017	5.019088663781714
1565748000	5.025	5.017116367748034
1565748600	5.009	5.024332959636016
1565749200	5.016	5.010156869656584
1565749800	4.999	5.0154931919207355
1565750400	5.02	5.000247913987043
1565751000	5.034	5.018400461580161
1565751600	5.04	5.032726833153919
1565752200	5.062	5.039381052988767
1565752800	5.078	5.060175596592189
1565753400	5.074	5.076552424077141
1565754000	5.072	5.0741533026245005
1565754600	5.068	5.072121929576574
1565755200	5.065	5.068276561101376
1565755800	5.082	5.065210117961482
1565756400	5.093	5.0806336827392435
1565757000	5.081	5.091981378411666
1565757600	5.088	5.0818155943919425
1565758200	5.081	5.08746700817581
1565758800	5.07	5.081460918987382
1565759400	5.074	5.070853171300383
1565760000	5.078	5.073705545243687
1565760600	5.079	5.07761541437026
1565761200	5.088	5.078844038002832
1565761800	5.089	5.087233555877256
1565762400	5.088	5.0888141255437915
1565763000	5.093	5.088016861219279
1565763600	5.091	5.092561439957595
1565764200	5.091	5.091075600712306
1565764800	5.089	5.090958865578252
1565778000	5.059	5.089106807967886
1565778600	5.064	5.061318000413849
1565779200	5.068	5.063741979922582
1565779800	5.072	5.067618194071253
1565780400	5.064	5.071608504474096
1565781000	5.068	5.064550459053757
1565781600	5.065	5.0676817149804
1565782200	5.067	5.065163392885058
1565782800	5.065	5.066808427148746
1565783400	5.07	5.065094783444774
1565784000	5.073	5.069567367955972
1565784600	5.072	5.072683088040708
1565785200	5.066	5.07200643333055
1565785800	5.043	5.06642460857612
1565786400	5.043	5.044792876870783
1565787000	5.052	5.04309337318118
1565787600	5.051	5.051252841049817
1565788200	5.058	5.050972450689095
1565788800	5.06	5.057400524409452
1565789400	5.056	5.059748436038763
1565790000	5.068	5.056247081716595
1565790600	5.071	5.067029364250183
1565791200	5.063	5.070640806698728
1565791800	5.076	5.063552995604338
1565792400	5.074	5.074974903993528
1565793000	5.064	5.07402938110318
1565793600	5.047	5.064740666269781
1565794200	5.053	5.048346356960957
1565794800	5.056	5.052586991724423
1565795400	5.052	5.055684495164021
1565796000	5.04	5.052242073112745
1565796600	5.025	5.04091430402446
1565797200	5.047	5.026202676426518
1565797800	5.055	5.045318606937639
1565798400	5.012	5.054192004821449
1565799000	5.009	5.015267091503273
1565799600	5.009	5.009444604633144
1565800200	4.991	5.008987158761378
1565800800	5.008	4.9923652416972155
1565801400	4.993	5.006723867874829
1565802000	4.979	4.9940303144748155
1565802600	4.998	4.980132833097519
1565803200	4.961	4.996548388241574
1565803800	4.959	4.963744704601828
1565804400	4.98	4.959324566052919
1565805000	5.007	4.978327595992936
1565805600	5.008	5.004699552881638
1565806200	5.016	5.00769292187935
1565806800	5.022	5.015299645000601
1565807400	5.022	5.021425928040238
1565808000	5.02	5.02190725518828
1565808600	5.015	5.020102170410317
1565809200	5.015	5.01535314188669
1565809800	5.006	5.014980032754646
1565810400	5.005	5.0066577306643865
1565811000	5.012	5.0050824415415
1565811600	5.012	5.0114087796071125
1565812200	5.021	5.0119058189568255
1565812800	4.993	5.020237851766276
1565813400	4.976	4.99509205908362
1565814000	4.974	4.977451926763368
1565814600	4.99	4.974223118077986
1565815200	4.995	4.988712557533933
1565815800	4.998	4.994458141743848
1565816400	5.003	4.997673876246188
1565817000	4.983	5.002533737764004
1565817600	5.009	4.9844866906590575
1565818200	5.013	5.0070263354078115
1565818800	5.023	5.012482951416016
1565819400	5.027	5.022126084641163
1565820000	5.019	5.026569476927431
1565820600	5.03	5.019547030296215
1565821200	5.026	5.029131182618696
1565821800	5.027	5.026198394372511
1565822400	5.025	5.026889420813271
1565823000	5.029	5.025100819153157
1565823600	5.02	5.028646077560895
1565824200	5.016	5.020631624655926
1565824800	5.02	5.016316196976084
1565825400	5.004	5.019662921256558
1565826000	4.941	5.005182768356181
1565826600	4.927	4.945994192809707
1565827200	4.92	4.928443805719245
1565827800	4.935	4.920614859278894
1565828400	4.921	4.933821438271809
1565829000	4.965	4.921958797888348
1565829600	4.979	4.961570330404065
1565830200	5.006	4.9775826307007405
1565830800	4.997	5.003719627406366
1565831400	5.003	4.997480075339918
1565832000	4.988	5.002518527166393
1565832600	4.978	4.989092712124204
1565833200	4.997	4.978823476355981
1565833800	5.001	4.995524115856545
1565834400	4.998	5.00052197150914
1565835000	5.005	4.998150294740662
1565835600	5.005	5.004414073286097
1565836200	4.995	5.0049061851618735
1565836800	4.995	4.995730407759359
1565837400	4.986	4.995009516153603
1565838000	4.989	4.986659880150229
1565838600	4.993	4.988768230463781
1565839200	4.988	4.992619648411403
1565839800	4.97	4.988315012887276
1565840400	4.976	4.971390829500425
1565841000	4.978	4.975589851792352
1565841600	4.987	4.977762634573438
1565842200	4.993	4.986226327529957
1565842800	4.998	4.992419947677119
1565843400	5.018	4.997513767125453
1565844000	5.025	5.016342844270501
1565844600	5.034	5.0242722583491455
1565845200	5.005	5.03318822039757
1565845800	5.017	5.007166819287558
1565846400	5.052	5.01617978896271
1565847000	5.036	5.049138433781171
1565847600	5.047	5.036984713842107
1565848200	5.055	5.046165750345352
1565848800	5.055	5.054258601625934
1565849400	5.074	5.0548944143335985
1565850000	5.075	5.072451801688993
1565850600	5.061	5.074752637980217
1565851200	5.052	5.062033187865131
1565851800	5.077	5.052740894606319
1565852400	5.065	5.075046943302009
1565853000	5.043	5.0657420880806034
1565853600	5.039	5.044739292863118
1565854200	5.028	5.039403432136949
1565854800	5.039	5.0288483383034945
1565855400	5.033	5.038154963940316
1565856000	5.018	5.033357474559175
1565857200	5.094	5.019158900271325
1565857800	5.086	5.0880731029197985
1565858400	5.087	5.086115810740825
1565859000	5.065	5.086883479742517
1565860200	5.04	5.066672039675773
1565860800	5.035	5.042048029681194
1565861400	5.03	5.03550622376565
1565862000	5.029	5.030385047790271
1565862600	5.023	5.029061260137506
1565863200	4.994	5.023428595423929
1565863800	4.994	4.996264197050954
1565864400	4.993	4.9941300275962215
1565865000	4.991	4.9930409138559195
1565865600	5.013	4.991112460332165
1565866200	5.017	5.01123271610023
1565866800	5.013	5.016499237429361
1565867400	5.011	5.013227231085818
1565868000	4.993	5.0111272753416465
1565868600	4.931	4.994376299243123
1565869200	4.921	4.935930718223059
1565869800	4.933	4.922124527975308
1565870400	4.937	4.932097193098043
1565871000	4.976	4.936566465372253
1565871600	4.988	4.972853932595985
1565872200	4.979	4.9867621603793895
1565872800	5.007	4.9795618425098285
1565873400	4.997	5.004796611340899
1565874000	4.998	4.997564706635468
1565874600	4.995	4.997917986016335
1565875200	5.001	4.995181413704807
1565875800	5.031	5.0004950773393215
1565876400	5.018	5.028555889111999
1565877000	5.016	5.018781670115275
1565877600	5.012	5.016170881226633
1565878200	5.024	5.012279995043678
1565878800	5.033	5.023031637510724
1565879400	5.027	5.032169283869291
1565880000	5.035	5.027358562759855
1565880600	5.038	5.034352166740561
1565881200	5.052	5.037665947560691
1565881800	5.051	5.050826516618863
1565882400	5.049	5.050939016413436
1565883000	5.056	5.049104969513478
1565883600	5.063	5.055410993378251
1565884200	5.068	5.062356533545889
1565884800	5.173	5.067509424742444
1565885400	5.191	5.164665971346063
1565886000	5.188	5.188884998494102
1565886600	5.19	5.188023370698627
1565887200	5.186	5.1897985698894376
1565887800	5.184	5.186252249268949
1565888400	5.175	5.184130751683699
1565889000	5.175	5.1756710688700265
1565889600	5.168	5.175006452180366
1565890200	5.15	5.168504117320728
1565890800	5.166	5.151407249336752
1565891400	5.161	5.16480720668017
1565892000	5.154	5.1612527163475
1565892600	5.154	5.154523346903979
1565893200	5.171	5.153994667155472
1565893800	5.163	5.169617711584099
1565894400	5.171	5.163473538137692
1565895000	5.167	5.170362403682199
1565895600	5.141	5.167217825810027
1565896200	5.148	5.143013189302565
1565896800	5.118	5.147561722670271
1565897400	5.104	5.120275698339757
1565898000	5.104	5.105231783941718
1565898600	5.101	5.1040498926019
1565899200	5.082	5.1011927028760145
1565899800	5.142	5.083460762488962
1565900400	5.114	5.13735442413046
1565901000	5.109	5.115788015801562
1565901600	5.13	5.109486456884531
1565902200	5.141	5.128341729555881
1565902800	5.144	5.139958942814673
1565903400	5.157	5.143635994443652
1565904000	5.154	5.1559036615777405
1565904600	5.147	5.154103115371839
1565905200	5.159	5.147511545741447
1565905800	5.155	5.158051028847568
1565906400	5.153	5.155193268764692
1565907000	5.16	5.153125866629989
1565907600	5.159	5.159413555542465
1565908200	5.15	5.158986096663472
1565908800	5.152	5.150659508716476
1565909400	5.154	5.151848231131485
1565910000	5.152	5.153784511939396
1565910600	5.163	5.152093742172077
1565911200	5.159	5.16209681061604
1565911800	5.161	5.159196903812065
1565912400	5.169	5.1608119664703125
1565913000	5.165	5.168310413172021
1565913600	5.161	5.165213739072891
1565914200	5.165	5.161284663150196
1565914800	5.162	5.16466177417617
1565915400	5.157	5.162162754207104
1565916000	5.158	5.15735919753254
1565916600	5.15	5.157903205070156
1565917200	5.136	5.1505744442597505
1565917800	5.139	5.137098428407682
1565918400	5.142	5.138804042450815
1565919000	5.119	5.1417023783105185
1565919600	5.119	5.120736845149404
1565920800	5.125	5.119089718294928
1565921400	5.109	5.124488984959862
1565922000	5.116	5.110170050751588
1565922600	5.099	5.115495218418822
1565923200	5.12	5.10024901923054
1565923800	5.134	5.118401565045558
1565924400	5.14	5.132727927415957
1565925000	5.162	5.139382129544382
1565925600	5.178	5.160176701443015
1565926200	5.174	5.17655352096251
1565926800	5.172	5.174154360576286
1565927400	5.168	5.172122984242667
1565928000	5.165	5.168277617328733
1565928600	5.182	5.165211170996144
1565929200	5.193	5.180634828661498
1565929800	5.181	5.191982463349849
1565930400	5.188	5.181816631921328
1565931000	5.181	5.18746809938153
1565931600	5.17	5.1814619752011115
1565932200	5.174	5.170854207513038
1565932800	5.178	5.173706607906355
1565933400	5.179	5.17761648211671
1565934000	5.188	5.1788451014285615
1565934600	5.189	5.187234632669508
1565935200	5.188	5.188815189551681
1565935800	5.193	5.188017919893663
1565936400	5.191	5.192562509119497
1565937000	5.191	5.191076657428201
1565937600	5.189	5.190959924564553
1565938200	5.19	5.189107872888686
1565938800	5.183	5.189883804929212
1565939400	5.179	5.183494648066291
1565940000	5.178	5.17930691481741
1565940600	5.169	5.178056466891625
1565941200	5.169	5.169665220730449
1565941800	5.168	5.169005975880273
1565942400	5.17	5.168032738634646
1565943000	5.174	5.169799165625609
1565943600	5.175	5.1736237291461356
1565944800	5.119	5.174845642748074
1565945400	5.117	5.12334071531158
1565946000	5.107	5.117451415478039
1565946600	5.116	5.107774276069075
1565947200	5.135	5.11530701666432
1565947800	5.13	5.133406277600206
1565948400	5.136	5.130220989558157
1565949000	5.151	5.135499413216769
1565949600	5.152	5.149735785807235
1565950200	5.156	5.151775688288087
1565950800	5.159	5.155621730791848
1565951400	5.164	5.15868822546844
1565952000	5.168	5.163536366509303
1565952600	5.172	5.167603031352055
1565953200	5.164	5.171608307225762
1565953800	5.168	5.164551411335983
1565954400	5.165	5.16768278087988
1565955000	5.167	5.165164456058058
1565955600	5.165	5.166809499013826
1565956200	5.17	5.165095848205329
1565957400	5.172	5.169568445807456
1565958000	5.166	5.17176271984104
1565958600	5.143	5.166406436418555
1565959200	5.143	5.144792384655495
1565959800	5.152	5.143094315148843
1565960400	5.151	5.151253919371215
1565961000	5.158	5.150973518408354
1565961600	5.16	5.157401611007556
1565962200	5.156	5.159749510414783
1565962800	5.168	5.156248182185278
1565963400	5.171	5.167030458341956
1565964000	5.163	5.170641888409966
1565964600	5.176	5.163554047576285
1565965200	5.174	5.174975994686356
1565965800	5.164	5.174030447467953
1565966400	5.147	5.164741711285313
1565967000	5.153	5.14834733998806
1565967600	5.156	5.152588066342501
1565968200	5.152	5.155685565626671
1565968800	5.14	5.152243133590015
1565969400	5.125	5.140915339902364
1565970000	5.147	5.126203707911015
1565970600	5.155	5.14531971621455
1565971200	5.073	5.15419309694215
1565971800	5.091	5.079331718711438
1565972400	5.088	5.090036355977655
1565973000	5.09	5.088113014898825
1565973600	5.086	5.089804799868156
1565974200	5.084	5.0862519363354215
1565974800	5.075	5.084129919322625
1565975400	5.075	5.075670201402978
1565976000	5.068	5.075005573995856
1565976600	5.05	5.068503243065822
1565977200	5.066	5.051406389628269
1565977800	5.061	5.064806312158531
1565978400	5.054	5.061251840229588
1565979000	5.054	5.054522473161865
1565979600	5.071	5.053993788201166
1565980200	5.063	5.069616813013775
1565980800	5.071	5.063472662705782
1565981400	5.067	5.070361513024926
1565982000	5.041	5.067216948801096
1565982600	5.048	5.043012336902575
1565983200	5.018	5.04756084112867
1565983800	5.004	5.0202748489864675
1565984400	5.004	5.005230919339251
1565985000	5.001	5.004049016563057
1565985600	4.982	5.001191831831688
1565986200	5.042	4.983459903848937
1565986800	5.014	5.037353482405205
1565987400	5.009	5.015787161811616
1565988000	5.03	5.009485586369366
1565988600	5.041	5.028340826635992
1565989200	5.044	5.039958068248091
1565989800	5.057	5.0436351020927
1565990400	5.054	5.055902766433898
1565991000	5.047	5.054102234808071
1565991600	5.059	5.047510672755421
1565992200	5.055	5.058050137856398
1565992800	5.053	5.055192391231267
1565993400	5.06	5.053124987289393
1565994000	5.059	5.059412669707896
1565994600	5.05	5.058985215550011
1565995800	5.054	5.050658634662439
1565996400	5.052	5.053690238469507
1565997000	5.063	5.052085527573063
1565997600	5.059	5.062095338521433
1565998200	5.061	5.059195981394954
1565998800	5.069	5.060811086162547
1565999400	5.065	5.068309523667956
1566000600	5.065	5.065212861061706
1566001800	5.057	5.0649695676692845
1566002400	5.058	5.057578907922044
1566003000	5.05	5.057919669676096
1566003600	5.036	5.050574930240759
[truncated: 10,589 more rows]
