# Supplementary material for: A novel dissolved oxygen prediction model based on enhanced semi-naive Bayes for ocean ranches in northeast China
Source: PeerJ Comput Sci. 2021 Jun 11;7:e591. doi: 10.7717/peerj-cs.591 (PMC8205303; doi:10.7717/peerj-cs.591)
Supplement: Supplemental Information 1 — Source code for prediction algorithms built in Go, and source code for comparison algorithms and other related methods built in Python. [file peerj-cs-07-591-s001.zip › packet/Result-ARIMA/Result-ARIMA-0-1-2.csv]

1564267200	4.197	4.282699573675482
1564267800	4.253	4.204404697096232
1564268400	4.174	4.244885367100082
1564269000	4.108	4.1822105310990905
1564269600	4.037	4.111035922551197
1564270200	4.102	4.039868269571765
1564270800	4.14	4.0932621317561315
1564271400	4.166	4.138795136219939
1564272000	4.19	4.165758403918611
1564272600	4.257	4.189119216805843
1564273200	4.29	4.252262222966815
1564273800	4.279	4.2898269326305085
1564274400	4.421	4.281592339786059
1564275000	4.291	4.408560843417437
1564275600	4.249	4.307341600377884
1564276200	4.306	4.248551567791889
1564276800	4.353	4.29838028428759
1564277400	4.341	4.350910577784372
1564278000	4.425	4.3442856774698395
1564278600	4.349	4.417608792775484
1564279200	4.301	4.358484894073483
1564279800	4.322	4.302715246805357
1564280400	4.293	4.317675012512717
1564281000	4.257	4.295930883573179
1564281600	4.353	4.259138815947022
1564282200	4.426	4.343161091336831
1564282800	4.377	4.423167072518024
1564283400	4.493	4.384667292481463
1564284000	4.326	4.481597292162041
1564284600	4.392	4.3441678224920395
1564285200	4.404	4.380757919643933
1564285800	4.372	4.4041482858316146
1564286400	4.433	4.375750274983425
1564287000	4.33	4.426593813770135
1564287600	4.553	4.340801767150144
1564288200	4.453	4.530428975498593
1564288800	4.537	4.469248786539731
1564289400	4.498	4.527628080027366
1564290000	4.572	4.503571240472696
1564290600	4.67	4.564754441570145
1564291200	4.782	4.6640946650917785
1564291800	4.688	4.776698533569781
1564292400	4.55	4.700905119528152
1564293000	4.597	4.558771110693062
1564293600	4.571	4.586791835208061
1564294200	4.535	4.574041738641632
1564294800	4.426	4.537557280977895
1564295400	4.457	4.433681497969705
1564296000	4.419	4.449860390193595
1564296600	4.464	4.422644972673211
1564297200	4.515	4.459008111266278
1564297800	4.605	4.512059030504989
1564298400	4.565	4.599576048027354
1564299000	4.582	4.572144166443423
1564299600	4.416	4.579527160522757
1564300200	4.567	4.430349888117978
1564300800	4.493	4.547814879054509
1564301400	4.529	4.503868987187901
1564302000	4.578	4.524297914257119
1564302600	4.711	4.574513297727186
1564303200	4.685	4.701755730435602
1564303800	4.703	4.692615495227405
1564304400	4.688	4.701297056282454
1564305000	4.633	4.689558029637173
1564305600	4.603	4.6371671266494205
1564306200	4.632	4.603279190343354
1564306800	4.676	4.6279360539175665
1564307400	4.697	4.6731594971190145
1564308000	4.732	4.697110713846033
1564308600	4.615	4.730061299451734
1564309200	4.541	4.626361291012879
1564309800	4.435	4.542973973330847
1564310400	4.595	4.440259022960472
1564311000	4.521	4.576809626497497
1564311600	4.602	4.5327808535342164
1564312200	4.593	4.593490482993926
1564312800	4.495	4.596153067485081
1564313400	4.442	4.50355705429667
1564314000	4.294	4.4425773395088575
1564314600	4.435	4.303810711945178
1564315200	4.478	4.41696078157282
1564315800	4.536	4.4787328049703365
1564316400	4.364	4.533849829617062
1564317000	4.498	4.381057594470739
1564317600	4.602	4.4802047263363045
1564318200	4.662	4.596896920049306
1564318800	4.434	4.661957622682077
1564319400	4.621	4.456375010093665
1564320000	4.57	4.596481708870824
1564320600	4.601	4.579729567369779
1564321200	4.543	4.597922443222605
1564321800	4.469	4.548607623970962
1564322400	4.473	4.473232728755636
1564323000	4.595	4.4693294956390055
1564323600	4.527	4.584210178115668
1564324200	4.553	4.537572360098426
1564324800	4.529	4.549016934192463
1564325400	4.494	4.531360923361659
1564326000	4.542	4.496221780172779
1564326600	4.391	4.536332795398501
1564327200	4.398	4.405444251677648
1564327800	4.501	4.391941497374763
1564328400	4.456	4.491297273810663
1564329600	4.402	4.463942212504414
1564330200	4.47	4.40562158010591
1564330800	4.375	4.461621428998519
1564331400	4.492	4.385281966977949
1564332000	4.502	4.478878693973862
1564332600	4.363	4.504848739158213
1564333200	4.295	4.3761123074056005
1564333800	4.457	4.295390239054189
1564334400	4.409	4.439445096313817
1564335000	4.344	4.418926682664911
1564335600	4.338	4.348952196992522
1564336200	4.316	4.3354590201009495
1564336800	4.379	4.317106644737941
1564337400	4.361	4.372773248665749
1564338000	4.427	4.364777634038011
1564338600	4.513	4.421096527594516
1564339200	4.539	4.50794278611801
1564339800	4.455	4.540493278451255
1564340400	4.405	4.463663856604094
1564341000	4.535	4.406050370886677
1564341600	4.313	4.521259847845842
1564342200	4.422	4.336616677466895
1564342800	4.41	4.405143526980253
1564343400	4.321	4.413431351715544
1564344000	4.238	4.329060313251589
1564344600	4.333	4.241498996414128
1564345200	4.389	4.320973677635534
1564345800	4.372	4.387315820806055
1564346400	4.339	4.376360186987553
1564347000	4.171	4.341436524285148
1564347600	4.313	4.1837912992318635
1564348200	4.29	4.294129086317502
1564348800	4.327	4.296197924531813
1564349400	4.207	4.3241267195691595
1564350000	4.09	4.218353385901643
1564350600	4.408	4.095555448948238
1564351200	4.465	4.375402452004162
1564351800	4.274	4.471557327264376
1564352400	4.353	4.294903388264397
1564353000	4.366	4.338970740888581
1564353600	4.293	4.366288130365863
1564354200	4.311	4.3004376686286525
1564354800	4.297	4.306699753182169
1564355400	4.23	4.298255662226957
1564356000	4.36	4.23533166248333
1564356600	4.331	4.346184013751762
1564357200	4.255	4.337930404552047
1564357800	4.265	4.261335273675373
1564358400	4.196	4.2608487629448275
1564359000	4.184	4.201650364170797
1564359600	4.425	4.182493305257864
1564360200	4.205	4.403428702678965
1564360800	4.136	4.232959579752621
1564361400	4.121	4.135175477123529
1564362000	3.978	4.11773225540653
1564362600	3.916	3.989232011556488
1564363200	4.052	3.915822830207142
1564363800	4.03	4.036970592268482
1564364400	3.98	4.036749838977218
1564365000	3.878	3.984472236290021
1564365600	4.029	3.8844480485589683
1564366200	3.935	4.011738931955227
1564366800	4.004	3.948090923984196
1564367400	4.033	3.9956661663930046
1564368000	4.278	4.032303779500487
1564368600	4.306	4.258659311749109
1564369200	4.203	4.313109415937646
1564369800	4.318	4.214509260027705
1564370400	4.395	4.30408255714854
1564371000	4.404	4.391899474901657
1564371600	4.516	4.4070589744194075
1564372200	4.466	4.507193039241994
1564372800	4.404	4.4744345864602595
1564373400	4.401	4.408084420089051
1564374000	4.221	4.398339169738497
1564374600	4.362	4.235770566037397
1564375200	4.371	4.343072953313467
1564375800	4.467	4.374317625959807
1564376400	4.328	4.460302916487754
1564377000	4.368	4.343476409660914
1564377600	4.413	4.359815956961254
1564378200	4.238	4.409521183295073
1564378800	4.077	4.2550253136111635
1564379400	4.272	4.084329004065981
1564380000	4.243	4.247793756318057
1564380600	4.315	4.251911411496339
1564381200	4.5	4.309336743396208
1564381800	4.324	4.486534536666457
1564382400	4.262	4.346527944754223
1564383000	4.282	4.261756806171005
1564383600	4.427	4.276361962861635
1564384200	4.351	4.4149987103165556
1564384800	4.37	4.363281064800645
1564385400	4.421	4.366454512827774
1564386000	4.378	4.416592133557322
1564386600	4.323	4.383730096768392
1564387200	4.097	4.326375491389247
1564387800	4.227	4.1137728079764795
1564388400	4.043	4.206813806083866
1564389000	4.244	4.06210498116565
1564389600	4.244	4.22092767313715
1564390200	4.267	4.250268625560187
1564390800	4.232	4.2665674070643815
1564391400	4.387	4.235662290946724
1564392000	4.354	4.372434769802293
1564392600	4.382	4.362423865815477
1564393200	4.463	4.3794321497905
1564393800	4.429	4.4566970790464975
1564394400	4.37	4.435125393153274
1564395000	4.359	4.374249154419092
1564395600	4.38	4.35727907346626
1564396200	4.196	4.377308682009657
1564396800	4.347	4.212477710095298
1564397400	4.454	4.327176909800456
1564398000	4.408	4.44924126144489
1564398600	4.474	4.417254595803849
1564399200	4.372	4.467215737773216
1564399800	4.414	4.382672986441628
1564400400	4.349	4.40692614598922
1564401000	4.384	4.355326258789443
1564401600	4.411	4.378853132592696
1564402200	4.329	4.409506145649767
1564402800	4.336	4.3372937776065195
1564403400	4.615	4.332384673643058
1564404000	4.409	4.590730330520318
1564404600	4.044	4.4373726491075525
1564405200	4.192	4.069285143350276
1564405800	4.52	4.163536011782588
1564406400	4.489	4.495065144455228
1564407000	4.399	4.505680512876351
1564407600	4.28	4.407787858831202
1564408200	4.269	4.286015230904299
1564408800	4.298	4.2645881401485415
1564409400	4.17	4.294316264299975
1564410000	4.151	4.182088168108064
1564410600	4.2	4.147947775747945
1564411200	4.291	4.194082447467101
1564411800	4.263	4.285029590135738
1564412400	4.074	4.269234564047749
1564413000	4.251	4.089626311066444
1564413600	4.259	4.2282765224915515
1564414200	3.949	4.263655210454011
1564414800	3.79	3.977232601736766
1564416000	3.989	3.7916423644458006
1564416600	3.786	3.9635740845051544
1564417200	3.621	3.8100849375948593
1564417800	3.483	3.6290342839587093
1564418400	3.425	3.486828561593332
1564419000	3.818	3.4235871775903015
1564419600	3.838	3.7814288873273965
1564420200	4.086	3.851014820333304
1564420800	3.803	4.068436845435915
1564421400	4.184	3.8363016486065464
1564422000	4.334	4.142147666478073
1564422600	4.243	4.333348023060739
1564423200	3.997	4.259383980598183
1564423800	4.208	4.015266699224993
1564424400	4.285	4.179553960228755
1564425000	4.113	4.284680500488528
1564425600	4.174	4.132406119114317
1564426200	4.223	4.162596426128335
1564426800	4.193	4.2196683340457275
1564427400	4.113	4.197965739950566
1564428000	4.275	4.1189975676234525
1564428600	4.26	4.257751512300594
1564429200	4.295	4.266832185020468
1564429800	4.002	4.292639152780011
1564430400	4.018	4.02807099621619
1564431000	4.255	4.005614952509901
1564431600	4.237	4.233166887153589
1564432200	4.205	4.247926966230208
1564432800	4.284	4.208788507052232
1564433400	4.34	4.275568077199655
1564434000	4.353	4.3378476688024
1564434600	4.248	4.354572266354098
1564435200	4.259	4.25774376035237
1564435800	4.256	4.254005175287142
1564436400	4.188	4.255831470764715
1564437000	4.154	4.193834381702683
1564437600	4.043	4.154274073663449
1564438200	4.27	4.050650218596242
1564438800	4.225	4.246144110564674
1564439400	4.321	4.236699368221442
1564440000	4.259	4.312778523849766
1564440600	4.142	4.267366889752941
1564441200	4.133	4.150224864934036
1564441800	4.145	4.128731481422149
1564442400	4.085	4.142771928367175
1564443000	4.273	4.090621176599817
1564443600	4.137	4.254729949655341
1564444200	4.192	4.155283802841093
1564444800	4.169	4.183464670891343
1564445400	4.162	4.171846687530446
1564446000	4.028	4.162130245737628
1564446600	4.173	4.0389673176992735
1564447200	4.154	4.155396882047445
1564447800	4.222	4.160143221478535
1564448400	4.168	4.21659098423859
1564449000	4.33	4.174906160646947
1564449600	4.122	4.314475870015824
1564450200	3.903	4.145445620001047
1564450800	4.096	3.914946804836966
1564451400	4.206	4.069462998572183
1564452000	4.057	4.2024739241412865
1564452600	4.021	4.075574550833307
1564453200	4.152	4.019018436079339
1564453800	4.128	4.138096546370594
1564454400	4.181	4.134833194998019
1564455000	4.045	4.176537898974712
1564455600	4.134	4.058287050750775
1564456200	4.144	4.121506412835682
1564456800	4.167	4.145450842767389
1564457400	4.02	4.166120205610643
1564458000	3.898	4.033419271542958
1564458600	3.828	3.9029041884375175
1564459200	3.98	3.8282115259968648
1564459800	4.027	3.963565619022051
1564460400	3.966	4.028394108880427
1564461000	3.975	3.9741528878756496
1564461600	3.932	3.972043638954801
1564462200	4.112	3.9354056730309193
1564462800	4.092	4.095024550562468
1564463400	4.074	4.100202463254558
1564464000	3.865	4.076047700447089
1564464600	3.77	3.8818063116625647
1564465200	3.879	3.769942548754102
1564465800	4.127	3.8645507251231255
1564466400	3.894	4.1094384919267934
1564467000	4.162	3.9242505672400676
1564467600	4.234	4.131844736830584
1564468200	4.208	4.235973162511879
1564468800	4.064	4.214963985587066
1564469400	3.937	4.075591487711076
1564470000	3.808	3.9419616113362004
1564470600	3.921	3.8131228006625837
1564471200	4.051	3.9056486360641056
1564471800	4.08	4.0433952948604235
1564472400	4.136	4.083393439720932
1564473000	4.246	4.133102058332394
1564473600	4.355	4.238671197190563
1564474200	3.784	4.350109455030485
1564474800	4.568	3.8376337389427624
1564475400	4.376	4.4796980175198655
1564476000	4.493	4.4179489241303465
1564476600	4.392	4.481810526258207
1564477200	4.442	4.403051948043749
1564477800	4.39	4.434532288713704
1564478400	4.315	4.395532140076695
1564479000	4.304	4.3198311030416106
1564479600	4.173	4.3016494339751
1564480200	4.19	4.1832579869049615
1564480800	4.183	4.183529222235526
1564482000	4.218	4.18329573655873
1564482600	4.265	4.214944782459443
1564483200	4.258	4.262227501025708
1564483800	4.104	4.260578767583632
1564484400	4.113	4.117178738335481
1564485000	4.069	4.10619828584607
1564485600	4.122	4.071943613982529
1564486200	4.032	4.115963792822337
1564486800	4.076	4.041414471933805
1564487400	4.069	4.069167951633762
1564488000	4.192	4.0705271167501005
1564488600	4.055	4.181520100370759
1564489200	4.109	4.071305559230182
1564489800	4.06	4.099969973805079
1564490400	4.145	4.065081814259856
1564491000	4.232	4.13627619366126
1564491600	4.138	4.227362095489541
1564492200	4.19	4.149951695731607
1564492800	4.087	4.182454711971747
1564493400	4.057	4.096947920130977
1564494000	4.04	4.056037731839103
1564494600	3.908	4.039505814499541
1564495200	3.926	3.9184928510624815
1564495800	4.216	3.9193301627196657
1564496400	4.351	4.190842006205435
1564497000	4.383	4.350672294321522
1564497600	4.231	4.387440382432725
1564498200	4.369	4.245824774247381
1564498800	4.226	4.351287601817573
1564499400	4.305	4.242277336369131
1564500000	4.364	4.2938819543605575
1564500600	4.187	4.360778530541797
1564501200	4.241	4.205029449700429
1564501800	4.235	4.229975894975137
1564502400	4.368	4.2361459293041825
1564503000	4.11	4.35686544916633
1564503600	4.352	4.137101699107461
1564504200	4.25	4.322304612448743
1564504800	4.424	4.265903125957476
1564505400	4.145	4.407097623117172
1564506000	4.202	4.174618249078148
1564506600	4.195	4.1876922914040335
1564507200	3.977	4.195560772062507
1564507800	4.075	3.9960341551163063
1564508400	4.088	4.058239748707463
1564509000	4.412	4.088974945869246
1564509600	4.328	4.385571688549601
1564510200	4.272	4.347558440374566
1564510800	4.215	4.275816727222345
1564511400	4.217	4.216734209753432
1564512000	4.164	4.214160401791257
1564512600	4.136	4.168261984396608
1564513200	4.095	4.136435568916746
1564513800	4.151	4.097035347759589
1564514400	4.216	4.144430508856897
1564515000	4.225	4.212252050140009
1564515600	4.21	4.227100472177024
1564516200	4.17	4.211991377719039
1564516800	4.141	4.172772175031261
1564517400	4.294	4.1417645095631865
1564518000	4.097	4.279435670389108
1564518600	4.099	4.1195179714798575
1564519200	4.335	4.092421113620647
1564519800	4.509	4.313190205718159
1564520400	4.429	4.503151827181576
1564521000	4.456	4.444196878058348
1564521600	4.397	4.4515687733801546
1564522200	4.196	4.402165794321634
1564522800	4.326	4.211163007139489
1564524000	4.259	4.306732307794427
1564524600	4.313	4.268254339004725
1564525200	4.226	4.306938224889675
1564525800	4.185	4.234923756625533
1564526400	4.169	4.185556361325848
1564527000	4.246	4.168099600696354
1564527600	4.171	4.238506572638796
1564528200	4.27	4.18027506100271
1564528800	4.273	4.259178633700609
1564529400	4.286	4.275831425644432
1564530000	4.113	4.285699839163276
1564530600	4.071	4.128230922726194
1564531200	4.171	4.068017655617514
1564531800	4.293	4.159506908105444
1564532400	4.168	4.286159896772111
1564533000	4.119	4.1841445653192215
1564533600	4.215	4.119175004104833
1564534200	4.224	4.203763689770415
1564534800	4.185	4.226554874906125
1564535400	4.146	4.18942963352847
1564536000	4.084	4.1477871396746515
1564536600	4.021	4.087448939699295
1564537200	4.138	4.023753209873749
1564537800	3.965	4.125122765473468
1564538400	4.042	3.9838719807024576
1564539000	3.952	4.029688014493482
1564539600	3.949	3.961249805363922
1564540200	3.959	3.946469030374956
1564540800	3.937	3.957310860593027
1564541400	3.858	3.9392547139454646
1564542000	4.156	3.863996050343259
1564542600	4.233	4.1271850723164505
1564543200	4.247	4.237108994531626
1564543800	4.355	4.250896607130764
1564544400	4.304	4.346457459724397
1564545000	4.353	4.312314344249658
1564545600	4.241	4.347526433523642
1564546200	4.3	4.251937060940457
1564546800	4.171	4.290984893542533
1564547400	4.191	4.183427470563816
1564548000	4.096	4.18484893445833
1564548600	4.191	4.103916004168265
1564549200	4.201	4.179434552435813
1564549800	4.382	4.203045600680472
1564550400	4.24	4.367560043118605
1564551000	4.376	4.259021728154979
1564551600	4.349	4.360109371738032
1564552200	4.233	4.355210993808704
1564552800	4.124	4.242935573506807
1564553400	3.928	4.128608986862335
1564554000	3.83	3.9397664965374246
1564554600	4.167	3.8302557547573666
1564555200	4.434	4.133048362545781
1564555800	4.255	4.4233957273622355
1564556400	4.187	4.283045979397292
1564557000	4.197	4.187554752960885
1564557600	4.571	4.191780151304778
1564558200	4.465	4.538827481056997
1564558800	4.285	4.488468841476043
1564559400	4.33	4.2990655271500975
1564560000	4.375	4.318076886486411
1564560600	4.211	4.37146101961579
1564561200	4.399	4.227296052746843
1564561800	4.507	4.3769390036934945
1564562400	4.431	4.503557370016828
1564563000	4.329	4.443063543694692
1564563600	4.402	4.335452601672472
1564564200	4.337	4.391070669950711
1564564800	4.317	4.344600052731668
1564565400	4.393	4.316867364533039
1564566000	4.348	4.385161337026855
1564566600	4.37	4.354582499160027
1564567200	4.372	4.366940401640484
1564567800	4.269	4.372209750921615
1564568400	4.301	4.278034622423579
1564569000	4.279	4.294301933194413
1564569600	4.471	4.281298618283056
1564570200	4.383	4.453968563781981
1564570800	4.195	4.3976271200553345
1564571400	4.333	4.209127790814792
1564572000	4.218	4.313140908736731
1564572600	4.258	4.231720497828293
1564573200	4.377	4.251382370119493
1564573800	4.131	4.367349743182179
1564574400	4.207	4.156926170868227
1564575000	4.137	4.191946419764712
1564575600	4.165	4.143929606432728
1564576200	4.176	4.160647471366501
1564576800	4.154	4.175579805659915
1564577400	4.124	4.156492590753583
1564578000	4.036	4.125757646083891
1564578600	4.067	4.042180772098005
1564579200	4.08	4.060748784932617
1564579800	4.112	4.079413831668725
1564580400	4.034	4.110016848584908
1564581000	3.982	4.041946800013417
1564582800	3.839	3.983649938096498
1564583400	4.039	3.84864974577561
1564584000	4.321	4.016046875896802
1564584600	4.327	4.303375132094459
1564585200	4.401	4.338715534900798
1564585800	4.435	4.396667979358826
1564586400	4.399	4.434474217852838
1564587000	4.488	4.403726952938705
1564587600	4.31	4.479106027927021
1564588200	4.284	4.328280332320586
1564588800	4.334	4.280094037417733
1564589400	4.266	4.327313450360501
1564590000	4.297	4.273649565705762
1564590600	4.157	4.292165678438103
1564591200	4.168	4.169607513738621
1564591800	4.198	4.161964849529482
1564592400	4.264	4.194777690495094
1564593000	4.156	4.259632235724827
1564593600	4.005	4.167975868926956
1564594200	4.231	4.014246854484947
1564594800	4.009	4.204957514872428
1564595400	4.091	4.035584256582914
1564596000	3.96	4.077313996006984
1564596600	3.954	3.9725285799704477
1564597200	3.857	3.950223012138067
1564597800	4.022	3.8641105881351967
1564598400	3.85	4.0041588536600985
1564599000	3.703	3.870335710035212
1564599600	3.867	3.7103359673915253
1564600200	3.302	3.845907818915097
1564600800	3.233	3.355784476024985
1564601400	3.015	3.2188477123413746
1564602000	3.035	3.0268808520720927
1564602600	2.907	3.0249961773809027
1564603200	2.532	2.917439760463213
1564603800	2.948	2.559690627590123
1564604400	3.758	2.8970811204548776
1564605000	3.985	3.7016149602286927
1564605600	4.029	3.999574402788538
1564606200	3.969	4.039231480051225
1564606800	3.972	3.9762927760333917
1564607400	4.101	3.969135660487433
1564608000	4.331	4.089446667961921
1564608600	4.104	4.316204302474233
1564609200	4.176	4.13305148560993
1564609800	4.226	4.162671477425467
1564610400	4.258	4.222457054667969
1564611000	4.251	4.257760331458748
1564611600	4.496	4.253131037873808
1564612200	4.324	4.474821155404308
1564612800	4.26	4.347855200420113
1564613400	4.43	4.260661503005513
1564614000	4.201	4.411457780668377
1564614600	4.438	4.226646173480799
1564615200	4.497	4.41030335867577
1564615800	4.326	4.499065752586196
1564616400	4.262	4.344708132426548
1564617000	4.154	4.26121827237086
1564617600	4.183	4.159401762719272
1564618200	4.263	4.176075010237828
1564618800	4.358	4.256556637807713
1564619400	4.175	4.353174491617998
1564620000	4.369	4.194809802052762
1564620600	4.329	4.3459517813377415
1564621200	4.342	4.338272579657952
1564621800	4.323	4.340860076270832
1564622400	4.381	4.3246463365872065
1564623000	4.227	4.375304940029611
1564623600	4.294	4.242214461203721
1564624200	4.554	4.2827996448899395
1564624800	4.535	4.533023748007729
1564625400	4.432	4.547032013819331
1564626000	4.384	4.441903339197247
1564626600	4.314	4.38371718688951
1564627200	4.449	4.317310100789969
1564627800	4.255	4.434501358967191
1564628400	4.2	4.276293882835036
1564629000	4.332	4.198380853920492
1564629600	4.269	4.317037321301508
1564630200	4.42	4.279101608481049
1564630800	4.259	4.40568850432135
1564631400	4.182	4.27789672085764
1564632000	4.416	4.183545750563722
1564632600	4.536	4.391670354582234
1564633200	4.548	4.534061992364011
1564633800	4.474	4.553269045944374
1564634400	4.477	4.481376838107564
1564635000	4.412	4.473743710834561
1564635600	4.383	4.417045903791057
1564636200	4.405	4.383079258838399
1564636800	4.486	4.401528759601247
1564637400	4.506	4.479690350451947
1564638000	4.343	4.507504266786183
1564638600	4.278	4.358246227336018
1564639200	4.168	4.277402909812441
1564639800	4.337	4.17370590839175
1564640400	4.196	4.317998762535401
1564641000	4.397	4.213784110796585
1564641600	4.32	4.375716481712292
1564642200	4.477	4.333001528000892
1564642800	4.545	4.462073690273397
1564643400	4.264	4.544337015981567
1564644000	4.293	4.291747326022832
1564644600	4.35	4.280177921220871
1564645200	4.263	4.344011038027803
1564645800	4.394	4.2730501826386735
1564646400	4.582	4.379908004465247
1564647000	4.579	4.570067454432684
1564647600	4.633	4.587306390177944
1564648200	4.374	4.629430900757205
1564648800	4.35	4.397929310251259
1564649400	4.474	4.342525299537367
1564650000	4.436	4.460501842218998
1564650600	4.556	4.4439842204467315
1564651200	4.526	4.545229186142566
1564654200	4.2	4.5326549843630275
1564654800	4.49	4.227622466296878
1564655400	4.461	4.452408323047973
1564656000	4.506	4.472052071697918
1564656600	4.447	4.503421033921795
1564657200	4.568	4.453322834237226
1564657800	4.505	4.555556121761456
1564658400	4.558	4.514464524927168
1564659000	4.61	4.551927963212527
1564659600	4.575	4.60692811253257
1564660200	4.526	4.580310689127556
1564660800	4.474	4.52916897235597
1564661400	4.462	4.476231720229116
1564662000	4.403	4.460678378076874
1564662600	4.368	4.40725573995269
1564663200	4.393	4.368712468253209
1564663800	4.262	4.389089235195722
1564664400	4.342	4.273952495390807
1564665000	3.98	4.330366194996697
1564665600	3.749	4.013099985130037
1564666200	3.676	3.755786704248534
1564666800	3.613	3.6708603584724755
1564667400	3.534	3.6143015030244663
1564668000	3.586	3.538216739489902
1564668600	3.415	3.5782114107792236
1564669200	3.342	3.4311037855516497
1564669800	3.179	3.3422110208856712
1564670400	3.123	3.1889153278908937
1564671000	3.265	3.121216911191927
1564671600	4.242	3.2496207037311615
1564672200	4.446	4.163340308447157
1564672800	4.463	4.466540696244381
1564673400	4.397	4.476002895337403
1564674000	4.263	4.40355238678753
1564674600	4.2	4.271416146185406
1564675800	4.251	4.199717353805838
1564676400	4.23	4.243331504768532
1564677000	4.263	4.2334006075808475
1564677600	4.21	4.259809194682099
1564678200	4.324	4.215545618066566
1564678800	4.298	4.312411075924752
1564679400	4.023	4.304073781664341
1564680000	4.248	4.0463612534927105
1564680600	4.202	4.217993244724311
1564681200	4.306	4.212412260377204
1564681800	4.291	4.297207940742778
1564682400	4.359	4.295700530424234
1564683000	3.942	4.353244077500703
1564683600	4.194	3.9800284050160055
1564684200	4.276	4.157045021524938
1564684800	4.338	4.275407202070113
1564685400	4.051	4.337950079281705
1564686000	4.195	4.0783558724262
1564686600	3.934	4.172002842772426
1564687200	3.629	3.9596077158497107
1564687800	3.583	3.6465279869679685
1564688400	3.657	3.573462338769372
1564689000	4.164	3.64691658330703
1564689600	4.14	4.123419314387639
1564690200	3.892	4.161843983052382
1564690800	3.679	3.915799380988248
1564691400	3.526	3.687063914704156
1564692000	3.691	3.5290592760376747
1564692600	3.783	3.669821923127252
1564693200	4.115	3.780543776733504
1564693800	4.044	4.091414565040363
1564694400	4.238	4.06306713861106
1564695000	4.108	4.2208335286236105
1564695600	4.017	4.125487696656284
1564696200	4.049	4.021146014454056
1564696800	4.282	4.041670369865448
1564697400	4.572	4.262626695516746
1564698000	4.604	4.556299812755055
1564698600	4.513	4.61380396680365
1564699200	4.383	4.523721441170737
1564699800	4.332	4.3904476104228705
1564700400	4.399	4.330609231049995
1564701000	4.263	4.390462872922085
1564701600	4.371	4.276931843845278
1564702200	4.291	4.357156028288202
1564702800	4.346	4.300843767195364
1564703400	4.295	4.339101922646333
1564704000	4.421	4.300753720738332
1564704600	4.348	4.408669653201997
1564705200	4.405	4.358555121271833
1564705800	4.426	4.398238571486304
1564706400	4.415	4.425663239379624
1564707000	4.339	4.417109894662614
1564707600	4.369	4.345150365806373
1564708200	4.394	4.363386398173481
1564708800	4.344	4.392400906941772
1564709400	4.592	4.349467374853962
1564710000	4.421	4.569010010127657
1564710600	4.483	4.444543966711391
1564711200	4.473	4.472986183679711
1564711800	4.777	4.474678786083649
1564712400	4.697	4.751070705323329
1564713000	4.486	4.715201486762647
1564713600	4.481	4.5031318326077105
1564714200	4.5	4.472519736592393
1564714800	4.51	4.496598470612739
1564715400	4.456	4.51003782449158
1564716000	4.507	4.461176240603933
1564716600	4.526	4.500591369199488
1564717200	4.428	4.525836190500597
1564717800	4.53	4.437466003073486
1564718400	4.436	4.517620364311983
1564719000	4.496	4.447101661181889
1564719600	4.524	4.48808516693554
1564720200	4.533	4.523075187731799
1564720800	4.393	4.533715545164232
1564721400	4.464	4.40544020250392
1564722000	4.447	4.452596365672015
1564722600	4.28	4.450063367373889
1564723200	4.19	4.2942532581551625
1564723800	4.124	4.191211136631271
1564724400	4.28	4.125002553180401
1564725000	4.228	4.263650125474082
1564725600	4.259	4.237976615420082
1564726200	4.276	4.255540141968204
1564726800	4.22	4.27514060740325
1564727400	4.23	4.225586930459281
1564728000	4.235	4.227084182705907
1564728600	4.478	4.2344661536376496
1564729200	4.293	4.457454853143207
1564729800	4.196	4.317993914230677
1564730400	4.417	4.19898533966362
1564731000	4.188	4.392788151292175
1564731600	4.036	4.215299449266176
1564732200	4.329	4.04207935617648
1564732800	4.052	4.296304580471896
1564733400	3.91	4.08579022486594
1564734000	3.779	3.9140081472241346
1564734600	4.13	3.7825940547881616
1564735200	4.093	4.09410981970469
1564735800	4.129	4.1086647075507585
1564736400	4.001	4.1271522330939385
1564737000	4.191	4.012665225245805
1564737600	4.196	4.169990591005585
1564738200	4.317	4.201737982341366
1564738800	4.575	4.308240812431236
1564739400	4.487	4.557281795644179
1564740000	4.571	4.504969518460152
1564740600	4.667	4.562128767882748
1564741200	4.573	4.660935208583789
1564741800	4.616	4.5852004169866865
1564742400	4.718	4.609353115029246
1564743000	4.773	4.7100266272141065
1564743600	4.786	4.7724427848516555
1564744200	4.333	4.787621691356215
1564744800	4.203	4.372504875656319
1564745400	4.345	4.197014705357287
1564746000	4.258	4.3246534467546915
1564746600	4.295	4.270306646127859
1564747200	4.487	4.289834104937183
1564747800	4.572	4.471169208912462
1564748400	4.545	4.572175484060801
1564749000	4.513	4.551807676584233
1564749600	4.48	4.515049823884233
1564750200	4.474	4.481204794912606
1564750800	4.379	4.472988818609899
1564751400	4.53	4.38667231946296
1564752000	4.543	4.5134466349782825
1564752600	4.592	4.54685914094091
1564753200	4.545	4.589410467644121
1564753800	4.484	4.550780719841734
1564754400	4.493	4.487670729794171
1564755000	4.455	4.489489173375438
1564755600	4.357	4.45814056655128
1564756200	4.438	4.364058339454813
1564756800	4.353	4.42706750329571
1564757400	4.443	4.362614140567032
1564758000	4.37	4.432731765226018
1564758600	4.414	4.378933666804816
1564759200	4.371	4.408122662749109
1564759800	4.528	4.375702757686985
1564760400	4.638	4.513232682390924
1564761000	4.569	4.634109112127319
1564761600	4.429	4.580133957785656
1564762200	4.393	4.438965171181156
1564762800	4.409	4.390090305600137
1564763400	4.381	4.405261123004906
1564764000	4.212	4.383874291622133
1564764600	4.491	4.225575142225205
1564765200	4.342	4.460484674758275
1564765800	4.376	4.364029498396455
1564766400	4.371	4.369594267739285
1564767000	4.31	4.371364029279425
1564767600	4.352	4.31526664473127
1564768200	4.28	4.3460400528531435
1564768800	4.263	4.287255440906951
1564769400	4.214	4.262054527529774
1564770000	4.183	4.21697177375912
1564770600	4.315	4.183694848765241
1564771200	4.105	4.302168098949266
1564771800	4.249	4.127743453659245
1564772400	4.263	4.229687084745624
1564773000	4.356	4.265542990642988
1564773600	4.474	4.349692229772866
1564774200	4.263	4.467362716323375
1564774800	4.401	4.286049796433437
1564775400	4.12	4.381903082234766
1564776000	4.217	4.147567744626642
1564776600	4.258	4.1992074751479205
1564777200	4.216	4.256028945641192
1564777800	4.241	4.222021936278331
1564778400	3.998	4.237517126800997
1564779000	4.141	4.0193321545914005
1564779600	4.198	4.1197339347590765
1564780200	4.167	4.196708152708023
1564780800	4.172	4.173012932446676
1564781400	4.25	4.170694880539755
1564782000	4.184	4.243099768517679
1564782600	4.191	4.192580183898334
1564783200	4.257	4.188421377865512
1564783800	4.262	4.250993920665362
1564784400	4.116	4.2640869066845974
1564785000	4.206	4.129137051157263
1564785600	4.184	4.192692095359941
1564786200	4.326	4.18814780555927
1564786800	4.273	4.313733929250027
1564787400	4.385	4.282640488961676
1564788000	4.503	4.374335821551399
1564788600	4.401	4.4965199787260355
1564789200	4.468	4.414926551129608
1564789800	4.436	4.459098043698686
1564790400	4.428	4.440315732691203
1564791000	4.236	4.427963737418637
1564791600	4.359	4.251853230325514
1564792200	4.399	4.3411193304360784
1564792800	4.406	4.398803346955104
1564793400	4.38	4.40793355584458
1564794000	4.417	4.382665845288406
1564794600	4.431	4.41274541289648
1564795200	4.542	4.430926044620367
1564795800	4.403	4.533243288738893
1564796400	4.367	4.419114579762491
1564797000	4.486	4.36555630792583
1564797600	4.489	4.473273102269689
1564798200	4.427	4.493016522590361
1564798800	4.506	4.433316182535755
1564799400	4.514	4.496744082256942
1564800000	4.527	4.515737015749107
1564800600	4.549	4.526757921552967
1564801200	4.415	4.547546893382915
1564801800	4.497	4.427315570259797
1564802400	4.374	4.485008238802189
1564803000	4.424	4.386603050289574
1564803600	4.562	4.415744887181106
1564804200	4.315	4.551085342493123
1564804800	4.104	4.341778240310935
1564805400	4.114	4.113720545815197
1564806000	4.282	4.103228465885668
1565313000	5.039	4.266626342276571
1565313600	5.042	4.980790153719142
1565314200	5.019	5.071416232983893
1565314800	5.019	5.02619146991529
1565315400	5.017	5.017214164666924
1565316000	5.025	5.016647322658276
1565316600	5.009	5.024226761384126
1565317200	5.016	5.0106318801509575
1565317800	4.999	5.014808031157299
1565318400	5.02	5.000547526014964
1565319000	5.034	5.017575122584381
1565319600	5.04	5.033418625874597
1565320200	5.062	5.040126120543352
1565320800	5.078	5.060373782559651
1565321400	5.074	5.07742485540869
1565322000	5.072	5.075037781721093
1565322600	5.068	5.072058953084641
1565323200	5.065	5.068163801515179
1565323800	5.082	5.065041201257226
1565324400	5.093	5.0803573448972115
1565325000	5.081	5.092631215033013
1565325600	5.088	5.082517139847475
1565326200	5.081	5.086960353394631
1565326800	5.07	5.081709601800223
1565327400	5.074	5.070688085419961
1565328000	5.078	5.07314272667626
1565328600	5.079	5.0776851391722495
1565329200	5.088	5.079058108303707
1565329800	5.089	5.0872455232424985
1565330400	5.088	5.089204009654913
1565331000	5.093	5.0881346355466865
1565331600	5.091	5.0924817182207445
1565332200	5.091	5.091298198675281
1565332800	5.089	5.090911667443237
1565333400	5.09	5.0891030682746115
1565334000	5.083	5.089789939360694
1565334600	5.079	5.0835747007565155
1565335200	5.078	5.079039544489495
1565335800	5.069	5.0778361339733555
1565336400	5.069	5.069662919817049
1565337000	5.068	5.06861235643003
1565337600	5.07	5.067975169338427
1565338200	5.074	5.069751496804876
1565338800	5.075	5.073679455850224
1565340000	5.019	5.075030240544042
1565340600	5.017	5.023812349305027
1565341200	5.007	5.015018787612813
1565341800	5.016	5.007333022289571
1565342400	5.035	5.014849176123467
1565343000	5.03	5.033614897660849
1565343600	5.036	5.031167040663574
1565344200	5.051	5.035375711908248
1565344800	5.052	5.049830667309361
1565345400	5.056	5.052468332139274
1565346000	5.059	5.055747223378393
1565346600	5.064	5.058832341365956
1565347200	5.068	5.063655778009725
1565347800	5.072	5.067812390308621
1565348400	5.064	5.071788854800868
1565349000	5.068	5.0648079570356845
1565349600	5.065	5.067329087933369
1565350200	5.067	5.065295422380654
1565350800	5.065	5.066701796383569
1565351400	5.07	5.065174852853832
1565352000	5.073	5.069462618675289
1565352600	5.072	5.072866189650876
1565353200	5.066	5.072185649770439
1565353800	5.043	5.066443581940311
1565354400	5.043	5.044683173816954
1565355000	5.052	5.04204337087864
1565355600	5.051	5.051023604001838
1565356200	5.058	5.05140163388917
1565356800	5.06	5.057385960257268
1565357400	5.056	5.060024848500383
1565358000	5.068	5.056414686005904
1565358600	5.071	5.066779000591285
1565359200	5.063	5.071111271999883
1565359800	5.076	5.063837081273527
1565360400	5.074	5.074546017465752
1565361000	5.064	5.074545711027558
1565361600	5.047	5.0648315460811935
1565362200	5.053	5.048006483927393
1565362800	5.056	5.05172348191448
1565363400	5.052	5.055810272988125
1565364000	5.04	5.052470949429942
1565364600	5.025	5.0408496677302805
1565365200	5.047	5.025749991157026
1565365800	5.055	5.044419519595348
1565366400	5.012	5.055000372584095
1565367000	5.009	5.01611179901512
1565367600	5.009	5.007629743633026
1565368200	4.991	5.008515104737412
1565368800	5.008	4.99251416774735
1565369400	4.993	5.005838270930705
1565370000	4.979	4.99474753850918
1565370600	4.998	4.97972435028603
1565371200	4.961	4.995678547223972
1565371800	4.959	4.964743988093389
1565372400	4.98	4.957885925547102
1565373000	5.007	4.977798849717262
1565373600	5.008	5.0054432351359885
1565374200	5.016	5.009044642645203
1565374800	5.022	5.015470928231542
1565375400	5.022	5.021705097005937
1565376000	5.02	5.022220126333663
1565376600	5.015	5.02015556606434
1565377200	5.015	5.015294069859413
1565377800	5.006	5.014745648396495
1565378400	5.005	5.006688127970218
1565379000	5.012	5.0047037414096165
1565379600	5.012	5.011251003403915
1565380200	5.021	5.0122155953739975
1565380800	4.993	5.020233048131297
1565381400	4.976	4.995679934490985
1565382000	4.974	4.9764146540174625
1565382600	4.99	4.973274551322869
1565383200	4.995	4.988410235793531
1565383800	4.998	4.995138545969446
1565384400	5.003	4.998002731596575
1565385000	4.983	5.002652290300868
1565385600	5.009	4.984860161796587
1565386200	5.013	5.006000766944337
1565386800	5.023	5.013436676131824
1565387400	5.027	5.022447096220726
1565388000	5.019	5.026991629299232
1565388600	5.03	5.0198413713523955
1565389200	5.026	5.028722747281961
1565389800	5.027	5.026641781952082
1565390400	5.025	5.026799156320599
1565391000	5.029	5.025122395020174
1565391600	5.02	5.028539102360855
1565392200	5.016	5.020857959109565
1565392800	5.02	5.015984735958587
1565393400	5.004	5.019389824419105
1565394000	4.941	5.005451010975773
1565394600	4.927	4.9457825751935625
1565395200	4.92	4.925665477578982
1565395800	4.935	4.919592940399573
1565396400	4.921	4.933376713606003
1565397000	4.965	4.922703830476869
1565397600	4.979	4.960771504788224
1565398200	5.006	4.979289828207586
1565398800	4.997	5.004482184661008
1565399400	5.003	4.998792869341876
1565400000	4.988	5.002255359077699
1565400600	4.978	4.989362275479853
1565401200	4.997	4.97828493682466
1565401800	5.001	4.994837905822042
1565402400	4.998	5.001264649544498
1565403000	5.005	4.9985084501841195
1565403600	5.005	5.004249098237049
1565404200	4.995	5.005179239623231
1565404800	4.995	4.995857821818259
1565405400	4.986	4.994568127160208
1565406000	4.989	4.986647429255
1565406600	4.993	4.988365367466429
1565407200	4.988	4.992660435733272
1565407800	4.97	4.988559347796479
1565408400	4.976	4.9713325669340955
1565409000	4.978	4.974718085862552
1565409600	4.987	4.977880204895051
1565410200	4.993	4.986317823261032
1565410800	4.998	4.992788990863453
1565411400	5.018	4.997805583598154
1565412000	5.025	5.016455832263329
1565412600	5.034	5.025127212236397
1565413200	5.005	5.0335757901162905
1565413800	5.017	5.007799055435669
1565414400	5.052	5.014880051858219
1565415000	5.036	5.0491851091930435
1565415600	5.047	5.038749474747551
1565416200	5.055	5.045653119344431
1565416800	5.055	5.054522164116826
1565417400	5.074	5.055331347557554
1565418000	5.075	5.072374441862772
1565418600	5.061	5.075566240688908
1565419200	5.052	5.0623185181321855
1565419800	5.077	5.052182204522953
1565420400	5.065	5.074362598727377
1565421000	5.043	5.066869577352644
1565421600	5.039	5.044576999526193
1565422200	5.028	5.038357913343622
1565422800	5.039	5.028589185172932
1565423400	5.033	5.037594955936233
1565424000	5.018	5.033813611202072
1565424600	5.084	5.019100677217969
1565425200	5.094	5.077681434782536
1565425800	5.086	5.09546982329665
1565426400	5.087	5.087497146194792
1565427000	5.065	5.08656991913337
1565427600	5.05	5.066778391568049
1565428200	5.04	5.0504211100334455
1565428800	5.035	5.040091531677764
1565429400	5.03	5.0349203993356815
1565430000	5.029	5.030145098793121
1565430600	5.023	5.028829299130351
1565431200	4.994	5.023400197729204
1565431800	4.994	4.996209177539702
1565432400	4.993	4.992820524651005
1565433000	4.991	4.992837274047516
1565433600	5.013	4.991117360321981
1565434200	5.017	5.010994537127517
1565434800	5.013	5.017420502492008
1565435400	5.011	5.013600600962408
1565436000	4.993	5.010976308040246
1565436600	4.931	4.994375357589219
1565437200	4.921	4.93557408647291
1565437800	4.933	4.919353172057882
1565438400	4.937	4.931127395785869
1565439000	4.976	4.937061234748739
1565439600	4.988	4.972879147079028
1565440200	4.979	4.988405389634381
1565440800	5.007	4.980436884000105
1565441400	4.997	5.00425351184232
1565442000	4.998	4.998766659389793
1565442600	4.995	4.99769179950916
1565443200	5.001	4.995148117939947
1565443800	5.031	5.0003296390755825
1565444400	5.018	5.028587160107079
1565445000	5.016	5.0202369798725295
1565445600	5.012	5.015839558892525
1565446200	5.024	5.0120907259900145
1565446800	5.033	5.022759269505658
1565447400	5.027	5.0326097597434
1565448000	5.035	5.027892875778332
1565448600	5.038	5.034091314179325
1565449200	5.052	5.037936637749055
1565449800	5.051	5.0509229937637645
1565450400	5.049	5.051577541192778
1565451000	5.056	5.049176707455347
1565451600	5.063	5.055252026301395
1565452800	5.173	5.062595146529377
1565453400	5.191	5.163841702962211
1565454000	5.188	5.193586096101564
1565454600	5.19	5.189652181070887
1565455200	5.186	5.18967289768949
1565455800	5.184	5.18628392170503
1565456400	5.175	5.183984276716119
1565457000	5.175	5.175620697318235
1565457600	5.168	5.174603110577636
1565458200	5.15	5.168491324420098
1565458800	5.166	5.15124103979936
1565459400	5.161	5.163858211127733
1565460000	5.154	5.1618612483733015
1565460600	5.154	5.1544984915386225
1565461200	5.171	5.153642903363423
1565461800	5.163	5.16944388362448
1565462400	5.171	5.164285202473016
1565463000	5.167	5.170088665395616
1565463600	5.141	5.16751970317901
1565464200	5.148	5.143086721140992
1565464800	5.118	5.146341027092847
1565465400	5.104	5.120602026072233
1565466000	5.104	5.104102290693849
1565466600	5.101	5.103215878810905
1565467200	5.082	5.101138123661392
1565467800	5.142	5.083492948860979
1565468400	5.114	5.136080506802946
1565469000	5.109	5.118473059856453
1565469600	5.13	5.108772740443407
1565470200	5.141	5.127708770657177
1565470800	5.144	5.140767913073332
1565471400	5.157	5.144273345237854
1565472000	5.154	5.156008083389878
1565472600	5.147	5.1546970668406775
1565473200	5.159	5.147522564818113
1565473800	5.155	5.157624193762717
1565474400	5.153	5.155693750908674
1565475000	5.16	5.153066244770843
1565475600	5.159	5.159238269993287
1565476200	5.15	5.1592852517883125
1565476800	5.152	5.150738173950429
1565477400	5.154	5.15142809752993
1565478000	5.152	5.153789643499917
1565478600	5.163	5.152222182424875
1565479200	5.159	5.161949542867263
1565479800	5.161	5.159690238245859
1565480400	5.169	5.160708671920833
1565481000	5.165	5.16830187231266
1565481600	5.161	5.16560878524292
1565482200	5.165	5.161199966863594
1565482800	5.162	5.16442080015283
1565483400	5.157	5.162331520629008
1565484000	5.158	5.157301438095745
1565484600	5.15	5.157654018637731
1565485200	5.136	5.150640502390104
1565485800	5.139	5.136863792687264
1565486400	5.142	5.138112511123189
1565487000	5.119	5.141716097808783
1565487600	5.119	5.121074033064001
1565488200	5.117	5.118110334191732
1565488800	5.125	5.11695498636402
1565489400	5.109	5.12421388643139
1565490000	5.116	5.110617896539311
1565490600	5.099	5.114808440039478
1565491200	5.12	5.10054913423681
1565491800	5.134	5.117576311315949
1565492400	5.14	5.13341962428047
1565493000	5.162	5.140127151628051
1565493600	5.178	5.160374872626992
1565494200	5.174	5.177425921321733
1565494800	5.172	5.175038785128089
1565495400	5.168	5.17205997049309
1565496000	5.165	5.168164827172869
1565496600	5.182	5.165042231639741
1565497200	5.193	5.180358431961428
1565497800	5.181	5.192632268829524
1565498400	5.188	5.1825181270595575
1565499000	5.181	5.186961411952328
1565499600	5.17	5.181710615726781
1565500200	5.174	5.170689094658375
1565500800	5.178	5.173143787079069
1565501400	5.179	5.177686186700111
1565502000	5.188	5.179059134096325
1565502600	5.189	5.187246581122837
1565503200	5.188	5.189205038665955
1565503800	5.193	5.188135657095314
1565504400	5.191	5.192482770221974
1565505000	5.191	5.191299226509819
1565505600	5.189	5.190912698384738
1565506200	5.19	5.189104096667425
1565506800	5.183	5.189790979318353
1565507400	5.179	5.1835757137376595
1565508000	5.178	5.1790405778512785
1565508600	5.169	5.177837177207206
1565509200	5.169	5.169663929061752
1565509800	5.168	5.168613395942949
1565510400	5.17	5.16797620412243
1565511000	5.174	5.169752532741667
1565511600	5.175	5.173680500220661
1565512800	5.119	5.175031274935176
1565513400	5.117	5.123813227952021
1565514000	5.107	5.115019864627757
1565514600	5.116	5.107334048959005
1565515800	5.13	5.114850243843152
1565516400	5.136	5.129044352091652
1565517000	5.151	5.136037752443382
1565517600	5.152	5.149983776721569
1565518200	5.156	5.152452688187059
1565518800	5.159	5.155739999765911
1565519400	5.164	5.158833419519403
1565520000	5.168	5.163657198886464
1565520600	5.172	5.167813460837631
1565521200	5.164	5.171789882230967
1565521800	5.168	5.164808960826453
1565522400	5.165	5.167330140368001
1565523000	5.167	5.165296448102404
1565523600	5.165	5.166702835191951
1565524200	5.17	5.165175880698146
1565524800	5.173	5.169463670151527
1565525400	5.172	5.172867224085003
1565526000	5.166	5.172186677095449
1565526600	5.143	5.166444601089979
1565527200	5.143	5.144684142645048
1565527800	5.152	5.142044425214256
1565528400	5.151	5.151024675244885
1565529000	5.158	5.151402657715319
1565529600	5.16	5.157387012450957
1565530200	5.156	5.160025882815701
1565530800	5.168	5.156415702358187
1565531400	5.171	5.166780073822382
1565532000	5.163	5.171112310810512
1565532600	5.176	5.163838084885629
1565533200	5.174	5.174547087810256
1565533800	5.164	5.174546740112361
1565534400	5.147	5.164832545718494
1565535000	5.153	5.148007480953319
1565535600	5.156	5.151724542419826
1565536200	5.152	5.155811317979772
1565536800	5.14	5.152471966769765
1565537400	5.125	5.140850667381033
1565538000	5.147	5.125750992164954
1565538600	5.155	5.144420633976599
1565539200	5.073	5.15500142214126
1565539800	5.091	5.080453975727413
1565540400	5.088	5.086365737534043
1565541000	5.09	5.088286485917732
1565541600	5.086	5.089879402897651
1565542200	5.084	5.086362145959545
1565542800	5.075	5.083980893190523
1565543400	5.075	5.075616090471169
1565544000	5.068	5.074602051160737
1565544600	5.05	5.068490629808468
1565545200	5.066	5.051240232093281
1565546400	5.054	5.063857351758939
1565547000	5.054	5.055460111309976
1565547600	5.071	5.053634817819333
1565548200	5.063	5.069399161779614
1565548800	5.071	5.064280915720905
1565549400	5.067	5.070089491245692
1565550000	5.041	5.067519157597639
1565550600	5.048	5.043085851404109
1565551200	5.018	5.046340161937334
1565551800	5.004	5.02060120641617
1565552400	5.004	5.004101471494239
1565553000	5.001	5.00321504493952
1565553600	4.982	5.001137275047901
1565554200	5.042	4.983492115051918
1565554800	5.014	5.036079606915467
1565555400	5.009	5.018472206997753
1565556000	5.03	5.008771909569336
1565556600	5.041	5.027707903289068
1565557200	5.044	5.040767034692256
1565557800	5.057	5.044272485078958
1565558400	5.054	5.056007221390665
1565559000	5.047	5.054696212991134
1565559600	5.059	5.047521725206571
1565560200	5.055	5.057623337546567
1565560800	5.053	5.0556928982996086
1565561400	5.06	5.053065399404071
1565562000	5.059	5.05923741454996
1565562600	5.05	5.059284397478682
1565563200	5.052	5.050737334890772
1565563800	5.054	5.051427251184516
1565564400	5.052	5.053788793842101
1565565000	5.063	5.052221331815797
1565565600	5.059	5.061948681711261
1565566200	5.061	5.059689386452766
1565566800	5.069	5.060707822141787
1565567400	5.065	5.0683010114766
1565568000	5.061	5.065607940023319
1565568600	5.065	5.061199126442301
1565569200	5.062	5.064419950588683
1565569800	5.057	5.062330669675327
1565570400	5.058	5.05730059218534
1565571000	5.05	5.057653171290855
1565571600	5.036	5.050639653487111
1565572200	5.039	5.036862963733616
1565572800	5.042	5.03811166780412
1565573400	5.019	5.0417152435665935
1565574000	5.019	5.021073211201321
1565574600	5.017	5.018109492712871
1565575200	5.025	5.016954133547751
1565575800	5.009	5.0242130286948035
1565576400	5.016	5.0106170581674485
1565577000	4.999	5.0148075884249455
1565577600	5.02	5.000548300436551
1565578200	5.034	5.017575448543811
1565578800	5.04	5.03341879147629
1565579400	5.062	5.040126285238809
1565580000	5.078	5.0603739956764695
1565580600	5.074	5.077425040203812
1565581200	5.072	5.075037930687654
1565581800	5.068	5.072059129915223
1565582400	5.065	5.068163987277774
1565583000	5.082	5.065041387598397
1565583600	5.093	5.080357565865881
1565584200	5.081	5.092631394014421
1565584800	5.088	5.082517283625022
1565585400	5.081	5.086960563396143
1565586000	5.07	5.081709771950379
1565586600	5.074	5.070688256364359
1565587200	5.078	5.073142938173582
1565587800	5.079	5.077685328889329
1565588400	5.088	5.0790582792610035
1565589000	5.089	5.087245720756069
1565589600	5.088	5.089204187849883
1565590200	5.093	5.088134807748764
1565590800	5.091	5.09248191161234
1565591400	5.091	5.091298373890114
1565592000	5.089	5.090911852469012
1565592600	5.09	5.089103249029232
1565593200	5.083	5.089790126476552
1565593800	5.079	5.083574872207846
1565594400	5.078	5.079039732063231
1565595000	5.069	5.0778363332872125
1565595600	5.069	5.069663089112996
1565596200	5.068	5.068612557724364
1565596800	5.07	5.067975357083153
1565597400	5.074	5.069751679549528
1565598000	5.075	5.073679645511518
1565599200	5.019	5.075030420332532
1565599800	5.017	5.023812443847384
1565600400	5.007	5.015019057682112
1565601000	5.016	5.007333214696337
1565601600	5.035	5.014849391247325
1565602200	5.03	5.0336151087931675
1565602800	5.036	5.031167245836307
1565603400	5.051	5.035375903900042
1565604000	5.052	5.049830871561175
1565604600	5.056	5.0524684960149155
1565605200	5.059	5.055747404469448
1565605800	5.064	5.058832524134087
1565606400	5.068	5.063655967611241
1565607000	5.072	5.067812574457926
1565607600	5.064	5.071789039042583
1565608200	5.068	5.064808120663476
1565608800	5.065	5.067329291426249
1565609400	5.067	5.065295600016367
1565610000	5.065	5.066701985555322
1565610600	5.07	5.065175033140853
1565611200	5.073	5.069462810623522
1565611800	5.072	5.072866368789091
1565612400	5.066	5.072185826022335
1565613000	5.043	5.066443756351374
1565613600	5.043	5.044683326039173
1565614200	5.052	5.0420435908679275
1565614800	5.051	5.051023821694685
1565615400	5.058	5.051401802059519
1565616000	5.06	5.057386156475425
1565616600	5.056	5.060025028591484
1565617200	5.068	5.056414860187683
1565617800	5.071	5.06677921503343
1565618400	5.063	5.071111448848958
1565619000	5.076	5.063837242311935
1565619600	5.074	5.074546228260702
1565620200	5.064	5.074545877335443
1565620800	5.047	5.064831714716709
1565621400	5.053	5.048006649884508
1565622000	5.056	5.051723703774562
1565622600	5.052	5.055810461736484
1565623200	5.04	5.052471118428288
1565623800	5.025	5.040849838377428
1565624400	5.047	5.025750165004514
1565625000	5.055	5.044419763295282
1565625600	5.012	5.055000546098121
1565626200	5.009	5.016111882926009
1565626800	5.009	5.007629976481578
1565627400	4.991	5.008515315947577
1565628000	5.008	4.9925143192033365
1565628600	4.993	5.005838512393988
1565629200	4.979	4.994747682504444
1565629800	4.998	4.979724524518955
1565630400	4.961	4.995678785865551
1565631000	4.959	4.964744086424634
1565631600	4.98	4.957886154733449
1565632200	5.007	4.977799093811204
1565632800	5.008	5.0054434424002965
1565633400	5.016	5.009044780272108
1565634000	5.022	5.015471070830001
1565634600	5.022	5.021705286861129
1565635200	5.02	5.0222203012204245
1565635800	5.015	5.020155746602239
1565636400	5.015	5.015294249643623
1565637000	5.006	5.014745842940571
1565637600	5.005	5.006688301788633
1565638200	5.012	5.004703939587849
1565638800	5.012	5.011251206923505
1565639400	5.021	5.0122157709349375
1565640000	4.993	5.020233251369774
1565640600	4.976	4.9956800571714615
1565641200	4.974	4.976414848655759
1565641800	4.99	4.973274771506636
1565642400	4.995	4.98841046013166
1565643000	4.998	4.995138660522246
1565643600	5.003	4.998002909151248
1565645400	5.013	5.002652480373139
1565646000	5.023	5.012290062514664
1565646600	5.027	5.02249943735507
1565647200	5.019	5.0270477838952825
1565647800	5.03	5.0198439857664425
1565648400	5.026	5.028720658459415
1565649000	5.027	5.026641636459195
1565649600	5.025	5.026799419183461
1565650200	5.029	5.025122601237438
1565650800	5.02	5.028539295045638
1565651400	5.016	5.020858123295703
1565652000	5.02	5.015984923540494
1565652600	5.004	5.019390034673836
1565653200	4.941	5.005451160450598
1565653800	4.927	4.9457826543231045
1565654400	4.92	4.925665739385624
1565655000	4.935	4.9195931635937695
1565655600	4.921	4.933376941051655
1565656200	4.965	4.922703960242706
1565656800	4.979	4.960771794751935
1565657400	5.006	4.979289986826032
1565658000	4.997	5.004482381981815
1565658600	5.003	4.998792984335055
1565659200	4.988	5.002255554363225
1565659800	4.978	4.98936242973813
1565660400	4.997	4.978285122301168
1565661000	5.001	4.994838154511897
1565661600	4.998	5.001264814654877
1565662200	5.005	4.9985086147261235
1565662800	5.005	5.004249303888099
1565663400	4.995	5.005179423204668
1565664000	4.995	4.995857983405824
1565664600	4.986	4.994568327146733
1565665200	4.989	4.986647609564867
1565665800	4.993	4.988365572017986
1565666400	4.988	4.992660629653548
1565667000	4.97	4.988559516215618
1565667600	4.976	4.971332726014418
1565668200	4.978	4.974718316593586
1565668800	4.987	4.9778803897042065
1565669400	4.993	4.986318020051678
1565670000	4.998	4.992789171076918
1565670600	5.018	4.997805771322164
1565671200	5.025	5.016456048905911
1565671800	5.034	5.025127386322561
1565672400	5.005	5.0335759754116225
1565673000	5.017	5.0077991661328305
1565673600	5.052	5.0148802987838845
1565674200	5.036	5.049185361181723
1565674800	5.047	5.038749562101812
1565675400	5.055	5.045653335068222
1565676000	5.055	5.054522352621126
1565676600	5.074	5.055331514148522
1565677200	5.075	5.072374655724693
1565677800	5.061	5.075566397192749
1565678400	5.052	5.062318663869705
1565679000	5.077	5.052182392282127
1565679600	5.065	5.074362858622813
1565680200	5.043	5.0668697009264045
1565680800	5.039	5.044577146409209
1565681400	5.028	5.038358122523816
1565682000	5.039	5.028589362296381
1565682600	5.033	5.037595179217613
1565683200	5.018	5.033813770012404
1565683800	5.084	5.019100833957677
1565684400	5.094	5.077681768812334
1565685000	5.086	5.095469937125992
1565685600	5.087	5.087497268021813
1565686200	5.065	5.0865701149895495
1565686800	5.05	5.066778536540396
1565687400	5.04	5.050421290250521
1565688000	5.035	5.040091733771125
1565688600	5.03	5.034920591559672
1565689200	5.029	5.030145290529687
1565689800	5.023	5.028829484411383
1565690400	4.994	5.023400371402601
1565691000	4.994	4.9962093115416
1565691600	4.993	4.992820753039889
1565692200	4.991	4.992837470849802
1565692800	5.013	4.991117541137004
1565693400	5.017	5.0109947688576195
1565694000	5.013	5.017420665302597
1565694600	5.011	5.013600760910806
1565695200	4.993	5.0109765017881704
1565695800	4.931	4.99437551193726
1565696400	4.921	4.935574172150591
1565697000	4.933	4.919353440247052
1565697600	4.937	4.931127641826516
1565698200	4.976	4.937061411107308
1565698800	4.988	4.972879393469045
1565699400	4.979	4.988405541116444
1565700000	5.007	4.980437020857506
1565700600	4.997	5.00425376466008
1565701200	4.998	4.998766789067818
1565701800	4.995	4.9976919928499015
1565702400	5.001	4.995148302671937
1565703000	5.031	5.000329842927206
1565704200	5.016	5.0285873996210455
1565704800	5.012	5.018408440549588
1565705400	5.024	5.011935920866902
1565706000	5.033	5.022630827214257
1565706600	5.027	5.032605879695353
1565707200	5.035	5.027898458936295
1565707800	5.038	5.03409217312653
1565708400	5.052	5.037936631695794
1565709000	5.051	5.0509231589574375
1565709600	5.049	5.051577705182764
1565710200	5.056	5.049176884653566
1565710800	5.063	5.055252229301401
1565711400	5.068	5.062595334377686
1565712000	5.073	5.067837672671374
1565712600	5.091	5.072753234103701
1565713200	5.088	5.089621419486217
1565713800	5.09	5.0889114503241135
1565714400	5.086	5.089786828201041
1565715000	5.084	5.086326249876818
1565715600	5.075	5.083982093453834
1565716200	5.075	5.075617903117961
1565716800	5.068	5.074602280417502
1565717400	5.05	5.068490669958259
1565718000	5.066	5.051240323246494
1565718600	5.061	5.063857521039421
1565719800	5.054	5.06186049772082
1565720400	5.071	5.0544977598287115
1565721000	5.063	5.069185750220764
1565721600	5.071	5.064223955937515
1565722200	5.067	5.07009433089096
1565723400	5.048	5.067522228041019
1565724000	5.018	5.049486260507361
1565724600	5.004	5.019773178182732
1565725200	5.004	5.003889329962102
1565725800	5.001	5.003234196734349
1565726400	4.982	5.001148555347739
1565727000	5.042	4.983492305942567
1565728200	5.009	5.036079374451562
1565728800	5.03	5.0139005477963625
1565729400	5.041	5.027356596305667
1565730000	5.044	5.040506638531464
1565730600	5.057	5.044266071245408
1565731200	5.054	5.0560184976578935
1565731800	5.047	5.0546975697205445
1565732400	5.059	5.047521439487797
1565733000	5.055	5.057623392651856
1565733600	5.053	5.05569302010621
1565734200	5.06	5.05306552114399
1565734800	5.059	5.059237548075018
1565735400	5.05	5.0592845155167625
1565736000	5.052	5.0507374400610345
1565736600	5.054	5.051427377939296
1565737200	5.052	5.0537889144767005
1565737800	5.063	5.052221450348115
1565738400	5.059	5.0619488185837405
1565739000	5.061	5.0596895033694205
1565739600	5.069	5.060707946080121
1565740200	5.065	5.06830114626779
1565740800	5.061	5.065608046725523
1565741400	5.065	5.061199234125897
1565742000	5.062	5.064420080106739
1565742600	5.057	5.0623307862334315
1565743200	5.058	5.057300704682809
1565743800	5.05	5.057653303331944
1565744400	5.036	5.050639762588213
1565745000	5.039	5.036863064077924
1565745600	5.042	5.038111802025261
1565746200	5.019	5.041715370034356
1565746800	5.019	5.021073288856505
1565747400	5.017	5.0181096212850225
1565748000	5.025	5.016954258395627
1565748600	5.009	5.024213163895625
1565749200	5.016	5.010617149929803
1565749800	4.999	5.014807727822276
1565750400	5.02	5.000548394428452
1565751000	5.034	5.0175756084984275
1565751600	5.04	5.033418934877946
1565752200	5.062	5.040126405988293
1565752800	5.078	5.060374147190561
1565753400	5.074	5.077425174641762
1565754000	5.072	5.075038031147778
1565754600	5.068	5.072059242980587
1565755200	5.065	5.068164100990384
1565755800	5.082	5.065041455312957
1565756400	5.093	5.080357716463955
1565757000	5.081	5.092631527306499
1565757600	5.088	5.082517371521249
1565758200	5.081	5.086960695953861
1565758800	5.07	5.081709878155972
1565759400	5.074	5.070688359764483
1565760000	5.078	5.073143077846607
1565760600	5.079	5.0776854606505815
1565761200	5.088	5.079058403007055
1565761800	5.089	5.087245854764881
1565762400	5.088	5.089204300957285
1565763000	5.093	5.0881349240596565
1565763600	5.091	5.092482040573047
1565764200	5.091	5.091298488718992
1565764800	5.089	5.090911972030005
1565778000	5.059	5.08910336613739
1565778600	5.064	5.061446127025818
1565779200	5.068	5.062381692940434
1565779800	5.072	5.067586105066983
1565780400	5.064	5.071826983089312
1565781000	5.068	5.0648216375428925
1565781600	5.065	5.06732886217843
1565782200	5.067	5.065294999758683
1565782800	5.065	5.066702070457815
1565783400	5.07	5.06517516722817
1565784000	5.073	5.069462933358486
1565784600	5.072	5.072866484294298
1565785200	5.066	5.072185932654607
1565785800	5.043	5.066443859765658
1565786400	5.043	5.044683409185968
1565787000	5.052	5.042043716358637
1565787600	5.051	5.051023943883171
1565788200	5.058	5.051401907843722
1565788800	5.06	5.057386275825869
1565789400	5.056	5.0600251391863535
1565790000	5.068	5.056414962155949
1565790600	5.071	5.066779342364567
1565791200	5.063	5.071111559386072
1565791800	5.076	5.063837338620713
1565792400	5.074	5.074546363389252
1565793000	5.064	5.074545981462716
1565793600	5.047	5.064831807235702
1565794200	5.053	5.048006747571095
1565794800	5.056	5.0517238322960125
1565795400	5.052	5.055810578519807
1565796000	5.04	5.052471222586717
1565796600	5.025	5.0408499302418095
1565797200	5.047	5.02575026626415
1565797800	5.055	5.0444199175460644
1565798400	5.012	5.055000660686541
1565799000	5.009	5.016111928808064
1565799600	5.009	5.007630111258816
1565800200	4.991	5.008515438892056
1565800800	5.008	4.992514408600322
1565801400	4.993	5.005838656417261
1565802000	4.979	4.9947477693272555
1565802600	4.998	4.979724622707753
1565803200	4.961	4.995678941391962
1565803800	4.959	4.964744142030172
1565804400	4.98	4.957886279744479
1565805000	5.007	4.977799247622768
1565805600	5.008	5.005443583442955
1565806200	5.016	5.0090448755659445
1565806800	5.022	5.015471236789375
1565807400	5.022	5.021705403868266
1565808000	5.02	5.022220412780726
1565808600	5.015	5.020155854976953
1565809200	5.015	5.015294353713613
1565809800	5.006	5.014745960602478
1565810400	5.005	5.006688402871109
1565811000	5.012	5.004704053252041
1565811600	5.012	5.0112513318884355
1565812200	5.021	5.012215880809617
1565812800	4.993	5.020233371608059
1565813400	4.976	4.995680133950859
1565814000	4.974	4.976414951372926
1565814600	4.99	4.973274902305194
1565815200	4.995	4.988410597672415
1565815800	4.998	4.99513883632448
1565816400	5.003	4.998003020022467
1565817000	4.983	5.002652599423513
1565817600	5.009	4.9848603879442495
1565818200	5.013	5.0060011898654055
1565818800	5.023	5.013436953211734
1565819400	5.027	5.022447399608097
1565820000	5.019	5.0269919206209925
1565820600	5.03	5.019841632313526
1565821200	5.026	5.028723093866452
1565821800	5.027	5.026642051081789
1565822400	5.025	5.026799456692848
1565823000	5.029	5.025122686053644
1565823600	5.02	5.0285394167954145
1565824200	5.016	5.02085822405675
1565824800	5.02	5.015985034027215
1565825400	5.004	5.01939015034385
1565826000	4.941	5.0054512470697405
1565826600	4.927	4.945782698752973
1565827200	4.92	4.925665869061988
1565827800	4.935	4.919593288599516
1565828400	4.921	4.933377081880582
1565829000	4.965	4.922704051676191
1565829600	4.979	4.960771965042952
1565830200	5.006	4.979290102729789
1565830800	4.997	5.004482516111307
1565831400	5.003	4.998793073290175
1565832000	4.988	5.002255680333559
1565832600	4.978	4.989362525394779
1565833200	4.997	4.9782852290943
1565833800	5.001	4.994838295387055
1565834400	4.998	5.001264927670876
1565835000	5.005	4.99850871784974
1565835600	5.005	5.0042494235610855
1565836200	4.995	5.005179531292545
1565836800	4.995	4.995858084790531
1565837400	4.986	4.994568440575487
1565838000	4.989	4.986647708696468
1565838600	4.993	4.988365692603271
1565839200	4.988	4.992660751361367
1565839800	4.97	4.9885596219885135
1565840400	4.976	4.971332816213737
1565841000	4.978	4.974718451957332
1565841600	4.987	4.977880503508111
1565842200	4.993	4.986318143352677
1565842800	4.998	4.992789293978218
1565843400	5.018	4.997805884854954
1565844000	5.025	5.0164561839055715
1565844600	5.034	5.0251274906761525
1565845200	5.005	5.033576092679787
1565845800	5.017	5.0077992412467625
1565846400	5.052	5.01488044565044
1565847000	5.036	5.049185518238412
1565847600	5.047	5.038749644741638
1565848200	5.055	5.045653462452678
1565848800	5.055	5.054522472320487
1565849400	5.074	5.05533162167972
1565850000	5.075	5.072374789143857
1565850600	5.061	5.0755665049785845
1565851200	5.052	5.062318754829207
1565851800	5.077	5.052182449628835
1565852400	5.065	5.074363004781033
1565853000	5.043	5.066869788688414
1565853600	5.039	5.044577231658448
1565854200	5.028	5.038358250554107
1565854800	5.039	5.028589461880685
1565855400	5.033	5.037595309309972
1565856000	5.018	5.033813871691565
1565857200	5.094	5.019100929905633
1565857800	5.086	5.086825237688149
1565858400	5.087	5.089388004577766
1565859000	5.065	5.087120530551582
1565860200	5.04	5.066740860892891
1565860800	5.035	5.04125016843949
1565861400	5.03	5.034286918131623
1565862000	5.029	5.030039063802445
1565862600	5.023	5.028848955823039
1565863200	4.994	5.023406909938137
1565863800	4.994	4.996209082763666
1565864400	4.993	4.992820563265148
1565865000	4.991	4.9928375749012845
1565865600	5.013	4.991117665549465
1565866200	5.017	5.010994906460215
1565866800	5.013	5.017420773225991
1565867400	5.011	5.013600809525677
1565868000	4.993	5.010976605524378
1565868600	4.931	4.994375611992975
1565869200	4.921	4.93557424673989
1565869800	4.933	4.91935356745394
1565870400	4.937	4.931127787566697
1565871000	4.976	4.937061525444952
1565871600	4.988	4.972879537276038
1565872200	4.979	4.988405651913763
1565872800	5.007	4.9804371153731
1565873400	4.997	5.004253904301257
1565874000	4.998	4.998766886305167
1565874600	4.995	4.997692103063698
1565875200	5.001	4.99514841512427
1565875800	5.031	5.000329964025062
1565876400	5.018	5.028587538150161
1565877000	5.016	5.020237186621725
1565877600	5.012	5.015839859552948
1565878200	5.024	5.0120910297972125
1565878800	5.033	5.0227596059289725
1565879400	5.027	5.0326100601446
1565880000	5.035	5.027893130924754
1565880600	5.038	5.034091638990792
1565881200	5.052	5.037936934003528
1565881800	5.051	5.0509233268606994
1565882400	5.049	5.0515778058209735
1565883000	5.056	5.049176986891393
1565883600	5.063	5.055252348768379
1565884200	5.068	5.062595450802699
1565884800	5.173	5.0678377859295685
1565885400	5.191	5.164186202517864
1565886000	5.188	5.193380222262359
1565886600	5.19	5.1896192708588735
1565887200	5.186	5.18967961386673
1565887800	5.184	5.186286240727362
1565888400	5.175	5.183984454272858
1565889000	5.175	5.175620861565071
1565889600	5.168	5.174603408584978
1565890200	5.15	5.168491600258476
1565890800	5.166	5.151241289752548
1565891400	5.161	5.163858579420846
1565892000	5.154	5.161861505969037
1565892600	5.154	5.154498757634018
1565893200	5.171	5.15364320290188
1565893800	5.163	5.169444224120134
1565894400	5.171	5.164285445958752
1565895000	5.167	5.170088983591457
1565895600	5.141	5.167519975311616
1565896200	5.148	5.143086943384535
1565896800	5.118	5.146341384195277
1565897400	5.104	5.120602239898527
1565898000	5.104	5.104102585736529
1565898600	5.101	5.103216216708898
1565899200	5.082	5.1011384131904745
1565899800	5.142	5.083493191238306
1565900400	5.114	5.136081003967117
1565901000	5.109	5.1184731832341415
1565901600	5.13	5.10877303473386
1565902200	5.141	5.12770914801594
1565902800	5.144	5.1407681995512915
1565903400	5.157	5.144273613492644
1565904000	5.154	5.156008398121528
1565904600	5.147	5.154697327368449
1565905200	5.159	5.147522835794741
1565905800	5.155	5.15762453406378
1565906400	5.153	5.155694013621362
1565907000	5.16	5.153066529564822
1565907600	5.159	5.159238587571098
1565908200	5.15	5.159285528651106
1565908800	5.152	5.150738437298465
1565909400	5.154	5.151428408039359
1565910000	5.152	5.153789943095378
1565910600	5.163	5.152222461786357
1565911200	5.159	5.161949861392897
1565911800	5.161	5.159690501454222
1565912400	5.169	5.1607089679945295
1565913000	5.165	5.1683021813982535
1565913600	5.161	5.165609051148173
1565914200	5.165	5.161200245837539
1565914800	5.162	5.164421112057107
1565915400	5.157	5.162331798584348
1565916000	5.158	5.157301713175352
1565916600	5.15	5.15765432195964
1565917200	5.136	5.150640764942401
1565917800	5.139	5.136864066960814
1565918400	5.142	5.13811284503904
1565919000	5.119	5.141716397365479
1565919600	5.119	5.121074253549759
1565920800	5.125	5.1181106585457234
1565921400	5.109	5.124269911137724
1565922000	5.116	5.11057101054476
1565922600	5.099	5.114802233912396
1565923200	5.12	5.100550934583086
1565923800	5.134	5.1175771119934295
1565924400	5.14	5.1334199388390775
1565925000	5.162	5.14012739617826
1565925600	5.178	5.160375207472278
1565926200	5.174	5.177426211801273
1565926800	5.172	5.1750390176687455
1565927400	5.168	5.1720602579151045
1565928000	5.165	5.1681650629156906
1565928600	5.182	5.165042522018522
1565929200	5.193	5.1803587740784
1565929800	5.181	5.1926325575721615
1565930400	5.188	5.182518349720301
1565931000	5.181	5.1869617360044264
1565931600	5.17	5.181710881694808
1565932200	5.174	5.170689356983557
1565932800	5.178	5.173144112091785
1565933400	5.179	5.177686484815197
1565934000	5.188	5.179059417035154
1565934600	5.189	5.187246888684324
1565935200	5.188	5.189205314014531
1565935800	5.193	5.188135935556337
1565936400	5.191	5.192483074679911
1565937000	5.191	5.191299497736634
1565937600	5.189	5.190912989574403
1565938200	5.19	5.189104380284019
1565938800	5.183	5.189791274789924
1565939400	5.179	5.183575986049543
1565940000	5.178	5.179040862634518
1565940600	5.169	5.1778374674166106
1565941200	5.169	5.169664197329669
1565941800	5.168	5.1686137023049445
1565942400	5.17	5.167976495804007
1565943000	5.174	5.169752826461916
1565943600	5.175	5.173680741627302
1565944800	5.119	5.175031558183423
1565945400	5.117	5.123813362490638
1565946000	5.107	5.1150202467231125
1565946600	5.116	5.107334349415529
1565947200	5.135	5.114850574872696
1565947800	5.13	5.133616312950057
1565948400	5.136	5.131168341393102
1565949000	5.151	5.135377060894649
1565949600	5.152	5.1498320653443574
1565950200	5.156	5.152469622421471
1565950800	5.159	5.155748552216404
1565951400	5.164	5.158833670504431
1565952000	5.168	5.163657120182608
1565952600	5.172	5.167813720692701
1565953200	5.164	5.171790191733458
1565953800	5.168	5.164809220951175
1565954400	5.165	5.167330457026087
1565955000	5.167	5.165296728037535
1565955600	5.165	5.166703133086152
1565956200	5.17	5.1651761632659134
1565957400	5.172	5.169463968327142
1565958000	5.166	5.171953186729027
1565958600	5.143	5.166577722000206
1565959200	5.143	5.144706274676451
1565959800	5.152	5.142040669565372
1565960400	5.151	5.151023668256941
1565961000	5.158	5.151403000275504
1565961600	5.16	5.157387382429312
1565962200	5.156	5.160026169595507
1565962800	5.168	5.156415977446909
1565963400	5.171	5.166780402968017
1565964000	5.163	5.171112597187616
1565964600	5.176	5.163838339817279
1565965200	5.174	5.174547423956262
1565965800	5.164	5.174547001590905
1565966400	5.147	5.164832804699174
1565967000	5.153	5.148007741281282
1565967600	5.156	5.151724891472292
1565968200	5.152	5.155811614379153
1565968800	5.14	5.152472234081873
1565969400	5.125	5.140850929857189
1565970000	5.147	5.125751267754704
1565970600	5.155	5.144421011717059
1565971200	5.073	5.155001698948888
1565971800	5.091	5.080454016189869
1565972400	5.088	5.086366235147377
1565973000	5.09	5.0882867874754485
1565973600	5.086	5.089879687841061
1565974200	5.084	5.086362422426142
1565974800	5.075	5.083981189489593
1565975400	5.075	5.0756163611657374
1565976000	5.068	5.074602369535431
1565976600	5.05	5.068490904298532
1565977200	5.066	5.051240494128811
1565977800	5.061	5.063857726945771
1565978400	5.054	5.061860651350088
1565979000	5.054	5.054497925074764
1565979600	5.071	5.053642368402652
1565980200	5.063	5.0694433576317355
1565980800	5.071	5.064284585637842
1565981400	5.067	5.07008813498089
1565982000	5.041	5.067519128947205
1565982600	5.048	5.043086130390002
1565983200	5.018	5.046340549454355
1565983800	5.004	5.020601423291486
1565984400	5.004	5.004101784821882
1565985000	5.001	5.003215383387976
1565985600	4.982	5.0011375708849215
1565986200	5.042	4.983492366059438
1565986800	5.014	5.036080100504399
1565987400	5.009	5.01847231831762
1565988000	5.03	5.008772213457674
1565988600	5.041	5.027708287400853
1565989200	5.044	5.040767323256789
1565989800	5.057	5.0442727523751225
1565990400	5.054	5.056007542737778
1565991000	5.047	5.054696475224364
1565991600	5.059	5.0475219995443785
1565992200	5.055	5.057623683073275
1565992800	5.053	5.055693165985409
1565993400	5.06	5.053065688820502
1565994000	5.059	5.059237736918846
1565994600	5.05	5.059284679834999
1565995800	5.054	5.050737603742513
1565996400	5.052	5.053256226810345
1565997000	5.063	5.052206951052571
1565997600	5.059	5.061971685259631
1565998200	5.061	5.059692250984568
1565998800	5.069	5.0607073307626464
1565999400	5.065	5.0683011406419185
1566000600	5.065	5.0656082227165475
1566001800	5.057	5.064856727924796
1566002400	5.058	5.057598678252101
1566003000	5.05	5.0575655437300435
1566003600	5.036	5.0506190154437025
1566004200	5.039	5.03686539236642
[truncated: 10,588 more rows]
