# Supplementary material for: A novel dissolved oxygen prediction model based on enhanced semi-naive Bayes for ocean ranches in northeast China
Source: PeerJ Comput Sci. 2021 Jun 11;7:e591. doi: 10.7717/peerj-cs.591 (PMC8205303; doi:10.7717/peerj-cs.591)
Supplement: Supplemental Information 1 — Source code for prediction algorithms built in Go, and source code for comparison algorithms and other related methods built in Python. [file peerj-cs-07-591-s001.zip › packet/Result-ARIMA/Result-ARIMA-0-1-3.csv]

1564267200	4.197	4.281534783117271
1564267800	4.253	4.204159090366974
1564268400	4.174	4.245561490762987
1564269000	4.108	4.178768565089227
1564269600	4.037	4.1129134160937895
1564270200	4.102	4.0377228083732595
1564270800	4.14	4.090615695506352
1564271400	4.166	4.135446377244894
1564272000	4.19	4.167861970782927
1564272600	4.257	4.191227853829284
1564273200	4.29	4.253441630179868
1564273800	4.279	4.290395220956656
1564274400	4.421	4.283962706615177
1564275000	4.291	4.410234246864166
1564275600	4.249	4.306282029574468
1564276200	4.306	4.254221159433117
1564276800	4.353	4.294570488169017
1564277400	4.341	4.34788564047061
1564278000	4.425	4.3459369232196
1564278600	4.349	4.420198176193844
1564279200	4.301	4.357986566670853
1564279800	4.322	4.30592747192705
1564280400	4.293	4.315480157403811
1564281000	4.257	4.293312767234538
1564281600	4.353	4.259732555208616
1564282200	4.426	4.342647730653239
1564282800	4.377	4.421282457975706
1564283400	4.493	4.387749098871689
1564284000	4.326	4.485398499248725
1564284600	4.392	4.342120766756504
1564285200	4.404	4.385223069734261
1564285800	4.372	4.398229442258859
1564286400	4.433	4.376880154821244
1564287000	4.33	4.427819667828233
1564287600	4.553	4.33956109380837
1564288200	4.453	4.5329338555771885
1564288800	4.537	4.464739325897079
1564289400	4.498	4.535769933070659
1564290000	4.572	4.501040183281078
1564290600	4.67	4.567150650145991
1564291200	4.782	4.662651437900621
1564291800	4.688	4.778767590016393
1564292400	4.55	4.7045610846975965
1564293000	4.597	4.5639864413897
1564293600	4.571	4.584272276318947
1564294200	4.535	4.567454896554078
1564294800	4.426	4.538441044582705
1564295400	4.457	4.433667940913865
1564296000	4.419	4.449082416009378
1564296600	4.464	4.418115526032383
1564297200	4.515	4.459707421632224
1564297800	4.605	4.510964121697702
1564298400	4.565	4.600993668612511
1564299000	4.582	4.574016289000554
1564299600	4.416	4.583426295885331
1564300200	4.567	4.429131271897325
1564300800	4.493	4.548637303504553
1564301400	4.529	4.496876590739229
1564302000	4.578	4.529257036092301
1564302600	4.711	4.5729680007528675
1564303200	4.685	4.702447195052269
1564303800	4.703	4.693995556936652
1564304400	4.688	4.70680335108548
1564305000	4.633	4.689244725038007
1564305600	4.603	4.637310482626876
1564306200	4.632	4.602827913712899
1564306800	4.676	4.625878888263591
1564307400	4.697	4.671555331828413
1564308000	4.732	4.697972517970407
1564308600	4.615	4.732037670716705
1564309200	4.541	4.627293169191463
1564309800	4.435	4.544794675426046
1564310400	4.595	4.436215986996014
1564311000	4.521	4.573581717907022
1564311600	4.602	4.527707925940588
1564312200	4.593	4.599600113054684
1564312800	4.495	4.594532652215772
1564313400	4.442	4.506019813815891
1564314000	4.294	4.443046781127535
1564314600	4.435	4.300149677903695
1564315200	4.478	4.4148629002528
1564315800	4.536	4.472357959245525
1564316400	4.364	4.538339197158691
1564317000	4.498	4.383842338020053
1564317600	4.602	4.483517894144855
1564318200	4.662	4.589819170968712
1564318800	4.434	4.665088552324057
1564319400	4.621	4.4611632036714
1564320000	4.57	4.600626818917851
1564320600	4.601	4.570198410676871
1564321200	4.543	4.603241768949156
1564321800	4.469	4.548160090383638
1564322400	4.473	4.474399206391111
1564323000	4.595	4.467482958301643
1564323600	4.527	4.580975028218513
1564324200	4.553	4.536732535056581
1564324800	4.529	4.554269579926726
1564325400	4.494	4.529682555124685
1564326000	4.542	4.496574528971568
1564326600	4.391	4.535636007182869
1564327200	4.398	4.403751017616847
1564327800	4.501	4.39424289657499
1564328400	4.456	4.486031907816081
1564329600	4.402	4.462671267350611
1564330200	4.47	4.4100026664720025
1564330800	4.375	4.461183003987764
1564331400	4.492	4.382406963623076
1564332000	4.502	4.48138903466911
1564332600	4.363	4.501368122983118
1564333200	4.295	4.379811412957462
1564333800	4.457	4.297274761816277
1564334400	4.409	4.434511613214918
1564335000	4.344	4.4144065487572295
1564335600	4.338	4.355066128417774
1564336200	4.316	4.33551918886527
1564336800	4.379	4.314185076652123
1564337400	4.361	4.371964658159455
1564338000	4.427	4.3637891695391415
1564338600	4.513	4.4236176810199
1564339200	4.539	4.507510030409018
1564339800	4.455	4.542382790390126
1564340400	4.405	4.46713651582461
1564341000	4.535	4.407862952149261
1564341600	4.313	4.518190091156037
1564342200	4.422	4.333244429546218
1564342800	4.41	4.410866295079377
1564343400	4.321	4.405737679712567
1564344000	4.238	4.331558275265896
1564344600	4.333	4.242396837220703
1564345200	4.389	4.31810763469274
1564345800	4.372	4.383015216907836
1564346400	4.339	4.379299769602457
1564347000	4.171	4.3446655936116585
1564347600	4.313	4.183653340259967
1564348200	4.29	4.293233646574878
1564348800	4.327	4.28882438477864
1564349400	4.207	4.328559446157885
1564350000	4.09	4.218742929094227
1564350600	4.408	4.097388578318773
1564351200	4.465	4.371498673202359
1564351800	4.274	4.4647664010649075
1564352400	4.353	4.306039825318381
1564353000	4.366	4.344728573524151
1564353600	4.293	4.358686756923526
1564354200	4.311	4.301229912763521
1564354800	4.297	4.3082389272523205
1564355400	4.23	4.2957640461164335
1564356000	4.36	4.235463613023624
1564356600	4.331	4.346201683950044
1564357200	4.255	4.334810327778926
1564357800	4.265	4.265936061545218
1564358400	4.196	4.261160797143434
1564359000	4.184	4.198371104590027
1564359600	4.425	4.182457524895567
1564360200	4.205	4.40117330598474
1564360800	4.136	4.231060806368359
1564361400	4.121	4.145373466137534
1564362000	3.978	4.111532738523385
1564362600	3.916	3.984642577947445
1564363200	4.052	3.915366691775224
1564363800	4.03	4.0323189628378655
1564364400	3.98	4.033092468595966
1564365000	3.878	3.9896566570022425
1564365600	4.029	3.885186553204031
1564366200	3.935	4.010053485255706
1564366800	4.004	3.942920164834974
1564367400	4.033	4.001220101811756
1564368000	4.278	4.02983853120027
1564368600	4.306	4.260465502393736
1564369200	4.203	4.313480585246167
1564369800	4.318	4.223824332488793
1564370400	4.395	4.307148440329035
1564371000	4.404	4.387050494051893
1564371600	4.516	4.4097498836818305
1564372200	4.466	4.510988064685057
1564372800	4.404	4.47479604933057
1564373400	4.401	4.412243101709508
1564374000	4.221	4.397258840616033
1564374600	4.362	4.232763024694434
1564375200	4.371	4.343264414287582
1564375800	4.467	4.367067556195714
1564376400	4.328	4.4645679839002606
1564377000	4.368	4.344757573018755
1564377600	4.413	4.364224638719761
1564378200	4.238	4.404462046907654
1564378800	4.077	4.2550318917274454
1564379400	4.272	4.087169935437904
1564380000	4.243	4.242449863981525
1564380600	4.315	4.243592628396842
1564381200	4.5	4.3160317304601685
1564381800	4.324	4.487220534399069
1564382400	4.262	4.348167108973191
1564383000	4.282	4.269711069561918
1564383600	4.427	4.271048465040624
1564384200	4.351	4.410826492571513
1564384800	4.37	4.362916042493052
1564385400	4.421	4.3729214656320226
1564386000	4.378	4.414824720855659
1564386600	4.323	4.383330462815407
1564387200	4.097	4.32843734065965
1564387800	4.227	4.112768611753489
1564388400	4.043	4.205382893022533
1564389000	4.244	4.052517633094767
1564389600	4.244	4.225374279268748
1564390200	4.267	4.243935514340153
1564390800	4.232	4.273146940625898
1564391400	4.387	4.237119193845495
1564392000	4.354	4.373371166537671
1564392600	4.382	4.360157314823876
1564393200	4.463	4.385084056170254
1564393800	4.429	4.4564513748136925
1564394400	4.37	4.435329153439014
1564395000	4.359	4.377402066672513
1564395600	4.38	4.356772252238907
1564396200	4.196	4.374684386098365
1564396800	4.347	4.211420152032043
1564397400	4.454	4.328950335434923
1564398000	4.408	4.441937755305531
1564398600	4.474	4.421214283301321
1564399200	4.372	4.47289042759384
1564399800	4.414	4.381401829554934
1564400400	4.349	4.40906820705975
1564401000	4.384	4.351503752750821
1564401600	4.411	4.3799707280955085
1564402200	4.329	4.4073112566541335
1564402800	4.336	4.338153058768446
1564403400	4.615	4.334115627396988
1564404000	4.409	4.587880478102255
1564404600	4.044	4.435643427620927
1564405200	4.192	4.080869129539998
1564405800	4.52	4.159497054310705
1564406400	4.489	4.47860847673618
1564407000	4.399	4.50711192319696
1564407600	4.28	4.422533544256899
1564408200	4.269	4.2880754805760315
1564408800	4.298	4.26056128469864
1564409400	4.17	4.288462960828667
1564410000	4.151	4.180837818800978
1564410600	4.2	4.150089948692517
1564411200	4.291	4.189887801318681
1564411800	4.263	4.283212663416594
1564412400	4.074	4.270733822241061
1564413000	4.251	4.093798617860682
1564413600	4.259	4.228714427434727
1564414200	3.949	4.255182704580287
1564414800	3.79	3.9823705839173753
1564416000	3.989	3.794997704426098
1564416600	3.786	3.952697641264228
1564417200	3.621	3.8006345892491575
1564417800	3.483	3.6369600036275234
1564418400	3.425	3.4822714540677184
1564419000	3.818	3.4165748996144183
1564419600	3.838	3.775421170498832
1564420200	4.086	3.846781614309368
1564420800	3.803	4.083637738482296
1564421400	4.184	3.8390607150077924
1564422000	4.334	4.152288145377137
1564422600	4.243	4.321698524329742
1564423200	3.997	4.270421413275413
1564423800	4.208	4.024066216218089
1564424400	4.285	4.178046742404196
1564425000	4.113	4.272762574534982
1564425600	4.174	4.138050387244223
1564426200	4.223	4.168493430160525
1564426800	4.193	4.213582516520414
1564427400	4.113	4.198315606928559
1564428000	4.275	4.121489958830769
1564428600	4.26	4.25757102934232
1564429200	4.295	4.262702382701037
1564429800	4.002	4.298228141838721
1564430400	4.018	4.028626625414322
1564431000	4.255	4.008007623923719
1564431600	4.237	4.221983405044536
1564432200	4.205	4.245326651292942
1564432800	4.284	4.218549765001504
1564433400	4.34	4.277297962151139
1564434000	4.353	4.335705729518081
1564434600	4.248	4.356559457827701
1564435200	4.259	4.260337032254736
1564435800	4.256	4.255300968118569
1564436400	4.188	4.2516314698600635
1564437000	4.154	4.193349648194494
1564437600	4.043	4.1547331823498865
1564438200	4.27	4.048408595150803
1564438800	4.225	4.244960715877758
1564439400	4.321	4.231362500581671
1564440000	4.259	4.321053882895728
1564440600	4.142	4.267123874592543
1564441200	4.133	4.153554908006077
1564441800	4.145	4.127194716605361
1564442400	4.085	4.137748032413859
1564443000	4.273	4.0893751568749686
1564443600	4.137	4.255814881440601
1564444200	4.192	4.152532832366083
1564444800	4.169	4.190830244243649
1564445400	4.162	4.1678229798588395
1564446000	4.028	4.163076545317823
1564446600	4.173	4.038387877709716
1564447200	4.154	4.155720744612014
1564447800	4.222	4.154359959636878
1564448400	4.168	4.221306259765961
1564449000	4.33	4.175186602107359
1564449600	4.122	4.317172757564816
1564450200	3.903	4.142860470754295
1564450800	4.096	3.9214336563730803
1564451400	4.206	4.0637148976434005
1564452000	4.057	4.19164511079916
1564452600	4.021	4.080985583647488
1564453200	4.152	4.026077612908403
1564453800	4.128	4.133543887775037
1564454400	4.181	4.131227932953207
1564455000	4.045	4.1813408272127175
1564455600	4.134	4.058394674682831
1564456200	4.144	4.123858613652114
1564456800	4.167	4.140032913807341
1564457400	4.02	4.168387060646837
1564458000	3.898	4.034487455583843
1564458600	3.828	3.9045874090607318
1564459200	3.98	3.823177656789125
1564459800	4.027	3.9581600187658412
1564460400	3.966	4.024496674022046
1564461000	3.975	3.9798021463818145
1564461600	3.932	3.9756303810755993
1564462200	4.112	3.93320916746715
1564462800	4.092	4.09471995147705
1564463400	4.074	4.09777354102713
1564464000	3.865	4.082772651502352
1564464600	3.77	3.882455093616308
1564465200	3.879	3.769747000718435
1564465800	4.127	3.856622743365339
1564466400	3.894	4.103978154897241
1564467000	4.162	3.927091837085446
1564467600	4.234	4.1437815583624005
1564468200	4.208	4.227696843904729
1564468800	4.064	4.222378431501536
1564469400	3.937	4.080147025553615
1564470000	3.808	3.941950245125278
1564470600	3.921	3.8074252078645268
1564471200	4.051	3.900263831820228
1564471800	4.08	4.037530302740436
1564472400	4.136	4.086842142274563
1564473000	4.246	4.139298445186659
1564473600	4.355	4.2404807016671775
1564474200	3.784	4.3514168920822005
1564474800	4.568	3.8411606421799758
1564475400	4.376	4.487093248516966
1564476000	4.493	4.393162788736114
1564476600	4.392	4.50793312294249
1564477200	4.442	4.401654040443081
1564477800	4.39	4.437612760219219
1564478400	4.315	4.391195950356544
1564479000	4.304	4.32107882974759
1564479600	4.173	4.300460114616976
1564480200	4.19	4.180214187694331
1564480800	4.183	4.183245469485573
1564482000	4.218	4.178447389827073
1564482600	4.265	4.2149276859925955
1564483200	4.258	4.262265467023325
1564483800	4.104	4.26187978710291
1564484400	4.113	4.119210745200752
1564485000	4.069	4.106866692297063
1564485600	4.122	4.065839708061882
1564486200	4.032	4.1153531246974016
1564486800	4.076	4.039907439888264
1564487400	4.069	4.071618668779309
1564488000	4.192	4.067425656026137
1564488600	4.055	4.182569509218532
1564489200	4.109	4.0708449027394
1564489800	4.06	4.105274925750143
1564490400	4.145	4.060456059624441
1564491000	4.232	4.1373313797353175
1564491600	4.138	4.225548941341592
1564492200	4.19	4.152561628694613
1564492800	4.087	4.18681702200562
1564493400	4.057	4.093639001809602
1564494000	4.04	4.057447304899215
1564494600	3.908	4.036091374978428
1564495200	3.926	3.916778999076634
1564495800	4.216	3.919250124350842
1564496400	4.351	4.18598488021616
1564497000	4.383	4.349295004160259
1564497600	4.231	4.398239731945395
1564498200	4.369	4.252988201434025
1564498800	4.226	4.353493543113216
1564499400	4.305	4.23514431323355
1564500000	4.364	4.2982337238957555
1564500600	4.187	4.356255714067843
1564501200	4.241	4.206806634892581
1564501800	4.235	4.233645426073762
1564502400	4.368	4.229699707740846
1564503000	4.11	4.35748316761877
1564503600	4.352	4.136824995477378
1564504200	4.25	4.328748343430037
1564504800	4.424	4.25593855544816
1564505400	4.145	4.414626846539501
1564506000	4.202	4.171872715879385
1564506600	4.195	4.194814998569769
1564507200	3.977	4.185780282559236
1564507800	4.075	3.9959923287413006
1564508400	4.088	4.059651336335547
1564509000	4.412	4.08070215089591
1564509600	4.328	4.387770483711825
1564510200	4.272	4.34769752350069
1564510800	4.215	4.288738453951085
1564511400	4.217	4.215867269713113
1564512000	4.164	4.210921689214026
1564512600	4.136	4.165172084889263
1564513200	4.095	4.136568818899703
1564513800	4.151	4.095506327009292
1564514400	4.216	4.1433693747504625
1564515000	4.225	4.210391694904424
1564515600	4.21	4.228797122295655
1564516200	4.17	4.214946593960768
1564516800	4.141	4.17358809422768
1564517400	4.294	4.141175242116271
1564518000	4.097	4.2777941210879975
1564518600	4.099	4.1174225008997425
1564519200	4.335	4.09901493223933
1564519800	4.509	4.307017553719425
1564520400	4.429	4.500578457168989
1564521000	4.456	4.452408258568988
1564521600	4.397	4.4604897599835045
1564522200	4.196	4.399776598228221
1564522800	4.326	4.210942712026883
1564524000	4.259	4.3053246945929
1564524600	4.313	4.259769613145928
1564525200	4.226	4.310921442059644
1564525800	4.185	4.233611043731604
1564526400	4.169	4.1876879583298345
1564527000	4.246	4.165291763909239
1564527600	4.171	4.236397777213997
1564528200	4.27	4.179123953686289
1564528800	4.273	4.262594324591387
1564529400	4.286	4.273249666779974
1564530000	4.113	4.2887747918977475
1564530600	4.071	4.12892273091607
1564531200	4.171	4.069215477928964
1564531800	4.293	4.153097020893565
1564532400	4.168	4.28289064009588
1564533000	4.119	4.187414235786583
1564533600	4.215	4.125494621163552
1564534200	4.224	4.200064506864843
1564534800	4.185	4.222916558769256
1564535400	4.146	4.192612998622937
1564536000	4.084	4.149310006240058
1564536600	4.021	4.086176530405528
1564537200	4.138	4.022066494169358
1564537800	3.965	4.12283981337791
1564538400	4.042	3.980690325683093
1564539000	3.952	4.0347059928593945
1564539600	3.949	3.955460359564318
1564540200	3.959	3.9484768595239172
1564540800	3.937	3.9545957222670927
1564541400	3.858	3.93863099367561
1564542000	4.156	3.8645359401836386
1564542600	4.233	4.127000906871238
1564543200	4.247	4.23266256848202
1564543800	4.355	4.261256613444118
1564544400	4.304	4.351578918710801
1564545000	4.353	4.312401155151492
1564545600	4.241	4.351131456534764
1564546200	4.3	4.250208042700876
1564546800	4.171	4.292743612724892
1564547400	4.191	4.179172418406939
1564548000	4.096	4.186873905747387
1564548600	4.191	4.099529971818098
1564549200	4.201	4.179849714895059
1564549800	4.382	4.199373641169726
1564550400	4.24	4.370680140584162
1564551000	4.376	4.2594174442911
1564551600	4.349	4.367637718936354
1564552200	4.233	4.350282580568794
1564552800	4.124	4.2467172127055965
1564553400	3.928	4.12895071720544
1564554000	3.83	3.9356348808977617
1564554600	4.167	3.826058823438932
1564555200	4.434	4.125690915798991
1564555800	4.255	4.417407700818737
1564556400	4.187	4.294540428429345
1564557000	4.197	4.201372345195489
1564557600	4.571	4.18669331161533
1564558200	4.465	4.533722711358477
1564558800	4.285	4.486339583666814
1564559400	4.33	4.314150704843362
1564560000	4.375	4.317743955079329
1564560600	4.211	4.3629545416425755
1564561200	4.399	4.2269040754438745
1564561800	4.507	4.380208575774237
1564562400	4.431	4.497258943710243
1564563000	4.329	4.44840193685512
1564563600	4.402	4.341347075517558
1564564200	4.337	4.3893404682855985
1564564800	4.317	4.339312867640316
1564565400	4.393	4.31905571585715
1564566000	4.348	4.3836908573260285
1564566600	4.37	4.353158510738778
1564567200	4.372	4.369890783021889
1564567800	4.269	4.37107992987502
1564568400	4.301	4.278424221293617
1564569000	4.279	4.294934003969276
1564569600	4.471	4.277307287932269
1564570200	4.383	4.454569935619382
1564570800	4.195	4.396357168216955
1564571400	4.333	4.216724138991875
1564572000	4.218	4.312032733455519
1564572600	4.258	4.222999194322383
1564573200	4.377	4.255584371431971
1564573800	4.131	4.3643532351757965
1564574400	4.207	4.157232855767117
1564575000	4.137	4.197843468278056
1564575600	4.165	4.135215852970103
1564576200	4.176	4.161826184916555
1564576800	4.154	4.173604147841548
1564577400	4.124	4.157346582217317
1564578000	4.036	4.126548330315353
1564578600	4.067	4.041592066879861
1564579200	4.08	4.059795884016819
1564579800	4.112	4.075766463096253
1564580400	4.034	4.110637824312974
1564581000	3.982	4.04276403652747
1564582800	3.839	3.985421756135805
1564583400	4.039	3.84606984586146
1564584000	4.321	4.014107736621871
1564584600	4.327	4.296877487283694
1564585200	4.401	4.344271151464942
1564585800	4.435	4.409103113938395
1564586400	4.399	4.436194989306103
1564587000	4.488	4.405367537621453
1564587600	4.31	4.480347040399762
1564588200	4.284	4.326478952503767
1564588800	4.334	4.283823571132018
1564589400	4.266	4.321370743398712
1564590000	4.297	4.271100673912345
1564590600	4.157	4.294399611406759
1564591200	4.168	4.167645528362974
1564591800	4.198	4.163313856839233
1564592400	4.264	4.189706878105395
1564593000	4.156	4.259004909972224
1564593600	4.005	4.169129235684245
1564594200	4.231	4.017667579325816
1564594800	4.009	4.202022356993793
1564595400	4.091	4.02786658438993
1564596000	3.96	4.085869267765618
1564596600	3.954	3.965888616578029
1564597200	3.857	3.9522598372571096
1564597800	4.022	3.8597880265075184
1564598400	3.85	4.003698805428857
1564599000	3.703	3.8660703031072625
1564599600	3.867	3.7168913949762907
1564600200	3.302	3.8415239279883555
1564600800	3.233	3.3480609771156407
1564601400	3.015	3.2265872678739087
1564602000	3.035	3.0076393142916533
1564602600	2.907	3.019535685704165
1564603200	2.532	2.9095655648037617
1564603800	2.948	2.5607611976804296
1564604400	3.758	2.894986924306615
1564605000	3.985	3.685247332811272
1564605600	4.029	4.009299024007696
1564606200	3.969	4.072603858236855
1564606800	3.972	3.9901055801025334
1564607400	4.101	3.9700345303209796
1564608000	4.331	4.085028342745785
1564608600	4.104	4.31453947590361
1564609200	4.176	4.1369840535710125
1564609800	4.226	4.17348401397332
1564610400	4.258	4.214957622480699
1564611000	4.251	4.257895441175356
1564611600	4.496	4.255300780161453
1564612200	4.324	4.47672505649965
1564612800	4.26	4.346539294879929
1564613400	4.43	4.270378198879553
1564614000	4.201	4.406905741575087
1564614600	4.438	4.221733488397319
1564615200	4.497	4.417187709266582
1564615800	4.326	4.491004326188812
1564616400	4.262	4.351622079060043
1564617000	4.154	4.265973698772066
1564617600	4.183	4.153547670380531
1564618200	4.263	4.172429593640548
1564618800	4.358	4.2520910998376324
1564619400	4.175	4.353694580484587
1564620000	4.369	4.198021870609154
1564620600	4.329	4.35111084804394
1564621200	4.342	4.330929268878572
1564621800	4.323	4.346663738013325
1564622400	4.381	4.324572768348051
1564623000	4.227	4.375578370081903
1564623600	4.294	4.241051045597663
1564624200	4.554	4.285536788207985
1564624800	4.535	4.527411757061928
1564625400	4.432	4.547243787422917
1564626000	4.384	4.452429273247123
1564626600	4.314	4.385412346312805
1564627200	4.449	4.312853822762872
1564627800	4.255	4.431763342511616
1564628400	4.2	4.272870683373721
1564629000	4.332	4.20422710655614
1564629600	4.269	4.311258308240768
1564630200	4.42	4.274956282347578
1564630800	4.259	4.410716674100039
1564631400	4.182	4.276208702906282
1564632000	4.416	4.189414282886161
1564632600	4.536	4.386890351781266
1564633200	4.548	4.528766809916144
1564633800	4.474	4.561057128380933
1564634400	4.477	4.487905723136846
1564635000	4.412	4.475083694727707
1564635600	4.383	4.413562802310375
1564636200	4.405	4.382582209753827
1564636800	4.486	4.399364119019776
1564637400	4.506	4.478266928564428
1564638000	4.343	4.507952053704238
1564638600	4.278	4.361520398704076
1564639200	4.168	4.279461933910044
1564639800	4.337	4.167763293202952
1564640400	4.196	4.314725901591608
1564641000	4.397	4.208706072162751
1564641600	4.32	4.382492106319782
1564642200	4.477	4.3283932115995665
1564642800	4.545	4.4689025945188305
1564643400	4.264	4.542073342029986
1564644000	4.293	4.296553061876148
1564644600	4.35	4.284872788981166
1564645200	4.263	4.333554794437423
1564645800	4.394	4.271496522756013
1564646400	4.582	4.383087401510151
1564647000	4.579	4.5671813255886295
1564647600	4.633	4.590716629809895
1564648200	4.374	4.6374420309957145
1564648800	4.35	4.3986781415853065
1564649400	4.474	4.345036027645217
1564650000	4.436	4.450820156813408
1564650600	4.556	4.44058487917891
1564651200	4.526	4.550409087625196
1564654200	4.2	4.53215658835998
1564654800	4.49	4.231825651607535
1564655400	4.461	4.453409273660743
1564656000	4.506	4.458031605848427
1564656600	4.447	4.512050910401792
1564657200	4.568	4.454758248197674
1564657800	4.505	4.557444738055884
1564658400	4.558	4.511543418127903
1564659000	4.61	4.556181731146115
1564659600	4.575	4.6052119265665885
1564660200	4.526	4.58150384049413
1564660800	4.474	4.5315406457883025
1564661400	4.462	4.475464243968559
1564662000	4.403	4.458635000951393
1564662600	4.368	4.404958941792277
1564663200	4.393	4.36833694060869
1564663800	4.262	4.387198413334829
1564664400	4.342	4.272255265133108
1564665000	3.98	4.331832360189519
1564665600	3.749	4.008121543503918
1564666200	3.676	3.759520409956401
1564666800	3.613	3.659067679673976
1564667400	3.534	3.6035491451457653
1564668000	3.586	3.5348183104228617
1564668600	3.415	3.576962377290188
1564669200	3.342	3.4282199711869423
1564669800	3.179	3.3447045779121676
1564670400	3.123	3.183406162648621
1564671000	3.265	3.11806407193356
1564671600	4.242	3.2435402090184695
1564672200	4.446	4.160158177339441
1564672800	4.463	4.4677145641176255
1564673400	4.397	4.5132004020451175
1564674000	4.263	4.417614162233976
1564674600	4.2	4.2712598038500795
1564675800	4.251	4.195312903832384
1564676400	4.23	4.237381534076009
1564677000	4.263	4.230112414773497
1564677600	4.21	4.261964636885916
1564678200	4.324	4.215438310768749
1564678800	4.298	4.313816400758977
1564679400	4.023	4.301719424594204
1564680000	4.248	4.050267952459534
1564680600	4.202	4.219123812573163
1564681200	4.306	4.200776214474229
1564681800	4.291	4.303817766476085
1564682400	4.359	4.295659765521196
1564683000	3.942	4.357034936224158
1564683600	4.194	3.9795027976414015
1564684200	4.276	4.1611612948683785
1564684800	4.338	4.258973670729729
1564685400	4.051	4.344049074302475
1564686000	4.195	4.083596047914987
1564686600	3.934	4.176535475335287
1564687200	3.629	3.9480238798523306
1564687800	3.583	3.650622269630208
1564688400	3.657	3.5664908814040897
1564689000	4.164	3.6342652448314166
1564689600	4.14	4.119761524936299
1564690200	3.892	4.163175530479855
1564690800	3.679	3.9361436601339106
1564691400	3.526	3.690684612307789
1564692000	3.691	3.5192506961453494
1564692600	3.783	3.6598032731188415
1564693200	4.115	3.7731126414706178
1564693800	4.044	4.097272636786247
1564694400	4.238	4.06704476391424
1564695000	4.108	4.234182954024408
1564695600	4.017	4.1236363917186765
1564696200	4.049	4.027430368846248
1564696800	4.282	4.03797639680446
1564697400	4.572	4.257923175151416
1564698000	4.604	4.555850153671879
1564698600	4.513	4.6218519727514495
1564699200	4.383	4.536123887763093
1564699800	4.332	4.393432139376913
1564700400	4.399	4.326847434209711
1564701000	4.263	4.384482647335172
1564701600	4.371	4.27391130852888
1564702200	4.291	4.3604678576061415
1564702800	4.346	4.296203996097644
1564703400	4.295	4.342561213038239
1564704000	4.421	4.298390126789598
1564704600	4.348	4.410437218108787
1564705200	4.405	4.35644762667158
1564705800	4.426	4.4029202610458285
1564706400	4.415	4.423576261406621
1564707000	4.339	4.418458264498538
1564707600	4.369	4.346259097420537
1564708200	4.394	4.363454509656955
1564708800	4.344	4.3892450189390315
1564709400	4.592	4.349912199353573
1564710000	4.421	4.570597547844431
1564710600	4.483	4.441831410160612
1564711200	4.473	4.482547168362712
1564711800	4.777	4.469756089621559
1564712400	4.697	4.751880381973116
1564713000	4.486	4.713746966472186
1564713600	4.481	4.514831023232297
1564714200	4.5	4.472516138580738
1564714800	4.51	4.487588033126204
1564715400	4.456	4.507864694559142
1564716000	4.507	4.462328729194325
1564716600	4.526	4.501878110410128
1564717200	4.428	4.523731606705561
1564717800	4.53	4.438797080323865
1564718400	4.436	4.519188995432146
1564719000	4.496	4.443120924585289
1564719600	4.524	4.491515196138829
1564720200	4.533	4.520161732448378
1564720800	4.393	4.535174808730838
1564721400	4.464	4.406844915586202
1564722000	4.447	4.453783905484621
1564722600	4.28	4.4444515408389735
1564723200	4.19	4.295887779750312
1564723800	4.124	4.192061791480216
1564724400	4.28	4.119222717986446
1564725000	4.228	4.259434169250626
1564725600	4.259	4.2345695068324245
1564726200	4.276	4.261682086042356
1564726800	4.22	4.274520814059173
1564727400	4.23	4.22610992405858
1564728000	4.235	4.227944326709751
1564728600	4.478	4.232431821357159
1564729200	4.293	4.457403225481606
1564729800	4.196	4.317220722657918
1564730400	4.417	4.208948701048707
1564731000	4.188	4.3880173707845485
1564731600	4.036	4.208871788126539
1564732200	4.329	4.050506432873307
1564732800	4.052	4.290541824548402
1564733400	3.91	4.077053057381399
1564734000	3.779	3.925145131285898
1564734600	4.13	3.7755953200693066
1564735200	4.093	4.087382915164426
1564735800	4.129	4.101267724261058
1564736400	4.001	4.140260932999169
1564737000	4.191	4.014184067754849
1564737600	4.196	4.171238371466085
1564738200	4.317	4.195703412161945
1564738800	4.575	4.314290242575305
1564739400	4.487	4.558516707038821
1564740000	4.571	4.508229864548319
1564740600	4.667	4.572583913531928
1564741200	4.573	4.658704135252611
1564741800	4.616	4.586484899830139
1564742400	4.718	4.613538777885583
1564743000	4.773	4.706958368401559
1564743600	4.786	4.772657295093249
1564744200	4.333	4.791453206036324
1564744800	4.203	4.3751884550444355
1564745400	4.345	4.199597323171677
1564746000	4.258	4.308142524507281
1564746600	4.295	4.261576995989757
1564747200	4.487	4.295580404866314
1564747800	4.572	4.470034872561191
1564748400	4.545	4.572252148060843
1564749000	4.513	4.558675457989357
1564749600	4.48	4.519620895267507
1564750200	4.474	4.480449498857792
1564750800	4.379	4.471159809346319
1564751400	4.53	4.385056708096018
1564752000	4.543	4.513583856046239
1564752600	4.592	4.5428005207959
1564753200	4.545	4.594438788383485
1564753800	4.484	4.552281893568734
1564754400	4.493	4.489650093416081
1564755000	4.455	4.4880195570883785
1564755600	4.357	4.455311616389949
1564756200	4.438	4.36413893850935
1564756800	4.353	4.426400409295194
1564757400	4.443	4.358475954602384
1564758000	4.37	4.4355556911830725
1564758600	4.414	4.376184449862788
1564759200	4.371	4.4112696207353865
1564759800	4.528	4.373430271471958
1564760400	4.638	4.5145403352092
1564761000	4.569	4.6321258840260855
1564761600	4.429	4.585211042539636
1564762200	4.393	4.444429543930143
1564762800	4.409	4.388622350232658
1564763400	4.381	4.399193645783694
1564764000	4.212	4.381373879913083
1564764600	4.491	4.2264579763429735
1564765200	4.342	4.4607867773638965
1564765800	4.376	4.356380928141277
1564766400	4.371	4.379503025502779
1564767000	4.31	4.367958014523905
1564767600	4.352	4.315301532098865
1564768200	4.28	4.346139001885317
1564768800	4.263	4.284885683067364
1564769400	4.214	4.263531956047636
1564770000	4.183	4.214782534824872
1564770600	4.315	4.1828254401439935
1564771200	4.105	4.300477599931544
1564771800	4.249	4.125804047433138
1564772400	4.263	4.235511856161607
1564773000	4.356	4.2581614655575795
1564773600	4.474	4.353369466933578
1564774200	4.263	4.468638075642666
1564774800	4.401	4.289130745419275
1564775400	4.12	4.387630548298425
1564776000	4.217	4.139565226089226
1564776600	4.258	4.203719897221068
1564777200	4.216	4.246283386772346
1564777800	4.241	4.223673608903424
1564778400	3.998	4.240295841754947
1564779000	4.141	4.018224149822076
1564779600	4.198	4.121278337714975
1564780200	4.167	4.187160858634967
1564780800	4.172	4.176436800325957
1564781400	4.25	4.174418702369124
1564782000	4.184	4.242533752922093
1564782600	4.191	4.191846584704494
1564783200	4.257	4.1915140189407545
1564783800	4.262	4.249086441962192
1564784400	4.116	4.263461391590149
1564785000	4.206	4.131569499941753
1564785600	4.184	4.194092583763492
1564786200	4.326	4.182226491837106
1564786800	4.273	4.316059434554165
1564787400	4.385	4.2820720449414
1564788000	4.503	4.379849545072647
1564788600	4.401	4.494946454675749
1564789200	4.468	4.4178814934467425
1564789800	4.436	4.464526106224364
1564790400	4.428	4.436852992223194
1564791000	4.236	4.429450678263774
1564791600	4.359	4.251057625898039
1564792200	4.399	4.341533584946894
1564792800	4.406	4.39106068380389
1564793400	4.38	4.4110928921743495
1564794000	4.417	4.385393206195565
1564794600	4.431	4.413548965308036
1564795200	4.542	4.429554046875483
1564795800	4.403	4.534231535766793
1564796400	4.367	4.419395974950859
1564797000	4.486	4.370380250179917
1564797600	4.489	4.468949308433799
1564798200	4.427	4.4899265456783075
1564798800	4.506	4.437532414562826
1564799400	4.514	4.498299864471175
1564800000	4.527	4.512988823186904
1564800600	4.549	4.52898325305007
1564801200	4.415	4.548398220448624
1564801800	4.497	4.427706072972053
1564802400	4.374	4.486372795435021
1564803000	4.424	4.381308565977792
1564803600	4.562	4.418369797419763
1564804200	4.315	4.547118878979436
1564804800	4.104	4.342254336596123
1564805400	4.114	4.1203875656481985
1564806000	4.282	4.0960316725662
1565313000	5.039	4.25673057293279
1565313600	5.042	4.979340793258117
1565314200	5.019	5.0752989910175765
1565314800	5.019	5.055921741706012
1565315400	5.017	5.022202580832933
1565316000	5.025	5.013772610692984
1565316600	5.009	5.02238418803937
1565317200	5.016	5.010353477872065
1565317800	4.999	5.015352723101604
1565318400	5.02	5.000071675480665
1565319000	5.034	5.017800287440845
1565319600	5.04	5.032754199118318
1565320200	5.062	5.04074248872341
1565320800	5.078	5.06104128348848
1565321400	5.074	5.077636874761248
1565322000	5.072	5.075754279174909
1565322600	5.068	5.072768304929618
1565323200	5.065	5.068070507196651
1565323800	5.082	5.064879848051075
1565324400	5.093	5.080184016793171
1565325000	5.081	5.092433258754426
1565325600	5.088	5.083096684690004
1565326200	5.081	5.087555972510064
1565326800	5.07	5.081278572634942
1565327400	5.074	5.07083711314449
1565328000	5.078	5.0729775241956325
1565328600	5.079	5.07722404477275
1565329200	5.088	5.079123591947088
1565329800	5.089	5.087455644155014
1565330400	5.088	5.089246894426244
1565331000	5.093	5.088457710502995
1565331600	5.091	5.092572278770857
1565332200	5.091	5.091223596478062
1565332800	5.089	5.091080072547762
1565333400	5.09	5.089061859775272
1565334000	5.083	5.089779765350423
1565334600	5.079	5.083491405606511
1565335200	5.078	5.079097733883189
1565335800	5.069	5.0776079637901255
1565336400	5.069	5.0694739348592295
1565337000	5.068	5.068603117177399
1565337600	5.07	5.06765891329617
1565338200	5.074	5.0697099177474225
1565338800	5.075	5.073657542567265
1565340000	5.019	5.075099884791102
1565340600	5.017	5.023965187471936
1565341200	5.007	5.015328637139183
1565341800	5.016	5.005258319500499
1565342400	5.035	5.014432907857513
1565343000	5.03	5.033312936447299
1565343600	5.036	5.031474079632075
1565344200	5.051	5.036209763051902
1565344800	5.052	5.0497454028208715
1565345400	5.056	5.052529223489673
1565346000	5.059	5.056306702817797
1565346600	5.064	5.058947833589777
1565347200	5.068	5.063760783213647
1565347800	5.072	5.067896325933887
1565348400	5.064	5.071964362817277
1565349000	5.068	5.064959833737742
1565349600	5.065	5.067525621258518
1565350200	5.067	5.064989805815366
1565350800	5.065	5.06679345146929
1565351400	5.07	5.065091437518788
1565352000	5.073	5.069536299237252
1565352600	5.072	5.072787009254728
1565353200	5.066	5.072345700480223
1565353800	5.043	5.066594234865807
1565354400	5.043	5.044682943513006
1565355000	5.052	5.041901283167168
1565355600	5.051	5.0501275351672135
1565356200	5.058	5.051222529441144
1565356800	5.06	5.057790482920232
1565357400	5.056	5.06007066753986
1565358000	5.068	5.056646323178852
1565358600	5.071	5.066900653687921
1565359200	5.063	5.070907193066267
1565359800	5.076	5.064224107655512
1565360400	5.074	5.074780954725159
1565361000	5.064	5.074196314674327
1565361600	5.047	5.065238375626139
1565362200	5.053	5.048069509958224
1565362800	5.056	5.0514068481046825
1565363400	5.052	5.055068614448417
1565364000	5.04	5.052587129350579
1565364600	5.025	5.041078099379511
1565365200	5.047	5.025701286156025
1565365800	5.055	5.044004226603503
1565366400	5.012	5.054265193440287
1565367000	5.009	5.016816743182498
1565367600	5.009	5.008326589811076
1565368200	4.991	5.006978006228689
1565368800	5.008	4.992049161655195
1565369400	4.993	5.005967198985064
1565370000	4.979	4.994100871337956
1565370600	4.998	4.9803220158395956
1565371200	4.961	4.995338514766908
1565371800	4.959	4.964030902826135
1565372400	4.98	4.958661642782607
1565373000	5.007	4.976623697069195
1565373600	5.008	5.005027575398699
1565374200	5.016	5.009734531162865
1565374800	5.022	5.0166865434555605
1565375400	5.022	5.021863748949981
1565376000	5.02	5.02239254616854
1565376600	5.015	5.0203632431608955
1565377200	5.015	5.015318881731748
1565377800	5.006	5.0146716738345605
1565378400	5.005	5.006477360809944
1565379000	5.012	5.004715292680131
1565379600	5.012	5.010941043471729
1565380200	5.021	5.012100189708566
1565380800	4.993	5.020509731547677
1565381400	4.976	4.995703976760336
1565382000	4.974	4.9768602735337195
1565382600	4.99	4.972357524680482
1565383200	4.995	4.9875816688181445
1565383800	4.998	4.994923007921397
1565384400	5.003	4.998656777108739
1565385000	4.983	5.002985861237288
1565385600	5.009	4.984952657476762
1565386200	5.013	5.006251767753585
1565386800	5.023	5.012591236068982
1565387400	5.027	5.023245509173459
1565388000	5.019	5.027307657576826
1565388600	5.03	5.020208256077817
1565389200	5.026	5.0289209633999254
1565389800	5.027	5.026283439888816
1565390400	5.025	5.027143346248173
1565391000	5.029	5.025053725179798
1565391600	5.02	5.028555113927097
1565392200	5.016	5.020761983792825
1565392800	5.02	5.016162417751978
1565393400	5.004	5.019107377879193
1565394000	4.941	5.00521852139631
1565394600	4.927	4.945976004386689
1565395200	4.92	4.925403607667345
1565395800	4.935	4.917214226253352
1565396400	4.921	4.932493633655355
1565397000	4.965	4.922448821145912
1565397600	4.979	4.96152183198074
1565398200	5.006	4.978743686909935
1565398800	4.997	5.005939582804509
1565399400	5.003	4.999480541011663
1565400000	4.988	5.003321169517778
1565400600	4.978	4.989065628316864
1565401200	4.997	4.978411132281571
1565401800	5.001	4.994334810197055
1565402400	4.998	5.000715141273242
1565403000	5.005	4.9991573681535355
1565403600	5.005	5.004594849775683
1565404200	4.995	5.005050848982026
1565404800	4.995	4.996048718019857
1565405400	4.986	4.994650184095317
1565406000	4.989	4.986268374728185
1565406600	4.993	4.988328548485564
1565407200	4.988	4.992335435180981
1565407800	4.97	4.988614830464137
1565408400	4.976	4.971544572362975
1565409000	4.978	4.97465348462125
1565409600	4.987	4.977141084662115
1565410200	4.993	4.986412898134755
1565410800	4.998	4.992914173080343
1565411400	5.018	4.998156749651427
1565412000	5.025	5.016710600026891
1565412600	5.034	5.025238700615719
1565413200	5.005	5.034289678603259
1565413800	5.017	5.008124380696867
1565414400	5.052	5.01533986544987
1565415000	5.036	5.048068202121516
1565415600	5.047	5.038803149472539
1565416200	5.055	5.047151096299698
1565416800	5.055	5.054156022841762
1565417400	5.074	5.055508049129829
1565418000	5.075	5.072702781464783
1565418600	5.061	5.0755361947035516
1565419200	5.052	5.062988222247023
1565419800	5.077	5.052390667615567
1565420400	5.065	5.073853633291517
1565421000	5.043	5.066289023341131
1565421600	5.039	5.0455168868296125
1565422200	5.028	5.038232009403968
1565422800	5.039	5.027681595818807
1565423400	5.033	5.037323840241267
1565424000	5.018	5.033392376734473
1565424600	5.084	5.019521609532374
1565425200	5.094	5.077653403794658
1565425800	5.086	5.0945809289271065
1565426400	5.087	5.089788657392201
1565427000	5.065	5.087462761578365
1565427600	5.05	5.066435279197871
1565428200	5.04	5.050343151474822
1565428800	5.035	5.039321223182017
1565429400	5.03	5.034280971925698
1565430000	5.029	5.0297517511889644
1565430600	5.023	5.028679613254469
1565431200	4.994	5.0232451844060515
1565431800	4.994	4.996193976994042
1565432400	4.993	4.992741224564937
1565433000	4.991	4.99173375079755
1565433600	5.013	4.990941939667294
1565434200	5.017	5.011046194450654
1565434800	5.013	5.01730760367031
1565435400	5.011	5.014396234567212
1565436000	4.993	5.011293475102549
1565436600	4.931	4.994215383611926
1565437200	4.921	4.935487333145182
1565437800	4.933	4.918939762351721
1565438400	4.937	4.928769851968522
1565439000	4.976	4.936268038675809
1565439600	4.988	4.973419981622436
1565440200	4.979	4.988624234248007
1565440800	5.007	4.981868560891506
1565441400	4.997	5.004965909667587
1565442000	4.998	4.998285284941659
1565442600	4.995	4.998605417219412
1565443200	5.001	4.994946974497669
1565443800	5.031	5.00027771703278
1565444400	5.018	5.028433898071464
1565445000	5.016	5.02031617696078
1565445600	5.012	5.017062020929407
1565446200	5.024	5.011815147452272
1565446800	5.033	5.022542139659567
1565447400	5.027	5.032359381041987
1565448000	5.035	5.028294713596526
1565448600	5.038	5.034558009307862
1565449200	5.052	5.037726315393834
1565449800	5.051	5.051125094151486
1565450400	5.049	5.051670798592275
1565451000	5.056	5.049715975734515
1565451600	5.063	5.055302329926355
1565452800	5.173	5.062447433021724
1565453400	5.191	5.164050911090118
1565454000	5.188	5.1934135613019565
1565454600	5.19	5.193691934173984
1565455200	5.186	5.191070414430298
1565455800	5.184	5.186032703114337
1565456400	5.175	5.183782387658967
1565457000	5.175	5.175430080697006
1565457600	5.168	5.174557934191714
1565458200	5.15	5.168164148586239
1565458800	5.166	5.151224554785026
1565459400	5.161	5.163706992606914
1565460000	5.154	5.161094841596378
1565460600	5.154	5.1550096684149995
1565461200	5.171	5.153650049868642
1565461800	5.163	5.169160611705895
1565462400	5.171	5.1641437130648065
1565463000	5.167	5.170774812974172
1565463600	5.141	5.167320235776514
1565464200	5.148	5.143310231700825
1565464800	5.118	5.146344512865613
1565465400	5.104	5.119569545954002
1565466000	5.104	5.1043147513355525
1565466600	5.101	5.10227675549205
1565467200	5.082	5.100459766825003
1565467800	5.142	5.083467264957273
1565468400	5.114	5.136153706732306
1565469000	5.109	5.117516132402446
1565469600	5.13	5.111000640399474
1565470200	5.141	5.127145428602031
1565470800	5.144	5.140214858779885
1565471400	5.157	5.144909343796296
1565472000	5.154	5.156597225030688
1565472600	5.147	5.154807746491861
1565473200	5.159	5.147973381454291
1565473800	5.155	5.157596363750762
1565474400	5.153	5.155325742185425
1565475000	5.16	5.153464498697326
1565475600	5.159	5.159202159144283
1565476200	5.15	5.1591469314957
1565476800	5.152	5.150974487711378
1565477400	5.154	5.151487854255424
1565478000	5.152	5.153433669998497
1565478600	5.163	5.152216264941475
1565479200	5.159	5.162068473150752
1565479800	5.161	5.159597632377768
1565480400	5.169	5.1611175393683375
1565481000	5.165	5.168220033661615
1565481600	5.161	5.165600638135953
1565482200	5.165	5.16151480198964
1565482800	5.162	5.164347349840454
1565483400	5.157	5.162120837769143
1565484000	5.158	5.157428073146992
1565484600	5.15	5.157608356145316
1565485200	5.136	5.150432973555701
1565485800	5.139	5.1369009066169244
1565486400	5.142	5.1379017127957205
1565487000	5.119	5.141141270771877
1565487600	5.119	5.121091211490265
1565488200	5.117	5.118391147473741
1565488800	5.125	5.116149023730251
1565489400	5.109	5.124060832874824
1565490000	5.116	5.110545917970713
1565490600	5.099	5.115212410506123
1565491200	5.12	5.099989341987839
1565491800	5.134	5.117792718971561
1565492400	5.14	5.132763206845792
1565493000	5.162	5.140747690523348
1565493600	5.178	5.161042715325169
1565494200	5.174	5.177637471083763
1565494800	5.172	5.175755052157388
1565495400	5.168	5.17276928995771
1565496000	5.165	5.168071513983546
1565496600	5.182	5.164880849879048
1565497200	5.193	5.1801850731247905
1565497800	5.181	5.1924342811931785
1565498400	5.188	5.183097647214297
1565499000	5.181	5.187557005700945
1565499600	5.17	5.181279539571298
1565500200	5.174	5.170838083752978
1565500800	5.178	5.172978539740527
1565501400	5.179	5.177225051955269
1565502000	5.188	5.1791245939909105
1565502600	5.189	5.187456673581481
1565503200	5.188	5.189247892715139
1565503800	5.193	5.188458708296272
1565504400	5.191	5.192573293652022
1565505000	5.191	5.191224584401123
1565505600	5.189	5.191081074638274
1565506200	5.19	5.189062850930116
1565506800	5.183	5.189780768811464
1565507400	5.179	5.183492379167106
1565508000	5.178	5.179098724293778
1565508600	5.169	5.177608960002805
1565509200	5.169	5.169474905024875
1565509800	5.168	5.168604122343204
1565510400	5.17	5.167659906065538
1565511000	5.174	5.169710925896865
1565511600	5.175	5.173658552750673
1565512800	5.119	5.175100882619363
1565513400	5.117	5.12396600531022
1565514000	5.107	5.115329665021033
1565514600	5.116	5.105259272964318
1565515800	5.13	5.114433948470491
1565516400	5.136	5.12874142399588
1565517000	5.151	5.13636892251901
1565517600	5.152	5.150585329878664
1565518200	5.156	5.152699039047775
1565518800	5.159	5.156282227481897
1565519400	5.164	5.158908069917783
1565520000	5.168	5.163752952807767
1565520600	5.172	5.167899193773209
1565521200	5.164	5.171967433198572
1565521800	5.168	5.164961241316901
1565522400	5.165	5.167526519510883
1565523000	5.167	5.164990686103183
1565523600	5.165	5.166794437838391
1565524200	5.17	5.165092434363905
1565524800	5.173	5.169537320296936
1565525400	5.172	5.172788015088386
1565526000	5.166	5.172346695039269
1565526600	5.143	5.166595214894851
1565527200	5.143	5.144683871303568
1565527800	5.152	5.141902290843146
1565528400	5.151	5.150128553816745
1565529000	5.158	5.151223524940563
1565529600	5.16	5.1577915060407795
1565530200	5.156	5.160071668274227
1565530800	5.168	5.156647309371351
1565531400	5.171	5.166901693361429
1565532000	5.163	5.170908194055113
1565532600	5.176	5.1642250830112415
1565533200	5.174	5.17478199870986
1565533800	5.164	5.174197299215279
1565534400	5.147	5.165239345895292
1565535000	5.153	5.148070454921145
1565535600	5.156	5.151407871792443
1565536200	5.152	5.15506961721878
1565536800	5.14	5.152588120005706
1565537400	5.125	5.1410790637633745
1565538000	5.147	5.125702241469193
1565538600	5.155	5.144005302410141
1565539200	5.073	5.154266203930361
1565539800	5.091	5.081151610008803
1565540400	5.088	5.087239321299069
1565541000	5.09	5.085209422573631
1565541600	5.086	5.08994678918552
1565542200	5.084	5.086512740773788
1565542800	5.075	5.084189209716468
1565543400	5.075	5.075487171753506
1565544000	5.068	5.074527372422556
1565544600	5.05	5.068143006163081
1565545200	5.066	5.051221030097242
1565546400	5.054	5.06370787813999
1565547000	5.054	5.054693424955657
1565547600	5.071	5.054178492063226
1565548200	5.063	5.0691188177451
1565548800	5.071	5.0641299134790145
1565549400	5.067	5.070754521905863
1565550000	5.041	5.067319819590588
1565550600	5.048	5.043310761501652
1565551200	5.018	5.0463445355577825
1565551800	5.004	5.019568718689732
1565552400	5.004	5.004313883744144
1565553000	5.001	5.00227587178917
1565553600	4.982	5.00045892650825
1565554200	5.042	4.983466467090759
1565554800	5.014	5.0361528407471035
1565555400	5.009	5.017515270729801
1565556000	5.03	5.010999914219174
1565556600	5.041	5.027144576945361
1565557200	5.044	5.040213998618464
1565557800	5.057	5.044908526556417
1565558400	5.054	5.056596409993035
1565559000	5.047	5.054806929088762
1565559600	5.059	5.047972584652935
1565560200	5.055	5.0575955337032905
1565560800	5.053	5.055324902636558
1565561400	5.06	5.053463693762698
1565562000	5.059	5.059201331203254
1565562600	5.05	5.05914610265513
1565563200	5.052	5.05097368536305
1565563800	5.054	5.051487037365845
1565564400	5.052	5.053432836067458
1565565000	5.063	5.05221544307289
1565565600	5.059	5.062067645248475
1565566200	5.061	5.059596807137891
1565566800	5.069	5.0611167323891495
1565567400	5.065	5.068219202013822
1565568000	5.061	5.065599816143276
1565568600	5.065	5.061513997559495
1565569200	5.062	5.064346525410487
1565569800	5.057	5.062120009833073
1565570400	5.058	5.057427263198209
1565571000	5.05	5.05760753554782
1565571600	5.036	5.05043215451739
1565572200	5.039	5.0369001054585
1565572800	5.042	5.0379008912446785
1565573400	5.019	5.041140425568975
1565574000	5.019	5.021090411250857
1565574600	5.017	5.018390350567977
1565575200	5.025	5.016148177960991
1565575800	5.009	5.024059998926496
1565576400	5.016	5.010545105144854
1565577000	4.999	5.015211607912442
1565577600	5.02	4.999988519197175
1565578200	5.034	5.017791894080873
1565578800	5.04	5.032762336280793
1565579400	5.062	5.040746876819122
1565580000	5.078	5.061041891422096
1565580600	5.074	5.077636629772514
1565581200	5.072	5.075754248572149
1565581800	5.068	5.072768503664294
1565582400	5.065	5.068070698056911
1565583000	5.082	5.064880030051333
1565583600	5.093	5.080184226955565
1565584200	5.081	5.092433430128326
1565584800	5.088	5.083096846133897
1565585400	5.081	5.0875562047199105
1565586000	5.07	5.081278711376993
1565586600	5.074	5.070837283460802
1565587200	5.078	5.072977715780305
1565587800	5.079	5.077224208362432
1565588400	5.088	5.079123773024335
1565589000	5.089	5.087455849072091
1565589600	5.088	5.089247066773351
1565590200	5.093	5.088457898228858
1565590800	5.091	5.092572472256319
1565591400	5.091	5.091223761773638
1565592000	5.089	5.0910802593720375
1565592600	5.09	5.089062030400052
1565593200	5.083	5.089779947555254
1565593800	5.079	5.0834915639401075
1565594400	5.078	5.079097912919167
1565595000	5.069	5.077608138362541
1565595600	5.069	5.0694740870467525
1565596200	5.068	5.06860330616996
1565596800	5.07	5.067659076073498
1565597400	5.074	5.06971010169959
1565598000	5.075	5.073657724605673
1565599200	5.019	5.075100066070089
1565599800	5.017	5.023965248600908
1565600400	5.007	5.015328892528395
1565601000	5.016	5.005258401829544
1565601600	5.035	5.014433103487444
1565602200	5.03	5.033313129698806
1565602800	5.036	5.031474241683677
1565603400	5.051	5.036209999641327
1565604000	5.052	5.049745602613487
1565604600	5.056	5.052529392003582
1565605200	5.059	5.056306912145255
1565605800	5.064	5.058948017986925
1565606400	5.068	5.063760976758521
1565607000	5.072	5.067896506946358
1565607600	5.064	5.071964551645287
1565608200	5.068	5.064959994667743
1565608800	5.065	5.067525826278779
1565609400	5.067	5.064989960808144
1565610000	5.065	5.066793641089183
1565610600	5.07	5.0650916056467254
1565611200	5.073	5.069536494457316
1565611800	5.072	5.072787184235058
1565612400	5.066	5.072345880445974
1565613000	5.043	5.066594407720904
1565613600	5.043	5.04468308362505
1565614200	5.052	5.041901484317413
1565614800	5.051	5.050127692029996
1565615400	5.058	5.051222689513711
1565616000	5.06	5.0577906909598624
1565616600	5.056	5.06007084535935
1565617200	5.068	5.0566465018602385
1565617800	5.071	5.066900866950582
1565618400	5.063	5.070907353958512
1565619000	5.076	5.064224282018675
1565619600	5.074	5.07478118120212
1565620200	5.064	5.074196462675872
1565620800	5.047	5.065238550547943
1565621400	5.053	5.048069665197915
1565622000	5.056	5.051407049250158
1565622600	5.052	5.055068758303023
1565623200	5.04	5.052587301685475
1565623800	5.025	5.041078266045336
1565624400	5.047	5.025701447648263
1565625000	5.055	5.044004454230001
1565625600	5.012	5.054265329243254
1565626200	5.009	5.016816851134847
1565626800	5.009	5.008326844166762
1565627400	4.991	5.006978125600462
1565628000	5.008	4.99204928731657
1565628600	4.993	5.005967436926833
1565629200	4.979	4.994100973792842
1565629800	4.998	4.9803222114624175
1565630400	4.961	4.995338735901534
1565631000	4.959	4.964030953819923
1565631600	4.98	4.95866189672688
1565632200	5.007	4.976623875102042
1565632800	5.008	5.005027777516233
1565633400	5.016	5.00973470339694
1565634000	5.022	5.0166867910733615
1565634600	5.022	5.021863938099186
1565635200	5.02	5.022392732488765
1565635800	5.015	5.020363428741491
1565636400	5.015	5.015319057034151
1565637000	5.006	5.014671856904465
1565637600	5.005	5.006477512982073
1565638200	5.012	5.004715483266078
1565638800	5.012	5.0109412255379535
1565639400	5.021	5.012100356610893
1565640000	4.993	5.020509940410145
1565640600	4.976	4.99570408760142
1565641200	4.974	4.976860474019886
1565641800	4.99	4.9723576833475125
1565642400	4.995	4.9875818533896865
1565643000	4.998	4.9949231708576916
1565643600	5.003	4.998656989811435
1565645400	5.013	5.002986062966144
1565646000	5.023	5.012388166402751
1565646600	5.027	5.0226144913674595
1565647200	5.019	5.027385746028135
1565647800	5.03	5.0202483221758385
1565648400	5.026	5.028945344689419
1565649000	5.027	5.026281082552246
1565649600	5.025	5.027140842906723
1565650200	5.029	5.025052851607853
1565650800	5.02	5.028555421346263
1565651400	5.016	5.020762286281764
1565652000	5.02	5.016162654764167
1565652600	5.004	5.019107553227786
1565653200	4.941	5.005218644912816
1565653800	4.927	4.9459760564772814
1565654400	4.92	4.925403821967083
1565655000	4.935	4.917214305979547
1565655600	4.921	4.932493821728547
1565656200	4.965	4.922448938666707
1565656800	4.979	4.961522172365559
1565657400	5.006	4.978743826725484
1565658000	4.997	5.005939873866986
1565658600	5.003	4.99948069334601
1565659200	4.988	5.003321423877927
1565659800	4.978	4.989065752856106
1565660400	4.997	4.978411314626409
1565661000	5.001	4.994335019697361
1565661600	4.998	5.000715283461376
1565662200	5.005	4.999157559483553
1565662800	5.005	5.0045950639343095
1565663400	4.995	5.0050510153082906
1565664000	4.995	4.996048882076243
1565664600	4.986	4.994650377907848
1565665200	4.989	4.986268516433712
1565665800	4.993	4.988328746444282
1565666400	4.988	4.992335605019898
1565667000	4.97	4.988614998367841
1565667600	4.976	4.9715447266971315
1565668200	4.978	4.974653697570215
1565668800	4.987	4.977141229773085
1565669400	4.993	4.986413097084445
1565670000	4.998	4.992914361471235
1565670600	5.018	4.998156952453332
1565671200	5.025	5.01671083162454
1565671800	5.034	5.025238877192762
1565672400	5.005	5.034289904497557
1565673000	5.017	5.008124493952121
1565673600	5.052	5.01534012905779
1565674200	5.036	5.048068394621134
1565674800	5.047	5.038803252453527
1565675400	5.055	5.047151385203235
1565676000	5.055	5.054156189939362
1565676600	5.074	5.055508228023332
1565677200	5.075	5.072703011971316
1565677800	5.061	5.0755363506493145
1565678400	5.052	5.062988396013735
1565679000	5.077	5.0523908497647625
1565679600	5.065	5.0738538579001515
1565680200	5.043	5.066289117646416
1565680800	5.039	5.045517067517279
1565681400	5.028	5.038232200519634
1565682000	5.039	5.027681715709499
1565682600	5.033	5.037324045439421
1565683200	5.018	5.0333925074576795
1565683800	5.084	5.019521780654433
1565684400	5.094	5.077653748865251
1565685000	5.086	5.094581012743657
1565685600	5.087	5.089788910062295
1565686200	5.065	5.087462986819381
1565686800	5.05	5.0664353929024974
1565687400	5.04	5.050343317298536
1565688000	5.035	5.039321356617505
1565688600	5.03	5.034281126087024
1565689200	5.029	5.029751905995607
1565689800	5.023	5.028679789555143
1565690400	4.994	5.0232453451822145
1565691000	4.994	4.9961940952609565
1565691600	4.993	4.992741437635674
1565692200	4.991	4.991733877921688
1565692800	5.013	4.990942111008806
1565693400	5.017	5.011046424487342
1565694000	5.013	5.017307760171115
1565694600	5.011	5.014396437083564
1565695200	4.993	5.011293667343854
1565695800	4.931	4.994215517002157
1565696400	4.921	4.935487383095825
1565697000	4.933	4.918939975560154
1565697600	4.937	4.928769970502633
1565698200	4.976	4.93626818106161
1565698800	4.988	4.973420268595141
1565699400	4.979	4.988624404616606
1565700000	5.007	4.98186877023481
1565700600	4.997	5.004966193704169
1565701200	4.998	4.998285388685162
1565701800	4.995	4.9986056535552
1565702400	5.001	4.994947131358526
1565703000	5.031	5.000277916909164
1565704200	5.016	5.028434131164011
1565704800	5.012	5.018487262352167
1565705400	5.024	5.013166922791034
1565706000	5.033	5.022292905910812
1565706600	5.027	5.03222959398614
1565707200	5.035	5.028242694554905
1565707800	5.038	5.03456847877202
1565708400	5.052	5.037734388336031
1565709000	5.051	5.051127549504724
1565709600	5.049	5.051670442440429
1565710200	5.056	5.0497157432601885
1565710800	5.063	5.0553024259675325
1565711400	5.068	5.062447638876624
1565712000	5.073	5.068027291144912
1565712600	5.091	5.073043623800394
1565713200	5.088	5.089829080536592
1565713800	5.09	5.089023897425881
1565714400	5.086	5.0904752463834795
1565715000	5.084	5.086305663963645
1565715600	5.075	5.084005833195604
1565716200	5.075	5.075459958067945
1565716800	5.068	5.074540427107053
1565717400	5.05	5.068152257304866
1565718000	5.066	5.051222411928101
1565718600	5.061	5.0637072823854705
1565719800	5.054	5.061094627499614
1565720400	5.071	5.055009063607822
1565721000	5.063	5.069196048505733
1565721600	5.071	5.063860646510174
1565722200	5.067	5.07069708719394
1565723400	5.048	5.067322970237649
1565724000	5.018	5.04972523422104
1565724600	5.004	5.019742873215225
1565725200	5.004	5.003283017568569
1565725800	5.001	5.002052801339713
1565726400	4.982	5.000475062780764
1565727000	5.042	4.983515978958393
1565728200	5.009	5.0361651388085065
1565728800	5.03	5.012941114601337
1565729400	5.041	5.029609167644975
1565730000	5.044	5.039640200468704
1565730600	5.057	5.044686403312012
1565731200	5.054	5.056507469150199
1565731800	5.047	5.054830142322233
1565732400	5.059	5.047986691376592
1565733000	5.055	5.057599306224417
1565733600	5.053	5.055323876297355
1565734200	5.06	5.053463043077403
1565734800	5.059	5.059201301239376
1565735400	5.05	5.059146275710293
1565736000	5.052	5.050973830199116
1565736600	5.054	5.051487167397406
1565737200	5.052	5.0534329476445645
1565737800	5.063	5.052215555227504
1565738400	5.059	5.062067785638718
1565739000	5.061	5.05959691745914
1565739600	5.069	5.061116861101394
1565740200	5.065	5.068219329626244
1565740800	5.061	5.065599925215458
1565741400	5.065	5.061514114412646
1565742000	5.062	5.0643466485143955
1565742600	5.057	5.06212011830633
1565743200	5.058	5.057427373836774
1565743800	5.05	5.057607653859969
1565744400	5.036	5.050432252748657
1565745000	5.039	5.0369002001607495
1565745600	5.042	5.037901011054283
1565746200	5.019	5.041140543134082
1565746800	5.019	5.021090487370932
1565747400	5.017	5.018390467252934
1565748000	5.025	5.01614827918846
1565748600	5.009	5.024060134243191
1565749200	5.016	5.010545189807935
1565749800	4.999	5.015211747928972
1565750400	5.02	4.999988592336453
1565751000	5.034	5.017792059480198
1565751600	5.04	5.032762462489519
1565752200	5.062	5.040747016620425
1565752800	5.078	5.061042061027049
1565753400	5.074	5.077636774155636
1565754000	5.072	5.075754367790553
1565754600	5.068	5.072768623432703
1565755200	5.065	5.068070807276898
1565755800	5.082	5.064880138416269
1565756400	5.093	5.080184372171501
1565757000	5.081	5.092433564619018
1565757600	5.088	5.083096949636237
1565758200	5.081	5.087556344908824
1565758800	5.07	5.08127880486627
1565759400	5.074	5.0708373851095105
1565760000	5.078	5.072977842458048
1565760600	5.079	5.077224330448271
1565761200	5.088	5.079123889651952
1565761800	5.089	5.087455982875084
1565762400	5.088	5.089247184071806
1565763000	5.093	5.088458018280479
1565763600	5.091	5.092572597719335
1565764200	5.091	5.09122387078959
1565764800	5.089	5.091080378751682
1565778000	5.059	5.089062142723753
1565778600	5.064	5.061430137436262
1565779200	5.068	5.062438013175087
1565779800	5.072	5.066442949848983
1565780400	5.064	5.071799941177034
1565781000	5.068	5.065054912608663
1565781600	5.065	5.067595754890779
1565782200	5.067	5.0649984248773805
1565782800	5.065	5.066788057513771
1565783400	5.07	5.065088237767997
1565784000	5.073	5.069536231606437
1565784600	5.072	5.072787616411589
1565785200	5.066	5.072346165293566
1565785800	5.043	5.066594525030266
1565786400	5.043	5.044683136156111
1565787000	5.052	5.041901587575143
1565787600	5.051	5.050127796127656
1565788200	5.058	5.05122279246721
1565788800	5.06	5.0577908204363355
1565789400	5.056	5.060070955778314
1565790000	5.068	5.05664660868579
1565790600	5.071	5.066900997152834
1565791200	5.063	5.0709074587925755
1565791800	5.076	5.064224386954515
1565792400	5.074	5.074781315450472
1565793000	5.064	5.074196558013152
1565793600	5.047	5.065238656619255
1565794200	5.053	5.048069750226313
1565794800	5.056	5.05140716724542
1565795400	5.052	5.055068857746036
1565796000	5.04	5.052587408056678
1565796600	5.025	5.041078359996632
1565797200	5.047	5.025701533998638
1565797800	5.055	5.04400459323614
1565798400	5.012	5.054265431703685
1565799000	5.009	5.016816904773315
1565799600	5.009	5.008326974771226
1565800200	4.991	5.006978205247249
1565800800	5.008	4.9920493622200315
1565801400	4.993	5.005967581328401
1565802000	4.979	4.9941010419551
1565802600	4.998	4.980322319791513
1565803200	4.961	4.995338870329331
1565803800	4.959	4.9640309838084455
1565804400	4.98	4.958662033494031
1565805000	5.007	4.976623994222902
1565805600	5.008	5.005027912525756
1565806200	5.016	5.009734822727998
1565806800	5.022	5.016686937328287
1565807400	5.022	5.021864057136407
1565808000	5.02	5.022392838558258
1565808600	5.015	5.0203635351150835
1565809200	5.015	5.015319156614877
1565809800	5.006	5.014671966611676
1565810400	5.005	5.006477603145519
1565811000	5.012	5.004715593608938
1565811600	5.012	5.010941339811799
1565812200	5.021	5.012100463638294
1565812800	4.993	5.020510074059342
1565813400	4.976	4.995704148073318
1565814000	4.974	4.976860569791828
1565814600	4.99	4.972357772323536
1565815200	4.995	4.9875819748908405
1565815800	4.998	4.994923279494024
1565816400	5.003	4.998657116917208
1565817000	4.983	5.0029861847142385
1565817600	5.009	4.984952872936225
1565818200	5.013	5.006252203449478
1565818800	5.023	5.0125914460668906
1565819400	5.027	5.023245887671671
1565820000	5.019	5.02730796148682
1565820600	5.03	5.020208536159387
1565821200	5.026	5.028921318219723
1565821800	5.027	5.026283674573914
1565822400	5.025	5.027143664286447
1565823000	5.029	5.025053999023121
1565823600	5.02	5.028555425263788
1565824200	5.016	5.020762224688605
1565824800	5.02	5.016162717501228
1565825400	5.004	5.019107669671361
1565826000	4.941	5.00521873288193
1565826600	4.927	4.945976095255867
1565827200	4.92	4.925403920705517
1565827800	4.935	4.9172143687044345
1565828400	4.921	4.932493943253777
1565829000	4.965	4.922449022262868
1565829600	4.979	4.961522364514688
1565830200	5.006	4.9787439289036595
1565830800	4.997	5.005940051419993
1565831400	5.003	4.999480794664071
1565832000	4.988	5.003321568623496
1565832600	4.978	4.989065828825823
1565833200	4.997	4.978411416838734
1565833800	5.001	4.994335148880665
1565834400	4.998	5.0007153842556615
1565835000	5.005	4.999157684053052
1565835600	5.005	5.00459518923098
1565836200	4.995	5.005051121435372
1565836800	4.995	4.996048982032683
1565837400	4.986	4.9946504926499005
1565838000	4.989	4.986268607260386
1565838600	4.993	4.988328861360866
1565839200	4.988	4.992335713640919
1565839800	4.97	4.988615101238017
1565840400	4.976	4.971544816875731
1565841000	4.978	4.974653822609522
1565841600	4.987	4.977141329316947
1565842200	4.993	4.98641322434208
1565842800	4.998	4.992914476122919
1565843400	5.018	4.99815707588592
1565844000	5.025	5.01671097395908
1565844600	5.034	5.025238990786337
1565845200	5.005	5.034290037826378
1565845800	5.017	5.008124565547412
1565846400	5.052	5.015340274739991
1565847000	5.036	5.048068528127808
1565847600	5.047	5.038803333900959
1565848200	5.055	5.047151544512576
1565848800	5.055	5.054156301796089
1565849400	5.074	5.0555083404298
1565850000	5.075	5.072703152800961
1565850600	5.061	5.075536454189637
1565851200	5.052	5.062988498208
1565851800	5.077	5.0523909540283665
1565852400	5.065	5.073853997360715
1565853000	5.043	5.0662891907700605
1565853600	5.039	5.045517163349218
1565854200	5.028	5.038232304952296
1565854800	5.039	5.027681796361261
1565855400	5.033	5.037324169207618
1565856000	5.018	5.03339259664323
1565857200	5.094	5.019521880791078
1565857800	5.086	5.08679909487062
1565858400	5.087	5.088451383236883
1565859000	5.065	5.0898645384873955
1565860200	5.04	5.06698953175106
1565860800	5.035	5.041199135663531
1565861400	5.03	5.033449224124764
1565862000	5.029	5.028974679525867
1565862600	5.023	5.028576009803053
1565863200	4.994	5.02329951066156
1565863800	4.994	4.996232429201542
1565864400	4.993	4.9927465707172844
1565865000	4.991	4.991730817158154
1565865600	5.013	4.990940296075229
1565866200	5.017	5.011046335496896
1565866800	5.013	5.017308049379463
1565867400	5.011	5.014396639044431
1565868000	4.993	5.011293785084666
1565868600	4.931	4.994215596905065
1565869200	4.921	4.935487425577738
1565869800	4.933	4.918940090766576
1565870400	4.937	4.92877008838077
1565871000	4.976	4.9362682943007234
1565871600	4.988	4.973420431033789
1565872200	4.979	4.988624524798385
1565872800	5.007	4.981868873334453
1565873400	4.997	5.004966338417977
1565874000	4.998	4.998285479072963
1565874600	4.995	4.998605768179792
1565875200	5.001	4.994947233910561
1565875800	5.031	5.000278032320121
1565876400	5.018	5.028434275518621
1565877000	5.016	5.020316379292215
1565877600	5.012	5.017062376411593
1565878200	5.024	5.01181540985269
1565878800	5.033	5.0225424676382255
1565879400	5.027	5.032359664224491
1565880000	5.035	5.028294989598001
1565880600	5.038	5.034558353160755
1565881200	5.052	5.037726592080541
1565881800	5.051	5.051125437101084
1565882400	5.049	5.051671066218496
1565883000	5.056	5.049716282425047
1565883600	5.063	5.055302643524114
1565884200	5.068	5.0624477271349315
1565884800	5.173	5.068027381832773
1565885400	5.191	5.164495322634726
1565886000	5.188	5.193144740011195
1565886600	5.19	5.193440212793337
1565887200	5.186	5.191043296627099
1565887800	5.184	5.186051001417699
1565888400	5.175	5.183794849356385
1565889000	5.175	5.175431669878823
1565889600	5.168	5.174557162955864
1565890200	5.15	5.168163780326608
1565890800	5.166	5.1512247236543525
1565891400	5.161	5.163707397152357
1565892000	5.154	5.161095066040947
1565892600	5.154	5.155009968638941
1565893200	5.171	5.153650334073709
1565893800	5.163	5.169160931993767
1565894400	5.171	5.164143935700786
1565895000	5.167	5.1707751700380316
1565895600	5.141	5.167320479430856
1565896200	5.148	5.143310449267712
1565896800	5.118	5.14634484842698
1565897400	5.104	5.119569660544675
1565898000	5.104	5.104315044714588
1565898600	5.101	5.102276998260666
1565899200	5.082	5.1004600073648
1565899800	5.142	5.083467488020916
1565900400	5.114	5.136154214786055
1565901000	5.109	5.1175161849251065
1565901600	5.13	5.111001081283152
1565902200	5.141	5.127145743286687
1565902800	5.144	5.140215128950549
1565903400	5.157	5.144909653359261
1565904000	5.154	5.156597579944628
1565904600	5.147	5.154808008502705
1565905200	5.159	5.1479736713503685
1565905800	5.155	5.157596696017728
1565906400	5.153	5.155325973474736
1565907000	5.16	5.15346480879426
1565907600	5.159	5.159202461406241
1565908200	5.15	5.159147192834299
1565908800	5.152	5.1509747548436025
1565909400	5.154	5.151488154068332
1565910000	5.152	5.153433935962517
1565910600	5.163	5.152216537661289
1565911200	5.159	5.162068798272407
1565911800	5.161	5.159597878579511
1565912400	5.169	5.161117857903452
1565913000	5.165	5.168220330807995
1565913600	5.161	5.165600896167385
1565914200	5.165	5.16151509848708
1565914800	5.162	5.164347648540478
1565915400	5.157	5.162121091869597
1565916000	5.158	5.157428349347889
1565916600	5.15	5.157608642856123
1565917200	5.136	5.150433216498383
1565917800	5.139	5.13690115637072
1565918400	5.142	5.137902010522045
1565919000	5.119	5.141141525870592
1565919600	5.119	5.12109142006175
1565920800	5.125	5.118391474990897
1565921400	5.109	5.123465381580159
1565922000	5.116	5.110377988335768
1565922600	5.099	5.115137597259691
1565923200	5.12	5.100012455345701
1565923800	5.134	5.117804479383147
1565924400	5.14	5.132766347165208
1565925000	5.162	5.140746937588722
1565925600	5.178	5.161042460972858
1565926200	5.174	5.177637668700539
1565926800	5.172	5.175755401373737
1565927400	5.168	5.172769644653974
1565928000	5.165	5.1680717810680425
1565928600	5.182	5.164881113266656
1565929200	5.193	5.180185397656104
1565929800	5.181	5.192434559448685
1565930400	5.188	5.18309790768732
1565931000	5.181	5.187557359416415
1565931600	5.17	5.1812797597768565
1565932200	5.174	5.170838355687206
1565932800	5.178	5.17297883381648
1565933400	5.179	5.177225315783843
1565934000	5.188	5.179124875613781
1565934600	5.189	5.187456993107911
1565935200	5.188	5.189248168490101
1565935800	5.193	5.188459003859313
1565936400	5.191	5.192573594458575
1565937000	5.191	5.191224844993383
1565937600	5.189	5.191081365221366
1565938200	5.19	5.1890631193690835
1565938800	5.183	5.189781053161959
1565939400	5.179	5.183492627771306
1565940000	5.178	5.17909900147956
1565940600	5.169	5.177609225850282
1565941200	5.169	5.169475146212684
1565941800	5.168	5.168604413731419
1565942400	5.17	5.167660163043061
1565943000	5.174	5.169711213073573
1565943600	5.175	5.1736588403604244
1565944800	5.119	5.175101168346094
1565945400	5.117	5.123966115264081
1565946000	5.107	5.1153300305034834
1565946600	5.116	5.105259389594502
1565947200	5.135	5.11443425294048
1565947800	5.13	5.133314296390379
1565948400	5.136	5.1314753219757945
1565949000	5.151	5.136211151109042
1565949600	5.152	5.149746761218042
1565950200	5.156	5.1525304898267965
1565950800	5.159	5.1563080457512696
1565951400	5.164	5.15894912899282
1565952000	5.168	5.163762101477647
1565952600	5.172	5.167897623918487
1565953200	5.164	5.171965671781854
1565953800	5.168	5.164961062983678
1565954400	5.165	5.167526954000702
1565955000	5.167	5.164991033921775
1565955600	5.165	5.166794757101992
1565956200	5.17	5.165092690702121
1565957400	5.172	5.169537621864874
1565958000	5.166	5.171873773303844
1565958600	5.143	5.166741242517267
1565959200	5.143	5.144838767342152
1565959800	5.152	5.141927842922744
1565960400	5.151	5.150119185521922
1565961000	5.158	5.151216076998808
1565961600	5.16	5.1577906113568845
1565962200	5.156	5.160072519310675
1565962800	5.168	5.156647981711097
1565963400	5.171	5.166902081168844
1565964000	5.163	5.170908416615011
1565964600	5.176	5.164225338674959
1565965200	5.174	5.174782342585609
1565965800	5.164	5.174197532832815
1565966400	5.147	5.16523962538342
1565967000	5.153	5.1480706975591835
1565967600	5.156	5.15140817837896
1565968200	5.152	5.155069847109829
1565968800	5.14	5.15258839039441
1565969400	5.125	5.141079322790505
1565970000	5.147	5.12570249290821
1565970600	5.155	5.144005648370475
1565971200	5.073	5.154266427821803
1565971800	5.091	5.08115166543514
1565972400	5.088	5.08723983906333
1565973000	5.09	5.0852094653832385
1565973600	5.086	5.089947097289701
1565974200	5.084	5.086513004772835
1565974800	5.075	5.084189518286309
1565975400	5.075	5.075487421339394
1565976000	5.068	5.074527665838785
1565976600	5.05	5.068143243172812
1565977200	5.066	5.051221267771297
1565977800	5.061	5.063708230291403
1565978400	5.054	5.06109520749443
1565979000	5.054	5.0550092989756745
1565979600	5.071	5.053649433036388
1565980200	5.063	5.069160037094084
1565980800	5.071	5.064143099742782
1565981400	5.067	5.070774381589222
1565982000	5.041	5.067319657046871
1565982600	5.048	5.04330967509028
1565983200	5.018	5.046344049877677
1565983800	5.004	5.019568830789742
1565984400	5.004	5.004314272724879
1565985000	5.001	5.00227615645855
1565985600	4.982	5.000459165892635
1565986200	5.042	4.983466691750692
1565986800	5.014	5.03615335370291
1565987400	5.009	5.0175153129499135
1565988000	5.03	5.01100038106605
1565988600	5.041	5.027144894382081
1565989200	5.044	5.040214261084083
1565989800	5.057	5.04490884753592
1565990400	5.054	5.056596769479886
1565991000	5.047	5.054807191249216
1565991600	5.059	5.0479728823921866
1565992200	5.055	5.057595864055252
1565992800	5.053	5.055325136978356
1565993400	5.06	5.053464004354411
1565994000	5.059	5.059201638153596
1565994600	5.05	5.05914636703824
1565995800	5.054	5.05097396038016
1565996400	5.052	5.0533163769889855
1565997000	5.063	5.0518413479612585
1565997600	5.059	5.062060129442197
1565998200	5.061	5.0596159497037965
1565998800	5.069	5.061133163661593
1565999400	5.065	5.068220411016915
1566000600	5.065	5.065598786801269
1566001800	5.057	5.065171598290531
1566002400	5.058	5.057505212004506
1566003000	5.05	5.057557217011151
1566003600	5.036	5.050309397576507
1566004200	5.039	5.036888950997319
[truncated: 10,588 more rows]
