# Supplementary material for: A novel dissolved oxygen prediction model based on enhanced semi-naive Bayes for ocean ranches in northeast China
Source: PeerJ Comput Sci. 2021 Jun 11;7:e591. doi: 10.7717/peerj-cs.591 (PMC8205303; doi:10.7717/peerj-cs.591)
Supplement: Supplemental Information 1 — Source code for prediction algorithms built in Go, and source code for comparison algorithms and other related methods built in Python. [file peerj-cs-07-591-s001.zip › packet/Result-ARIMA/output.csv]

[0, 0, 0]	[0.83764377]	1.3336426934869665	[0.1438914]
[0, 0, 1]	[0.44592679]	0.7114594816690057	[0.07704018]
[0, 1, 1]	[0.01917672]	0.12001067642474586	[0.00384065]
[0, 0, 3]	[0.19266652]	0.3291185885218073	[0.03356332]
[0, 1, 0]	[0.01897355]	0.11979554411697232	[0.00381713]
[0, 0, 2]	[0.27325202]	0.44847755543594986	[0.04741916]
[0, 1, 2]	[0.01926292]	0.12016872641127282	[0.00385408]
[0, 0, 3]	[0.19266652]	0.3291185885218073	[0.03356332]
[0, 1, 3]	[0.01937405]	0.12029295203878364	[0.00387384]
