# Supplementary material for: A novel dissolved oxygen prediction model based on enhanced semi-naive Bayes for ocean ranches in northeast China
Source: PeerJ Comput Sci. 2021 Jun 11;7:e591. doi: 10.7717/peerj-cs.591 (PMC8205303; doi:10.7717/peerj-cs.591)
Supplement: Supplemental Information 1 — Source code for prediction algorithms built in Go, and source code for comparison algorithms and other related methods built in Python. [file peerj-cs-07-591-s001.zip › packet/Result-RBF.csv]

Timestamp	real	predict
1564267800	4.253	4.1986589431762695
1564268400	4.174	4.254568576812744
1564269000	4.108	4.175704002380371
1564269600	4.037	4.109868764877319
1564270200	4.102	4.039107799530029
1564270800	4.14	4.103885889053345
1564271400	4.166	4.1417834758758545
1564272000	4.19	4.167720794677734
1564272600	4.257	4.191669464111328
1564273200	4.29	4.258564472198486
1564273800	4.279	4.291522026062012
1564274400	4.421	4.280534267425537
1564275000	4.291	4.422385215759277
1564275600	4.249	4.292521953582764
1564276200	4.306	4.250574111938477
1564276800	4.353	4.307506561279297
1564277400	4.341	4.354458332061768
1564278000	4.425	4.342471122741699
1564278600	4.349	4.426380634307861
1564279200	4.301	4.3504638671875
1564279800	4.322	4.302512168884277
1564280400	4.293	4.323489189147949
1564281000	4.257	4.294519901275635
1564281600	4.353	4.258564472198486
1564282200	4.426	4.354458332061768
1564282800	4.377	4.42738151550293
1564283400	4.493	4.3784379959106445
1564284000	4.326	4.494272708892822
1564284600	4.392	4.327486038208008
1564285200	4.404	4.393418312072754
1564285800	4.372	4.4054059982299805
1564286400	4.433	4.373439311981201
1564287000	4.33	4.434370040893555
1564287600	4.553	4.331482887268066
1564288200	4.453	4.554125785827637
1564288800	4.537	4.454341888427734
1564289400	4.498	4.538173198699951
1564290000	4.572	4.499263286590576
1564290600	4.67	4.573065757751465
1564291200	4.782	4.670635223388672
1564291800	4.688	4.781866073608398
1564292400	4.55	4.68853235244751
1564293000	4.597	4.551135540008545
1564293600	4.571	4.597976207733154
1564294200	4.535	4.572067737579346
1564294800	4.426	4.536177158355713
1564295400	4.457	4.42738151550293
1564296000	4.419	4.45833683013916
1564296600	4.464	4.4203877449035645
1564297200	4.515	4.465325355529785
1564297800	4.605	4.516224384307861
1564298400	4.565	4.605945587158203
1564299000	4.582	4.5660881996154785
1564299600	4.416	4.583030700683594
1564300200	4.567	4.417392253875732
1564300800	4.493	4.568081855773926
1564301400	4.529	4.494272708892822
1564302000	4.578	4.530191898345947
1564302600	4.711	4.579044342041016
1564303200	4.685	4.71138858795166
1564303800	4.703	4.685549259185791
1564304400	4.688	4.703440189361572
1564305000	4.633	4.68853235244751
1564305600	4.603	4.633823871612549
1564306200	4.632	4.603951930999756
1564306800	4.676	4.632826805114746
1564307400	4.697	4.676602840423584
1564308000	4.732	4.697477340698242
1564308600	4.615	4.732247352600098
1564309200	4.541	4.615904331207275
1564309800	4.435	4.542159080505371
1564310400	4.595	4.436367511749268
1564311000	4.521	4.595984935760498
1564311600	4.602	4.522210597991943
1564312200	4.593	4.6029558181762695
1564312800	4.495	4.593989372253418
1564313400	4.442	4.496267318725586
1564314000	4.294	4.443358421325684
1564314600	4.435	4.295518398284912
1564315200	4.478	4.436367511749268
1564315800	4.536	4.479299545288086
1564316400	4.364	4.537174701690674
1564317000	4.498	4.365447044372559
1564317600	4.602	4.499263286590576
1564318200	4.662	4.6029558181762695
1564318800	4.434	4.6626787185668945
1564319400	4.621	4.435370922088623
1564320000	4.57	4.621877670288086
1564320600	4.601	4.571071147918701
1564321200	4.543	4.601960182189941
1564321800	4.469	4.544153213500977
1564322400	4.473	4.470317363739014
1564323000	4.595	4.474309921264648
1564323600	4.527	4.595984935760498
1564324200	4.553	4.528196811676025
1564324800	4.529	4.554125785827637
1564325400	4.494	4.530191898345947
1564326000	4.542	4.4952712059021
1564326600	4.391	4.543157577514648
1564327200	4.398	4.392420291900635
1564327800	4.501	4.3994140625
1564328400	4.456	4.502257347106934
1564329600	4.402	4.457337379455566
1564330200	4.47	4.403410911560059
1564330800	4.375	4.471314907073975
1564331400	4.492	4.376437664031982
1564332000	4.502	4.493274688720703
1564332600	4.363	4.503255367279053
1564333200	4.295	4.3644490242004395
1564333800	4.457	4.2965168952941895
1564334400	4.409	4.45833683013916
1564335000	4.344	4.410400867462158
1564335600	4.338	4.345468521118164
1564336200	4.316	4.339475154876709
1564336800	4.379	4.317496299743652
1564337400	4.361	4.380434036254883
1564338000	4.427	4.362451553344727
1564338600	4.513	4.428379535675049
1564339200	4.539	4.514229774475098
1564339800	4.455	4.540164947509766
1564340400	4.405	4.4563374519348145
1564341000	4.535	4.406406402587891
1564341600	4.313	4.536177158355713
1564342200	4.422	4.314498424530029
1564342800	4.41	4.423386573791504
1564343400	4.321	4.411400318145752
1564344000	4.238	4.322490215301514
1564344600	4.333	4.239591121673584
1564345200	4.389	4.334479331970215
1564345800	4.372	4.390422344207764
1564346400	4.339	4.373439311981201
1564347000	4.171	4.340472221374512
1564347600	4.313	4.172708511352539
1564348200	4.29	4.314498424530029
1564348800	4.327	4.291522026062012
1564349400	4.207	4.328485012054443
1564350000	4.09	4.2086405754089355
1564350600	4.408	4.091925382614136
1564351200	4.465	4.409402370452881
1564351800	4.274	4.466324806213379
1564352400	4.353	4.27554178237915
1564353000	4.366	4.354458332061768
1564353600	4.293	4.3674468994140625
1564354200	4.311	4.294519901275635
1564354800	4.297	4.312500953674316
1564355400	4.23	4.298517227172852
1564356000	4.36	4.231600284576416
1564356600	4.331	4.361451148986816
1564357200	4.255	4.3324809074401855
1564357800	4.265	4.256566524505615
1564358400	4.196	4.266552925109863
1564359000	4.184	4.197659969329834
1564359600	4.425	4.185683250427246
1564360200	4.205	4.426380634307861
1564360800	4.136	4.206643581390381
1564361400	4.121	4.13779091835022
1564362000	3.978	4.122832298278809
1564362600	3.916	3.980353832244873
1564363200	4.052	3.918644905090332
1564363800	4.03	4.054053068161011
1564364400	3.98	4.0321364402771
1564365000	3.878	3.9823455810546875
1564365600	4.029	3.8808364868164062
1564366200	3.935	4.031139612197876
1564366800	4.004	3.937551736831665
1564367400	4.033	4.0062432289123535
1564368000	4.278	4.035122871398926
1564368600	4.306	4.279538154602051
1564369200	4.203	4.307506561279297
1564369800	4.318	4.204646587371826
1564370400	4.395	4.31949520111084
1564371000	4.404	4.396417617797852
1564371600	4.516	4.4054059982299805
1564372200	4.466	4.5172224044799805
1564372800	4.404	4.467322826385498
1564373400	4.401	4.4054059982299805
1564374000	4.221	4.402408599853516
1564374600	4.362	4.2226152420043945
1564375200	4.371	4.3634490966796875
1564375800	4.467	4.372439861297607
1564376400	4.328	4.468320846557617
1564377000	4.368	4.329484939575195
1564377600	4.413	4.369445323944092
1564378200	4.238	4.4143967628479
1564378800	4.077	4.239591121673584
1564379400	4.272	4.07896614074707
1564380000	4.243	4.273543357849121
1564380600	4.315	4.244582176208496
1564381200	4.5	4.31649923324585
1564381800	4.324	4.501259803771973
1564382400	4.262	4.325489521026611
1564383000	4.282	4.263556003570557
1564383600	4.427	4.28353214263916
1564384200	4.351	4.428379535675049
1564384800	4.37	4.3524627685546875
1564385400	4.421	4.371442794799805
1564386000	4.378	4.422385215759277
1564386600	4.323	4.379433631896973
1564387200	4.097	4.324488639831543
1564387800	4.227	4.098901987075806
1564388400	4.043	4.228606700897217
1564389000	4.244	4.045085191726685
1564389600	4.244	4.245579719543457
1564390200	4.267	4.245579719543457
1564390800	4.232	4.268548965454102
1564391400	4.387	4.233598232269287
1564392000	4.354	4.388426780700684
1564392600	4.382	4.355458736419678
1564393200	4.463	4.383429527282715
1564393800	4.429	4.46432638168335
1564394400	4.37	4.430376052856445
1564395000	4.359	4.371442794799805
1564395600	4.38	4.360452651977539
1564396200	4.196	4.381433486938477
1564396800	4.347	4.197659969329834
1564397400	4.454	4.348464488983154
1564398000	4.408	4.4553399085998535
1564398600	4.474	4.409402370452881
1564399200	4.372	4.475309371948242
1564399800	4.414	4.373439311981201
1564400400	4.349	4.415396213531494
1564401000	4.384	4.3504638671875
1564401600	4.411	4.385427474975586
1564402200	4.329	4.412398815155029
1564402800	4.336	4.330482482910156
1564403400	4.615	4.337475776672363
1564404000	4.409	4.615904331207275
1564404600	4.044	4.410400867462158
1564405200	4.192	4.046082496643066
1564405800	4.52	4.193663597106934
1564406400	4.489	4.521212100982666
1564407000	4.399	4.490279197692871
1564407600	4.28	4.400412082672119
1564408200	4.269	4.2815351486206055
1564408800	4.298	4.270547866821289
1564409400	4.17	4.299515247344971
1564410000	4.151	4.171713352203369
1564410600	4.2	4.152757406234741
1564411200	4.291	4.2016520500183105
1564411800	4.263	4.292521953582764
1564412400	4.074	4.264554500579834
1564413000	4.251	4.075973987579346
1564413600	4.259	4.252570629119873
1564414200	3.949	4.260558605194092
1564414800	3.79	3.951486110687256
1564416000	3.989	3.793285608291626
1564416600	3.786	3.9913058280944824
1564417200	3.621	3.789306163787842
1564417800	3.483	3.6250288486480713
1564418400	3.425	3.487388491630554
1564419000	3.818	3.4294779300689697
1564419600	3.838	3.821146249771118
1564420200	4.086	3.8410418033599854
1564420800	3.803	4.087936878204346
1564421400	4.184	3.8062191009521484
1564422000	4.334	4.185683250427246
1564422600	4.243	4.335479259490967
1564423200	3.997	4.244582176208496
1564423800	4.208	3.99927020072937
1564424400	4.285	4.209636688232422
1564425000	4.113	4.286529064178467
1564425600	4.174	4.114852666854858
1564426200	4.223	4.175704002380371
1564426800	4.193	4.224612236022949
1564427400	4.113	4.19466495513916
1564428000	4.275	4.114852666854858
1564428600	4.26	4.276540279388428
1564429200	4.295	4.261559009552002
1564429800	4.002	4.2965168952941895
1564430400	4.018	4.004248857498169
1564431000	4.255	4.020183563232422
1564431600	4.237	4.256566524505615
1564432200	4.205	4.238591194152832
1564432800	4.284	4.206643581390381
1564433400	4.34	4.285530090332031
1564434000	4.353	4.341472625732422
1564434600	4.248	4.354458332061768
1564435200	4.259	4.249573230743408
1564435800	4.256	4.260558605194092
1564436400	4.188	4.257562160491943
1564437000	4.154	4.189673900604248
1564437600	4.043	4.155746936798096
1564438200	4.27	4.045085191726685
1564438800	4.225	4.271546840667725
1564439400	4.321	4.226608753204346
1564440000	4.259	4.322490215301514
1564440600	4.142	4.260558605194092
1564441200	4.133	4.143777370452881
1564441800	4.145	4.1347997188568115
1564442400	4.085	4.146768569946289
1564443000	4.273	4.08694052696228
1564443600	4.137	4.274544715881348
1564444200	4.192	4.13878870010376
1564444800	4.169	4.193663597106934
1564445400	4.162	4.170715808868408
1564446000	4.028	4.1637282371521
1564446600	4.173	4.030145645141602
1564447200	4.154	4.174703598022461
1564447800	4.222	4.155746936798096
1564448400	4.168	4.223612308502197
1564449000	4.33	4.169714450836182
1564449600	4.122	4.331482887268066
1564450200	3.903	4.12382960319519
1564450800	4.096	3.905709743499756
1564451400	4.206	4.097904920578003
1564452000	4.057	4.207640171051025
1564452600	4.021	4.059036016464233
1564453200	4.152	4.02317214012146
1564453800	4.128	4.153752326965332
1564454400	4.181	4.129812002182007
1564455000	4.045	4.182687759399414
1564455600	4.134	4.047079086303711
1564456200	4.144	4.135798454284668
1564456800	4.167	4.145772695541382
1564457400	4.02	4.1687164306640625
1564458000	3.898	4.022175550460815
1564458600	3.828	3.9007346630096436
1564459200	3.98	3.8310911655426025
1564459800	4.027	3.9823455810546875
1564460400	3.966	4.029148578643799
1564461000	3.975	3.9684078693389893
1564461600	3.932	3.9773662090301514
1564462200	4.112	3.9345669746398926
1564462800	4.092	4.113855600357056
1564463400	4.074	4.093915939331055
1564464000	3.865	4.075973987579346
1564464600	3.77	3.8679018020629883
1564465200	3.879	3.7733871936798096
1564465800	4.127	3.8818302154541016
1564466400	3.894	4.128817319869995
1564467000	4.162	3.8967559337615967
1564467600	4.234	4.1637282371521
1564468200	4.208	4.235595703125
1564468800	4.064	4.209636688232422
1564469400	3.937	4.066010475158691
1564470000	3.808	3.939542055130005
1564470600	3.921	3.8111932277679443
1564471200	4.051	3.923621416091919
1564471800	4.08	4.053053855895996
1564472400	4.136	4.081956624984741
1564473000	4.246	4.13779091835022
1564473600	4.355	4.247575283050537
1564474200	3.784	4.35645866394043
1564474800	4.568	3.7873153686523438
1564475400	4.376	4.569080352783203
1564476000	4.493	4.377437591552734
1564476600	4.392	4.494272708892822
1564477200	4.442	4.393418312072754
1564477800	4.39	4.443358421325684
1564478400	4.315	4.391422748565674
1564479000	4.304	4.31649923324585
1564479600	4.173	4.305507659912109
1564480200	4.19	4.174703598022461
1564480800	4.183	4.191669464111328
1564482000	4.218	4.184684753417969
1564482600	4.265	4.219618797302246
1564483200	4.258	4.266552925109863
1564483800	4.104	4.2595624923706055
1564484400	4.113	4.105882167816162
1564485000	4.069	4.114852666854858
1564485600	4.122	4.0709943771362305
1564486200	4.032	4.12382960319519
1564486800	4.076	4.034128189086914
1564487400	4.069	4.077969551086426
1564488000	4.192	4.0709943771362305
1564488600	4.055	4.193663597106934
1564489200	4.109	4.057040452957153
1564489800	4.06	4.110867023468018
1564490400	4.145	4.062025308609009
1564491000	4.232	4.146768569946289
1564491600	4.138	4.233598232269287
1564492200	4.19	4.139786720275879
1564492800	4.087	4.191669464111328
1564493400	4.057	4.0889363288879395
1564494000	4.04	4.059036016464233
1564494600	3.908	4.042097568511963
1564495200	3.926	3.9106850624084473
1564495800	4.216	3.9285974502563477
1564496400	4.351	4.217624664306641
1564497000	4.383	4.3524627685546875
1564497600	4.231	4.384429454803467
1564498200	4.369	4.232599258422852
1564498800	4.226	4.370442867279053
1564499400	4.305	4.227608680725098
1564500000	4.364	4.30650520324707
1564500600	4.187	4.365447044372559
1564501200	4.241	4.188677787780762
1564501800	4.235	4.242584705352783
1564502400	4.368	4.236596584320068
1564503000	4.11	4.369445323944092
1564503600	4.352	4.111863136291504
1564504200	4.25	4.353458881378174
1564504800	4.424	4.251570224761963
1564505400	4.145	4.425382137298584
1564506000	4.202	4.146768569946289
1564506600	4.195	4.203648090362549
1564507200	3.977	4.196660995483398
1564507800	4.075	3.979358673095703
1564508400	4.088	4.076973915100098
1564509000	4.412	4.089929580688477
1564509600	4.328	4.413396835327148
1564510200	4.272	4.329484939575195
1564510800	4.215	4.273543357849121
1564511400	4.217	4.216625690460205
1564512000	4.164	4.218623638153076
1564512600	4.136	4.165724754333496
1564513200	4.095	4.13779091835022
1564513800	4.151	4.096907615661621
1564514400	4.216	4.152757406234741
1564515000	4.225	4.217624664306641
1564515600	4.21	4.226608753204346
1564516200	4.17	4.211633205413818
1564516800	4.141	4.171713352203369
1564517400	4.294	4.142777919769287
1564518000	4.097	4.295518398284912
1564518600	4.099	4.098901987075806
1564519200	4.335	4.100895643234253
1564519800	4.509	4.336476802825928
1564520400	4.429	4.510239601135254
1564521000	4.456	4.430376052856445
1564521600	4.397	4.457337379455566
1564522200	4.196	4.398414134979248
1564522800	4.326	4.197659969329834
1564524000	4.259	4.327486038208008
1564524600	4.313	4.260558605194092
1564525200	4.226	4.314498424530029
1564525800	4.185	4.227608680725098
1564526400	4.169	4.186680793762207
1564527000	4.246	4.170715808868408
1564527600	4.171	4.247575283050537
1564528200	4.27	4.172708511352539
1564528800	4.273	4.271546840667725
1564529400	4.286	4.274544715881348
1564530000	4.113	4.287528038024902
1564530600	4.071	4.114852666854858
1564531200	4.171	4.072988033294678
1564531800	4.293	4.172708511352539
1564532400	4.168	4.294519901275635
1564533000	4.119	4.169714450836182
1564533600	4.215	4.120837211608887
1564534200	4.224	4.216625690460205
1564534800	4.185	4.225610733032227
1564535400	4.146	4.186680793762207
1564536000	4.084	4.147765874862671
1564536600	4.021	4.085944652557373
1564537200	4.138	4.02317214012146
1564537800	3.965	4.139786720275879
1564538400	4.042	3.967411518096924
1564539000	3.952	4.044089078903198
1564539600	3.949	3.9544739723205566
1564540200	3.959	3.951486110687256
1564540800	3.937	3.9614381790161133
1564541400	3.858	3.939542055130005
1564542000	4.156	3.8609373569488525
1564542600	4.233	4.1577441692352295
1564543200	4.247	4.234597682952881
1564543800	4.355	4.248579025268555
1564544400	4.304	4.35645866394043
1564545000	4.353	4.305507659912109
1564545600	4.241	4.354458332061768
1564546200	4.3	4.242584705352783
1564546800	4.171	4.301514625549316
1564547400	4.191	4.172708511352539
1564548000	4.096	4.192668437957764
1564548600	4.191	4.097904920578003
1564549200	4.201	4.192668437957764
1564549800	4.382	4.202652454376221
1564550400	4.24	4.383429527282715
1564551000	4.376	4.241587162017822
1564551600	4.349	4.377437591552734
1564552200	4.233	4.3504638671875
1564552800	4.124	4.234597682952881
1564553400	3.928	4.125824451446533
1564554000	3.83	3.9305858612060547
1564554600	4.167	3.833082437515259
1564555200	4.434	4.1687164306640625
1564555800	4.255	4.435370922088623
1564556400	4.187	4.256566524505615
1564557000	4.197	4.188677787780762
1564557600	4.571	4.1986589431762695
1564558200	4.465	4.572067737579346
1564558800	4.285	4.466324806213379
1564559400	4.33	4.286529064178467
1564560000	4.375	4.331482887268066
1564560600	4.211	4.376437664031982
1564561200	4.399	4.212634563446045
1564561800	4.507	4.400412082672119
1564562400	4.431	4.508244514465332
1564563000	4.329	4.432374000549316
1564563600	4.402	4.330482482910156
1564564200	4.337	4.403410911560059
1564564800	4.317	4.338475704193115
1564565400	4.393	4.318495750427246
1564566000	4.348	4.3944196701049805
1564566600	4.37	4.349464416503906
1564567200	4.372	4.371442794799805
1564567800	4.269	4.373439311981201
1564568400	4.301	4.270547866821289
1564569000	4.279	4.302512168884277
1564569600	4.471	4.280534267425537
1564570200	4.383	4.472314357757568
1564570800	4.195	4.384429454803467
1564571400	4.333	4.196660995483398
1564572000	4.218	4.334479331970215
1564572600	4.258	4.219618797302246
1564573200	4.377	4.2595624923706055
1564573800	4.131	4.3784379959106445
1564574400	4.207	4.132806777954102
1564575000	4.137	4.2086405754089355
1564575600	4.165	4.13878870010376
1564576200	4.176	4.166722297668457
1564576800	4.154	4.177700042724609
1564577400	4.124	4.155746936798096
1564578000	4.036	4.125824451446533
1564578600	4.067	4.038112640380859
1564579200	4.08	4.069000482559204
1564579800	4.112	4.081956624984741
1564580400	4.034	4.113855600357056
1564581000	3.982	4.0361199378967285
1564582800	3.839	3.9843366146087646
1564583400	4.039	3.8420348167419434
1564584000	4.321	4.041101455688477
1564584600	4.327	4.322490215301514
1564585200	4.401	4.328485012054443
1564585800	4.435	4.402408599853516
1564586400	4.399	4.436367511749268
1564587000	4.488	4.400412082672119
1564587600	4.31	4.489283084869385
1564588200	4.284	4.311502933502197
1564588800	4.334	4.285530090332031
1564589400	4.266	4.335479259490967
1564590000	4.297	4.267552375793457
1564590600	4.157	4.298517227172852
1564591200	4.168	4.158738851547241
1564591800	4.198	4.169714450836182
1564592400	4.264	4.199656009674072
1564593000	4.156	4.2655558586120605
1564593600	4.005	4.1577441692352295
1564594200	4.231	4.007237434387207
1564594800	4.009	4.232599258422852
1564595400	4.091	4.011220932006836
1564596000	3.96	4.092918157577515
1564596600	3.954	3.962432861328125
1564597200	3.857	3.956460952758789
1564597800	4.022	3.8599424362182617
1564598400	3.85	4.024168252944946
1564599000	3.703	3.852980136871338
1564599600	3.867	3.7067031860351562
1564600200	3.302	3.8698911666870117
1564600800	3.233	3.306643009185791
1564601400	3.015	3.2377843260765076
1564602000	3.035	3.021159566938877
1564602600	2.907	3.0409482568502426
1564603200	2.532	2.914665699005127
1564603800	2.948	2.549062967300415
1564604400	3.758	2.9550164937973022
1564605000	3.985	3.7614471912384033
1564605600	4.029	3.9873218536376953
1564606200	3.969	4.031139612197876
1564606800	3.972	3.9713945388793945
1564607400	4.101	3.9743800163269043
1564608000	4.331	4.102890253067017
1564608600	4.104	4.3324809074401855
1564609200	4.176	4.105882167816162
1564609800	4.226	4.177700042724609
1564610400	4.258	4.227608680725098
1564611000	4.251	4.2595624923706055
1564611600	4.496	4.252570629119873
1564612200	4.324	4.4972686767578125
1564612800	4.26	4.325489521026611
1564613400	4.43	4.261559009552002
1564614000	4.201	4.431374549865723
1564614600	4.438	4.202652454376221
1564615200	4.497	4.439367294311523
1564615800	4.326	4.498265743255615
1564616400	4.262	4.327486038208008
1564617000	4.154	4.263556003570557
1564617600	4.183	4.155746936798096
1564618200	4.263	4.184684753417969
1564618800	4.358	4.264554500579834
1564619400	4.175	4.359456539154053
1564620000	4.369	4.176702499389648
1564620600	4.329	4.370442867279053
1564621200	4.342	4.330482482910156
1564621800	4.323	4.3434672355651855
1564622400	4.381	4.324488639831543
1564623000	4.227	4.3824310302734375
1564623600	4.294	4.228606700897217
1564624200	4.554	4.295518398284912
1564624800	4.535	4.555122375488281
1564625400	4.432	4.536177158355713
1564626000	4.384	4.4333720207214355
1564626600	4.314	4.385427474975586
1564627200	4.449	4.315497398376465
1564627800	4.255	4.450347900390625
1564628400	4.2	4.256566524505615
1564629000	4.332	4.2016520500183105
1564629600	4.269	4.333479404449463
1564630200	4.42	4.270547866821289
1564630800	4.259	4.42138671875
1564631400	4.182	4.260558605194092
1564632000	4.416	4.183687210083008
1564632600	4.536	4.417392253875732
1564633200	4.548	4.537174701690674
1564633800	4.474	4.549139976501465
1564634400	4.477	4.475309371948242
1564635000	4.412	4.478302955627441
1564635600	4.383	4.413396835327148
1564636200	4.405	4.384429454803467
1564636800	4.486	4.406406402587891
1564637400	4.506	4.487286567687988
1564638000	4.343	4.507245063781738
1564638600	4.278	4.3444695472717285
1564639200	4.168	4.279538154602051
1564639800	4.337	4.169714450836182
1564640400	4.196	4.338475704193115
1564641000	4.397	4.197659969329834
1564641600	4.32	4.398414134979248
1564642200	4.477	4.321491241455078
1564642800	4.545	4.478302955627441
1564643400	4.264	4.546147346496582
1564644000	4.293	4.2655558586120605
1564644600	4.35	4.294519901275635
1564645200	4.263	4.3514604568481445
1564645800	4.394	4.264554500579834
1564646400	4.582	4.3954176902771
1564647000	4.579	4.583030700683594
1564647600	4.633	4.580043792724609
1564648200	4.374	4.633823871612549
1564648800	4.35	4.375438690185547
1564649400	4.474	4.3514604568481445
1564650000	4.436	4.475309371948242
1564650600	4.556	4.437368392944336
1564651200	4.526	4.557117462158203
1564654200	4.2	4.527199745178223
1564654800	4.49	4.2016520500183105
1564655400	4.461	4.491279602050781
1564656000	4.506	4.462330341339111
1564656600	4.447	4.507245063781738
1564657200	4.568	4.448351860046387
1564657800	4.505	4.569080352783203
1564658400	4.558	4.506247043609619
1564659000	4.61	4.559112071990967
1564659600	4.575	4.610922813415527
1564660200	4.526	4.576055526733398
1564660800	4.474	4.527199745178223
1564661400	4.462	4.475309371948242
1564662000	4.403	4.463330268859863
1564662600	4.368	4.404407501220703
1564663200	4.393	4.369445323944092
1564663800	4.262	4.3944196701049805
1564664400	4.342	4.263556003570557
1564665000	3.98	4.3434672355651855
1564665600	3.749	3.9823455810546875
1564666200	3.676	3.752490997314453
1564666800	3.613	3.6798200607299805
1564667400	3.534	3.6170566082000732
1564668000	3.586	3.5382866859436035
1564668600	3.415	3.5901434421539307
1564669200	3.342	3.419494390487671
1564669800	3.179	3.3465847969055176
1564670400	3.123	3.183966279029846
1564671000	3.265	3.1282493472099304
1564671600	4.242	3.26970899105072
1564672200	4.446	4.243584156036377
1564672800	4.463	4.447351455688477
1564673400	4.397	4.46432638168335
1564674000	4.263	4.398414134979248
1564674600	4.2	4.264554500579834
1564675800	4.251	4.2016520500183105
1564676400	4.23	4.252570629119873
1564677000	4.263	4.231600284576416
1564677600	4.21	4.264554500579834
1564678200	4.324	4.211633205413818
1564678800	4.298	4.325489521026611
1564679400	4.023	4.299515247344971
1564680000	4.248	4.025163650512695
1564680600	4.202	4.249573230743408
1564681200	4.306	4.203648090362549
1564681800	4.291	4.307506561279297
1564682400	4.359	4.292521953582764
1564683000	3.942	4.360452651977539
1564683600	4.194	3.94451904296875
1564684200	4.276	4.195663928985596
1564684800	4.338	4.277539253234863
1564685400	4.051	4.339475154876709
1564686000	4.195	4.053053855895996
1564686600	3.934	4.196660995483398
1564687200	3.629	3.936556339263916
1564687800	3.583	3.6330018043518066
1564688400	3.657	3.5871548652648926
1564689000	4.164	3.660898447036743
1564689600	4.14	4.165724754333496
1564690200	3.892	4.1417834758758545
1564690800	3.679	3.8947651386260986
1564691400	3.526	3.6828064918518066
1564692000	3.691	3.530303478240967
1564692600	3.783	3.6947546005249023
1564693200	4.115	3.7863197326660156
1564693800	4.044	4.116847276687622
1564694400	4.238	4.046082496643066
1564695000	4.108	4.239591121673584
1564695600	4.017	4.109868764877319
1564696200	4.049	4.019188165664673
1564696800	4.282	4.051063776016235
1564697400	4.572	4.28353214263916
1564698000	4.604	4.573065757751465
1564698600	4.513	4.6049485206604
1564699200	4.383	4.514229774475098
1564699800	4.332	4.384429454803467
1564700400	4.399	4.333479404449463
1564701000	4.263	4.400412082672119
1564701600	4.371	4.264554500579834
1564702200	4.291	4.372439861297607
1564702800	4.346	4.292521953582764
1564703400	4.295	4.347465991973877
1564704000	4.421	4.2965168952941895
1564704600	4.348	4.422385215759277
1564705200	4.405	4.349464416503906
1564705800	4.426	4.406406402587891
1564706400	4.415	4.42738151550293
1564707000	4.339	4.416392803192139
1564707600	4.369	4.340472221374512
1564708200	4.394	4.370442867279053
1564708800	4.344	4.3954176902771
1564709400	4.592	4.345468521118164
1564710000	4.421	4.592995643615723
1564710600	4.483	4.422385215759277
1564711200	4.473	4.484292507171631
1564711800	4.777	4.474309921264648
1564712400	4.697	4.776906490325928
1564713000	4.486	4.697477340698242
1564713600	4.481	4.487286567687988
1564714200	4.5	4.482296943664551
1564714800	4.51	4.501259803771973
1564715400	4.456	4.511237621307373
1564716000	4.507	4.457337379455566
1564716600	4.526	4.508244514465332
1564717200	4.428	4.527199745178223
1564717800	4.53	4.429377555847168
1564718400	4.436	4.531188488006592
1564719000	4.496	4.437368392944336
1564719600	4.524	4.4972686767578125
1564720200	4.533	4.525204181671143
1564720800	4.393	4.534181118011475
1564721400	4.464	4.3944196701049805
1564722000	4.447	4.465325355529785
1564722600	4.28	4.448351860046387
1564723200	4.19	4.2815351486206055
1564723800	4.124	4.191669464111328
1564724400	4.28	4.125824451446533
1564725000	4.228	4.2815351486206055
1564725600	4.259	4.229604721069336
1564726200	4.276	4.260558605194092
1564726800	4.22	4.277539253234863
1564727400	4.23	4.221615791320801
1564728000	4.235	4.231600284576416
1564728600	4.478	4.236596584320068
1564729200	4.293	4.479299545288086
1564729800	4.196	4.294519901275635
1564730400	4.417	4.197659969329834
1564731000	4.188	4.418393135070801
1564731600	4.036	4.189673900604248
1564732200	4.329	4.038112640380859
1564732800	4.052	4.330482482910156
1564733400	3.91	4.054053068161011
1564734000	3.779	3.91267466545105
1564734600	4.13	3.7823410034179688
1564735200	4.093	4.13180685043335
1564735800	4.129	4.094913959503174
1564736400	4.001	4.130810260772705
1564737000	4.191	4.003253221511841
1564737600	4.196	4.192668437957764
1564738200	4.317	4.197659969329834
1564738800	4.575	4.318495750427246
1564739400	4.487	4.576055526733398
1564740000	4.571	4.488283634185791
1564740600	4.667	4.572067737579346
1564741200	4.573	4.667652130126953
1564741800	4.616	4.574063301086426
1564742400	4.718	4.616899490356445
1564743000	4.773	4.718342304229736
1564743600	4.786	4.772936820983887
1564744200	4.333	4.785832405090332
1564744800	4.203	4.334479331970215
1564745400	4.345	4.204646587371826
1564746000	4.258	4.3464674949646
1564746600	4.295	4.2595624923706055
1564747200	4.487	4.2965168952941895
1564747800	4.572	4.488283634185791
1564748400	4.545	4.573065757751465
1564749000	4.513	4.546147346496582
1564749600	4.48	4.514229774475098
1564750200	4.474	4.48129940032959
1564750800	4.379	4.475309371948242
1564751400	4.53	4.380434036254883
1564752000	4.543	4.531188488006592
1564752600	4.592	4.544153213500977
1564753200	4.545	4.592995643615723
1564753800	4.484	4.546147346496582
1564754400	4.493	4.48529052734375
1564755000	4.455	4.494272708892822
1564755600	4.357	4.4563374519348145
1564756200	4.438	4.358455181121826
1564756800	4.353	4.439367294311523
1564757400	4.443	4.354458332061768
1564758000	4.37	4.444356918334961
1564758600	4.414	4.371442794799805
1564759200	4.371	4.415396213531494
1564759800	4.528	4.372439861297607
1564760400	4.638	4.529195308685303
1564761000	4.569	4.638799667358398
1564761600	4.429	4.570075035095215
1564762200	4.393	4.430376052856445
1564762800	4.409	4.3944196701049805
1564763400	4.381	4.410400867462158
1564764000	4.212	4.3824310302734375
1564764600	4.491	4.213631629943848
1564765200	4.342	4.492277145385742
1564765800	4.376	4.3434672355651855
1564766400	4.371	4.377437591552734
1564767000	4.31	4.372439861297607
1564767600	4.352	4.311502933502197
1564768200	4.28	4.353458881378174
1564768800	4.263	4.2815351486206055
1564769400	4.214	4.264554500579834
1564770000	4.183	4.215627193450928
1564770600	4.315	4.184684753417969
1564771200	4.105	4.31649923324585
1564771800	4.249	4.106879472732544
1564772400	4.263	4.250574111938477
1564773000	4.356	4.264554500579834
1564773600	4.474	4.357454299926758
1564774200	4.263	4.475309371948242
1564774800	4.401	4.264554500579834
1564775400	4.12	4.402408599853516
1564776000	4.217	4.121834754943848
1564776600	4.258	4.218623638153076
1564777200	4.216	4.2595624923706055
1564777800	4.241	4.217624664306641
1564778400	3.998	4.242584705352783
1564779000	4.141	4.000265598297119
1564779600	4.198	4.142777919769287
1564780200	4.167	4.199656009674072
1564780800	4.172	4.1687164306640625
1564781400	4.25	4.173705577850342
1564782000	4.184	4.251570224761963
1564782600	4.191	4.185683250427246
1564783200	4.257	4.192668437957764
1564783800	4.262	4.258564472198486
1564784400	4.116	4.263556003570557
1564785000	4.206	4.117846727371216
1564785600	4.184	4.207640171051025
1564786200	4.326	4.185683250427246
1564786800	4.273	4.327486038208008
1564787400	4.385	4.274544715881348
1564788000	4.503	4.386427402496338
1564788600	4.401	4.504251480102539
1564789200	4.468	4.402408599853516
1564789800	4.436	4.469318389892578
1564790400	4.428	4.437368392944336
1564791000	4.236	4.429377555847168
1564791600	4.359	4.237592697143555
1564792200	4.399	4.360452651977539
1564792800	4.406	4.400412082672119
1564793400	4.38	4.407402515411377
1564794000	4.417	4.381433486938477
1564794600	4.431	4.418393135070801
1564795200	4.542	4.432374000549316
1564795800	4.403	4.543157577514648
1564796400	4.367	4.404407501220703
1564797000	4.486	4.36844539642334
1564797600	4.489	4.487286567687988
1564798200	4.427	4.490279197692871
1564798800	4.506	4.428379535675049
1564799400	4.514	4.507245063781738
1564800000	4.527	4.515228271484375
1564800600	4.549	4.528196811676025
1564801200	4.415	4.550137996673584
1564801800	4.497	4.416392803192139
1564802400	4.374	4.498265743255615
1564803000	4.424	4.375438690185547
1564803600	4.562	4.425382137298584
1564804200	4.315	4.5630974769592285
1564804800	4.104	4.31649923324585
1564805400	4.114	4.105882167816162
1564806000	4.282	4.115850448608398
1565313000	5.039	4.28353214263916
1565313600	5.042	5.03621244430542
1565314200	5.019	5.039175987243652
1565314800	5.019	5.016439914703369
1565315400	5.017	5.016439914703369
1565316000	5.025	5.01446008682251
1565316600	5.009	5.022371292114258
1565317200	5.016	5.0065531730651855
1565317800	4.999	5.013472557067871
1565318400	5.02	4.996665000915527
1565319000	5.034	5.01742696762085
1565319600	5.04	5.031269073486328
1565320200	5.062	5.037199020385742
1565320800	5.078	5.058951377868652
1565321400	5.074	5.074771881103516
1565322000	5.072	5.070815086364746
1565322600	5.068	5.0688395500183105
1565323200	5.065	5.064882755279541
1565323800	5.082	5.061918258666992
1565324400	5.093	5.078727722167969
1565325000	5.081	5.08960485458374
1565325600	5.088	5.077737331390381
1565326200	5.081	5.084659576416016
1565326800	5.07	5.077737331390381
1565327400	5.074	5.066861629486084
1565328000	5.078	5.070815086364746
1565328600	5.079	5.074771881103516
1565329200	5.088	5.0757598876953125
1565329800	5.089	5.084659576416016
1565330400	5.088	5.085648059844971
1565331000	5.093	5.084659576416016
1565331600	5.091	5.08960485458374
1565332200	5.091	5.0876264572143555
1565332800	5.089	5.0876264572143555
1565333400	5.09	5.085648059844971
1565334000	5.083	5.086638450622559
1565334600	5.079	5.079716682434082
1565335200	5.078	5.0757598876953125
1565335800	5.069	5.074771881103516
1565336400	5.069	5.065872669219971
1565337000	5.068	5.065872669219971
1565337600	5.07	5.064882755279541
1565338200	5.074	5.066861629486084
1565338800	5.075	5.070815086364746
1565340000	5.019	5.071805953979492
1565340600	5.017	5.016439914703369
1565341200	5.007	5.01446008682251
1565341800	5.016	5.004576683044434
1565342400	5.035	5.013472557067871
1565343000	5.03	5.032256603240967
1565343600	5.036	5.027313709259033
1565344200	5.051	5.0332441329956055
1565344800	5.052	5.048074722290039
1565345400	5.056	5.049063205718994
1565346000	5.059	5.053020000457764
1565346600	5.064	5.0559844970703125
1565347200	5.068	5.060930252075195
1565347800	5.072	5.064882755279541
1565348400	5.064	5.0688395500183105
1565349000	5.068	5.060930252075195
1565349600	5.065	5.064882755279541
1565350200	5.067	5.061918258666992
1565350800	5.065	5.063893795013428
1565351400	5.07	5.061918258666992
1565352000	5.073	5.066861629486084
1565352600	5.072	5.069828987121582
1565353200	5.066	5.0688395500183105
1565353800	5.043	5.062906265258789
1565354400	5.043	5.040164947509766
1565355000	5.052	5.040164947509766
1565355600	5.051	5.049063205718994
1565356200	5.058	5.048074722290039
1565356800	5.06	5.054996013641357
1565357400	5.056	5.056972503662109
1565358000	5.068	5.053020000457764
1565358600	5.071	5.064882755279541
1565359200	5.063	5.067849636077881
1565359800	5.076	5.059939384460449
1565360400	5.074	5.072793006896973
1565361000	5.064	5.070815086364746
1565361600	5.047	5.060930252075195
1565362200	5.053	5.044120788574219
1565362800	5.056	5.050052165985107
1565363400	5.052	5.053020000457764
1565364000	5.04	5.049063205718994
1565364600	5.025	5.037199020385742
1565365200	5.047	5.022371292114258
1565365800	5.055	5.044120788574219
1565366400	5.012	5.052029609680176
1565367000	5.009	5.009520530700684
1565367600	5.009	5.0065531730651855
1565368200	4.991	5.0065531730651855
1565368800	5.008	4.98875617980957
1565369400	4.993	5.005562782287598
1565370000	4.979	4.990732669830322
1565370600	4.998	4.976890563964844
1565371200	4.961	4.9956769943237305
1565371800	4.959	4.9590935707092285
1565372400	4.98	4.95711612701416
1565373000	5.007	4.977879047393799
1565373600	5.008	5.004576683044434
1565374200	5.016	5.005562782287598
1565374800	5.022	5.013472557067871
1565375400	5.022	5.019402980804443
1565376000	5.02	5.019402980804443
1565376600	5.015	5.01742696762085
1565377200	5.015	5.012484550476074
1565377800	5.006	5.012484550476074
1565378400	5.005	5.003586292266846
1565379000	5.012	5.002597332000732
1565379600	5.012	5.009520530700684
1565380200	5.021	5.009520530700684
1565380800	4.993	5.018414497375488
1565381400	4.976	4.990732669830322
1565382000	4.974	4.973926067352295
1565382600	4.99	4.971947193145752
1565383200	4.995	4.987767219543457
1565383800	4.998	4.992711544036865
1565384400	5.003	4.9956769943237305
1565385000	4.983	5.000618934631348
1565385600	5.009	4.9808478355407715
1565386200	5.013	5.0065531730651855
1565386800	5.023	5.010507583618164
1565387400	5.027	5.0203938484191895
1565388000	5.019	5.024349212646484
1565388600	5.03	5.016439914703369
1565389200	5.026	5.027313709259033
1565389800	5.027	5.0233588218688965
1565390400	5.025	5.024349212646484
1565391000	5.029	5.022371292114258
1565391600	5.02	5.026325225830078
1565392200	5.016	5.01742696762085
1565392800	5.02	5.013472557067871
1565393400	5.004	5.01742696762085
1565394000	4.941	5.0016093254089355
1565394600	4.927	4.939314842224121
1565395200	4.92	4.925466537475586
1565395800	4.935	4.918542861938477
1565396400	4.921	4.933380603790283
1565397000	4.965	4.91953182220459
1565397600	4.979	4.963047504425049
1565398200	5.006	4.976890563964844
1565398800	4.997	5.003586292266846
1565399400	5.003	4.994688034057617
1565400000	4.988	5.000618934631348
1565400600	4.978	4.985792636871338
1565401200	4.997	4.975902557373047
1565401800	5.001	4.994688034057617
1565402400	4.998	4.998642921447754
1565403000	5.005	4.9956769943237305
1565403600	5.005	5.002597332000732
1565404200	4.995	5.002597332000732
1565404800	4.995	4.992711544036865
1565405400	4.986	4.992711544036865
1565406000	4.989	4.983813762664795
1565406600	4.993	4.98677921295166
1565407200	4.988	4.990732669830322
1565407800	4.97	4.985792636871338
1565408400	4.976	4.967994213104248
1565409000	4.978	4.973926067352295
1565409600	4.987	4.975902557373047
1565410200	4.993	4.984801769256592
1565410800	4.998	4.990732669830322
1565411400	5.018	4.9956769943237305
1565412000	5.025	5.0154500007629395
1565412600	5.034	5.022371292114258
1565413200	5.005	5.031269073486328
1565413800	5.017	5.002597332000732
1565414400	5.052	5.01446008682251
1565415000	5.036	5.049063205718994
1565415600	5.047	5.0332441329956055
1565416200	5.055	5.044120788574219
1565416800	5.055	5.052029609680176
1565417400	5.074	5.052029609680176
1565418000	5.075	5.070815086364746
1565418600	5.061	5.071805953979492
1565419200	5.052	5.057962417602539
1565419800	5.077	5.049063205718994
1565420400	5.065	5.073783874511719
1565421000	5.043	5.061918258666992
1565421600	5.039	5.040164947509766
1565422200	5.028	5.03621244430542
1565422800	5.039	5.025335311889648
1565423400	5.033	5.03621244430542
1565424000	5.018	5.030279636383057
1565424600	5.084	5.0154500007629395
1565425200	5.094	5.080704212188721
1565425800	5.086	5.090592384338379
1565426400	5.087	5.08268404006958
1565427000	5.065	5.0836710929870605
1565427600	5.05	5.061918258666992
1565428200	5.04	5.047086715698242
1565428800	5.035	5.037199020385742
1565429400	5.03	5.032256603240967
1565430000	5.029	5.027313709259033
1565430600	5.023	5.026325225830078
1565431200	4.994	5.0203938484191895
1565431800	4.994	4.991720199584961
1565432400	4.993	4.991720199584961
1565433000	4.991	4.990732669830322
1565433600	5.013	4.98875617980957
1565434200	5.017	5.010507583618164
1565434800	5.013	5.01446008682251
1565435400	5.011	5.010507583618164
1565436000	4.993	5.008530139923096
1565436600	4.931	4.990732669830322
1565437200	4.921	4.929423809051514
1565437800	4.933	4.91953182220459
1565438400	4.937	4.931402683258057
1565439000	4.976	4.935359001159668
1565439600	4.988	4.973926067352295
1565440200	4.979	4.985792636871338
1565440800	5.007	4.976890563964844
1565441400	4.997	5.004576683044434
1565442000	4.998	4.994688034057617
1565442600	4.995	4.9956769943237305
1565443200	5.001	4.992711544036865
1565443800	5.031	4.998642921447754
1565444400	5.018	5.028300762176514
1565445000	5.016	5.0154500007629395
1565445600	5.012	5.013472557067871
1565446200	5.024	5.009520530700684
1565446800	5.033	5.021381378173828
1565447400	5.027	5.030279636383057
1565448000	5.035	5.024349212646484
1565448600	5.038	5.032256603240967
1565449200	5.052	5.03522253036499
1565449800	5.051	5.049063205718994
1565450400	5.049	5.048074722290039
1565451000	5.056	5.0460968017578125
1565451600	5.063	5.053020000457764
1565452800	5.173	5.059939384460449
1565453400	5.191	5.168759346008301
1565454000	5.188	5.186583995819092
1565454600	5.19	5.183610439300537
1565455200	5.186	5.185593128204346
1565455800	5.184	5.1816301345825195
1565456400	5.175	5.179650783538818
1565457000	5.175	5.170741081237793
1565457600	5.168	5.170741081237793
1565458200	5.15	5.163808822631836
1565458800	5.166	5.145993232727051
1565459400	5.161	5.161830902099609
1565460000	5.154	5.156880855560303
1565460600	5.154	5.1499528884887695
1565461200	5.171	5.1499528884887695
1565461800	5.163	5.1667799949646
1565462400	5.171	5.15886116027832
1565463000	5.167	5.1667799949646
1565463600	5.141	5.162818908691406
1565464200	5.148	5.137086391448975
1565464800	5.118	5.144013404846191
1565465400	5.104	5.1143317222595215
1565466000	5.104	5.10048246383667
1565466600	5.101	5.10048246383667
1565467200	5.082	5.0975165367126465
1565467800	5.142	5.078727722167969
1565468400	5.114	5.138077259063721
1565469000	5.109	5.110374450683594
1565469600	5.13	5.105428695678711
1565470200	5.141	5.126204013824463
1565470800	5.144	5.137086391448975
1565471400	5.157	5.140054225921631
1565472000	5.154	5.152920246124268
1565472600	5.147	5.1499528884887695
1565473200	5.159	5.14302396774292
1565473800	5.155	5.154901027679443
1565474400	5.153	5.150941371917725
1565475000	5.16	5.148961067199707
1565475600	5.159	5.155891418457031
1565476200	5.15	5.154901027679443
1565476800	5.152	5.145993232727051
1565477400	5.154	5.147972106933594
1565478000	5.152	5.1499528884887695
1565478600	5.163	5.147972106933594
1565479200	5.159	5.15886116027832
1565479800	5.161	5.154901027679443
1565480400	5.169	5.156880855560303
1565481000	5.165	5.164799690246582
1565481600	5.161	5.160840034484863
1565482200	5.165	5.156880855560303
1565482800	5.162	5.160840034484863
1565483400	5.157	5.157870292663574
1565484000	5.158	5.152920246124268
1565484600	5.15	5.1539130210876465
1565485200	5.136	5.145993232727051
1565485800	5.139	5.132139682769775
1565486400	5.142	5.135108947753906
1565487000	5.119	5.138077259063721
1565487600	5.119	5.115320682525635
1565488200	5.117	5.115320682525635
1565488800	5.125	5.113343715667725
1565489400	5.109	5.1212568283081055
1565490000	5.116	5.105428695678711
1565490600	5.099	5.112353324890137
1565491200	5.12	5.09553861618042
1565491800	5.134	5.1163105964660645
1565492400	5.14	5.130159854888916
1565493000	5.162	5.1360979080200195
1565493600	5.178	5.157870292663574
1565494200	5.174	5.173709392547607
1565494800	5.172	5.169749736785889
1565495400	5.168	5.167768478393555
1565496000	5.165	5.163808822631836
1565496600	5.182	5.160840034484863
1565497200	5.193	5.177670478820801
1565497800	5.181	5.188563823699951
1565498400	5.188	5.176680564880371
1565499000	5.181	5.183610439300537
1565499600	5.17	5.176680564880371
1565500200	5.174	5.165789604187012
1565500800	5.178	5.169749736785889
1565501400	5.179	5.173709392547607
1565502000	5.188	5.1747002601623535
1565502600	5.189	5.183610439300537
1565503200	5.188	5.184601783752441
1565503800	5.193	5.183610439300537
1565504400	5.191	5.188563823699951
1565505000	5.191	5.186583995819092
1565505600	5.189	5.186583995819092
1565506200	5.19	5.184601783752441
1565506800	5.183	5.185593128204346
1565507400	5.179	5.178659915924072
1565508000	5.178	5.1747002601623535
1565508600	5.169	5.173709392547607
1565509200	5.169	5.164799690246582
1565509800	5.168	5.164799690246582
1565510400	5.17	5.163808822631836
1565511000	5.174	5.165789604187012
1565511600	5.175	5.169749736785889
1565512800	5.119	5.170741081237793
1565513400	5.117	5.115320682525635
1565514000	5.107	5.113343715667725
1565514600	5.116	5.103451251983643
1565515800	5.13	5.112353324890137
1565516400	5.136	5.126204013824463
1565517000	5.151	5.132139682769775
1565517600	5.152	5.146982192993164
1565518200	5.156	5.147972106933594
1565518800	5.159	5.151932716369629
1565519400	5.164	5.154901027679443
1565520000	5.168	5.159849166870117
1565520600	5.172	5.163808822631836
1565521200	5.164	5.167768478393555
1565521800	5.168	5.159849166870117
1565522400	5.165	5.163808822631836
1565523000	5.167	5.160840034484863
1565523600	5.165	5.162818908691406
1565524200	5.17	5.160840034484863
1565524800	5.173	5.165789604187012
1565525400	5.172	5.168759346008301
1565526000	5.166	5.167768478393555
1565526600	5.143	5.161830902099609
1565527200	5.143	5.139065742492676
1565527800	5.152	5.139065742492676
1565528400	5.151	5.147972106933594
1565529000	5.158	5.146982192993164
1565529600	5.16	5.1539130210876465
1565530200	5.156	5.155891418457031
1565530800	5.168	5.151932716369629
1565531400	5.171	5.163808822631836
1565532000	5.163	5.1667799949646
1565532600	5.176	5.15886116027832
1565533200	5.174	5.17172908782959
1565533800	5.164	5.169749736785889
1565534400	5.147	5.159849166870117
1565535000	5.153	5.14302396774292
1565535600	5.156	5.148961067199707
1565536200	5.152	5.151932716369629
1565536800	5.14	5.147972106933594
1565537400	5.125	5.1360979080200195
1565538000	5.147	5.1212568283081055
1565538600	5.155	5.14302396774292
1565539200	5.073	5.150941371917725
1565539800	5.091	5.069828987121582
1565540400	5.088	5.0876264572143555
1565541000	5.09	5.084659576416016
1565541600	5.086	5.086638450622559
1565542200	5.084	5.08268404006958
1565542800	5.075	5.080704212188721
1565543400	5.075	5.071805953979492
1565544000	5.068	5.071805953979492
1565544600	5.05	5.064882755279541
1565545200	5.066	5.047086715698242
1565546400	5.054	5.062906265258789
1565547000	5.054	5.051041126251221
1565547600	5.071	5.051041126251221
1565548200	5.063	5.067849636077881
1565548800	5.071	5.059939384460449
1565549400	5.067	5.067849636077881
1565550000	5.041	5.063893795013428
1565550600	5.048	5.038188934326172
1565551200	5.018	5.045107841491699
1565551800	5.004	5.0154500007629395
1565552400	5.004	5.0016093254089355
1565553000	5.001	5.0016093254089355
1565553600	4.982	4.998642921447754
1565554200	5.042	4.979856967926025
1565554800	5.014	5.039175987243652
1565555400	5.009	5.011496067047119
1565556000	5.03	5.0065531730651855
1565556600	5.041	5.027313709259033
1565557200	5.044	5.038188934326172
1565557800	5.057	5.041155815124512
1565558400	5.054	5.054008483886719
1565559000	5.047	5.051041126251221
1565559600	5.059	5.044120788574219
1565560200	5.055	5.0559844970703125
1565560800	5.053	5.052029609680176
1565561400	5.06	5.050052165985107
1565562000	5.059	5.056972503662109
1565562600	5.05	5.0559844970703125
1565563200	5.052	5.047086715698242
1565563800	5.054	5.049063205718994
1565564400	5.052	5.051041126251221
1565565000	5.063	5.049063205718994
1565565600	5.059	5.059939384460449
1565566200	5.061	5.0559844970703125
1565566800	5.069	5.057962417602539
1565567400	5.065	5.065872669219971
1565568000	5.061	5.061918258666992
1565568600	5.065	5.057962417602539
1565569200	5.062	5.061918258666992
1565569800	5.057	5.058951377868652
1565570400	5.058	5.054008483886719
1565571000	5.05	5.054996013641357
1565571600	5.036	5.047086715698242
1565572200	5.039	5.0332441329956055
1565572800	5.042	5.03621244430542
1565573400	5.019	5.039175987243652
1565574000	5.019	5.016439914703369
1565574600	5.017	5.016439914703369
1565575200	5.025	5.01446008682251
1565575800	5.009	5.022371292114258
1565576400	5.016	5.0065531730651855
1565577000	4.999	5.013472557067871
1565577600	5.02	4.996665000915527
1565578200	5.034	5.01742696762085
1565578800	5.04	5.031269073486328
1565579400	5.062	5.037199020385742
1565580000	5.078	5.058951377868652
1565580600	5.074	5.074771881103516
1565581200	5.072	5.070815086364746
1565581800	5.068	5.0688395500183105
1565582400	5.065	5.064882755279541
1565583000	5.082	5.061918258666992
1565583600	5.093	5.078727722167969
1565584200	5.081	5.08960485458374
1565584800	5.088	5.077737331390381
1565585400	5.081	5.084659576416016
1565586000	5.07	5.077737331390381
1565586600	5.074	5.066861629486084
1565587200	5.078	5.070815086364746
1565587800	5.079	5.074771881103516
1565588400	5.088	5.0757598876953125
1565589000	5.089	5.084659576416016
1565589600	5.088	5.085648059844971
1565590200	5.093	5.084659576416016
1565590800	5.091	5.08960485458374
1565591400	5.091	5.0876264572143555
1565592000	5.089	5.0876264572143555
1565592600	5.09	5.085648059844971
1565593200	5.083	5.086638450622559
1565593800	5.079	5.079716682434082
1565594400	5.078	5.0757598876953125
1565595000	5.069	5.074771881103516
1565595600	5.069	5.065872669219971
1565596200	5.068	5.065872669219971
1565596800	5.07	5.064882755279541
1565597400	5.074	5.066861629486084
1565598000	5.075	5.070815086364746
1565599200	5.019	5.071805953979492
1565599800	5.017	5.016439914703369
1565600400	5.007	5.01446008682251
1565601000	5.016	5.004576683044434
1565601600	5.035	5.013472557067871
1565602200	5.03	5.032256603240967
1565602800	5.036	5.027313709259033
1565603400	5.051	5.0332441329956055
1565604000	5.052	5.048074722290039
1565604600	5.056	5.049063205718994
1565605200	5.059	5.053020000457764
1565605800	5.064	5.0559844970703125
1565606400	5.068	5.060930252075195
1565607000	5.072	5.064882755279541
1565607600	5.064	5.0688395500183105
1565608200	5.068	5.060930252075195
1565608800	5.065	5.064882755279541
1565609400	5.067	5.061918258666992
1565610000	5.065	5.063893795013428
1565610600	5.07	5.061918258666992
1565611200	5.073	5.066861629486084
1565611800	5.072	5.069828987121582
1565612400	5.066	5.0688395500183105
1565613000	5.043	5.062906265258789
1565613600	5.043	5.040164947509766
1565614200	5.052	5.040164947509766
1565614800	5.051	5.049063205718994
1565615400	5.058	5.048074722290039
1565616000	5.06	5.054996013641357
1565616600	5.056	5.056972503662109
1565617200	5.068	5.053020000457764
1565617800	5.071	5.064882755279541
1565618400	5.063	5.067849636077881
1565619000	5.076	5.059939384460449
1565619600	5.074	5.072793006896973
1565620200	5.064	5.070815086364746
1565620800	5.047	5.060930252075195
1565621400	5.053	5.044120788574219
1565622000	5.056	5.050052165985107
1565622600	5.052	5.053020000457764
1565623200	5.04	5.049063205718994
1565623800	5.025	5.037199020385742
1565624400	5.047	5.022371292114258
1565625000	5.055	5.044120788574219
1565625600	5.012	5.052029609680176
1565626200	5.009	5.009520530700684
1565626800	5.009	5.0065531730651855
1565627400	4.991	5.0065531730651855
1565628000	5.008	4.98875617980957
1565628600	4.993	5.005562782287598
1565629200	4.979	4.990732669830322
1565629800	4.998	4.976890563964844
1565630400	4.961	4.9956769943237305
1565631000	4.959	4.9590935707092285
1565631600	4.98	4.95711612701416
1565632200	5.007	4.977879047393799
1565632800	5.008	5.004576683044434
1565633400	5.016	5.005562782287598
1565634000	5.022	5.013472557067871
1565634600	5.022	5.019402980804443
1565635200	5.02	5.019402980804443
1565635800	5.015	5.01742696762085
1565636400	5.015	5.012484550476074
1565637000	5.006	5.012484550476074
1565637600	5.005	5.003586292266846
1565638200	5.012	5.002597332000732
1565638800	5.012	5.009520530700684
1565639400	5.021	5.009520530700684
1565640000	4.993	5.018414497375488
1565640600	4.976	4.990732669830322
1565641200	4.974	4.973926067352295
1565641800	4.99	4.971947193145752
1565642400	4.995	4.987767219543457
1565643000	4.998	4.992711544036865
1565643600	5.003	4.9956769943237305
1565645400	5.013	5.000618934631348
1565646000	5.023	5.010507583618164
1565646600	5.027	5.0203938484191895
1565647200	5.019	5.024349212646484
1565647800	5.03	5.016439914703369
1565648400	5.026	5.027313709259033
1565649000	5.027	5.0233588218688965
1565649600	5.025	5.024349212646484
1565650200	5.029	5.022371292114258
1565650800	5.02	5.026325225830078
1565651400	5.016	5.01742696762085
1565652000	5.02	5.013472557067871
1565652600	5.004	5.01742696762085
1565653200	4.941	5.0016093254089355
1565653800	4.927	4.939314842224121
1565654400	4.92	4.925466537475586
1565655000	4.935	4.918542861938477
1565655600	4.921	4.933380603790283
1565656200	4.965	4.91953182220459
1565656800	4.979	4.963047504425049
1565657400	5.006	4.976890563964844
1565658000	4.997	5.003586292266846
1565658600	5.003	4.994688034057617
1565659200	4.988	5.000618934631348
1565659800	4.978	4.985792636871338
1565660400	4.997	4.975902557373047
1565661000	5.001	4.994688034057617
1565661600	4.998	4.998642921447754
1565662200	5.005	4.9956769943237305
1565662800	5.005	5.002597332000732
1565663400	4.995	5.002597332000732
1565664000	4.995	4.992711544036865
1565664600	4.986	4.992711544036865
1565665200	4.989	4.983813762664795
1565665800	4.993	4.98677921295166
1565666400	4.988	4.990732669830322
1565667000	4.97	4.985792636871338
1565667600	4.976	4.967994213104248
1565668200	4.978	4.973926067352295
1565668800	4.987	4.975902557373047
1565669400	4.993	4.984801769256592
1565670000	4.998	4.990732669830322
1565670600	5.018	4.9956769943237305
1565671200	5.025	5.0154500007629395
1565671800	5.034	5.022371292114258
1565672400	5.005	5.031269073486328
1565673000	5.017	5.002597332000732
1565673600	5.052	5.01446008682251
1565674200	5.036	5.049063205718994
1565674800	5.047	5.0332441329956055
1565675400	5.055	5.044120788574219
1565676000	5.055	5.052029609680176
1565676600	5.074	5.052029609680176
1565677200	5.075	5.070815086364746
1565677800	5.061	5.071805953979492
1565678400	5.052	5.057962417602539
1565679000	5.077	5.049063205718994
1565679600	5.065	5.073783874511719
1565680200	5.043	5.061918258666992
1565680800	5.039	5.040164947509766
1565681400	5.028	5.03621244430542
1565682000	5.039	5.025335311889648
1565682600	5.033	5.03621244430542
1565683200	5.018	5.030279636383057
1565683800	5.084	5.0154500007629395
1565684400	5.094	5.080704212188721
1565685000	5.086	5.090592384338379
1565685600	5.087	5.08268404006958
1565686200	5.065	5.0836710929870605
1565686800	5.05	5.061918258666992
1565687400	5.04	5.047086715698242
1565688000	5.035	5.037199020385742
1565688600	5.03	5.032256603240967
1565689200	5.029	5.027313709259033
1565689800	5.023	5.026325225830078
1565690400	4.994	5.0203938484191895
1565691000	4.994	4.991720199584961
1565691600	4.993	4.991720199584961
1565692200	4.991	4.990732669830322
1565692800	5.013	4.98875617980957
1565693400	5.017	5.010507583618164
1565694000	5.013	5.01446008682251
1565694600	5.011	5.010507583618164
1565695200	4.993	5.008530139923096
1565695800	4.931	4.990732669830322
1565696400	4.921	4.929423809051514
1565697000	4.933	4.91953182220459
1565697600	4.937	4.931402683258057
1565698200	4.976	4.935359001159668
1565698800	4.988	4.973926067352295
1565699400	4.979	4.985792636871338
1565700000	5.007	4.976890563964844
1565700600	4.997	5.004576683044434
1565701200	4.998	4.994688034057617
1565701800	4.995	4.9956769943237305
1565702400	5.001	4.992711544036865
1565703000	5.031	4.998642921447754
1565704200	5.016	5.028300762176514
1565704800	5.012	5.013472557067871
1565705400	5.024	5.009520530700684
1565706000	5.033	5.021381378173828
1565706600	5.027	5.030279636383057
1565707200	5.035	5.024349212646484
1565707800	5.038	5.032256603240967
1565708400	5.052	5.03522253036499
1565709000	5.051	5.049063205718994
1565709600	5.049	5.048074722290039
1565710200	5.056	5.0460968017578125
1565710800	5.063	5.053020000457764
1565711400	5.068	5.059939384460449
1565712000	5.073	5.064882755279541
1565712600	5.091	5.069828987121582
1565713200	5.088	5.0876264572143555
1565713800	5.09	5.084659576416016
1565714400	5.086	5.086638450622559
1565715000	5.084	5.08268404006958
1565715600	5.075	5.080704212188721
1565716200	5.075	5.071805953979492
1565716800	5.068	5.071805953979492
1565717400	5.05	5.064882755279541
1565718000	5.066	5.047086715698242
1565718600	5.061	5.062906265258789
1565719800	5.054	5.057962417602539
1565720400	5.071	5.051041126251221
1565721000	5.063	5.067849636077881
1565721600	5.071	5.059939384460449
1565722200	5.067	5.067849636077881
1565723400	5.048	5.063893795013428
1565724000	5.018	5.045107841491699
1565724600	5.004	5.0154500007629395
1565725200	5.004	5.0016093254089355
1565725800	5.001	5.0016093254089355
1565726400	4.982	4.998642921447754
1565727000	5.042	4.979856967926025
1565728200	5.009	5.039175987243652
1565728800	5.03	5.0065531730651855
1565729400	5.041	5.027313709259033
1565730000	5.044	5.038188934326172
1565730600	5.057	5.041155815124512
1565731200	5.054	5.054008483886719
1565731800	5.047	5.051041126251221
1565732400	5.059	5.044120788574219
1565733000	5.055	5.0559844970703125
1565733600	5.053	5.052029609680176
1565734200	5.06	5.050052165985107
1565734800	5.059	5.056972503662109
1565735400	5.05	5.0559844970703125
1565736000	5.052	5.047086715698242
1565736600	5.054	5.049063205718994
1565737200	5.052	5.051041126251221
1565737800	5.063	5.049063205718994
1565738400	5.059	5.059939384460449
1565739000	5.061	5.0559844970703125
1565739600	5.069	5.057962417602539
1565740200	5.065	5.065872669219971
1565740800	5.061	5.061918258666992
1565741400	5.065	5.057962417602539
1565742000	5.062	5.061918258666992
1565742600	5.057	5.058951377868652
1565743200	5.058	5.054008483886719
1565743800	5.05	5.054996013641357
1565744400	5.036	5.047086715698242
1565745000	5.039	5.0332441329956055
1565745600	5.042	5.03621244430542
1565746200	5.019	5.039175987243652
1565746800	5.019	5.016439914703369
1565747400	5.017	5.016439914703369
1565748000	5.025	5.01446008682251
1565748600	5.009	5.022371292114258
1565749200	5.016	5.0065531730651855
1565749800	4.999	5.013472557067871
1565750400	5.02	4.996665000915527
1565751000	5.034	5.01742696762085
1565751600	5.04	5.031269073486328
1565752200	5.062	5.037199020385742
1565752800	5.078	5.058951377868652
1565753400	5.074	5.074771881103516
1565754000	5.072	5.070815086364746
1565754600	5.068	5.0688395500183105
1565755200	5.065	5.064882755279541
1565755800	5.082	5.061918258666992
1565756400	5.093	5.078727722167969
1565757000	5.081	5.08960485458374
1565757600	5.088	5.077737331390381
1565758200	5.081	5.084659576416016
1565758800	5.07	5.077737331390381
1565759400	5.074	5.066861629486084
1565760000	5.078	5.070815086364746
1565760600	5.079	5.074771881103516
1565761200	5.088	5.0757598876953125
1565761800	5.089	5.084659576416016
1565762400	5.088	5.085648059844971
1565763000	5.093	5.084659576416016
1565763600	5.091	5.08960485458374
1565764200	5.091	5.0876264572143555
1565764800	5.089	5.0876264572143555
1565778000	5.059	5.085648059844971
1565778600	5.064	5.0559844970703125
1565779200	5.068	5.060930252075195
1565779800	5.072	5.064882755279541
1565780400	5.064	5.0688395500183105
1565781000	5.068	5.060930252075195
1565781600	5.065	5.064882755279541
1565782200	5.067	5.061918258666992
1565782800	5.065	5.063893795013428
1565783400	5.07	5.061918258666992
1565784000	5.073	5.066861629486084
1565784600	5.072	5.069828987121582
1565785200	5.066	5.0688395500183105
1565785800	5.043	5.062906265258789
1565786400	5.043	5.040164947509766
1565787000	5.052	5.040164947509766
1565787600	5.051	5.049063205718994
1565788200	5.058	5.048074722290039
1565788800	5.06	5.054996013641357
1565789400	5.056	5.056972503662109
1565790000	5.068	5.053020000457764
1565790600	5.071	5.064882755279541
1565791200	5.063	5.067849636077881
1565791800	5.076	5.059939384460449
1565792400	5.074	5.072793006896973
1565793000	5.064	5.070815086364746
1565793600	5.047	5.060930252075195
1565794200	5.053	5.044120788574219
1565794800	5.056	5.050052165985107
1565795400	5.052	5.053020000457764
1565796000	5.04	5.049063205718994
1565796600	5.025	5.037199020385742
1565797200	5.047	5.022371292114258
1565797800	5.055	5.044120788574219
1565798400	5.012	5.052029609680176
1565799000	5.009	5.009520530700684
1565799600	5.009	5.0065531730651855
1565800200	4.991	5.0065531730651855
1565800800	5.008	4.98875617980957
1565801400	4.993	5.005562782287598
1565802000	4.979	4.990732669830322
1565802600	4.998	4.976890563964844
1565803200	4.961	4.9956769943237305
1565803800	4.959	4.9590935707092285
1565804400	4.98	4.95711612701416
1565805000	5.007	4.977879047393799
1565805600	5.008	5.004576683044434
1565806200	5.016	5.005562782287598
1565806800	5.022	5.013472557067871
1565807400	5.022	5.019402980804443
1565808000	5.02	5.019402980804443
1565808600	5.015	5.01742696762085
1565809200	5.015	5.012484550476074
1565809800	5.006	5.012484550476074
1565810400	5.005	5.003586292266846
1565811000	5.012	5.002597332000732
1565811600	5.012	5.009520530700684
1565812200	5.021	5.009520530700684
1565812800	4.993	5.018414497375488
1565813400	4.976	4.990732669830322
1565814000	4.974	4.973926067352295
1565814600	4.99	4.971947193145752
1565815200	4.995	4.987767219543457
1565815800	4.998	4.992711544036865
1565816400	5.003	4.9956769943237305
1565817000	4.983	5.000618934631348
1565817600	5.009	4.9808478355407715
1565818200	5.013	5.0065531730651855
1565818800	5.023	5.010507583618164
1565819400	5.027	5.0203938484191895
1565820000	5.019	5.024349212646484
1565820600	5.03	5.016439914703369
1565821200	5.026	5.027313709259033
1565821800	5.027	5.0233588218688965
1565822400	5.025	5.024349212646484
1565823000	5.029	5.022371292114258
1565823600	5.02	5.026325225830078
1565824200	5.016	5.01742696762085
1565824800	5.02	5.013472557067871
1565825400	5.004	5.01742696762085
1565826000	4.941	5.0016093254089355
1565826600	4.927	4.939314842224121
1565827200	4.92	4.925466537475586
1565827800	4.935	4.918542861938477
1565828400	4.921	4.933380603790283
1565829000	4.965	4.91953182220459
1565829600	4.979	4.963047504425049
1565830200	5.006	4.976890563964844
1565830800	4.997	5.003586292266846
1565831400	5.003	4.994688034057617
1565832000	4.988	5.000618934631348
1565832600	4.978	4.985792636871338
1565833200	4.997	4.975902557373047
1565833800	5.001	4.994688034057617
1565834400	4.998	4.998642921447754
1565835000	5.005	4.9956769943237305
1565835600	5.005	5.002597332000732
1565836200	4.995	5.002597332000732
1565836800	4.995	4.992711544036865
1565837400	4.986	4.992711544036865
1565838000	4.989	4.983813762664795
1565838600	4.993	4.98677921295166
1565839200	4.988	4.990732669830322
1565839800	4.97	4.985792636871338
1565840400	4.976	4.967994213104248
1565841000	4.978	4.973926067352295
1565841600	4.987	4.975902557373047
1565842200	4.993	4.984801769256592
1565842800	4.998	4.990732669830322
1565843400	5.018	4.9956769943237305
1565844000	5.025	5.0154500007629395
1565844600	5.034	5.022371292114258
1565845200	5.005	5.031269073486328
1565845800	5.017	5.002597332000732
1565846400	5.052	5.01446008682251
1565847000	5.036	5.049063205718994
1565847600	5.047	5.0332441329956055
1565848200	5.055	5.044120788574219
1565848800	5.055	5.052029609680176
1565849400	5.074	5.052029609680176
1565850000	5.075	5.070815086364746
1565850600	5.061	5.071805953979492
1565851200	5.052	5.057962417602539
1565851800	5.077	5.049063205718994
1565852400	5.065	5.073783874511719
1565853000	5.043	5.061918258666992
1565853600	5.039	5.040164947509766
1565854200	5.028	5.03621244430542
1565854800	5.039	5.025335311889648
1565855400	5.033	5.03621244430542
1565856000	5.018	5.030279636383057
1565857200	5.094	5.0154500007629395
1565857800	5.086	5.090592384338379
1565858400	5.087	5.08268404006958
1565859000	5.065	5.0836710929870605
1565860200	5.04	5.061918258666992
1565860800	5.035	5.037199020385742
1565861400	5.03	5.032256603240967
1565862000	5.029	5.027313709259033
1565862600	5.023	5.026325225830078
1565863200	4.994	5.0203938484191895
1565863800	4.994	4.991720199584961
1565864400	4.993	4.991720199584961
1565865000	4.991	4.990732669830322
1565865600	5.013	4.98875617980957
1565866200	5.017	5.010507583618164
1565866800	5.013	5.01446008682251
1565867400	5.011	5.010507583618164
1565868000	4.993	5.008530139923096
1565868600	4.931	4.990732669830322
1565869200	4.921	4.929423809051514
1565869800	4.933	4.91953182220459
1565870400	4.937	4.931402683258057
1565871000	4.976	4.935359001159668
1565871600	4.988	4.973926067352295
1565872200	4.979	4.985792636871338
1565872800	5.007	4.976890563964844
1565873400	4.997	5.004576683044434
1565874000	4.998	4.994688034057617
1565874600	4.995	4.9956769943237305
1565875200	5.001	4.992711544036865
1565875800	5.031	4.998642921447754
1565876400	5.018	5.028300762176514
1565877000	5.016	5.0154500007629395
1565877600	5.012	5.013472557067871
1565878200	5.024	5.009520530700684
1565878800	5.033	5.021381378173828
1565879400	5.027	5.030279636383057
1565880000	5.035	5.024349212646484
1565880600	5.038	5.032256603240967
1565881200	5.052	5.03522253036499
1565881800	5.051	5.049063205718994
1565882400	5.049	5.048074722290039
1565883000	5.056	5.0460968017578125
1565883600	5.063	5.053020000457764
1565884200	5.068	5.059939384460449
1565884800	5.173	5.064882755279541
1565885400	5.191	5.168759346008301
1565886000	5.188	5.186583995819092
1565886600	5.19	5.183610439300537
1565887200	5.186	5.185593128204346
1565887800	5.184	5.1816301345825195
1565888400	5.175	5.179650783538818
1565889000	5.175	5.170741081237793
1565889600	5.168	5.170741081237793
1565890200	5.15	5.163808822631836
1565890800	5.166	5.145993232727051
1565891400	5.161	5.161830902099609
1565892000	5.154	5.156880855560303
1565892600	5.154	5.1499528884887695
1565893200	5.171	5.1499528884887695
1565893800	5.163	5.1667799949646
1565894400	5.171	5.15886116027832
1565895000	5.167	5.1667799949646
1565895600	5.141	5.162818908691406
1565896200	5.148	5.137086391448975
1565896800	5.118	5.144013404846191
1565897400	5.104	5.1143317222595215
1565898000	5.104	5.10048246383667
1565898600	5.101	5.10048246383667
1565899200	5.082	5.0975165367126465
1565899800	5.142	5.078727722167969
1565900400	5.114	5.138077259063721
1565901000	5.109	5.110374450683594
1565901600	5.13	5.105428695678711
1565902200	5.141	5.126204013824463
1565902800	5.144	5.137086391448975
1565903400	5.157	5.140054225921631
1565904000	5.154	5.152920246124268
1565904600	5.147	5.1499528884887695
1565905200	5.159	5.14302396774292
1565905800	5.155	5.154901027679443
1565906400	5.153	5.150941371917725
1565907000	5.16	5.148961067199707
1565907600	5.159	5.155891418457031
1565908200	5.15	5.154901027679443
1565908800	5.152	5.145993232727051
1565909400	5.154	5.147972106933594
1565910000	5.152	5.1499528884887695
1565910600	5.163	5.147972106933594
1565911200	5.159	5.15886116027832
1565911800	5.161	5.154901027679443
1565912400	5.169	5.156880855560303
1565913000	5.165	5.164799690246582
1565913600	5.161	5.160840034484863
1565914200	5.165	5.156880855560303
1565914800	5.162	5.160840034484863
1565915400	5.157	5.157870292663574
1565916000	5.158	5.152920246124268
1565916600	5.15	5.1539130210876465
1565917200	5.136	5.145993232727051
1565917800	5.139	5.132139682769775
1565918400	5.142	5.135108947753906
1565919000	5.119	5.138077259063721
1565919600	5.119	5.115320682525635
1565920800	5.125	5.115320682525635
1565921400	5.109	5.1212568283081055
1565922000	5.116	5.105428695678711
1565922600	5.099	5.112353324890137
1565923200	5.12	5.09553861618042
1565923800	5.134	5.1163105964660645
1565924400	5.14	5.130159854888916
1565925000	5.162	5.1360979080200195
1565925600	5.178	5.157870292663574
1565926200	5.174	5.173709392547607
1565926800	5.172	5.169749736785889
1565927400	5.168	5.167768478393555
1565928000	5.165	5.163808822631836
1565928600	5.182	5.160840034484863
1565929200	5.193	5.177670478820801
1565929800	5.181	5.188563823699951
1565930400	5.188	5.176680564880371
1565931000	5.181	5.183610439300537
1565931600	5.17	5.176680564880371
1565932200	5.174	5.165789604187012
1565932800	5.178	5.169749736785889
1565933400	5.179	5.173709392547607
1565934000	5.188	5.1747002601623535
1565934600	5.189	5.183610439300537
1565935200	5.188	5.184601783752441
1565935800	5.193	5.183610439300537
1565936400	5.191	5.188563823699951
1565937000	5.191	5.186583995819092
1565937600	5.189	5.186583995819092
1565938200	5.19	5.184601783752441
1565938800	5.183	5.185593128204346
1565939400	5.179	5.178659915924072
1565940000	5.178	5.1747002601623535
1565940600	5.169	5.173709392547607
1565941200	5.169	5.164799690246582
1565941800	5.168	5.164799690246582
1565942400	5.17	5.163808822631836
1565943000	5.174	5.165789604187012
1565943600	5.175	5.169749736785889
1565944800	5.119	5.170741081237793
1565945400	5.117	5.115320682525635
1565946000	5.107	5.113343715667725
1565946600	5.116	5.103451251983643
1565947200	5.135	5.112353324890137
1565947800	5.13	5.131150722503662
1565948400	5.136	5.126204013824463
1565949000	5.151	5.132139682769775
1565949600	5.152	5.146982192993164
1565950200	5.156	5.147972106933594
1565950800	5.159	5.151932716369629
1565951400	5.164	5.154901027679443
1565952000	5.168	5.159849166870117
1565952600	5.172	5.163808822631836
1565953200	5.164	5.167768478393555
1565953800	5.168	5.159849166870117
1565954400	5.165	5.163808822631836
1565955000	5.167	5.160840034484863
1565955600	5.165	5.162818908691406
1565956200	5.17	5.160840034484863
1565957400	5.172	5.165789604187012
1565958000	5.166	5.167768478393555
1565958600	5.143	5.161830902099609
1565959200	5.143	5.139065742492676
1565959800	5.152	5.139065742492676
1565960400	5.151	5.147972106933594
1565961000	5.158	5.146982192993164
1565961600	5.16	5.1539130210876465
1565962200	5.156	5.155891418457031
1565962800	5.168	5.151932716369629
1565963400	5.171	5.163808822631836
1565964000	5.163	5.1667799949646
1565964600	5.176	5.15886116027832
1565965200	5.174	5.17172908782959
1565965800	5.164	5.169749736785889
1565966400	5.147	5.159849166870117
1565967000	5.153	5.14302396774292
1565967600	5.156	5.148961067199707
1565968200	5.152	5.151932716369629
1565968800	5.14	5.147972106933594
1565969400	5.125	5.1360979080200195
1565970000	5.147	5.1212568283081055
1565970600	5.155	5.14302396774292
1565971200	5.073	5.150941371917725
1565971800	5.091	5.069828987121582
1565972400	5.088	5.0876264572143555
1565973000	5.09	5.084659576416016
1565973600	5.086	5.086638450622559
1565974200	5.084	5.08268404006958
1565974800	5.075	5.080704212188721
1565975400	5.075	5.071805953979492
1565976000	5.068	5.071805953979492
1565976600	5.05	5.064882755279541
1565977200	5.066	5.047086715698242
1565977800	5.061	5.062906265258789
1565978400	5.054	5.057962417602539
1565979000	5.054	5.051041126251221
1565979600	5.071	5.051041126251221
1565980200	5.063	5.067849636077881
1565980800	5.071	5.059939384460449
1565981400	5.067	5.067849636077881
1565982000	5.041	5.063893795013428
1565982600	5.048	5.038188934326172
1565983200	5.018	5.045107841491699
1565983800	5.004	5.0154500007629395
1565984400	5.004	5.0016093254089355
1565985000	5.001	5.0016093254089355
1565985600	4.982	4.998642921447754
1565986200	5.042	4.979856967926025
1565986800	5.014	5.039175987243652
1565987400	5.009	5.011496067047119
1565988000	5.03	5.0065531730651855
1565988600	5.041	5.027313709259033
1565989200	5.044	5.038188934326172
1565989800	5.057	5.041155815124512
1565990400	5.054	5.054008483886719
1565991000	5.047	5.051041126251221
1565991600	5.059	5.044120788574219
1565992200	5.055	5.0559844970703125
1565992800	5.053	5.052029609680176
1565993400	5.06	5.050052165985107
1565994000	5.059	5.056972503662109
1565994600	5.05	5.0559844970703125
1565995800	5.054	5.047086715698242
1565996400	5.052	5.051041126251221
1565997000	5.063	5.049063205718994
1565997600	5.059	5.059939384460449
1565998200	5.061	5.0559844970703125
1565998800	5.069	5.057962417602539
1565999400	5.065	5.065872669219971
1566000600	5.065	5.061918258666992
1566001800	5.057	5.061918258666992
1566002400	5.058	5.054008483886719
1566003000	5.05	5.054996013641357
1566003600	5.036	5.047086715698242
1566004200	5.039	5.0332441329956055
[truncated: 10,588 more rows]
