# Supplementary material for: A novel dissolved oxygen prediction model based on enhanced semi-naive Bayes for ocean ranches in northeast China
Source: PeerJ Comput Sci. 2021 Jun 11;7:e591. doi: 10.7717/peerj-cs.591 (PMC8205303; doi:10.7717/peerj-cs.591)
Supplement: Supplemental Information 1 — Source code for prediction algorithms built in Go, and source code for comparison algorithms and other related methods built in Python. [file peerj-cs-07-591-s001.zip › packet/Result-SVR/Result-SVR-1.csv]

Timestamp	real	predict
1564267200	4.253	4.196747581366267
1564267800	4.174	4.252697438477093
1564268400	4.108	4.1737488532252085
1564269000	4.037	4.107701567268399
1564269600	4.102	4.036589281260684
1564270200	4.14	4.1016941183918005
1564270800	4.166	4.139733039140269
1564271400	4.19	4.165746941049471
1564272000	4.257	4.189749068500973
1564272600	4.29	4.256691061098274
1564273200	4.279	4.289622987251184
1564273800	4.421	4.278648804659765
1564274400	4.291	4.420053282082625
1564275000	4.249	4.29062048140545
1564275600	4.306	4.24870342410287
1564276200	4.353	4.3055796620654485
1564276800	4.341	4.352411168114918
1564277400	4.425	4.3404601757814145
1564278000	4.349	4.424027939482659
1564278600	4.301	4.348427967828965
1564279200	4.322	4.300593946302087
1564279800	4.293	4.321529317329941
1564280400	4.257	4.292615389574546
1564281000	4.353	4.256691061098274
1564281600	4.426	4.352411168114918
1564282200	4.377	4.4250215292767106
1564282800	4.493	4.376300527163314
1564283400	4.326	4.491525009437856
1564284000	4.392	4.325515613240271
1564284600	4.404	4.391222726126163
1564285200	4.372	4.403155658116991
1564285800	4.433	4.37132497677622
1564286400	4.33	4.431975823799076
1564287000	4.553	4.329501456868237
1564287600	4.453	4.550973674684586
1564288200	4.537	4.451837226619003
1564288800	4.498	4.535129931884072
1564289400	4.572	4.496482774026211
1564290000	4.67	4.569779976508442
1564290600	4.782	4.666662679707153
1564291200	4.688	4.77724369490581
1564291800	4.55	4.684440797187699
1564292400	4.597	4.548003460940338
1564293000	4.571	4.594512509821515
1564293600	4.535	4.568790383815966
1564294200	4.426	4.533149007351953
1564294800	4.457	4.4250215292767106
1564295400	4.419	4.455808091561062
1564296000	4.464	4.41806577435206
1564296600	4.515	4.462755978441107
1564297200	4.605	4.513334000775723
1564297800	4.565	4.6024240952307895
1564298400	4.582	4.562852338094423
1564299000	4.416	4.579674646993177
1564299600	4.567	4.415084288838217
1564300200	4.493	4.564831780457789
1564300800	4.529	4.491525009437856
1564301400	4.578	4.527205612135059
1564302000	4.711	4.575717050571844
1564302600	4.685	4.707152344785949
1564303200	4.703	4.6814780381253165
1564303800	4.688	4.699253218770119
1564304400	4.633	4.684440797187699
1564305000	4.603	4.630104839688894
1564305600	4.632	4.600446321555658
1564306200	4.676	4.629116488172624
1564306800	4.697	4.672589149243583
1564307400	4.732	4.6933285108984135
1564308000	4.615	4.727885392679718
1564308600	4.541	4.6123117718895745
1564309200	4.435	4.539091473243877
1564309800	4.595	4.433962497323573
1564310400	4.521	4.5925344064669344
1564311000	4.602	4.519279616162674
1564311600	4.593	4.599457404288741
1564312200	4.495	4.590556218807108
1564312800	4.442	4.493508199194554
1564313400	4.294	4.440914919621048
1564314000	4.435	4.293612803487489
1564314600	4.478	4.433962497323573
1564315200	4.536	4.47664748376884
1564315800	4.364	4.534139482493639
1564316400	4.498	4.363362560321782
1564317000	4.602	4.496482774026211
1564317600	4.662	4.599457404288741
1564318200	4.434	4.6587599908352075
1564318800	4.621	4.432969175422245
1564319400	4.57	4.618243453294623
1564320000	4.601	4.567800767945007
1564320600	4.543	4.598468466606309
1564321200	4.469	4.541072091135396
1564321800	4.473	4.467717881004709
1564322400	4.595	4.4716868815763275
1564323000	4.527	4.5925344064669344
1564323600	4.553	4.525224271510135
1564324200	4.529	4.550973674684586
1564324800	4.494	4.527205612135059
1564325400	4.542	4.492516618331996
1564326000	4.391	4.540081794867921
1564326600	4.398	4.390228121185182
1564327200	4.501	4.39718972945515
1564327800	4.456	4.499457098167672
1564328400	4.402	4.454815419323754
1564329600	4.47	4.40116713470036
1564330200	4.375	4.468710174513185
1564330800	4.492	4.374310395806771
1564331400	4.502	4.490533372466287
1564332000	4.363	4.500448484056018
1564332600	4.295	4.36236712575395
1564333200	4.457	4.29461019055586
1564333800	4.409	4.455808091561062
1564334400	4.344	4.408126443806448
1564335000	4.338	4.343448314564601
1564335600	4.316	4.337471777898308
1564336200	4.379	4.315549030896836
1564336800	4.361	4.378290539966477
1564337400	4.427	4.360376168511933
1564338000	4.513	4.426015089264756
1564338600	4.539	4.5113519135362
1564339200	4.455	4.537110753671685
1564339800	4.405	4.45382271777083
1564340400	4.535	4.4041498750112735
1564341000	4.313	4.533149007351953
1564341600	4.422	4.312558510904728
1564342200	4.41	4.421046991181476
1564342800	4.321	4.409120511304166
1564343400	4.238	4.320532672973328
1564344000	4.333	4.2377178988713755
1564344600	4.389	4.332490541348724
1564345200	4.372	4.388238821891794
1564345800	4.339	4.37132497677622
1564346400	4.171	4.338467939262512
1564347000	4.313	4.170748273193413
1564347600	4.29	4.312558510904728
1564348200	4.327	4.289622987251184
1564348800	4.207	4.3265121166407665
1564349400	4.09	4.2067437124265625
1564350000	4.408	4.089677916875805
1564350600	4.465	4.407132346430622
1564351200	4.274	4.463748417052585
1564351800	4.353	4.273659493437998
1564352400	4.366	4.352411168114918
1564353000	4.293	4.365353341238131
1564353600	4.311	4.292615389574546
1564354200	4.297	4.3105646921370475
1564354800	4.23	4.296604883929839
1564355400	4.36	4.229726636070376
1564356000	4.331	4.359380645878579
1564356600	4.255	4.33049784682639
1564357200	4.265	4.2546942990124625
1564357800	4.196	4.2646771148506035
1564358400	4.184	4.19574785451306
1564359000	4.425	4.183749566541465
1564359600	4.205	4.424027939482659
1564360200	4.136	4.204744653530434
1564360800	4.121	4.135729922427302
1564361400	3.978	4.120716099949916
1564362000	3.916	3.9774701848186016
1564362600	4.052	3.9153406421612216
1564363200	4.03	4.0516167598721236
1564363800	3.98	4.029575950925695
1564364400	3.878	3.97947438980546
1564365000	4.029	3.8772669525638626
1564365600	3.935	4.028574023011759
1564366200	4.004	3.9343796889650733
1564366800	4.033	4.0035242271409786
1564367400	4.278	4.032581700015559
1564368000	4.306	4.277650994291108
1564368600	4.203	4.3055796620654485
1564369200	4.318	4.202745510356528
1564369800	4.395	4.3175425716260944
1564370400	4.404	4.394206362048364
1564371000	4.516	4.403155658116991
1564371600	4.466	4.5143250038612885
1564372200	4.404	4.464740826590925
1564372800	4.401	4.403155658116991
1564373400	4.221	4.40017282818406
1564374000	4.362	4.220734713569245
1564374600	4.371	4.361371661813285
1564375200	4.467	4.370329777966247
1564375800	4.328	4.465733207073434
1564376400	4.368	4.327508591740398
1564377000	4.413	4.367344004390455
1564377600	4.238	4.412102534511243
1564378200	4.077	4.2377178988713755
1564378800	4.272	4.076658556456087
1564379400	4.243	4.271663588179576
1564380000	4.315	4.242711677140496
1564380600	4.5	4.314552218712262
1564381200	4.324	4.49846568456589
1564381800	4.262	4.323522521668251
1564382400	4.282	4.261682532270697
1564383000	4.427	4.281642079233985
1564383600	4.351	4.426015089264756
1564384200	4.37	4.350419626135793
1564384800	4.421	4.369334549621004
1564385400	4.378	4.420053282082625
1564386000	4.323	4.377295548388957
1564386600	4.097	4.322525933575599
1564387200	4.227	4.09668757318326
1564387800	4.043	4.226729532318014
1564388400	4.244	4.042600461016777
1564389000	4.244	4.2437103615891685
1564389600	4.267	4.2437103615891685
1564390200	4.232	4.26667337716213
1564390800	4.387	4.2317245907361
1564391400	4.354	4.386249403452059
1564392000	4.382	4.353406895409901
1564392600	4.463	4.381275336640587
1564393200	4.429	4.461763510715208
1564393800	4.37	4.42800211986134
1564394400	4.359	4.369334549621004
1564395000	4.38	4.35838509393628
1564395600	4.196	4.379285501875059
1564396200	4.347	4.19574785451306
1564396800	4.454	4.346436193405323
1564397400	4.408	4.452829986875992
1564398000	4.474	4.407132346430622
1564398600	4.372	4.472679059550227
1564399200	4.414	4.37132497677622
1564399800	4.349	4.413096482494383
1564400400	4.384	4.348427967828965
1564401000	4.411	4.383265052573261
1564401600	4.329	4.410114548918482
1564402200	4.336	4.328505038495184
1564402800	4.615	4.335479369120535
1564403400	4.409	4.6123117718895745
1564404000	4.044	4.408126443806448
1564404600	4.192	4.043602300744225
1564405200	4.52	4.19174874424464
1564405800	4.489	4.51828874726743
1564406400	4.399	4.487558292660779
1564407000	4.28	4.398184125558698
1564407600	4.269	4.279646588975764
1564408200	4.298	4.2686695380528175
1564408800	4.17	4.297602190147243
1564409400	4.151	4.169748043082909
1564410000	4.2	4.15074030131106
1564410600	4.291	4.199746638926911
1564411200	4.263	4.29062048140545
1564411800	4.074	4.262680751596861
1564412400	4.251	4.0736538419598505
1564413000	4.259	4.250700479999963
1564413600	3.949	4.258687724224857
1564414200	3.79	3.948409002328678
1564414800	3.989	3.7891358605544347
1564416000	3.786	3.988493234468442
1564416600	3.621	3.7851316464326303
1564417200	3.483	3.62013118395167
1564417800	3.425	3.482411397541389
1564418400	3.818	3.4245993842596363
1564419000	3.838	3.8171700348517796
1564419600	4.086	3.8371990795485043
1564420200	3.803	4.085672151429356
1564420800	4.184	3.802150733242107
1564421400	4.334	4.183749566541465
1564422000	4.243	4.333486845847085
1564422600	3.997	4.242711677140496
1564423200	4.208	3.9965098420194947
1564423800	4.285	4.207743210073074
1564424400	4.113	4.284635117854753
1564425000	4.174	4.112707423558099
1564425600	4.223	4.1737488532252085
1564426200	4.193	4.222733076365753
1564426800	4.113	4.192748552085852
1564427400	4.275	4.112707423558099
1564428000	4.26	4.274657407444973
1564428600	4.295	4.259686018522199
1564429200	4.002	4.29461019055586
1564429800	4.018	4.001520132922964
1564430400	4.255	4.017552464173271
1564431000	4.237	4.2546942990124625
1564431600	4.205	4.236719072490406
1564432200	4.284	4.204744653530434
1564432800	4.34	4.283637464621672
1564433400	4.353	4.339464071898935
1564434000	4.248	4.352411168114918
1564434600	4.259	4.247704859786563
1564435200	4.256	4.258687724224857
1564435800	4.188	4.255692692395073
1564436400	4.154	4.187749313206825
1564437000	4.043	4.1537419377445355
1564437600	4.27	4.042600461016777
1564438200	4.225	4.269667580315797
1564438800	4.321	4.224731349473273
1564439400	4.259	4.320532672973328
1564440000	4.142	4.258687724224857
1564440600	4.133	4.141734503889241
1564441200	4.145	4.132727423861611
1564441800	4.085	4.144736582033898
1564442400	4.273	4.0846706828461095
1564443000	4.137	4.272661553661938
1564443600	4.192	4.136730724783542
1564444200	4.169	4.19174874424464
1564444800	4.162	4.168747794728255
1564445400	4.028	4.16174555251644
1564446000	4.173	4.027572089471607
1564446600	4.154	4.172748678345266
1564447200	4.222	4.1537419377445355
1564447800	4.168	4.221733906141965
1564448400	4.33	4.167747528214773
1564449000	4.122	4.329501456868237
1564449600	3.903	4.1217171225774445
1564450200	4.096	3.902314650060504
1564450800	4.206	4.095686228380067
1564451400	4.057	4.2057441935514115
1564452000	4.021	4.056625549572621
1564452600	4.152	4.02055840461326
1564453200	4.128	4.151740863524527
1564453800	4.181	4.127722959954773
1564454400	4.045	4.180749552537878
1564455000	4.134	4.044604133495256
1564455600	4.144	4.133728271876497
1564456200	4.167	4.143735905301818
1564456800	4.02	4.166747243628695
1564457400	3.898	4.019556429263992
1564458000	3.828	3.897304849345993
1564458600	3.98	3.827184104774909
1564459200	4.027	3.97947438980546
1564459800	3.966	4.026570150392868
1564460400	3.975	3.965444876649497
1564461000	3.932	3.974463868485893
1564461600	4.112	3.931373457094523
1564462200	4.092	4.111706278441309
1564462800	4.074	4.091680732995014
1564463400	3.865	4.0736538419598505
1564464000	3.77	3.864243617312722
1564464600	3.879	3.769116563308936
1564465200	4.127	3.878268792756789
1564465800	3.894	4.1267220230295365
1564466400	4.162	3.8932970963892424
1564467000	4.234	4.16174555251644
1564467600	4.208	4.233722453130219
1564468200	4.064	4.207743210073074
1564468800	3.937	4.0636375102041375
1564469400	3.808	3.9363838547924517
1564470000	3.921	3.8071569188837184
1564470600	4.051	3.9203508110241
1564471200	4.08	4.050614978474799
1564471800	4.136	4.079663181177192
1564472400	4.246	4.135729922427302
1564473000	4.355	4.2457076587389055
1564473600	3.784	4.354402593542136
1564474200	4.568	3.7831296048079457
1564474800	4.376	4.56582146634859
1564475400	4.493	4.375305476295554
1564476000	4.392	4.491525009437856
1564476600	4.442	4.391222726126163
1564477200	4.39	4.440914919621048
1564477800	4.315	4.389233486434332
1564478400	4.304	4.314552218712262
1564479000	4.173	4.303585457719144
1564479600	4.19	4.172748678345266
1564480200	4.183	4.189749068500973
1564480800	4.218	4.1827495811674655
1564482000	4.265	4.217737002491289
1564482600	4.258	4.2646771148506035
1564483200	4.104	4.257689405065933
1564483800	4.113	4.103696651332833
1564484400	4.069	4.112707423558099
1564485000	4.122	4.068645791645287
1564485600	4.032	4.1217171225774445
1564486200	4.076	4.031579789516945
1564486800	4.069	4.075656994811208
1564487400	4.192	4.068645791645287
1564488000	4.055	4.19174874424464
1564488600	4.109	4.054622057515701
1564489200	4.06	4.108702764488623
1564489800	4.145	4.0596307262898454
1564490400	4.232	4.144736582033898
1564491000	4.138	4.2317245907361
1564491600	4.19	4.137731511750523
1564492200	4.087	4.189749068500973
1564492800	4.057	4.0866736092128555
1564493400	4.04	4.056625549572621
1564494000	3.908	4.039594900901256
1564494600	3.926	3.9073245644565473
1564495200	4.216	3.9253610615727794
1564495800	4.351	4.215738418049161
1564496400	4.383	4.350419626135793
1564497000	4.231	4.3822702094664
1564497600	4.369	4.230725624900186
1564498200	4.226	4.368339291755744
1564498800	4.305	4.225730452216059
1564499400	4.364	4.304582573584513
1564500000	4.187	4.363362560321782
1564500600	4.241	4.18674940592635
1564501200	4.235	4.2407142368348065
1564501800	4.368	4.23472134954826
1564502400	4.11	4.367344004390455
1564503000	4.352	4.109703948815529
1564503600	4.25	4.351415411681616
1564504200	4.424	4.249701964197501
1564504800	4.145	4.423034319874835
1564505400	4.202	4.144736582033898
1564506000	4.195	4.201745907359369
1564506600	3.977	4.194748107297492
1564507200	4.075	3.9764680804755708
1564507800	4.088	4.074655423281665
1564508400	4.412	4.087675056112187
1564509000	4.328	4.4111085566516435
1564509600	4.272	4.327508591740398
1564510200	4.215	4.271663588179576
1564510800	4.217	4.2147390929310315
1564511400	4.164	4.216737721263277
1564512000	4.136	4.1637462822570885
1564512600	4.095	4.135729922427302
1564513200	4.151	4.094684871867509
1564513800	4.216	4.15074030131106
1564514400	4.225	4.215738418049161
1564515000	4.21	4.224731349473273
1564515600	4.17	4.209742141392181
1564516200	4.141	4.169748043082909
1564516800	4.294	4.140733779389708
1564517400	4.097	4.293612803487489
1564518000	4.099	4.09668757318326
1564518600	4.335	4.09869022730174
1564519200	4.509	4.334483121781729
1564519800	4.429	4.507387413283963
1564520400	4.456	4.42800211986134
1564521000	4.397	4.454815419323754
1564521600	4.196	4.396195303497703
1564522200	4.326	4.19574785451306
1564522800	4.259	4.325515613240271
1564524000	4.313	4.258687724224857
1564524600	4.226	4.312558510904728
1564525200	4.185	4.225730452216059
1564525800	4.169	4.184749532515659
1564526400	4.246	4.168747794728255
1564527000	4.171	4.2457076587389055
1564527600	4.27	4.170748273193413
1564528200	4.273	4.269667580315797
1564528800	4.286	4.272661553661938
1564529400	4.113	4.285632744705935
1564530000	4.071	4.112707423558099
1564530600	4.171	4.070649040146728
1564531200	4.293	4.170748273193413
1564531800	4.168	4.292615389574546
1564532400	4.119	4.167747528214773
1564533000	4.215	4.118714012875185
1564533600	4.224	4.2147390929310315
1564534200	4.185	4.223732224168869
1564534800	4.146	4.184749532515659
1564535400	4.084	4.145737242670453
1564536000	4.021	4.083669203559029
1564536600	4.138	4.02055840461326
1564537200	3.965	4.137731511750523
1564537800	4.042	3.9644427642605233
1564538400	3.952	4.041598614410984
1564539000	3.949	3.951415320198342
1564539600	3.959	3.948409002328678
1564540200	3.937	3.958430089907152
1564540800	3.858	3.9363838547924517
1564541400	4.156	3.857231533933839
1564542000	4.233	4.155742944440461
1564542600	4.247	4.2327235335014075
1564543200	4.355	4.246706271307633
1564543800	4.304	4.354402593542136
1564544400	4.353	4.303585457719144
1564545000	4.241	4.352411168114918
1564545600	4.3	4.2407142368348065
1564546200	4.171	4.299596721380439
1564546800	4.191	4.170748273193413
1564547400	4.096	4.190748916356759
1564548000	4.191	4.095686228380067
1564548600	4.201	4.190748916356759
1564549200	4.382	4.200746283523233
1564549800	4.24	4.381275336640587
1564550400	4.376	4.2397154811136
1564551000	4.349	4.375305476295554
1564551600	4.233	4.348427967828965
1564552200	4.124	4.2327235335014075
1564552800	3.928	4.123719125563349
1564553400	3.83	3.9273651826073404
1564554000	4.167	3.829187028960605
1564554600	4.434	4.166747243628695
1564555200	4.255	4.432969175422245
1564555800	4.187	4.2546942990124625
1564556400	4.197	4.18674940592635
1564557000	4.571	4.196747581366267
1564557600	4.465	4.568790383815966
1564558200	4.285	4.463748417052585
1564558800	4.33	4.284635117854753
1564559400	4.375	4.329501456868237
1564560000	4.211	4.374310395806771
1564560600	4.399	4.210741574909318
1564561200	4.507	4.398184125558698
1564561800	4.431	4.505404999438723
1564562400	4.329	4.429989031339419
1564563000	4.402	4.328505038495184
1564563600	4.337	4.40116713470036
1564564200	4.317	4.3364755878402965
1564564800	4.393	4.316545815215682
1564565400	4.348	4.392217301257331
1564566000	4.37	4.347432095116356
1564566600	4.372	4.369334549621004
1564567200	4.269	4.37132497677622
1564567800	4.301	4.2686695380528175
1564568400	4.279	4.300593946302087
1564569000	4.471	4.278648804659765
1564569600	4.383	4.469702439087685
1564570200	4.195	4.3822702094664
1564570800	4.333	4.194748107297492
1564571400	4.218	4.332490541348724
1564572000	4.258	4.217737002491289
1564572600	4.377	4.257689405065933
1564573200	4.131	4.376300527163314
1564573800	4.207	4.130725682798665
1564574400	4.137	4.2067437124265625
1564575000	4.165	4.136730724783542
1564575600	4.176	4.16474662056344
1564576200	4.154	4.175749147162232
1564576800	4.124	4.1537419377445355
1564577400	4.036	4.123719125563349
1564578000	4.067	4.035587395240683
1564578600	4.08	4.066642506169127
1564579200	4.112	4.079663181177192
1564579800	4.034	4.111706278441309
1564580400	3.982	4.033583604528678
1564581000	3.839	3.9814785892903126
1564582800	4.039	3.8382006248209435
1564583400	4.321	4.038593034180783
1564584000	4.327	4.320532672973328
1564584600	4.401	4.3265121166407665
1564585200	4.435	4.40017282818406
1564585800	4.399	4.433962497323573
1564586400	4.488	4.398184125558698
1564587000	4.31	4.486566542961087
1564587600	4.284	4.30956774125316
1564588200	4.334	4.283637464621672
1564588800	4.266	4.333486845847085
1564589400	4.297	4.265675258653376
1564590000	4.157	4.296604883929839
1564590600	4.168	4.156743422249174
1564591200	4.198	4.167747528214773
1564591800	4.264	4.197747287769033
1564592400	4.156	4.263678945814093
1564593000	4.005	4.155742944440461
1564593600	4.231	4.004526269159565
1564594200	4.009	4.230725624900186
1564594800	4.091	4.008534401259499
1564595400	3.96	4.0906793305606834
1564596000	3.954	3.9594322018989114
1564596600	3.857	3.9534195367712632
1564597200	4.022	3.8562298369464854
1564597800	3.85	4.021560375050959
1564598400	3.703	3.8492181706012576
1564599000	3.867	3.7020868513250162
1564599600	3.302	3.8662471336417763
1564600200	3.233	3.3021064784838043
1564600800	3.015	3.2334393457783808
1564601400	3.035	3.0165973672933446
1564602000	2.907	3.036489179691959
1564602600	2.532	2.9091676670219013
1564603200	2.948	2.535425241123224
1564603800	3.758	2.9499551068210845
1564604400	3.985	3.7571071781420557
1564605000	4.029	3.9844848767371692
1564605600	3.969	4.028574023011759
1564606200	3.972	3.96845121217759
1564606800	4.101	3.9714575435302453
1564607400	4.331	4.100692833493138
1564608000	4.104	4.33049784682639
1564608600	4.176	4.103696651332833
1564609200	4.226	4.175749147162232
1564609800	4.258	4.225730452216059
1564610400	4.251	4.257689405065933
1564611000	4.496	4.250700479999963
1564611600	4.324	4.494499752068956
1564612200	4.26	4.323522521668251
1564612800	4.43	4.259686018522199
1564613400	4.201	4.428995590486894
1564614000	4.438	4.200746283523233
1564614600	4.497	4.43694228484055
1564615200	4.326	4.495491276996429
1564615800	4.262	4.325515613240271
1564616400	4.154	4.261682532270697
1564617000	4.183	4.1537419377445355
1564617600	4.263	4.1827495811674655
1564618200	4.358	4.262680751596861
1564618800	4.175	4.357389512708677
1564619400	4.369	4.1747490095233495
1564620000	4.329	4.368339291755744
1564620600	4.342	4.328505038495184
1564621200	4.323	4.341456250874424
1564621800	4.381	4.322525933575599
1564622400	4.227	4.380280434106329
1564623000	4.294	4.226729532318014
1564623600	4.554	4.293612803487489
1564624200	4.535	4.55196369668663
1564624800	4.432	4.533149007351953
1564625400	4.384	4.4309824424416195
1564626000	4.314	4.383265052573261
1564626600	4.449	4.313555378702601
1564627200	4.255	4.4478658914947395
1564627800	4.2	4.2546942990124625
1564628400	4.332	4.199746638926911
1564629000	4.269	4.33149420833003
1564629600	4.42	4.2686695380528175
1564630200	4.259	4.419059543140957
1564630800	4.182	4.258687724224857
1564631400	4.416	4.181749576476799
1564632000	4.536	4.415084288838217
1564632600	4.548	4.534139482493639
1564633200	4.474	4.546023194599272
1564633800	4.477	4.472679059550227
1564634400	4.412	4.475655420799741
1564635000	4.383	4.4111085566516435
1564635600	4.405	4.3822702094664
1564636200	4.486	4.4041498750112735
1564636800	4.506	4.484582958659792
1564637400	4.343	4.5044137514062115
1564638000	4.278	4.34245229714594
1564638600	4.168	4.277650994291108
1564639200	4.337	4.167747528214773
1564639800	4.196	4.3364755878402965
1564640400	4.397	4.19574785451306
1564641000	4.32	4.396195303497703
1564641600	4.477	4.319536000542022
1564642200	4.545	4.475655420799741
1564642800	4.264	4.5430526078909255
1564643400	4.293	4.263678945814093
1564644000	4.35	4.292615389574546
1564644600	4.263	4.349423811511905
1564645200	4.394	4.262680751596861
1564645800	4.582	4.3932118465661825
1564646400	4.579	4.579674646993177
1564647000	4.633	4.576706483351662
1564647600	4.374	4.630104839688894
1564648200	4.35	4.373315285713673
1564648800	4.474	4.349423811511905
1564649400	4.436	4.472679059550227
1564650000	4.556	4.434955789521074
1564650600	4.526	4.553943667255232
1564651200	4.2	4.524233561756842
1564654200	4.49	4.199746638926911
1564654800	4.461	4.488550014119066
1564655400	4.506	4.459778487830515
1564656000	4.447	4.5044137514062115
1564656600	4.568	4.445880047187639
1564657200	4.505	4.56582146634859
1564657800	4.558	4.503422475900262
1564658400	4.61	4.555923540410743
1564659000	4.575	4.60736817895643
1564659600	4.526	4.572748616341906
1564660200	4.474	4.524233561756842
1564660800	4.462	4.472679059550227
1564661400	4.403	4.460771013854422
1564662000	4.368	4.402161411343829
1564662600	4.393	4.367344004390455
1564663200	4.262	4.392217301257331
1564663800	4.342	4.261682532270697
1564664400	3.98	4.341456250874424
1564665000	3.749	3.97947438980546
1564665600	3.676	3.748101262427305
1564666200	3.613	3.675091306315827
1564666800	3.534	3.6121404634715155
1564667400	3.586	3.5332788742533054
1564668000	3.415	3.5851782830772274
1564668600	3.342	3.4146354695574943
1564669200	3.179	3.3419276502217716
1564669800	3.123	3.17971614414512
1564670400	3.265	3.1240131655137846
1564671000	4.242	3.265281580737385
1564671600	4.446	4.2417129688657536
1564672200	4.463	4.44488708077142
1564672800	4.397	4.461763510715208
1564673400	4.263	4.396195303497703
1564674000	4.2	4.262680751596861
1564674600	4.251	4.199746638926911
1564675800	4.23	4.250700479999963
1564676400	4.263	4.229726636070376
1564677000	4.21	4.262680751596861
1564677600	4.324	4.209742141392181
1564678200	4.298	4.323522521668251
1564678800	4.023	4.297602190147243
1564679400	4.248	4.022562340481525
1564680000	4.202	4.247704859786563
1564680600	4.306	4.201745907359369
1564681200	4.291	4.3055796620654485
1564681800	4.359	4.29062048140545
1564682400	3.942	4.35838509393628
1564683000	4.194	3.9413943042971047
1564683600	4.276	4.193748339794784
1564684200	4.338	4.2756552956254
1564684800	4.051	4.337471777898308
1564685400	4.195	4.050614978474799
1564686000	3.934	4.194748107297492
1564686600	3.629	3.9333776093491046
1564687200	3.583	3.62812278872208
1564687800	3.657	3.58218310082899
1564688400	4.164	3.6561003717804517
1564689000	4.14	4.1637462822570885
1564689600	3.892	4.139733039140269
1564690200	3.679	3.8912932506116595
1564690800	3.526	3.678090325628369
1564691400	3.691	3.525297504713516
1564692000	3.783	3.6900876217571144
1564692600	4.115	3.782128600490852
1564693200	4.044	4.114709673961017
1564693800	4.238	4.043602300744225
1564694400	4.108	4.2377178988713755
1564695000	4.017	4.107701567268399
1564695600	4.049	4.016550474607437
1564696200	4.282	4.048611392944427
1564696800	4.572	4.281642079233985
1564697400	4.604	4.569779976508442
1564698000	4.513	4.601435218502469
1564698600	4.383	4.5113519135362
1564699200	4.332	4.3822702094664
1564699800	4.399	4.33149420833003
1564700400	4.263	4.398184125558698
1564701000	4.371	4.262680751596861
1564701600	4.291	4.370329777966247
1564702200	4.346	4.29062048140545
1564702800	4.295	4.345440262725196
1564703400	4.421	4.29461019055586
1564704000	4.348	4.420053282082625
1564704600	4.405	4.347432095116356
1564705200	4.426	4.4041498750112735
1564705800	4.415	4.4250215292767106
1564706400	4.339	4.414090400600273
1564707000	4.369	4.338467939262512
1564707600	4.394	4.368339291755744
1564708200	4.344	4.3932118465661825
1564708800	4.592	4.343448314564601
1564709400	4.421	4.589567093130488
1564710000	4.483	4.420053282082625
1564710600	4.473	4.481607369371628
1564711200	4.777	4.4716868815763275
1564711800	4.697	4.772307899835119
1564712400	4.486	4.6933285108984135
1564713000	4.481	4.484582958659792
1564713600	4.5	4.479623500835078
1564714200	4.51	4.49846568456589
1564714800	4.456	4.508378579197242
1564715400	4.507	4.454815419323754
1564716000	4.526	4.505404999438723
1564716600	4.428	4.524233561756842
1564717200	4.53	4.427008619454866
1564717800	4.436	4.528196243123728
1564718400	4.496	4.434955789521074
1564719000	4.524	4.494499752068956
1564719600	4.533	4.522252063062926
1564720200	4.393	4.531167979555474
1564720800	4.464	4.392217301257331
1564721400	4.447	4.462755978441107
1564722000	4.28	4.445880047187639
1564722600	4.19	4.279646588975764
1564723200	4.124	4.189749068500973
1564723800	4.28	4.123719125563349
1564724400	4.228	4.279646588975764
1564725000	4.259	4.227728589708892
1564725600	4.276	4.258687724224857
1564726200	4.22	4.2756552956254
1564726800	4.23	4.219735498723516
1564727400	4.235	4.229726636070376
1564728000	4.478	4.23472134954826
1564728600	4.293	4.47664748376884
1564729200	4.196	4.292615389574546
1564729800	4.417	4.19574785451306
1564730400	4.188	4.416078147202362
1564731000	4.036	4.187749313206825
1564731600	4.329	4.035587395240683
1564732200	4.052	4.328505038495184
1564732800	3.91	4.0516167598721236
1564733400	3.779	3.909328560096936
1564734000	4.13	3.778124694074024
1564734600	4.093	4.129724789928149
1564735200	4.129	4.0926821240868785
1564735800	4.001	4.12872388228601
1564736400	4.191	4.000518080894523
1564737000	4.196	4.190748916356759
1564737600	4.317	4.19574785451306
1564738200	4.575	4.316545815215682
1564738800	4.487	4.572748616341906
1564739400	4.571	4.485574764973251
1564740000	4.667	4.568790383815966
1564740600	4.573	4.6636992718253945
1564741200	4.616	4.570769546104834
1564741800	4.718	4.6133004326834905
1564742400	4.773	4.714063674829702
1564743000	4.786	4.768359293620009
1564743600	4.333	4.781192372164195
1564744200	4.203	4.332490541348724
1564744800	4.345	4.202745510356528
1564745400	4.258	4.3444443031000315
1564746000	4.295	4.257689405065933
1564746600	4.487	4.29461019055586
1564747200	4.572	4.485574764973251
1564747800	4.545	4.569779976508442
1564748400	4.513	4.5430526078909255
1564749000	4.48	4.5113519135362
1564749600	4.474	4.478631523753381
1564750200	4.379	4.472679059550227
1564750800	4.53	4.378290539966477
1564751400	4.543	4.528196243123728
1564752000	4.592	4.541072091135396
1564752600	4.545	4.589567093130488
1564753200	4.484	4.5430526078909255
1564753800	4.493	4.482599260897251
1564754400	4.455	4.491525009437856
1564755000	4.357	4.45382271777083
1564755600	4.438	4.35639390221539
1564756200	4.353	4.43694228484055
1564756800	4.443	4.352411168114918
1564757400	4.37	4.441908004269559
1564758000	4.414	4.369334549621004
1564758600	4.371	4.413096482494383
1564759200	4.528	4.370329777966247
1564759800	4.638	4.526214954951769
1564760400	4.569	4.635046340951298
1564761000	4.429	4.566811128817393
1564761600	4.393	4.42800211986134
1564762200	4.409	4.392217301257331
1564762800	4.381	4.408126443806448
1564763400	4.212	4.380280434106329
1564764000	4.491	4.211740986897968
1564764600	4.342	4.489541707370998
1564765200	4.376	4.341456250874424
1564765800	4.371	4.375305476295554
1564766400	4.31	4.370329777966247
1564767000	4.352	4.30956774125316
1564767600	4.28	4.351415411681616
1564768200	4.263	4.279646588975764
1564768800	4.214	4.262680751596861
1564769400	4.183	4.213739745986127
1564770000	4.315	4.1827495811674655
1564770600	4.105	4.314552218712262
1564771200	4.249	4.104697899200651
1564771800	4.263	4.24870342410287
1564772400	4.356	4.262680751596861
1564773000	4.474	4.355398262487056
1564773600	4.263	4.472679059550227
1564774200	4.401	4.262680751596861
1564774800	4.12	4.40017282818406
1564775400	4.217	4.119715063353156
1564776000	4.258	4.216737721263277
1564776600	4.216	4.257689405065933
1564777200	4.241	4.215738418049161
1564777800	3.998	4.2407142368348065
1564778400	4.141	3.9975119061806397
1564779000	4.198	4.140733779389708
1564779600	4.167	4.197747287769033
1564780200	4.172	4.166747243628695
1564780800	4.25	4.171748484976875
1564781400	4.184	4.249701964197501
1564782000	4.191	4.183749566541465
1564782600	4.257	4.190748916356759
1564783200	4.262	4.256691061098274
1564783800	4.116	4.261682532270697
1564784400	4.206	4.1157107790591505
1564785000	4.184	4.2057441935514115
1564785600	4.326	4.183749566541465
1564786200	4.273	4.325515613240271
1564786800	4.385	4.272661553661938
1564787400	4.503	4.38425986594999
1564788000	4.401	4.501439842275321
1564788600	4.468	4.40017282818406
1564789200	4.436	4.466725558533377
1564789800	4.428	4.434955789521074
1564790400	4.236	4.427008619454866
1564791000	4.359	4.2357202226940185
1564791600	4.399	4.35838509393628
1564792200	4.406	4.398184125558698
1564792800	4.38	4.405144062032486
1564793400	4.417	4.379285501875059
1564794000	4.431	4.416078147202362
1564794600	4.542	4.429989031339419
1564795200	4.403	4.540081794867921
1564795800	4.367	4.402161411343829
1564796400	4.486	4.366348687542831
1564797000	4.489	4.484582958659792
1564797600	4.427	4.487558292660779
1564798200	4.506	4.426015089264756
1564798800	4.514	4.5044137514062115
1564799400	4.527	4.512342970683184
1564800000	4.549	4.525224271510135
1564800600	4.415	4.547013340202764
1564801200	4.497	4.414090400600273
1564801800	4.374	4.495491276996429
1564802400	4.424	4.373315285713673
1564803000	4.562	4.423034319874835
1564803600	4.315	4.559882996899233
1564804200	4.104	4.314552218712262
1564804800	4.114	4.103696651332833
1564805400	4.282	4.113708555432055
1564806000	5.039	4.281642079233985
1565313000	5.042	5.031423770384047
1565313600	5.019	5.034400872454826
1565314200	5.019	5.011584333198231
1565314800	5.017	5.011584333198231
1565315400	5.025	5.009601130590823
1565316000	5.009	5.017534739777348
1565316600	5.016	5.001669632067127
1565317200	4.999	5.008609578805294
1565317800	5.02	4.991758154176964
1565318400	5.034	5.012575984200687
1565319000	5.04	5.026462629640509
1565319600	5.062	5.0324161027813705
1565320200	5.078	5.0542563873243305
1565320800	5.074	5.070151287233876
1565321400	5.072	5.06617667178469
1565322000	5.068	5.064189587874075
1565322600	5.065	5.060215865323454
1565323200	5.082	5.05723596110891
1565323800	5.093	5.074126502532263
1565324400	5.081	5.085061465423424
1565325000	5.088	5.0731326422761835
1565325600	5.081	5.0800904577723855
1565326200	5.07	5.0731326422761835
1565326800	5.074	5.062202652546492
1565327400	5.078	5.06617667178469
1565328000	5.079	5.070151287233876
1565328600	5.088	5.071145034682644
1565329200	5.089	5.0800904577723855
1565329800	5.088	5.081084583075434
1565330400	5.093	5.0800904577723855
1565331000	5.091	5.085061465423424
1565331600	5.091	5.083072947926857
1565332200	5.089	5.083072947926857
1565332800	5.09	5.081084583075434
1565333400	5.083	5.082078746445333
1565334000	5.079	5.075120400494514
1565334600	5.078	5.071145034682644
1565335200	5.069	5.070151287233876
1565335800	5.069	5.061209240451856
1565336400	5.068	5.061209240451856
1565337000	5.07	5.060215865323454
1565337600	5.074	5.062202652546492
1565338200	5.075	5.06617667178469
1565338800	5.019	5.067170269606565
1565340000	5.017	5.011584333198231
1565340600	5.007	5.009601130590823
1565341200	5.016	4.999687081682395
1565341800	5.035	5.008609578805294
1565342400	5.03	5.027454788556305
1565343000	5.036	5.02249433767174
1565343600	5.051	5.028446982011181
1565344200	5.052	5.043334081732474
1565344800	5.056	5.044326838377652
1565345400	5.059	5.048298224019209
1565346000	5.064	5.051277142225184
1565346600	5.068	5.056242733218516
1565347200	5.072	5.060215865323454
1565347800	5.064	5.064189587874075
1565348400	5.068	5.056242733218516
1565349000	5.065	5.060215865323454
1565349600	5.067	5.05723596110891
1565350200	5.065	5.059222527099464
1565350800	5.07	5.05723596110891
1565351400	5.073	5.062202652546492
1565352000	5.072	5.065183111226115
1565352600	5.066	5.064189587874075
1565353200	5.043	5.05822922571449
1565353800	5.043	5.035393309889052
1565354400	5.052	5.035393309889052
1565355000	5.051	5.044326838377652
1565355600	5.058	5.043334081732474
1565356200	5.06	5.050284133260005
1565356800	5.056	5.052270187515678
1565357400	5.068	5.048298224019209
1565358000	5.071	5.060215865323454
1565358600	5.063	5.063196101667526
1565359200	5.076	5.055249541977646
1565359800	5.074	5.0681639047517795
1565360400	5.064	5.06617667178469
1565361000	5.047	5.056242733218516
1565361600	5.053	5.039363412055712
1565362200	5.056	5.045319630858174
1565362800	5.052	5.048298224019209
1565363400	5.04	5.044326838377652
1565364000	5.025	5.0324161027813705
1565364600	5.047	5.017534739777348
1565365200	5.055	5.039363412055712
1565365800	5.012	5.047305323606649
1565366400	5.009	5.004643699648761
1565367000	5.009	5.001669632067127
1565367600	4.991	5.001669632067127
1565368200	5.008	4.983831227133453
1565368800	4.993	5.000678340802423
1565369400	4.979	4.985812774175167
1565370000	4.998	4.97194447260573
1565370600	4.961	4.990767179950306
1565371200	4.959	4.954122153261923
1565371800	4.98	4.952142450333319
1565372400	5.007	4.972934872513152
1565373000	5.008	4.999687081682395
1565373600	5.016	5.000678340802423
1565374200	5.022	5.008609578805294
1565374800	5.022	5.014559386052266
1565375400	5.02	5.014559386052266
1565376000	5.015	5.012575984200687
1565376600	5.015	5.00761805991178
1565377200	5.006	5.00761805991178
1565377800	5.005	4.998695854605468
1565378400	5.012	4.997704659480991
1565379000	5.012	5.004643699648761
1565379600	5.021	5.004643699648761
1565380200	4.993	5.013567668453287
1565380800	4.976	4.985812774175167
1565381400	4.974	4.968973447425473
1565382000	4.99	4.966992908317161
1565382600	4.995	4.9828404993294075
1565383200	4.998	4.9877944438178154
1565383800	5.003	4.990767179950306
1565384400	4.983	4.995722364685425
1565385000	5.009	4.975906248297435
1565385600	5.013	5.001669632067127
1565386200	5.023	5.005635120426106
1565386800	5.027	5.015551137078612
1565387400	5.019	5.019518477251945
1565388000	5.03	5.011584333198231
1565388600	5.026	5.02249433767174
1565389200	5.027	5.01852659162513
1565389800	5.025	5.019518477251945
1565390400	5.029	5.017534739777348
1565391000	5.02	5.02150235018844
1565391600	5.016	5.012575984200687
1565392200	5.02	5.008609578805294
1565392800	5.004	5.012575984200687
1565393400	4.941	4.996713496205166
1565394000	4.927	4.934329849598893
1565394600	4.92	4.92048117526139
1565395200	4.935	4.9135585458457465
1565395800	4.921	4.928394130491846
1565396400	4.965	4.914547425779768
1565397000	4.979	4.95808188555371
1565397600	5.006	4.97194447260573
1565398200	4.997	4.998695854605468
1565398800	5.003	4.9897762368823955
1565399400	4.988	4.995722364685425
1565400000	4.978	4.980859134632402
1565400600	4.997	4.970954101862077
1565401200	5.001	4.9897762368823955
1565401800	4.998	4.99374019651316
1565402400	5.005	4.990767179950306
1565403000	5.005	4.997704659480991
1565403600	4.995	4.997704659480991
1565404200	4.995	4.9877944438178154
1565404800	4.986	4.9877944438178154
1565405400	4.989	4.978877890454486
1565406000	4.993	4.981849801861641
1565406600	4.988	4.985812774175167
1565407200	4.97	4.980859134632402
1565407800	4.976	4.963032172532342
1565408400	4.978	4.968973447425473
1565409000	4.987	4.970954101862077
1565409600	4.993	4.979868497530813
1565410200	4.998	4.985812774175167
1565410800	5.018	4.990767179950306
1565411400	5.025	5.010592715356841
1565412000	5.034	5.017534739777348
1565412600	5.005	5.026462629640509
1565413200	5.017	4.997704659480991
1565413800	5.052	5.009601130590823
1565414400	5.036	5.044326838377652
1565415000	5.047	5.028446982011181
1565415600	5.055	5.039363412055712
1565416200	5.055	5.047305323606649
1565416800	5.074	5.047305323606649
1565417400	5.075	5.06617667178469
1565418000	5.061	5.067170269606565
1565418600	5.052	5.053263269191817
1565419200	5.077	5.044326838377652
1565419800	5.065	5.069157577274908
1565420400	5.043	5.05723596110891
1565421000	5.039	5.035393309889052
1565421600	5.028	5.031423770384047
1565422200	5.039	5.020510396744179
1565422800	5.033	5.031423770384047
1565423400	5.018	5.0254705051721436
1565424000	5.084	5.010592715356841
1565424600	5.094	5.076114336219708
1565425200	5.086	5.0860557815290655
1565425800	5.087	5.0781023211642236
1565426400	5.065	5.079096370486569
1565427000	5.05	5.05723596110891
1565427600	5.04	5.042341360849774
1565428200	5.035	5.0324161027813705
1565428800	5.03	5.027454788556305
1565429400	5.029	5.02249433767174
1565430000	5.023	5.02150235018844
1565430600	4.994	5.015551137078612
1565431200	4.994	4.986803593621108
1565431800	4.993	4.986803593621108
1565432400	4.991	4.985812774175167
1565433000	5.013	4.983831227133453
1565433600	5.017	5.005635120426106
1565434200	5.013	5.009601130590823
1565434800	5.011	5.005635120426106
1565435400	4.993	5.003652311394077
1565436000	4.931	4.985812774175167
1565436600	4.921	4.924437465272238
1565437200	4.933	4.914547425779768
1565437800	4.937	4.926415750470798
1565438400	4.976	4.930372606349175
1565439000	4.988	4.968973447425473
1565439600	4.979	4.980859134632402
1565440200	5.007	4.97194447260573
1565440800	4.997	4.999687081682395
1565441400	4.998	4.9897762368823955
1565442000	4.995	4.990767179950306
1565442600	5.001	4.9877944438178154
1565443200	5.031	4.99374019651316
1565443800	5.018	5.023486359271542
1565444400	5.016	5.010592715356841
1565445000	5.012	5.008609578805294
1565445600	5.024	5.004643699648761
1565446200	5.033	5.016542921625961
1565446800	5.027	5.0254705051721436
1565447400	5.035	5.019518477251945
1565448000	5.038	5.027454788556305
1565448600	5.052	5.030431472841775
1565449200	5.051	5.044326838377652
1565449800	5.049	5.043334081732474
1565450400	5.056	5.041348675658932
1565451000	5.063	5.048298224019209
1565451600	5.173	5.055249541977646
1565452800	5.191	5.164730413794388
1565453400	5.188	5.182690880904352
1565454000	5.19	5.179696578957589
1565454600	5.186	5.181692740770361
1565455200	5.184	5.177700575217835
1565455800	5.175	5.175704729706924
1565456400	5.175	5.166725386709355
1565457000	5.168	5.166725386709355
1565457600	5.15	5.159743677200688
1565458200	5.166	5.141799663120208
1565458800	5.161	5.157749261007335
1565459400	5.154	5.152763916999815
1565460000	5.154	5.145786107323097
1565460600	5.171	5.145786107323097
1565461200	5.163	5.16273559985864
1565461800	5.171	5.154757935190295
1565462400	5.167	5.16273559985864
1565463000	5.141	5.158746449209822
1565463600	5.148	5.132832489755838
1565464200	5.118	5.139806679708485
1565464800	5.104	5.109930953273607
1565465400	5.104	5.096001056306938
1565466000	5.101	5.096001056306938
1565466600	5.082	5.093017069148866
1565467200	5.142	5.074126502532263
1565467800	5.114	5.1338286834507985
1565468400	5.109	5.105950202589174
1565469000	5.13	5.10097514314017
1565469600	5.141	5.121876975085673
1565470200	5.144	5.132832489755838
1565470800	5.157	5.135821189950677
1565471400	5.154	5.148776358337313
1565472000	5.147	5.145786107323097
1565472600	5.159	5.138810247648205
1565473200	5.155	5.150770058051088
1565473800	5.153	5.146782817857056
1565474400	5.16	5.144789436584809
1565475000	5.159	5.151766967621108
1565475600	5.15	5.150770058051088
1565476200	5.152	5.141799663120208
1565476800	5.154	5.143792805642402
1565477400	5.152	5.145786107323097
1565478000	5.163	5.143792805642402
1565478600	5.159	5.154757935190295
1565479200	5.161	5.150770058051088
1565479800	5.169	5.152763916999815
1565480400	5.165	5.160740944978838
1565481000	5.161	5.156752112599236
1565481600	5.165	5.152763916999815
1565482200	5.162	5.156752112599236
1565482800	5.157	5.153760906190082
1565483400	5.158	5.148776358337313
1565484000	5.15	5.149773188291402
1565484600	5.136	5.141799663120208
1565485200	5.139	5.1278521162989295
1565485800	5.142	5.130840221414121
1565486400	5.119	5.1338286834507985
1565487000	5.119	5.110926238860851
1565487600	5.117	5.110926238860851
1565488200	5.125	5.108935706881163
1565488800	5.109	5.116898777087111
1565489400	5.116	5.10097514314017
1565490000	5.099	5.1079404996572055
1565490600	5.12	5.091027937450854
1565491200	5.134	5.111921563673759
1565491800	5.14	5.125860244307623
1565492400	5.162	5.131836335750666
1565493000	5.178	5.153760906190082
1565493600	5.174	5.1697181439833155
1565494200	5.172	5.1657278803842415
1565494800	5.168	5.163732986949443
1565495400	5.165	5.159743677200688
1565496000	5.182	5.156752112599236
1565496600	5.193	5.173709042577537
1565497200	5.181	5.184687279502577
1565497800	5.188	5.17271125844905
1565498400	5.181	5.179696578957589
1565499000	5.17	5.17271125844905
1565499600	5.174	5.161738252533995
1565500200	5.178	5.1657278803842415
1565500800	5.179	5.1697181439833155
1565501400	5.188	5.170715809137146
1565502000	5.189	5.179696578957589
1565502600	5.188	5.180694640115762
1565503200	5.193	5.179696578957589
1565503800	5.191	5.184687279502577
1565504400	5.191	5.182690880904352
1565505000	5.189	5.182690880904352
1565505600	5.19	5.180694640115762
1565506200	5.183	5.181692740770361
1565506800	5.179	5.174706866337127
1565507400	5.178	5.170715809137146
1565508000	5.169	5.1697181439833155
1565508600	5.169	5.160740944978838
1565509200	5.168	5.160740944978838
1565509800	5.17	5.159743677200688
1565510400	5.174	5.161738252533995
1565511000	5.175	5.1657278803842415
1565511600	5.119	5.166725386709355
1565512800	5.117	5.110926238860851
1565513400	5.107	5.108935706881163
1565514000	5.116	5.098985391943242
1565514600	5.13	5.1079404996572055
1565515800	5.136	5.121876975085673
1565516400	5.151	5.1278521162989295
1565517000	5.152	5.142796214489788
1565517600	5.156	5.143792805642402
1565518200	5.159	5.147779568193521
1565518800	5.164	5.150770058051088
1565519400	5.168	5.155755003991014
1565520000	5.172	5.159743677200688
1565520600	5.164	5.163732986949443
1565521200	5.168	5.155755003991014
1565521800	5.165	5.159743677200688
1565522400	5.167	5.156752112599236
1565523000	5.165	5.158746449209822
1565523600	5.17	5.156752112599236
1565524200	5.173	5.161738252533995
1565524800	5.172	5.164730413794388
1565525400	5.166	5.163732986949443
1565526000	5.143	5.157749261007335
1565526600	5.143	5.134824916845699
1565527200	5.152	5.134824916845699
1565527800	5.151	5.143792805642402
1565528400	5.158	5.142796214489788
1565529000	5.16	5.149773188291402
1565529600	5.156	5.151766967621108
1565530200	5.168	5.147779568193521
1565530800	5.171	5.159743677200688
1565531400	5.163	5.16273559985864
1565532000	5.176	5.154757935190295
1565532600	5.174	5.167722932757588
1565533200	5.164	5.1657278803842415
1565533800	5.147	5.155755003991014
1565534400	5.153	5.138810247648205
1565535000	5.156	5.144789436584809
1565535600	5.152	5.147779568193521
1565536200	5.14	5.143792805642402
1565536800	5.125	5.131836335750666
1565537400	5.147	5.116898777087111
1565538000	5.155	5.138810247648205
1565538600	5.073	5.146782817857056
1565539200	5.091	5.065183111226115
1565539800	5.088	5.083072947926857
1565540400	5.09	5.0800904577723855
1565541000	5.086	5.082078746445333
1565541600	5.084	5.0781023211642236
1565542200	5.075	5.076114336219708
1565542800	5.075	5.067170269606565
1565543400	5.068	5.067170269606565
1565544000	5.05	5.060215865323454
1565544600	5.066	5.042341360849774
1565545200	5.054	5.05822922571449
1565546400	5.054	5.046312459244402
1565547000	5.071	5.046312459244402
1565547600	5.063	5.063196101667526
1565548200	5.071	5.055249541977646
1565548800	5.067	5.063196101667526
1565549400	5.041	5.059222527099464
1565550000	5.048	5.0334084701115795
1565550600	5.018	5.040356026086799
1565551200	5.004	5.010592715356841
1565551800	5.004	4.996713496205166
1565552400	5.001	4.996713496205166
1565553000	4.982	4.99374019651316
1565553600	5.042	4.9749157602499094
1565554200	5.014	5.034400872454826
1565554800	5.009	5.0066265738156615
1565555400	5.03	5.001669632067127
1565556000	5.041	5.02249433767174
1565556600	5.044	5.0334084701115795
1565557200	5.057	5.036385782489548
1565557800	5.054	5.049291160546785
1565558400	5.047	5.046312459244402
1565559000	5.059	5.039363412055712
1565559600	5.055	5.051277142225184
1565560200	5.053	5.047305323606649
1565560800	5.06	5.045319630858174
1565561400	5.059	5.052270187515678
1565562000	5.05	5.051277142225184
1565562600	5.052	5.042341360849774
1565563200	5.054	5.044326838377652
1565563800	5.052	5.046312459244402
1565564400	5.063	5.044326838377652
1565565000	5.059	5.055249541977646
1565565600	5.061	5.051277142225184
1565566200	5.069	5.053263269191817
1565566800	5.065	5.061209240451856
1565567400	5.061	5.05723596110891
1565568000	5.065	5.053263269191817
1565568600	5.062	5.05723596110891
1565569200	5.057	5.0542563873243305
1565569800	5.058	5.049291160546785
1565570400	5.05	5.050284133260005
1565571000	5.036	5.042341360849774
1565571600	5.039	5.028446982011181
1565572200	5.042	5.031423770384047
1565572800	5.019	5.034400872454826
1565573400	5.019	5.011584333198231
1565574000	5.017	5.011584333198231
1565574600	5.025	5.009601130590823
1565575200	5.009	5.017534739777348
1565575800	5.016	5.001669632067127
1565576400	4.999	5.008609578805294
1565577000	5.02	4.991758154176964
1565577600	5.034	5.012575984200687
1565578200	5.04	5.026462629640509
1565578800	5.062	5.0324161027813705
1565579400	5.078	5.0542563873243305
1565580000	5.074	5.070151287233876
1565580600	5.072	5.06617667178469
1565581200	5.068	5.064189587874075
1565581800	5.065	5.060215865323454
1565582400	5.082	5.05723596110891
1565583000	5.093	5.074126502532263
1565583600	5.081	5.085061465423424
1565584200	5.088	5.0731326422761835
1565584800	5.081	5.0800904577723855
1565585400	5.07	5.0731326422761835
1565586000	5.074	5.062202652546492
1565586600	5.078	5.06617667178469
1565587200	5.079	5.070151287233876
1565587800	5.088	5.071145034682644
1565588400	5.089	5.0800904577723855
1565589000	5.088	5.081084583075434
1565589600	5.093	5.0800904577723855
1565590200	5.091	5.085061465423424
1565590800	5.091	5.083072947926857
1565591400	5.089	5.083072947926857
1565592000	5.09	5.081084583075434
1565592600	5.083	5.082078746445333
1565593200	5.079	5.075120400494514
1565593800	5.078	5.071145034682644
1565594400	5.069	5.070151287233876
1565595000	5.069	5.061209240451856
1565595600	5.068	5.061209240451856
1565596200	5.07	5.060215865323454
1565596800	5.074	5.062202652546492
1565597400	5.075	5.06617667178469
1565598000	5.019	5.067170269606565
1565599200	5.017	5.011584333198231
1565599800	5.007	5.009601130590823
1565600400	5.016	4.999687081682395
1565601000	5.035	5.008609578805294
1565601600	5.03	5.027454788556305
1565602200	5.036	5.02249433767174
1565602800	5.051	5.028446982011181
1565603400	5.052	5.043334081732474
1565604000	5.056	5.044326838377652
1565604600	5.059	5.048298224019209
1565605200	5.064	5.051277142225184
1565605800	5.068	5.056242733218516
1565606400	5.072	5.060215865323454
1565607000	5.064	5.064189587874075
1565607600	5.068	5.056242733218516
1565608200	5.065	5.060215865323454
1565608800	5.067	5.05723596110891
1565609400	5.065	5.059222527099464
1565610000	5.07	5.05723596110891
1565610600	5.073	5.062202652546492
1565611200	5.072	5.065183111226115
1565611800	5.066	5.064189587874075
1565612400	5.043	5.05822922571449
1565613000	5.043	5.035393309889052
1565613600	5.052	5.035393309889052
1565614200	5.051	5.044326838377652
1565614800	5.058	5.043334081732474
1565615400	5.06	5.050284133260005
1565616000	5.056	5.052270187515678
1565616600	5.068	5.048298224019209
1565617200	5.071	5.060215865323454
1565617800	5.063	5.063196101667526
1565618400	5.076	5.055249541977646
1565619000	5.074	5.0681639047517795
1565619600	5.064	5.06617667178469
1565620200	5.047	5.056242733218516
1565620800	5.053	5.039363412055712
1565621400	5.056	5.045319630858174
1565622000	5.052	5.048298224019209
1565622600	5.04	5.044326838377652
1565623200	5.025	5.0324161027813705
1565623800	5.047	5.017534739777348
1565624400	5.055	5.039363412055712
1565625000	5.012	5.047305323606649
1565625600	5.009	5.004643699648761
1565626200	5.009	5.001669632067127
1565626800	4.991	5.001669632067127
1565627400	5.008	4.983831227133453
1565628000	4.993	5.000678340802423
1565628600	4.979	4.985812774175167
1565629200	4.998	4.97194447260573
1565629800	4.961	4.990767179950306
1565630400	4.959	4.954122153261923
1565631000	4.98	4.952142450333319
1565631600	5.007	4.972934872513152
1565632200	5.008	4.999687081682395
1565632800	5.016	5.000678340802423
1565633400	5.022	5.008609578805294
1565634000	5.022	5.014559386052266
1565634600	5.02	5.014559386052266
1565635200	5.015	5.012575984200687
1565635800	5.015	5.00761805991178
1565636400	5.006	5.00761805991178
1565637000	5.005	4.998695854605468
1565637600	5.012	4.997704659480991
1565638200	5.012	5.004643699648761
1565638800	5.021	5.004643699648761
1565639400	4.993	5.013567668453287
1565640000	4.976	4.985812774175167
1565640600	4.974	4.968973447425473
1565641200	4.99	4.966992908317161
1565641800	4.995	4.9828404993294075
1565642400	4.998	4.9877944438178154
1565643000	5.003	4.990767179950306
1565643600	5.013	4.995722364685425
1565645400	5.023	5.005635120426106
1565646000	5.027	5.015551137078612
1565646600	5.019	5.019518477251945
1565647200	5.03	5.011584333198231
1565647800	5.026	5.02249433767174
1565648400	5.027	5.01852659162513
1565649000	5.025	5.019518477251945
1565649600	5.029	5.017534739777348
1565650200	5.02	5.02150235018844
1565650800	5.016	5.012575984200687
1565651400	5.02	5.008609578805294
1565652000	5.004	5.012575984200687
1565652600	4.941	4.996713496205166
1565653200	4.927	4.934329849598893
1565653800	4.92	4.92048117526139
1565654400	4.935	4.9135585458457465
1565655000	4.921	4.928394130491846
1565655600	4.965	4.914547425779768
1565656200	4.979	4.95808188555371
1565656800	5.006	4.97194447260573
1565657400	4.997	4.998695854605468
1565658000	5.003	4.9897762368823955
1565658600	4.988	4.995722364685425
1565659200	4.978	4.980859134632402
1565659800	4.997	4.970954101862077
1565660400	5.001	4.9897762368823955
1565661000	4.998	4.99374019651316
1565661600	5.005	4.990767179950306
1565662200	5.005	4.997704659480991
1565662800	4.995	4.997704659480991
1565663400	4.995	4.9877944438178154
1565664000	4.986	4.9877944438178154
1565664600	4.989	4.978877890454486
1565665200	4.993	4.981849801861641
1565665800	4.988	4.985812774175167
1565666400	4.97	4.980859134632402
1565667000	4.976	4.963032172532342
1565667600	4.978	4.968973447425473
1565668200	4.987	4.970954101862077
1565668800	4.993	4.979868497530813
1565669400	4.998	4.985812774175167
1565670000	5.018	4.990767179950306
1565670600	5.025	5.010592715356841
1565671200	5.034	5.017534739777348
1565671800	5.005	5.026462629640509
1565672400	5.017	4.997704659480991
1565673000	5.052	5.009601130590823
1565673600	5.036	5.044326838377652
1565674200	5.047	5.028446982011181
1565674800	5.055	5.039363412055712
1565675400	5.055	5.047305323606649
1565676000	5.074	5.047305323606649
1565676600	5.075	5.06617667178469
1565677200	5.061	5.067170269606565
1565677800	5.052	5.053263269191817
1565678400	5.077	5.044326838377652
1565679000	5.065	5.069157577274908
1565679600	5.043	5.05723596110891
1565680200	5.039	5.035393309889052
1565680800	5.028	5.031423770384047
1565681400	5.039	5.020510396744179
1565682000	5.033	5.031423770384047
1565682600	5.018	5.0254705051721436
1565683200	5.084	5.010592715356841
1565683800	5.094	5.076114336219708
1565684400	5.086	5.0860557815290655
1565685000	5.087	5.0781023211642236
1565685600	5.065	5.079096370486569
1565686200	5.05	5.05723596110891
1565686800	5.04	5.042341360849774
1565687400	5.035	5.0324161027813705
1565688000	5.03	5.027454788556305
1565688600	5.029	5.02249433767174
1565689200	5.023	5.02150235018844
1565689800	4.994	5.015551137078612
1565690400	4.994	4.986803593621108
1565691000	4.993	4.986803593621108
1565691600	4.991	4.985812774175167
1565692200	5.013	4.983831227133453
1565692800	5.017	5.005635120426106
1565693400	5.013	5.009601130590823
1565694000	5.011	5.005635120426106
1565694600	4.993	5.003652311394077
1565695200	4.931	4.985812774175167
1565695800	4.921	4.924437465272238
1565696400	4.933	4.914547425779768
1565697000	4.937	4.926415750470798
1565697600	4.976	4.930372606349175
1565698200	4.988	4.968973447425473
1565698800	4.979	4.980859134632402
1565699400	5.007	4.97194447260573
1565700000	4.997	4.999687081682395
1565700600	4.998	4.9897762368823955
1565701200	4.995	4.990767179950306
1565701800	5.001	4.9877944438178154
1565702400	5.031	4.99374019651316
1565703000	5.016	5.023486359271542
1565704200	5.012	5.008609578805294
1565704800	5.024	5.004643699648761
1565705400	5.033	5.016542921625961
1565706000	5.027	5.0254705051721436
1565706600	5.035	5.019518477251945
1565707200	5.038	5.027454788556305
1565707800	5.052	5.030431472841775
1565708400	5.051	5.044326838377652
1565709000	5.049	5.043334081732474
1565709600	5.056	5.041348675658932
1565710200	5.063	5.048298224019209
1565710800	5.068	5.055249541977646
1565711400	5.073	5.060215865323454
1565712000	5.091	5.065183111226115
1565712600	5.088	5.083072947926857
1565713200	5.09	5.0800904577723855
1565713800	5.086	5.082078746445333
1565714400	5.084	5.0781023211642236
1565715000	5.075	5.076114336219708
1565715600	5.075	5.067170269606565
1565716200	5.068	5.067170269606565
1565716800	5.05	5.060215865323454
1565717400	5.066	5.042341360849774
1565718000	5.061	5.05822922571449
1565718600	5.054	5.053263269191817
1565719800	5.071	5.046312459244402
1565720400	5.063	5.063196101667526
1565721000	5.071	5.055249541977646
1565721600	5.067	5.063196101667526
1565722200	5.048	5.059222527099464
1565723400	5.018	5.040356026086799
1565724000	5.004	5.010592715356841
1565724600	5.004	4.996713496205166
1565725200	5.001	4.996713496205166
1565725800	4.982	4.99374019651316
1565726400	5.042	4.9749157602499094
1565727000	5.009	5.034400872454826
1565728200	5.03	5.001669632067127
1565728800	5.041	5.02249433767174
1565729400	5.044	5.0334084701115795
1565730000	5.057	5.036385782489548
1565730600	5.054	5.049291160546785
1565731200	5.047	5.046312459244402
1565731800	5.059	5.039363412055712
1565732400	5.055	5.051277142225184
1565733000	5.053	5.047305323606649
1565733600	5.06	5.045319630858174
1565734200	5.059	5.052270187515678
1565734800	5.05	5.051277142225184
1565735400	5.052	5.042341360849774
1565736000	5.054	5.044326838377652
1565736600	5.052	5.046312459244402
1565737200	5.063	5.044326838377652
1565737800	5.059	5.055249541977646
1565738400	5.061	5.051277142225184
1565739000	5.069	5.053263269191817
1565739600	5.065	5.061209240451856
1565740200	5.061	5.05723596110891
1565740800	5.065	5.053263269191817
1565741400	5.062	5.05723596110891
1565742000	5.057	5.0542563873243305
1565742600	5.058	5.049291160546785
1565743200	5.05	5.050284133260005
1565743800	5.036	5.042341360849774
1565744400	5.039	5.028446982011181
1565745000	5.042	5.031423770384047
1565745600	5.019	5.034400872454826
1565746200	5.019	5.011584333198231
1565746800	5.017	5.011584333198231
1565747400	5.025	5.009601130590823
1565748000	5.009	5.017534739777348
1565748600	5.016	5.001669632067127
1565749200	4.999	5.008609578805294
1565749800	5.02	4.991758154176964
1565750400	5.034	5.012575984200687
1565751000	5.04	5.026462629640509
1565751600	5.062	5.0324161027813705
1565752200	5.078	5.0542563873243305
1565752800	5.074	5.070151287233876
1565753400	5.072	5.06617667178469
1565754000	5.068	5.064189587874075
1565754600	5.065	5.060215865323454
1565755200	5.082	5.05723596110891
1565755800	5.093	5.074126502532263
1565756400	5.081	5.085061465423424
1565757000	5.088	5.0731326422761835
1565757600	5.081	5.0800904577723855
1565758200	5.07	5.0731326422761835
1565758800	5.074	5.062202652546492
1565759400	5.078	5.06617667178469
1565760000	5.079	5.070151287233876
1565760600	5.088	5.071145034682644
1565761200	5.089	5.0800904577723855
1565761800	5.088	5.081084583075434
1565762400	5.093	5.0800904577723855
1565763000	5.091	5.085061465423424
1565763600	5.091	5.083072947926857
1565764200	5.089	5.083072947926857
1565764800	5.059	5.081084583075434
1565778000	5.064	5.051277142225184
1565778600	5.068	5.056242733218516
1565779200	5.072	5.060215865323454
1565779800	5.064	5.064189587874075
1565780400	5.068	5.056242733218516
1565781000	5.065	5.060215865323454
1565781600	5.067	5.05723596110891
1565782200	5.065	5.059222527099464
1565782800	5.07	5.05723596110891
1565783400	5.073	5.062202652546492
1565784000	5.072	5.065183111226115
1565784600	5.066	5.064189587874075
1565785200	5.043	5.05822922571449
1565785800	5.043	5.035393309889052
1565786400	5.052	5.035393309889052
1565787000	5.051	5.044326838377652
1565787600	5.058	5.043334081732474
1565788200	5.06	5.050284133260005
1565788800	5.056	5.052270187515678
1565789400	5.068	5.048298224019209
1565790000	5.071	5.060215865323454
1565790600	5.063	5.063196101667526
1565791200	5.076	5.055249541977646
1565791800	5.074	5.0681639047517795
1565792400	5.064	5.06617667178469
1565793000	5.047	5.056242733218516
1565793600	5.053	5.039363412055712
1565794200	5.056	5.045319630858174
1565794800	5.052	5.048298224019209
1565795400	5.04	5.044326838377652
1565796000	5.025	5.0324161027813705
1565796600	5.047	5.017534739777348
1565797200	5.055	5.039363412055712
1565797800	5.012	5.047305323606649
1565798400	5.009	5.004643699648761
1565799000	5.009	5.001669632067127
1565799600	4.991	5.001669632067127
1565800200	5.008	4.983831227133453
1565800800	4.993	5.000678340802423
1565801400	4.979	4.985812774175167
1565802000	4.998	4.97194447260573
1565802600	4.961	4.990767179950306
1565803200	4.959	4.954122153261923
1565803800	4.98	4.952142450333319
1565804400	5.007	4.972934872513152
1565805000	5.008	4.999687081682395
1565805600	5.016	5.000678340802423
1565806200	5.022	5.008609578805294
1565806800	5.022	5.014559386052266
1565807400	5.02	5.014559386052266
1565808000	5.015	5.012575984200687
1565808600	5.015	5.00761805991178
1565809200	5.006	5.00761805991178
1565809800	5.005	4.998695854605468
1565810400	5.012	4.997704659480991
1565811000	5.012	5.004643699648761
1565811600	5.021	5.004643699648761
1565812200	4.993	5.013567668453287
1565812800	4.976	4.985812774175167
1565813400	4.974	4.968973447425473
1565814000	4.99	4.966992908317161
1565814600	4.995	4.9828404993294075
1565815200	4.998	4.9877944438178154
1565815800	5.003	4.990767179950306
1565816400	4.983	4.995722364685425
1565817000	5.009	4.975906248297435
1565817600	5.013	5.001669632067127
1565818200	5.023	5.005635120426106
1565818800	5.027	5.015551137078612
1565819400	5.019	5.019518477251945
1565820000	5.03	5.011584333198231
1565820600	5.026	5.02249433767174
1565821200	5.027	5.01852659162513
1565821800	5.025	5.019518477251945
1565822400	5.029	5.017534739777348
1565823000	5.02	5.02150235018844
1565823600	5.016	5.012575984200687
1565824200	5.02	5.008609578805294
1565824800	5.004	5.012575984200687
1565825400	4.941	4.996713496205166
1565826000	4.927	4.934329849598893
1565826600	4.92	4.92048117526139
1565827200	4.935	4.9135585458457465
1565827800	4.921	4.928394130491846
1565828400	4.965	4.914547425779768
1565829000	4.979	4.95808188555371
1565829600	5.006	4.97194447260573
1565830200	4.997	4.998695854605468
1565830800	5.003	4.9897762368823955
1565831400	4.988	4.995722364685425
1565832000	4.978	4.980859134632402
1565832600	4.997	4.970954101862077
1565833200	5.001	4.9897762368823955
1565833800	4.998	4.99374019651316
1565834400	5.005	4.990767179950306
1565835000	5.005	4.997704659480991
1565835600	4.995	4.997704659480991
1565836200	4.995	4.9877944438178154
1565836800	4.986	4.9877944438178154
1565837400	4.989	4.978877890454486
1565838000	4.993	4.981849801861641
1565838600	4.988	4.985812774175167
1565839200	4.97	4.980859134632402
1565839800	4.976	4.963032172532342
1565840400	4.978	4.968973447425473
1565841000	4.987	4.970954101862077
1565841600	4.993	4.979868497530813
1565842200	4.998	4.985812774175167
1565842800	5.018	4.990767179950306
1565843400	5.025	5.010592715356841
1565844000	5.034	5.017534739777348
1565844600	5.005	5.026462629640509
1565845200	5.017	4.997704659480991
1565845800	5.052	5.009601130590823
1565846400	5.036	5.044326838377652
1565847000	5.047	5.028446982011181
1565847600	5.055	5.039363412055712
1565848200	5.055	5.047305323606649
1565848800	5.074	5.047305323606649
1565849400	5.075	5.06617667178469
1565850000	5.061	5.067170269606565
1565850600	5.052	5.053263269191817
1565851200	5.077	5.044326838377652
1565851800	5.065	5.069157577274908
1565852400	5.043	5.05723596110891
1565853000	5.039	5.035393309889052
1565853600	5.028	5.031423770384047
1565854200	5.039	5.020510396744179
1565854800	5.033	5.031423770384047
1565855400	5.018	5.0254705051721436
1565856000	5.094	5.010592715356841
1565857200	5.086	5.0860557815290655
1565857800	5.087	5.0781023211642236
1565858400	5.065	5.079096370486569
1565859000	5.04	5.05723596110891
1565860200	5.035	5.0324161027813705
1565860800	5.03	5.027454788556305
1565861400	5.029	5.02249433767174
1565862000	5.023	5.02150235018844
1565862600	4.994	5.015551137078612
1565863200	4.994	4.986803593621108
1565863800	4.993	4.986803593621108
1565864400	4.991	4.985812774175167
1565865000	5.013	4.983831227133453
1565865600	5.017	5.005635120426106
1565866200	5.013	5.009601130590823
1565866800	5.011	5.005635120426106
1565867400	4.993	5.003652311394077
1565868000	4.931	4.985812774175167
1565868600	4.921	4.924437465272238
1565869200	4.933	4.914547425779768
1565869800	4.937	4.926415750470798
1565870400	4.976	4.930372606349175
1565871000	4.988	4.968973447425473
1565871600	4.979	4.980859134632402
1565872200	5.007	4.97194447260573
1565872800	4.997	4.999687081682395
1565873400	4.998	4.9897762368823955
1565874000	4.995	4.990767179950306
1565874600	5.001	4.9877944438178154
1565875200	5.031	4.99374019651316
1565875800	5.018	5.023486359271542
1565876400	5.016	5.010592715356841
1565877000	5.012	5.008609578805294
1565877600	5.024	5.004643699648761
1565878200	5.033	5.016542921625961
1565878800	5.027	5.0254705051721436
1565879400	5.035	5.019518477251945
1565880000	5.038	5.027454788556305
1565880600	5.052	5.030431472841775
1565881200	5.051	5.044326838377652
1565881800	5.049	5.043334081732474
1565882400	5.056	5.041348675658932
1565883000	5.063	5.048298224019209
1565883600	5.068	5.055249541977646
1565884200	5.173	5.060215865323454
1565884800	5.191	5.164730413794388
1565885400	5.188	5.182690880904352
1565886000	5.19	5.179696578957589
1565886600	5.186	5.181692740770361
1565887200	5.184	5.177700575217835
1565887800	5.175	5.175704729706924
1565888400	5.175	5.166725386709355
1565889000	5.168	5.166725386709355
1565889600	5.15	5.159743677200688
1565890200	5.166	5.141799663120208
1565890800	5.161	5.157749261007335
1565891400	5.154	5.152763916999815
1565892000	5.154	5.145786107323097
1565892600	5.171	5.145786107323097
1565893200	5.163	5.16273559985864
1565893800	5.171	5.154757935190295
1565894400	5.167	5.16273559985864
1565895000	5.141	5.158746449209822
1565895600	5.148	5.132832489755838
1565896200	5.118	5.139806679708485
1565896800	5.104	5.109930953273607
1565897400	5.104	5.096001056306938
1565898000	5.101	5.096001056306938
1565898600	5.082	5.093017069148866
1565899200	5.142	5.074126502532263
1565899800	5.114	5.1338286834507985
1565900400	5.109	5.105950202589174
1565901000	5.13	5.10097514314017
1565901600	5.141	5.121876975085673
1565902200	5.144	5.132832489755838
1565902800	5.157	5.135821189950677
1565903400	5.154	5.148776358337313
1565904000	5.147	5.145786107323097
1565904600	5.159	5.138810247648205
1565905200	5.155	5.150770058051088
1565905800	5.153	5.146782817857056
1565906400	5.16	5.144789436584809
1565907000	5.159	5.151766967621108
1565907600	5.15	5.150770058051088
1565908200	5.152	5.141799663120208
1565908800	5.154	5.143792805642402
1565909400	5.152	5.145786107323097
1565910000	5.163	5.143792805642402
1565910600	5.159	5.154757935190295
1565911200	5.161	5.150770058051088
1565911800	5.169	5.152763916999815
1565912400	5.165	5.160740944978838
1565913000	5.161	5.156752112599236
1565913600	5.165	5.152763916999815
1565914200	5.162	5.156752112599236
1565914800	5.157	5.153760906190082
1565915400	5.158	5.148776358337313
1565916000	5.15	5.149773188291402
1565916600	5.136	5.141799663120208
1565917200	5.139	5.1278521162989295
1565917800	5.142	5.130840221414121
1565918400	5.119	5.1338286834507985
1565919000	5.119	5.110926238860851
1565919600	5.125	5.110926238860851
1565920800	5.109	5.116898777087111
1565921400	5.116	5.10097514314017
1565922000	5.099	5.1079404996572055
1565922600	5.12	5.091027937450854
1565923200	5.134	5.111921563673759
1565923800	5.14	5.125860244307623
1565924400	5.162	5.131836335750666
1565925000	5.178	5.153760906190082
1565925600	5.174	5.1697181439833155
1565926200	5.172	5.1657278803842415
1565926800	5.168	5.163732986949443
1565927400	5.165	5.159743677200688
1565928000	5.182	5.156752112599236
1565928600	5.193	5.173709042577537
1565929200	5.181	5.184687279502577
1565929800	5.188	5.17271125844905
1565930400	5.181	5.179696578957589
1565931000	5.17	5.17271125844905
1565931600	5.174	5.161738252533995
1565932200	5.178	5.1657278803842415
1565932800	5.179	5.1697181439833155
1565933400	5.188	5.170715809137146
1565934000	5.189	5.179696578957589
1565934600	5.188	5.180694640115762
1565935200	5.193	5.179696578957589
1565935800	5.191	5.184687279502577
1565936400	5.191	5.182690880904352
1565937000	5.189	5.182690880904352
1565937600	5.19	5.180694640115762
1565938200	5.183	5.181692740770361
1565938800	5.179	5.174706866337127
1565939400	5.178	5.170715809137146
1565940000	5.169	5.1697181439833155
1565940600	5.169	5.160740944978838
1565941200	5.168	5.160740944978838
1565941800	5.17	5.159743677200688
1565942400	5.174	5.161738252533995
1565943000	5.175	5.1657278803842415
1565943600	5.119	5.166725386709355
1565944800	5.117	5.110926238860851
1565945400	5.107	5.108935706881163
1565946000	5.116	5.098985391943242
1565946600	5.135	5.1079404996572055
1565947200	5.13	5.126856160505174
1565947800	5.136	5.121876975085673
1565948400	5.151	5.1278521162989295
1565949000	5.152	5.142796214489788
1565949600	5.156	5.143792805642402
1565950200	5.159	5.147779568193521
1565950800	5.164	5.150770058051088
1565951400	5.168	5.155755003991014
1565952000	5.172	5.159743677200688
1565952600	5.164	5.163732986949443
1565953200	5.168	5.155755003991014
1565953800	5.165	5.159743677200688
1565954400	5.167	5.156752112599236
1565955000	5.165	5.158746449209822
1565955600	5.17	5.156752112599236
1565956200	5.172	5.161738252533995
1565957400	5.166	5.163732986949443
1565958000	5.143	5.157749261007335
1565958600	5.143	5.134824916845699
1565959200	5.152	5.134824916845699
1565959800	5.151	5.143792805642402
1565960400	5.158	5.142796214489788
1565961000	5.16	5.149773188291402
1565961600	5.156	5.151766967621108
1565962200	5.168	5.147779568193521
1565962800	5.171	5.159743677200688
1565963400	5.163	5.16273559985864
1565964000	5.176	5.154757935190295
1565964600	5.174	5.167722932757588
1565965200	5.164	5.1657278803842415
1565965800	5.147	5.155755003991014
1565966400	5.153	5.138810247648205
1565967000	5.156	5.144789436584809
1565967600	5.152	5.147779568193521
1565968200	5.14	5.143792805642402
1565968800	5.125	5.131836335750666
1565969400	5.147	5.116898777087111
1565970000	5.155	5.138810247648205
1565970600	5.073	5.146782817857056
1565971200	5.091	5.065183111226115
1565971800	5.088	5.083072947926857
1565972400	5.09	5.0800904577723855
1565973000	5.086	5.082078746445333
1565973600	5.084	5.0781023211642236
1565974200	5.075	5.076114336219708
1565974800	5.075	5.067170269606565
1565975400	5.068	5.067170269606565
1565976000	5.05	5.060215865323454
1565976600	5.066	5.042341360849774
1565977200	5.061	5.05822922571449
1565977800	5.054	5.053263269191817
1565978400	5.054	5.046312459244402
1565979000	5.071	5.046312459244402
1565979600	5.063	5.063196101667526
1565980200	5.071	5.055249541977646
1565980800	5.067	5.063196101667526
1565981400	5.041	5.059222527099464
1565982000	5.048	5.0334084701115795
1565982600	5.018	5.040356026086799
1565983200	5.004	5.010592715356841
1565983800	5.004	4.996713496205166
1565984400	5.001	4.996713496205166
1565985000	4.982	4.99374019651316
1565985600	5.042	4.9749157602499094
1565986200	5.014	5.034400872454826
1565986800	5.009	5.0066265738156615
1565987400	5.03	5.001669632067127
1565988000	5.041	5.02249433767174
1565988600	5.044	5.0334084701115795
1565989200	5.057	5.036385782489548
1565989800	5.054	5.049291160546785
1565990400	5.047	5.046312459244402
1565991000	5.059	5.039363412055712
1565991600	5.055	5.051277142225184
1565992200	5.053	5.047305323606649
1565992800	5.06	5.045319630858174
1565993400	5.059	5.052270187515678
1565994000	5.05	5.051277142225184
1565994600	5.054	5.042341360849774
1565995800	5.052	5.046312459244402
1565996400	5.063	5.044326838377652
1565997000	5.059	5.055249541977646
1565997600	5.061	5.051277142225184
1565998200	5.069	5.053263269191817
1565998800	5.065	5.061209240451856
1565999400	5.065	5.05723596110891
1566000600	5.057	5.05723596110891
1566001800	5.058	5.049291160546785
1566002400	5.05	5.050284133260005
1566003000	5.036	5.042341360849774
1566003600	5.039	5.028446982011181
[truncated: 10,588 more rows]
