# Supplementary material for: A novel dissolved oxygen prediction model based on enhanced semi-naive Bayes for ocean ranches in northeast China
Source: PeerJ Comput Sci. 2021 Jun 11;7:e591. doi: 10.7717/peerj-cs.591 (PMC8205303; doi:10.7717/peerj-cs.591)
Supplement: Supplemental Information 1 — Source code for prediction algorithms built in Go, and source code for comparison algorithms and other related methods built in Python. [file peerj-cs-07-591-s001.zip › packet/Result-SVR/Result-SVR-10.csv]

1564267200	4.29	4.250408809010811
1564267800	4.279	4.29150230426388
1564268400	4.421	4.28575918169627
1564269000	4.291	4.404114760705632
1564269600	4.249	4.31206966527668
1564270200	4.306	4.259456259203666
1564270800	4.353	4.294318155676629
1564271400	4.341	4.3448301024692135
1564272000	4.425	4.33967444850407
1564272600	4.349	4.41050119649739
1564273200	4.301	4.360164085722335
1564273800	4.322	4.308969134686782
1564274400	4.293	4.318047783929161
1564275000	4.257	4.295533189834964
1564275600	4.353	4.258753145132712
1564276200	4.426	4.33440666899032
1564276800	4.377	4.412946226644929
1564277400	4.493	4.38517323970472
1564278000	4.326	4.479420137975185
1564278600	4.392	4.3523373709839435
1564279200	4.404	4.385528432689881
1564279800	4.372	4.396798557158106
1564280400	4.433	4.3766247509769185
1564281000	4.33	4.418134277036575
1564281600	4.553	4.342586705849001
1564282200	4.453	4.5197810947868335
1564282800	4.537	4.462429759973135
1564283400	4.498	4.530288637506363
1564284000	4.572	4.498977331335726
1564284600	4.67	4.563943656090649
1564285200	4.782	4.650899749615278
1564285800	4.688	4.76418286666112
1564286400	4.55	4.702114752717246
1564287000	4.597	4.576155888011981
1564287600	4.571	4.5927028273471935
1564288200	4.535	4.568497493482509
1564288800	4.426	4.533285456394667
1564289400	4.457	4.435013484445216
1564290000	4.419	4.446904774789913
1564290600	4.464	4.416589394149294
1564291200	4.515	4.454402400527822
1564291800	4.605	4.503423568248128
1564292400	4.565	4.589808155179616
1564293000	4.582	4.57180081946856
1564293600	4.416	4.583333675358842
1564294200	4.567	4.443382693322675
1564294800	4.493	4.543271693598513
1564295400	4.529	4.496037033885149
1564296000	4.578	4.52100896937592
1564296600	4.711	4.562002695752215
1564297200	4.685	4.688086300964862
1564297800	4.703	4.687628467201597
1564298400	4.688	4.704160259670024
1564299000	4.633	4.692071750527632
1564299600	4.603	4.642084089310868
1564300200	4.632	4.6064578252057675
1564300800	4.676	4.622221255132157
1564301400	4.697	4.660433921972522
1564302000	4.732	4.6869892205264465
1564302600	4.615	4.723670389788766
1564303200	4.541	4.632185553593047
1564303800	4.435	4.553595459707238
1564304400	4.595	4.448217936679388
1564305000	4.521	4.562717389103347
1564305600	4.602	4.520453368683108
1564306200	4.593	4.585758565058083
1564306800	4.495	4.588171093790436
1564307400	4.442	4.510723994662269
1564308000	4.294	4.449998799480261
1564308600	4.435	4.31241350148401
1564309200	4.478	4.407962872932137
1564309800	4.536	4.459732029389546
1564310400	4.364	4.5255105656318495
1564311000	4.498	4.3853037206862515
1564311600	4.602	4.481027457377023
1564312200	4.662	4.58277125154529
1564312800	4.434	4.655585178794727
1564313400	4.621	4.468095651738078
1564314000	4.57	4.593382424158296
1564314600	4.601	4.570023795528315
1564315200	4.543	4.5955144291135
1564315800	4.469	4.545692660873113
1564316400	4.473	4.48034622228231
1564317000	4.595	4.4673491552681295
1564317600	4.527	4.570137371152837
1564318200	4.553	4.531204065629873
1564318800	4.529	4.545552460533978
1564319400	4.494	4.530520595762603
1564320000	4.542	4.498989173970266
1564320600	4.391	4.532282779544964
1564321200	4.398	4.410630313803743
1564321800	4.501	4.394845840410637
1564322400	4.456	4.477164649498211
1564323000	4.402	4.459230538618832
1564323600	4.47	4.407566472554673
1564324200	4.375	4.457827843693283
1564324800	4.492	4.3873582049032755
1564325400	4.502	4.472959374815337
1564326000	4.363	4.496533045395165
1564326600	4.295	4.384405109253346
1564327200	4.457	4.303174461080331
1564327800	4.409	4.428957653384599
1564328400	4.344	4.410626089777711
1564329600	4.338	4.351314071931197
1564330200	4.316	4.335691280955906
1564330800	4.379	4.317136001126633
1564331400	4.361	4.367101808175826
1564332000	4.427	4.361055777105518
1564332600	4.513	4.416239398177425
1564333200	4.539	4.496181584034939
1564333800	4.455	4.539229723881471
1564334400	4.405	4.4714886873372945
1564335000	4.535	4.415792707182758
1564335600	4.313	4.513620288392107
1564336200	4.422	4.342738233182274
1564336800	4.41	4.403804544410705
1564337400	4.321	4.401466550529823
1564338000	4.238	4.3329129744819355
1564338600	4.333	4.244691844655112
1564339200	4.389	4.315357900713088
1564339800	4.372	4.375717439523304
1564340400	4.339	4.372631401366872
1564341000	4.171	4.344707430877431
1564341600	4.313	4.195282845801891
1564342200	4.29	4.290981551845919
1564342800	4.327	4.287129894742171
1564343400	4.207	4.320932486444349
1564344000	4.09	4.217661380960449
1564344600	4.408	4.106850241021123
1564345200	4.465	4.358115651154259
1564345800	4.274	4.454967938282035
1564346400	4.353	4.3062959660227325
1564347000	4.366	4.3378739090455865
1564347600	4.293	4.364727828508775
1564348200	4.311	4.3037338252738575
1564348800	4.297	4.303145894375198
1564349400	4.23	4.294039099207328
1564350000	4.36	4.235121485887308
1564350600	4.331	4.337541734802203
1564351200	4.255	4.333660087322129
1564351800	4.265	4.266728060689165
1564352400	4.196	4.2615280857231985
1564353000	4.184	4.205315660078227
1564353600	4.425	4.183305228694761
1564354200	4.205	4.384565838696759
1564354800	4.136	4.23420655216453
1564355400	4.121	4.146683191007983
1564356000	3.978	4.117513101752963
1564356600	3.916	3.995272310510737
1564357200	4.052	3.913765670437419
1564357800	4.03	4.0202295873474325
1564358400	3.98	4.026790450691783
1564359000	3.878	3.982896446608194
1564359600	4.029	3.8881220275533916
1564360200	3.935	4.008942833548703
1564360800	4.004	3.945838171778613
1564361400	4.033	3.9949673175502123
1564362000	4.278	4.02372104712342
1564362600	4.306	4.249024795227374
1564363200	4.203	4.311387431111461
1564363800	4.318	4.227408662403043
1564364400	4.395	4.308668489120111
1564365000	4.404	4.386974420122497
1564365600	4.516	4.409921013067394
1564366200	4.466	4.497746278606414
1564366800	4.404	4.47412001396215
1564367400	4.401	4.415999552047058
1564368000	4.221	4.401239157917449
1564368600	4.362	4.248262207072467
1564369200	4.371	4.336190407114447
1564369800	4.467	4.359001501955757
1564370400	4.328	4.4511957965478395
1564371000	4.368	4.343044427925959
1564371600	4.413	4.366115978801378
1564372200	4.238	4.404576318121955
1564372800	4.077	4.262893078377006
1564373400	4.272	4.098040443366765
1564374000	4.243	4.23553349168686
1564374600	4.315	4.239415707177207
1564375200	4.5	4.304017676712856
1564375800	4.324	4.470808850333513
1564376400	4.262	4.35395264984774
1564377000	4.282	4.275805057751514
1564377600	4.427	4.2767310167127395
1564378200	4.351	4.4034959379510505
1564378800	4.37	4.354861059153245
1564379400	4.421	4.365536658795785
1564380000	4.378	4.409132455264737
1564380600	4.323	4.383790420627106
1564381200	4.097	4.33278065920647
1564381800	4.227	4.1285143835293825
1564382400	4.043	4.205545878155594
1564383000	4.244	4.057704128844909
1564383600	4.244	4.211646487684979
1564384200	4.267	4.232608785929657
1564384800	4.232	4.269265477442907
1564385400	4.387	4.238204175101425
1564386000	4.354	4.368469480843124
1564386600	4.382	4.363354954839105
1564387200	4.463	4.380333213095149
1564387800	4.429	4.451457124840225
1564388400	4.37	4.435398567859428
1564389000	4.359	4.3813551928188055
1564389600	4.38	4.359992305339821
1564390200	4.196	4.375303475374414
1564390800	4.347	4.219187713876608
1564391400	4.454	4.321303000790042
1564392000	4.408	4.429114942845989
1564392600	4.474	4.416100258303994
1564393200	4.372	4.465730187675845
1564393800	4.414	4.389117525650187
1564394400	4.349	4.411209217162548
1564395000	4.384	4.354285365935876
1564395600	4.411	4.377601924911148
1564396200	4.329	4.398922789567226
1564396800	4.336	4.33889972907631
1564397400	4.615	4.333964236438003
1564398000	4.409	4.5687126354312175
1564398600	4.044	4.439217641107834
1564399200	4.192	4.0993928624642715
1564399800	4.52	4.169992425624288
1564400400	4.489	4.455260309386418
1564401000	4.399	4.490799327810494
1564401600	4.28	4.407428419018848
1564402200	4.269	4.2972189122182805
1564402800	4.298	4.266697985647362
1564403400	4.17	4.284387848283264
1564404000	4.151	4.178869969322845
1564404600	4.2	4.145988192364679
1564405200	4.291	4.182812732244174
1564405800	4.263	4.278260449890338
1564406400	4.074	4.268988528378994
1564407000	4.251	4.101298559783006
1564407600	4.259	4.226135187749614
1564408200	3.949	4.253923727914149
1564408800	3.79	3.9924257976040103
1564409400	3.989	3.8043530761410556
1564410000	3.786	3.95115497708156
1564410600	3.621	3.801865024376112
1564411200	3.483	3.622962823486331
1564411800	3.425	3.4726106980718634
1564412400	3.818	3.411188021099462
1564413000	3.838	3.7604855170580525
1564413600	4.086	3.8375266700378745
1564414200	3.803	4.062812754160179
1564414800	4.184	3.8304543667034046
1564416000	4.334	4.144716257631276
1564416600	4.243	4.3286506568844745
1564417200	3.997	4.278434357898902
1564417800	4.208	4.029935258415175
1564418400	4.285	4.177277861653952
1564419000	4.113	4.271710700825001
1564419600	4.174	4.136494421620064
1564420200	4.223	4.155156561200772
1564420800	4.193	4.20805992757276
1564421400	4.113	4.198504169159711
1564422000	4.275	4.121280847192268
1564422600	4.26	4.249833690014882
1564423200	4.295	4.258444580596468
1564423800	4.002	4.293319814658201
1564424400	4.018	4.042063528564556
1564425000	4.255	4.017536372669649
1564425600	4.237	4.2103938937220535
1564426200	4.205	4.239280183237241
1564426800	4.284	4.2071700969969825
1564427400	4.34	4.266626309271295
1564428000	4.353	4.3377835594282415
1564428600	4.248	4.354659030073984
1564429200	4.259	4.26516733548436
1564429800	4.256	4.259467300967408
1564430400	4.188	4.2524964499994775
1564431000	4.154	4.1959556222407794
1564431600	4.043	4.1544716123000125
1564432200	4.27	4.05358388038994
1564432800	4.225	4.233775591451224
1564433400	4.321	4.227665668954648
1564434000	4.259	4.313842676533783
1564434600	4.142	4.265631948489547
1564435200	4.133	4.164548943245458
1564435800	4.145	4.134136460537208
1564436400	4.085	4.13791319079575
1564437000	4.273	4.088966678980349
1564437600	4.137	4.237726156292091
1564438200	4.192	4.153148538290832
1564438800	4.169	4.187425794073558
1564439400	4.162	4.169738233023537
1564440000	4.028	4.1670564332640865
1564440600	4.173	4.0441371332529865
1564441200	4.154	4.148514839279144
1564441800	4.222	4.1522280431832215
1564442400	4.168	4.212780632045493
1564443000	4.33	4.174747730649117
1564443600	4.122	4.310406714746672
1564444200	3.903	4.152764680693295
1564444800	4.096	3.933768408247934
1564445400	4.206	4.062657629837485
1564446000	4.057	4.182309199213492
1564446600	4.021	4.076811930899829
1564447200	4.152	4.017387078482169
1564447800	4.128	4.132529863989259
1564448400	4.181	4.131701574783286
1564449000	4.045	4.176597556888127
1564449600	4.134	4.060261830688635
1564450200	4.144	4.12282400600762
1564450800	4.167	4.138499590754936
1564451400	4.02	4.166531031901097
1564452000	3.898	4.037563726186152
1564452600	3.828	3.912799376097138
1564453200	3.98	3.8308763630553777
1564453800	4.027	3.949045334745237
1564454400	3.966	4.0147667169779195
1564455000	3.975	3.9712831332394805
1564455600	3.932	3.9721690966019705
1564456200	4.112	3.9381441957817804
1564456800	4.092	4.091968956004666
1564457400	4.074	4.095955909269791
1564458000	3.865	4.080204029986517
1564458600	3.77	3.891206930442514
1564459200	3.879	3.780489952784755
1564459800	4.127	3.8547138834938526
1564460400	3.894	4.086291918336764
1564461000	4.162	3.9205045178122893
1564461600	4.234	4.121879311468946
1564462200	4.208	4.223780111688784
1564462800	4.064	4.228891192421756
1564463400	3.937	4.086528713653682
1564464000	3.808	3.957493909868996
1564464600	3.921	3.828211798395998
1564465200	4.051	3.890856229929013
1564465800	4.08	4.01973022344251
1564466400	4.136	4.069278914456121
1564467000	4.246	4.129566594259662
1564467600	4.355	4.238508251810819
1564468200	3.784	4.354707351993175
1564468800	4.568	3.866896100818666
1564469400	4.376	4.446507438086671
1564470000	4.493	4.381972731182671
1564470600	4.392	4.488043216106708
1564471200	4.442	4.382598146911473
1564471800	4.39	4.444191799204364
1564472400	4.315	4.3890579109157315
1564473000	4.304	4.315731944800505
1564473600	4.173	4.293242783926621
1564474200	4.19	4.183608927279647
1564474800	4.183	4.183128084121473
1564475400	4.218	4.17479596540769
1564476000	4.265	4.2105452844529445
1564476600	4.258	4.255128597017732
1564477200	4.104	4.260977051881762
1564477800	4.113	4.127647272090403
1564478400	4.069	4.110332405938955
1564479000	4.122	4.07097945223603
1564479600	4.032	4.1107807853882665
1564480200	4.076	4.03738272652153
1564480800	4.069	4.067205921945941
1564482000	4.192	4.066379104873811
1564482600	4.055	4.177448609315379
1564483200	4.109	4.075001130570741
1564483800	4.06	4.103248750532621
1564484400	4.145	4.064822679905257
1564485000	4.232	4.134673102469774
1564485600	4.138	4.21863018886364
1564486200	4.19	4.1529766442866345
1564486800	4.087	4.185120874365558
1564487400	4.057	4.0993854700258066
1564488000	4.04	4.063537405025163
1564488600	3.908	4.035869729613344
1564489200	3.926	3.9215391563118733
1564489800	4.216	3.9163502682844973
1564490400	4.351	4.168520256364033
1564491000	4.383	4.339520730409989
1564491600	4.231	4.390271886631758
1564492200	4.369	4.259524907313612
1564492800	4.226	4.358899535614848
1564493400	4.305	4.2480103075589595
1564494000	4.364	4.293198609134556
1564494600	4.187	4.342439351478118
1564495200	4.241	4.213134621825314
1564495800	4.235	4.230227202903124
1564496400	4.368	4.229912391434484
1564497000	4.11	4.34995313931544
1564497600	4.352	4.140685335708032
1564498200	4.25	4.318921372101575
1564498800	4.424	4.2564585880795
1564499400	4.145	4.403913042549856
1564500000	4.202	4.179966889941962
1564500600	4.195	4.197410386644674
1564501200	3.977	4.1884833621089275
1564501800	4.075	4.003332652162761
1564502400	4.088	4.0543553739365
1564503000	4.412	4.0740638645222615
1564503600	4.328	4.369483365081509
1564504200	4.272	4.338420372130854
1564504800	4.215	4.29274913634568
1564505400	4.217	4.225166865790083
1564506000	4.164	4.217441084486741
1564506600	4.136	4.168834287366862
1564507200	4.095	4.133564427554099
1564507800	4.151	4.093947435638078
1564508400	4.216	4.135872776375851
1564509000	4.225	4.206497151234667
1564509600	4.21	4.226177548428224
1564510200	4.17	4.214812929066011
1564510800	4.141	4.177610747692829
1564511400	4.294	4.146804866237529
1564512000	4.097	4.2708075382326705
1564512600	4.099	4.123198096352981
1564513200	4.335	4.0984763526083
1564513800	4.509	4.29321613368327
1564514400	4.429	4.488407871901122
1564515000	4.456	4.448001448319515
1564515600	4.397	4.45695952479608
1564516200	4.196	4.412415988045874
1564516800	4.326	4.2283020736595445
1564517400	4.259	4.301801166904998
1564518000	4.313	4.259053216129005
1564518600	4.226	4.298621289115786
1564519200	4.185	4.2289414114160815
1564519800	4.169	4.191431856086421
1564520400	4.246	4.167249553125129
1564521000	4.171	4.2321955185710625
1564521600	4.27	4.179435237292696
1564522200	4.273	4.25346408600533
1564522800	4.286	4.271559578549104
1564524000	4.113	4.287887245054063
1564524600	4.071	4.137960284099662
1564525200	4.171	4.077017809453141
1564525800	4.293	4.151219230696643
1564526400	4.168	4.271427031800201
1564527000	4.119	4.183689938258651
1564527600	4.215	4.124250324602341
1564528200	4.224	4.200855428246223
1564528800	4.185	4.223325043835593
1564529400	4.146	4.191700816148951
1564530000	4.084	4.148313955176331
1564530600	4.021	4.092411502638473
1564531200	4.138	4.025538103691221
1564531800	3.965	4.116920849643322
1564532400	4.042	3.983470766209836
1564533000	3.952	4.028228619720263
1564533600	3.949	3.956437554963719
1564534200	3.959	3.9493469479481953
1564534800	3.937	3.951892889719407
1564535400	3.858	3.9369540010617095
1564536000	4.156	3.865855793176346
1564536600	4.233	4.111395594255172
1564537200	4.247	4.228469269444119
1564537800	4.355	4.2574627348699305
1564538400	4.304	4.346474997839363
1564539000	4.353	4.322307169684578
1564539600	4.241	4.355489176684785
1564540200	4.3	4.257489915505525
1564540800	4.171	4.2934663328562905
1564541400	4.191	4.18477373602366
1564542000	4.096	4.186327801923394
1564542600	4.191	4.102318925202159
1564543200	4.201	4.173767703826921
1564543800	4.382	4.194882654755257
1564544400	4.24	4.358476934883574
1564545000	4.376	4.261935270397942
1564545600	4.349	4.362019804297095
1564546200	4.233	4.354290489961144
1564546800	4.124	4.25543939272312
1564547400	3.928	4.139101513456338
1564548000	3.83	3.954210258909833
1564548600	4.167	3.8350121996260116
1564549200	4.434	4.103527940815501
1564549800	4.255	4.392624456630268
1564550400	4.187	4.285551822063356
1564551000	4.197	4.201233293606922
1564551600	4.571	4.199963192938051
1564552200	4.465	4.51543081777049
1564552800	4.285	4.480310697305833
1564553400	4.33	4.310742070096818
1564554000	4.375	4.319013861009169
1564554600	4.211	4.363178776053774
1564555200	4.399	4.230978993029637
1564555800	4.507	4.362165581126497
1564556400	4.431	4.476048368848167
1564557000	4.329	4.439423836664237
1564557600	4.402	4.347212122671898
1564558200	4.337	4.394030562956409
1564558800	4.317	4.344143000994787
1564559400	4.393	4.316328179708412
1564560000	4.348	4.374954576544462
1564560600	4.37	4.349828371765502
1564561200	4.372	4.365317331354894
1564561800	4.269	4.370767524236197
1564562400	4.301	4.285210839182903
1564563000	4.279	4.293952189290264
1564563600	4.471	4.278382356725763
1564564200	4.383	4.440730568237439
1564564800	4.195	4.391668407254919
1564565400	4.333	4.225724237479144
1564566000	4.218	4.311617165736029
1564566600	4.258	4.230269940948096
1564567200	4.377	4.250382757240103
1564567800	4.131	4.349102915821669
1564568400	4.207	4.165532357793276
1564569000	4.137	4.193331085684768
1564569600	4.165	4.139217910237204
1564570200	4.176	4.161360284685806
1564570800	4.154	4.1652636769902385
1564571400	4.124	4.155633431913305
1564572000	4.036	4.126477266401985
1564572600	4.067	4.043617037484571
1564573200	4.08	4.061934978134949
1564573800	4.112	4.072981579023954
1564574400	4.034	4.106667404090554
1564575000	3.982	4.041850547645803
1564575600	3.839	3.987987189039624
1564576200	4.039	3.8537551868821107
1564576800	4.321	4.006329014630123
1564577400	4.327	4.27891106546904
1564578000	4.401	4.335596105325236
1564578600	4.435	4.398009996717197
1564579200	4.399	4.4373855811912435
1564579800	4.488	4.4179197004417885
1564580400	4.31	4.478478941087199
1564581000	4.284	4.337847225800826
1564582800	4.334	4.291548684650735
1564583400	4.266	4.317873397479252
1564584000	4.297	4.272181681235794
1564584600	4.157	4.2869370768748425
1564585200	4.168	4.171166352457838
1564585800	4.198	4.165334069381328
1564586400	4.264	4.186315040994087
1564587000	4.156	4.254597088026671
1564587600	4.005	4.168575560785482
1564588200	4.231	4.0238542691576
1564588800	4.009	4.1970436866114635
1564589400	4.091	4.0350188477233715
1564590000	3.96	4.079165522684268
1564590600	3.954	3.9658520006899463
1564591200	3.857	3.955329314747251
1564591800	4.022	3.85973310473003
1564592400	3.85	3.9935124873741987
1564593000	3.703	3.866890690248856
1564593600	3.867	3.714000332584808
1564594200	3.302	3.8379725990780855
1564594800	3.233	3.357157140023271
1564595400	3.015	3.206192308684015
1564596000	3.035	2.9844395809408795
1564596600	2.907	2.986346882736844
1564597200	2.532	2.8691086083256225
1564597800	2.948	2.4852583119081464
1564598400	3.758	2.8964903003292157
1564599000	3.985	3.7055515159187165
1564599600	4.029	3.984056646948731
1564600200	3.969	4.003084802959305
1564600800	3.972	3.949056700036121
1564601400	4.101	3.975518678509557
1564602000	4.331	4.081047594230396
1564602600	4.104	4.286434779836911
1564603200	4.176	4.126592443329367
1564603800	4.226	4.15678887968712
1564604400	4.258	4.215337130414338
1564605000	4.251	4.260003710450836
1564605600	4.496	4.250379445359891
1564606200	4.324	4.456920760837132
1564606800	4.26	4.347787900898294
1564607400	4.43	4.27192680148454
1564608000	4.201	4.403904225399953
1564608600	4.438	4.2363612105741035
1564609200	4.497	4.399980253234843
1564609800	4.326	4.474925574390912
1564610400	4.262	4.355049074202318
1564611000	4.154	4.266437101227118
1564611600	4.183	4.167760884623816
1564612200	4.263	4.174762519359416
1564612800	4.358	4.239197026664319
1564613400	4.175	4.338475659990254
1564614000	4.369	4.195013712659534
1564614600	4.329	4.34349083221299
1564615200	4.342	4.335472360752438
1564615800	4.323	4.346396891663958
1564616400	4.381	4.323271165041042
1564617000	4.227	4.373748472631689
1564617600	4.294	4.247980027957993
1564618200	4.554	4.281781760990414
1564618800	4.535	4.509019318759291
1564619400	4.432	4.536383164321511
1564620000	4.384	4.451875484849632
1564620600	4.314	4.3939223644341014
1564621200	4.449	4.327713913811955
1564621800	4.255	4.421991533131984
1564622400	4.2	4.275404042370038
1564623000	4.332	4.205251314464021
1564623600	4.269	4.301658794795632
1564624200	4.42	4.27558275168716
1564624800	4.259	4.400045914709444
1564625400	4.182	4.278275972936522
1564626000	4.416	4.198016899590592
1564626600	4.536	4.3741302238079465
1564627200	4.548	4.518740324854619
1564627800	4.474	4.548814835448843
1564628400	4.477	4.483691407552013
1564629000	4.412	4.483825391870649
1564629600	4.383	4.420387924982711
1564630200	4.405	4.385269168494666
1564630800	4.486	4.394671557371631
1564631400	4.506	4.464881854333861
1564632000	4.343	4.497856135081419
1564632600	4.278	4.366971557063885
1564633200	4.168	4.289015306251142
1564633800	4.337	4.179615950207432
1564634400	4.196	4.305687389768082
1564635000	4.397	4.206209653701755
1564635600	4.32	4.365611562777806
1564636200	4.477	4.323268150264448
1564636800	4.545	4.461890560267905
1564637400	4.264	4.537752208563762
1564638000	4.293	4.312431903933124
1564638600	4.35	4.294275544174465
1564639200	4.263	4.333142730821427
1564639800	4.394	4.271707129661083
1564640400	4.582	4.364506414441171
1564641000	4.579	4.546311136235229
1564641600	4.633	4.578734277053426
1564642200	4.374	4.631014220576963
1564642800	4.35	4.421023512366201
1564643400	4.474	4.3622909866762924
1564644000	4.436	4.445378685892981
1564644600	4.556	4.43295053039722
1564645200	4.526	4.526169333092162
1564645800	4.2	4.5220136948210286
1564646400	4.49	4.24977465094018
1564647000	4.461	4.443583666476438
1564647600	4.506	4.454858770885896
1564648200	4.447	4.4976799761140605
1564648800	4.568	4.444879701128386
1564649400	4.505	4.551336864882176
1564650000	4.558	4.508936467856624
1564650600	4.61	4.551303907704387
1564651200	4.575	4.59794467190094
1564654200	4.526	4.5773360525860936
1564654800	4.474	4.533580038066152
1564655400	4.462	4.481154976854117
1564656000	4.403	4.461326742343873
1564656600	4.368	4.405885553698659
1564657200	4.393	4.367946313014508
1564657800	4.262	4.382848013804072
1564658400	4.342	4.275339363005158
1564659000	3.98	4.32756347838075
1564659600	3.749	4.021442327378152
1564660200	3.676	3.766084031329981
1564660800	3.613	3.6581097614662514
1564661400	3.534	3.5887657251664624
1564662000	3.586	3.5116030062068346
1564662600	3.415	3.5537425606625725
1564663200	3.342	3.4160488728727856
1564663800	3.179	3.3289527402850467
1564664400	3.123	3.164412029816062
1564665000	3.265	3.0994774567189096
1564665600	4.242	3.233404121610771
1564666200	4.446	4.132638075718622
1564666800	4.463	4.448491626314379
1564667400	4.397	4.48249842836379
1564668000	4.263	4.417923398566718
1564668600	4.2	4.293981058485863
1564669200	4.251	4.211029910202554
1564669800	4.23	4.225350665634467
1564670400	4.263	4.211161477509147
1564671000	4.21	4.236794977538274
1564671600	4.324	4.210715378931773
1564672200	4.298	4.309371245671519
1564672800	4.023	4.302847349818791
1564673400	4.248	4.063295957649147
1564674000	4.202	4.213873420768834
1564674600	4.306	4.200726958877896
1564675800	4.291	4.293822730077909
1564676400	4.359	4.2851012002708035
1564677000	3.942	4.354174806945193
1564677600	4.194	4.000402945157391
1564678200	4.276	4.152414454623018
1564678800	4.338	4.250227847457197
1564679400	4.051	4.330792536718268
1564680000	4.195	4.082472785649212
1564680600	3.934	4.174718414356913
1564681200	3.629	3.9655961725769475
1564681800	3.583	3.6510784154097053
1564682400	3.657	3.56470348995105
1564683000	4.164	3.6267682754757566
1564683600	4.14	4.091176816002181
1564684200	3.892	4.151242755806089
1564684800	3.679	3.934311207046852
1564685400	3.526	3.70090336207958
1564686000	3.691	3.5291764421436307
1564686600	3.783	3.6470978904685007
1564687200	4.115	3.747964072856163
1564687800	4.044	4.044209756548076
1564688400	4.238	4.036622102159159
1564689000	4.108	4.22816933264379
1564689600	4.017	4.136281480822437
1564690200	4.049	4.037373519269777
1564690800	4.282	4.0442675936705
1564691400	4.572	4.2448898104064146
1564692000	4.604	4.523849374392471
1564692600	4.513	4.600660395046711
1564693200	4.383	4.53725067234845
1564693800	4.332	4.410036902369253
1564694400	4.399	4.345757467036636
1564695000	4.263	4.382463787637404
1564695600	4.371	4.275058882212528
1564696200	4.291	4.344371308690729
1564696800	4.346	4.291367907586777
1564697400	4.295	4.33895097171543
1564698000	4.421	4.300059555987892
1564698600	4.348	4.405045670101529
1564699200	4.405	4.356474223274462
1564699800	4.426	4.398488175135212
1564700400	4.415	4.422035732050686
1564701000	4.339	4.417905761112531
1564701600	4.369	4.35068837951101
1564702200	4.394	4.363365931862836
1564702800	4.344	4.387204924175044
1564703400	4.592	4.348363999641815
1564704000	4.421	4.552811510928016
1564704600	4.483	4.442787279309887
1564705200	4.473	4.478972549767761
1564705800	4.777	4.470811594128497
1564706400	4.697	4.731101252684054
1564707000	4.486	4.7023056455884635
1564707600	4.481	4.525633797901241
1564708200	4.5	4.487910406414038
1564708800	4.51	4.4911568143424825
1564709400	4.456	4.498995379549528
1564710000	4.507	4.45427176126794
1564710600	4.526	4.491435545548014
1564711200	4.428	4.514339089939868
1564711800	4.53	4.442823799014807
1564712400	4.436	4.515339228554806
1564713000	4.496	4.446219700416493
1564713600	4.524	4.486298425696052
1564714200	4.533	4.514283517141271
1564714800	4.393	4.531363572583218
1564715400	4.464	4.411715880795728
1564716000	4.447	4.452776616756383
1564716600	4.28	4.444662214123411
1564717200	4.19	4.301585794263742
1564717800	4.124	4.198426627270349
1564718400	4.28	4.126314396503556
1564719000	4.228	4.249811556422587
1564719600	4.259	4.228891876659337
1564720200	4.276	4.255269039863645
1564720800	4.22	4.270433923922536
1564721400	4.23	4.231429895482465
1564722000	4.235	4.2310412740805745
1564722600	4.478	4.232468403754586
1564723200	4.293	4.441596309864931
1564723800	4.196	4.317121895794491
1564724400	4.417	4.215204041487049
1564725000	4.188	4.380137596258111
1564725600	4.036	4.220892098237861
1564726200	4.329	4.0558314146166445
1564726800	4.052	4.273154501404702
1564727400	3.91	4.086586447366518
1564728000	3.779	3.9214358505130478
1564728600	4.13	3.7778764916034526
1564729200	4.093	4.075418445725289
1564729800	4.129	4.09125778288008
1564730400	4.001	4.130027290218405
1564731000	4.191	4.012997563248688
1564731600	4.196	4.164127390888671
1564732200	4.317	4.200460012557363
1564732800	4.575	4.305407852194248
1564733400	4.487	4.535132697629944
1564734000	4.571	4.5046535318950145
1564734600	4.667	4.572394118679395
1564735200	4.573	4.655859073892682
1564735800	4.616	4.59712574960136
1564736400	4.718	4.609367205822837
1564737000	4.773	4.69717817846457
1564737600	4.786	4.756570600605799
1564738200	4.333	4.778213165644109
1564738800	4.203	4.408782771968636
1564739400	4.345	4.234348143111323
1564740000	4.258	4.31105143791362
1564740600	4.295	4.252433842005195
1564741200	4.487	4.276569921046201
1564741800	4.572	4.448410445738028
1564742400	4.545	4.5613603277282335
1564743000	4.513	4.558828399316469
1564743600	4.48	4.528980520751859
1564744200	4.474	4.491791047915962
1564744800	4.379	4.473941735501398
1564745400	4.53	4.390548349168697
1564746000	4.543	4.500249857828908
1564746600	4.592	4.5299076189884016
1564747200	4.545	4.584004306222054
1564747800	4.484	4.551511066152364
1564748400	4.493	4.496707036013571
1564749000	4.455	4.491139511083793
1564749600	4.357	4.457218626647571
1564750200	4.438	4.367724440074518
1564750800	4.353	4.4193912280232714
1564751400	4.443	4.359122686834887
1564752000	4.37	4.427345956497081
1564752600	4.414	4.376269185909836
1564753200	4.371	4.408885189936426
1564753800	4.528	4.373885510300757
1564754400	4.638	4.505443207626353
1564755000	4.569	4.618643123154279
1564755600	4.429	4.582454146071004
1564756200	4.393	4.455247978634231
1564756800	4.409	4.401478060882264
1564757400	4.381	4.40300622270224
1564758000	4.212	4.377458263597405
1564758600	4.491	4.229154644497619
1564759200	4.342	4.4418495525213055
1564759800	4.376	4.355789024297295
1564760400	4.371	4.375568148197033
1564761000	4.31	4.367818256487886
1564761600	4.352	4.321551088113289
1564762200	4.28	4.342822586350923
1564762800	4.263	4.286167377204039
1564763400	4.214	4.264055136650974
1564764000	4.183	4.213209379939337
1564764600	4.315	4.1852115044291995
1564765200	4.105	4.291560791747819
1564765800	4.249	4.131050025727862
1564766400	4.263	4.229455467635305
1564767000	4.356	4.254170813284733
1564767600	4.474	4.3489997719984705
1564768200	4.263	4.456894940821889
1564768800	4.401	4.298415352886541
1564769400	4.12	4.386486820683951
1564770000	4.217	4.156564108720003
1564770600	4.258	4.20356866118093
1564771200	4.216	4.236617811088138
1564771800	4.241	4.220244276283273
1564772400	3.998	4.230389391788085
1564773000	4.141	4.026571618393157
1564773600	4.198	4.122565658173676
1564774200	4.167	4.179047044075226
1564774800	4.172	4.173906768308554
1564775400	4.25	4.165449460088759
1564776000	4.184	4.238859216559262
1564776600	4.191	4.197545909525981
1564777200	4.257	4.189915392948818
1564777800	4.262	4.246929725923367
1564778400	4.116	4.261374181065617
1564779000	4.206	4.136601358209409
1564779600	4.184	4.1920105604019815
1564780200	4.326	4.1840245266888605
1564780800	4.273	4.306121503658673
1564781400	4.385	4.278157040888843
1564782000	4.503	4.372926570955314
1564782600	4.401	4.485495462715884
1564783200	4.468	4.423269540550991
1564783800	4.436	4.464293910830046
1564784400	4.428	4.440056912960719
1564785000	4.236	4.432069152218083
1564785600	4.359	4.261584148850245
1564786200	4.399	4.338785278704428
1564786800	4.406	4.382368914156641
1564787400	4.38	4.403196374666388
1564788000	4.417	4.381517411131874
1564788600	4.431	4.411631688741533
1564789200	4.542	4.4295019758348495
1564789800	4.403	4.5260153028479015
1564790400	4.367	4.42372475159543
1564791000	4.486	4.374331467494684
1564791600	4.489	4.463919240353777
1564792200	4.427	4.485643744804908
1564792800	4.506	4.434533175724404
1564793400	4.514	4.491101901820742
1564794000	4.527	4.510361170285194
1564794600	4.549	4.52412409526374
1564795200	4.415	4.545680672010564
1564795800	4.497	4.43576961834802
1564796400	4.374	4.482937522665358
1564797000	4.424	4.387383107380402
1564797600	4.562	4.4144319939551995
1564798200	4.315	4.531469961430863
1564798800	4.104	4.349326457507168
1564799400	4.114	4.133060553785312
1564800000	4.282	4.104434776584437
1564800600	5.039	4.2477629767484215
1564801200	5.042	4.913073782341343
1564801800	5.019	5.045194322964058
1564802400	5.019	5.037158229367041
1564803000	5.017	5.024810075940368
1564803600	5.025	5.032197627239393
1564804200	5.009	5.022555530669895
1564804800	5.016	5.004670175509958
1564805400	4.999	4.995294618469215
1564806000	5.02	4.985829981175728
1565313000	5.034	5.010762930492288
1565313600	5.04	5.024902565577519
1565314200	5.062	5.033020208518053
1565314800	5.078	5.052785924613932
1565315400	5.074	5.070122683058961
1565316000	5.072	5.070416111715948
1565316600	5.068	5.068991204012725
1565317200	5.065	5.064261385943466
1565317800	5.082	5.060207123086634
1565318400	5.093	5.072743494301905
1565319000	5.081	5.083922266110658
1565319600	5.088	5.077250592699382
1565320200	5.081	5.08197488381348
1565320800	5.07	5.076966200747862
1565321400	5.074	5.066833018515736
1565322000	5.078	5.067645532780393
1565322600	5.079	5.0704059894297435
1565323200	5.088	5.072169919482392
1565323800	5.089	5.080466377636042
1565324400	5.088	5.082882881219946
1565325000	5.093	5.0829199919157535
1565325600	5.091	5.086964607337169
1565326200	5.091	5.085753929703229
1565326800	5.089	5.0854251271682385
1565327400	5.09	5.083700013847026
1565328000	5.083	5.083881807570659
1565328600	5.079	5.078417838403892
1565329200	5.078	5.074024277959902
1565329800	5.069	5.072098698202086
1565330400	5.069	5.064513481840677
1565331000	5.068	5.062954345688012
1565331600	5.07	5.0618479510574
1565332200	5.074	5.063309069240276
1565332800	5.075	5.067191214918492
1565333400	5.019	5.068925150267427
1565334000	5.017	5.024216379529213
1565334600	5.007	5.01291415560832
1565335200	5.016	5.001524996268561
1565335800	5.035	5.006370860637984
1565336400	5.03	5.023708475500738
1565337000	5.036	5.023950032572397
1565337600	5.051	5.029728700866942
1565338200	5.052	5.043930177674632
1565338800	5.056	5.046841478997925
1565340000	5.059	5.050652878277696
1565340600	5.064	5.053415202610049
1565341200	5.068	5.057563725911513
1565341800	5.072	5.061908133604067
1565342400	5.064	5.06581759075999
1565343000	5.068	5.059978448337647
1565343600	5.065	5.062026906842537
1565344200	5.067	5.059781982319296
1565344800	5.065	5.060806018087803
1565345400	5.07	5.05941432160472
1565346000	5.073	5.063129263918341
1565346600	5.072	5.066420323568976
1565347200	5.066	5.066579816331011
1565347800	5.043	5.061679513774865
1565348400	5.043	5.042063556178406
1565349000	5.052	5.037534821966713
1565349600	5.051	5.043511271946946
1565350200	5.058	5.044060124304469
1565350800	5.06	5.050438712828065
1565351400	5.056	5.053724731362154
1565352000	5.068	5.051447302144773
1565352600	5.071	5.060874784812721
1565353200	5.063	5.064731777621388
1565353800	5.076	5.05901437770402
1565354400	5.074	5.068371184177035
1565355000	5.064	5.068396384485911
1565355600	5.047	5.060510075174266
1565356200	5.053	5.045166234766859
1565356800	5.056	5.046028010888396
1565357400	5.052	5.048535431822791
1565358000	5.04	5.046294308821548
1565358600	5.025	5.0361984681101895
1565359200	5.047	5.0221707053054425
1565359800	5.055	5.036986932693557
1565360400	5.012	5.046637329993826
1565361000	5.009	5.014089825296654
1565361600	5.009	5.00510059638548
1565362200	4.991	5.002643583089444
1565362800	5.008	4.987462530145495
1565363400	4.993	4.998639899713861
1565364000	4.979	4.988398461031408
1565364600	4.998	4.975624625753248
1565365200	4.961	4.989383563391029
1565365800	4.959	4.961405887553065
1565366400	4.98	4.954238353207944
1565367000	5.007	4.969928281792699
1565367600	5.008	4.994701213822414
1565368200	5.016	5.001854139929655
1565368800	5.022	5.010535559366987
1565369400	5.022	5.0164815822081
1565370000	5.02	5.018072197968159
1565370600	5.015	5.016141548385392
1565371200	5.015	5.010762109318293
1565371800	5.006	5.009222911949127
1565372400	5.005	5.0018365892593755
1565373000	5.012	4.999390958959926
1565373600	5.012	5.004496556860626
1565374200	5.021	5.0057766043738825
1565374800	4.993	5.0136645697172115
1565375400	4.976	4.992782827178919
1565376000	4.974	4.974545865464507
1565376600	4.99	4.96878065681782
1565377200	4.995	4.980116029461387
1565377800	4.998	4.986815950588837
1565378400	5.003	4.991438661534875
1565379000	4.983	4.996749093177077
1565379600	5.009	4.982123180402974
1565380200	5.013	4.9999679240341655
1565380800	5.023	5.006138782571861
1565381400	5.027	5.015476911900519
1565382000	5.019	5.021002457423958
1565382600	5.03	5.015755578094881
1565383200	5.026	5.023291963156049
1565383800	5.027	5.021574646146911
1565384400	5.025	5.021282688733233
1565385000	5.029	5.019729265647362
1565385600	5.02	5.022526221656416
1565386200	5.016	5.015896816179907
1565386800	5.02	5.01145012430838
1565387400	5.004	5.013364491513224
1565388000	4.941	5.000932147387731
1565388600	4.927	4.947166002622792
1565389200	4.92	4.9243706465047365
1565389800	4.935	4.913271839563605
1565390400	4.921	4.9237528530471515
1565391000	4.965	4.915538959808698
1565391600	4.979	4.950905163989093
1565392200	5.006	4.97029020323542
1565392800	4.997	4.997798886341411
1565393400	5.003	4.995596319268366
1565394000	4.988	4.999416768408816
1565394600	4.978	4.986936501972042
1565395200	4.997	4.975877473384095
1565395800	5.001	4.987479915931233
1565396400	4.998	4.993097440307916
1565397000	5.005	4.992321700327073
1565397600	5.005	4.99858189030994
1565398200	4.995	4.999688083781253
1565398800	4.995	4.99198204759479
1565399400	4.986	4.990215014058242
1565400000	4.989	4.9817993032830445
1565400600	4.993	4.9825796029029545
1565401200	4.988	4.986159106479342
1565401800	4.97	4.982865711652686
1565402400	4.976	4.967867689846987
1565403000	4.978	4.969767830179867
1565403600	4.987	4.971432487163442
1565404200	4.993	4.9793581148016735
1565404800	4.998	4.986038505900956
1565405400	5.018	4.991667098660269
1565406000	5.025	5.00929495572726
1565406600	5.034	5.018820324693486
1565407200	5.005	5.027816554846846
1565407800	5.017	5.006121162231304
1565408400	5.052	5.010810210043442
1565409000	5.036	5.0391055744526305
1565409600	5.047	5.032290560095691
1565410200	5.055	5.040178100920269
1565410800	5.055	5.048148542955532
1565411400	5.074	5.04965785861938
1565412000	5.075	5.0658359057039375
1565412600	5.061	5.069214451056636
1565413200	5.052	5.058340947412251
1565413800	5.077	5.049381245146128
1565414400	5.065	5.0665281762612295
1565415000	5.043	5.060307240792421
1565415600	5.039	5.0418550131040085
1565416200	5.028	5.03433232445901
1565416800	5.039	5.023569218524784
1565417400	5.033	5.030475990600704
1565418000	5.018	5.027225904364663
1565418600	5.084	5.014315854515793
1565419200	5.094	5.065640214427379
1565419800	5.086	5.084976112375116
1565420400	5.087	5.083485606803156
1565421000	5.065	5.084119753709212
1565421600	5.05	5.065275019496496
1565422200	5.04	5.048615927499309
1565422800	5.035	5.036181977881197
1565423400	5.03	5.027863240796486
1565424000	5.029	5.023259926030144
1565424600	5.023	5.0223049050295465
1565425200	4.994	5.017531027278552
1565425800	4.994	4.993592724228439
1565426400	4.993	4.988580940632203
1565427000	4.991	4.986452319998601
1565427600	5.013	4.9845380696688135
1565428200	5.017	5.00256648439137
1565428800	5.013	5.009855206646437
1565429400	5.011	5.008736425089208
1565430000	4.993	5.007320338328459
1565430600	4.931	4.99165942517127
1565431200	4.921	4.937585062007021
1565431800	4.933	4.9177192648767925
1565432400	4.937	4.922433590689947
1565433000	4.976	4.92732811533367
1565433600	4.988	4.961805333197665
1565434200	4.979	4.979469483234573
1565434800	5.007	4.976736226573019
1565435400	4.997	4.999690946621657
1565436000	4.998	4.994930224361166
1565436600	4.995	4.993926902018232
1565437200	5.001	4.99085666787103
1565437800	5.031	4.99417326081773
1565438400	5.018	5.019118682628348
1565439000	5.016	5.014518102845394
1565439600	5.012	5.011801204850302
1565440200	5.024	5.0081206435834575
1565440800	5.033	5.016513498234239
1565441400	5.027	5.025353232569877
1565442000	5.035	5.022400967111658
1565442600	5.038	5.028029027186764
1565443200	5.052	5.03206600487013
1565443800	5.051	5.044118999275557
1565444400	5.049	5.045798638448623
1565445000	5.056	5.044339833628679
1565445600	5.063	5.049507318766212
1565446200	5.173	5.056183536854661
1565446800	5.191	5.145154790788935
1565447400	5.188	5.1792718135787394
1565448000	5.19	5.186453010179745
1565448600	5.186	5.189615865474808
1565449200	5.184	5.185198715820617
1565449800	5.175	5.18092829618352
1565450400	5.175	5.17138516306401
1565451000	5.168	5.1668899784372915
1565451600	5.15	5.162031941378273
1565452800	5.166	5.147210736201518
1565453400	5.161	5.156417585555956
1565454000	5.154	5.154582919496513
1565454600	5.154	5.149050593507722
1565455200	5.171	5.148219084270297
1565455800	5.163	5.161110446881966
1565456400	5.171	5.158154233831976
1565457000	5.167	5.16422915534886
1565457600	5.141	5.161777332825198
1565458200	5.148	5.140771799946217
1565458800	5.118	5.141497080169796
1565459400	5.104	5.116963808075973
1565460000	5.104	5.100081130933785
1565460600	5.101	5.096839031633967
1565461200	5.082	5.093387046563887
1565461800	5.142	5.078498907736698
1565462400	5.114	5.124048282028068
1565463000	5.109	5.1114862514257915
1565463600	5.13	5.1061632530217915
1565464200	5.141	5.121463029815077
1565464800	5.144	5.132298556518527
1565465400	5.157	5.137892202765352
1565466000	5.154	5.149596234642543
1565466600	5.147	5.148341963530003
1565467200	5.159	5.143887154648856
1565467800	5.155	5.151763295344352
1565468400	5.153	5.149281326856825
1565469000	5.16	5.1474562933338674
1565469600	5.159	5.152691652830471
1565470200	5.15	5.152732520611306
1565470800	5.152	5.146078926328151
1565471400	5.154	5.1460958146234175
1565472000	5.152	5.147117480895547
1565472600	5.163	5.146108267640953
1565473200	5.159	5.154741590168284
1565473800	5.161	5.153378461397466
1565474400	5.169	5.1549971805716615
1565475000	5.165	5.161806601803077
1565475600	5.161	5.1597971807465
1565476200	5.165	5.156297595585146
1565476800	5.162	5.158504693344212
1565477400	5.157	5.1562197234058385
1565478000	5.158	5.152073755118492
1565478600	5.15	5.151765201745439
1565479200	5.136	5.1451460424157744
1565479800	5.139	5.132798954094433
1565480400	5.142	5.13230082265283
1565481000	5.119	5.134323550741458
1565481600	5.119	5.116863873988826
1565482200	5.117	5.113246123532834
1565482800	5.125	5.110564732374501
1565483400	5.109	5.116635576442401
1565484000	5.116	5.105751715128266
1565484600	5.099	5.108763387710432
1565485200	5.12	5.095927707243006
1565485800	5.134	5.1102573936121605
1565486400	5.14	5.124379799724511
1565487000	5.162	5.1325571566285335
1565487600	5.178	5.152337407319273
1565488200	5.174	5.169661072886229
1565488800	5.172	5.170219496608142
1565489400	5.168	5.168917628824879
1565490000	5.165	5.1640345032207415
1565490600	5.182	5.159986801977693
1565491200	5.193	5.172290427638918
1565491800	5.181	5.183413602542234
1565492400	5.188	5.1771094358931355
1565493000	5.181	5.181760753794917
1565493600	5.17	5.176779240825854
1565494200	5.174	5.166720133025899
1565494800	5.178	5.167382594145287
1565495400	5.179	5.169973876643061
1565496000	5.188	5.17187525898204
1565496600	5.189	5.1801428128134495
1565497200	5.188	5.18257066384438
1565497800	5.193	5.182728124635932
1565498400	5.191	5.186707369045768
1565499000	5.191	5.185491718430553
1565499600	5.189	5.1851929270592985
1565500200	5.19	5.183477830207245
1565500800	5.183	5.183593376336148
1565501400	5.179	5.17825180678127
1565502000	5.178	5.173817904986239
1565502600	5.169	5.171841043098167
1565503200	5.169	5.164327134552871
1565503800	5.168	5.162697449926009
1565504400	5.17	5.161564382545968
1565505000	5.174	5.162987785409321
1565505600	5.175	5.1668937076091845
1565506200	5.119	5.1686274260074185
1565506800	5.117	5.124560778494404
1565507400	5.107	5.112775250098382
1565508000	5.116	5.10121427068053
1565508600	5.13	5.105792527552858
1565509200	5.136	5.1191702212848345
1565509800	5.151	5.127428199963073
1565510400	5.152	5.142289903968288
1565511000	5.156	5.1474619130270725
1565511600	5.159	5.150835903837263
1565512800	5.164	5.1536904651453845
1565513400	5.168	5.15757648260132
1565514000	5.172	5.161361529612577
1565514600	5.164	5.165387393752528
1565515800	5.168	5.159792039771752
1565516400	5.165	5.1617640717270294
1565517000	5.167	5.159531951612675
1565517600	5.165	5.160498955564592
1565518200	5.17	5.159167097700662
1565518800	5.173	5.162778990597815
1565519400	5.172	5.166119575473703
1565520000	5.166	5.16632963846211
1565520600	5.143	5.161494289654079
1565521200	5.143	5.1420643256599705
1565521800	5.152	5.137288610820267
1565522400	5.151	5.143073066547132
1565523000	5.158	5.143674446306488
1565523600	5.16	5.1500955170056
1565524200	5.156	5.153406144237515
1565524800	5.168	5.151242129730639
1565525400	5.171	5.16055881677646
1565526000	5.163	5.16436501041249
1565526600	5.176	5.158826657878657
1565527200	5.174	5.168031203385857
1565527800	5.164	5.168088584513219
1565528400	5.147	5.160380214156846
1565529000	5.153	5.145148463521291
1565529600	5.156	5.145646466964328
1565530200	5.152	5.148178174344908
1565530800	5.14	5.146010898020076
1565531400	5.125	5.1360337099772515
1565532000	5.147	5.122056955278323
1565532600	5.155	5.1364935961850025
1565533200	5.073	5.14617018502722
1565533800	5.091	5.08284625622928
1565534400	5.088	5.083421459036553
1565535000	5.09	5.080133472408066
1565535600	5.086	5.081295696596446
1565536200	5.084	5.079829684824474
1565536800	5.075	5.077294644750994
1565537400	5.075	5.070475732275117
1565538000	5.068	5.070319678441698
1565538600	5.05	5.063018115036842
1565539200	5.066	5.047286953271713
1565539800	5.054	5.05684568285281
1565540400	5.054	5.049255160186222
1565541000	5.071	5.048019115774256
1565541600	5.063	5.061770652178697
1565542200	5.071	5.058150284963111
1565542800	5.067	5.0643641934964245
1565543400	5.041	5.062535253781608
1565544000	5.048	5.040553856003213
1565544600	5.018	5.041715583064355
1565545200	5.004	5.017065341499346
1565546400	5.004	5.000275658698003
1565547000	5.001	4.997136316743979
1565547600	4.982	4.993875832170828
1565548200	5.042	4.9786270766802545
1565548800	5.014	5.024968351049278
1565549400	5.009	5.011730544030087
1565550000	5.03	5.006261894937269
1565550600	5.041	5.021835063510048
1565551200	5.044	5.032948358983442
1565551800	5.057	5.038110743031532
1565552400	5.054	5.049997410377151
1565553000	5.047	5.048724968204961
1565553600	5.059	5.043903236712169
1565554200	5.055	5.052131698103759
1565554800	5.053	5.049625027682922
1565555400	5.06	5.047690772223453
1565556000	5.059	5.05301947776228
1565556600	5.05	5.0530715438705185
1565557200	5.052	5.046206811301779
1565557800	5.054	5.046361356394364
1565558400	5.052	5.047479187840132
1565559000	5.063	5.046367588656371
1565559600	5.059	5.055131990920474
1565560200	5.061	5.053666311184395
1565560800	5.069	5.0552559092104605
1565561400	5.065	5.06212438944291
1565562000	5.061	5.060074799475775
1565562600	5.065	5.056475851244606
1565563200	5.062	5.058803408850449
1565563800	5.057	5.0565102453334445
1565564400	5.058	5.052261968617775
1565565000	5.05	5.052053698150038
1565565600	5.036	5.04537905241272
1565566200	5.039	5.032905284448902
1565566800	5.042	5.0326083723108574
1565567400	5.019	5.034725301376199
1565568000	5.019	5.016949656405888
1565568600	5.017	5.0134939242636545
1565569200	5.025	5.010911566651487
1565569800	5.009	5.017074979731938
1565570400	5.016	5.005891713533428
1565571000	4.999	5.009176616027771
1565571600	5.02	4.996077798380599
1565572200	5.034	5.010762930492288
1565572800	5.04	5.024902565577519
1565573400	5.062	5.033020208518053
1565574000	5.078	5.052785924613932
1565574600	5.074	5.070122683058961
1565575200	5.072	5.070416111715948
1565575800	5.068	5.068991204012725
1565576400	5.065	5.064261385943466
1565577000	5.082	5.060207123086634
1565577600	5.093	5.072743494301905
1565578200	5.081	5.083922266110658
1565578800	5.088	5.077250592699382
1565579400	5.081	5.08197488381348
1565580000	5.07	5.076966200747862
1565580600	5.074	5.066833018515736
1565581200	5.078	5.067645532780393
1565581800	5.079	5.0704059894297435
1565582400	5.088	5.072169919482392
1565583000	5.089	5.080466377636042
1565583600	5.088	5.082882881219946
1565584200	5.093	5.0829199919157535
1565584800	5.091	5.086964607337169
1565585400	5.091	5.085753929703229
1565586000	5.089	5.0854251271682385
1565586600	5.09	5.083700013847026
1565587200	5.083	5.083881807570659
1565587800	5.079	5.078417838403892
1565588400	5.078	5.074024277959902
1565589000	5.069	5.072098698202086
1565589600	5.069	5.064513481840677
1565590200	5.068	5.062954345688012
1565590800	5.07	5.0618479510574
1565591400	5.074	5.063309069240276
1565592000	5.075	5.067191214918492
1565592600	5.019	5.068925150267427
1565593200	5.017	5.024216379529213
1565593800	5.007	5.01291415560832
1565594400	5.016	5.001524996268561
1565595000	5.035	5.006370860637984
1565595600	5.03	5.023708475500738
1565596200	5.036	5.023950032572397
1565596800	5.051	5.029728700866942
1565597400	5.052	5.043930177674632
1565598000	5.056	5.046841478997925
1565599200	5.059	5.050652878277696
1565599800	5.064	5.053415202610049
1565600400	5.068	5.057563725911513
1565601000	5.072	5.061908133604067
1565601600	5.064	5.06581759075999
1565602200	5.068	5.059978448337647
1565602800	5.065	5.062026906842537
1565603400	5.067	5.059781982319296
1565604000	5.065	5.060806018087803
1565604600	5.07	5.05941432160472
1565605200	5.073	5.063129263918341
1565605800	5.072	5.066420323568976
1565606400	5.066	5.066579816331011
1565607000	5.043	5.061679513774865
1565607600	5.043	5.042063556178406
1565608200	5.052	5.037534821966713
1565608800	5.051	5.043511271946946
1565609400	5.058	5.044060124304469
1565610000	5.06	5.050438712828065
1565610600	5.056	5.053724731362154
1565611200	5.068	5.051447302144773
1565611800	5.071	5.060874784812721
1565612400	5.063	5.064731777621388
1565613000	5.076	5.05901437770402
1565613600	5.074	5.068371184177035
1565614200	5.064	5.068396384485911
1565614800	5.047	5.060510075174266
1565615400	5.053	5.045166234766859
1565616000	5.056	5.046028010888396
1565616600	5.052	5.048535431822791
1565617200	5.04	5.046294308821548
1565617800	5.025	5.0361984681101895
1565618400	5.047	5.0221707053054425
1565619000	5.055	5.036986932693557
1565619600	5.012	5.046637329993826
1565620200	5.009	5.014089825296654
1565620800	5.009	5.00510059638548
1565621400	4.991	5.002643583089444
1565622000	5.008	4.987462530145495
1565622600	4.993	4.998639899713861
1565623200	4.979	4.988398461031408
1565623800	4.998	4.975624625753248
1565624400	4.961	4.989383563391029
1565625000	4.959	4.961405887553065
1565625600	4.98	4.954238353207944
1565626200	5.007	4.969928281792699
1565626800	5.008	4.994701213822414
1565627400	5.016	5.001854139929655
1565628000	5.022	5.010535559366987
1565628600	5.022	5.0164815822081
1565629200	5.02	5.018072197968159
1565629800	5.015	5.016141548385392
1565630400	5.015	5.010762109318293
1565631000	5.006	5.009222911949127
1565631600	5.005	5.0018365892593755
1565632200	5.012	4.999390958959926
1565632800	5.012	5.004496556860626
1565633400	5.021	5.0057766043738825
1565634000	4.993	5.0136645697172115
1565634600	4.976	4.992782827178919
1565635200	4.974	4.974545865464507
1565635800	4.99	4.96878065681782
1565636400	4.995	4.980116029461387
1565637000	4.998	4.986815950588837
1565637600	5.003	4.991438661534875
1565638200	5.013	4.996749093177077
1565638800	5.023	5.006481234474009
1565639400	5.027	5.016487577868345
1565640000	5.019	5.021412400900153
1565640600	5.03	5.015626013882906
1565641200	5.026	5.023186684193898
1565641800	5.027	5.021234186795342
1565642400	5.025	5.021508406965018
1565643000	5.029	5.019766970649902
1565643600	5.02	5.022492867174393
1565645400	5.016	5.015896816179907
1565646000	5.02	5.01145012430838
1565646600	5.004	5.013364491513224
1565647200	4.941	5.000932147387731
1565647800	4.927	4.947166002622792
1565648400	4.92	4.9243706465047365
1565649000	4.935	4.913271839563605
1565649600	4.921	4.9237528530471515
1565650200	4.965	4.915538959808698
1565650800	4.979	4.950905163989093
1565651400	5.006	4.97029020323542
1565652000	4.997	4.997798886341411
1565652600	5.003	4.995596319268366
1565653200	4.988	4.999416768408816
1565653800	4.978	4.986936501972042
1565654400	4.997	4.975877473384095
1565655000	5.001	4.987479915931233
1565655600	4.998	4.993097440307916
1565656200	5.005	4.992321700327073
1565656800	5.005	4.99858189030994
1565657400	4.995	4.999688083781253
1565658000	4.995	4.99198204759479
1565658600	4.986	4.990215014058242
1565659200	4.989	4.9817993032830445
1565659800	4.993	4.9825796029029545
1565660400	4.988	4.986159106479342
1565661000	4.97	4.982865711652686
1565661600	4.976	4.967867689846987
1565662200	4.978	4.969767830179867
1565662800	4.987	4.971432487163442
1565663400	4.993	4.9793581148016735
1565664000	4.998	4.986038505900956
1565664600	5.018	4.991667098660269
1565665200	5.025	5.00929495572726
1565665800	5.034	5.018820324693486
1565666400	5.005	5.027816554846846
1565667000	5.017	5.006121162231304
1565667600	5.052	5.010810210043442
1565668200	5.036	5.0391055744526305
1565668800	5.047	5.032290560095691
1565669400	5.055	5.040178100920269
1565670000	5.055	5.048148542955532
1565670600	5.074	5.04965785861938
1565671200	5.075	5.0658359057039375
1565671800	5.061	5.069214451056636
1565672400	5.052	5.058340947412251
1565673000	5.077	5.049381245146128
1565673600	5.065	5.0665281762612295
1565674200	5.043	5.060307240792421
1565674800	5.039	5.0418550131040085
1565675400	5.028	5.03433232445901
1565676000	5.039	5.023569218524784
1565676600	5.033	5.030475990600704
1565677200	5.018	5.027225904364663
1565677800	5.084	5.014315854515793
1565678400	5.094	5.065640214427379
1565679000	5.086	5.084976112375116
1565679600	5.087	5.083485606803156
1565680200	5.065	5.084119753709212
1565680800	5.05	5.065275019496496
1565681400	5.04	5.048615927499309
1565682000	5.035	5.036181977881197
1565682600	5.03	5.027863240796486
1565683200	5.029	5.023259926030144
1565683800	5.023	5.0223049050295465
1565684400	4.994	5.017531027278552
1565685000	4.994	4.993592724228439
1565685600	4.993	4.988580940632203
1565686200	4.991	4.986452319998601
1565686800	5.013	4.9845380696688135
1565687400	5.017	5.00256648439137
1565688000	5.013	5.009855206646437
1565688600	5.011	5.008736425089208
1565689200	4.993	5.007320338328459
1565689800	4.931	4.99165942517127
1565690400	4.921	4.937585062007021
1565691000	4.933	4.9177192648767925
1565691600	4.937	4.922433590689947
1565692200	4.976	4.92732811533367
1565692800	4.988	4.961805333197665
1565693400	4.979	4.979469483234573
1565694000	5.007	4.976736226573019
1565694600	4.997	4.999690946621657
1565695200	4.998	4.994930224361166
1565695800	4.995	4.993926902018232
1565696400	5.001	4.99085666787103
1565697000	5.031	4.99417326081773
1565697600	5.016	5.019118682628348
1565698200	5.012	5.012901121320999
1565698800	5.024	5.008222164870865
1565699400	5.033	5.0170055703673375
1565700000	5.027	5.025627624453106
1565700600	5.035	5.022693799030925
1565701200	5.038	5.0284559705895
1565701800	5.052	5.031501350157462
1565702400	5.051	5.044022917711595
1565703000	5.049	5.045883623704629
1565704200	5.056	5.044339833628679
1565704800	5.063	5.049507318766212
1565705400	5.068	5.056183536854661
1565706000	5.073	5.061416673447402
1565706600	5.091	5.0666100472236275
1565707200	5.088	5.081955569233974
1565707800	5.09	5.08306699282077
1565708400	5.086	5.085041698898028
1565709000	5.084	5.081803534507727
1565709600	5.075	5.079070712774095
1565710200	5.075	5.0710733257226845
1565710800	5.068	5.069079970287905
1565711400	5.05	5.0627577103789045
1565712000	5.066	5.047286953271713
1565712600	5.061	5.05684568285281
1565713200	5.054	5.054895719537527
1565713800	5.071	5.04925894176921
1565714400	5.063	5.062124455299086
1565715000	5.071	5.058205514898817
1565715600	5.067	5.064244288486597
1565716200	5.048	5.062450640168401
1565716800	5.018	5.046110326178471
1565717400	5.004	5.0186271533770554
1565718000	5.004	5.000904347585482
1565718600	5.001	4.996463858932374
1565719800	4.982	4.993688245458332
1565720400	5.042	4.978194990908462
1565721000	5.009	5.024462533841972
1565721600	5.03	5.007983282729992
1565722200	5.041	5.022618312821292
1565723400	5.044	5.0341053086498215
1565724000	5.057	5.03832585921304
1565724600	5.054	5.049911597040495
1565725200	5.047	5.049878749331426
1565725800	5.059	5.042941493078161
1565726400	5.055	5.051968159021069
1565727000	5.053	5.049758039095593
1565728200	5.06	5.047690772223453
1565728800	5.059	5.05301947776228
1565729400	5.05	5.0530715438705185
1565730000	5.052	5.046206811301779
1565730600	5.054	5.046361356394364
1565731200	5.052	5.047479187840132
1565731800	5.063	5.046367588656371
1565732400	5.059	5.055131990920474
1565733000	5.061	5.053666311184395
1565733600	5.069	5.0552559092104605
1565734200	5.065	5.06212438944291
1565734800	5.061	5.060074799475775
1565735400	5.065	5.056475851244606
1565736000	5.062	5.058803408850449
1565736600	5.057	5.0565102453334445
1565737200	5.058	5.052261968617775
1565737800	5.05	5.052053698150038
1565738400	5.036	5.04537905241272
1565739000	5.039	5.032905284448902
1565739600	5.042	5.0326083723108574
1565740200	5.019	5.034725301376199
1565740800	5.019	5.016949656405888
1565741400	5.017	5.0134939242636545
1565742000	5.025	5.010911566651487
1565742600	5.009	5.017074979731938
1565743200	5.016	5.005891713533428
1565743800	4.999	5.009176616027771
1565744400	5.02	4.996077798380599
1565745000	5.034	5.010762930492288
1565745600	5.04	5.024902565577519
1565746200	5.062	5.033020208518053
1565746800	5.078	5.052785924613932
1565747400	5.074	5.070122683058961
1565748000	5.072	5.070416111715948
1565748600	5.068	5.068991204012725
1565749200	5.065	5.064261385943466
1565749800	5.082	5.060207123086634
1565750400	5.093	5.072743494301905
1565751000	5.081	5.083922266110658
1565751600	5.088	5.077250592699382
1565752200	5.081	5.08197488381348
1565752800	5.07	5.076966200747862
1565753400	5.074	5.066833018515736
1565754000	5.078	5.067645532780393
1565754600	5.079	5.0704059894297435
1565755200	5.088	5.072169919482392
1565755800	5.089	5.080466377636042
1565756400	5.088	5.082882881219946
1565757000	5.093	5.0829199919157535
1565757600	5.091	5.086964607337169
1565758200	5.091	5.085753929703229
1565758800	5.089	5.0854251271682385
1565759400	5.059	5.083700013847026
1565760000	5.064	5.059011777010646
1565760600	5.068	5.0576385499608865
1565761200	5.072	5.060181311115276
1565761800	5.064	5.064053724143714
1565762400	5.068	5.059212702732822
1565763000	5.065	5.061535904077181
1565763600	5.067	5.059720363929782
1565764200	5.065	5.061342975634894
1565764800	5.07	5.059570928850488
1565778000	5.073	5.063129263918341
1565778600	5.072	5.066420323568976
1565779200	5.066	5.066579816331011
1565779800	5.043	5.061679513774865
1565780400	5.043	5.042063556178406
1565781000	5.052	5.037534821966713
1565781600	5.051	5.043511271946946
1565782200	5.058	5.044060124304469
1565782800	5.06	5.050438712828065
1565783400	5.056	5.053724731362154
1565784000	5.068	5.051447302144773
1565784600	5.071	5.060874784812721
1565785200	5.063	5.064731777621388
1565785800	5.076	5.05901437770402
1565786400	5.074	5.068371184177035
1565787000	5.064	5.068396384485911
1565787600	5.047	5.060510075174266
1565788200	5.053	5.045166234766859
1565788800	5.056	5.046028010888396
1565789400	5.052	5.048535431822791
1565790000	5.04	5.046294308821548
1565790600	5.025	5.0361984681101895
1565791200	5.047	5.0221707053054425
1565791800	5.055	5.036986932693557
1565792400	5.012	5.046637329993826
1565793000	5.009	5.014089825296654
1565793600	5.009	5.00510059638548
1565794200	4.991	5.002643583089444
1565794800	5.008	4.987462530145495
1565795400	4.993	4.998639899713861
1565796000	4.979	4.988398461031408
1565796600	4.998	4.975624625753248
1565797200	4.961	4.989383563391029
1565797800	4.959	4.961405887553065
1565798400	4.98	4.954238353207944
1565799000	5.007	4.969928281792699
1565799600	5.008	4.994701213822414
1565800200	5.016	5.001854139929655
1565800800	5.022	5.010535559366987
1565801400	5.022	5.0164815822081
1565802000	5.02	5.018072197968159
1565802600	5.015	5.016141548385392
1565803200	5.015	5.010762109318293
1565803800	5.006	5.009222911949127
1565804400	5.005	5.0018365892593755
1565805000	5.012	4.999390958959926
1565805600	5.012	5.004496556860626
1565806200	5.021	5.0057766043738825
1565806800	4.993	5.0136645697172115
1565807400	4.976	4.992782827178919
1565808000	4.974	4.974545865464507
1565808600	4.99	4.96878065681782
1565809200	4.995	4.980116029461387
1565809800	4.998	4.986815950588837
1565810400	5.003	4.991438661534875
1565811000	4.983	4.996749093177077
1565811600	5.009	4.982123180402974
1565812200	5.013	4.9999679240341655
1565812800	5.023	5.006138782571861
1565813400	5.027	5.015476911900519
1565814000	5.019	5.021002457423958
1565814600	5.03	5.015755578094881
1565815200	5.026	5.023291963156049
1565815800	5.027	5.021574646146911
1565816400	5.025	5.021282688733233
1565817000	5.029	5.019729265647362
1565817600	5.02	5.022526221656416
1565818200	5.016	5.015896816179907
1565818800	5.02	5.01145012430838
1565819400	5.004	5.013364491513224
1565820000	4.941	5.000932147387731
1565820600	4.927	4.947166002622792
1565821200	4.92	4.9243706465047365
1565821800	4.935	4.913271839563605
1565822400	4.921	4.9237528530471515
1565823000	4.965	4.915538959808698
1565823600	4.979	4.950905163989093
1565824200	5.006	4.97029020323542
1565824800	4.997	4.997798886341411
1565825400	5.003	4.995596319268366
1565826000	4.988	4.999416768408816
1565826600	4.978	4.986936501972042
1565827200	4.997	4.975877473384095
1565827800	5.001	4.987479915931233
1565828400	4.998	4.993097440307916
1565829000	5.005	4.992321700327073
1565829600	5.005	4.99858189030994
1565830200	4.995	4.999688083781253
1565830800	4.995	4.99198204759479
1565831400	4.986	4.990215014058242
1565832000	4.989	4.9817993032830445
1565832600	4.993	4.9825796029029545
1565833200	4.988	4.986159106479342
1565833800	4.97	4.982865711652686
1565834400	4.976	4.967867689846987
1565835000	4.978	4.969767830179867
1565835600	4.987	4.971432487163442
1565836200	4.993	4.9793581148016735
1565836800	4.998	4.986038505900956
1565837400	5.018	4.991667098660269
1565838000	5.025	5.00929495572726
1565838600	5.034	5.018820324693486
1565839200	5.005	5.027816554846846
1565839800	5.017	5.006121162231304
1565840400	5.052	5.010810210043442
1565841000	5.036	5.0391055744526305
1565841600	5.047	5.032290560095691
1565842200	5.055	5.040178100920269
1565842800	5.055	5.048148542955532
1565843400	5.074	5.04965785861938
1565844000	5.075	5.0658359057039375
1565844600	5.061	5.069214451056636
1565845200	5.052	5.058340947412251
1565845800	5.077	5.049381245146128
1565846400	5.065	5.0665281762612295
1565847000	5.043	5.060307240792421
1565847600	5.039	5.0418550131040085
1565848200	5.028	5.03433232445901
1565848800	5.039	5.023569218524784
1565849400	5.033	5.030475990600704
1565850000	5.018	5.027225904364663
1565850600	5.094	5.014315854515793
1565851200	5.086	5.073662615418345
1565851800	5.087	5.080297681073465
1565852400	5.065	5.0833758359033485
1565853000	5.04	5.066289686474623
1565853600	5.035	5.0411032477531
1565854200	5.03	5.03093736225621
1565854800	5.029	5.023858787557859
1565855400	5.023	5.0204646553566015
1565856000	4.994	5.016804300948268
1565857200	4.994	4.993019062690913
1565857800	4.993	4.9885101365069024
1565858400	4.991	4.986686673185362
1565859000	5.013	4.984598858986416
1565860200	5.017	5.00256648439137
1565860800	5.013	5.009855206646437
1565861400	5.011	5.008736425089208
1565862000	4.993	5.007320338328459
1565862600	4.931	4.99165942517127
1565863200	4.921	4.937585062007021
1565863800	4.933	4.9177192648767925
1565864400	4.937	4.922433590689947
1565865000	4.976	4.92732811533367
1565865600	4.988	4.961805333197665
1565866200	4.979	4.979469483234573
1565866800	5.007	4.976736226573019
1565867400	4.997	4.999690946621657
1565868000	4.998	4.994930224361166
1565868600	4.995	4.993926902018232
1565869200	5.001	4.99085666787103
1565869800	5.031	4.99417326081773
1565870400	5.018	5.019118682628348
1565871000	5.016	5.014518102845394
1565871600	5.012	5.011801204850302
1565872200	5.024	5.0081206435834575
1565872800	5.033	5.016513498234239
1565873400	5.027	5.025353232569877
1565874000	5.035	5.022400967111658
1565874600	5.038	5.028029027186764
1565875200	5.052	5.03206600487013
1565875800	5.051	5.044118999275557
1565876400	5.049	5.045798638448623
1565877000	5.056	5.044339833628679
1565877600	5.063	5.049507318766212
1565878200	5.068	5.056183536854661
1565878800	5.173	5.061416673447402
1565879400	5.191	5.146301862455794
1565880000	5.188	5.17928695219616
1565880600	5.19	5.186525593076227
1565881200	5.186	5.189570260396035
1565881800	5.184	5.184877661078554
1565882400	5.175	5.180776086828218
1565883000	5.175	5.171393786510241
1565883600	5.168	5.166988645599598
1565884200	5.15	5.162061760028147
1565884800	5.166	5.147210736201518
1565885400	5.161	5.156417585555956
1565886000	5.154	5.154582919496513
1565886600	5.154	5.149050593507722
1565887200	5.171	5.148219084270297
1565887800	5.163	5.161110446881966
1565888400	5.171	5.158154233831976
1565889000	5.167	5.16422915534886
1565889600	5.141	5.161777332825198
1565890200	5.148	5.140771799946217
1565890800	5.118	5.141497080169796
1565891400	5.104	5.116963808075973
1565892000	5.104	5.100081130933785
1565892600	5.101	5.096839031633967
1565893200	5.082	5.093387046563887
1565893800	5.142	5.078498907736698
1565894400	5.114	5.124048282028068
1565895000	5.109	5.1114862514257915
1565895600	5.13	5.1061632530217915
1565896200	5.141	5.121463029815077
1565896800	5.144	5.132298556518527
1565897400	5.157	5.137892202765352
1565898000	5.154	5.149596234642543
1565898600	5.147	5.148341963530003
1565899200	5.159	5.143887154648856
1565899800	5.155	5.151763295344352
1565900400	5.153	5.149281326856825
1565901000	5.16	5.1474562933338674
1565901600	5.159	5.152691652830471
1565902200	5.15	5.152732520611306
1565902800	5.152	5.146078926328151
1565903400	5.154	5.1460958146234175
1565904000	5.152	5.147117480895547
1565904600	5.163	5.146108267640953
1565905200	5.159	5.154741590168284
1565905800	5.161	5.153378461397466
1565906400	5.169	5.1549971805716615
1565907000	5.165	5.161806601803077
1565907600	5.161	5.1597971807465
1565908200	5.165	5.156297595585146
1565908800	5.162	5.158504693344212
1565909400	5.157	5.1562197234058385
1565910000	5.158	5.152073755118492
1565910600	5.15	5.151765201745439
1565911200	5.136	5.1451460424157744
1565911800	5.139	5.132798954094433
1565912400	5.142	5.13230082265283
1565913000	5.119	5.134323550741458
1565913600	5.119	5.116863873988826
1565914200	5.125	5.113246123532834
1565914800	5.109	5.116957259893911
1565915400	5.116	5.105288017239346
1565916000	5.099	5.108859279566162
1565916600	5.12	5.095653138477362
1565917200	5.134	5.109716752282329
1565917800	5.14	5.124645578892061
1565918400	5.162	5.132644225921832
1565919000	5.178	5.152363217993287
1565919600	5.174	5.169676757372259
1565920800	5.172	5.170219496608142
1565921400	5.168	5.168917628824879
1565922000	5.165	5.1640345032207415
1565922600	5.182	5.159986801977693
1565923200	5.193	5.172290427638918
1565923800	5.181	5.183413602542234
1565924400	5.188	5.1771094358931355
1565925000	5.181	5.181760753794917
1565925600	5.17	5.176779240825854
1565926200	5.174	5.166720133025899
1565926800	5.178	5.167382594145287
1565927400	5.179	5.169973876643061
1565928000	5.188	5.17187525898204
1565928600	5.189	5.1801428128134495
1565929200	5.188	5.18257066384438
1565929800	5.193	5.182728124635932
1565930400	5.191	5.186707369045768
1565931000	5.191	5.185491718430553
1565931600	5.189	5.1851929270592985
1565932200	5.19	5.183477830207245
1565932800	5.183	5.183593376336148
1565933400	5.179	5.17825180678127
1565934000	5.178	5.173817904986239
1565934600	5.169	5.171841043098167
1565935200	5.169	5.164327134552871
1565935800	5.168	5.162697449926009
1565936400	5.17	5.161564382545968
1565937000	5.174	5.162987785409321
1565937600	5.175	5.1668937076091845
1565938200	5.119	5.1686274260074185
1565938800	5.117	5.124560778494404
1565939400	5.107	5.112775250098382
1565940000	5.116	5.10121427068053
1565940600	5.135	5.105792527552858
1565941200	5.13	5.123168978964195
1565941800	5.136	5.123539773066764
1565942400	5.151	5.129473409341327
1565943000	5.152	5.143605741780062
1565943600	5.156	5.146460515244542
1565944800	5.159	5.150415378686178
1565945400	5.164	5.153094155947855
1565946000	5.168	5.157212669593456
1565946600	5.172	5.1616454631813395
1565947200	5.164	5.165483905232306
1565947800	5.168	5.159792039771752
1565948400	5.165	5.1617640717270294
1565949000	5.167	5.159531951612675
1565949600	5.165	5.160498955564592
1565950200	5.17	5.159167097700662
1565950800	5.172	5.162778990597815
1565951400	5.166	5.165327455338616
1565952000	5.143	5.161384619671251
1565952600	5.143	5.142044273791932
1565953200	5.152	5.137439283474166
1565953800	5.151	5.143118223348885
1565954400	5.158	5.143843757652483
1565955000	5.16	5.150095357956802
1565955600	5.156	5.1533384182210185
1565956200	5.168	5.151227299673349
1565957400	5.171	5.16055881677646
1565958000	5.163	5.16436501041249
1565958600	5.176	5.158826657878657
1565959200	5.174	5.168031203385857
1565959800	5.164	5.168088584513219
1565960400	5.147	5.160380214156846
1565961000	5.153	5.145148463521291
1565961600	5.156	5.145646466964328
1565962200	5.152	5.148178174344908
1565962800	5.14	5.146010898020076
1565963400	5.125	5.1360337099772515
1565964000	5.147	5.122056955278323
1565964600	5.155	5.1364935961850025
1565965200	5.073	5.14617018502722
1565965800	5.091	5.08284625622928
1565966400	5.088	5.083421459036553
1565967000	5.09	5.080133472408066
1565967600	5.086	5.081295696596446
1565968200	5.084	5.079829684824474
1565968800	5.075	5.077294644750994
1565969400	5.075	5.070475732275117
1565970000	5.068	5.070319678441698
1565970600	5.05	5.063018115036842
1565971200	5.066	5.047286953271713
1565971800	5.061	5.05684568285281
1565972400	5.054	5.054895719537527
1565973000	5.054	5.04925894176921
1565973600	5.071	5.048428274692295
1565974200	5.063	5.061642181754326
1565974800	5.071	5.058344507413415
1565975400	5.067	5.0645300445944885
1565976000	5.041	5.062035939996821
1565976600	5.048	5.040742904124069
1565977200	5.018	5.041738119693109
1565977800	5.004	5.017052678435503
1565978400	5.004	5.000275658698003
1565979000	5.001	4.997136316743979
1565979600	4.982	4.993875832170828
1565980200	5.042	4.9786270766802545
1565980800	5.014	5.024968351049278
1565981400	5.009	5.011730544030087
1565982000	5.03	5.006261894937269
1565982600	5.041	5.021835063510048
1565983200	5.044	5.032948358983442
1565983800	5.057	5.038110743031532
1565984400	5.054	5.049997410377151
1565985000	5.047	5.048724968204961
1565985600	5.059	5.043903236712169
1565986200	5.055	5.052131698103759
1565986800	5.053	5.049625027682922
1565987400	5.06	5.047690772223453
1565988000	5.059	5.05301947776228
1565988600	5.05	5.0530715438705185
1565989200	5.054	5.046206811301779
1565989800	5.052	5.047971860313833
1565990400	5.063	5.046221043592768
1565991000	5.059	5.05497005746938
1565991600	5.061	5.053762642000375
1565992200	5.069	5.055093185367042
1565992800	5.065	5.061930007426863
1565993400	5.065	5.06021473690593
1565994000	5.057	5.059717820698414
1565994600	5.058	5.053070953508618
1565995800	5.05	5.052095435063281
1565996400	5.036	5.045541594976267
1565997000	5.039	5.032742075424264
1565997600	5.042	5.032333814641274
1565998200	5.019	5.034758348023791
1565998800	5.019	5.016923853963792
1565999400	5.017	5.013524135278269
1566000600	5.025	5.010924440138098
1566001800	5.009	5.017074979731938
1566002400	5.016	5.005891713533428
1566003000	4.999	5.009176616027771
1566003600	5.02	4.996077798380599
1566004200	5.034	5.010762930492288
[truncated: 10,578 more rows]
