# Supplementary material for: A novel dissolved oxygen prediction model based on enhanced semi-naive Bayes for ocean ranches in northeast China
Source: PeerJ Comput Sci. 2021 Jun 11;7:e591. doi: 10.7717/peerj-cs.591 (PMC8205303; doi:10.7717/peerj-cs.591)
Supplement: Supplemental Information 1 — Source code for prediction algorithms built in Go, and source code for comparison algorithms and other related methods built in Python. [file peerj-cs-07-591-s001.zip › packet/Result-SVR/Result-SVR-11.csv]

1564267200	4.279	4.290897853994462
1564267800	4.421	4.285302440468691
1564268400	4.291	4.404287851582579
1564269000	4.249	4.3110809478769685
1564269600	4.306	4.259286645588647
1564270200	4.353	4.294026826714962
1564270800	4.341	4.344124226282874
1564271400	4.425	4.339176608088596
1564272000	4.349	4.411227455865525
1564272600	4.301	4.360574091600694
1564273200	4.322	4.308389792210691
1564273800	4.293	4.318286885630902
1564274400	4.257	4.2936634659821955
1564275000	4.353	4.258155931331362
1564275600	4.426	4.33510185464111
1564276200	4.377	4.413212201433532
1564276800	4.493	4.385073152211337
1564277400	4.326	4.479449684483517
1564278000	4.392	4.351059795023411
1564278600	4.404	4.38462017335941
1564279200	4.372	4.396676440310685
1564279800	4.433	4.375893208745319
1564280400	4.33	4.41782494054541
1564281000	4.553	4.344636675544672
1564281600	4.453	4.519324400321571
1564282200	4.537	4.462344343921129
1564282800	4.498	4.5304971470007285
1564283400	4.572	4.498729967949387
1564284000	4.67	4.563769258449109
1564284600	4.782	4.650564290230001
1564285200	4.688	4.764160326977441
1564285800	4.55	4.702833537677764
1564286400	4.597	4.575181406116267
1564287000	4.571	4.593213489528707
1564287600	4.535	4.567309584341158
1564288200	4.426	4.533947249830034
1564288800	4.457	4.435912382557679
1564289400	4.419	4.449508468122299
1564290000	4.464	4.418561848405298
1564290600	4.515	4.455516028924425
1564291200	4.605	4.503623772095759
1564291800	4.565	4.590534601898762
1564292400	4.582	4.5720540392726505
1564293000	4.416	4.583368974313036
1564293600	4.567	4.442248251809673
1564294200	4.493	4.5425658692329485
1564294800	4.529	4.496343460973804
1564295400	4.578	4.520688191745804
1564296000	4.711	4.562982955737969
1564296600	4.685	4.688435053710665
1564297200	4.703	4.6873889967311655
1564297800	4.688	4.704468935034855
1564298400	4.633	4.6922054245774305
1564299000	4.603	4.640721129213554
1564299600	4.632	4.6071799051353555
1564300200	4.676	4.621778939713408
1564300800	4.697	4.660786019989462
1564301400	4.732	4.687666222655588
1564302000	4.615	4.724762654479642
1564302600	4.541	4.6325342057631955
1564303200	4.435	4.553687528626122
1564303800	4.595	4.447646816218304
1564304400	4.521	4.5625466494073565
1564305000	4.602	4.5209624588065225
1564305600	4.593	4.586996839725054
1564306200	4.495	4.589763192010614
1564306800	4.442	4.511257966056739
1564307400	4.294	4.449605264010448
1564308000	4.435	4.3095472878341425
1564308600	4.478	4.406877803168589
1564309200	4.536	4.459904970377131
1564309800	4.364	4.526744568850533
1564310400	4.498	4.385854973876382
1564311000	4.602	4.48153516456628
1564311600	4.662	4.583249362441416
1564312200	4.434	4.6561808932121975
1564312800	4.621	4.4677186222482375
1564313400	4.57	4.592631408245591
1564314000	4.601	4.569658588038991
1564314600	4.543	4.595008506328192
1564315200	4.469	4.546784302327522
1564315800	4.473	4.478347183421745
1564316400	4.595	4.467777271988954
1564317000	4.527	4.570716465951849
1564317600	4.553	4.531679060710786
1564318200	4.529	4.545048253159594
1564318800	4.494	4.532330773306075
1564319400	4.542	4.4986577341558265
1564320000	4.391	4.532485322183485
1564320600	4.398	4.4097495930278665
1564321200	4.501	4.393845695964397
1564321800	4.456	4.477755056052972
1564322400	4.402	4.460319775989021
1564323000	4.47	4.407594835206992
1564323600	4.375	4.458739152800719
1564324200	4.492	4.386890697685429
1564324800	4.502	4.4732181488022
1564325400	4.363	4.497169164054431
1564326000	4.295	4.382398334706698
1564326600	4.457	4.303551893107199
1564327200	4.409	4.429487853188664
1564327800	4.344	4.410153442921815
1564328400	4.338	4.351297418607002
1564329600	4.316	4.337231743738166
1564330200	4.379	4.316226583145299
1564330800	4.361	4.3669327405739065
1564331400	4.427	4.361260164163415
1564332000	4.513	4.4156917122946115
1564332600	4.539	4.496223343049326
1564333200	4.455	4.53858953864801
1564333800	4.405	4.471031306784547
1564334400	4.535	4.414818220348223
1564335000	4.313	4.512963022064577
1564335600	4.422	4.34213552453982
1564336200	4.41	4.404091313732378
1564336800	4.321	4.4023850250059375
1564337400	4.238	4.334086418000424
1564338000	4.333	4.2461386241639465
1564338600	4.389	4.315940874108851
1564339200	4.372	4.375497310669589
1564339800	4.339	4.372906573781308
1564340400	4.171	4.345696719814562
1564341000	4.313	4.191769241445798
1564341600	4.29	4.290735212457744
1564342200	4.327	4.286969897772589
1564342800	4.207	4.320174192387019
1564343400	4.09	4.217953798371272
1564344000	4.408	4.109303477488577
1564344600	4.465	4.357936003170646
1564345200	4.274	4.455009519665195
1564345800	4.353	4.305752561917725
1564346400	4.366	4.338105593013864
1564347000	4.293	4.364561711618467
1564347600	4.311	4.302543503134289
1564348200	4.297	4.3035282563566675
1564348800	4.23	4.292430107657719
1564349400	4.36	4.233684246981322
1564350000	4.331	4.336943333320217
1564350600	4.255	4.3338846886069025
1564351200	4.265	4.2649839200467
1564351800	4.196	4.262189492623372
1564352400	4.184	4.204845166929061
1564353000	4.425	4.182348212536637
1564353600	4.205	4.385065220137979
1564354200	4.136	4.234021597948253
1564354800	4.121	4.1465324099561425
1564355400	3.978	4.118825181618801
1564356000	3.916	3.993310035056101
1564356600	4.052	3.913144357435491
1564357200	4.03	4.020941189807405
1564357800	3.98	4.0260111188326615
1564358400	3.878	3.9839646981270045
1564359000	4.029	3.889845232988937
1564359600	3.935	4.008107287511006
1564360200	4.004	3.9451723422056233
1564360800	4.033	3.9952400085115
1564361400	4.278	4.0237707575289114
1564362000	4.306	4.248770020831918
1564362600	4.203	4.309309172983534
1564363200	4.318	4.226989587022463
1564363800	4.395	4.308884410747252
1564364400	4.404	4.385361269517127
1564365000	4.516	4.408444665853953
1564365600	4.466	4.49760567960736
1564366200	4.404	4.475586816012264
1564366800	4.401	4.4146531388721115
1564367400	4.221	4.401012139390655
1564368000	4.362	4.248035211559433
1564368600	4.371	4.334264436510286
1564369200	4.467	4.360408818825626
1564369800	4.328	4.4515215994457975
1564370400	4.368	4.344310041340476
1564371000	4.413	4.366957090153265
1564371600	4.238	4.40438538035297
1564372200	4.077	4.261491517384088
1564372800	4.272	4.096953733116008
1564373400	4.243	4.233920280642454
1564374000	4.315	4.240345480091939
1564374600	4.5	4.304420985721255
1564375200	4.324	4.472233421751558
1564375800	4.262	4.3525328402384345
1564376400	4.282	4.275090494826353
1564377000	4.427	4.276127072032785
1564377600	4.351	4.402412712164637
1564378200	4.37	4.353136778098316
1564378800	4.421	4.368327098027503
1564379400	4.378	4.409490219703516
1564380000	4.323	4.383115386662093
1564380600	4.097	4.332912586504477
1564381200	4.227	4.123896759443394
1564381800	4.043	4.204089215710871
1564382400	4.244	4.059079184820461
1564383000	4.244	4.212645244615175
1564383600	4.267	4.233863696503811
1564384200	4.232	4.269739768064043
1564384800	4.387	4.238364483785494
1564385400	4.354	4.36856250750621
1564386000	4.382	4.363200652349394
1564386600	4.463	4.379361513537281
1564387200	4.429	4.451832233699952
1564387800	4.37	4.433434729445227
1564388400	4.359	4.3811781186701335
1564389000	4.38	4.35970511855954
1564389600	4.196	4.37494064653468
1564390200	4.347	4.218821397207955
1564390800	4.454	4.322462244691762
1564391400	4.408	4.429600278764722
1564392000	4.474	4.416029062589339
1564392600	4.372	4.4661542362635664
1564393200	4.414	4.388478377565152
1564393800	4.349	4.410282870291409
1564394400	4.384	4.353808295846657
1564395000	4.411	4.377451546564656
1564395600	4.329	4.3976164647881095
1564396200	4.336	4.341324722929342
1564396800	4.615	4.334808513987728
1564397400	4.409	4.5695018883283085
1564398000	4.044	4.439241323952743
1564398600	4.192	4.097184064460906
1564399200	4.52	4.169747339343826
1564399800	4.489	4.45515319205429
1564400400	4.399	4.489168252598363
1564401000	4.28	4.4098026881493215
1564401600	4.269	4.297505329781056
1564402200	4.298	4.265103663692009
1564402800	4.17	4.283938994463735
1564403400	4.151	4.173621855702585
1564404000	4.2	4.139207265301141
1564404600	4.291	4.1862889999965
1564405200	4.263	4.27832547980878
1564405800	4.074	4.269278435890972
1564406400	4.251	4.099093148438361
1564407000	4.259	4.225768142241034
1564407600	3.949	4.253311298495898
1564408200	3.79	3.991870403691486
1564408800	3.989	3.801700291073475
1564409400	3.786	3.9505176011951746
1564410000	3.621	3.8026847679389206
1564410600	3.483	3.6264568959416597
1564411200	3.425	3.4701907986189657
1564411800	3.818	3.406266986872553
1564412400	3.838	3.7608590609898034
1564413000	4.086	3.838044479860198
1564413600	3.803	4.069334832793484
1564414200	4.184	3.8305089334811018
1564414800	4.334	4.143922822830245
1564416000	4.243	4.334023233099225
1564416600	3.997	4.277358662345281
1564417200	4.208	4.029828963226755
1564417800	4.285	4.176813180355868
1564418400	4.113	4.267238867246716
1564419000	4.174	4.134746927638082
1564419600	4.223	4.158872979210087
1564420200	4.193	4.205572379919094
1564420800	4.113	4.196142351393003
1564421400	4.275	4.121812497841251
1564422000	4.26	4.249524319609209
1564422600	4.295	4.256710001077158
1564423200	4.002	4.29189943380551
1564423800	4.018	4.042742187542192
1564424400	4.255	4.014079577700007
1564425000	4.237	4.209426500140646
1564425600	4.205	4.238452757925757
1564426200	4.284	4.207916988201506
1564426800	4.34	4.267763085230219
1564427400	4.353	4.336163087943563
1564428000	4.248	4.354097788311883
1564428600	4.259	4.264957985684545
1564429200	4.256	4.255524845693724
1564429800	4.188	4.251434457566287
1564430400	4.154	4.197780596505488
1564431000	4.043	4.15435889747223
1564431600	4.27	4.05387427557895
1564432200	4.225	4.233667842199748
1564432800	4.321	4.227928688218397
1564433400	4.259	4.314229352630471
1564434000	4.142	4.26579289095328
1564434600	4.133	4.1637713914668755
1564435200	4.145	4.13343681727135
1564435800	4.085	4.136617909842063
1564436400	4.273	4.0878974658282345
1564437000	4.137	4.237582636260777
1564437600	4.192	4.156122904435196
1564438200	4.169	4.187365308087164
1564438800	4.162	4.169781319801247
1564439400	4.028	4.165706837406075
1564440000	4.173	4.042800178052995
1564440600	4.154	4.148446462155745
1564441200	4.222	4.152139078379262
1564441800	4.168	4.21221151540212
1564442400	4.33	4.175703856532646
1564443000	4.122	4.310263314191996
1564443600	3.903	4.152387286918079
1564444200	4.096	3.9328264300282982
1564444800	4.206	4.062132908684585
1564445400	4.057	4.1803544849050205
1564446000	4.021	4.077493473943427
1564446600	4.152	4.019192767970143
1564447200	4.128	4.132851117057731
1564447800	4.181	4.130701997069792
1564448400	4.045	4.176567040102485
1564449000	4.134	4.056819531254521
1564449600	4.144	4.1207887122505005
1564450200	4.167	4.1372212550985665
1564450800	4.02	4.166517778376978
1564451400	3.898	4.035994696217676
1564452000	3.828	3.912887199227612
1564452600	3.98	3.832950943372359
1564453200	4.027	3.9487530840992098
1564453800	3.966	4.0149416013989185
1564454400	3.975	3.9708920574090874
1564455000	3.932	3.973131508439145
1564455600	4.112	3.9373249756384485
1564456200	4.092	4.0928035310717785
1564456800	4.074	4.095982757381169
1564457400	3.865	4.079677218033686
1564458000	3.77	3.8912716510050593
1564458600	3.879	3.7831576363329678
1564459200	4.127	3.8546464669858223
1564459800	3.894	4.086146693637536
1564460400	4.162	3.9211216057989065
1564461000	4.234	4.123228980248871
1564461600	4.208	4.221931971470669
1564462200	4.064	4.228036985432685
1564462800	3.937	4.086816304479064
1564463400	3.808	3.9521094715770677
1564464000	3.921	3.8261360368804493
1564464600	4.051	3.8911281976370007
1564465200	4.08	4.020611800038396
1564465800	4.136	4.0688192023225165
1564466400	4.246	4.128961264618362
1564467000	4.355	4.237750255180775
1564467600	3.784	4.355119430818489
1564468200	4.568	3.862057751011291
1564468800	4.376	4.450570380530892
1564469400	4.493	4.3820586320915496
1564470000	4.392	4.484999787407922
1564470600	4.442	4.384391287170309
1564471200	4.39	4.445254294590374
1564471800	4.315	4.384974193039557
1564472400	4.304	4.315555225495376
1564473000	4.173	4.293516280353783
1564473600	4.19	4.172812259384322
1564474200	4.183	4.193884892320151
1564474800	4.218	4.173542940385907
1564475400	4.265	4.211763495286117
1564476000	4.258	4.255746906571331
1564476600	4.104	4.261408462647488
1564477200	4.113	4.126419777276794
1564477800	4.069	4.109407196613335
1564478400	4.122	4.070060018005435
1564479000	4.032	4.1094117974214655
1564479600	4.076	4.03810164345059
1564480200	4.069	4.0676407148429865
1564480800	4.192	4.06677273842926
1564482000	4.055	4.177367753626368
1564482600	4.109	4.074542303337228
1564483200	4.06	4.102335809842619
1564483800	4.145	4.064601090373749
1564484400	4.232	4.1338509379957
1564485000	4.138	4.21866662802068
1564485600	4.19	4.1520822315467
1564486200	4.087	4.185145861459301
1564486800	4.057	4.098835456233599
1564487400	4.04	4.06376682770641
1564488000	3.908	4.034578557167773
1564488600	3.926	3.9225449765992004
1564489200	4.216	3.916186869623929
1564489800	4.351	4.168242704898481
1564490400	4.383	4.3389021826859056
1564491000	4.231	4.391256999224576
1564491600	4.369	4.259251443502513
1564492200	4.226	4.3581075209180105
1564492800	4.305	4.246231924079393
1564493400	4.364	4.292486494451794
1564494000	4.187	4.3418161558188615
1564494600	4.241	4.215479410739138
1564495200	4.235	4.231208165991921
1564495800	4.368	4.2312171657171715
1564496400	4.11	4.349692054041107
1564497000	4.352	4.139317382320891
1564497600	4.25	4.3197711251386295
1564498200	4.424	4.255667275874278
1564498800	4.145	4.402914209536317
1564499400	4.202	4.180337899363429
1564500000	4.195	4.194606777504446
1564500600	3.977	4.188213989270531
1564501200	4.075	4.00311235789146
1564501800	4.088	4.055104651161575
1564502400	4.412	4.071451761904461
1564503000	4.328	4.366529187848383
1564503600	4.272	4.339243318230675
1564504200	4.215	4.292971684697647
1564504800	4.217	4.223477553277625
1564505400	4.164	4.21611689116041
1564506000	4.136	4.1681949064199735
1564506600	4.095	4.130072344306623
1564507200	4.151	4.096796927481226
1564507800	4.216	4.13638429300657
1564508400	4.225	4.206520122360188
1564509000	4.21	4.226058332466619
1564509600	4.17	4.214670304111683
1564510200	4.141	4.176884548953468
1564510800	4.294	4.146130109515807
1564511400	4.097	4.270682778300529
1564512000	4.099	4.1225121744782
1564512600	4.335	4.098205159301621
1564513200	4.509	4.293038917131367
1564513800	4.429	4.4869004358939115
1564514400	4.456	4.447656544096844
1564515000	4.397	4.457527720676831
1564515600	4.196	4.4112438990232405
1564516200	4.326	4.226011962221492
1564516800	4.259	4.301798628591105
1564517400	4.313	4.2552786229979604
1564518000	4.226	4.297907904813803
1564518600	4.185	4.233679875965716
1564519200	4.169	4.194109127906897
1564519800	4.246	4.1668902478761165
1564520400	4.171	4.232510276233979
1564521000	4.27	4.178385279834171
1564521600	4.273	4.253092492387879
1564522200	4.286	4.272104157970481
1564522800	4.113	4.287350256444931
1564524000	4.071	4.137921057072772
1564524600	4.171	4.075072074138228
1564525200	4.293	4.150455763634296
1564525800	4.168	4.270734481110299
1564526400	4.119	4.184604230120593
1564527000	4.215	4.124529565487085
1564527600	4.224	4.200706901106749
1564528200	4.185	4.222548833674841
1564528800	4.146	4.191661692126948
1564529400	4.084	4.146566381873871
1564530000	4.021	4.091985197200192
1564530600	4.138	4.0263498443369405
1564531200	3.965	4.117392915436693
1564531800	4.042	3.9810682481520754
1564532400	3.952	4.0282967827699085
1564533000	3.949	3.9579125334768244
1564533600	3.959	3.9488923217842995
1564534200	3.937	3.952218081817338
1564534800	3.858	3.935949443023299
1564535400	4.156	3.8652108526179214
1564536000	4.233	4.112124403782291
1564536600	4.247	4.228006025673706
1564537200	4.355	4.257974209836218
1564537800	4.304	4.346321707514585
1564538400	4.353	4.321239261139584
1564539000	4.241	4.354063479109862
1564539600	4.3	4.256794385105245
1564540200	4.171	4.292757200266875
1564540800	4.191	4.183544598590919
1564541400	4.096	4.190025872049857
1564542000	4.191	4.104006213195263
1564542600	4.201	4.174101087897889
1564543200	4.382	4.195617522797223
1564543800	4.24	4.359102619706898
1564544400	4.376	4.262059883316293
1564545000	4.349	4.362174821176026
1564545600	4.233	4.353757604325893
1564546200	4.124	4.253174637275023
1564546800	3.928	4.13875243091346
1564547400	3.83	3.952136686529813
1564548000	4.167	3.8382006739453427
1564548600	4.434	4.103691121124934
1564549200	4.255	4.391809019063443
1564549800	4.187	4.286215847134456
1564550400	4.197	4.201809697084783
1564551000	4.571	4.197636425322231
1564551600	4.465	4.519390645000954
1564552200	4.285	4.4808723187612625
1564552800	4.33	4.3086591543189625
1564553400	4.375	4.318631429179861
1564554000	4.211	4.361018730693262
1564554600	4.399	4.231507365258702
1564555200	4.507	4.361941500226882
1564555800	4.431	4.476919020944502
1564556400	4.329	4.438329797778673
1564557000	4.402	4.347946734414257
1564557600	4.337	4.392429533528539
1564558200	4.317	4.34201691867195
1564558800	4.393	4.3161555280149
1564559400	4.348	4.375893771407661
1564560000	4.37	4.348459064766197
1564560600	4.372	4.36562240846851
1564561200	4.269	4.3713902588284315
1564561800	4.301	4.28364475706989
1564562400	4.279	4.293253802014205
1564563000	4.471	4.278988718349162
1564563600	4.383	4.440783445225013
1564564200	4.195	4.391926008551681
1564564800	4.333	4.227073396764974
1564565400	4.218	4.31125212811505
1564566000	4.258	4.229775059349001
1564566600	4.377	4.249968863411743
1564567200	4.131	4.349995812704536
1564567800	4.207	4.1669320261851235
1564568400	4.137	4.1934146541072685
1564569000	4.165	4.140906852448175
1564569600	4.176	4.159516836995428
1564570200	4.154	4.165244432564313
1564570800	4.124	4.1574716271976895
1564571400	4.036	4.125730084744228
1564572000	4.067	4.044178227230068
1564572600	4.08	4.062119421685307
1564573200	4.112	4.071134860279085
1564573800	4.034	4.106951045121019
1564574400	3.982	4.041546155401523
1564575000	3.839	3.988307844554591
1564575600	4.039	3.853566285935785
1564576200	4.321	4.006408029789181
1564576800	4.327	4.2802282087111045
1564577400	4.401	4.335699258133013
1564578000	4.435	4.398490452576612
1564578600	4.399	4.43641628779551
1564579200	4.488	4.416321334326343
1564579800	4.31	4.478196310921344
1564580400	4.284	4.3370288963853705
1564581000	4.334	4.28809357584581
1564582800	4.266	4.318745738186863
1564583400	4.297	4.27617759856379
1564584000	4.157	4.287218960996816
1564584600	4.168	4.173812424692731
1564585200	4.198	4.165651178881592
1564585800	4.264	4.1867471347653575
1564586400	4.156	4.254936193533602
1564587000	4.005	4.1671008223225705
1564587600	4.231	4.023931339991767
1564588200	4.009	4.197100419649501
1564588800	4.091	4.033342115671728
1564589400	3.96	4.079476926598304
1564590000	3.954	3.9645870321316097
1564590600	3.857	3.955109562618276
1564591200	4.022	3.8607199924364797
1564591800	3.85	3.9939514116832786
1564592400	3.703	3.865064165749545
1564593000	3.867	3.7125859986373557
1564593600	3.302	3.838494894651846
1564594200	3.233	3.3484472469112028
1564594800	3.015	3.2102564564992937
1564595400	3.035	2.9784097313238056
1564596000	2.907	2.983364189327959
1564596600	2.532	2.8708117762633196
1564597200	2.948	2.484531238445223
1564597800	3.758	2.8940616883918744
1564598400	3.985	3.7154988436404235
1564599000	4.029	3.9912866558529045
1564599600	3.969	4.008291013307402
1564600200	3.972	3.95000959968818
1564600800	4.101	3.978387472517951
1564601400	4.331	4.085893376198221
1564602000	4.104	4.28966618910178
1564602600	4.176	4.123099889250701
1564603200	4.226	4.163136102951533
1564603800	4.258	4.211111101163471
1564604400	4.251	4.257818739642707
1564605000	4.496	4.250144529536431
1564605600	4.324	4.4577281949768315
1564606200	4.26	4.348070620178664
1564606800	4.43	4.271368423228101
1564607400	4.201	4.403264375281118
1564608000	4.438	4.231445065108547
1564608600	4.497	4.398075662964158
1564609200	4.326	4.476162087571888
1564609800	4.262	4.355613297238787
1564610400	4.154	4.266455573758145
1564611000	4.183	4.171267295295369
1564611600	4.263	4.171802404101012
1564612200	4.358	4.23908651379209
1564612800	4.175	4.340141286204919
1564613400	4.369	4.1938677946242295
1564614000	4.329	4.342911699581159
1564614600	4.342	4.3348493340337715
1564615200	4.323	4.345872364517473
1564615800	4.381	4.323308967151339
1564616400	4.227	4.372708396225075
1564617000	4.294	4.247711164010314
1564617600	4.554	4.281996873551603
1564618200	4.535	4.509259049917317
1564618800	4.432	4.535420849559481
1564619400	4.384	4.452429795676072
1564620000	4.314	4.393537560616481
1564620600	4.449	4.326457201577755
1564621200	4.255	4.4210606448784855
1564621800	4.2	4.276281574562608
1564622400	4.332	4.2027253848017345
1564623000	4.269	4.303045709790792
1564623600	4.42	4.277780751547529
1564624200	4.259	4.401144236793681
1564624800	4.182	4.277399455737663
1564625400	4.416	4.196660452443181
1564626000	4.536	4.3745778275013585
1564626600	4.548	4.518294450026378
1564627200	4.474	4.549347798023397
1564627800	4.477	4.484475694259477
1564628400	4.412	4.483965424487621
1564629000	4.383	4.418496038632195
1564629600	4.405	4.385669684626195
1564630200	4.486	4.392468370725328
1564630800	4.506	4.46398372674722
1564631400	4.343	4.49844461839272
1564632000	4.278	4.368873437996249
1564632600	4.168	4.288606018520964
1564633200	4.337	4.1778925936765186
1564633800	4.196	4.305680651205431
1564634400	4.397	4.205669100851857
1564635000	4.32	4.366453020111495
1564635600	4.477	4.3247630443520615
1564636200	4.545	4.461683062819595
1564636800	4.264	4.538049258935549
1564637400	4.293	4.308820484972367
1564638000	4.35	4.292696514135113
1564638600	4.263	4.33145238748164
1564639200	4.394	4.2725407240671
1564639800	4.582	4.364244938995985
1564640400	4.579	4.547828050800486
1564641000	4.633	4.578528392198368
1564641600	4.374	4.62875033877497
1564642200	4.35	4.419727144200273
1564642800	4.474	4.357613797578549
1564643400	4.436	4.444055027649912
1564644000	4.556	4.433011067305333
1564644600	4.526	4.5256085766591685
1564645200	4.2	4.525426600941256
1564645800	4.49	4.25411613105486
1564646400	4.461	4.444128105155963
1564647000	4.506	4.455192710389812
1564647600	4.447	4.496284945339555
1564648200	4.568	4.446561242179437
1564648800	4.505	4.552957930968663
1564649400	4.558	4.508320808811644
1564650000	4.61	4.551184656242209
1564650600	4.575	4.598342704879689
1564651200	4.526	4.574542389571075
1564654200	4.474	4.5346244887915
1564654800	4.462	4.481024093364296
1564655400	4.403	4.461457291675204
1564656000	4.368	4.4054710876614305
1564656600	4.393	4.370039917915074
1564657200	4.262	4.3829522511689145
1564657800	4.342	4.277169430948939
1564658400	3.98	4.328482651378007
1564659000	3.749	4.020077588921895
1564659600	3.676	3.763953888122998
1564660200	3.613	3.65737252416805
1564660800	3.534	3.5879680700156866
1564661400	3.586	3.511208303759918
1564662000	3.415	3.554436946109428
1564662600	3.342	3.414091326385987
1564663200	3.179	3.3278243826452574
1564663800	3.123	3.162227933911142
1564664400	3.265	3.091413050257129
1564665000	4.242	3.2333607187159634
1564665600	4.446	4.143006020466405
1564666200	4.463	4.4536636273529915
1564666800	4.397	4.485640511775419
1564667400	4.263	4.416164945258088
1564668000	4.2	4.293342239564191
1564668600	4.251	4.210212633159863
1564669200	4.23	4.220816614507381
1564669800	4.263	4.210719263723439
1564670400	4.21	4.2413160366160545
1564671000	4.324	4.223816235227345
1564671600	4.298	4.309593958401674
1564672200	4.023	4.302752030447713
1564672800	4.248	4.060635813189646
1564673400	4.202	4.213519621714797
1564674000	4.306	4.199792680368501
1564674600	4.291	4.293105141330351
1564675800	4.359	4.28631862751051
1564676400	3.942	4.354635674084852
1564677000	4.194	3.9994361902927804
1564677600	4.276	4.152718864225523
1564678200	4.338	4.2505540618326965
1564678800	4.051	4.327946689751698
1564679400	4.195	4.0875404791300785
1564680000	3.934	4.174957691474853
1564680600	3.629	3.9661856671150986
1564681200	3.583	3.6516552262383137
1564681800	3.657	3.5632819674332863
1564682400	4.164	3.6151766955432834
1564683000	4.14	4.085171692325169
1564683600	3.892	4.151702969956311
1564684200	3.679	3.934157542481295
1564684800	3.526	3.697567510621054
1564685400	3.691	3.5295886180315175
1564686000	3.783	3.6512486152498798
1564686600	4.115	3.744377572579103
1564687200	4.044	4.045647697274797
1564687800	4.238	4.037701185564304
1564688400	4.108	4.215391922782603
1564689000	4.017	4.136327508913736
1564689600	4.049	4.036209076684907
1564690200	4.282	4.044067308904558
1564690800	4.572	4.243534290977175
1564691400	4.604	4.5195746838472175
1564692000	4.513	4.5986017714820955
1564692600	4.383	4.537295831174839
1564693200	4.332	4.407531585748513
1564693800	4.399	4.344082436528281
1564694400	4.263	4.38047824107555
1564695000	4.371	4.272541352273554
1564695600	4.291	4.345185377073152
1564696200	4.346	4.297679555183315
1564696800	4.295	4.340694754453944
1564697400	4.421	4.300340215054002
1564698000	4.348	4.405013068634497
1564698600	4.405	4.355898722784826
1564699200	4.426	4.398329323821212
1564699800	4.415	4.422185854852461
1564700400	4.339	4.416738365640051
1564701000	4.369	4.350961446320859
1564701600	4.394	4.3626076625083465
1564702200	4.344	4.387191528857254
1564702800	4.592	4.347826644859193
1564703400	4.421	4.552599633127658
1564704000	4.483	4.44263802724387
1564704600	4.473	4.478847531606802
1564705200	4.777	4.470822186602952
1564705800	4.697	4.731243377465563
1564706400	4.486	4.702477795856649
1564707000	4.481	4.526919577963772
1564707600	4.5	4.487363333288364
1564708200	4.51	4.489508077334104
1564708800	4.456	4.499134007549523
1564709400	4.507	4.452967313367496
1564710000	4.526	4.494038126014662
1564710600	4.428	4.515062322836074
1564711200	4.53	4.4443167864358974
1564711800	4.436	4.515201549861111
1564712400	4.496	4.444223931837848
1564713000	4.524	4.486160384240355
1564713600	4.533	4.514859809016517
1564714200	4.393	4.53165257669333
1564714800	4.464	4.411398730605737
1564715400	4.447	4.453365227079431
1564716000	4.28	4.444661288326298
1564716600	4.19	4.300325017258435
1564717200	4.124	4.200458153130445
1564717800	4.28	4.124950225189576
1564718400	4.228	4.250435244539395
1564719000	4.259	4.229997590957495
1564719600	4.276	4.255837583391901
1564720200	4.22	4.270858571716083
1564720800	4.23	4.231172665095642
1564721400	4.235	4.230912079810132
1564722000	4.478	4.231027745023335
1564722600	4.293	4.441975548833351
1564723200	4.196	4.316621779911501
1564723800	4.417	4.217082940234439
1564724400	4.188	4.380010222723624
1564725000	4.036	4.220137992850206
1564725600	4.329	4.055687747321924
1564726200	4.052	4.274010313320954
1564726800	3.91	4.086872814691281
1564727400	3.779	3.9233945727281654
1564728000	4.13	3.7840481215749797
1564728600	4.093	4.073539287401331
1564729200	4.129	4.091766890686047
1564729800	4.001	4.131064830332996
1564730400	4.191	4.0111123133247375
1564731000	4.196	4.1632393497385385
1564731600	4.317	4.197531598577751
1564732200	4.575	4.306100451701116
1564732800	4.487	4.538013067530323
1564733400	4.571	4.5038093413156055
1564734000	4.667	4.566610285174813
1564734600	4.573	4.6549545993410835
1564735200	4.616	4.596850574118965
1564735800	4.718	4.606642880293185
1564736400	4.773	4.697762508906378
1564737000	4.786	4.755184241176543
1564737600	4.333	4.776114874251792
1564738200	4.203	4.417254012013037
1564738800	4.345	4.230974134215163
1564739400	4.258	4.312123638894046
1564740000	4.295	4.253717615223702
1564740600	4.487	4.27637440541358
1564741200	4.572	4.453407057833701
1564741800	4.545	4.561989010541336
1564742400	4.513	4.558601473839543
1564743000	4.48	4.526446729492132
1564743600	4.474	4.487455120094683
1564744200	4.379	4.47179120547924
1564744800	4.53	4.391753244184974
1564745400	4.543	4.4991774231096935
1564746000	4.592	4.530248244313346
1564746600	4.545	4.584117424620549
1564747200	4.484	4.552201000331695
1564747800	4.493	4.496269643862029
1564748400	4.455	4.490577344401114
1564749000	4.357	4.456844030951221
1564749600	4.438	4.367379169136543
1564750200	4.353	4.419002713342579
1564750800	4.443	4.362036063135756
1564751400	4.37	4.427910976032056
1564752000	4.414	4.377213158895096
1564752600	4.371	4.4086759529595945
1564753200	4.528	4.373809247428172
1564753800	4.638	4.505789912607817
1564754400	4.569	4.61937811035864
1564755000	4.429	4.582213560901059
1564755600	4.393	4.455740598201914
1564756200	4.409	4.39984564620984
1564756800	4.381	4.402674038636091
1564757400	4.212	4.37634413341814
1564758000	4.491	4.231228085313543
1564758600	4.342	4.442397328367768
1564759200	4.376	4.358041778605537
1564759800	4.371	4.376196460431935
1564760400	4.31	4.367787450472667
1564761000	4.352	4.319096589781846
1564761600	4.28	4.342570082966457
1564762200	4.263	4.286391680120196
1564762800	4.214	4.263061790189741
1564763400	4.183	4.212138333423681
1564764000	4.315	4.188477856812581
1564764600	4.105	4.291658010072443
1564765200	4.249	4.131679216671162
1564765800	4.263	4.2297295832421025
1564766400	4.356	4.254408197815701
1564767000	4.474	4.348643843503334
1564767600	4.263	4.45806808147739
1564768200	4.401	4.297875707938994
1564768800	4.12	4.385808745866626
1564769400	4.217	4.155366381559901
1564770000	4.258	4.2037556593978715
1564770600	4.216	4.235382157593515
1564771200	4.241	4.222767089548434
1564771800	3.998	4.231158183448863
1564772400	4.141	4.029969933207424
1564773000	4.198	4.122454807275497
1564773600	4.167	4.179367269845004
1564774200	4.172	4.174094806666584
1564774800	4.25	4.165172806335253
1564775400	4.184	4.239455441423819
1564776000	4.191	4.196832982527388
1564776600	4.257	4.189631784876013
1564777200	4.262	4.247108667589838
1564777800	4.116	4.259201732809594
1564778400	4.206	4.137882057739585
1564779000	4.184	4.192332695830719
1564779600	4.326	4.183377191377804
1564780200	4.273	4.305342936501098
1564780800	4.385	4.278718124768131
1564781400	4.503	4.372974867126706
1564782000	4.401	4.484803224530056
1564782600	4.468	4.4223503161201245
1564783200	4.436	4.464117940155964
1564783800	4.428	4.4385708093669445
1564784400	4.236	4.431513891516546
1564785000	4.359	4.261177194938002
1564785600	4.399	4.34025788282441
1564786200	4.406	4.381835965315838
1564786800	4.38	4.403588713497805
1564787400	4.417	4.382860753603648
1564788000	4.431	4.411441708240881
1564788600	4.542	4.429061109830568
1564789200	4.403	4.526287627047037
1564789800	4.367	4.423433087706404
1564790400	4.486	4.372102916741863
1564791000	4.489	4.463609851843358
1564791600	4.427	4.4853529595366375
1564792200	4.506	4.434549851873019
1564792800	4.514	4.491796241892045
1564793400	4.527	4.510564334598369
1564794000	4.549	4.523604439239154
1564794600	4.415	4.546118482010195
1564795200	4.497	4.433854153733426
1564795800	4.374	4.48218282811341
1564796400	4.424	4.388908607151823
1564797000	4.562	4.414238288532037
1564797600	4.315	4.532072778502678
1564798200	4.104	4.351425928512658
1564798800	4.114	4.133508993727866
1564799400	4.282	4.104952871751604
1564800000	5.039	4.247713111207912
1564800600	5.042	4.918568662781146
1564801200	5.019	5.042945931397983
1564801800	5.019	5.0392238896912875
1564802400	5.017	5.019911466397215
1564803000	5.025	5.030908643815126
1564803600	5.009	5.029426644925782
1564804200	5.016	5.001808780074473
1564804800	4.999	4.993720900024301
1564805400	5.02	4.981877859398983
1564806000	5.034	5.012802877020224
1565313000	5.04	5.025673214546375
1565313600	5.062	5.033792888252756
1565314200	5.078	5.053533352531602
1565314800	5.074	5.070928599293705
1565315400	5.072	5.071205497752187
1565316000	5.068	5.069755685344009
1565316600	5.065	5.065027192835354
1565317200	5.082	5.0608631906000605
1565317800	5.093	5.073406371429478
1565318400	5.081	5.084625125023854
1565319000	5.088	5.077924841777825
1565319600	5.081	5.0826060717377555
1565320200	5.07	5.077647559671361
1565320800	5.074	5.067480520175683
1565321400	5.078	5.068278556453792
1565322000	5.079	5.071053224001645
1565322600	5.088	5.072780077706457
1565323200	5.089	5.081098494526654
1565323800	5.088	5.083543894809192
1565324400	5.093	5.083573061762161
1565325000	5.091	5.087624517711631
1565325600	5.091	5.086433254731608
1565326200	5.089	5.086069800549234
1565326800	5.09	5.0843471330222405
1565327400	5.083	5.084511767835374
1565328000	5.079	5.079042462333085
1565328600	5.078	5.074642002272657
1565329200	5.069	5.072705151434023
1565329800	5.069	5.0651271303838605
1565330400	5.068	5.063551174962561
1565331000	5.07	5.06246472734794
1565331600	5.074	5.063927926865523
1565332200	5.075	5.0678271293204515
1565332800	5.019	5.069580783725154
1565333400	5.017	5.02483257786269
1565334000	5.007	5.0133944819808
1565334600	5.016	5.002114645105755
1565335200	5.035	5.006956165902015
1565335800	5.03	5.024359082853722
1565336400	5.036	5.0246771460284
1565337000	5.051	5.030382307026288
1565337600	5.052	5.044653972185064
1565338200	5.056	5.047599887933606
1565338800	5.059	5.051427885571328
1565340000	5.064	5.054183593462813
1565340600	5.068	5.058274256409813
1565341200	5.072	5.062615032517455
1565341800	5.064	5.0665569834797
1565342400	5.068	5.060679176993155
1565343000	5.065	5.0626924777193025
1565343600	5.067	5.060479226089943
1565344200	5.065	5.061473764981189
1565344800	5.07	5.060086618584402
1565345400	5.073	5.063791353831713
1565346000	5.072	5.067084766875171
1565346600	5.066	5.067258197463448
1565347200	5.043	5.062346457195326
1565347800	5.043	5.042701059762512
1565348400	5.052	5.038133772308126
1565349000	5.051	5.044152584624349
1565349600	5.058	5.044728842118092
1565350200	5.06	5.0510879025372475
1565350800	5.056	5.05441073428563
1565351400	5.068	5.052119384277046
1565352000	5.071	5.0615641382978795
1565352600	5.063	5.065472566816316
1565353200	5.076	5.059704997662731
1565353800	5.074	5.069040105526865
1565354400	5.064	5.069114590660446
1565355000	5.047	5.061181034343484
1565355600	5.053	5.04583340490832
1565356200	5.056	5.046648250617634
1565356800	5.052	5.049175899553601
1565357400	5.04	5.046971149650128
1565358000	5.025	5.036844405611084
1565358600	5.047	5.022782021245284
1565359200	5.055	5.037604515490455
1565359800	5.012	5.0473706375168526
1565360400	5.009	5.014758412720597
1565361000	5.009	5.005631498843038
1565361600	4.991	5.003306780959384
1565362200	5.008	4.988134367124912
1565362800	4.993	4.999288223755145
1565363400	4.979	4.989097943922033
1565364000	4.998	4.9762448846172225
1565364600	4.961	4.990084710825212
1565365200	4.959	4.962115508697739
1565365800	4.98	4.954739932254107
1565366400	5.007	4.970666100749027
1565367000	5.008	4.995487864073584
1565367600	5.016	5.002661639833277
1565368200	5.022	5.011355533992252
1565368800	5.022	5.017242279293609
1565369400	5.02	5.018856226841628
1565370000	5.015	5.016960352600704
1565370600	5.015	5.011464397748727
1565371200	5.006	5.0099175182635145
1565371800	5.005	5.002595969736067
1565372400	5.012	5.000150486406645
1565373000	5.012	5.005209629179786
1565373600	5.021	5.006522967673904
1565374200	4.993	5.014394730185847
1565374800	4.976	4.993531607794657
1565375400	4.974	4.97518405495471
1565376000	4.99	4.969426181716197
1565376600	4.995	4.98082889856834
1565377200	4.998	4.987556586685268
1565377800	5.003	4.992213070463962
1565378400	4.983	4.997503910368797
1565379000	5.009	4.9828732358229475
1565379600	5.013	5.000684840795793
1565380200	5.023	5.006959138213485
1565380800	5.027	5.016240664576451
1565381400	5.019	5.021778980558492
1565382000	5.03	5.0165646505187755
1565382600	5.026	5.024001917526551
1565383200	5.027	5.022369001297039
1565383800	5.025	5.022031361706985
1565384400	5.029	5.02042295486563
1565385000	5.02	5.023285160141785
1565385600	5.016	5.016617171909944
1565386200	5.02	5.0121741425062
1565386800	5.004	5.014066671282764
1565387400	4.941	5.001637377686897
1565388000	4.927	4.947869567876447
1565388600	4.92	4.924851842784258
1565389200	4.935	4.913871903901456
1565389800	4.921	4.924404481254771
1565390400	4.965	4.916286500163422
1565391000	4.979	4.951656404225237
1565391600	5.006	4.971138440273932
1565392200	4.997	4.998618309864204
1565392800	5.003	4.996398069723238
1565393400	4.988	5.000165385296747
1565394000	4.978	4.98768998795712
1565394600	4.997	4.976616978299919
1565395200	5.001	4.9882305731324355
1565395800	4.998	4.993818668678992
1565396400	5.005	4.993139145318545
1565397000	5.005	4.999362033185332
1565397600	4.995	5.000481364886585
1565398200	4.995	4.992714285919347
1565398800	4.986	4.990964261539591
1565399400	4.989	4.982501577051643
1565400000	4.993	4.983262332245226
1565400600	4.988	4.986936500133176
1565401200	4.97	4.98362582151174
1565401800	4.976	4.968583381324816
1565402400	4.978	4.970482773790769
1565403000	4.987	4.972171128854174
1565403600	4.993	4.980103042001853
1565404200	4.998	4.986821153952886
1565404800	5.018	4.992439150311849
1565405400	5.025	5.010061088062859
1565406000	5.034	5.019645772760509
1565406600	5.005	5.028626756930003
1565407200	5.017	5.006887021512865
1565407800	5.052	5.011510360559155
1565408400	5.036	5.039850520448783
1565409000	5.047	5.033123765613358
1565409600	5.055	5.0408921461099965
1565410200	5.055	5.0489243832778445
1565410800	5.074	5.050380727176555
1565411400	5.075	5.0665633545550515
1565412000	5.061	5.070045986681265
1565412600	5.052	5.059006824632058
1565413200	5.077	5.0500541937985215
1565413800	5.065	5.067212457127673
1565414400	5.043	5.061023533843072
1565415000	5.039	5.042542225096019
1565415600	5.028	5.03495792526035
1565416200	5.039	5.024198679327732
1565416800	5.033	5.031098465200581
1565417400	5.018	5.027918265720839
1565418000	5.084	5.014921202257093
1565418600	5.094	5.066276902668133
1565419200	5.086	5.085758045000064
1565419800	5.087	5.084265755960965
1565420400	5.065	5.084849609954393
1565421000	5.05	5.065998983209212
1565421600	5.04	5.049242427491677
1565422200	5.035	5.03689959855646
1565422800	5.03	5.028440503286468
1565423400	5.029	5.023760943004705
1565424000	5.023	5.023045767703038
1565424600	4.994	5.018156565096909
1565425200	4.994	4.994192327481308
1565425800	4.993	4.989135679260433
1565426400	4.991	4.987062120436692
1565427000	5.013	4.985189054965054
1565427600	5.017	5.003264552059747
1565428200	5.013	5.0106275148073465
1565428800	5.011	5.0094669637439155
1565429400	4.993	5.008050884728321
1565430000	4.931	4.99236217456716
1565430600	4.921	4.938099534177061
1565431200	4.933	4.91825516300833
1565431800	4.937	4.923063815261075
1565432400	4.976	4.928033007185872
1565433000	4.988	4.962584786833702
1565433600	4.979	4.980346763357366
1565434200	5.007	4.9775040189767505
1565434800	4.997	5.000446784554638
1565435400	4.998	4.99575783285851
1565436000	4.995	4.994654402654482
1565436600	5.001	4.991636645097061
1565437200	5.031	4.994959518992188
1565437800	5.018	5.019778193728117
1565438400	5.016	5.015406987024301
1565439000	5.012	5.0125550818602616
1565439600	5.024	5.008847663935034
1565440200	5.033	5.017268783241583
1565440800	5.027	5.026120821016235
1565441400	5.035	5.023197288694145
1565442000	5.038	5.0287345595149535
1565442600	5.052	5.032803148831698
1565443200	5.051	5.044855224996511
1565443800	5.049	5.04657489664565
1565444400	5.056	5.045082060141127
1565445000	5.063	5.05020620334393
1565445600	5.173	5.056915792692475
1565446200	5.191	5.145833930938885
1565446800	5.188	5.180183659045701
1565447400	5.19	5.187210028196631
1565448000	5.186	5.190332952138735
1565448600	5.184	5.185951550701283
1565449200	5.175	5.181696027203257
1565449800	5.175	5.1720903222713
1565450400	5.168	5.167300840450557
1565451000	5.15	5.16213479319605
1565451600	5.166	5.147605636346501
1565452800	5.161	5.1567507712663545
1565453400	5.154	5.155030518808017
1565454000	5.154	5.149468525979314
1565454600	5.171	5.148645332237125
1565455200	5.163	5.161576019671653
1565455800	5.171	5.158687196789321
1565456400	5.167	5.164723875213293
1565457000	5.141	5.162303393206292
1565457600	5.148	5.141264069420094
1565458200	5.118	5.141915957825031
1565458800	5.104	5.117462454219697
1565459400	5.104	5.100448136713626
1565460000	5.101	5.097230947778706
1565460600	5.082	5.09383314189327
1565461200	5.142	5.078933443117282
1565461800	5.114	5.124500727862258
1565462400	5.109	5.112128533135926
1565463000	5.13	5.1067251977799915
1565463600	5.141	5.122028209218232
1565464200	5.144	5.133039850929595
1565464800	5.157	5.138578026591844
1565465400	5.154	5.150265779275141
1565466000	5.147	5.148969211369071
1565466600	5.159	5.144416349640819
1565467200	5.155	5.152288755353208
1565467800	5.153	5.149905949700564
1565468400	5.16	5.147951426987188
1565469000	5.159	5.153170604697822
1565469600	5.15	5.153236608574858
1565470200	5.152	5.146566584037742
1565470800	5.154	5.146577555689829
1565471400	5.152	5.147623105432878
1565472000	5.163	5.146605363853412
1565472600	5.159	5.155216360479878
1565473200	5.161	5.1539022487803985
1565473800	5.169	5.155484609196155
1565474400	5.165	5.162307787092816
1565475000	5.161	5.160342110459151
1565475600	5.165	5.156808947564077
1565476200	5.162	5.158996778990321
1565476800	5.157	5.156715689170182
1565477400	5.158	5.152546163538174
1565478000	5.15	5.1522261507281355
1565478600	5.136	5.145617879399556
1565479200	5.139	5.133247325685967
1565479800	5.142	5.1327341413591085
1565480400	5.119	5.134798329354274
1565481000	5.119	5.117343095633009
1565481600	5.117	5.113670736871345
1565482200	5.125	5.1110404077900995
1565482800	5.109	5.117137821598719
1565483400	5.116	5.10628563687146
1565484000	5.099	5.109260032391374
1565484600	5.12	5.096462669813361
1565485200	5.134	5.110783078096109
1565485800	5.14	5.125000770624455
1565486400	5.162	5.133209222423832
1565487000	5.178	5.152927943760536
1565487600	5.174	5.170314065087824
1565488200	5.172	5.170875726130787
1565488800	5.168	5.169573766240063
1565489400	5.165	5.164656848239938
1565490000	5.182	5.160510573974788
1565490600	5.193	5.1727322636535
1565491200	5.181	5.183882385167514
1565491800	5.188	5.177551335637866
1565492400	5.181	5.1821406506753025
1565493000	5.17	5.177244723455397
1565493600	5.174	5.167200183010367
1565494200	5.178	5.167828790453649
1565494800	5.179	5.1704179433729225
1565495400	5.188	5.1722673446553165
1565496000	5.189	5.180518437809604
1565496600	5.188	5.183008243348589
1565497200	5.193	5.183205382259483
1565497800	5.191	5.187166164847252
1565498400	5.191	5.185998092290557
1565499000	5.189	5.185659473725744
1565499600	5.19	5.183909880274545
1565500200	5.183	5.184006502145943
1565500800	5.179	5.178661133657633
1565501400	5.178	5.174207748560754
1565502000	5.169	5.172235555532267
1565502600	5.169	5.164729825479045
1565503200	5.168	5.163075577328713
1565503800	5.17	5.161972324587316
1565504400	5.174	5.163398450305272
1565505000	5.175	5.167325921823259
1565505600	5.119	5.169081430689214
1565506200	5.117	5.125010895994591
1565506800	5.107	5.113083415814024
1565507400	5.116	5.101624460824664
1565508000	5.13	5.1061995611624535
1565508600	5.136	5.119597714405773
1565509200	5.151	5.127917053269313
1565509800	5.152	5.142776945035543
1565510400	5.156	5.1480420715278115
1565511000	5.159	5.151458506184177
1565511600	5.164	5.154428012194859
1565512800	5.168	5.158202296030744
1565513400	5.172	5.161935147207245
1565514000	5.164	5.165909035487532
1565514600	5.168	5.160303664217987
1565515800	5.165	5.162231123401871
1565516400	5.167	5.160020337898883
1565517000	5.165	5.160977243194113
1565517600	5.17	5.159637606178807
1565518200	5.173	5.163234150626676
1565518800	5.172	5.1665775880695515
1565519400	5.166	5.16680543270444
1565520000	5.143	5.1619700837044125
1565520600	5.143	5.142531944861794
1565521200	5.152	5.137698897137043
1565521800	5.151	5.143525549945707
1565522400	5.158	5.144138895803078
1565523000	5.16	5.150535434218599
1565523600	5.156	5.153875734469049
1565524200	5.168	5.151731521731964
1565524800	5.171	5.161084912476835
1565525400	5.163	5.1649580260754195
1565526000	5.176	5.159386219565943
1565526600	5.174	5.168511493509875
1565527200	5.164	5.168606155701311
1565527800	5.147	5.160871288135327
1565528400	5.153	5.145618820697613
1565529000	5.156	5.146075325987102
1565529600	5.152	5.148628009029702
1565530200	5.14	5.1464623840121515
1565530800	5.125	5.13647424396902
1565531400	5.147	5.122482094363738
1565532000	5.155	5.136906055619671
1565532600	5.073	5.146730204313318
1565533200	5.091	5.08333902283593
1565533800	5.088	5.083668989565995
1565534400	5.09	5.0806381590157415
1565535000	5.086	5.081805240941185
1565535600	5.084	5.080335797837796
1565536200	5.075	5.077804871476287
1565536800	5.075	5.070994213948406
1565537400	5.068	5.070900529454648
1565538000	5.05	5.063569286697534
1565538600	5.066	5.047765648474399
1565539200	5.054	5.057425275494641
1565539800	5.054	5.049908247049554
1565540400	5.071	5.048623620262732
1565541000	5.063	5.062414284601072
1565541600	5.071	5.058844194890201
1565542200	5.067	5.065013999956085
1565542800	5.041	5.063241840625537
1565543400	5.048	5.041199616637393
1565544000	5.018	5.042298392247166
1565544600	5.004	5.017786849778852
1565545200	5.004	5.000796985588932
1565546400	5.001	4.997742092702434
1565547000	4.982	4.994555929047737
1565547600	5.042	4.979239208966462
1565548200	5.014	5.025637939023539
1565548800	5.009	5.0125202345099265
1565549400	5.03	5.006924999258162
1565550000	5.041	5.022541912706938
1565550600	5.044	5.033756041426848
1565551200	5.057	5.038886710688804
1565551800	5.054	5.050822583319187
1565552400	5.047	5.049488323318108
1565553000	5.059	5.044566138988502
1565553600	5.055	5.05288673335416
1565554200	5.053	5.050353977932919
1565554800	5.06	5.048356979172242
1565555400	5.059	5.053725600971684
1565556000	5.05	5.053781102173141
1565556600	5.052	5.046882017227849
1565557200	5.054	5.047045964872007
1565557800	5.052	5.048156555964088
1565558400	5.063	5.047039000009024
1565559000	5.059	5.0558154562960125
1565559600	5.061	5.054370813144032
1565560200	5.069	5.055924723515434
1565560800	5.065	5.062817346378848
1565561400	5.061	5.060789142406952
1565562000	5.065	5.057146871280924
1565562600	5.062	5.059484547815525
1565563200	5.057	5.057192208677069
1565563800	5.058	5.052921208531755
1565564400	5.05	5.052725083792941
1565565000	5.036	5.046035260570146
1565565600	5.039	5.0335471259231515
1565566200	5.042	5.033243864710086
1565566800	5.019	5.035381788286676
1565567400	5.019	5.0176086636961825
1565568000	5.017	5.014113008862527
1565568600	5.025	5.011563573397686
1565569200	5.009	5.017741850863822
1565569800	5.016	5.006594830714976
1565570400	4.999	5.009827970964671
1565571000	5.02	4.996747875628337
1565571600	5.034	5.011449866065744
1565572200	5.04	5.025673214546375
1565572800	5.062	5.033792888252756
1565573400	5.078	5.053533352531602
1565574000	5.074	5.070928599293705
1565574600	5.072	5.071205497752187
1565575200	5.068	5.069755685344009
1565575800	5.065	5.065027192835354
1565576400	5.082	5.0608631906000605
1565577000	5.093	5.073406371429478
1565577600	5.081	5.084625125023854
1565578200	5.088	5.077924841777825
1565578800	5.081	5.0826060717377555
1565579400	5.07	5.077647559671361
1565580000	5.074	5.067480520175683
1565580600	5.078	5.068278556453792
1565581200	5.079	5.071053224001645
1565581800	5.088	5.072780077706457
1565582400	5.089	5.081098494526654
1565583000	5.088	5.083543894809192
1565583600	5.093	5.083573061762161
1565584200	5.091	5.087624517711631
1565584800	5.091	5.086433254731608
1565585400	5.089	5.086069800549234
1565586000	5.09	5.0843471330222405
1565586600	5.083	5.084511767835374
1565587200	5.079	5.079042462333085
1565587800	5.078	5.074642002272657
1565588400	5.069	5.072705151434023
1565589000	5.069	5.0651271303838605
1565589600	5.068	5.063551174962561
1565590200	5.07	5.06246472734794
1565590800	5.074	5.063927926865523
1565591400	5.075	5.0678271293204515
1565592000	5.019	5.069580783725154
1565592600	5.017	5.02483257786269
1565593200	5.007	5.0133944819808
1565593800	5.016	5.002114645105755
1565594400	5.035	5.006956165902015
1565595000	5.03	5.024359082853722
1565595600	5.036	5.0246771460284
1565596200	5.051	5.030382307026288
1565596800	5.052	5.044653972185064
1565597400	5.056	5.047599887933606
1565598000	5.059	5.051427885571328
1565599200	5.064	5.054183593462813
1565599800	5.068	5.058274256409813
1565600400	5.072	5.062615032517455
1565601000	5.064	5.0665569834797
1565601600	5.068	5.060679176993155
1565602200	5.065	5.0626924777193025
1565602800	5.067	5.060479226089943
1565603400	5.065	5.061473764981189
1565604000	5.07	5.060086618584402
1565604600	5.073	5.063791353831713
1565605200	5.072	5.067084766875171
1565605800	5.066	5.067258197463448
1565606400	5.043	5.062346457195326
1565607000	5.043	5.042701059762512
1565607600	5.052	5.038133772308126
1565608200	5.051	5.044152584624349
1565608800	5.058	5.044728842118092
1565609400	5.06	5.0510879025372475
1565610000	5.056	5.05441073428563
1565610600	5.068	5.052119384277046
1565611200	5.071	5.0615641382978795
1565611800	5.063	5.065472566816316
1565612400	5.076	5.059704997662731
1565613000	5.074	5.069040105526865
1565613600	5.064	5.069114590660446
1565614200	5.047	5.061181034343484
1565614800	5.053	5.04583340490832
1565615400	5.056	5.046648250617634
1565616000	5.052	5.049175899553601
1565616600	5.04	5.046971149650128
1565617200	5.025	5.036844405611084
1565617800	5.047	5.022782021245284
1565618400	5.055	5.037604515490455
1565619000	5.012	5.0473706375168526
1565619600	5.009	5.014758412720597
1565620200	5.009	5.005631498843038
1565620800	4.991	5.003306780959384
1565621400	5.008	4.988134367124912
1565622000	4.993	4.999288223755145
1565622600	4.979	4.989097943922033
1565623200	4.998	4.9762448846172225
1565623800	4.961	4.990084710825212
1565624400	4.959	4.962115508697739
1565625000	4.98	4.954739932254107
1565625600	5.007	4.970666100749027
1565626200	5.008	4.995487864073584
1565626800	5.016	5.002661639833277
1565627400	5.022	5.011355533992252
1565628000	5.022	5.017242279293609
1565628600	5.02	5.018856226841628
1565629200	5.015	5.016960352600704
1565629800	5.015	5.011464397748727
1565630400	5.006	5.0099175182635145
1565631000	5.005	5.002595969736067
1565631600	5.012	5.000150486406645
1565632200	5.012	5.005209629179786
1565632800	5.021	5.006522967673904
1565633400	4.993	5.014394730185847
1565634000	4.976	4.993531607794657
1565634600	4.974	4.97518405495471
1565635200	4.99	4.969426181716197
1565635800	4.995	4.98082889856834
1565636400	4.998	4.987556586685268
1565637000	5.003	4.992213070463962
1565637600	5.013	4.997503910368797
1565638200	5.023	5.007242861503725
1565638800	5.027	5.017277446451653
1565639400	5.019	5.022218753442104
1565640000	5.03	5.016384041605765
1565640600	5.026	5.023909575732737
1565641200	5.027	5.022016751509739
1565641800	5.025	5.02224882985135
1565642400	5.029	5.020508437106372
1565643000	5.02	5.023219982454858
1565643600	5.016	5.0166249174480955
1565645400	5.02	5.0121741425062
1565646000	5.004	5.014066671282764
1565646600	4.941	5.001637377686897
1565647200	4.927	4.947869567876447
1565647800	4.92	4.924851842784258
1565648400	4.935	4.913871903901456
1565649000	4.921	4.924404481254771
1565649600	4.965	4.916286500163422
1565650200	4.979	4.951656404225237
1565650800	5.006	4.971138440273932
1565651400	4.997	4.998618309864204
1565652000	5.003	4.996398069723238
1565652600	4.988	5.000165385296747
1565653200	4.978	4.98768998795712
1565653800	4.997	4.976616978299919
1565654400	5.001	4.9882305731324355
1565655000	4.998	4.993818668678992
1565655600	5.005	4.993139145318545
1565656200	5.005	4.999362033185332
1565656800	4.995	5.000481364886585
1565657400	4.995	4.992714285919347
1565658000	4.986	4.990964261539591
1565658600	4.989	4.982501577051643
1565659200	4.993	4.983262332245226
1565659800	4.988	4.986936500133176
1565660400	4.97	4.98362582151174
1565661000	4.976	4.968583381324816
1565661600	4.978	4.970482773790769
1565662200	4.987	4.972171128854174
1565662800	4.993	4.980103042001853
1565663400	4.998	4.986821153952886
1565664000	5.018	4.992439150311849
1565664600	5.025	5.010061088062859
1565665200	5.034	5.019645772760509
1565665800	5.005	5.028626756930003
1565666400	5.017	5.006887021512865
1565667000	5.052	5.011510360559155
1565667600	5.036	5.039850520448783
1565668200	5.047	5.033123765613358
1565668800	5.055	5.0408921461099965
1565669400	5.055	5.0489243832778445
1565670000	5.074	5.050380727176555
1565670600	5.075	5.0665633545550515
1565671200	5.061	5.070045986681265
1565671800	5.052	5.059006824632058
1565672400	5.077	5.0500541937985215
1565673000	5.065	5.067212457127673
1565673600	5.043	5.061023533843072
1565674200	5.039	5.042542225096019
1565674800	5.028	5.03495792526035
1565675400	5.039	5.024198679327732
1565676000	5.033	5.031098465200581
1565676600	5.018	5.027918265720839
1565677200	5.084	5.014921202257093
1565677800	5.094	5.066276902668133
1565678400	5.086	5.085758045000064
1565679000	5.087	5.084265755960965
1565679600	5.065	5.084849609954393
1565680200	5.05	5.065998983209212
1565680800	5.04	5.049242427491677
1565681400	5.035	5.03689959855646
1565682000	5.03	5.028440503286468
1565682600	5.029	5.023760943004705
1565683200	5.023	5.023045767703038
1565683800	4.994	5.018156565096909
1565684400	4.994	4.994192327481308
1565685000	4.993	4.989135679260433
1565685600	4.991	4.987062120436692
1565686200	5.013	4.985189054965054
1565686800	5.017	5.003264552059747
1565687400	5.013	5.0106275148073465
1565688000	5.011	5.0094669637439155
1565688600	4.993	5.008050884728321
1565689200	4.931	4.99236217456716
1565689800	4.921	4.938099534177061
1565690400	4.933	4.91825516300833
1565691000	4.937	4.923063815261075
1565691600	4.976	4.928033007185872
1565692200	4.988	4.962584786833702
1565692800	4.979	4.980346763357366
1565693400	5.007	4.9775040189767505
1565694000	4.997	5.000446784554638
1565694600	4.998	4.99575783285851
1565695200	4.995	4.994654402654482
1565695800	5.001	4.991636645097061
1565696400	5.031	4.994959518992188
1565697000	5.016	5.019778193728117
1565697600	5.012	5.013794985712585
1565698200	5.024	5.0089726915119135
1565698800	5.033	5.017727684446973
1565699400	5.027	5.026410899666438
1565700000	5.035	5.0234577671735225
1565700600	5.038	5.029222680732397
1565701200	5.052	5.032233250015717
1565701800	5.051	5.044725619381288
1565702400	5.049	5.046668144316294
1565703000	5.056	5.04506914758939
1565704200	5.063	5.05020620334393
1565704800	5.068	5.056915792692475
1565705400	5.073	5.062149798363848
1565706000	5.091	5.06733379926368
1565706600	5.088	5.082658554066262
1565707200	5.09	5.083791774837482
1565707800	5.086	5.085741159497032
1565708400	5.084	5.082504778564753
1565709000	5.075	5.079735582673438
1565709600	5.075	5.0717268981555765
1565710200	5.068	5.069717489030493
1565710800	5.05	5.063379322325331
1565711400	5.066	5.047902631190127
1565712000	5.061	5.057425275494641
1565712600	5.054	5.055550501705748
1565713200	5.071	5.049880870968751
1565713800	5.063	5.062754276262889
1565714400	5.071	5.058896902341115
1565715000	5.067	5.064894702919954
1565715600	5.048	5.063155192214836
1565716200	5.018	5.04676327713421
1565716800	5.004	5.01919147719353
1565717400	5.004	5.001533014412464
1565718000	5.001	4.997019974491862
1565718600	4.982	4.994307934423847
1565719800	5.042	4.978877478591976
1565720400	5.009	5.025109707836153
1565721000	5.03	5.008784864934075
1565721600	5.041	5.023287958690989
1565722200	5.044	5.034883021821427
1565723400	5.057	5.0391176225613155
1565724000	5.054	5.050677045438146
1565724600	5.047	5.0507257614832834
1565725200	5.059	5.043648113758723
1565725800	5.055	5.052617048271866
1565726400	5.053	5.050579785586685
1565727000	5.06	5.048336052378718
1565728200	5.059	5.053725600971684
1565728800	5.05	5.053781102173141
1565729400	5.052	5.046882017227849
1565730000	5.054	5.047045964872007
1565730600	5.052	5.048156555964088
1565731200	5.063	5.047039000009024
1565731800	5.059	5.0558154562960125
1565732400	5.061	5.054370813144032
1565733000	5.069	5.055924723515434
1565733600	5.065	5.062817346378848
1565734200	5.061	5.060789142406952
1565734800	5.065	5.057146871280924
1565735400	5.062	5.059484547815525
1565736000	5.057	5.057192208677069
1565736600	5.058	5.052921208531755
1565737200	5.05	5.052725083792941
1565737800	5.036	5.046035260570146
1565738400	5.039	5.0335471259231515
1565739000	5.042	5.033243864710086
1565739600	5.019	5.035381788286676
1565740200	5.019	5.0176086636961825
1565740800	5.017	5.014113008862527
1565741400	5.025	5.011563573397686
1565742000	5.009	5.017741850863822
1565742600	5.016	5.006594830714976
1565743200	4.999	5.009827970964671
1565743800	5.02	4.996747875628337
1565744400	5.034	5.011449866065744
1565745000	5.04	5.025673214546375
1565745600	5.062	5.033792888252756
1565746200	5.078	5.053533352531602
1565746800	5.074	5.070928599293705
1565747400	5.072	5.071205497752187
1565748000	5.068	5.069755685344009
1565748600	5.065	5.065027192835354
1565749200	5.082	5.0608631906000605
1565749800	5.093	5.073406371429478
1565750400	5.081	5.084625125023854
1565751000	5.088	5.077924841777825
1565751600	5.081	5.0826060717377555
1565752200	5.07	5.077647559671361
1565752800	5.074	5.067480520175683
1565753400	5.078	5.068278556453792
1565754000	5.079	5.071053224001645
1565754600	5.088	5.072780077706457
1565755200	5.089	5.081098494526654
1565755800	5.088	5.083543894809192
1565756400	5.093	5.083573061762161
1565757000	5.091	5.087624517711631
1565757600	5.091	5.086433254731608
1565758200	5.089	5.086069800549234
1565758800	5.059	5.0843471330222405
1565759400	5.064	5.059651550098097
1565760000	5.068	5.05817981711886
1565760600	5.072	5.060804568347725
1565761200	5.064	5.0646711994416735
1565761800	5.068	5.059836567892731
1565762400	5.065	5.062157579841763
1565763000	5.067	5.060351329938166
1565763600	5.065	5.062005647769857
1565764200	5.07	5.060239490840477
1565764800	5.073	5.063776027021954
1565778000	5.072	5.067084766875171
1565778600	5.066	5.067258197463448
1565779200	5.043	5.062346457195326
1565779800	5.043	5.042701059762512
1565780400	5.052	5.038133772308126
1565781000	5.051	5.044152584624349
1565781600	5.058	5.044728842118092
1565782200	5.06	5.0510879025372475
1565782800	5.056	5.05441073428563
1565783400	5.068	5.052119384277046
1565784000	5.071	5.0615641382978795
1565784600	5.063	5.065472566816316
1565785200	5.076	5.059704997662731
1565785800	5.074	5.069040105526865
1565786400	5.064	5.069114590660446
1565787000	5.047	5.061181034343484
1565787600	5.053	5.04583340490832
1565788200	5.056	5.046648250617634
1565788800	5.052	5.049175899553601
1565789400	5.04	5.046971149650128
1565790000	5.025	5.036844405611084
1565790600	5.047	5.022782021245284
1565791200	5.055	5.037604515490455
1565791800	5.012	5.0473706375168526
1565792400	5.009	5.014758412720597
1565793000	5.009	5.005631498843038
1565793600	4.991	5.003306780959384
1565794200	5.008	4.988134367124912
1565794800	4.993	4.999288223755145
1565795400	4.979	4.989097943922033
1565796000	4.998	4.9762448846172225
1565796600	4.961	4.990084710825212
1565797200	4.959	4.962115508697739
1565797800	4.98	4.954739932254107
1565798400	5.007	4.970666100749027
1565799000	5.008	4.995487864073584
1565799600	5.016	5.002661639833277
1565800200	5.022	5.011355533992252
1565800800	5.022	5.017242279293609
1565801400	5.02	5.018856226841628
1565802000	5.015	5.016960352600704
1565802600	5.015	5.011464397748727
1565803200	5.006	5.0099175182635145
1565803800	5.005	5.002595969736067
1565804400	5.012	5.000150486406645
1565805000	5.012	5.005209629179786
1565805600	5.021	5.006522967673904
1565806200	4.993	5.014394730185847
1565806800	4.976	4.993531607794657
1565807400	4.974	4.97518405495471
1565808000	4.99	4.969426181716197
1565808600	4.995	4.98082889856834
1565809200	4.998	4.987556586685268
1565809800	5.003	4.992213070463962
1565810400	4.983	4.997503910368797
1565811000	5.009	4.9828732358229475
1565811600	5.013	5.000684840795793
1565812200	5.023	5.006959138213485
1565812800	5.027	5.016240664576451
1565813400	5.019	5.021778980558492
1565814000	5.03	5.0165646505187755
1565814600	5.026	5.024001917526551
1565815200	5.027	5.022369001297039
1565815800	5.025	5.022031361706985
1565816400	5.029	5.02042295486563
1565817000	5.02	5.023285160141785
1565817600	5.016	5.016617171909944
1565818200	5.02	5.0121741425062
1565818800	5.004	5.014066671282764
1565819400	4.941	5.001637377686897
1565820000	4.927	4.947869567876447
1565820600	4.92	4.924851842784258
1565821200	4.935	4.913871903901456
1565821800	4.921	4.924404481254771
1565822400	4.965	4.916286500163422
1565823000	4.979	4.951656404225237
1565823600	5.006	4.971138440273932
1565824200	4.997	4.998618309864204
1565824800	5.003	4.996398069723238
1565825400	4.988	5.000165385296747
1565826000	4.978	4.98768998795712
1565826600	4.997	4.976616978299919
1565827200	5.001	4.9882305731324355
1565827800	4.998	4.993818668678992
1565828400	5.005	4.993139145318545
1565829000	5.005	4.999362033185332
1565829600	4.995	5.000481364886585
1565830200	4.995	4.992714285919347
1565830800	4.986	4.990964261539591
1565831400	4.989	4.982501577051643
1565832000	4.993	4.983262332245226
1565832600	4.988	4.986936500133176
1565833200	4.97	4.98362582151174
1565833800	4.976	4.968583381324816
1565834400	4.978	4.970482773790769
1565835000	4.987	4.972171128854174
1565835600	4.993	4.980103042001853
1565836200	4.998	4.986821153952886
1565836800	5.018	4.992439150311849
1565837400	5.025	5.010061088062859
1565838000	5.034	5.019645772760509
1565838600	5.005	5.028626756930003
1565839200	5.017	5.006887021512865
1565839800	5.052	5.011510360559155
1565840400	5.036	5.039850520448783
1565841000	5.047	5.033123765613358
1565841600	5.055	5.0408921461099965
1565842200	5.055	5.0489243832778445
1565842800	5.074	5.050380727176555
1565843400	5.075	5.0665633545550515
1565844000	5.061	5.070045986681265
1565844600	5.052	5.059006824632058
1565845200	5.077	5.0500541937985215
1565845800	5.065	5.067212457127673
1565846400	5.043	5.061023533843072
1565847000	5.039	5.042542225096019
1565847600	5.028	5.03495792526035
1565848200	5.039	5.024198679327732
1565848800	5.033	5.031098465200581
1565849400	5.018	5.027918265720839
1565850000	5.094	5.014921202257093
1565850600	5.086	5.07430176773282
1565851200	5.087	5.081106233967658
1565851800	5.065	5.084124325569373
1565852400	5.04	5.067000148518533
1565853000	5.035	5.0417575730161515
1565853600	5.03	5.031519324398258
1565854200	5.029	5.024597474638225
1565854800	5.023	5.021025331623535
1565855400	4.994	5.01738690323106
1565856000	4.994	4.993875718288631
1565857200	4.993	4.989055653138522
1565857800	4.991	4.987320073853328
1565858400	5.013	4.9852234654669285
1565859000	5.017	5.003255034011249
1565860200	5.013	5.0106275148073465
1565860800	5.011	5.0094669637439155
1565861400	4.993	5.008050884728321
1565862000	4.931	4.99236217456716
1565862600	4.921	4.938099534177061
1565863200	4.933	4.91825516300833
1565863800	4.937	4.923063815261075
1565864400	4.976	4.928033007185872
1565865000	4.988	4.962584786833702
1565865600	4.979	4.980346763357366
1565866200	5.007	4.9775040189767505
1565866800	4.997	5.000446784554638
1565867400	4.998	4.99575783285851
1565868000	4.995	4.994654402654482
1565868600	5.001	4.991636645097061
1565869200	5.031	4.994959518992188
1565869800	5.018	5.019778193728117
1565870400	5.016	5.015406987024301
1565871000	5.012	5.0125550818602616
1565871600	5.024	5.008847663935034
1565872200	5.033	5.017268783241583
1565872800	5.027	5.026120821016235
1565873400	5.035	5.023197288694145
1565874000	5.038	5.0287345595149535
1565874600	5.052	5.032803148831698
1565875200	5.051	5.044855224996511
1565875800	5.049	5.04657489664565
1565876400	5.056	5.045082060141127
1565877000	5.063	5.05020620334393
1565877600	5.068	5.056915792692475
1565878200	5.173	5.062149798363848
1565878800	5.191	5.147018079953813
1565879400	5.188	5.180120448004038
1565880000	5.19	5.187266409385647
1565880600	5.186	5.190288811825259
1565881200	5.184	5.1856509441684935
1565881800	5.175	5.181492520399363
1565882400	5.175	5.172088319379581
1565883000	5.168	5.1674073798452085
1565883600	5.15	5.1621856012803145
1565884200	5.166	5.14760328762593
1565884800	5.161	5.1567507712663545
1565885400	5.154	5.155030518808017
1565886000	5.154	5.149468525979314
1565886600	5.171	5.148645332237125
1565887200	5.163	5.161576019671653
1565887800	5.171	5.158687196789321
1565888400	5.167	5.164723875213293
1565889000	5.141	5.162303393206292
1565889600	5.148	5.141264069420094
1565890200	5.118	5.141915957825031
1565890800	5.104	5.117462454219697
1565891400	5.104	5.100448136713626
1565892000	5.101	5.097230947778706
1565892600	5.082	5.09383314189327
1565893200	5.142	5.078933443117282
1565893800	5.114	5.124500727862258
1565894400	5.109	5.112128533135926
1565895000	5.13	5.1067251977799915
1565895600	5.141	5.122028209218232
1565896200	5.144	5.133039850929595
1565896800	5.157	5.138578026591844
1565897400	5.154	5.150265779275141
1565898000	5.147	5.148969211369071
1565898600	5.159	5.144416349640819
1565899200	5.155	5.152288755353208
1565899800	5.153	5.149905949700564
1565900400	5.16	5.147951426987188
1565901000	5.159	5.153170604697822
1565901600	5.15	5.153236608574858
1565902200	5.152	5.146566584037742
1565902800	5.154	5.146577555689829
1565903400	5.152	5.147623105432878
1565904000	5.163	5.146605363853412
1565904600	5.159	5.155216360479878
1565905200	5.161	5.1539022487803985
1565905800	5.169	5.155484609196155
1565906400	5.165	5.162307787092816
1565907000	5.161	5.160342110459151
1565907600	5.165	5.156808947564077
1565908200	5.162	5.158996778990321
1565908800	5.157	5.156715689170182
1565909400	5.158	5.152546163538174
1565910000	5.15	5.1522261507281355
1565910600	5.136	5.145617879399556
1565911200	5.139	5.133247325685967
1565911800	5.142	5.1327341413591085
1565912400	5.119	5.134798329354274
1565913000	5.119	5.117343095633009
1565913600	5.125	5.113670736871345
1565914200	5.109	5.11743596226936
1565914800	5.116	5.105805160013509
1565915400	5.099	5.109341746238004
1565916000	5.12	5.096180935500146
1565916600	5.134	5.110220088142931
1565917200	5.14	5.125239435263511
1565917800	5.162	5.1332669962547115
1565918400	5.178	5.153012471784208
1565919000	5.174	5.170326618676453
1565919600	5.172	5.170881050167069
1565920800	5.168	5.169573766240063
1565921400	5.165	5.164656848239938
1565922000	5.182	5.160510573974788
1565922600	5.193	5.1727322636535
1565923200	5.181	5.183882385167514
1565923800	5.188	5.177551335637866
1565924400	5.181	5.1821406506753025
1565925000	5.17	5.177244723455397
1565925600	5.174	5.167200183010367
1565926200	5.178	5.167828790453649
1565926800	5.179	5.1704179433729225
1565927400	5.188	5.1722673446553165
1565928000	5.189	5.180518437809604
1565928600	5.188	5.183008243348589
1565929200	5.193	5.183205382259483
1565929800	5.191	5.187166164847252
1565930400	5.191	5.185998092290557
1565931000	5.189	5.185659473725744
1565931600	5.19	5.183909880274545
1565932200	5.183	5.184006502145943
1565932800	5.179	5.178661133657633
1565933400	5.178	5.174207748560754
1565934000	5.169	5.172235555532267
1565934600	5.169	5.164729825479045
1565935200	5.168	5.163075577328713
1565935800	5.17	5.161972324587316
1565936400	5.174	5.163398450305272
1565937000	5.175	5.167325921823259
1565937600	5.119	5.169081430689214
1565938200	5.117	5.125010895994591
1565938800	5.107	5.113083415814024
1565939400	5.116	5.101624460824664
1565940000	5.135	5.1061995611624535
1565940600	5.13	5.12359599637865
1565941200	5.136	5.124040723982084
1565941800	5.151	5.12993996748379
1565942400	5.152	5.144165830024802
1565943000	5.156	5.147115406581826
1565943600	5.159	5.151151068755137
1565944800	5.164	5.153717548521484
1565945400	5.168	5.1577793290319045
1565946000	5.172	5.1621671887616225
1565946600	5.164	5.1660213348201145
1565947200	5.168	5.160322874095989
1565947800	5.165	5.162231123401871
1565948400	5.167	5.160020337898883
1565949000	5.165	5.160977243194113
1565949600	5.17	5.159637606178807
1565950200	5.172	5.163234150626676
1565950800	5.166	5.165786015893634
1565951400	5.143	5.16186052368053
1565952000	5.143	5.142509261694509
1565952600	5.152	5.137854795568086
1565953200	5.151	5.143567233130707
1565953800	5.158	5.1443223676169545
1565954400	5.16	5.15054244293162
1565955000	5.156	5.153818172013328
1565955600	5.168	5.151711582150499
1565956200	5.171	5.161077279429696
1565957400	5.163	5.1649580260754195
1565958000	5.176	5.159386219565943
1565958600	5.174	5.168511493509875
1565959200	5.164	5.168606155701311
1565959800	5.147	5.160871288135327
1565960400	5.153	5.145618820697613
1565961000	5.156	5.146075325987102
1565961600	5.152	5.148628009029702
1565962200	5.14	5.1464623840121515
1565962800	5.125	5.13647424396902
1565963400	5.147	5.122482094363738
1565964000	5.155	5.136906055619671
1565964600	5.073	5.146730204313318
1565965200	5.091	5.08333902283593
1565965800	5.088	5.083668989565995
1565966400	5.09	5.0806381590157415
1565967000	5.086	5.081805240941185
1565967600	5.084	5.080335797837796
1565968200	5.075	5.077804871476287
1565968800	5.075	5.070994213948406
1565969400	5.068	5.070900529454648
1565970000	5.05	5.063569286697534
1565970600	5.066	5.047765648474399
1565971200	5.061	5.057425275494641
1565971800	5.054	5.055550501705748
1565972400	5.054	5.049880870968751
1565973000	5.071	5.049048876386053
1565973600	5.063	5.06229739339882
1565974200	5.071	5.059041594474704
1565974800	5.067	5.06520857676345
1565975400	5.041	5.062725908318702
1565976000	5.048	5.04138318248632
1565976600	5.018	5.042356044645528
1565977200	5.004	5.01771810216709
1565977800	5.004	5.00081260251023
1565978400	5.001	4.997742092702434
1565979000	4.982	4.994555929047737
1565979600	5.042	4.979239208966462
1565980200	5.014	5.025637939023539
1565980800	5.009	5.0125202345099265
1565981400	5.03	5.006924999258162
1565982000	5.041	5.022541912706938
1565982600	5.044	5.033756041426848
1565983200	5.057	5.038886710688804
1565983800	5.054	5.050822583319187
1565984400	5.047	5.049488323318108
1565985000	5.059	5.044566138988502
1565985600	5.055	5.05288673335416
1565986200	5.053	5.050353977932919
1565986800	5.06	5.048356979172242
1565987400	5.059	5.053725600971684
1565988000	5.05	5.053781102173141
1565988600	5.054	5.046882017227849
1565989200	5.052	5.048655547129548
1565989800	5.063	5.0469029503263885
1565990400	5.059	5.055634559384799
1565991000	5.061	5.054479206063418
1565991600	5.069	5.055768286859793
1565992200	5.065	5.062607299833257
1565992800	5.065	5.060928579052415
1565993400	5.057	5.060398115230277
1565994000	5.058	5.053751434093091
1565994600	5.05	5.052750568402522
1565995800	5.036	5.046203850066169
1565996400	5.039	5.033412167478368
1565997000	5.042	5.0329409813381325
1565997600	5.019	5.035420776703705
1565998200	5.019	5.017597398048715
1565998800	5.017	5.014128169901172
1565999400	5.025	5.011579216233908
1566000600	5.009	5.0177400524675555
1566001800	5.016	5.006594830714976
1566002400	4.999	5.009827970964671
1566003000	5.02	4.996747875628337
1566003600	5.034	5.011449866065744
1566004200	5.062	5.025673214546375
[truncated: 10,577 more rows]
