# Supplementary material for: A novel dissolved oxygen prediction model based on enhanced semi-naive Bayes for ocean ranches in northeast China
Source: PeerJ Comput Sci. 2021 Jun 11;7:e591. doi: 10.7717/peerj-cs.591 (PMC8205303; doi:10.7717/peerj-cs.591)
Supplement: Supplemental Information 1 — Source code for prediction algorithms built in Go, and source code for comparison algorithms and other related methods built in Python. [file peerj-cs-07-591-s001.zip › packet/Result-SVR/Result-SVR-12.csv]

1564267200	4.421	4.28424852399175
1564267800	4.291	4.406333995550113
1564268400	4.249	4.3124302965101675
1564269000	4.306	4.261371154781655
1564269600	4.353	4.292350734188293
1564270200	4.341	4.343190330098075
1564270800	4.425	4.3390040382064115
1564271400	4.349	4.41046415827284
1564272000	4.301	4.3587151262149115
1564272600	4.322	4.308525188060502
1564273200	4.293	4.318454417839492
1564273800	4.257	4.291022541458458
1564274400	4.353	4.260892014649162
1564275000	4.426	4.335997416186191
1564275600	4.377	4.411519246920712
1564276200	4.493	4.3844242912969165
1564276800	4.326	4.48006893718752
1564277400	4.392	4.349742930672232
1564278000	4.404	4.386460041282836
1564278600	4.372	4.398040259034427
1564279200	4.433	4.375487832029807
1564279800	4.33	4.419294402619689
1564280400	4.553	4.344404377725953
1564281000	4.453	4.517682329624366
1564281600	4.537	4.461232645966548
1564282200	4.498	4.531496367463314
1564282800	4.572	4.497623579782255
1564283400	4.67	4.5657846204682855
1564284000	4.782	4.650250629190836
1564284600	4.688	4.764544972603909
1564285200	4.55	4.703497077150845
1564285800	4.597	4.575246215149501
1564286400	4.571	4.5942228886743175
1564287000	4.535	4.563977174737561
1564287600	4.426	4.535062762631286
1564288200	4.457	4.43485787588448
1564288800	4.419	4.449582404755251
1564289400	4.464	4.417601784011781
1564290000	4.515	4.454535723047025
1564290600	4.605	4.502917442466217
1564291200	4.565	4.592245589746937
1564291800	4.582	4.573797156779036
1564292400	4.416	4.583781862588873
1564293000	4.567	4.442684538500213
1564293600	4.493	4.543904387119554
1564294200	4.529	4.498022825285313
1564294800	4.578	4.520728518983841
1564295400	4.711	4.563910765299176
1564296000	4.685	4.687789520754877
1564296600	4.703	4.687308365163458
1564297200	4.688	4.704831028878254
1564297800	4.633	4.692789397696858
1564298400	4.603	4.641134232440503
1564299000	4.632	4.6085467178337955
1564299600	4.676	4.620105867074708
1564300200	4.697	4.661708202287758
1564300800	4.732	4.687417960048338
1564301400	4.615	4.724649662817306
1564302000	4.541	4.632247480894218
1564302600	4.435	4.55431287774552
1564303200	4.595	4.4478778925764395
1564303800	4.521	4.563533954766756
1564304400	4.602	4.521996390855466
1564305000	4.593	4.587748835522443
1564305600	4.495	4.589809648255782
1564306200	4.442	4.511508977139774
1564306800	4.294	4.45029781752929
1564307400	4.435	4.309424041651284
1564308000	4.478	4.40869233495583
1564308600	4.536	4.462452550205255
1564309200	4.364	4.528079160340828
1564309800	4.498	4.384120753708061
1564310400	4.602	4.482716736083863
1564311000	4.662	4.582966747597013
1564311600	4.434	4.657018385170847
1564312200	4.621	4.468565897562313
1564312800	4.57	4.593610647182769
1564313400	4.601	4.571645381999954
1564314000	4.543	4.593860268654629
1564314600	4.469	4.546782819458446
1564315200	4.473	4.4774200393323556
1564315800	4.595	4.470001903916965
1564316400	4.527	4.5683340847958505
1564317000	4.553	4.530323816217605
1564317600	4.529	4.5453658603301506
1564318200	4.494	4.533988948833933
1564318800	4.542	4.496979766959238
1564319400	4.391	4.533928760667374
1564320000	4.398	4.4094175455739135
1564320600	4.501	4.39465151597692
1564321200	4.456	4.47963303109412
1564321800	4.402	4.459872086690375
1564322400	4.47	4.406636702419317
1564323000	4.375	4.459811776608841
1564323600	4.492	4.386751860781959
1564324200	4.502	4.474793583744297
1564324800	4.363	4.497918099920654
1564325400	4.295	4.381872447914635
1564326000	4.457	4.305577378952603
1564326600	4.409	4.429275568595207
1564327200	4.344	4.40861547613512
1564327800	4.338	4.352351222007598
1564328400	4.316	4.337592387213139
1564329600	4.379	4.315422082997754
1564330200	4.361	4.369366199552844
1564330800	4.427	4.3589818714111495
1564331400	4.513	4.415832872802202
1564332000	4.539	4.499518981895983
1564332600	4.455	4.53980513548418
1564333200	4.405	4.46909515762096
1564333800	4.535	4.415699826860534
1564334400	4.313	4.514648538518478
1564335000	4.422	4.342097771015723
1564335600	4.41	4.405159898098476
1564336200	4.321	4.4006169482366815
1564336800	4.238	4.334198425177275
1564337400	4.333	4.245326719930798
1564338000	4.389	4.314015733639162
1564338600	4.372	4.376064041572281
1564339200	4.339	4.374971812366846
1564339800	4.171	4.345945333644609
1564340400	4.313	4.190281420912033
1564341000	4.29	4.29493688109484
1564341600	4.327	4.284506848317574
1564342200	4.207	4.320669257187259
1564342800	4.09	4.219612222074444
1564343400	4.408	4.109755098158546
1564344000	4.465	4.355936082977859
1564344600	4.274	4.453803224798961
1564345200	4.353	4.305901425962152
1564345800	4.366	4.339260649508965
1564346400	4.293	4.366973726898431
1564347000	4.311	4.3009779004206825
1564347600	4.297	4.304579550579421
1564348200	4.23	4.291297558615864
1564348800	4.36	4.237066724684928
1564349400	4.331	4.339058716063126
1564350000	4.255	4.324118649530762
1564350600	4.265	4.26454147739837
1564351200	4.196	4.265379087977672
1564351800	4.184	4.202845665516726
1564352400	4.425	4.182847603136679
1564353000	4.205	4.38769923572407
1564353600	4.136	4.2330273160472585
1564354200	4.121	4.147164439366156
1564354800	3.978	4.119382759782344
1564355400	3.916	3.9907371849670006
1564356000	4.052	3.9145354393155953
1564356600	4.03	4.022151376320321
1564357200	3.98	4.026386701441187
1564357800	3.878	3.985733170450975
1564358400	4.029	3.8873875172318026
1564359000	3.935	4.001537708059892
1564359600	4.004	3.9510944464866675
1564360200	4.033	3.9963694639703666
1564360800	4.278	4.024074520591229
1564361400	4.306	4.254104885623543
1564362000	4.203	4.310944678520481
1564362600	4.318	4.223290221656288
1564363200	4.395	4.309542210258793
1564363800	4.404	4.387199252782322
1564364400	4.516	4.412174261028242
1564365000	4.466	4.494245999373549
1564365600	4.404	4.477326407663085
1564366200	4.401	4.413989168118907
1564366800	4.221	4.400408748734786
1564367400	4.362	4.242822583527951
1564368000	4.371	4.335012146786497
1564368600	4.467	4.362020232916031
1564369200	4.328	4.448588920349904
1564369800	4.368	4.3427951518812575
1564370400	4.413	4.366662499697626
1564371000	4.238	4.403089072930472
1564371600	4.077	4.262289781964842
1564372200	4.272	4.097195275374296
1564372800	4.243	4.234951104571827
1564373400	4.315	4.24438695617364
1564374000	4.5	4.301007608443363
1564374600	4.324	4.471752153624126
1564375200	4.262	4.350856833582152
1564375800	4.282	4.277891941763969
1564376400	4.427	4.275823465903266
1564377000	4.351	4.402225557649152
1564377600	4.37	4.357652120171245
1564378200	4.421	4.371062127848691
1564378800	4.378	4.4040088076653054
1564379400	4.323	4.383987445471833
1564380000	4.097	4.331814935170282
1564380600	4.227	4.1211735112026915
1564381200	4.043	4.207432252618746
1564381800	4.244	4.060213883324198
1564382400	4.244	4.211794661164192
1564383000	4.267	4.229631064355435
1564383600	4.232	4.270718851503842
1564384200	4.387	4.238074047604281
1564384800	4.354	4.367822947105768
1564385400	4.382	4.36432202937613
1564386000	4.463	4.380754967687244
1564386600	4.429	4.456182761433748
1564387200	4.37	4.430734170770767
1564387800	4.359	4.384897688988415
1564388400	4.38	4.355224227901893
1564389000	4.196	4.374983617462938
1564389600	4.347	4.21857794709772
1564390200	4.454	4.323113030543626
1564390800	4.408	4.425131363678276
1564391400	4.474	4.416783307123948
1564392000	4.372	4.466163551596132
1564392600	4.414	4.387112387756488
1564393200	4.349	4.411509275618636
1564393800	4.384	4.355572937677994
1564394400	4.411	4.377541348870677
1564395000	4.329	4.398239829655393
1564395600	4.336	4.34359150976138
1564396200	4.615	4.3315425895218835
1564396800	4.409	4.5677755918201965
1564397400	4.044	4.439703588269811
1564398000	4.192	4.0972773853674385
1564398600	4.52	4.1708890309165385
1564399200	4.489	4.456055333071959
1564399800	4.399	4.49177643807035
1564400400	4.28	4.409995426850316
1564401000	4.269	4.296245738986417
1564401600	4.298	4.268224969970039
1564402200	4.17	4.2846553386829624
1564402800	4.151	4.168160565719651
1564403400	4.2	4.142574446233228
1564404000	4.291	4.1939896725384
1564404600	4.263	4.270605261163089
1564405200	4.074	4.260382630751767
1564405800	4.251	4.09869861475344
1564406400	4.259	4.227718033969318
1564407000	3.949	4.256841800444493
1564407600	3.79	3.991633315726198
1564408200	3.989	3.80044765801864
1564408800	3.786	3.9540123189427336
1564409400	3.621	3.804695832553023
1564410000	3.483	3.623469967601465
1564410600	3.425	3.4648581827183405
1564411200	3.818	3.4085400135854327
1564411800	3.838	3.770217626866583
1564412400	4.086	3.8303160358732544
1564413000	3.803	4.068802041232301
1564413600	4.184	3.837957284468227
1564414200	4.334	4.148397777911814
1564414800	4.243	4.326914919454243
1564416000	3.997	4.278158947576361
1564416600	4.208	4.033267211309005
1564417200	4.285	4.183451787740365
1564417800	4.113	4.271049696307865
1564418400	4.174	4.120541857610506
1564419000	4.223	4.157362420504326
1564419600	4.193	4.197703397621321
1564420200	4.113	4.204095196972486
1564420800	4.275	4.108546669730657
1564421400	4.26	4.245226185235641
1564422000	4.295	4.260287143511451
1564422600	4.002	4.297862765402552
1564423200	4.018	4.037214227401757
1564423800	4.255	4.012759519655015
1564424400	4.237	4.21631476499679
1564425000	4.205	4.236128112477436
1564425600	4.284	4.206712206452889
1564426200	4.34	4.2681283501831055
1564426800	4.353	4.337840677657984
1564427400	4.248	4.351057989167609
1564428000	4.259	4.265134561436797
1564428600	4.256	4.2549114305773434
1564429200	4.188	4.258318720616704
1564429800	4.154	4.196558825926749
1564430400	4.043	4.147821530918118
1564431000	4.27	4.053757684700056
1564431600	4.225	4.2349114764314235
1564432200	4.321	4.224878088403427
1564432800	4.259	4.3127647912266625
1564433400	4.142	4.265716437454883
1564434000	4.133	4.165010731320814
1564434600	4.145	4.133962322706261
1564435200	4.085	4.1368325051477886
1564435800	4.273	4.089751746681914
1564436400	4.137	4.239774413465515
1564437000	4.192	4.157068722896865
1564437600	4.169	4.181322903743518
1564438200	4.162	4.1704566812393775
1564438800	4.028	4.163416891291945
1564439400	4.173	4.04449725379152
1564440000	4.154	4.1512898887215375
1564440600	4.222	4.152454378024624
1564441200	4.168	4.212515446606735
1564441800	4.33	4.176058637976704
1564442400	4.122	4.305069991247015
1564443000	3.903	4.155250600516549
1564443600	4.096	3.93211902664391
1564444200	4.206	4.062889266044915
1564444800	4.057	4.182352709582132
1564445400	4.021	4.0808376059838345
1564446000	4.152	4.014130980019055
1564446600	4.128	4.132116755260363
1564447200	4.181	4.130348573701134
1564447800	4.045	4.17778094860204
1564448400	4.134	4.052412445453818
1564449000	4.144	4.1256006480666425
1564449600	4.167	4.143825472530306
1564450200	4.02	4.159507724111776
1564450800	3.898	4.033199016468586
1564451400	3.828	3.9153429425007515
1564452000	3.98	3.83351193129806
1564452600	4.027	3.944814176318107
1564453200	3.966	4.015488396715404
1564453800	3.975	3.96899212344864
1564454400	3.932	3.975592173132902
1564455000	4.112	3.934220297372869
1564455600	4.092	4.092916579048974
1564456200	4.074	4.095171063571692
1564456800	3.865	4.0824734549819075
1564457400	3.77	3.8941250568898913
1564458000	3.879	3.784996926347653
1564458600	4.127	3.8494480746401987
1564459200	3.894	4.085809098130514
1564459800	4.162	3.922474580943392
1564460400	4.234	4.122518577695497
1564461000	4.208	4.221853028533619
1564461600	4.064	4.223318842128144
1564462200	3.937	4.0875097054720415
1564462800	3.808	3.951094183431235
1564463400	3.921	3.833187638429452
1564464000	4.051	3.8959462869962596
1564464600	4.08	4.012963982123367
1564465200	4.136	4.060125112937897
1564465800	4.246	4.134632655612231
1564466400	4.355	4.226139897190739
1564467000	3.784	4.353287169674963
1564467600	4.568	3.8625079131722075
1564468200	4.376	4.456358593551563
1564468800	4.493	4.386594673994019
1564469400	4.392	4.491292248820348
1564470000	4.442	4.380721699433996
1564470600	4.39	4.441142955037856
1564471200	4.315	4.386911276903936
1564471800	4.304	4.315065003151457
1564472400	4.173	4.291231529230958
1564473000	4.19	4.172163925447455
1564473600	4.183	4.200524931760286
1564474200	4.218	4.146603634508976
1564474800	4.265	4.2144373347952016
1564475400	4.258	4.25350453712969
1564476000	4.104	4.262807697376644
1564476600	4.113	4.125499584308515
1564477200	4.069	4.11046424663587
1564477800	4.122	4.071457998101112
1564478400	4.032	4.110504451980445
1564479000	4.076	4.040772529902999
1564479600	4.069	4.066611642527547
1564480200	4.192	4.066631081823257
1564480800	4.055	4.176136647220096
1564482000	4.109	4.072879066486069
1564482600	4.06	4.102247466797234
1564483200	4.145	4.068206126554674
1564483800	4.232	4.13417164616682
1564484400	4.138	4.220137739222499
1564485000	4.19	4.1503028367613615
1564485600	4.087	4.187580266401575
1564486200	4.057	4.097449021115863
1564486800	4.04	4.063851011064912
1564487400	3.908	4.03165216815529
1564488000	3.926	3.9248056792818837
1564488600	4.216	3.915020364029158
1564489200	4.351	4.170004013185398
1564489800	4.383	4.334945881673708
1564490400	4.231	4.38872422514763
1564491000	4.369	4.260796299510388
1564491600	4.226	4.357287892689228
1564492200	4.305	4.249314811042599
1564492800	4.364	4.294352715542065
1564493400	4.187	4.343204102021029
1564494000	4.241	4.2178777719439235
1564494600	4.235	4.230127576146194
1564495200	4.368	4.220153731314139
1564495800	4.11	4.3464756948833445
1564496400	4.352	4.139068568471164
1564497000	4.25	4.322344167093973
1564497600	4.424	4.2526368374481365
1564498200	4.145	4.4066550432963005
1564498800	4.202	4.178351334057431
1564499400	4.195	4.193414158127883
1564500000	3.977	4.192993750893205
1564500600	4.075	4.0019310459410615
1564501200	4.088	4.05460296837018
1564501800	4.412	4.068296128969849
1564502400	4.328	4.3748405480177235
1564503000	4.272	4.331073980431938
1564503600	4.215	4.29386877307493
1564504200	4.217	4.220848065953174
1564504800	4.164	4.220946183463693
1564505400	4.136	4.167562153936873
1564506000	4.095	4.130479645395593
1564506600	4.151	4.1016584470045405
1564507200	4.216	4.1331671960184675
1564507800	4.225	4.20350542429542
1564508400	4.21	4.21620910299143
1564509000	4.17	4.216130500592822
1564509600	4.141	4.177928841753672
1564510200	4.294	4.14744446246652
1564510800	4.097	4.271379377754808
1564511400	4.099	4.123287594302773
1564512000	4.335	4.09906220041025
1564512600	4.509	4.294426020635436
1564513200	4.429	4.4849387656578195
1564513800	4.456	4.446388066632069
1564514400	4.397	4.457828651006446
1564515000	4.196	4.411255637786026
1564515600	4.326	4.227996440331007
1564516200	4.259	4.303285224614438
1564516800	4.313	4.251303410332856
1564517400	4.226	4.30324308072265
1564518000	4.185	4.2312906463650615
1564518600	4.169	4.187437727867543
1564519200	4.246	4.163999785895161
1564519800	4.171	4.234192211562694
1564520400	4.27	4.177741385867036
1564521000	4.273	4.254887299789089
1564521600	4.286	4.275905724548324
1564522200	4.113	4.284573958904312
1564522800	4.071	4.138954023568222
1564524000	4.171	4.073907142961253
1564524600	4.293	4.153453972091167
1564525200	4.168	4.272723329209593
1564525800	4.119	4.184341409680316
1564526400	4.215	4.122465915078774
1564527000	4.224	4.202136062237577
1564527600	4.185	4.220434991721656
1564528200	4.146	4.191622862156571
1564528800	4.084	4.145996226062021
1564529400	4.021	4.09551939576367
1564530000	4.138	4.027646023630295
1564530600	3.965	4.113422512436707
1564531200	4.042	3.9777571881623945
1564531800	3.952	4.031427142917394
1564532400	3.949	3.9580137212652104
1564533000	3.959	3.9458811460173577
1564533600	3.937	3.951958563203706
1564534200	3.858	3.9360682145453083
1564534800	4.156	3.866112475792726
1564535400	4.233	4.114857765216114
1564536000	4.247	4.229686726262369
1564536600	4.355	4.2545080378693045
1564537200	4.304	4.350333325880762
1564537800	4.353	4.318998847155781
1564538400	4.241	4.357477250268909
1564539000	4.3	4.257277032364278
1564539600	4.171	4.293352577228114
1564540200	4.191	4.184653153545657
1564540800	4.096	4.191400244093833
1564541400	4.191	4.093487321700104
1564542000	4.201	4.171938288612758
1564542600	4.382	4.19452925903491
1564543200	4.24	4.35632418181702
1564543800	4.376	4.262785887717762
1564544400	4.349	4.361650490121845
1564545000	4.233	4.356134446446142
1564545600	4.124	4.252508711023214
1564546200	3.928	4.141177521652334
1564546800	3.83	3.9511989079583287
1564547400	4.167	3.8405965388783367
1564548000	4.434	4.100699921701638
1564548600	4.255	4.390613894826209
1564549200	4.187	4.281329729859274
1564549800	4.197	4.203965578115845
1564550400	4.571	4.195143195766816
1564551000	4.465	4.522333845001647
1564551600	4.285	4.483290789408294
1564552200	4.33	4.309570551847386
1564552800	4.375	4.322559885029755
1564553400	4.211	4.36281161568613
1564554000	4.399	4.2219919206190895
1564554600	4.507	4.356183536411411
1564555200	4.431	4.481369299170706
1564555800	4.329	4.4402021878632665
1564556400	4.402	4.347757479809494
1564557000	4.337	4.385116568386147
1564557600	4.317	4.344504760015067
1564558200	4.393	4.31955009530201
1564558800	4.348	4.374723465542635
1564559400	4.37	4.347877454436502
1564560000	4.372	4.36871912368697
1564560600	4.269	4.366726340368613
1564561200	4.301	4.282011120659458
1564561800	4.279	4.29525357670007
1564562400	4.471	4.280485603819151
1564563000	4.383	4.43992506885455
1564563600	4.195	4.393399546855232
1564564200	4.333	4.227037606372633
1564564800	4.218	4.310356546151264
1564565400	4.258	4.230514669212168
1564566000	4.377	4.250285976436545
1564566600	4.131	4.350691427454296
1564567200	4.207	4.167391609996803
1564567800	4.137	4.193872575406338
1564568400	4.165	4.139950085183396
1564569000	4.176	4.155574039883601
1564569600	4.154	4.168512440341605
1564570200	4.124	4.159788960715635
1564570800	4.036	4.122751611095358
1564571400	4.067	4.046353596744709
1564572000	4.08	4.060141484550126
1564572600	4.112	4.069010262989801
1564573200	4.034	4.112361066331607
1564573800	3.982	4.039181705774578
1564574400	3.839	3.9892606139444675
1564575000	4.039	3.8525194181228164
1564575600	4.321	4.006497351265839
1564576200	4.327	4.2823190208592825
1564576800	4.401	4.336649117456504
1564577400	4.435	4.4006081689856575
1564578000	4.399	4.43523655865843
1564578600	4.488	4.416935789477391
1564579200	4.31	4.4791579293537005
1564579800	4.284	4.33803949008569
1564580400	4.334	4.290063692626482
1564581000	4.266	4.321891699016147
1564582800	4.297	4.26817318520659
1564583400	4.157	4.279608605750738
1564584000	4.168	4.172554758600225
1564584600	4.198	4.1640587346361375
1564585200	4.264	4.186691344725544
1564585800	4.156	4.255166372958394
1564586400	4.005	4.165688306612033
1564587000	4.231	4.0254823334063055
1564587600	4.009	4.197822768069997
1564588200	4.091	4.032418557196154
1564588800	3.96	4.080720765148269
1564589400	3.954	3.9634154984877137
1564590000	3.857	3.9576987666768684
1564590600	4.022	3.8606063019239185
1564591200	3.85	3.9918126473347955
1564591800	3.703	3.863495724525993
1564592400	3.867	3.714120552372539
1564593000	3.302	3.8411147121861418
1564593600	3.233	3.3458744801098885
1564594200	3.015	3.2129581931158837
1564594800	3.035	2.976595194644802
1564595400	2.907	2.989349939876573
1564596000	2.532	2.873367223085131
1564596600	2.948	2.4839722397710933
1564597200	3.758	2.8841006879332047
1564597800	3.985	3.731428416140877
1564598400	4.029	4.006871334943049
1564599000	3.969	4.00456706890591
1564599600	3.972	3.9532694935676096
1564600200	4.101	3.980736565359134
1564600800	4.331	4.092215449274665
1564601400	4.104	4.292890030971465
1564602000	4.176	4.1280972005601
1564602600	4.226	4.183176626538206
1564603200	4.258	4.183472220321606
1564603800	4.251	4.215823333516184
1564604400	4.496	4.242567578667732
1564605000	4.324	4.45682635162501
1564605600	4.26	4.349598745665832
1564606200	4.43	4.27265965001869
1564606800	4.201	4.398801434193287
1564607400	4.438	4.22657040958893
1564608000	4.497	4.404763258240398
1564608600	4.326	4.472902455649335
1564609200	4.262	4.354628929849873
1564609800	4.154	4.26712182146954
1564610400	4.183	4.169727652045744
1564611000	4.263	4.168003414051805
1564611600	4.358	4.2443372603441505
1564612200	4.175	4.340739039198984
1564612800	4.369	4.190780956780543
1564613400	4.329	4.347183952082142
1564614000	4.342	4.328293437398407
1564614600	4.323	4.345423261749146
1564615200	4.381	4.326371239630342
1564615800	4.227	4.373674520137548
1564616400	4.294	4.250181160090775
1564617000	4.554	4.281782072108538
1564617600	4.535	4.506821064569216
1564618200	4.432	4.5336801545812255
1564618800	4.384	4.45541021674747
1564619400	4.314	4.39052939427695
1564620000	4.449	4.327126660349075
1564620600	4.255	4.4225178582726254
1564621200	4.2	4.275765649901953
1564621800	4.332	4.201997165599264
1564622400	4.269	4.306601834910114
1564623000	4.42	4.274292931290285
1564623600	4.259	4.395444735294039
1564624200	4.182	4.277664631543643
1564624800	4.416	4.197091019255262
1564625400	4.536	4.37762431484054
1564626000	4.548	4.519703481924487
1564626600	4.474	4.547427842611837
1564627200	4.477	4.487086846642531
1564627800	4.412	4.484481229495816
1564628400	4.383	4.417327058149727
1564629000	4.405	4.38707950533931
1564629600	4.486	4.38993796006407
1564630200	4.506	4.4675279877871334
1564630800	4.343	4.499121886559054
1564631400	4.278	4.364625578574174
1564632000	4.168	4.287488054375155
1564632600	4.337	4.178090142023533
1564633200	4.196	4.307903378427016
1564633800	4.397	4.205643374223344
1564634400	4.32	4.368116861949813
1564635000	4.477	4.325192432396934
1564635600	4.545	4.461572053622323
1564636200	4.264	4.537203892584586
1564636800	4.293	4.3084076336568975
1564637400	4.35	4.294584526733715
1564638000	4.263	4.333405340802567
1564638600	4.394	4.274569088632016
1564639200	4.582	4.3609415370828675
1564639800	4.579	4.550256730817609
1564640400	4.633	4.573950965332653
1564641000	4.374	4.631312636298366
1564641600	4.35	4.418812304626196
1564642200	4.474	4.357250556230726
1564642800	4.436	4.449950742226344
1564643400	4.556	4.431911382048626
1564644000	4.526	4.525566329925517
1564644600	4.2	4.525746887534303
1564645200	4.49	4.253103731573552
1564645800	4.461	4.442756758526468
1564646400	4.506	4.45537070596912
1564647000	4.447	4.496293263151905
1564647600	4.568	4.450488130061517
1564648200	4.505	4.552566993870885
1564648800	4.558	4.507205464270424
1564649400	4.61	4.552947886134012
1564650000	4.575	4.597032249547696
1564650600	4.526	4.575264337159124
1564651200	4.474	4.537416522570572
1564654200	4.462	4.476537902692415
1564654800	4.403	4.46184784232548
1564655400	4.368	4.405321359678326
1564656000	4.393	4.370381559973827
1564656600	4.262	4.38130755381638
1564657200	4.342	4.277598080994002
1564657800	3.98	4.327888335277107
1564658400	3.749	4.019032878095115
1564659000	3.676	3.7629096903393617
1564659600	3.613	3.6578837924896996
1564660200	3.534	3.5890021500175893
1564660800	3.586	3.5117432228555767
1564661400	3.415	3.553455482078487
1564662000	3.342	3.413187603355734
1564662600	3.179	3.3258357120518487
1564663200	3.123	3.163265622301755
1564663800	3.265	3.0871754709123502
1564664400	4.242	3.2420394571548816
1564665000	4.446	4.159731582749234
1564665600	4.463	4.461071174675079
1564666200	4.397	4.485373719372825
1564666800	4.263	4.416954491283542
1564667400	4.2	4.294098883257448
1564668000	4.251	4.215711243035642
1564668600	4.23	4.223537754316941
1564669200	4.263	4.2185691782490515
1564669800	4.21	4.2449365982063565
1564670400	4.324	4.204920821510163
1564671000	4.298	4.258741662299463
1564671600	4.023	4.297693579137828
1564672200	4.248	4.059972255159063
1564672800	4.202	4.215237426779762
1564673400	4.306	4.203381142248062
1564674000	4.291	4.295491453163611
1564674600	4.359	4.284852633143043
1564675800	3.942	4.354308829438894
1564676400	4.194	3.9997253430269004
1564677000	4.276	4.1548375178299874
1564677600	4.338	4.24727501059609
1564678200	4.051	4.330106130658028
1564678800	4.195	4.0916633528437405
1564679400	3.934	4.1684279295931965
1564680000	3.629	3.967688958389922
1564680600	3.583	3.6514956433456445
1564681200	3.657	3.5607160445640673
1564681800	4.164	3.6169413083409196
1564682400	4.14	4.108321686364559
1564683000	3.892	4.136428052319316
1564683600	3.679	3.931252687564378
1564684200	3.526	3.6973949612121246
1564684800	3.691	3.536609050417755
1564685400	3.783	3.650442082791371
1564686000	4.115	3.7538042396010356
1564686600	4.044	4.063965433758384
1564687200	4.238	4.038693808911003
1564687800	4.108	4.206689875217602
1564688400	4.017	4.117644199290807
1564689000	4.049	4.03591665155993
1564689600	4.282	4.048947482336618
1564690200	4.572	4.252239967388265
1564690800	4.604	4.529344295787953
1564691400	4.513	4.590610001251383
1564692000	4.383	4.535066032058955
1564692600	4.332	4.401392210599298
1564693200	4.399	4.346662867196821
1564693800	4.263	4.377014971040669
1564694400	4.371	4.274798352751942
1564695000	4.291	4.3476785871466905
1564695600	4.346	4.2934568076343975
1564696200	4.295	4.333286547150588
1564696800	4.421	4.294106005244606
1564697400	4.348	4.404709031905302
1564698000	4.405	4.3578531537466425
1564698600	4.426	4.400581529988592
1564699200	4.415	4.423225445055964
1564699800	4.339	4.41600153899727
1564700400	4.369	4.353175477512355
1564701000	4.394	4.360904006017349
1564701600	4.344	4.38879250305385
1564702200	4.592	4.347138584072291
1564702800	4.421	4.554196368741272
1564703400	4.483	4.439952354671393
1564704000	4.473	4.480494765493053
1564704600	4.777	4.470302651755355
1564705200	4.697	4.731475522297722
1564705800	4.486	4.703539921056194
1564706400	4.481	4.527797461728077
1564707000	4.5	4.487237604353309
1564707600	4.51	4.489382636814883
1564708200	4.456	4.500049381577639
1564708800	4.507	4.449190992818483
1564709400	4.526	4.495400704301373
1564710000	4.428	4.5143122295066345
1564710600	4.53	4.444345555213974
1564711200	4.436	4.511807583675857
1564711800	4.496	4.445402487776038
1564712400	4.524	4.488374865408339
1564713000	4.533	4.515495552221475
1564713600	4.393	4.531459492980525
1564714200	4.464	4.411807085377611
1564714800	4.447	4.454439570827818
1564715400	4.28	4.443990483164662
1564716000	4.19	4.300445746062605
1564716600	4.124	4.201007584711384
1564717200	4.28	4.123224230583984
1564717800	4.228	4.253157174853333
1564718400	4.259	4.2282940266812
1564719000	4.276	4.2547335719848896
1564719600	4.22	4.271294382586281
1564720200	4.23	4.233231937351634
1564720800	4.235	4.230060905550778
1564721400	4.478	4.231471856345247
1564722000	4.293	4.446396772975898
1564722600	4.196	4.31854586221235
1564723200	4.417	4.218262184676592
1564723800	4.188	4.3760992418518265
1564724400	4.036	4.220772799263855
1564725000	4.329	4.055958710800007
1564725600	4.052	4.273955202178411
1564726200	3.91	4.087563889302849
1564726800	3.779	3.924496899433302
1564727400	4.13	3.780545579949295
1564728000	4.093	4.067478114128329
1564728600	4.129	4.100766836392683
1564729200	4.001	4.131679566730301
1564729800	4.191	4.005417505655598
1564730400	4.196	4.169002063832053
1564731000	4.317	4.202111856479222
1564731600	4.575	4.298113326602827
1564732200	4.487	4.543841865030198
1564732800	4.571	4.506347826655687
1564733400	4.667	4.57162259544649
1564734000	4.573	4.645125105087316
1564734600	4.616	4.597625008118921
1564735200	4.718	4.607603011298444
1564735800	4.773	4.699940002070726
1564736400	4.786	4.751070523468859
1564737000	4.333	4.776264554148644
1564737600	4.203	4.416865700703157
1564738200	4.345	4.23137917495303
1564738800	4.258	4.313862514942433
1564739400	4.295	4.251496757478398
1564740000	4.487	4.275505934551387
1564740600	4.572	4.455073746350163
1564741200	4.545	4.561503570662014
1564741800	4.513	4.55941661016573
1564742400	4.48	4.527190739722005
1564743000	4.474	4.486200485018309
1564743600	4.379	4.47468247481593
1564744200	4.53	4.393500193263123
1564744800	4.543	4.49669193068206
1564745400	4.592	4.531691930165749
1564746000	4.545	4.583194655590173
1564746600	4.484	4.549279001079493
1564747200	4.493	4.495841278732171
1564747800	4.455	4.49167426878849
1564748400	4.357	4.457677407970565
1564749000	4.438	4.367666148360598
1564749600	4.353	4.419784644669688
1564750200	4.443	4.362545512534725
1564750800	4.37	4.425711140951093
1564751400	4.414	4.377026959184793
1564752000	4.371	4.408227603412604
1564752600	4.528	4.3752131792023015
1564753200	4.638	4.507273312607186
1564753800	4.569	4.62000439141295
1564754400	4.429	4.582987385396647
1564755000	4.393	4.45692604332662
1564755600	4.409	4.399344578914564
1564756200	4.381	4.404208306652545
1564756800	4.212	4.375240943539973
1564757400	4.491	4.231416774210316
1564758000	4.342	4.442063342649105
1564758600	4.376	4.357709045409429
1564759200	4.371	4.374269085800475
1564759800	4.31	4.366760253342472
1564760400	4.352	4.319380365217638
1564761000	4.28	4.345956997076202
1564761600	4.263	4.28674357764438
1564762200	4.214	4.262740141494104
1564762800	4.183	4.213642208239163
1564763400	4.315	4.1900632831330125
1564764000	4.105	4.284860814081801
1564764600	4.249	4.133384718798274
1564765200	4.263	4.229115234267933
1564765800	4.356	4.254911433612741
1564766400	4.474	4.350027343836135
1564767000	4.263	4.457894010901543
1564767600	4.401	4.298292741829784
1564768200	4.12	4.386878659807681
1564768800	4.217	4.156223513135864
1564769400	4.258	4.2048481940404
1564770000	4.216	4.232811824647518
1564770600	4.241	4.2260624105885
1564771200	3.998	4.227126898717385
1564771800	4.141	4.0282973700308276
1564772400	4.198	4.119860193482634
1564773000	4.167	4.178042995277586
1564773600	4.172	4.177049603867124
1564774200	4.25	4.1625286041402765
1564774800	4.184	4.244587410085254
1564775400	4.191	4.194387660318755
1564776000	4.257	4.189338533528835
1564776600	4.262	4.247712556869002
1564777200	4.116	4.259387273191744
1564777800	4.206	4.142638985486554
1564778400	4.184	4.187969447539636
1564779000	4.326	4.181819173667508
1564779600	4.273	4.3070922826150015
1564780200	4.385	4.278012919229109
1564780800	4.503	4.3711218427009175
1564781400	4.401	4.486940303906242
1564782000	4.468	4.422339591306259
1564782600	4.436	4.463777900023837
1564783200	4.428	4.438620955747272
1564783800	4.236	4.434315587373886
1564784400	4.359	4.259698107930829
1564785000	4.399	4.34040766979007
1564785600	4.406	4.378171203337348
1564786200	4.38	4.404545841821783
1564786800	4.417	4.380281540668805
1564787400	4.431	4.409585063230316
1564788000	4.542	4.4311540651789745
1564788600	4.403	4.5260757700330405
1564789200	4.367	4.42378623147967
1564789800	4.486	4.372522969175415
1564790400	4.489	4.467264349415216
1564791000	4.427	4.482552763747837
1564791600	4.506	4.434449755529223
1564792200	4.514	4.492054276988823
1564792800	4.527	4.510872747988708
1564793400	4.549	4.523915535286622
1564794000	4.415	4.546403990365195
1564794600	4.497	4.432578318106752
1564795200	4.374	4.484612760965014
1564795800	4.424	4.388968928549852
1564796400	4.562	4.412814039585406
1564797000	4.315	4.533062007836241
1564797600	4.104	4.351259509994562
1564798200	4.114	4.133462459103584
1564798800	4.282	4.104669019678721
1564799400	5.039	4.248285546076746
1564800000	5.042	4.922714701830423
1564800600	5.019	5.045096590625814
1564801200	5.019	5.038872625776597
1564801800	5.017	5.02279305499075
1564802400	5.025	5.033097965872856
1564803000	5.009	5.029439769297139
1564803600	5.016	5.00256339023778
1564804200	4.999	4.990982430398843
1564804800	5.02	4.9766475482371995
1564805400	5.034	5.011802928617688
1564806000	5.04	5.019939139365538
1565313000	5.062	5.034499538959283
1565313600	5.078	5.054172275356022
1565314200	5.074	5.071696174839598
1565314800	5.072	5.071832727281495
1565315400	5.068	5.070424334867749
1565316000	5.065	5.065523712434811
1565316600	5.082	5.061394392910715
1565317200	5.093	5.073903507928713
1565317800	5.081	5.0852401535344285
1565318400	5.088	5.078517082698097
1565319000	5.081	5.083279895238472
1565319600	5.07	5.078402452879815
1565320200	5.074	5.068156711730695
1565320800	5.078	5.068896326048478
1565321400	5.079	5.071677518234565
1565322000	5.088	5.073380903081859
1565322600	5.089	5.081782510766607
1565323200	5.088	5.0843077170333215
1565323800	5.093	5.084308427630731
1565324400	5.091	5.088278382164119
1565325000	5.091	5.087119894452769
1565325600	5.089	5.086667781794666
1565326200	5.09	5.08493415344231
1565326800	5.083	5.085154580559595
1565327400	5.079	5.079684727789393
1565328000	5.078	5.075287559204862
1565328600	5.069	5.0733946361850215
1565329200	5.069	5.065784802038263
1565329800	5.068	5.0642105910635005
1565330400	5.07	5.063176736262989
1565331000	5.074	5.064611959864343
1565331600	5.075	5.068540768410967
1565332200	5.019	5.0702875764272095
1565332800	5.017	5.025428963666809
1565333400	5.007	5.014008673588603
1565334000	5.016	5.002789879260861
1565334600	5.035	5.00761231305873
1565335200	5.03	5.025053697626575
1565335800	5.036	5.025432641776316
1565336400	5.051	5.031164813988387
1565337000	5.052	5.045589034220008
1565337600	5.056	5.048358726535279
1565338200	5.059	5.052101192375232
1565338800	5.064	5.054596862254528
1565340000	5.068	5.0588539411577615
1565340600	5.072	5.063188474110507
1565341200	5.064	5.067190735175761
1565341800	5.068	5.061315010855178
1565342400	5.065	5.063286657181838
1565343000	5.067	5.061115314757868
1565343600	5.065	5.06214322712445
1565344200	5.07	5.060714530325224
1565344800	5.073	5.064457541093682
1565345400	5.072	5.067755232756451
1565346000	5.066	5.067952200875762
1565346600	5.043	5.063012095580195
1565347200	5.043	5.043342097203718
1565347800	5.052	5.038738074789684
1565348400	5.051	5.044848930573382
1565349000	5.058	5.0453640315286865
1565349600	5.06	5.051772268312556
1565350200	5.056	5.055138487066225
1565350800	5.068	5.052860819104635
1565351400	5.071	5.062329447801238
1565352000	5.063	5.066169881393714
1565352600	5.076	5.060293679910538
1565353200	5.074	5.069612686836814
1565353800	5.064	5.06975710682055
1565354400	5.047	5.061808795884778
1565355000	5.053	5.046436693189975
1565355600	5.056	5.04730944076405
1565356200	5.052	5.0498287076934005
1565356800	5.04	5.04759966613029
1565357400	5.025	5.037526457001595
1565358000	5.047	5.023471682667176
1565358600	5.055	5.03833268448882
1565359200	5.012	5.048165208615795
1565359800	5.009	5.015328673778516
1565360400	5.009	5.006235992482555
1565361000	4.991	5.003993421491232
1565361600	5.008	4.988799843102129
1565362200	4.993	4.999999401620772
1565362800	4.979	4.98976324965466
1565363400	4.998	4.976857298999899
1565364000	4.961	4.99088093232835
1565364600	4.959	4.962878544211358
1565365200	4.98	4.955394395930465
1565365800	5.007	4.9713581739994535
1565366400	5.008	4.99621819296453
1565367000	5.016	5.003385113604725
1565367600	5.022	5.012062866222908
1565368200	5.022	5.018004305600432
1565368800	5.02	5.019550576999585
1565369400	5.015	5.017538160629945
1565370000	5.015	5.012057307597506
1565370600	5.006	5.010317784805407
1565371200	5.005	5.003121608357727
1565371800	5.012	5.000783952543448
1565372400	5.012	5.0059102530749255
1565373000	5.021	5.007183104587936
1565373600	4.993	5.015105800002072
1565374200	4.976	4.994204112786804
1565374800	4.974	4.975808157374804
1565375400	4.99	4.970102640001334
1565376000	4.995	4.981503217714707
1565376600	4.998	4.988216641345627
1565377200	5.003	4.992879898458738
1565377800	4.983	4.998230785529219
1565378400	5.009	4.983639050475035
1565379000	5.013	5.001440737636298
1565379600	5.023	5.007694626258627
1565380200	5.027	5.016765519522077
1565380800	5.019	5.0223773029581436
1565381400	5.03	5.017181469777149
1565382000	5.026	5.024675873939613
1565382600	5.027	5.023042082812934
1565383200	5.025	5.022598028329514
1565383800	5.029	5.021035045987492
1565384400	5.02	5.023821905357314
1565385000	5.016	5.017286616376436
1565385600	5.02	5.012828624812075
1565386200	5.004	5.01474386849565
1565386800	4.941	5.002282180417135
1565387400	4.927	4.948353449642534
1565388000	4.92	4.925500217072621
1565388600	4.935	4.914522774496438
1565389200	4.921	4.9251080449577715
1565389800	4.965	4.916975746476081
1565390400	4.979	4.952532197304096
1565391000	5.006	4.972090363423834
1565391600	4.997	4.9995645178404935
1565392200	5.003	4.9972110047497615
1565392800	4.988	5.000788077557028
1565393400	4.978	4.988073277465826
1565394000	4.997	4.97711602729765
1565394600	5.001	4.98870171466468
1565395200	4.998	4.9943341609369165
1565395800	5.005	4.993593394293232
1565396400	5.005	5.0000912367408965
1565397000	4.995	5.001188409114173
1565397600	4.995	4.993444162490453
1565398200	4.986	4.991602911038742
1565398800	4.989	4.983114522547293
1565399400	4.993	4.983837114346111
1565400000	4.988	4.98756150943054
1565400600	4.97	4.984308505740812
1565401200	4.976	4.969228505557863
1565401800	4.978	4.971178913898686
1565402400	4.987	4.972883772745878
1565403000	4.993	4.980798295801647
1565403600	4.998	4.987491041468998
1565404200	5.018	4.99313554504064
1565404800	5.025	5.010777715622129
1565405400	5.034	5.020389104384955
1565406000	5.005	5.029295839046109
1565406600	5.017	5.007455340343037
1565407200	5.052	5.01203826758456
1565407800	5.036	5.040516933684961
1565408400	5.047	5.033663477885677
1565409000	5.055	5.0414837058483934
1565409600	5.055	5.049608163111275
1565410200	5.074	5.0510036770920355
1565410800	5.075	5.067300808785913
1565411400	5.061	5.070706040083563
1565412000	5.052	5.059543080321183
1565412600	5.077	5.0505312663068125
1565413200	5.065	5.067890168739681
1565413800	5.043	5.061688480981786
1565414400	5.039	5.043014076744249
1565415000	5.028	5.035616029137594
1565415600	5.039	5.024878453849318
1565416200	5.033	5.031775882434345
1565416800	5.018	5.028669372872079
1565417400	5.084	5.015551563699007
1565418000	5.094	5.067108199716911
1565418600	5.086	5.086581566273728
1565419200	5.087	5.085009231444792
1565419800	5.065	5.085528321469618
1565420400	5.05	5.066529373880643
1565421000	5.04	5.049736997930839
1565421600	5.035	5.037411601955684
1565422200	5.03	5.028924778585676
1565422800	5.029	5.024281086448798
1565423400	5.023	5.023645911388581
1565424000	4.994	5.019100143480084
1565424600	4.994	4.994967799230327
1565425200	4.993	4.989849119950447
1565425800	4.991	4.98782877893256
1565426400	5.013	4.985814046085483
1565427000	5.017	5.003982123328855
1565427600	5.013	5.011371514466693
1565428200	5.011	5.0101795428578235
1565428800	4.993	5.008810706835157
1565429400	4.931	4.993024013783799
1565430000	4.921	4.938573480207329
1565430600	4.933	4.918693209105166
1565431200	4.937	4.923675170357033
1565431800	4.976	4.928661192847996
1565432400	4.988	4.963361024290725
1565433000	4.979	4.981249721565361
1565433600	5.007	4.978359604489889
1565434200	4.997	5.0013985098331775
1565434800	4.998	4.996503634175765
1565435400	4.995	4.995150444380455
1565436000	5.001	4.992054695862546
1565436600	5.031	4.995408316101493
1565437200	5.018	5.020350242914166
1565437800	5.016	5.015979651714744
1565438400	5.012	5.0132256429131
1565439000	5.024	5.009539766144983
1565439600	5.033	5.017885855389593
1565440200	5.027	5.026808763576182
1565440800	5.035	5.023766425113496
1565441400	5.038	5.029326334738049
1565442000	5.052	5.03346545177708
1565442600	5.051	5.045538354223806
1565443200	5.049	5.047304872264008
1565443800	5.056	5.045641294654518
1565444400	5.063	5.050823737323174
1565445000	5.173	5.057548924391256
1565445600	5.191	5.146660340630629
1565446200	5.188	5.180918599874885
1565446800	5.19	5.1876979317044425
1565447400	5.186	5.191029615076397
1565448000	5.184	5.186546722157098
1565448600	5.175	5.182085876398021
1565449200	5.175	5.172473221310967
1565449800	5.168	5.1675279493789406
1565450400	5.15	5.162474528079711
1565451000	5.166	5.1481476630375065
1565451600	5.161	5.157880061738924
1565452800	5.154	5.155846382078
1565453400	5.154	5.150130385044505
1565454000	5.171	5.1493851041422225
1565454600	5.163	5.162350408893702
1565455200	5.171	5.1593875872857335
1565455800	5.167	5.165385699044302
1565456400	5.141	5.162994324510849
1565457000	5.148	5.141866557126456
1565457600	5.118	5.142475054783793
1565458200	5.104	5.11817735751806
1565458800	5.104	5.100988729079532
1565459400	5.101	5.097886952632258
1565460000	5.082	5.094561194761647
1565460600	5.142	5.079702314403032
1565461200	5.114	5.125385275909285
1565461800	5.109	5.112978282142839
1565462400	5.13	5.1073973693088615
1565463000	5.141	5.122745638931177
1565463600	5.144	5.133862245904354
1565464200	5.157	5.13904329885471
1565464800	5.154	5.150907307078942
1565465400	5.147	5.149536539044937
1565466000	5.159	5.145022497169406
1565466600	5.155	5.152833773475196
1565467200	5.153	5.1507093090561105
1565467800	5.16	5.148370657608153
1565468400	5.159	5.153768481118631
1565469000	5.15	5.153965914676539
1565469600	5.152	5.147240693746795
1565470200	5.154	5.147267967499902
1565470800	5.152	5.1483541962944805
1565471400	5.163	5.147250161922887
1565472000	5.159	5.155866661370031
1565472600	5.161	5.154639804125717
1565473200	5.169	5.15614033297527
1565473800	5.165	5.163011868894464
1565474400	5.161	5.1610517989005515
1565475000	5.165	5.157434078209904
1565475600	5.162	5.1596251035646254
1565476200	5.157	5.157369084610737
1565476800	5.158	5.153189118425864
1565477400	5.15	5.152877497721886
1565478000	5.136	5.146327568380453
1565478600	5.139	5.133871113528783
1565479200	5.142	5.133435595626115
1565479800	5.119	5.135544187295283
1565480400	5.119	5.117971127337082
1565481000	5.117	5.114342352552192
1565481600	5.125	5.111810417122032
1565482200	5.109	5.11786548835475
1565482800	5.116	5.106956359768675
1565483400	5.099	5.109987083759359
1565484000	5.12	5.097140333068978
1565484600	5.134	5.111483963130406
1565485200	5.14	5.125761610362222
1565485800	5.162	5.133929737641086
1565486400	5.178	5.153529578898381
1565487000	5.174	5.171094465791537
1565487600	5.172	5.171498690267449
1565488200	5.168	5.170240741356063
1565488800	5.165	5.16514538989005
1565489400	5.182	5.1610630785222416
1565490000	5.193	5.17321020532258
1565490600	5.181	5.1845395426102945
1565491200	5.188	5.17817403331598
1565491800	5.181	5.1828299698459395
1565492400	5.17	5.178046749969065
1565493000	5.174	5.167904916901286
1565493600	5.178	5.168444049014874
1565494200	5.179	5.171064708955353
1565494800	5.188	5.172879192698605
1565495400	5.189	5.181206539061507
1565496000	5.188	5.183808532477181
1565496600	5.193	5.1839630478962535
1565497200	5.191	5.187813487046819
1565497800	5.191	5.186705833081007
1565498400	5.189	5.186260982643173
1565499000	5.19	5.184497517327281
1565499600	5.183	5.184671624601138
1565500200	5.179	5.179322186760546
1565500800	5.178	5.174869477628252
1565501400	5.169	5.172951417627771
1565502000	5.169	5.165407541823019
1565502600	5.168	5.1637473041928414
1565503200	5.17	5.16270664404045
1565503800	5.174	5.164097870255349
1565504400	5.175	5.168049152196472
1565505000	5.119	5.169799858203312
1565505600	5.117	5.125626573366637
1565506200	5.107	5.11370393585725
1565506800	5.116	5.102326399458521
1565507400	5.13	5.1068763444973415
1565508000	5.136	5.120264510685921
1565508600	5.151	5.128723074913933
1565509200	5.152	5.143604375908697
1565509800	5.156	5.148954561942099
1565510400	5.159	5.152210787097486
1565511000	5.164	5.155125334335816
1565511600	5.168	5.158538679790829
1565512800	5.172	5.16250298245106
1565513400	5.164	5.16645292679818
1565514000	5.168	5.160914147538673
1565514600	5.165	5.162914892373497
1565515800	5.167	5.160678092761133
1565516400	5.165	5.161676752978929
1565517000	5.17	5.16027568390247
1565517600	5.173	5.163921692842188
1565518200	5.172	5.167264026263198
1565518800	5.166	5.167516231573156
1565519400	5.143	5.162650179794931
1565520000	5.143	5.14319383051862
1565520600	5.152	5.138309801612873
1565521200	5.151	5.144243848374858
1565521800	5.158	5.144786031068839
1565522400	5.16	5.151226427162064
1565523000	5.156	5.154621403880213
1565523600	5.168	5.1524958397323175
1565524200	5.171	5.1618530510087615
1565524800	5.163	5.1656630346249015
1565525400	5.176	5.1599761572047
1565526000	5.174	5.1690615298982925
1565526600	5.164	5.169268529202185
1565527200	5.147	5.161518169654227
1565527800	5.153	5.146227577165919
1565528400	5.156	5.146769519788551
1565529000	5.152	5.149300231105771
1565529600	5.14	5.147095439440667
1565530200	5.125	5.137182880908237
1565530800	5.147	5.123201619356311
1565531400	5.155	5.137641535268341
1565532000	5.073	5.147549979459004
1565532600	5.091	5.083844064880559
1565533200	5.088	5.08426638678686
1565533800	5.09	5.08140037754626
1565534400	5.086	5.082515392689957
1565535000	5.084	5.081021271484634
1565535600	5.075	5.078566560875819
1565536200	5.075	5.071718858373056
1565536800	5.068	5.071722484831165
1565537400	5.05	5.06436497391895
1565538000	5.066	5.048446398372664
1565538600	5.054	5.057717955427774
1565539200	5.054	5.0506693708885555
1565539800	5.071	5.049284866546233
1565540400	5.063	5.063190212226779
1565541000	5.071	5.059555352061393
1565541600	5.067	5.065703448547295
1565542200	5.041	5.063948050258803
1565542800	5.048	5.041796358584704
1565543400	5.018	5.042930707950009
1565544000	5.004	5.018323235428438
1565544600	5.004	5.00141119071051
1565545200	5.001	4.998376867354417
1565546400	4.982	4.995242186388949
1565547000	5.042	4.979973049559656
1565547600	5.014	5.026522867478616
1565548200	5.009	5.013328617033217
1565548800	5.03	5.007610151243004
1565549400	5.041	5.023299530424694
1565550000	5.044	5.03452952355503
1565550600	5.057	5.039419507975328
1565551200	5.054	5.051490506831614
1565551800	5.047	5.050029662403122
1565552400	5.059	5.0451746114713645
1565553000	5.055	5.053460069593677
1565553600	5.053	5.051063596414946
1565554200	5.06	5.048806263424697
1565554800	5.059	5.054321578907174
1565555400	5.05	5.0544599031234965
1565556000	5.052	5.047535301758603
1565556600	5.054	5.047724105594435
1565557200	5.052	5.048852661220459
1565557800	5.063	5.047676891548843
1565558400	5.059	5.056469040762837
1565559000	5.061	5.055077428539709
1565559600	5.069	5.056574791981862
1565560200	5.065	5.063517492694158
1565560800	5.061	5.0614760192120105
1565561400	5.065	5.057769159186514
1565562000	5.062	5.060112533489086
1565562600	5.057	5.057824714446863
1565563200	5.058	5.053553862331861
1565563800	5.05	5.05336719804396
1565564400	5.036	5.046711765090549
1565565000	5.039	5.034161734008394
1565565600	5.042	5.033929315481734
1565566200	5.019	5.03609748361185
1565566800	5.019	5.01822695575099
1565567400	5.017	5.0147800614906055
1565568000	5.025	5.012301998812813
1565568600	5.009	5.018456342149361
1565569200	5.016	5.007269912418329
1565569800	4.999	5.01053856015151
1565570400	5.02	4.997416322780438
1565571000	5.034	5.012159312751493
1565571600	5.04	5.026426982414011
1565572200	5.062	5.034499538959283
1565572800	5.078	5.054172275356022
1565573400	5.074	5.071696174839598
1565574000	5.072	5.071832727281495
1565574600	5.068	5.070424334867749
1565575200	5.065	5.065523712434811
1565575800	5.082	5.061394392910715
1565576400	5.093	5.073903507928713
1565577000	5.081	5.0852401535344285
1565577600	5.088	5.078517082698097
1565578200	5.081	5.083279895238472
1565578800	5.07	5.078402452879815
1565579400	5.074	5.068156711730695
1565580000	5.078	5.068896326048478
1565580600	5.079	5.071677518234565
1565581200	5.088	5.073380903081859
1565581800	5.089	5.081782510766607
1565582400	5.088	5.0843077170333215
1565583000	5.093	5.084308427630731
1565583600	5.091	5.088278382164119
1565584200	5.091	5.087119894452769
1565584800	5.089	5.086667781794666
1565585400	5.09	5.08493415344231
1565586000	5.083	5.085154580559595
1565586600	5.079	5.079684727789393
1565587200	5.078	5.075287559204862
1565587800	5.069	5.0733946361850215
1565588400	5.069	5.065784802038263
1565589000	5.068	5.0642105910635005
1565589600	5.07	5.063176736262989
1565590200	5.074	5.064611959864343
1565590800	5.075	5.068540768410967
1565591400	5.019	5.0702875764272095
1565592000	5.017	5.025428963666809
1565592600	5.007	5.014008673588603
1565593200	5.016	5.002789879260861
1565593800	5.035	5.00761231305873
1565594400	5.03	5.025053697626575
1565595000	5.036	5.025432641776316
1565595600	5.051	5.031164813988387
1565596200	5.052	5.045589034220008
1565596800	5.056	5.048358726535279
1565597400	5.059	5.052101192375232
1565598000	5.064	5.054596862254528
1565599200	5.068	5.0588539411577615
1565599800	5.072	5.063188474110507
1565600400	5.064	5.067190735175761
1565601000	5.068	5.061315010855178
1565601600	5.065	5.063286657181838
1565602200	5.067	5.061115314757868
1565602800	5.065	5.06214322712445
1565603400	5.07	5.060714530325224
1565604000	5.073	5.064457541093682
1565604600	5.072	5.067755232756451
1565605200	5.066	5.067952200875762
1565605800	5.043	5.063012095580195
1565606400	5.043	5.043342097203718
1565607000	5.052	5.038738074789684
1565607600	5.051	5.044848930573382
1565608200	5.058	5.0453640315286865
1565608800	5.06	5.051772268312556
1565609400	5.056	5.055138487066225
1565610000	5.068	5.052860819104635
1565610600	5.071	5.062329447801238
1565611200	5.063	5.066169881393714
1565611800	5.076	5.060293679910538
1565612400	5.074	5.069612686836814
1565613000	5.064	5.06975710682055
1565613600	5.047	5.061808795884778
1565614200	5.053	5.046436693189975
1565614800	5.056	5.04730944076405
1565615400	5.052	5.0498287076934005
1565616000	5.04	5.04759966613029
1565616600	5.025	5.037526457001595
1565617200	5.047	5.023471682667176
1565617800	5.055	5.03833268448882
1565618400	5.012	5.048165208615795
1565619000	5.009	5.015328673778516
1565619600	5.009	5.006235992482555
1565620200	4.991	5.003993421491232
1565620800	5.008	4.988799843102129
1565621400	4.993	4.999999401620772
1565622000	4.979	4.98976324965466
1565622600	4.998	4.976857298999899
1565623200	4.961	4.99088093232835
1565623800	4.959	4.962878544211358
1565624400	4.98	4.955394395930465
1565625000	5.007	4.9713581739994535
1565625600	5.008	4.99621819296453
1565626200	5.016	5.003385113604725
1565626800	5.022	5.012062866222908
1565627400	5.022	5.018004305600432
1565628000	5.02	5.019550576999585
1565628600	5.015	5.017538160629945
1565629200	5.015	5.012057307597506
1565629800	5.006	5.010317784805407
1565630400	5.005	5.003121608357727
1565631000	5.012	5.000783952543448
1565631600	5.012	5.0059102530749255
1565632200	5.021	5.007183104587936
1565632800	4.993	5.015105800002072
1565633400	4.976	4.994204112786804
1565634000	4.974	4.975808157374804
1565634600	4.99	4.970102640001334
1565635200	4.995	4.981503217714707
1565635800	4.998	4.988216641345627
1565636400	5.003	4.992879898458738
1565637000	5.013	4.998230785529219
1565637600	5.023	5.008063080486265
1565638200	5.027	5.01802953291063
1565638800	5.019	5.022919702612622
1565639400	5.03	5.016883299426509
1565640000	5.026	5.024476078213012
1565640600	5.027	5.022602344723845
1565641200	5.025	5.022869389503915
1565641800	5.029	5.02111311902185
1565642400	5.02	5.023834906615244
1565643000	5.016	5.017239695620457
1565643600	5.02	5.0128463575903375
1565645400	5.004	5.01474386849565
1565646000	4.941	5.002282180417135
1565646600	4.927	4.948353449642534
1565647200	4.92	4.925500217072621
1565647800	4.935	4.914522774496438
1565648400	4.921	4.9251080449577715
1565649000	4.965	4.916975746476081
1565649600	4.979	4.952532197304096
1565650200	5.006	4.972090363423834
1565650800	4.997	4.9995645178404935
1565651400	5.003	4.9972110047497615
1565652000	4.988	5.000788077557028
1565652600	4.978	4.988073277465826
1565653200	4.997	4.97711602729765
1565653800	5.001	4.98870171466468
1565654400	4.998	4.9943341609369165
1565655000	5.005	4.993593394293232
1565655600	5.005	5.0000912367408965
1565656200	4.995	5.001188409114173
1565656800	4.995	4.993444162490453
1565657400	4.986	4.991602911038742
1565658000	4.989	4.983114522547293
1565658600	4.993	4.983837114346111
1565659200	4.988	4.98756150943054
1565659800	4.97	4.984308505740812
1565660400	4.976	4.969228505557863
1565661000	4.978	4.971178913898686
1565661600	4.987	4.972883772745878
1565662200	4.993	4.980798295801647
1565662800	4.998	4.987491041468998
1565663400	5.018	4.99313554504064
1565664000	5.025	5.010777715622129
1565664600	5.034	5.020389104384955
1565665200	5.005	5.029295839046109
1565665800	5.017	5.007455340343037
1565666400	5.052	5.01203826758456
1565667000	5.036	5.040516933684961
1565667600	5.047	5.033663477885677
1565668200	5.055	5.0414837058483934
1565668800	5.055	5.049608163111275
1565669400	5.074	5.0510036770920355
1565670000	5.075	5.067300808785913
1565670600	5.061	5.070706040083563
1565671200	5.052	5.059543080321183
1565671800	5.077	5.0505312663068125
1565672400	5.065	5.067890168739681
1565673000	5.043	5.061688480981786
1565673600	5.039	5.043014076744249
1565674200	5.028	5.035616029137594
1565674800	5.039	5.024878453849318
1565675400	5.033	5.031775882434345
1565676000	5.018	5.028669372872079
1565676600	5.084	5.015551563699007
1565677200	5.094	5.067108199716911
1565677800	5.086	5.086581566273728
1565678400	5.087	5.085009231444792
1565679000	5.065	5.085528321469618
1565679600	5.05	5.066529373880643
1565680200	5.04	5.049736997930839
1565680800	5.035	5.037411601955684
1565681400	5.03	5.028924778585676
1565682000	5.029	5.024281086448798
1565682600	5.023	5.023645911388581
1565683200	4.994	5.019100143480084
1565683800	4.994	4.994967799230327
1565684400	4.993	4.989849119950447
1565685000	4.991	4.98782877893256
1565685600	5.013	4.985814046085483
1565686200	5.017	5.003982123328855
1565686800	5.013	5.011371514466693
1565687400	5.011	5.0101795428578235
1565688000	4.993	5.008810706835157
1565688600	4.931	4.993024013783799
1565689200	4.921	4.938573480207329
1565689800	4.933	4.918693209105166
1565690400	4.937	4.923675170357033
1565691000	4.976	4.928661192847996
1565691600	4.988	4.963361024290725
1565692200	4.979	4.981249721565361
1565692800	5.007	4.978359604489889
1565693400	4.997	5.0013985098331775
1565694000	4.998	4.996503634175765
1565694600	4.995	4.995150444380455
1565695200	5.001	4.992054695862546
1565695800	5.031	4.995408316101493
1565696400	5.016	5.020350242914166
1565697000	5.012	5.014363991695355
1565697600	5.024	5.009641315936572
1565698200	5.033	5.018447717431013
1565698800	5.027	5.027034217889653
1565699400	5.035	5.0241195282476445
1565700000	5.038	5.029821802488103
1565700600	5.052	5.032828706620476
1565701200	5.051	5.045375332569829
1565701800	5.049	5.047329313271526
1565702400	5.056	5.045770452360838
1565703000	5.063	5.050783854164873
1565704200	5.068	5.057548924391256
1565704800	5.073	5.062794367063229
1565705400	5.091	5.067989252126628
1565706000	5.088	5.083279762399594
1565706600	5.09	5.0844446656932725
1565707200	5.086	5.086373617431474
1565707800	5.084	5.083169835305059
1565708400	5.075	5.080321713592658
1565709000	5.075	5.072282643096642
1565709600	5.068	5.070336988778166
1565710200	5.05	5.06398849975545
1565710800	5.066	5.048527881821593
1565711400	5.061	5.058134694634726
1565712000	5.054	5.056323423103621
1565712600	5.071	5.050534083983402
1565713200	5.063	5.063518989958672
1565713800	5.071	5.059615924373868
1565714400	5.067	5.06558065527793
1565715000	5.048	5.063848815293179
1565715600	5.018	5.0473732876670905
1565716200	5.004	5.019744538472663
1565716800	5.004	5.002075061118457
1565717400	5.001	4.9976896814593985
1565718000	4.982	4.99495454719164
1565718600	5.042	4.979499295736405
1565719800	5.009	5.026038138974498
1565720400	5.03	5.0095880809887
1565721000	5.041	5.024094736437199
1565721600	5.044	5.035744383958629
1565722200	5.057	5.039753557831799
1565723400	5.054	5.0512372559057255
1565724000	5.047	5.051363941782933
1565724600	5.059	5.044123036834421
1565725200	5.055	5.053264508640237
1565725800	5.053	5.051071085991149
1565726400	5.06	5.0490356681752395
1565727000	5.059	5.054225115403038
1565728200	5.05	5.0544599031234965
1565728800	5.052	5.047535301758603
1565729400	5.054	5.047724105594435
1565730000	5.052	5.048852661220459
1565730600	5.063	5.047676891548843
1565731200	5.059	5.056469040762837
1565731800	5.061	5.055077428539709
1565732400	5.069	5.056574791981862
1565733000	5.065	5.063517492694158
1565733600	5.061	5.0614760192120105
1565734200	5.065	5.057769159186514
1565734800	5.062	5.060112533489086
1565735400	5.057	5.057824714446863
1565736000	5.058	5.053553862331861
1565736600	5.05	5.05336719804396
1565737200	5.036	5.046711765090549
1565737800	5.039	5.034161734008394
1565738400	5.042	5.033929315481734
1565739000	5.019	5.03609748361185
1565739600	5.019	5.01822695575099
1565740200	5.017	5.0147800614906055
1565740800	5.025	5.012301998812813
1565741400	5.009	5.018456342149361
1565742000	5.016	5.007269912418329
1565742600	4.999	5.01053856015151
1565743200	5.02	4.997416322780438
1565743800	5.034	5.012159312751493
1565744400	5.04	5.026426982414011
1565745000	5.062	5.034499538959283
1565745600	5.078	5.054172275356022
1565746200	5.074	5.071696174839598
1565746800	5.072	5.071832727281495
1565747400	5.068	5.070424334867749
1565748000	5.065	5.065523712434811
1565748600	5.082	5.061394392910715
1565749200	5.093	5.073903507928713
1565749800	5.081	5.0852401535344285
1565750400	5.088	5.078517082698097
1565751000	5.081	5.083279895238472
1565751600	5.07	5.078402452879815
1565752200	5.074	5.068156711730695
1565752800	5.078	5.068896326048478
1565753400	5.079	5.071677518234565
1565754000	5.088	5.073380903081859
1565754600	5.089	5.081782510766607
1565755200	5.088	5.0843077170333215
1565755800	5.093	5.084308427630731
1565756400	5.091	5.088278382164119
1565757000	5.091	5.087119894452769
1565757600	5.089	5.086667781794666
1565758200	5.059	5.08493415344231
1565758800	5.064	5.060238374624534
1565759400	5.068	5.058824623842827
1565760000	5.072	5.061491850104769
1565760600	5.064	5.065358335733191
1565761200	5.068	5.060505124226924
1565761800	5.065	5.062889542530434
1565762400	5.067	5.061107142744431
1565763000	5.065	5.062745091592797
1565763600	5.07	5.060915133223769
1565764200	5.073	5.064445147313174
1565764800	5.072	5.06763383011734
1565778000	5.066	5.067952200875762
1565778600	5.043	5.063012095580195
1565779200	5.043	5.043342097203718
1565779800	5.052	5.038738074789684
1565780400	5.051	5.044848930573382
1565781000	5.058	5.0453640315286865
1565781600	5.06	5.051772268312556
1565782200	5.056	5.055138487066225
1565782800	5.068	5.052860819104635
1565783400	5.071	5.062329447801238
1565784000	5.063	5.066169881393714
1565784600	5.076	5.060293679910538
1565785200	5.074	5.069612686836814
1565785800	5.064	5.06975710682055
1565786400	5.047	5.061808795884778
1565787000	5.053	5.046436693189975
1565787600	5.056	5.04730944076405
1565788200	5.052	5.0498287076934005
1565788800	5.04	5.04759966613029
1565789400	5.025	5.037526457001595
1565790000	5.047	5.023471682667176
1565790600	5.055	5.03833268448882
1565791200	5.012	5.048165208615795
1565791800	5.009	5.015328673778516
1565792400	5.009	5.006235992482555
1565793000	4.991	5.003993421491232
1565793600	5.008	4.988799843102129
1565794200	4.993	4.999999401620772
1565794800	4.979	4.98976324965466
1565795400	4.998	4.976857298999899
1565796000	4.961	4.99088093232835
1565796600	4.959	4.962878544211358
1565797200	4.98	4.955394395930465
1565797800	5.007	4.9713581739994535
1565798400	5.008	4.99621819296453
1565799000	5.016	5.003385113604725
1565799600	5.022	5.012062866222908
1565800200	5.022	5.018004305600432
1565800800	5.02	5.019550576999585
1565801400	5.015	5.017538160629945
1565802000	5.015	5.012057307597506
1565802600	5.006	5.010317784805407
1565803200	5.005	5.003121608357727
1565803800	5.012	5.000783952543448
1565804400	5.012	5.0059102530749255
1565805000	5.021	5.007183104587936
1565805600	4.993	5.015105800002072
1565806200	4.976	4.994204112786804
1565806800	4.974	4.975808157374804
1565807400	4.99	4.970102640001334
1565808000	4.995	4.981503217714707
1565808600	4.998	4.988216641345627
1565809200	5.003	4.992879898458738
1565809800	4.983	4.998230785529219
1565810400	5.009	4.983639050475035
1565811000	5.013	5.001440737636298
1565811600	5.023	5.007694626258627
1565812200	5.027	5.016765519522077
1565812800	5.019	5.0223773029581436
1565813400	5.03	5.017181469777149
1565814000	5.026	5.024675873939613
1565814600	5.027	5.023042082812934
1565815200	5.025	5.022598028329514
1565815800	5.029	5.021035045987492
1565816400	5.02	5.023821905357314
1565817000	5.016	5.017286616376436
1565817600	5.02	5.012828624812075
1565818200	5.004	5.01474386849565
1565818800	4.941	5.002282180417135
1565819400	4.927	4.948353449642534
1565820000	4.92	4.925500217072621
1565820600	4.935	4.914522774496438
1565821200	4.921	4.9251080449577715
1565821800	4.965	4.916975746476081
1565822400	4.979	4.952532197304096
1565823000	5.006	4.972090363423834
1565823600	4.997	4.9995645178404935
1565824200	5.003	4.9972110047497615
1565824800	4.988	5.000788077557028
1565825400	4.978	4.988073277465826
1565826000	4.997	4.97711602729765
1565826600	5.001	4.98870171466468
1565827200	4.998	4.9943341609369165
1565827800	5.005	4.993593394293232
1565828400	5.005	5.0000912367408965
1565829000	4.995	5.001188409114173
1565829600	4.995	4.993444162490453
1565830200	4.986	4.991602911038742
1565830800	4.989	4.983114522547293
1565831400	4.993	4.983837114346111
1565832000	4.988	4.98756150943054
1565832600	4.97	4.984308505740812
1565833200	4.976	4.969228505557863
1565833800	4.978	4.971178913898686
1565834400	4.987	4.972883772745878
1565835000	4.993	4.980798295801647
1565835600	4.998	4.987491041468998
1565836200	5.018	4.99313554504064
1565836800	5.025	5.010777715622129
1565837400	5.034	5.020389104384955
1565838000	5.005	5.029295839046109
1565838600	5.017	5.007455340343037
1565839200	5.052	5.01203826758456
1565839800	5.036	5.040516933684961
1565840400	5.047	5.033663477885677
1565841000	5.055	5.0414837058483934
1565841600	5.055	5.049608163111275
1565842200	5.074	5.0510036770920355
1565842800	5.075	5.067300808785913
1565843400	5.061	5.070706040083563
1565844000	5.052	5.059543080321183
1565844600	5.077	5.0505312663068125
1565845200	5.065	5.067890168739681
1565845800	5.043	5.061688480981786
1565846400	5.039	5.043014076744249
1565847000	5.028	5.035616029137594
1565847600	5.039	5.024878453849318
1565848200	5.033	5.031775882434345
1565848800	5.018	5.028669372872079
1565849400	5.094	5.015551563699007
1565850000	5.086	5.0751560179008814
1565850600	5.087	5.081901357630658
1565851200	5.065	5.084867036574104
1565851800	5.04	5.067669049222537
1565852400	5.035	5.042230666407203
1565853000	5.03	5.032039972565921
1565853600	5.029	5.025131449511574
1565854200	5.023	5.021516680126508
1565854800	4.994	5.01798123145601
1565855400	4.994	4.994475316575732
1565856000	4.993	4.990086095541295
1565857200	4.991	4.988102946884409
1565857800	5.013	4.9859395580410775
1565858400	5.017	5.003957124311835
1565859000	5.013	5.011326042586502
1565860200	5.011	5.0101795428578235
1565860800	4.993	5.008810706835157
1565861400	4.931	4.993024013783799
1565862000	4.921	4.938573480207329
1565862600	4.933	4.918693209105166
1565863200	4.937	4.923675170357033
1565863800	4.976	4.928661192847996
1565864400	4.988	4.963361024290725
1565865000	4.979	4.981249721565361
1565865600	5.007	4.978359604489889
1565866200	4.997	5.0013985098331775
1565866800	4.998	4.996503634175765
1565867400	4.995	4.995150444380455
1565868000	5.001	4.992054695862546
1565868600	5.031	4.995408316101493
1565869200	5.018	5.020350242914166
1565869800	5.016	5.015979651714744
1565870400	5.012	5.0132256429131
1565871000	5.024	5.009539766144983
1565871600	5.033	5.017885855389593
1565872200	5.027	5.026808763576182
1565872800	5.035	5.023766425113496
1565873400	5.038	5.029326334738049
1565874000	5.052	5.03346545177708
1565874600	5.051	5.045538354223806
1565875200	5.049	5.047304872264008
1565875800	5.056	5.045641294654518
1565876400	5.063	5.050823737323174
1565877000	5.068	5.057548924391256
1565877600	5.173	5.062794367063229
1565878200	5.191	5.147855999901175
1565878800	5.188	5.180811311083044
1565879400	5.19	5.187842831540555
1565880000	5.186	5.190968740739764
1565880600	5.184	5.186281807898934
1565881200	5.175	5.18183258326591
1565881800	5.175	5.172467617455001
1565882400	5.168	5.167695666310644
1565883000	5.15	5.16254886501189
1565883600	5.166	5.148141774107917
1565884200	5.161	5.157866346576702
1565884800	5.154	5.155846382078
1565885400	5.154	5.150130385044505
1565886000	5.171	5.1493851041422225
1565886600	5.163	5.162350408893702
1565887200	5.171	5.1593875872857335
1565887800	5.167	5.165385699044302
1565888400	5.141	5.162994324510849
1565889000	5.148	5.141866557126456
1565889600	5.118	5.142475054783793
1565890200	5.104	5.11817735751806
1565890800	5.104	5.100988729079532
1565891400	5.101	5.097886952632258
1565892000	5.082	5.094561194761647
1565892600	5.142	5.079702314403032
1565893200	5.114	5.125385275909285
1565893800	5.109	5.112978282142839
1565894400	5.13	5.1073973693088615
1565895000	5.141	5.122745638931177
1565895600	5.144	5.133862245904354
1565896200	5.157	5.13904329885471
1565896800	5.154	5.150907307078942
1565897400	5.147	5.149536539044937
1565898000	5.159	5.145022497169406
1565898600	5.155	5.152833773475196
1565899200	5.153	5.1507093090561105
1565899800	5.16	5.148370657608153
1565900400	5.159	5.153768481118631
1565901000	5.15	5.153965914676539
1565901600	5.152	5.147240693746795
1565902200	5.154	5.147267967499902
1565902800	5.152	5.1483541962944805
1565903400	5.163	5.147250161922887
1565904000	5.159	5.155866661370031
1565904600	5.161	5.154639804125717
1565905200	5.169	5.15614033297527
1565905800	5.165	5.163011868894464
1565906400	5.161	5.1610517989005515
1565907000	5.165	5.157434078209904
1565907600	5.162	5.1596251035646254
1565908200	5.157	5.157369084610737
1565908800	5.158	5.153189118425864
1565909400	5.15	5.152877497721886
1565910000	5.136	5.146327568380453
1565910600	5.139	5.133871113528783
1565911200	5.142	5.133435595626115
1565911800	5.119	5.135544187295283
1565912400	5.119	5.117971127337082
1565913000	5.125	5.114342352552192
1565913600	5.109	5.1182208701682645
1565914200	5.116	5.106493463474069
1565914800	5.099	5.1100272330734535
1565915400	5.12	5.09690783304471
1565916000	5.134	5.1109211670468895
1565916600	5.14	5.125979790305884
1565917200	5.162	5.134002625170204
1565917800	5.178	5.153744339047083
1565918400	5.174	5.171012969849194
1565919000	5.172	5.171514539643459
1565919600	5.168	5.170231897065734
1565920800	5.165	5.16514538989005
1565921400	5.182	5.1610630785222416
1565922000	5.193	5.17321020532258
1565922600	5.181	5.1845395426102945
1565923200	5.188	5.17817403331598
1565923800	5.181	5.1828299698459395
1565924400	5.17	5.178046749969065
1565925000	5.174	5.167904916901286
1565925600	5.178	5.168444049014874
1565926200	5.179	5.171064708955353
1565926800	5.188	5.172879192698605
1565927400	5.189	5.181206539061507
1565928000	5.188	5.183808532477181
1565928600	5.193	5.1839630478962535
1565929200	5.191	5.187813487046819
1565929800	5.191	5.186705833081007
1565930400	5.189	5.186260982643173
1565931000	5.19	5.184497517327281
1565931600	5.183	5.184671624601138
1565932200	5.179	5.179322186760546
1565932800	5.178	5.174869477628252
1565933400	5.169	5.172951417627771
1565934000	5.169	5.165407541823019
1565934600	5.168	5.1637473041928414
1565935200	5.17	5.16270664404045
1565935800	5.174	5.164097870255349
1565936400	5.175	5.168049152196472
1565937000	5.119	5.169799858203312
1565937600	5.117	5.125626573366637
1565938200	5.107	5.11370393585725
1565938800	5.116	5.102326399458521
1565939400	5.135	5.1068763444973415
1565940000	5.13	5.124273330186953
1565940600	5.136	5.1248289266978455
1565941200	5.151	5.130736987732095
1565941800	5.152	5.145109298281259
1565942400	5.156	5.14788614478852
1565943000	5.159	5.151812793099342
1565943600	5.164	5.154069600137061
1565944800	5.168	5.158370827575274
1565945400	5.172	5.16272983585025
1565946000	5.164	5.166673629110613
1565946600	5.168	5.16099377163952
1565947200	5.165	5.1628300965194125
1565947800	5.167	5.160678092761133
1565948400	5.165	5.161676752978929
1565949000	5.17	5.16027568390247
1565949600	5.172	5.163921692842188
1565950200	5.166	5.166470709873913
1565950800	5.143	5.162562352679977
1565951400	5.143	5.143158800160156
1565952000	5.152	5.138548428263607
1565952600	5.151	5.144234725595045
1565953200	5.158	5.145007976704882
1565953800	5.16	5.151203760178636
1565954400	5.156	5.154574093328289
1565955000	5.168	5.152436039518746
1565955600	5.171	5.161853247359669
1565956200	5.163	5.1656765511548395
1565957400	5.176	5.1599761572047
1565958000	5.174	5.1690615298982925
1565958600	5.164	5.169268529202185
1565959200	5.147	5.161518169654227
1565959800	5.153	5.146227577165919
1565960400	5.156	5.146769519788551
1565961000	5.152	5.149300231105771
1565961600	5.14	5.147095439440667
1565962200	5.125	5.137182880908237
1565962800	5.147	5.123201619356311
1565963400	5.155	5.137641535268341
1565964000	5.073	5.147549979459004
1565964600	5.091	5.083844064880559
1565965200	5.088	5.08426638678686
1565965800	5.09	5.08140037754626
1565966400	5.086	5.082515392689957
1565967000	5.084	5.081021271484634
1565967600	5.075	5.078566560875819
1565968200	5.075	5.071718858373056
1565968800	5.068	5.071722484831165
1565969400	5.05	5.06436497391895
1565970000	5.066	5.048446398372664
1565970600	5.061	5.057717955427774
1565971200	5.054	5.056323423103621
1565971800	5.054	5.050534083983402
1565972400	5.071	5.049780994326653
1565973000	5.063	5.063050225433661
1565973600	5.071	5.0597358337316
1565974200	5.067	5.065882838328104
1565974800	5.041	5.063402370912984
1565975400	5.048	5.041972015103717
1565976000	5.018	5.0429339476797255
1565976600	5.004	5.0183876297312855
1565977200	5.004	5.001340570577284
1565977800	5.001	4.998393020671383
1565978400	4.982	4.995242186388949
1565979000	5.042	4.979973049559656
1565979600	5.014	5.026522867478616
1565980200	5.009	5.013328617033217
1565980800	5.03	5.007610151243004
1565981400	5.041	5.023299530424694
1565982000	5.044	5.03452952355503
1565982600	5.057	5.039419507975328
1565983200	5.054	5.051490506831614
1565983800	5.047	5.050029662403122
1565984400	5.059	5.0451746114713645
1565985000	5.055	5.053460069593677
1565985600	5.053	5.051063596414946
1565986200	5.06	5.048806263424697
1565986800	5.059	5.054321578907174
1565987400	5.05	5.0544599031234965
1565988000	5.054	5.047535301758603
1565988600	5.052	5.049337360792035
1565989200	5.063	5.047593304002792
1565989800	5.059	5.056293837635921
1565990400	5.061	5.055115983674469
1565991000	5.069	5.056467972739895
1565991600	5.065	5.063286699021902
1565992200	5.065	5.061600496820507
1565992800	5.057	5.061061208295458
1565993400	5.058	5.054393192793701
1565994000	5.05	5.053337338671749
1565994600	5.036	5.046848418880982
1565995800	5.039	5.034015060390175
1565996400	5.042	5.033626100960705
1565997000	5.019	5.0361025677144875
1565997600	5.019	5.018238862544927
1565998200	5.017	5.014851133754057
1565998800	5.025	5.0122938729640305
1565999400	5.009	5.018465815681853
1566000600	5.016	5.0072594622360365
1566001800	4.999	5.01053856015151
1566002400	5.02	4.997416322780438
1566003000	5.034	5.012159312751493
1566003600	5.062	5.026426982414011
1566004200	5.078	5.052316382317609
[truncated: 10,576 more rows]
