# Supplementary material for: A novel dissolved oxygen prediction model based on enhanced semi-naive Bayes for ocean ranches in northeast China
Source: PeerJ Comput Sci. 2021 Jun 11;7:e591. doi: 10.7717/peerj-cs.591 (PMC8205303; doi:10.7717/peerj-cs.591)
Supplement: Supplemental Information 1 — Source code for prediction algorithms built in Go, and source code for comparison algorithms and other related methods built in Python. [file peerj-cs-07-591-s001.zip › packet/Result-SVR/Result-SVR-13.csv]

1564267200	4.291	4.407834966601162
1564267800	4.249	4.312657223200596
1564268400	4.306	4.261925586482987
1564269000	4.353	4.293666784481615
1564269600	4.341	4.34417116849604
1564270200	4.425	4.339797971395278
1564270800	4.349	4.411746316137624
1564271400	4.301	4.359561638085848
1564272000	4.322	4.309357216334678
1564272600	4.293	4.320070146502861
1564273200	4.257	4.292345119421443
1564273800	4.353	4.261867008444085
1564274400	4.426	4.336383951568575
1564275000	4.377	4.4124781846486725
1564275600	4.493	4.385072042201379
1564276200	4.326	4.481492146893176
1564276800	4.392	4.350669407016829
1564277400	4.404	4.387578020787507
1564278000	4.372	4.39860811606549
1564278600	4.433	4.376148778144945
1564279200	4.33	4.420017727317765
1564279800	4.553	4.344790202849776
1564280400	4.453	4.518575451777343
1564281000	4.537	4.462101864120091
1564281600	4.498	4.533290662669228
1564282200	4.572	4.498595979308837
1564282800	4.67	4.567112945711116
1564283400	4.782	4.650881056683606
1564284000	4.688	4.765986043031515
1564284600	4.55	4.704501762429488
1564285200	4.597	4.575564992313619
1564285800	4.571	4.595141686627348
1564286400	4.535	4.563737372796293
1564287000	4.426	4.538833733465457
1564287600	4.457	4.434491637958505
1564288200	4.419	4.451058826749725
1564288800	4.464	4.417308855036081
1564289400	4.515	4.456499340192198
1564290000	4.605	4.505210304596607
1564290600	4.565	4.593334484603804
1564291200	4.582	4.572432388779628
1564291800	4.416	4.583757430707761
1564292400	4.567	4.44337364450487
1564293000	4.493	4.544377114360435
1564293600	4.529	4.49747469580641
1564294200	4.578	4.520366244009555
1564294800	4.711	4.564881662387993
1564295400	4.685	4.688521732158059
1564296000	4.703	4.687923422498005
1564296600	4.688	4.7063437695342145
1564297200	4.633	4.6940439674171035
1564297800	4.603	4.640666752280806
1564298400	4.632	4.608351341782792
1564299000	4.676	4.619530847053302
1564299600	4.697	4.663582691486866
1564300200	4.732	4.687358803242073
1564300800	4.615	4.725624507470272
1564301400	4.541	4.633625731736759
1564302000	4.435	4.556518896264926
1564302600	4.595	4.447547116135851
1564303200	4.521	4.56442185965345
1564303800	4.602	4.521669467749429
1564304400	4.593	4.587634979243989
1564305000	4.495	4.59046262215279
1564305600	4.442	4.512281506928623
1564306200	4.294	4.45130687458294
1564306800	4.435	4.310339146605076
1564307400	4.478	4.409246838951357
1564308000	4.536	4.460836862866161
1564308600	4.364	4.527661288591095
1564309200	4.498	4.384285707034268
1564309800	4.602	4.4846727822287455
1564310400	4.662	4.5839860804753565
1564311000	4.434	4.658204216440411
1564311600	4.621	4.468098960786855
1564312200	4.57	4.594619779590369
1564312800	4.601	4.5710717032970765
1564313400	4.543	4.593407714564434
1564314000	4.469	4.549224310713347
1564314600	4.473	4.478907615333234
1564315200	4.595	4.469946601389291
1564315800	4.527	4.567842242095196
1564316400	4.553	4.532928944710569
1564317000	4.529	4.547112218478549
1564317600	4.494	4.534385988842952
1564318200	4.542	4.49545340770853
1564318800	4.391	4.536216979136198
1564319400	4.398	4.409234986034638
1564320000	4.501	4.395274795317635
1564320600	4.456	4.479541674449391
1564321200	4.402	4.4594968315566605
1564321800	4.47	4.407650356179813
1564322400	4.375	4.461719106410154
1564323000	4.492	4.386428447655015
1564323600	4.502	4.475571479755013
1564324200	4.363	4.498928433050019
1564324800	4.295	4.382159275558099
1564325400	4.457	4.305586599525588
1564326000	4.409	4.429823691836736
1564326600	4.344	4.409406897574079
1564327200	4.338	4.353756928437534
1564327800	4.316	4.338574008045774
1564328400	4.379	4.315574716419118
1564329600	4.361	4.370061369955022
1564330200	4.427	4.359859433446479
1564330800	4.513	4.417651098069672
1564331400	4.539	4.499857247323249
1564332000	4.455	4.540072579187969
1564332600	4.405	4.470085228376904
1564333200	4.535	4.417598484978967
1564333800	4.313	4.515387065307386
1564334400	4.422	4.340998650156583
1564335000	4.41	4.40622316464167
1564335600	4.321	4.401510040841634
1564336200	4.238	4.335077270112748
1564336800	4.333	4.245831235495254
1564337400	4.389	4.316275604158076
1564338000	4.372	4.377174587379585
1564338600	4.339	4.374745340358376
1564339200	4.171	4.346664677489954
1564339800	4.313	4.190637575789332
1564340400	4.29	4.2962358121166835
1564341000	4.327	4.2841957737692695
1564341600	4.207	4.322385243175801
1564342200	4.09	4.219573353449724
1564342800	4.408	4.108888645494137
1564343400	4.465	4.357519426913669
1564344000	4.274	4.454627234345979
1564344600	4.353	4.3068658871856265
1564345200	4.366	4.340980033984653
1564345800	4.293	4.367878170885083
1564346400	4.311	4.300119404560143
1564347000	4.297	4.30746838219895
1564347600	4.23	4.29335019011976
1564348200	4.36	4.236310287150189
1564348800	4.331	4.339485738034901
1564349400	4.255	4.325031525982153
1564350000	4.265	4.266471832333406
1564350600	4.196	4.266079752508201
1564351200	4.184	4.202644613798693
1564351800	4.425	4.1838239278740295
1564352400	4.205	4.389393205746123
1564353000	4.136	4.233088033014849
1564353600	4.121	4.147786916693207
1564354200	3.978	4.120734813669747
1564354800	3.916	3.9907574464557545
1564355400	4.052	3.9161832606268647
1564356000	4.03	4.023642627058426
1564356600	3.98	4.026891239146163
1564357200	3.878	3.98502102619155
1564357800	4.029	3.8890135481281742
1564358400	3.935	4.003148251614444
1564359000	4.004	3.950082139631541
1564359600	4.033	3.9970207277069134
1564360200	4.278	4.026085857442791
1564360800	4.306	4.255847421328374
1564361400	4.203	4.3139624135239245
1564362000	4.318	4.225667026348255
1564362600	4.395	4.309386493897939
1564363200	4.404	4.388751750013284
1564363800	4.516	4.413785659247571
1564364400	4.466	4.497018366961835
1564365000	4.404	4.478390003135388
1564365600	4.401	4.414622329695609
1564366200	4.221	4.401790311135487
1564366800	4.362	4.244680015130675
1564367400	4.371	4.336616056713953
1564368000	4.467	4.36269305839936
1564368600	4.328	4.449094654651426
1564369200	4.368	4.343763636584134
1564369800	4.413	4.368308999475155
1564370400	4.238	4.4040319651914315
1564371000	4.077	4.263570712916955
1564371600	4.272	4.096372556755226
1564372200	4.243	4.23596648035927
1564372800	4.315	4.243766130602922
1564373400	4.5	4.300551327916073
1564374000	4.324	4.4720046497485555
1564374600	4.262	4.351633375849362
1564375200	4.282	4.278358092242979
1564375800	4.427	4.277802672159968
1564376400	4.351	4.404272283049526
1564377000	4.37	4.3563641174336105
1564377600	4.421	4.370821631154841
1564378200	4.378	4.405324841343771
1564378800	4.323	4.384620638920663
1564379400	4.097	4.3329241980735524
1564380000	4.227	4.12393390005107
1564380600	4.043	4.209242456938524
1564381200	4.244	4.056451069426101
1564381800	4.244	4.212399724558403
1564382400	4.267	4.230420830421748
1564383000	4.232	4.271285384926293
1564383600	4.387	4.238905838556093
1564384200	4.354	4.370234648892618
1564384800	4.382	4.3649884473592735
1564385400	4.463	4.380985477493601
1564386000	4.429	4.457622789564428
1564386600	4.37	4.431597371597274
1564387200	4.359	4.385944278139379
1564387800	4.38	4.356018483887289
1564388400	4.196	4.37635903619479
1564389000	4.347	4.218591595940895
1564389600	4.454	4.32443934532728
1564390200	4.408	4.425980192997105
1564390800	4.474	4.417670254582052
1564391400	4.372	4.467282177664089
1564392000	4.414	4.388575986751758
1564392600	4.349	4.412326897622737
1564393200	4.384	4.355515003766202
1564393800	4.411	4.378619049302587
1564394400	4.329	4.398829662562337
1564395000	4.336	4.3434315489330135
1564395600	4.615	4.331403140504632
1564396200	4.409	4.567657823998052
1564396800	4.044	4.440554029300228
1564397400	4.192	4.096664079567605
1564398000	4.52	4.173342809098847
1564398600	4.489	4.457999767721236
1564399200	4.399	4.4913196950487215
1564399800	4.28	4.411262478715383
1564400400	4.269	4.298104309279053
1564401000	4.298	4.267483863384698
1564401600	4.17	4.285816872445267
1564402200	4.151	4.171769849727479
1564402800	4.2	4.1446816274821465
1564403400	4.291	4.190355059702197
1564404000	4.263	4.27002330601682
1564404600	4.074	4.260130841542123
1564405200	4.251	4.102117780390395
1564405800	4.259	4.229564382503541
1564406400	3.949	4.256748922793666
1564407000	3.79	3.989064487774111
1564407600	3.989	3.8013385205941885
1564408200	3.786	3.955564643161666
1564408800	3.621	3.801697190511458
1564409400	3.483	3.6240497497124875
1564410000	3.425	3.4681785249981916
1564410600	3.818	3.4080648287330804
1564411200	3.838	3.7737550389556818
1564411800	4.086	3.832222217494021
1564412400	3.803	4.06707876777826
1564413000	4.184	3.836406821652746
1564413600	4.334	4.1612933110725
1564414200	4.243	4.332533923195873
1564414800	3.997	4.277827433840649
1564416000	4.208	4.033798750478511
1564416600	4.285	4.18610477435611
1564417200	4.113	4.27463151020835
1564417800	4.174	4.123350589123929
1564418400	4.223	4.154789798227042
1564419000	4.193	4.19649323866321
1564419600	4.113	4.203853065741867
1564420200	4.275	4.109770866156237
1564420800	4.26	4.2429803196237765
1564421400	4.295	4.259671958755626
1564422000	4.002	4.2975325332189325
1564422600	4.018	4.037582799186163
1564423200	4.255	4.014494057538181
1564423800	4.237	4.217452963168302
1564424400	4.205	4.236103279764465
1564425000	4.284	4.207866755215946
1564425600	4.34	4.269124436113805
1564426200	4.353	4.338891852048765
1564426800	4.248	4.352452446297058
1564427400	4.259	4.267745792073975
1564428000	4.256	4.256418040553102
1564428600	4.188	4.257209821743066
1564429200	4.154	4.195015017801408
1564429800	4.043	4.14886150358325
1564430400	4.27	4.055930511487055
1564431000	4.225	4.235804050887029
1564431600	4.321	4.225321734210327
1564432200	4.259	4.313846404773234
1564432800	4.142	4.266514517644017
1564433400	4.133	4.165385477375709
1564434000	4.145	4.1344686408856175
1564434600	4.085	4.138349664422694
1564435200	4.273	4.0901531398245945
1564435800	4.137	4.240540187445387
1564436400	4.192	4.157487893771597
1564437000	4.169	4.182163501093608
1564437600	4.162	4.170868107789325
1564438200	4.028	4.164897104350607
1564438800	4.173	4.04467639048762
1564439400	4.154	4.152584027119016
1564440000	4.222	4.153669173295127
1564440600	4.168	4.212998181983618
1564441200	4.33	4.1772817902997454
1564441800	4.122	4.3068457341633
1564442400	3.903	4.155067661228849
1564443000	4.096	3.9313561285216214
1564443600	4.206	4.064996147761398
1564444200	4.057	4.182871276816627
1564444800	4.021	4.080194347423768
1564445400	4.152	4.015233774941714
1564446000	4.128	4.131523089758669
1564446600	4.181	4.1301844543437545
1564447200	4.045	4.179733300323614
1564447800	4.134	4.0547002469758295
1564448400	4.144	4.125275046140727
1564449000	4.167	4.144039534836109
1564449600	4.02	4.161627822240841
1564450200	3.898	4.033692813723186
1564450800	3.828	3.915620966660619
1564451400	3.98	3.8335949782834757
1564452000	4.027	3.9457990755049366
1564452600	3.966	4.015908028241636
1564453200	3.975	3.968977354349013
1564453800	3.932	3.976271344194339
1564454400	4.112	3.936003980824312
1564455000	4.092	4.093913837677582
1564455600	4.074	4.096183967836892
1564456200	3.865	4.08306849071715
1564456800	3.77	3.893626998349704
1564457400	3.879	3.785447986957415
1564458000	4.127	3.8510177144396796
1564458600	3.894	4.085405035618592
1564459200	4.162	3.9222737839651227
1564459800	4.234	4.124914020351511
1564460400	4.208	4.222907724944439
1564461000	4.064	4.22497703979505
1564461600	3.937	4.087760965413325
1564462200	3.808	3.9526435477348736
1564462800	3.921	3.831189464061186
1564463400	4.051	3.8951488692233776
1564464000	4.08	4.014638981321496
1564464600	4.136	4.057772463882662
1564465200	4.246	4.132424616766908
1564465800	4.355	4.230399665220651
1564466400	3.784	4.349223719445261
1564467000	4.568	3.8613999698643857
1564467600	4.376	4.462885424667931
1564468200	4.493	4.388843433535305
1564468800	4.392	4.493392129270044
1564469400	4.442	4.3837246632203675
1564470000	4.39	4.441865230310598
1564470600	4.315	4.384981989362669
1564471200	4.304	4.3195282368205135
1564471800	4.173	4.2943436704060165
1564472400	4.19	4.171607376269423
1564473000	4.183	4.201228829359346
1564473600	4.218	4.143635223726848
1564474200	4.265	4.218528326753006
1564474800	4.258	4.253810808244502
1564475400	4.104	4.263757593060518
1564476000	4.113	4.125340207158302
1564476600	4.069	4.111777373097746
1564477200	4.122	4.071796121360408
1564477800	4.032	4.110469845220448
1564478400	4.076	4.040483284720293
1564479000	4.069	4.067314471220368
1564479600	4.192	4.067090710879498
1564480200	4.055	4.177301607477797
1564480800	4.109	4.073611600641722
1564482000	4.06	4.103539891197489
1564482600	4.145	4.068771081728782
1564483200	4.232	4.135349742643449
1564483800	4.138	4.2215069586291545
1564484400	4.19	4.1512581766051975
1564485000	4.087	4.1884504620334555
1564485600	4.057	4.098248457042905
1564486200	4.04	4.065085589059363
1564486800	3.908	4.032586410953514
1564487400	3.926	3.9257697104626157
1564488000	4.216	3.915195855279566
1564488600	4.351	4.170705099771856
1564489200	4.383	4.336097831717158
1564489800	4.231	4.388362714287519
1564490400	4.369	4.261551680167125
1564491000	4.226	4.360444673892224
1564491600	4.305	4.249332669715505
1564492200	4.364	4.295732144185693
1564492800	4.187	4.345115457481178
1564493400	4.241	4.217474447290369
1564494000	4.235	4.230254365063287
1564494600	4.368	4.219946876246462
1564495200	4.11	4.345463176563318
1564495800	4.352	4.140160707740204
1564496400	4.25	4.324744943583882
1564497000	4.424	4.253597642627421
1564497600	4.145	4.4078663804874845
1564498200	4.202	4.17850538825133
1564498800	4.195	4.19579979545066
1564499400	3.977	4.193224422623093
1564500000	4.075	3.9986640154914683
1564500600	4.088	4.056622449149339
1564501200	4.412	4.06870867756649
1564501800	4.328	4.375274147911375
1564502400	4.272	4.33260436581575
1564503000	4.215	4.294863858837994
1564503600	4.217	4.222562192157809
1564504200	4.164	4.222099434087572
1564504800	4.136	4.166581125074556
1564505400	4.095	4.131590455284049
1564506000	4.151	4.101903576812148
1564506600	4.216	4.132679512666398
1564507200	4.225	4.203496152495434
1564507800	4.21	4.2163881683097095
1564508400	4.17	4.216192438438279
1564509000	4.141	4.178508096354407
1564509600	4.294	4.148049375345126
1564510200	4.097	4.273100678474457
1564510800	4.099	4.123404412965538
1564511400	4.335	4.099625941917747
1564512000	4.509	4.2962172608544575
1564512600	4.429	4.486210306527062
1564513200	4.456	4.447000285241302
1564513800	4.397	4.459689831937748
1564514400	4.196	4.412200357444422
1564515000	4.326	4.227156692364358
1564515600	4.259	4.30525350500634
1564516200	4.313	4.252817665363468
1564516800	4.226	4.30391018667934
1564517400	4.185	4.230343676535601
1564518000	4.169	4.187696243733735
1564518600	4.246	4.165111201839356
1564519200	4.171	4.236490180459814
1564519800	4.27	4.178068901393562
1564520400	4.273	4.255649519029141
1564521000	4.286	4.276355452802987
1564521600	4.113	4.285408628339878
1564522200	4.071	4.140109736473087
1564522800	4.171	4.0748663017120395
1564524000	4.293	4.154450845650442
1564524600	4.168	4.273183349421511
1564525200	4.119	4.1848332303045925
1564525800	4.215	4.123482947682326
1564526400	4.224	4.20286680483641
1564527000	4.185	4.221257246050781
1564527600	4.146	4.193119184803149
1564528200	4.084	4.147447763462733
1564528800	4.021	4.095283147616277
1564529400	4.138	4.026653598400577
1564530000	3.965	4.1150929341733615
1564530600	4.042	3.978848712207326
1564531200	3.952	4.032056230169308
1564531800	3.949	3.958527805649032
1564532400	3.959	3.946561435782935
1564533000	3.937	3.9527069174996607
1564533600	3.858	3.936803599568425
1564534200	4.156	3.8664742518879764
1564534800	4.233	4.117146667713315
1564535400	4.247	4.232057365228273
1564536000	4.355	4.2562256643242895
1564536600	4.304	4.3507184253751126
1564537200	4.353	4.322435454075144
1564537800	4.241	4.358058194103536
1564538400	4.3	4.258901895891695
1564539000	4.171	4.295299694585596
1564539600	4.191	4.184608621319013
1564540200	4.096	4.192018904366904
1564540800	4.191	4.093385513036039
1564541400	4.201	4.17234089659848
1564542000	4.382	4.195140112909885
1564542600	4.24	4.357223926191006
1564543200	4.376	4.263174536979996
1564543800	4.349	4.3636491859779944
1564544400	4.233	4.357016543748983
1564545000	4.124	4.252532743167071
1564545600	3.928	4.141745312180085
1564546200	3.83	3.9493968988192814
1564546800	4.167	3.8404906882192766
1564547400	4.434	4.10110438005228
1564548000	4.255	4.389617213941106
1564548600	4.187	4.28116595434232
1564549200	4.197	4.2045734820464515
1564549800	4.571	4.198677898161325
1564550400	4.465	4.523818026409186
1564551000	4.285	4.48238444492219
1564551600	4.33	4.3099961217960425
1564552200	4.375	4.323242536663285
1564552800	4.211	4.362461733229267
1564553400	4.399	4.222664999478718
1564554000	4.507	4.357080512202999
1564554600	4.431	4.481858148108324
1564555200	4.329	4.438922516984963
1564555800	4.402	4.348605465736752
1564556400	4.337	4.386421666772705
1564557000	4.317	4.346044964195004
1564557600	4.393	4.3167544935211
1564558200	4.348	4.375832203267832
1564558800	4.37	4.348622497359141
1564559400	4.372	4.36896386721546
1564560000	4.269	4.367360010883812
1564560600	4.301	4.284414644618627
1564561200	4.279	4.2963202395138875
1564561800	4.471	4.2802546683164735
1564562400	4.383	4.441227222558935
1564563000	4.195	4.393870494460889
1564563600	4.333	4.2269603154749
1564564200	4.218	4.311648369664385
1564564800	4.258	4.2314320084175625
1564565400	4.377	4.250540870475896
1564566000	4.131	4.3522635361764195
1564566600	4.207	4.167175751788732
1564567200	4.137	4.193887565459959
1564567800	4.165	4.141736428654275
1564568400	4.176	4.1569818415425015
1564569000	4.154	4.169217165420018
1564569600	4.124	4.159496365478733
1564570200	4.036	4.123541469683124
1564570800	4.067	4.04734377443648
1564571400	4.08	4.061714481910919
1564572000	4.112	4.06980985232206
1564572600	4.034	4.112720461228948
1564573200	3.982	4.039503440052062
1564573800	3.839	3.9899424378368074
1564574400	4.039	3.8528294545571224
1564575000	4.321	4.008203442828597
1564575600	4.327	4.284245453259136
1564576200	4.401	4.337359657852724
1564576800	4.435	4.402826997159446
1564577400	4.399	4.43840585218458
1564578000	4.488	4.418035074050967
1564578600	4.31	4.481200616060078
1564579200	4.284	4.339731141997002
1564579800	4.334	4.289741790886396
1564580400	4.266	4.321764822923234
1564581000	4.297	4.267533922484944
1564582800	4.157	4.279399900212121
1564583400	4.168	4.1758642215831285
1564584000	4.198	4.164946057328153
1564584600	4.264	4.187754329224647
1564585200	4.156	4.256509398070222
1564585800	4.005	4.166158123053436
1564586400	4.231	4.025670375520187
1564587000	4.009	4.200219980474744
1564587600	4.091	4.031945705812088
1564588200	3.96	4.082132081846151
1564588800	3.954	3.9641649835093986
1564589400	3.857	3.957670789189277
1564590000	4.022	3.8603427062619433
1564590600	3.85	3.9938612833442724
1564591200	3.703	3.863988180561811
1564591800	3.867	3.712922791163811
1564592400	3.302	3.8452324493170513
1564593000	3.233	3.3423807061816437
1564593600	3.015	3.217886561635921
1564594200	3.035	2.9761528075316073
1564594800	2.907	2.9889551582943223
1564595400	2.532	2.871477524454239
1564596000	2.948	2.483299005315571
1564596600	3.758	2.8863988214430716
1564597200	3.985	3.729062722367075
1564597800	4.029	4.017569445215014
1564598400	3.969	4.013350845347778
1564599000	3.972	3.9514574865617744
1564599600	4.101	4.004506558935647
1564600200	4.331	4.095212800173088
1564600800	4.104	4.29978364073691
1564601400	4.176	4.1334898829008155
1564602000	4.226	4.186477844716968
1564602600	4.258	4.186444170775698
1564603200	4.251	4.200104303960506
1564603800	4.496	4.229407033740206
1564604400	4.324	4.455554785388044
1564605000	4.26	4.350301303633225
1564605600	4.43	4.273839818148088
1564606200	4.201	4.40002704571978
1564606800	4.438	4.228158267758285
1564607400	4.497	4.405919445129878
1564608000	4.326	4.475139487393655
1564608600	4.262	4.356134600056475
1564609200	4.154	4.267791008537563
1564609800	4.183	4.171947383658604
1564610400	4.263	4.168716678535935
1564611000	4.358	4.246299112601334
1564611600	4.175	4.341619286236501
1564612200	4.369	4.1911884534065615
1564612800	4.329	4.348305313682915
1564613400	4.342	4.330002340109444
1564614000	4.323	4.347307924036278
1564614600	4.381	4.326865259553401
1564615200	4.227	4.37425560285399
1564615800	4.294	4.249136541824334
1564616400	4.554	4.282431945796561
1564617000	4.535	4.508049429954396
1564617600	4.432	4.534182761966054
1564618200	4.384	4.456403156575339
1564618800	4.314	4.391839916828402
1564619400	4.449	4.328450346506856
1564620000	4.255	4.422925106678726
1564620600	4.2	4.276988023056272
1564621200	4.332	4.203003287027276
1564621800	4.269	4.306885490689197
1564622400	4.42	4.273061707918628
1564623000	4.259	4.395891190581992
1564623600	4.182	4.280022020792967
1564624200	4.416	4.197080421455209
1564624800	4.536	4.379053772961383
1564625400	4.548	4.5212961596800785
1564626000	4.474	4.548832053749267
1564626600	4.477	4.487911314737124
1564627200	4.412	4.485354547378923
1564627800	4.383	4.417255979241603
1564628400	4.405	4.390121597050115
1564629000	4.486	4.391398641487453
1564629600	4.506	4.468375108892561
1564630200	4.343	4.498492929505123
1564630800	4.278	4.3648657103413555
1564631400	4.168	4.290963930895278
1564632000	4.337	4.180301227978564
1564632600	4.196	4.3087131553610165
1564633200	4.397	4.204609528148938
1564633800	4.32	4.369316990421552
1564634400	4.477	4.3256980670419365
1564635000	4.545	4.462664732599594
1564635600	4.264	4.53817858865204
1564636200	4.293	4.309819488508916
1564636800	4.35	4.294779892517242
1564637400	4.263	4.332937476272235
1564638000	4.394	4.2736587274097
1564638600	4.582	4.361448958695832
1564639200	4.579	4.55079718818523
1564639800	4.633	4.575127149242629
1564640400	4.374	4.631749644136231
1564641000	4.35	4.420114776502129
1564641600	4.474	4.359072536798495
1564642200	4.436	4.449972289472149
1564642800	4.556	4.429080805077689
1564643400	4.526	4.52679155291147
1564644000	4.2	4.526466771739423
1564644600	4.49	4.252443590782677
1564645200	4.461	4.4439902851832525
1564645800	4.506	4.458574279900747
1564646400	4.447	4.496936875861733
1564647000	4.568	4.450251600943442
1564647600	4.505	4.553144532152909
1564648200	4.558	4.507051851109487
1564648800	4.61	4.55562629107702
1564649400	4.575	4.599111754993048
1564650000	4.526	4.57601790518301
1564650600	4.474	4.535864302080828
1564651200	4.462	4.474693519787361
1564654200	4.403	4.465306707456204
1564654800	4.368	4.4052511492078645
1564655400	4.393	4.371574665683744
1564656000	4.262	4.381751785097082
1564656600	4.342	4.279331615381
1564657200	3.98	4.3281240612219545
1564657800	3.749	4.020473398023823
1564658400	3.676	3.7641113808359274
1564659000	3.613	3.6580840903644525
1564659600	3.534	3.587067974856354
1564660200	3.586	3.5099311875412083
1564660800	3.415	3.553274156863082
1564661400	3.342	3.4130927087715914
1564662000	3.179	3.325205675234943
1564662600	3.123	3.1659072295306596
1564663200	3.265	3.0863156245091923
1564663800	4.242	3.2397555224696144
1564664400	4.446	4.174222452366227
1564665000	4.463	4.472041656513807
1564665600	4.397	4.49400575501866
1564666200	4.263	4.421616745168229
1564666800	4.2	4.300195233832656
1564667400	4.251	4.2138473084403625
1564668000	4.23	4.2246833481109896
1564668600	4.263	4.22221983452425
1564669200	4.21	4.244415125755462
1564669800	4.324	4.200155239481285
1564670400	4.298	4.239236314488894
1564671000	4.023	4.285447793244614
1564671600	4.248	4.063091873701898
1564672200	4.202	4.217470552844944
1564672800	4.306	4.202981100557463
1564673400	4.291	4.295256895131786
1564674000	4.359	4.286119421087939
1564674600	3.942	4.355714724376353
1564675800	4.194	3.998592550009792
1564676400	4.276	4.158207138613254
1564677000	4.338	4.250099704220615
1564677600	4.051	4.330337548434648
1564678200	4.195	4.090693179345358
1564678800	3.934	4.170522383120048
1564679400	3.629	3.9678637063725715
1564680000	3.583	3.65150351910027
1564680600	3.657	3.5662066021617402
1564681200	4.164	3.615802752668844
1564681800	4.14	4.1097632312862125
1564682400	3.892	4.139386467494435
1564683000	3.679	3.92773936908558
1564683600	3.526	3.697240578769521
1564684200	3.691	3.539281966336056
1564684800	3.783	3.653350819040429
1564685400	4.115	3.752477607141175
1564686000	4.044	4.070429526190885
1564686600	4.238	4.04630627193813
1564687200	4.108	4.208357686576234
1564687800	4.017	4.112918213961313
1564688400	4.049	4.032707471938957
1564689000	4.282	4.048261814359605
1564689600	4.572	4.253170614183584
1564690200	4.604	4.53546202130161
1564690800	4.513	4.5953333103797585
1564691400	4.383	4.533166446275808
1564692000	4.332	4.400311105584337
1564692600	4.399	4.348684041001987
1564693200	4.263	4.378561392524496
1564693800	4.371	4.277505846423481
1564694400	4.291	4.347386829110443
1564695000	4.346	4.292584165670288
1564695600	4.295	4.332077581531446
1564696200	4.421	4.294902495633551
1564696800	4.348	4.407294422235905
1564697400	4.405	4.357834844628643
1564698000	4.426	4.399979657718308
1564698600	4.415	4.424040557507356
1564699200	4.339	4.416693518826263
1564699800	4.369	4.35385386816851
1564700400	4.394	4.3614954475456225
1564701000	4.344	4.389956000575338
1564701600	4.592	4.3469710277940266
1564702200	4.421	4.555546275295889
1564702800	4.483	4.44070703273429
1564703400	4.473	4.481964165823269
1564704000	4.777	4.471323712140434
1564704600	4.697	4.733170772862659
1564705200	4.486	4.703911229419667
1564705800	4.481	4.528521318081023
1564706400	4.5	4.487384720524245
1564707000	4.51	4.489652176923614
1564707600	4.456	4.500928754466908
1564708200	4.507	4.450589054988879
1564708800	4.526	4.498160619762355
1564709400	4.428	4.51337671265413
1564710000	4.53	4.445560902050771
1564710600	4.436	4.513575075596566
1564711200	4.496	4.448500957697847
1564711800	4.524	4.486013854972449
1564712400	4.533	4.514493186406607
1564713000	4.393	4.53245900376212
1564713600	4.464	4.4122082024456795
1564714200	4.447	4.455459057172028
1564714800	4.28	4.444468930386391
1564715400	4.19	4.301204587402471
1564716000	4.124	4.2015638669472395
1564716600	4.28	4.12271415704748
1564717200	4.228	4.2542439707653825
1564717800	4.259	4.227479508293124
1564718400	4.276	4.256301049561863
1564719000	4.22	4.272421742947649
1564719600	4.23	4.233138569685264
1564720200	4.235	4.230674170371336
1564720800	4.478	4.23319061702197
1564721400	4.293	4.447915551116649
1564722000	4.196	4.31693246736245
1564722600	4.417	4.218743547065907
1564723200	4.188	4.37764547029131
1564723800	4.036	4.221877587817732
1564724400	4.329	4.0556472285281755
1564725000	4.052	4.276314961597574
1564725600	3.91	4.087184213762514
1564726200	3.779	3.923260827366785
1564726800	4.13	3.7838415411258093
1564727400	4.093	4.068775555762918
1564728000	4.129	4.098992128678795
1564728600	4.001	4.131494520055067
1564729200	4.191	4.008386291727808
1564729800	4.196	4.16842159554733
1564730400	4.317	4.20435280016324
1564731000	4.575	4.301945056275879
1564731600	4.487	4.541985070976526
1564732200	4.571	4.506955353769966
1564732800	4.667	4.574725081946454
1564733400	4.573	4.647910364498022
1564734000	4.616	4.59841436038525
1564734600	4.718	4.608306316575605
1564735200	4.773	4.701948676501178
1564735800	4.786	4.752177353811176
1564736400	4.333	4.777180674537003
1564737000	4.203	4.418733726909411
1564737600	4.345	4.235380154241723
1564738200	4.258	4.318558309894588
1564738800	4.295	4.24988064828727
1564739400	4.487	4.27803862063713
1564740000	4.572	4.456254664756458
1564740600	4.545	4.562015553302578
1564741200	4.513	4.559527904732484
1564741800	4.48	4.530235137993721
1564742400	4.474	4.487554112201293
1564743000	4.379	4.469057931421543
1564743600	4.53	4.384865538925314
1564744200	4.543	4.497538220381284
1564744800	4.592	4.532550120207006
1564745400	4.545	4.583328046567379
1564746000	4.484	4.549884396806853
1564746600	4.493	4.498305652728687
1564747200	4.455	4.492740173232237
1564747800	4.357	4.457625473958256
1564748400	4.438	4.367441523660824
1564749000	4.353	4.420044616076551
1564749600	4.443	4.3624524887007174
1564750200	4.37	4.425711233417122
1564750800	4.414	4.379096637749412
1564751400	4.371	4.409526852406444
1564752000	4.528	4.375794460145029
1564752600	4.638	4.508155851176446
1564753200	4.569	4.621184914305465
1564753800	4.429	4.58346088621418
1564754400	4.393	4.456917124082492
1564755000	4.409	4.399354305842708
1564755600	4.381	4.405286418359903
1564756200	4.212	4.374860027186158
1564756800	4.491	4.233418901034486
1564757400	4.342	4.442866174790722
1564758000	4.376	4.357794558317612
1564758600	4.371	4.37484697984945
1564759200	4.31	4.36889441545778
1564759800	4.352	4.320792437555966
1564760400	4.28	4.344587153934806
1564761000	4.263	4.285772919755064
1564761600	4.214	4.263748573812453
1564762200	4.183	4.213461151086572
1564762800	4.315	4.190103341200878
1564763400	4.105	4.285818332454351
1564764000	4.249	4.135799840266044
1564764600	4.263	4.230128678770684
1564765200	4.356	4.255902194198601
1564765800	4.474	4.350888309815083
1564766400	4.263	4.459382150514331
1564767000	4.401	4.299126572733766
1564767600	4.12	4.3883976697311295
1564768200	4.217	4.1557508646830446
1564768800	4.258	4.206011499628172
1564769400	4.216	4.233626048517164
1564770000	4.241	4.227025331121164
1564770600	3.998	4.227731230681822
1564771200	4.141	4.030376034606797
1564771800	4.198	4.1212084411992365
1564772400	4.167	4.179096999693231
1564773000	4.172	4.177802905467359
1564773600	4.25	4.1637238802133645
1564774200	4.184	4.245245201900583
1564774800	4.191	4.19533010761736
1564775400	4.257	4.190851545414616
1564776000	4.262	4.249857986413187
1564776600	4.116	4.260028161259913
1564777200	4.206	4.142041726238741
1564777800	4.184	4.1896993923870935
1564778400	4.326	4.182098716255711
1564779000	4.273	4.307833094219006
1564779600	4.385	4.2791659812344855
1564780200	4.503	4.372667822602826
1564780800	4.401	4.48725860377116
1564781400	4.468	4.423376756729709
1564782000	4.436	4.465410807839467
1564782600	4.428	4.439826159670088
1564783200	4.236	4.434659503199833
1564783800	4.359	4.258619043215
1564784400	4.399	4.342236682806188
1564785000	4.406	4.378529933636408
1564785600	4.38	4.40581835664878
1564786200	4.417	4.381177487323098
1564786800	4.431	4.410798061878458
1564787400	4.542	4.431822633904349
1564788000	4.403	4.527049050144042
1564788600	4.367	4.425166791562685
1564789200	4.486	4.372770080900334
1564789800	4.489	4.467775710718136
1564790400	4.427	4.482342272287141
1564791000	4.506	4.436267886977746
1564791600	4.514	4.493565823185224
1564792200	4.527	4.511594091500248
1564792800	4.549	4.524185221879662
1564793400	4.415	4.547993318168055
1564794000	4.497	4.433974077190529
1564794600	4.374	4.485431709825296
1564795200	4.424	4.387326882943021
1564795800	4.562	4.413699461308102
1564796400	4.315	4.534270526123853
1564797000	4.104	4.3510510635848325
1564797600	4.114	4.13303908143722
1564798200	4.282	4.107401851854496
1564798800	5.039	4.249496560754908
1564799400	5.042	4.924270202160717
1564800000	5.019	5.044120379271
1564800600	5.019	5.04351039359587
1564801200	5.017	5.023406310342776
1564801800	5.025	5.034404055412887
1564802400	5.009	5.02906272178368
1564803000	5.016	5.003293839252795
1564803600	4.999	4.989565726740483
1564804200	5.02	4.975145567300508
1564804800	5.034	5.010294522286533
1564805400	5.04	5.017088382139388
1564806000	5.062	5.0411751356559815
1565313000	5.078	5.054276323023962
1565313600	5.074	5.071607699297562
1565314200	5.072	5.071955702632479
1565314800	5.068	5.0705343689596445
1565315400	5.065	5.065655924615828
1565316000	5.082	5.061422818371248
1565316600	5.093	5.074191272207542
1565317200	5.081	5.085483986621817
1565317800	5.088	5.0791121996905275
1565318400	5.081	5.083685326792762
1565319000	5.07	5.078775925923409
1565319600	5.074	5.068673768157412
1565320200	5.078	5.0692477191588905
1565320800	5.079	5.0718236141608255
1565321400	5.088	5.073579567926959
1565322000	5.089	5.081940547665844
1565322600	5.088	5.0845529689130196
1565323200	5.093	5.084714502731846
1565323800	5.091	5.088473441830256
1565324400	5.091	5.0871465738192105
1565325000	5.089	5.086861182643034
1565325600	5.09	5.084960904714861
1565326200	5.083	5.085234822708864
1565326800	5.079	5.07995932553514
1565327400	5.078	5.075525220781979
1565328000	5.069	5.073650649157155
1565328600	5.069	5.06608659181326
1565329200	5.068	5.064395030593796
1565329800	5.07	5.063373513220742
1565330400	5.074	5.064837470352031
1565331000	5.075	5.0686863987034325
1565331600	5.019	5.07042213577201
1565332200	5.017	5.025479976939046
1565332800	5.007	5.014015819464917
1565333400	5.016	5.002838692085915
1565334000	5.035	5.007744221703314
1565334600	5.03	5.025274601184082
1565335200	5.036	5.0255089112854305
1565335800	5.051	5.031320754448188
1565336400	5.052	5.0456715692513185
1565337000	5.056	5.0484681537851035
1565337600	5.059	5.052178292796487
1565338200	5.064	5.054353731586643
1565338800	5.068	5.058341037771131
1565340000	5.072	5.063336949410903
1565340600	5.064	5.067345630096172
1565341200	5.068	5.061736123160552
1565341800	5.065	5.063693102168778
1565342400	5.067	5.0613104722260776
1565343000	5.065	5.062510976613502
1565343600	5.07	5.06112843194432
1565344200	5.073	5.0646947416069805
1565344800	5.072	5.0680393129355945
1565345400	5.066	5.068196842615415
1565346000	5.043	5.063260114225699
1565346600	5.043	5.043538664940781
1565347200	5.052	5.038883483997724
1565347800	5.051	5.044983173678976
1565348400	5.058	5.045629726076265
1565349000	5.06	5.05196364167901
1565349600	5.056	5.055334536269668
1565350200	5.068	5.053004522475764
1565350800	5.071	5.062530408140738
1565351400	5.063	5.066327208498338
1565352000	5.076	5.06035932324379
1565352600	5.074	5.069570830396776
1565353200	5.064	5.069678561105154
1565353800	5.047	5.062037933354253
1565354400	5.053	5.0467106606729395
1565355000	5.056	5.047511556267626
1565355600	5.052	5.050179704438211
1565356200	5.04	5.04782473648352
1565356800	5.025	5.037741429290868
1565357400	5.047	5.0237941468396095
1565358000	5.055	5.0385044231713225
1565358600	5.012	5.048343797630957
1565359200	5.009	5.015601407678163
1565359800	5.009	5.006218784401307
1565360400	4.991	5.003903447082325
1565361000	5.008	4.988738661807865
1565361600	4.993	5.0002938313868475
1565362200	4.979	4.989979107973503
1565362800	4.998	4.97686938917439
1565363400	4.961	4.99079299125471
1565364000	4.959	4.962913344081416
1565364600	4.98	4.955832633797027
1565365200	5.007	4.97136202493584
1565365800	5.008	4.995874409193032
1565366400	5.016	5.00357291814179
1565367000	5.022	5.012110982673182
1565367600	5.022	5.018033016196397
1565368200	5.02	5.0197539799502895
1565368800	5.015	5.017392400436641
1565369400	5.015	5.012139922259931
1565370000	5.006	5.010569202159268
1565370600	5.005	5.002889711892858
1565371200	5.012	5.001146942611594
1565371800	5.012	5.006601283397984
1565372400	5.021	5.007789590541883
1565373000	4.993	5.015386155569094
1565373600	4.976	4.99450617162557
1565374200	4.974	4.975989037627311
1565374800	4.99	4.970237048369526
1565375400	4.995	4.981656164255849
1565376000	4.998	4.988416794316321
1565376600	5.003	4.99305169772091
1565377200	4.983	4.998323058242398
1565377800	5.009	4.983775860393576
1565378400	5.013	5.001661962247798
1565379000	5.023	5.007916544204559
1565379600	5.027	5.016872131814011
1565380200	5.019	5.022176621691611
1565380800	5.03	5.017138509245612
1565381400	5.026	5.0249353184759205
1565382000	5.027	5.023462698748392
1565382600	5.025	5.022881766533198
1565383200	5.029	5.021323034310808
1565383800	5.02	5.024013370417516
1565384400	5.016	5.017409038768466
1565385000	5.02	5.013394766980481
1565385600	5.004	5.015070372059811
1565386200	4.941	5.002627069907494
1565386800	4.927	4.948470574767401
1565387400	4.92	4.925539488080691
1565388000	4.935	4.914897157959208
1565388600	4.921	4.925300797456535
1565389200	4.965	4.917248697445165
1565389800	4.979	4.952763581517651
1565390400	5.006	4.972324487024442
1565391000	4.997	4.999495504554703
1565391600	5.003	4.997230031922178
1565392200	4.988	5.000680902543941
1565392800	4.978	4.987483612517988
1565393400	4.997	4.976253423730642
1565394000	5.001	4.988794017330767
1565394600	4.998	4.994685341128783
1565395200	5.005	4.9940776644410425
1565395800	5.005	5.0004191406099325
1565396400	4.995	5.002049199680786
1565397000	4.995	4.993940626200722
1565397600	4.986	4.992068900771699
1565398200	4.989	4.983200832444809
1565398800	4.993	4.984027744921689
1565399400	4.988	4.987556488700627
1565400000	4.97	4.984518073813002
1565400600	4.976	4.9697053540225395
1565401200	4.978	4.971389230358843
1565401800	4.987	4.9730908763573805
1565402400	4.993	4.981087146484656
1565403000	4.998	4.987651931599978
1565403600	5.018	4.993201220189779
1565404200	5.025	5.010934831458534
1565404800	5.034	5.020478095366311
1565405400	5.005	5.029513128210278
1565406000	5.017	5.00758292392312
1565406600	5.052	5.012009246824115
1565407200	5.036	5.04063805553175
1565407800	5.047	5.034027825649823
1565408400	5.055	5.041809154703422
1565409000	5.055	5.049982765426472
1565409600	5.074	5.051309892556474
1565410200	5.075	5.06767910731721
1565410800	5.061	5.071167276933345
1565411400	5.052	5.059840569587385
1565412000	5.077	5.05065405394833
1565412600	5.065	5.067839399138013
1565413200	5.043	5.062299489481741
1565413800	5.039	5.043574879718621
1565414400	5.028	5.03566638671835
1565415000	5.039	5.025279603841771
1565415600	5.033	5.0321247540183816
1565416200	5.018	5.0290021054597975
1565416800	5.084	5.015980362353263
1565417400	5.094	5.06727075128816
1565418000	5.086	5.086624482658177
1565418600	5.087	5.085112656769057
1565419200	5.065	5.085766066922644
1565419800	5.05	5.066237399561199
1565420400	5.04	5.04949503891911
1565421000	5.035	5.037481902519646
1565421600	5.03	5.029139975526892
1565422200	5.029	5.024760702594322
1565422800	5.023	5.023798143891156
1565423400	4.994	5.019493481145471
1565424000	4.994	4.996111889428266
1565424600	4.993	4.990002637168299
1565425200	4.991	4.9878163042347206
1565425800	5.013	4.985778860060959
1565426400	5.017	5.003764405791931
1565427000	5.013	5.01129720306115
1565427600	5.011	5.010147623351081
1565428200	4.993	5.008803028623549
1565428800	4.931	4.993005977148164
1565429400	4.921	4.9384921182396315
1565430000	4.933	4.918455160204938
1565430600	4.937	4.923509876444973
1565431200	4.976	4.928996211969239
1565431800	4.988	4.963694347571586
1565432400	4.979	4.981622047263692
1565433000	5.007	4.978770741794643
1565433600	4.997	5.001481804588995
1565434200	4.998	4.996456871595356
1565434800	4.995	4.99498252005815
1565435400	5.001	4.991571363670693
1565436000	5.031	4.9948057279076465
1565436600	5.018	5.020654727132584
1565437200	5.016	5.01646581083959
1565437800	5.012	5.013700560599987
1565438400	5.024	5.010271962410247
1565439000	5.033	5.018194686606995
1565439600	5.027	5.027096386852159
1565440200	5.035	5.024276044902518
1565440800	5.038	5.029444485411181
1565441400	5.052	5.033685753895431
1565442000	5.051	5.045758133275552
1565442600	5.049	5.047735703588121
1565443200	5.056	5.046092649266733
1565443800	5.063	5.0508514848336095
1565444400	5.173	5.057716221687677
1565445000	5.191	5.147025795673395
1565445600	5.188	5.181390245094796
1565446200	5.19	5.187808095582204
1565446800	5.186	5.191027644026454
1565447400	5.184	5.18657886918665
1565448000	5.175	5.182360716152384
1565448600	5.175	5.172911799519694
1565449200	5.168	5.167923032657252
1565449800	5.15	5.163048680931071
1565450400	5.166	5.148683771937345
1565451000	5.161	5.158679188177932
1565451600	5.154	5.157416943633863
1565452800	5.154	5.150467159099379
1565453400	5.171	5.149475950847719
1565454000	5.163	5.162451964820373
1565454600	5.171	5.159488152349666
1565455200	5.167	5.165382782703266
1565455800	5.141	5.163003997872747
1565456400	5.148	5.1419054082251066
1565457000	5.118	5.14242110408416
1565457600	5.104	5.11820818714502
1565458200	5.104	5.101330060275123
1565458800	5.101	5.098004700050919
1565459400	5.082	5.094681248156653
1565460000	5.142	5.080015571237255
1565460600	5.114	5.125645230365544
1565461200	5.109	5.113103326779541
1565461800	5.13	5.1074197342326695
1565462400	5.141	5.122601077270368
1565463000	5.144	5.133644215981071
1565463600	5.157	5.139097370925185
1565464200	5.154	5.150608395527068
1565464800	5.147	5.149556112203273
1565465400	5.159	5.145190341026729
1565466000	5.155	5.152904667622515
1565466600	5.153	5.151006751488723
1565467200	5.16	5.149091239247148
1565467800	5.159	5.153677249942391
1565468400	5.15	5.154249380290129
1565469000	5.152	5.147748996926694
1565469600	5.154	5.147571279406912
1565470200	5.152	5.148637127149715
1565470800	5.163	5.147567798382346
1565471400	5.159	5.155975117193188
1565472000	5.161	5.154799368430618
1565472600	5.169	5.156397125011968
1565473200	5.165	5.1631141027610585
1565473800	5.161	5.161205118842752
1565474400	5.165	5.15764554441617
1565475000	5.162	5.159710476408485
1565475600	5.157	5.157462974763855
1565476200	5.158	5.153410892010454
1565476800	5.15	5.15306573016958
1565477400	5.136	5.146545015280181
1565478000	5.139	5.134146966983007
1565478600	5.142	5.133555924939165
1565479200	5.119	5.13579983349118
1565479800	5.119	5.11821040399623
1565480400	5.117	5.1143809912376
1565481000	5.125	5.111931334375729
1565481600	5.109	5.1180474175384045
1565482200	5.116	5.10702615842813
1565482800	5.099	5.1099972375083205
1565483400	5.12	5.097231014339835
1565484000	5.134	5.111397058466834
1565484600	5.14	5.125811377909111
1565485200	5.162	5.134088174775942
1565485800	5.178	5.153590493314088
1565486400	5.174	5.170990707437755
1565487000	5.172	5.17159895950732
1565487600	5.168	5.170331035001579
1565488200	5.165	5.165247711856163
1565488800	5.182	5.161128887756816
1565489400	5.193	5.173502737603544
1565490000	5.181	5.184798580780895
1565490600	5.188	5.1787339716226635
1565491200	5.181	5.183196987332824
1565491800	5.17	5.178395746003102
1565492400	5.174	5.168388533567855
1565493000	5.178	5.16876562467904
1565493600	5.179	5.171202124661249
1565494200	5.188	5.1730843422164865
1565494800	5.189	5.18135545942625
1565495400	5.188	5.184026054148961
1565496000	5.193	5.1843256675113665
1565496600	5.191	5.187976148902259
1565497200	5.191	5.186734609862153
1565497800	5.189	5.186439781043324
1565498400	5.19	5.184533061981364
1565499000	5.183	5.184760201446433
1565499600	5.179	5.179591073136761
1565500200	5.178	5.175092432169707
1565500800	5.169	5.173194443124763
1565501400	5.169	5.165690427347574
1565502000	5.168	5.163919087224842
1565502600	5.17	5.1628882208995845
1565503200	5.174	5.164298484702158
1565503800	5.175	5.168179775732042
1565504400	5.119	5.169908383973965
1565505000	5.117	5.12568342288135
1565505600	5.107	5.113688831199966
1565506200	5.116	5.102388506239883
1565506800	5.13	5.107013435764319
1565507400	5.136	5.120460802738021
1565508000	5.151	5.1287532434209515
1565508600	5.152	5.143746579505152
1565509200	5.156	5.148982585964561
1565509800	5.159	5.152232442974233
1565510400	5.164	5.155156972828207
1565511000	5.168	5.15827056156497
1565511600	5.172	5.162082045633158
1565512800	5.164	5.166604460373788
1565513400	5.168	5.161083133065061
1565514000	5.165	5.163292824120495
1565514600	5.167	5.161089378535502
1565515800	5.165	5.162025488725377
1565516400	5.17	5.1606598921362785
1565517000	5.173	5.164138401160152
1565517600	5.172	5.1675313996235035
1565518200	5.166	5.167740350286102
1565518800	5.143	5.162872553503199
1565519400	5.143	5.1433762907660014
1565520000	5.152	5.138440092568657
1565520600	5.151	5.144383372407402
1565521200	5.158	5.145038371181165
1565521800	5.16	5.151395919124714
1565522400	5.156	5.154777766577887
1565523000	5.168	5.152619744598649
1565523600	5.171	5.162021632210513
1565524200	5.163	5.16578595749031
1565524800	5.176	5.160029879594237
1565525400	5.174	5.169013827692166
1565526000	5.164	5.169211547067343
1565526600	5.147	5.161745236114225
1565527200	5.153	5.146482270328473
1565527800	5.156	5.1469522230270135
1565528400	5.152	5.149649373610307
1565529000	5.14	5.147311593105495
1565529600	5.125	5.137375646789399
1565530200	5.147	5.123485272021529
1565530800	5.155	5.137790506387124
1565531400	5.073	5.147722054960477
1565532000	5.091	5.084070523553439
1565532600	5.088	5.084164017193662
1565533200	5.09	5.0813788343886035
1565533800	5.086	5.08251810935651
1565534400	5.084	5.081321351474754
1565535000	5.075	5.078635651144107
1565535600	5.075	5.071757162817103
1565536200	5.068	5.071500918678767
1565536800	5.05	5.064359406697095
1565537400	5.066	5.048781881934732
1565538000	5.054	5.057372598063506
1565538600	5.054	5.049861982224078
1565539200	5.071	5.049663028197648
1565539800	5.063	5.06334254711111
1565540400	5.071	5.059694729903591
1565541000	5.067	5.065769116324002
1565541600	5.041	5.063981462113751
1565542200	5.048	5.041750563110776
1565542800	5.018	5.043004487333471
1565543400	5.004	5.018268837006346
1565544000	5.004	5.0014069401301935
1565544600	5.001	4.9987659293583615
1565545200	4.982	4.9952990923190725
1565546400	5.042	4.9802934535168175
1565547000	5.014	5.026878597082502
1565547600	5.009	5.013472381907334
1565548200	5.03	5.00768892709835
1565548800	5.041	5.023214449576699
1565549400	5.044	5.034327866065436
1565550000	5.057	5.039470936670204
1565550600	5.054	5.051208363534765
1565551200	5.047	5.05007154806242
1565551800	5.059	5.0453235861135965
1565552400	5.055	5.053546015787585
1565553000	5.053	5.051361320049945
1565553600	5.06	5.049603119434187
1565554200	5.059	5.054202482299219
1565554800	5.05	5.054754428317242
1565555400	5.052	5.048074300376283
1565556000	5.054	5.048064788120155
1565556600	5.052	5.049161196495369
1565557200	5.063	5.048016662869471
1565557800	5.059	5.056594640142239
1565558400	5.061	5.0552523644029845
1565559000	5.069	5.056866135972085
1565559600	5.065	5.0636339539319035
1565560200	5.061	5.061647647726828
1565560800	5.065	5.058001393905921
1565561400	5.062	5.060213683116057
1565562000	5.057	5.057915376342087
1565562600	5.058	5.053780769979773
1565563200	5.05	5.0535760834150665
1565563800	5.036	5.0469405074393405
1565564400	5.039	5.034455889666946
1565565000	5.042	5.0340632300677255
1565565600	5.019	5.036375050643815
1565566200	5.019	5.018480856613557
1565566800	5.017	5.014842692517764
1565567400	5.025	5.012445545665482
1565568000	5.009	5.0186607461411334
1565568600	5.016	5.007351760238456
1565569200	4.999	5.010597508145995
1565569800	5.02	4.997524759119415
1565570400	5.034	5.0120939005522915
1565571000	5.04	5.026491305316487
1565571600	5.062	5.034706365245246
1565572200	5.078	5.054276323023962
1565572800	5.074	5.071607699297562
1565573400	5.072	5.071955702632479
1565574000	5.068	5.0705343689596445
1565574600	5.065	5.065655924615828
1565575200	5.082	5.061422818371248
1565575800	5.093	5.074191272207542
1565576400	5.081	5.085483986621817
1565577000	5.088	5.0791121996905275
1565577600	5.081	5.083685326792762
1565578200	5.07	5.078775925923409
1565578800	5.074	5.068673768157412
1565579400	5.078	5.0692477191588905
1565580000	5.079	5.0718236141608255
1565580600	5.088	5.073579567926959
1565581200	5.089	5.081940547665844
1565581800	5.088	5.0845529689130196
1565582400	5.093	5.084714502731846
1565583000	5.091	5.088473441830256
1565583600	5.091	5.0871465738192105
1565584200	5.089	5.086861182643034
1565584800	5.09	5.084960904714861
1565585400	5.083	5.085234822708864
1565586000	5.079	5.07995932553514
1565586600	5.078	5.075525220781979
1565587200	5.069	5.073650649157155
1565587800	5.069	5.06608659181326
1565588400	5.068	5.064395030593796
1565589000	5.07	5.063373513220742
1565589600	5.074	5.064837470352031
1565590200	5.075	5.0686863987034325
1565590800	5.019	5.07042213577201
1565591400	5.017	5.025479976939046
1565592000	5.007	5.014015819464917
1565592600	5.016	5.002838692085915
1565593200	5.035	5.007744221703314
1565593800	5.03	5.025274601184082
1565594400	5.036	5.0255089112854305
1565595000	5.051	5.031320754448188
1565595600	5.052	5.0456715692513185
1565596200	5.056	5.0484681537851035
1565596800	5.059	5.052178292796487
1565597400	5.064	5.054353731586643
1565598000	5.068	5.058341037771131
1565599200	5.072	5.063336949410903
1565599800	5.064	5.067345630096172
1565600400	5.068	5.061736123160552
1565601000	5.065	5.063693102168778
1565601600	5.067	5.0613104722260776
1565602200	5.065	5.062510976613502
1565602800	5.07	5.06112843194432
1565603400	5.073	5.0646947416069805
1565604000	5.072	5.0680393129355945
1565604600	5.066	5.068196842615415
1565605200	5.043	5.063260114225699
1565605800	5.043	5.043538664940781
1565606400	5.052	5.038883483997724
1565607000	5.051	5.044983173678976
1565607600	5.058	5.045629726076265
1565608200	5.06	5.05196364167901
1565608800	5.056	5.055334536269668
1565609400	5.068	5.053004522475764
1565610000	5.071	5.062530408140738
1565610600	5.063	5.066327208498338
1565611200	5.076	5.06035932324379
1565611800	5.074	5.069570830396776
1565612400	5.064	5.069678561105154
1565613000	5.047	5.062037933354253
1565613600	5.053	5.0467106606729395
1565614200	5.056	5.047511556267626
1565614800	5.052	5.050179704438211
1565615400	5.04	5.04782473648352
1565616000	5.025	5.037741429290868
1565616600	5.047	5.0237941468396095
1565617200	5.055	5.0385044231713225
1565617800	5.012	5.048343797630957
1565618400	5.009	5.015601407678163
1565619000	5.009	5.006218784401307
1565619600	4.991	5.003903447082325
1565620200	5.008	4.988738661807865
1565620800	4.993	5.0002938313868475
1565621400	4.979	4.989979107973503
1565622000	4.998	4.97686938917439
1565622600	4.961	4.99079299125471
1565623200	4.959	4.962913344081416
1565623800	4.98	4.955832633797027
1565624400	5.007	4.97136202493584
1565625000	5.008	4.995874409193032
1565625600	5.016	5.00357291814179
1565626200	5.022	5.012110982673182
1565626800	5.022	5.018033016196397
1565627400	5.02	5.0197539799502895
1565628000	5.015	5.017392400436641
1565628600	5.015	5.012139922259931
1565629200	5.006	5.010569202159268
1565629800	5.005	5.002889711892858
1565630400	5.012	5.001146942611594
1565631000	5.012	5.006601283397984
1565631600	5.021	5.007789590541883
1565632200	4.993	5.015386155569094
1565632800	4.976	4.99450617162557
1565633400	4.974	4.975989037627311
1565634000	4.99	4.970237048369526
1565634600	4.995	4.981656164255849
1565635200	4.998	4.988416794316321
1565635800	5.003	4.99305169772091
1565636400	5.013	4.998323058242398
1565637000	5.023	5.008240470327499
1565637600	5.027	5.018260988263149
1565638200	5.019	5.02308781681312
1565638800	5.03	5.016948022783954
1565639400	5.026	5.024212601050191
1565640000	5.027	5.022606795275526
1565640600	5.025	5.023152691204761
1565641200	5.029	5.0215840027787415
1565641800	5.02	5.024146913945246
1565642400	5.016	5.017545078509773
1565643000	5.02	5.013166738061041
1565643600	5.004	5.015150627062423
1565645400	4.941	5.002627069907494
1565646000	4.927	4.948470574767401
1565646600	4.92	4.925539488080691
1565647200	4.935	4.914897157959208
1565647800	4.921	4.925300797456535
1565648400	4.965	4.917248697445165
1565649000	4.979	4.952763581517651
1565649600	5.006	4.972324487024442
1565650200	4.997	4.999495504554703
1565650800	5.003	4.997230031922178
1565651400	4.988	5.000680902543941
1565652000	4.978	4.987483612517988
1565652600	4.997	4.976253423730642
1565653200	5.001	4.988794017330767
1565653800	4.998	4.994685341128783
1565654400	5.005	4.9940776644410425
1565655000	5.005	5.0004191406099325
1565655600	4.995	5.002049199680786
1565656200	4.995	4.993940626200722
1565656800	4.986	4.992068900771699
1565657400	4.989	4.983200832444809
1565658000	4.993	4.984027744921689
1565658600	4.988	4.987556488700627
1565659200	4.97	4.984518073813002
1565659800	4.976	4.9697053540225395
1565660400	4.978	4.971389230358843
1565661000	4.987	4.9730908763573805
1565661600	4.993	4.981087146484656
1565662200	4.998	4.987651931599978
1565662800	5.018	4.993201220189779
1565663400	5.025	5.010934831458534
1565664000	5.034	5.020478095366311
1565664600	5.005	5.029513128210278
1565665200	5.017	5.00758292392312
1565665800	5.052	5.012009246824115
1565666400	5.036	5.04063805553175
1565667000	5.047	5.034027825649823
1565667600	5.055	5.041809154703422
1565668200	5.055	5.049982765426472
1565668800	5.074	5.051309892556474
1565669400	5.075	5.06767910731721
1565670000	5.061	5.071167276933345
1565670600	5.052	5.059840569587385
1565671200	5.077	5.05065405394833
1565671800	5.065	5.067839399138013
1565672400	5.043	5.062299489481741
1565673000	5.039	5.043574879718621
1565673600	5.028	5.03566638671835
1565674200	5.039	5.025279603841771
1565674800	5.033	5.0321247540183816
1565675400	5.018	5.0290021054597975
1565676000	5.084	5.015980362353263
1565676600	5.094	5.06727075128816
1565677200	5.086	5.086624482658177
1565677800	5.087	5.085112656769057
1565678400	5.065	5.085766066922644
1565679000	5.05	5.066237399561199
1565679600	5.04	5.04949503891911
1565680200	5.035	5.037481902519646
1565680800	5.03	5.029139975526892
1565681400	5.029	5.024760702594322
1565682000	5.023	5.023798143891156
1565682600	4.994	5.019493481145471
1565683200	4.994	4.996111889428266
1565683800	4.993	4.990002637168299
1565684400	4.991	4.9878163042347206
1565685000	5.013	4.985778860060959
1565685600	5.017	5.003764405791931
1565686200	5.013	5.01129720306115
1565686800	5.011	5.010147623351081
1565687400	4.993	5.008803028623549
1565688000	4.931	4.993005977148164
1565688600	4.921	4.9384921182396315
1565689200	4.933	4.918455160204938
1565689800	4.937	4.923509876444973
1565690400	4.976	4.928996211969239
1565691000	4.988	4.963694347571586
1565691600	4.979	4.981622047263692
1565692200	5.007	4.978770741794643
1565692800	4.997	5.001481804588995
1565693400	4.998	4.996456871595356
1565694000	4.995	4.99498252005815
1565694600	5.001	4.991571363670693
1565695200	5.031	4.9948057279076465
1565695800	5.016	5.020654727132584
1565696400	5.012	5.0148487952753555
1565697000	5.024	5.010114099202092
1565697600	5.033	5.019182317413189
1565698200	5.027	5.027361906603023
1565698800	5.035	5.024372095428328
1565699400	5.038	5.03031035175213
1565700000	5.052	5.0329484590743
1565700600	5.051	5.045604510070622
1565701200	5.049	5.047558338789112
1565701800	5.056	5.0461726484734
1565702400	5.063	5.051249927369076
1565703000	5.068	5.057554284560775
1565704200	5.073	5.063037401664978
1565704800	5.091	5.068386641807396
1565705400	5.088	5.0835752029909065
1565706000	5.09	5.084634409028851
1565706600	5.086	5.086653111486647
1565707200	5.084	5.083448182406549
1565707800	5.075	5.080651338559365
1565708400	5.075	5.072471067952658
1565709000	5.068	5.070567607878055
1565709600	5.05	5.064369919248594
1565710200	5.066	5.04886518394442
1565710800	5.061	5.058450668798793
1565711400	5.054	5.0567185310640586
1565712000	5.071	5.050914466672952
1565712600	5.063	5.06365335021086
1565713200	5.071	5.0597557973386875
1565713800	5.067	5.065642461081328
1565714400	5.048	5.06389393091003
1565715000	5.018	5.047340020440842
1565715600	5.004	5.019790331229996
1565716200	5.004	5.001970514400847
1565716800	5.001	4.997753998290759
1565717400	4.982	4.995410564797695
1565718000	5.042	4.979609951211828
1565718600	5.009	5.026274225084933
1565719800	5.03	5.0099623569985585
1565720400	5.041	5.024058169690817
1565721000	5.044	5.035931563682459
1565721600	5.057	5.039587767271803
1565722200	5.054	5.050970141236454
1565723400	5.047	5.051039893550755
1565724000	5.059	5.044133688344257
1565724600	5.055	5.053456528936689
1565725200	5.053	5.051196694328452
1565725800	5.06	5.0493454980196235
1565726400	5.059	5.055021834238841
1565727000	5.05	5.054400681653423
1565728200	5.052	5.048074300376283
1565728800	5.054	5.048064788120155
1565729400	5.052	5.049161196495369
1565730000	5.063	5.048016662869471
1565730600	5.059	5.056594640142239
1565731200	5.061	5.0552523644029845
1565731800	5.069	5.056866135972085
1565732400	5.065	5.0636339539319035
1565733000	5.061	5.061647647726828
1565733600	5.065	5.058001393905921
1565734200	5.062	5.060213683116057
1565734800	5.057	5.057915376342087
1565735400	5.058	5.053780769979773
1565736000	5.05	5.0535760834150665
1565736600	5.036	5.0469405074393405
1565737200	5.039	5.034455889666946
1565737800	5.042	5.0340632300677255
1565738400	5.019	5.036375050643815
1565739000	5.019	5.018480856613557
1565739600	5.017	5.014842692517764
1565740200	5.025	5.012445545665482
1565740800	5.009	5.0186607461411334
1565741400	5.016	5.007351760238456
1565742000	4.999	5.010597508145995
1565742600	5.02	4.997524759119415
1565743200	5.034	5.0120939005522915
1565743800	5.04	5.026491305316487
1565744400	5.062	5.034706365245246
1565745000	5.078	5.054276323023962
1565745600	5.074	5.071607699297562
1565746200	5.072	5.071955702632479
1565746800	5.068	5.0705343689596445
1565747400	5.065	5.065655924615828
1565748000	5.082	5.061422818371248
1565748600	5.093	5.074191272207542
1565749200	5.081	5.085483986621817
1565749800	5.088	5.0791121996905275
1565750400	5.081	5.083685326792762
1565751000	5.07	5.078775925923409
1565751600	5.074	5.068673768157412
1565752200	5.078	5.0692477191588905
1565752800	5.079	5.0718236141608255
1565753400	5.088	5.073579567926959
1565754000	5.089	5.081940547665844
1565754600	5.088	5.0845529689130196
1565755200	5.093	5.084714502731846
1565755800	5.091	5.088473441830256
1565756400	5.091	5.0871465738192105
1565757000	5.089	5.086861182643034
1565757600	5.059	5.084960904714861
1565758200	5.064	5.060276166428034
1565758800	5.068	5.0590690423687885
1565759400	5.072	5.061795373750383
1565760000	5.064	5.065658286443188
1565760600	5.068	5.0608379582202
1565761200	5.065	5.063035116606028
1565761800	5.067	5.061281001520779
1565762400	5.065	5.062901545773875
1565763000	5.07	5.0610102851577325
1565763600	5.073	5.064548514803166
1565764200	5.072	5.06760556528889
1565764800	5.066	5.067773603181911
1565778000	5.043	5.063260114225699
1565778600	5.043	5.043538664940781
1565779200	5.052	5.038883483997724
1565779800	5.051	5.044983173678976
1565780400	5.058	5.045629726076265
1565781000	5.06	5.05196364167901
1565781600	5.056	5.055334536269668
1565782200	5.068	5.053004522475764
1565782800	5.071	5.062530408140738
1565783400	5.063	5.066327208498338
1565784000	5.076	5.06035932324379
1565784600	5.074	5.069570830396776
1565785200	5.064	5.069678561105154
1565785800	5.047	5.062037933354253
1565786400	5.053	5.0467106606729395
1565787000	5.056	5.047511556267626
1565787600	5.052	5.050179704438211
1565788200	5.04	5.04782473648352
1565788800	5.025	5.037741429290868
1565789400	5.047	5.0237941468396095
1565790000	5.055	5.0385044231713225
1565790600	5.012	5.048343797630957
1565791200	5.009	5.015601407678163
1565791800	5.009	5.006218784401307
1565792400	4.991	5.003903447082325
1565793000	5.008	4.988738661807865
1565793600	4.993	5.0002938313868475
1565794200	4.979	4.989979107973503
1565794800	4.998	4.97686938917439
1565795400	4.961	4.99079299125471
1565796000	4.959	4.962913344081416
1565796600	4.98	4.955832633797027
1565797200	5.007	4.97136202493584
1565797800	5.008	4.995874409193032
1565798400	5.016	5.00357291814179
1565799000	5.022	5.012110982673182
1565799600	5.022	5.018033016196397
1565800200	5.02	5.0197539799502895
1565800800	5.015	5.017392400436641
1565801400	5.015	5.012139922259931
1565802000	5.006	5.010569202159268
1565802600	5.005	5.002889711892858
1565803200	5.012	5.001146942611594
1565803800	5.012	5.006601283397984
1565804400	5.021	5.007789590541883
1565805000	4.993	5.015386155569094
1565805600	4.976	4.99450617162557
1565806200	4.974	4.975989037627311
1565806800	4.99	4.970237048369526
1565807400	4.995	4.981656164255849
1565808000	4.998	4.988416794316321
1565808600	5.003	4.99305169772091
1565809200	4.983	4.998323058242398
1565809800	5.009	4.983775860393576
1565810400	5.013	5.001661962247798
1565811000	5.023	5.007916544204559
1565811600	5.027	5.016872131814011
1565812200	5.019	5.022176621691611
1565812800	5.03	5.017138509245612
1565813400	5.026	5.0249353184759205
1565814000	5.027	5.023462698748392
1565814600	5.025	5.022881766533198
1565815200	5.029	5.021323034310808
1565815800	5.02	5.024013370417516
1565816400	5.016	5.017409038768466
1565817000	5.02	5.013394766980481
1565817600	5.004	5.015070372059811
1565818200	4.941	5.002627069907494
1565818800	4.927	4.948470574767401
1565819400	4.92	4.925539488080691
1565820000	4.935	4.914897157959208
1565820600	4.921	4.925300797456535
1565821200	4.965	4.917248697445165
1565821800	4.979	4.952763581517651
1565822400	5.006	4.972324487024442
1565823000	4.997	4.999495504554703
1565823600	5.003	4.997230031922178
1565824200	4.988	5.000680902543941
1565824800	4.978	4.987483612517988
1565825400	4.997	4.976253423730642
1565826000	5.001	4.988794017330767
1565826600	4.998	4.994685341128783
1565827200	5.005	4.9940776644410425
1565827800	5.005	5.0004191406099325
1565828400	4.995	5.002049199680786
1565829000	4.995	4.993940626200722
1565829600	4.986	4.992068900771699
1565830200	4.989	4.983200832444809
1565830800	4.993	4.984027744921689
1565831400	4.988	4.987556488700627
1565832000	4.97	4.984518073813002
1565832600	4.976	4.9697053540225395
1565833200	4.978	4.971389230358843
1565833800	4.987	4.9730908763573805
1565834400	4.993	4.981087146484656
1565835000	4.998	4.987651931599978
1565835600	5.018	4.993201220189779
1565836200	5.025	5.010934831458534
1565836800	5.034	5.020478095366311
1565837400	5.005	5.029513128210278
1565838000	5.017	5.00758292392312
1565838600	5.052	5.012009246824115
1565839200	5.036	5.04063805553175
1565839800	5.047	5.034027825649823
1565840400	5.055	5.041809154703422
1565841000	5.055	5.049982765426472
1565841600	5.074	5.051309892556474
1565842200	5.075	5.06767910731721
1565842800	5.061	5.071167276933345
1565843400	5.052	5.059840569587385
1565844000	5.077	5.05065405394833
1565844600	5.065	5.067839399138013
1565845200	5.043	5.062299489481741
1565845800	5.039	5.043574879718621
1565846400	5.028	5.03566638671835
1565847000	5.039	5.025279603841771
1565847600	5.033	5.0321247540183816
1565848200	5.018	5.0290021054597975
1565848800	5.094	5.015980362353263
1565849400	5.086	5.075331096035865
1565850000	5.087	5.08193246640511
1565850600	5.065	5.0849488060791845
1565851200	5.04	5.06791064411918
1565851800	5.035	5.041872361547272
1565852400	5.03	5.031838803040569
1565853000	5.029	5.025241662939471
1565853600	5.023	5.021798095079617
1565854200	4.994	5.018436009938588
1565854800	4.994	4.994554175999528
1565855400	4.993	4.990449297461971
1565856000	4.991	4.989299994636846
1565857200	5.013	4.985907355406107
1565857800	5.017	5.003961844721338
1565858400	5.013	5.011037572626062
1565859000	5.011	5.009945042349228
1565860200	4.993	5.008803028623549
1565860800	4.931	4.993005977148164
1565861400	4.921	4.9384921182396315
1565862000	4.933	4.918455160204938
1565862600	4.937	4.923509876444973
1565863200	4.976	4.928996211969239
1565863800	4.988	4.963694347571586
1565864400	4.979	4.981622047263692
1565865000	5.007	4.978770741794643
1565865600	4.997	5.001481804588995
1565866200	4.998	4.996456871595356
1565866800	4.995	4.99498252005815
1565867400	5.001	4.991571363670693
1565868000	5.031	4.9948057279076465
1565868600	5.018	5.020654727132584
1565869200	5.016	5.01646581083959
1565869800	5.012	5.013700560599987
1565870400	5.024	5.010271962410247
1565871000	5.033	5.018194686606995
1565871600	5.027	5.027096386852159
1565872200	5.035	5.024276044902518
1565872800	5.038	5.029444485411181
1565873400	5.052	5.033685753895431
1565874000	5.051	5.045758133275552
1565874600	5.049	5.047735703588121
1565875200	5.056	5.046092649266733
1565875800	5.063	5.0508514848336095
1565876400	5.068	5.057716221687677
1565877000	5.173	5.063037401664978
1565877600	5.191	5.148317758522584
1565878200	5.188	5.181196881499066
1565878800	5.19	5.187903320327813
1565879400	5.186	5.191044820430161
1565880000	5.184	5.186312819038795
1565880600	5.175	5.182153703313919
1565881200	5.175	5.172755866170756
1565881800	5.168	5.168116808290027
1565882400	5.15	5.163198676611048
1565883000	5.166	5.1486621208071846
1565883600	5.161	5.158628662109402
1565884200	5.154	5.157361403722466
1565884800	5.154	5.150467159099379
1565885400	5.171	5.149475950847719
1565886000	5.163	5.162451964820373
1565886600	5.171	5.159488152349666
1565887200	5.167	5.165382782703266
1565887800	5.141	5.163003997872747
1565888400	5.148	5.1419054082251066
1565889000	5.118	5.14242110408416
1565889600	5.104	5.11820818714502
1565890200	5.104	5.101330060275123
1565890800	5.101	5.098004700050919
1565891400	5.082	5.094681248156653
1565892000	5.142	5.080015571237255
1565892600	5.114	5.125645230365544
1565893200	5.109	5.113103326779541
1565893800	5.13	5.1074197342326695
1565894400	5.141	5.122601077270368
1565895000	5.144	5.133644215981071
1565895600	5.157	5.139097370925185
1565896200	5.154	5.150608395527068
1565896800	5.147	5.149556112203273
1565897400	5.159	5.145190341026729
1565898000	5.155	5.152904667622515
1565898600	5.153	5.151006751488723
1565899200	5.16	5.149091239247148
1565899800	5.159	5.153677249942391
1565900400	5.15	5.154249380290129
1565901000	5.152	5.147748996926694
1565901600	5.154	5.147571279406912
1565902200	5.152	5.148637127149715
1565902800	5.163	5.147567798382346
1565903400	5.159	5.155975117193188
1565904000	5.161	5.154799368430618
1565904600	5.169	5.156397125011968
1565905200	5.165	5.1631141027610585
1565905800	5.161	5.161205118842752
1565906400	5.165	5.15764554441617
1565907000	5.162	5.159710476408485
1565907600	5.157	5.157462974763855
1565908200	5.158	5.153410892010454
1565908800	5.15	5.15306573016958
1565909400	5.136	5.146545015280181
1565910000	5.139	5.134146966983007
1565910600	5.142	5.133555924939165
1565911200	5.119	5.13579983349118
1565911800	5.119	5.11821040399623
1565912400	5.125	5.1143809912376
1565913000	5.109	5.118348205611341
1565913600	5.116	5.106670685802157
1565914200	5.099	5.110069749619364
1565914800	5.12	5.096952505380306
1565915400	5.134	5.110997017439492
1565916000	5.14	5.125997299188568
1565916600	5.162	5.133965244339695
1565917200	5.178	5.153922300333239
1565917800	5.174	5.171020386716895
1565918400	5.172	5.171383550790354
1565919000	5.168	5.1703304098313865
1565919600	5.165	5.165226048410308
1565920800	5.182	5.161128887756816
1565921400	5.193	5.173502737603544
1565922000	5.181	5.184798580780895
1565922600	5.188	5.1787339716226635
1565923200	5.181	5.183196987332824
1565923800	5.17	5.178395746003102
1565924400	5.174	5.168388533567855
1565925000	5.178	5.16876562467904
1565925600	5.179	5.171202124661249
1565926200	5.188	5.1730843422164865
1565926800	5.189	5.18135545942625
1565927400	5.188	5.184026054148961
1565928000	5.193	5.1843256675113665
1565928600	5.191	5.187976148902259
1565929200	5.191	5.186734609862153
1565929800	5.189	5.186439781043324
1565930400	5.19	5.184533061981364
1565931000	5.183	5.184760201446433
1565931600	5.179	5.179591073136761
1565932200	5.178	5.175092432169707
1565932800	5.169	5.173194443124763
1565933400	5.169	5.165690427347574
1565934000	5.168	5.163919087224842
1565934600	5.17	5.1628882208995845
1565935200	5.174	5.164298484702158
1565935800	5.175	5.168179775732042
1565936400	5.119	5.169908383973965
1565937000	5.117	5.12568342288135
1565937600	5.107	5.113688831199966
1565938200	5.116	5.102388506239883
1565938800	5.135	5.107013435764319
1565939400	5.13	5.1244729482930005
1565940000	5.136	5.124858971344695
1565940600	5.151	5.130851885431908
1565941200	5.152	5.1451473653604864
1565941800	5.156	5.147946210008444
1565942400	5.159	5.1518536363563925
1565943000	5.164	5.1537983676170995
1565943600	5.168	5.157922060555743
1565944800	5.172	5.162885902744925
1565945400	5.164	5.166824278911796
1565946000	5.168	5.161389990636859
1565946600	5.165	5.163203045223939
1565947200	5.167	5.160875919302594
1565947800	5.165	5.162025488725377
1565948400	5.17	5.1606598921362785
1565949000	5.172	5.164138401160152
1565949600	5.166	5.166737547390567
1565950200	5.143	5.162782526697571
1565950800	5.143	5.143368608037533
1565951400	5.152	5.138730700993936
1565952000	5.151	5.144440010894149
1565952600	5.158	5.145151110392943
1565953200	5.16	5.151416323334909
1565953800	5.156	5.154697550171644
1565954400	5.168	5.152572478366703
1565955000	5.171	5.161963441421633
1565955600	5.163	5.165842611424727
1565956200	5.176	5.160063878643523
1565957400	5.174	5.169013827692166
1565958000	5.164	5.169211547067343
1565958600	5.147	5.161745236114225
1565959200	5.153	5.146482270328473
1565959800	5.156	5.1469522230270135
1565960400	5.152	5.149649373610307
1565961000	5.14	5.147311593105495
1565961600	5.125	5.137375646789399
1565962200	5.147	5.123485272021529
1565962800	5.155	5.137790506387124
1565963400	5.073	5.147722054960477
1565964000	5.091	5.084070523553439
1565964600	5.088	5.084164017193662
1565965200	5.09	5.0813788343886035
1565965800	5.086	5.08251810935651
1565966400	5.084	5.081321351474754
1565967000	5.075	5.078635651144107
1565967600	5.075	5.071757162817103
1565968200	5.068	5.071500918678767
1565968800	5.05	5.064359406697095
1565969400	5.066	5.048781881934732
1565970000	5.061	5.057372598063506
1565970600	5.054	5.055540676677671
1565971200	5.054	5.050914466672952
1565971800	5.071	5.049896567245691
1565972400	5.063	5.063193710616581
1565973000	5.071	5.059832776502676
1565973600	5.067	5.0659081997914965
1565974200	5.041	5.063431252426296
1565974800	5.048	5.04201092070415
1565975400	5.018	5.042874721164079
1565976000	5.004	5.018395678119976
1565976600	5.004	5.001705053672426
1565977200	5.001	4.998508272523092
1565977800	4.982	4.99537534356841
1565978400	5.042	4.9802934535168175
1565979000	5.014	5.026878597082502
1565979600	5.009	5.013472381907334
1565980200	5.03	5.00768892709835
1565980800	5.041	5.023214449576699
1565981400	5.044	5.034327866065436
1565982000	5.057	5.039470936670204
1565982600	5.054	5.051208363534765
1565983200	5.047	5.05007154806242
1565983800	5.059	5.0453235861135965
1565984400	5.055	5.053546015787585
1565985000	5.053	5.051361320049945
1565985600	5.06	5.049603119434187
1565986200	5.059	5.054202482299219
1565986800	5.05	5.054754428317242
1565987400	5.054	5.048074300376283
1565988000	5.052	5.049679432165794
1565988600	5.063	5.047900626247968
1565989200	5.059	5.056636827842736
1565989800	5.061	5.05524429169372
1565990400	5.069	5.056615157706928
1565991000	5.065	5.063597576971279
1565991600	5.065	5.0616995050645155
1565992200	5.057	5.061234354459668
1565992800	5.058	5.054623999968491
1565993400	5.05	5.0534415502166725
1565994000	5.036	5.046953584367489
1565994600	5.039	5.034236354197467
1565995800	5.042	5.033864385188333
1565996400	5.019	5.036441432961495
1565997000	5.019	5.0183797794958895
1565997600	5.017	5.015070385086507
1565998200	5.025	5.012548155343069
1565998800	5.009	5.018572463731402
1565999400	5.016	5.007361106831323
1566000600	4.999	5.010555401935685
1566001800	5.02	4.997524759119415
1566002400	5.034	5.0120939005522915
1566003000	5.062	5.026491305316487
1566003600	5.078	5.052548235889858
1566004200	5.074	5.071057894293496
[truncated: 10,575 more rows]
