# Supplementary material for: A novel dissolved oxygen prediction model based on enhanced semi-naive Bayes for ocean ranches in northeast China
Source: PeerJ Comput Sci. 2021 Jun 11;7:e591. doi: 10.7717/peerj-cs.591 (PMC8205303; doi:10.7717/peerj-cs.591)
Supplement: Supplemental Information 1 — Source code for prediction algorithms built in Go, and source code for comparison algorithms and other related methods built in Python. [file peerj-cs-07-591-s001.zip › packet/Result-SVR/Result-SVR-14.csv]

1564267200	4.249	4.312711623290048
1564267800	4.306	4.2607215300696675
1564268400	4.353	4.293759540368258
1564269000	4.341	4.344798647270725
1564269600	4.425	4.340567100755391
1564270200	4.349	4.412394030335968
1564270800	4.301	4.360414810607079
1564271400	4.322	4.310649887642486
1564272000	4.293	4.320751561905293
1564272600	4.257	4.292747849052951
1564273200	4.353	4.262008303103128
1564273800	4.426	4.3362867427761405
1564274400	4.377	4.4137328523980806
1564275000	4.493	4.386010483214631
1564275600	4.326	4.4823941259956355
1564276200	4.392	4.351504202840997
1564276800	4.404	4.38791747940407
1564277400	4.372	4.398744554408768
1564278000	4.433	4.375689153333578
1564278600	4.33	4.420699117618394
1564279200	4.553	4.3449343810944505
1564279800	4.453	4.519757523650179
1564280400	4.537	4.463107258988503
1564281000	4.498	4.534237011546354
1564281600	4.572	4.499616816533387
1564282200	4.67	4.567677460575392
1564282800	4.782	4.651513606599007
1564283400	4.688	4.766557279813654
1564284000	4.55	4.7056841484079035
1564284600	4.597	4.576432055127321
1564285200	4.571	4.595472861265689
1564285800	4.535	4.56401620478907
1564286400	4.426	4.53896616860725
1564287000	4.457	4.434225975713237
1564287600	4.419	4.451933516724296
1564288200	4.464	4.417761869277825
1564288800	4.515	4.4570291132669375
1564289400	4.605	4.505664752635716
1564290000	4.565	4.593855011660192
1564290600	4.582	4.572517332974393
1564291200	4.416	4.5826003542975995
1564291800	4.567	4.442256645869253
1564292400	4.493	4.544525826788693
1564293000	4.529	4.497283712491325
1564293600	4.578	4.520239915012551
1564294200	4.711	4.56598278892332
1564294800	4.685	4.689148570651817
1564295400	4.703	4.689346190217433
1564296000	4.688	4.707503188405125
1564296600	4.633	4.695404549259661
1564297200	4.603	4.641210625961643
1564297800	4.632	4.608158626174095
1564298400	4.676	4.619664218905279
1564299000	4.697	4.664618747043882
1564299600	4.732	4.6870488053770085
1564300200	4.615	4.726709047778584
1564300800	4.541	4.634610613382195
1564301400	4.435	4.557532822150533
1564302000	4.595	4.447868639687146
1564302600	4.521	4.56472331826299
1564303200	4.602	4.521591935960917
1564303800	4.593	4.587865105351352
1564304400	4.495	4.591514417947668
1564305000	4.442	4.512593872372848
1564305600	4.294	4.451972341554656
1564306200	4.435	4.309995955568671
1564306800	4.478	4.4091692112543015
1564307400	4.536	4.460764193991709
1564308000	4.364	4.528152458273878
1564308600	4.498	4.384612113692189
1564309200	4.602	4.485437223917448
1564309800	4.662	4.585109359244626
1564310400	4.434	4.658501501406228
1564311000	4.621	4.468336473193146
1564311600	4.57	4.594485537913249
1564312200	4.601	4.571560011189457
1564312800	4.543	4.593469699428311
1564313400	4.469	4.549559277141328
1564314000	4.473	4.479216090401485
1564314600	4.595	4.470390640669811
1564315200	4.527	4.568289557799899
1564315800	4.553	4.533904957243212
1564316400	4.529	4.547657627200284
1564317000	4.494	4.534647980473455
1564317600	4.542	4.495381676851501
1564318200	4.391	4.5362499281103394
1564318800	4.398	4.409675294009178
1564319400	4.501	4.394981409877097
1564320000	4.456	4.479793096160332
1564320600	4.402	4.459719237241099
1564321200	4.47	4.408104955212337
1564321800	4.375	4.46229920579166
1564322400	4.492	4.38680678429824
1564323000	4.502	4.475581060841455
1564323600	4.363	4.499197851898273
1564324200	4.295	4.381881722514497
1564324800	4.457	4.3049415415811705
1564325400	4.409	4.429977219309128
1564326000	4.344	4.410097429616802
1564326600	4.338	4.353952626490186
1564327200	4.316	4.3385514188518375
1564327800	4.379	4.3157988358535775
1564328400	4.361	4.3703922773646156
1564329600	4.427	4.35996121504548
1564330200	4.513	4.418450089518233
1564330800	4.539	4.500605403217544
1564331400	4.455	4.5400364686368535
1564332000	4.405	4.469464953194631
1564332600	4.535	4.417975562517145
1564333200	4.313	4.51578414275193
1564333800	4.422	4.340156310120546
1564334400	4.41	4.406246820973209
1564335000	4.321	4.4021024314904835
1564335600	4.238	4.335464779578359
1564336200	4.333	4.2469240355983215
1564336800	4.389	4.316783826685873
1564337400	4.372	4.377889973074675
1564338000	4.339	4.374645951354471
1564338600	4.171	4.346206449247994
1564339200	4.313	4.189633089742378
1564339800	4.29	4.2962635997058785
1564340400	4.327	4.284233502568824
1564341000	4.207	4.321927251170644
1564341600	4.09	4.219737501892591
1564342200	4.408	4.1072934936175205
1564342800	4.465	4.359190845603648
1564343400	4.274	4.45535114576042
1564344000	4.353	4.307848881499552
1564344600	4.366	4.341472361855533
1564345200	4.293	4.367819688360074
1564345800	4.311	4.299551329731146
1564346400	4.297	4.306134773671696
1564347000	4.23	4.293074588346839
1564347600	4.36	4.236641519640136
1564348200	4.331	4.339832711219074
1564348800	4.255	4.32600807400766
1564349400	4.265	4.267723143643481
1564350000	4.196	4.267328368166949
1564350600	4.184	4.202032516433031
1564351200	4.425	4.183088131607111
1564351800	4.205	4.389758985264852
1564352400	4.136	4.233025535341689
1564353000	4.121	4.147326066896604
1564353600	3.978	4.120535115156443
1564354200	3.916	3.990342529025993
1564354800	4.052	3.9158670983065504
1564355400	4.03	4.023601968174235
1564356000	3.98	4.028237325493224
1564356600	3.878	3.98492169410821
1564357200	4.029	3.8879240849369627
1564357800	3.935	4.004210192502646
1564358400	4.004	3.9502607691429823
1564359000	4.033	3.996376528616511
1564359600	4.278	4.024749131526969
1564360200	4.306	4.256917298622127
1564360800	4.203	4.314486951395006
1564361400	4.318	4.224536321864561
1564362000	4.395	4.309976373564142
1564362600	4.404	4.389785934046713
1564363200	4.516	4.414046454066354
1564363800	4.466	4.497444284025137
1564364400	4.404	4.479468439924531
1564365000	4.401	4.416039534528143
1564365600	4.221	4.403076162380106
1564366200	4.362	4.245606423292955
1564366800	4.371	4.336714950786642
1564367400	4.467	4.361234612784715
1564368000	4.328	4.449848163013292
1564368600	4.368	4.345203059865053
1564369200	4.413	4.369416236811123
1564369800	4.238	4.405216947795155
1564370400	4.077	4.2634710304328225
1564371000	4.272	4.095570999441315
1564371600	4.243	4.2361181612058845
1564372200	4.315	4.244117188248067
1564372800	4.5	4.3010833586440995
1564373400	4.324	4.473483799017552
1564374000	4.262	4.353091873671268
1564374600	4.282	4.278793426918469
1564375200	4.427	4.2775603254215
1564375800	4.351	4.404548081539552
1564376400	4.37	4.356356326092872
1564377000	4.421	4.369593627769094
1564377600	4.378	4.40676306345267
1564378200	4.323	4.385777322853422
1564378800	4.097	4.334561272964089
1564379400	4.227	4.124189261106132
1564380000	4.043	4.209346812952784
1564380600	4.244	4.055854107424556
1564381200	4.244	4.213588198036528
1564381800	4.267	4.231974905691278
1564382400	4.232	4.271696207555705
1564383000	4.387	4.239787040817569
1564383600	4.354	4.370126937786134
1564384200	4.382	4.366363672200709
1564384800	4.463	4.3806255471923
1564385400	4.429	4.456801593489915
1564386000	4.37	4.431077611432691
1564386600	4.359	4.3853865888340975
1564387200	4.38	4.356657595829745
1564387800	4.196	4.3767384671777
1564388400	4.347	4.21974896337812
1564389000	4.454	4.324899947599579
1564389600	4.408	4.426683588135643
1564390200	4.474	4.418468151021747
1564390800	4.372	4.468102745259016
1564391400	4.414	4.389087617809491
1564392000	4.349	4.41333099616983
1564392600	4.384	4.35560881316515
1564393200	4.411	4.377946993309461
1564393800	4.329	4.399428594796419
1564394400	4.336	4.343147166100685
1564395000	4.615	4.331927104682656
1564395600	4.409	4.569180479054373
1564396200	4.044	4.441582611479141
1564396800	4.192	4.097273890613305
1564397400	4.52	4.172663667513139
1564398000	4.489	4.459492457752205
1564398600	4.399	4.491841929156583
1564399200	4.28	4.41107922190797
1564399800	4.269	4.298454862698373
1564400400	4.298	4.267980141166608
1564401000	4.17	4.285860054747258
1564401600	4.151	4.17062510282828
1564402200	4.2	4.144526521422568
1564402800	4.291	4.188145395199708
1564403400	4.263	4.271980693511477
1564404000	4.074	4.260913681145735
1564404600	4.251	4.105224785668398
1564405200	4.259	4.230828115729116
1564405800	3.949	4.256191819110409
1564406400	3.79	3.9847570420261116
1564407000	3.989	3.798060342121899
1564407600	3.786	3.955881143749663
1564408200	3.621	3.8016059990411164
1564408800	3.483	3.6229525859588323
1564409400	3.425	3.46867100019601
1564410000	3.818	3.4089030529863233
1564410600	3.838	3.775544486456203
1564411200	4.086	3.8332327638317523
1564411800	3.803	4.071585653536383
1564412400	4.184	3.836300543430375
1564413000	4.334	4.156346374044636
1564413600	4.243	4.32619550635731
1564414200	3.997	4.2770375876265705
1564414800	4.208	4.031485762930536
1564416000	4.285	4.184875966544254
1564416600	4.113	4.278990720507901
1564417200	4.174	4.12828769842619
1564417800	4.223	4.153355004871039
1564418400	4.193	4.1914103502511475
1564419000	4.113	4.204619057688825
1564419600	4.275	4.111950394980471
1564420200	4.26	4.24348379723154
1564420800	4.295	4.259089862089175
1564421400	4.002	4.297267229956959
1564422000	4.018	4.035145332640925
1564422600	4.255	4.0138572102748755
1564423200	4.237	4.2170378969697495
1564423800	4.205	4.236245618881052
1564424400	4.284	4.208614457361527
1564425000	4.34	4.270067561429533
1564425600	4.353	4.339693487068123
1564426200	4.248	4.352607482003604
1564426800	4.259	4.267322923891834
1564427400	4.256	4.256945643797482
1564428000	4.188	4.256710154397789
1564428600	4.154	4.1943292655649
1564429200	4.043	4.14959255139208
1564429800	4.27	4.056621143782941
1564430400	4.225	4.235163784630775
1564431000	4.321	4.226028206627335
1564431600	4.259	4.314663802191884
1564432200	4.142	4.267786455633873
1564432800	4.133	4.1651438648109105
1564433400	4.145	4.133449610253513
1564434000	4.085	4.13698077044385
1564434600	4.273	4.08974824155901
1564435200	4.137	4.241423545621701
1564435800	4.192	4.157512555945103
1564436400	4.169	4.183354024743517
1564437000	4.162	4.171436722721488
1564437600	4.028	4.1662213227763685
1564438200	4.173	4.0440938233100825
1564438800	4.154	4.152215437237217
1564439400	4.222	4.15414788692573
1564440000	4.168	4.213577642259217
1564440600	4.33	4.1774763422485925
1564441200	4.122	4.307810699896334
1564441800	3.903	4.155651033397731
1564442400	4.096	3.9321389214856026
1564443000	4.206	4.064577063883836
1564443600	4.057	4.183543772533431
1564444200	4.021	4.080126148301211
1564444800	4.152	4.015549414022859
1564445400	4.128	4.1326186317224
1564446000	4.181	4.131213080479557
1564446600	4.045	4.179297867891606
1564447200	4.134	4.054930815362003
1564447800	4.144	4.125555126154099
1564448400	4.167	4.143288419404126
1564449000	4.02	4.160493784250077
1564449600	3.898	4.03410577131708
1564450200	3.828	3.916688110254886
1564450800	3.98	3.833208176667638
1564451400	4.027	3.9472695021752977
1564452000	3.966	4.01662604401374
1564452600	3.975	3.9696532272624094
1564453200	3.932	3.9763202330346656
1564453800	4.112	3.93578176530993
1564454400	4.092	4.09418853006015
1564455000	4.074	4.096751875389416
1564455600	3.865	4.082530427355683
1564456200	3.77	3.891276530777944
1564456800	3.879	3.782817772897888
1564457400	4.127	3.852466567530261
1564458000	3.894	4.086697978098017
1564458600	4.162	3.9222246559023395
1564459200	4.234	4.12609807328181
1564459800	4.208	4.22435409906277
1564460400	4.064	4.226222235835946
1564461000	3.937	4.0878744232751005
1564461600	3.808	3.9529216326104035
1564462200	3.921	3.828883436986842
1564462800	4.051	3.895693335316134
1564463400	4.08	4.018970630986749
1564464000	4.136	4.060731978083026
1564464600	4.246	4.131826091413983
1564465200	4.355	4.230592471020475
1564465800	3.784	4.350241239111336
1564466400	4.568	3.8668025038759053
1564467000	4.376	4.462547905238147
1564467600	4.493	4.3914573210764125
1564468200	4.392	4.4937279424057905
1564468800	4.442	4.384768497989503
1564469400	4.39	4.442696801830116
1564470000	4.315	4.386580464286582
1564470600	4.304	4.322468672247876
1564471200	4.173	4.292989210573513
1564471800	4.19	4.173444538746216
1564472400	4.183	4.19953683363549
1564473000	4.218	4.146198893166606
1564473600	4.265	4.218709651596814
1564474200	4.258	4.251273263601938
1564474800	4.104	4.263129272522289
1564475400	4.113	4.125357787562463
1564476000	4.069	4.10993606099373
1564476600	4.122	4.071070721236047
1564477200	4.032	4.109613145441478
1564477800	4.076	4.039261153983384
1564478400	4.069	4.0671685157792385
1564479000	4.192	4.067758668016438
1564479600	4.055	4.177944734126796
1564480200	4.109	4.073885638196046
1564480800	4.06	4.103818178821419
1564482000	4.145	4.068375093679418
1564482600	4.232	4.134625379249884
1564483200	4.138	4.221733361690499
1564483800	4.19	4.151482841674451
1564484400	4.087	4.188930208676391
1564485000	4.057	4.098522712392848
1564485600	4.04	4.064961154932478
1564486200	3.908	4.033251486722605
1564486800	3.926	3.9252490843560777
1564487400	4.216	3.9156492916099226
1564488000	4.351	4.173021145952687
1564488600	4.383	4.337152046065979
1564489200	4.231	4.390072096751233
1564489800	4.369	4.263170456258803
1564490400	4.226	4.360856168124739
1564491000	4.305	4.2480275682399995
1564491600	4.364	4.2947255319004105
1564492200	4.187	4.345066486394494
1564492800	4.241	4.217641109892385
1564493400	4.235	4.232081043796249
1564494000	4.368	4.221518174814438
1564494600	4.11	4.345052199540562
1564495200	4.352	4.1431311747977775
1564495800	4.25	4.324903602493965
1564496400	4.424	4.254499781840831
1564497000	4.145	4.40807508809166
1564497600	4.202	4.179005500172178
1564498200	4.195	4.19488660526662
1564498800	3.977	4.19353186193072
1564499400	4.075	3.997333420721093
1564500000	4.088	4.056968317147613
1564500600	4.412	4.069633039194949
1564501200	4.328	4.376765908006263
1564501800	4.272	4.333344978663854
1564502400	4.215	4.2939394649884415
1564503000	4.217	4.224864998857302
1564503600	4.164	4.220771848426127
1564504200	4.136	4.165893961449448
1564504800	4.095	4.129015583126945
1564505400	4.151	4.100899687452917
1564506000	4.216	4.134311474486141
1564506600	4.225	4.205335162553349
1564507200	4.21	4.2173748226927295
1564507800	4.17	4.2176121208987025
1564508400	4.141	4.179978016365018
1564509000	4.294	4.14619766540682
1564509600	4.097	4.272834747560499
1564510200	4.099	4.122528523401865
1564510800	4.335	4.099179729487505
1564511400	4.509	4.297333940698981
1564512000	4.429	4.48768914638126
1564512600	4.456	4.448483158327563
1564513200	4.397	4.461158837454418
1564513800	4.196	4.4132315289831165
1564514400	4.326	4.226884729722131
1564515000	4.259	4.3045058940202505
1564515600	4.313	4.252655127414541
1564516200	4.226	4.304316014610465
1564516800	4.185	4.2308247369735295
1564517400	4.169	4.188950767515233
1564518000	4.246	4.166741654182752
1564518600	4.171	4.237584906460659
1564519200	4.27	4.178557468423859
1564519800	4.273	4.255336631674161
1564520400	4.286	4.276054124302701
1564521000	4.113	4.2846224437973595
1564521600	4.071	4.138227915538979
1564522200	4.171	4.075196473013239
1564522800	4.293	4.154513881780616
1564524000	4.168	4.273549116202977
1564524600	4.119	4.184754030101574
1564525200	4.215	4.123854901521728
1564525800	4.224	4.203501351826637
1564526400	4.185	4.221976201940918
1564527000	4.146	4.192737062611956
1564527600	4.084	4.147759468302938
1564528200	4.021	4.094551346272584
1564528800	4.138	4.0257326703462475
1564529400	3.965	4.1155023069897645
1564530000	4.042	3.9793856979538567
1564530600	3.952	4.032664619397287
1564531200	3.949	3.9582608615331245
1564531800	3.959	3.9463467935741194
1564532400	3.937	3.953176676379908
1564533000	3.858	3.9369014794650274
1564533600	4.156	3.866143318387818
1564534200	4.233	4.117764517983481
1564534800	4.247	4.233466657814563
1564535400	4.355	4.256725118674408
1564536000	4.304	4.350962602012158
1564536600	4.353	4.322875437941276
1564537200	4.241	4.357222222875269
1564537800	4.3	4.2590371378416165
1564538400	4.171	4.294876175656851
1564539000	4.191	4.185331547449621
1564539600	4.096	4.19281452446545
1564540200	4.191	4.094987057643246
1564540800	4.201	4.173145338650396
1564541400	4.382	4.193944199452455
1564542000	4.24	4.357845020831774
1564542600	4.376	4.264134103083363
1564543200	4.349	4.364509191405121
1564543800	4.233	4.357282089735163
1564544400	4.124	4.251868034406372
1564545000	3.928	4.139519127163664
1564545600	3.83	3.948032711808442
1564546200	4.167	3.839790860706845
1564546800	4.434	4.103361790998038
1564547400	4.255	4.391708689008044
1564548000	4.187	4.2824329197272455
1564548600	4.197	4.205762613013433
1564549200	4.571	4.1999142108548
1564549800	4.465	4.5248002432306755
1564550400	4.285	4.48330289643096
1564551000	4.33	4.306976416039145
1564551600	4.375	4.321910089254716
1564552200	4.211	4.363296501478245
1564552800	4.399	4.223967632449389
1564553400	4.507	4.356815741395374
1564554000	4.431	4.476081652273596
1564554600	4.329	4.438798590425051
1564555200	4.402	4.347576995367706
1564555800	4.337	4.387043931559498
1564556400	4.317	4.347250631298307
1564557000	4.393	4.317476839254781
1564557600	4.348	4.375350191656901
1564558200	4.37	4.349585079955906
1564558800	4.372	4.369539219642979
1564559400	4.269	4.367830021978312
1564560000	4.301	4.284719853951102
1564560600	4.279	4.297569216309548
1564561200	4.471	4.279919932008824
1564561800	4.383	4.442145242669165
1564562400	4.195	4.394268662706021
1564563000	4.333	4.2267318380766525
1564563600	4.218	4.311973060227045
1564564200	4.258	4.231446409626611
1564564800	4.377	4.250709653275709
1564565400	4.131	4.352693322684001
1564566000	4.207	4.166425409383521
1564566600	4.137	4.194266416495404
1564567200	4.165	4.141179867082368
1564567800	4.176	4.157775858537632
1564568400	4.154	4.169663349069769
1564569000	4.124	4.1586000018137605
1564569600	4.036	4.123578346044536
1564570200	4.067	4.045743416512087
1564570800	4.08	4.062045542122479
1564571400	4.112	4.06992034697643
1564572000	4.034	4.1125631557421904
1564572600	3.982	4.038989661131025
1564573200	3.839	3.988308657424496
1564573800	4.039	3.8527319256451644
1564574400	4.321	4.008732794825889
1564575000	4.327	4.285737906926513
1564575600	4.401	4.338614045468022
1564576200	4.435	4.4035181951113005
1564576800	4.399	4.438562510797623
1564577400	4.488	4.418343123302273
1564578000	4.31	4.481619616091055
1564578600	4.284	4.339251345012205
1564579200	4.334	4.2888923851891025
1564579800	4.266	4.322955058949589
1564580400	4.297	4.269087706892171
1564581000	4.157	4.281365843079446
1564582800	4.168	4.176768547127957
1564583400	4.198	4.165648630025812
1564584000	4.264	4.188459889557522
1564584600	4.156	4.2567395272435915
1564585200	4.005	4.16641019430234
1564585800	4.231	4.023843232167918
1564586400	4.009	4.2003902304708625
1564587000	4.091	4.030082465932448
1564587600	3.96	4.081699566103089
1564588200	3.954	3.9639089342223084
1564588800	3.857	3.95671955150255
1564589400	4.022	3.860006225737834
1564590000	3.85	3.9938210568388595
1564590600	3.703	3.8648659588898377
1564591200	3.867	3.7121270204398975
1564591800	3.302	3.844817859415906
1564592400	3.233	3.3388504478199073
1564593000	3.015	3.216847537451202
1564593600	3.035	2.978297287489516
1564594200	2.907	2.992063768058482
1564594800	2.532	2.87248972832465
1564595400	2.948	2.480861224715883
1564596000	3.758	2.885615684632988
1564596600	3.985	3.730307789532712
1564597200	4.029	4.024429900007591
1564597800	3.969	4.007231039013947
1564598400	3.972	3.943033725372501
1564599000	4.101	3.9930993375391166
1564599600	4.331	4.08760214674332
1564600200	4.104	4.301752666025341
1564600800	4.176	4.143248623423974
1564601400	4.226	4.192644215282037
1564602000	4.258	4.195863295096418
1564602600	4.251	4.204526666761356
1564603200	4.496	4.216569269814633
1564603800	4.324	4.437399216893864
1564604400	4.26	4.350258689066109
1564605000	4.43	4.275726862320031
1564605600	4.201	4.4003764449584395
1564606200	4.438	4.229055760702197
1564606800	4.497	4.406255555392077
1564607400	4.326	4.474745508182784
1564608000	4.262	4.356847192719859
1564608600	4.154	4.27014669071077
1564609200	4.183	4.172388854108565
1564609800	4.263	4.169483442958187
1564610400	4.358	4.246257173595509
1564611000	4.175	4.3403237202405585
1564611600	4.369	4.192254923191359
1564612200	4.329	4.349101678135524
1564612800	4.342	4.330972551465038
1564613400	4.323	4.3465504960863885
1564614000	4.381	4.328424482560813
1564614600	4.227	4.373542449412966
1564615200	4.294	4.247486274475411
1564615800	4.554	4.282043683763003
1564616400	4.535	4.509333004382625
1564617000	4.432	4.535228053553559
1564617600	4.384	4.457735287329259
1564618200	4.314	4.392306619320303
1564618800	4.449	4.328098092728384
1564619400	4.255	4.4235358355943974
1564620000	4.2	4.276087479752707
1564620600	4.332	4.202975528232531
1564621200	4.269	4.307824523061704
1564621800	4.42	4.273267233759014
1564622400	4.259	4.397313955356316
1564623000	4.182	4.281382706619725
1564623600	4.416	4.1980913284558525
1564624200	4.536	4.379159847496207
1564624800	4.548	4.521790693014403
1564625400	4.474	4.549672191266714
1564626000	4.477	4.488450241896431
1564626600	4.412	4.4852406659974156
1564627200	4.383	4.416026386330611
1564627800	4.405	4.3900801155605595
1564628400	4.486	4.391057061174246
1564629000	4.506	4.468960386688227
1564629600	4.343	4.498368619764327
1564630200	4.278	4.365608342146099
1564630800	4.168	4.2924680045581445
1564631400	4.337	4.182629107912833
1564632000	4.196	4.308850298443575
1564632600	4.397	4.203950864975642
1564633200	4.32	4.370076422854137
1564633800	4.477	4.326462640747522
1564634400	4.545	4.463152743310396
1564635000	4.264	4.539423140108831
1564635600	4.293	4.310363642888398
1564636200	4.35	4.294500253039778
1564636800	4.263	4.332145989857882
1564637400	4.394	4.272610107896965
1564638000	4.582	4.362622996689665
1564638600	4.579	4.551765414168861
1564639200	4.633	4.57572974290879
1564639800	4.374	4.633156081930142
1564640400	4.35	4.422945514690893
1564641000	4.474	4.358846599285128
1564641600	4.436	4.450226323124037
1564642200	4.556	4.428430379665162
1564642800	4.526	4.5292534524543795
1564643400	4.2	4.527071609543276
1564644000	4.49	4.253585633007677
1564644600	4.461	4.445330240983413
1564645200	4.506	4.459058914225442
1564645800	4.447	4.497180938290391
1564646400	4.568	4.449959502782321
1564647000	4.505	4.552876945853626
1564647600	4.558	4.507804289299395
1564648200	4.61	4.556265661238854
1564648800	4.575	4.599886484221269
1564649400	4.526	4.576847082056096
1564650000	4.474	4.535775638389351
1564650600	4.462	4.474225208781878
1564651200	4.403	4.465397304899782
1564654200	4.368	4.405535023429988
1564654800	4.393	4.371586170683424
1564655400	4.262	4.382213280949252
1564656000	4.342	4.2793954402666765
1564656600	3.98	4.328384886239754
1564657200	3.749	4.019307802616389
1564657800	3.676	3.7634033107069307
1564658400	3.613	3.657447166923364
1564659000	3.534	3.586409966376971
1564659600	3.586	3.5102900188628405
1564660200	3.415	3.553658109602477
1564660800	3.342	3.412880700847387
1564661400	3.179	3.3228327190221796
1564662000	3.123	3.1619163732535664
1564662600	3.265	3.0838534893110343
1564663200	4.242	3.237087719949873
1564663800	4.446	4.178920027324373
1564664400	4.463	4.477749453554307
1564665000	4.397	4.493413731001873
1564665600	4.263	4.4164838679450655
1564666200	4.2	4.299064156992611
1564666800	4.251	4.2133499418224725
1564667400	4.23	4.224162366396582
1564668000	4.263	4.225165985439462
1564668600	4.21	4.252380581501635
1564669200	4.324	4.205095967694642
1564669800	4.298	4.237851678625987
1564670400	4.023	4.279498429450627
1564671000	4.248	4.076677545432029
1564671600	4.202	4.218435598408662
1564672200	4.306	4.202781828801208
1564672800	4.291	4.294910281870036
1564673400	4.359	4.286067402411381
1564674000	3.942	4.356311788644746
1564674600	4.194	3.9991062835880284
1564675800	4.276	4.158224715571212
1564676400	4.338	4.25111854179637
1564677000	4.051	4.331006427249172
1564677600	4.195	4.089770920372134
1564678200	3.934	4.170111183703219
1564678800	3.629	3.9676254805103
1564679400	3.583	3.656137118314102
1564680000	3.657	3.5658199101987655
1564680600	4.164	3.617274244817398
1564681200	4.14	4.114509513570479
1564681800	3.892	4.140984344816468
1564682400	3.679	3.9275023214640195
1564683000	3.526	3.700791567254068
1564683600	3.691	3.5372428605957382
1564684200	3.783	3.65147868477641
1564684800	4.115	3.750875214067445
1564685400	4.044	4.072596818822218
1564686000	4.238	4.053452001729685
1564686600	4.108	4.212713036014374
1564687200	4.017	4.114787483321438
1564687800	4.049	4.037804021403812
1564688400	4.282	4.050091423682296
1564689000	4.572	4.251001113189714
1564689600	4.604	4.539889566196693
1564690200	4.513	4.601382669803735
1564690800	4.383	4.537965570251139
1564691400	4.332	4.404969584495413
1564692000	4.399	4.351755454432498
1564692600	4.263	4.378376243490727
1564693200	4.371	4.27623059933099
1564693800	4.291	4.345833567136987
1564694400	4.346	4.295376410618032
1564695000	4.295	4.334197570823373
1564695600	4.421	4.296301596482677
1564696200	4.348	4.408058465834171
1564696800	4.405	4.359334868342113
1564697400	4.426	4.39889204561725
1564698000	4.415	4.423340162707436
1564698600	4.339	4.416013894272386
1564699200	4.369	4.353656601953719
1564699800	4.394	4.361574842420754
1564700400	4.344	4.390289612128209
1564701000	4.592	4.3473883547130585
1564701600	4.421	4.556545436504028
1564702200	4.483	4.4416029822587575
1564702800	4.473	4.482973390321195
1564703400	4.777	4.472244436801871
1564704000	4.697	4.734388506562354
1564704600	4.486	4.7053148279220895
1564705200	4.481	4.528736733903354
1564705800	4.5	4.486962692171468
1564706400	4.51	4.4899538039273725
1564707000	4.456	4.5012941742801855
1564707600	4.507	4.451035977131935
1564708200	4.526	4.498314163276307
1564708800	4.428	4.512589186768696
1564709400	4.53	4.4455989379144505
1564710000	4.436	4.51451911558343
1564710600	4.496	4.4494785692683925
1564711200	4.524	4.485715849843933
1564711800	4.533	4.513787292858572
1564712400	4.393	4.532403183532919
1564713000	4.464	4.412625019748797
1564713600	4.447	4.455639151747897
1564714200	4.28	4.444944027400684
1564714800	4.19	4.3007012212051405
1564715400	4.124	4.201218857875704
1564716000	4.28	4.122540422081891
1564716600	4.228	4.255245213953244
1564717200	4.259	4.227207850785635
1564717800	4.276	4.2565946353183035
1564718400	4.22	4.273350030101099
1564719000	4.23	4.23254145737032
1564719600	4.235	4.229559739606568
1564720200	4.478	4.231494111225188
1564720800	4.293	4.448900129943612
1564721400	4.196	4.315851421181539
1564722000	4.417	4.215791275277219
1564722600	4.188	4.378312324207921
1564723200	4.036	4.222003241237528
1564723800	4.329	4.056833907809165
1564724400	4.052	4.276917313894373
1564725000	3.91	4.086600142504883
1564725600	3.779	3.9237705276418824
1564726200	4.13	3.7832986836232254
1564726800	4.093	4.070876243452127
1564727400	4.129	4.099320539200709
1564728000	4.001	4.130016761677834
1564728600	4.191	4.00841867964838
1564729200	4.196	4.169172454136249
1564729800	4.317	4.204799929514143
1564730400	4.575	4.297412557183513
1564731000	4.487	4.543795358966165
1564731600	4.571	4.507766012796197
1564732200	4.667	4.572355048136954
1564732800	4.573	4.648056305211613
1564733400	4.616	4.600099595916445
1564734000	4.718	4.608875283872465
1564734600	4.773	4.7021618026863745
1564735200	4.786	4.752464677942322
1564735800	4.333	4.779466002718412
1564736400	4.203	4.422159205928997
1564737000	4.345	4.237898123472099
1564737600	4.258	4.318012314270048
1564738200	4.295	4.248383760840987
1564738800	4.487	4.27917802420541
1564739400	4.572	4.455318691878851
1564740000	4.545	4.562343821835897
1564740600	4.513	4.559077752930249
1564741200	4.48	4.532299059552583
1564741800	4.474	4.490198623309866
1564742400	4.379	4.467891851683952
1564743000	4.53	4.379905078571722
1564743600	4.543	4.497569985335808
1564744200	4.592	4.533836848025568
1564744800	4.545	4.583543081352604
1564745400	4.484	4.551259555820096
1564746000	4.493	4.499939254945848
1564746600	4.455	4.494123095621457
1564747200	4.357	4.457694454602763
1564747800	4.438	4.3667209916554315
1564748400	4.353	4.420316826308575
1564749000	4.443	4.362470010735134
1564749600	4.37	4.426511467472042
1564750200	4.414	4.379651413694723
1564750800	4.371	4.410099336064248
1564751400	4.528	4.376201515870169
1564752000	4.638	4.508387907031722
1564752600	4.569	4.622407391228197
1564753200	4.429	4.583598435764534
1564753800	4.393	4.456655781172367
1564754400	4.409	4.3985548012297215
1564755000	4.381	4.4050887503011795
1564755600	4.212	4.37483623775291
1564756200	4.491	4.23283107773452
1564756800	4.342	4.443178858270451
1564757400	4.376	4.358529508786465
1564758000	4.371	4.375619519470494
1564758600	4.31	4.3699212949990995
1564759200	4.352	4.321976145935974
1564759800	4.28	4.344472457440315
1564760400	4.263	4.283212759972752
1564761000	4.214	4.263270422237749
1564761600	4.183	4.213423178633605
1564762200	4.315	4.189320142030467
1564762800	4.105	4.286998832324049
1564763400	4.249	4.1350197662030155
1564764000	4.263	4.230438287749417
1564764600	4.356	4.256263262824839
1564765200	4.474	4.35135443654592
1564765800	4.263	4.46006458460228
1564766400	4.401	4.298342116242216
1564767000	4.12	4.388608694093112
1564767600	4.217	4.154085391612824
1564768200	4.258	4.205377839030122
1564768800	4.216	4.234365538025532
1564769400	4.241	4.226464873611706
1564770000	3.998	4.228663002745927
1564770600	4.141	4.02966863817838
1564771200	4.198	4.122362892492662
1564771800	4.167	4.179925759526224
1564772400	4.172	4.177742559026908
1564773000	4.25	4.163878341866737
1564773600	4.184	4.244473307814163
1564774200	4.191	4.1953094641158835
1564774800	4.257	4.188212488692558
1564775400	4.262	4.250299157334458
1564776000	4.116	4.2605423764618635
1564776600	4.206	4.140816544812788
1564777200	4.184	4.189420963834762
1564777800	4.326	4.182815604718003
1564778400	4.273	4.308233479237221
1564779000	4.385	4.279594644650347
1564779600	4.503	4.3735145865627745
1564780200	4.401	4.4886662625751335
1564780800	4.468	4.4242626466939035
1564781400	4.436	4.4654959875482
1564782000	4.428	4.44057114768594
1564782600	4.236	4.4348346281227276
1564783200	4.359	4.2584887348941365
1564783800	4.399	4.342490480907811
1564784400	4.406	4.378480734972785
1564785000	4.38	4.406440717541178
1564785600	4.417	4.381803999091094
1564786200	4.431	4.411831791767735
1564786800	4.542	4.433023086005556
1564787400	4.403	4.527554204798252
1564788000	4.367	4.424805142040748
1564788600	4.486	4.3728523976156275
1564789200	4.489	4.467882370217691
1564789800	4.427	4.482658290157266
1564790400	4.506	4.43654558605822
1564791000	4.514	4.494070492355741
1564791600	4.527	4.5122421754445075
1564792200	4.549	4.524905211484349
1564792800	4.415	4.548469254448171
1564793400	4.497	4.434607161474483
1564794000	4.374	4.485966272381228
1564794600	4.424	4.387160883652013
1564795200	4.562	4.413914286399467
1564795800	4.315	4.535050953083514
1564796400	4.104	4.3510334667321375
1564797000	4.114	4.132825983293131
1564797600	4.282	4.107461608014503
1564798200	5.039	4.250011283707488
1564798800	5.042	4.926461999098919
1564799400	5.019	5.045925345053443
1564800000	5.019	5.046536817768403
1564800600	5.017	5.02553643192516
1564801200	5.025	5.038470958510321
1564801800	5.009	5.026828677153231
1564802400	5.016	5.002742528229088
1564803000	4.999	4.986146577991011
1564803600	5.02	4.979990745283791
1564804200	5.034	5.012123912521523
1564804800	5.04	5.013645997593912
1564805400	5.062	5.034308066550423
1564806000	5.078	5.041995868611876
1565313000	5.074	5.072090340531288
1565313600	5.072	5.072734265546943
1565314200	5.068	5.070986739320134
1565314800	5.065	5.066174164252506
1565315400	5.082	5.061833070918733
1565316000	5.093	5.074841672524905
1565316600	5.081	5.085892223968154
1565317200	5.088	5.07964672538376
1565317800	5.081	5.08369019255985
1565318400	5.07	5.078951182109538
1565319000	5.074	5.068911448578454
1565319600	5.078	5.06927125837016
1565320200	5.079	5.072010306787541
1565320800	5.088	5.07399998650592
1565321400	5.089	5.0822952736003755
1565322000	5.088	5.08496668215451
1565322600	5.093	5.085035401473061
1565323200	5.091	5.08857739992142
1565323800	5.091	5.087426841528137
1565324400	5.089	5.087384111325008
1565325000	5.09	5.0852551539903095
1565325600	5.083	5.085733645304698
1565326200	5.079	5.080443253181112
1565326800	5.078	5.075788361525191
1565327400	5.069	5.073921520904415
1565328000	5.069	5.066364626483723
1565328600	5.068	5.064572756733122
1565329200	5.07	5.063668979217512
1565329800	5.074	5.065155096914697
1565330400	5.075	5.068929433026926
1565331000	5.019	5.070776896790764
1565331600	5.017	5.025752418204886
1565332200	5.007	5.014249511484946
1565332800	5.016	5.003163832609684
1565333400	5.035	5.008178832048994
1565334000	5.03	5.025612266992881
1565334600	5.036	5.025803742590054
1565335200	5.051	5.031706792625585
1565335800	5.052	5.045964890883307
1565336400	5.056	5.048970259135002
1565337000	5.059	5.05256832821738
1565337600	5.064	5.054775814661829
1565338200	5.068	5.0589120822166915
1565338800	5.072	5.064441461985154
1565340000	5.064	5.067842101417335
1565340600	5.068	5.062249902079615
1565341200	5.065	5.063920998415794
1565341800	5.067	5.06148941853581
1565342400	5.065	5.062948638467011
1565343000	5.07	5.061385073009549
1565343600	5.073	5.06485842105484
1565344200	5.072	5.068387100617124
1565344800	5.066	5.068492312339233
1565345400	5.043	5.063569337855415
1565346000	5.043	5.043789110440685
1565346600	5.052	5.039151353967378
1565347200	5.051	5.045316948469122
1565347800	5.058	5.04609712946664
1565348400	5.06	5.052224545341505
1565349000	5.056	5.055684279334764
1565349600	5.068	5.0533214122561585
1565350200	5.071	5.062896757254055
1565350800	5.063	5.0666913245051415
1565351400	5.076	5.060728509110701
1565352000	5.074	5.069985186437549
1565352600	5.064	5.070241348524722
1565353200	5.047	5.062712470212308
1565353800	5.053	5.047028027664341
1565354400	5.056	5.047760939188649
1565355000	5.052	5.050553902542362
1565355600	5.04	5.048070879177607
1565356200	5.025	5.038032389829984
1565356800	5.047	5.024081258276727
1565357400	5.055	5.038663141441642
1565358000	5.012	5.048706127014784
1565358600	5.009	5.015990301157575
1565359200	5.009	5.006275313892184
1565359800	4.991	5.004280327586688
1565360400	5.008	4.989251003332054
1565361000	4.993	5.000777832007448
1565361600	4.979	4.990228754031279
1565362200	4.998	4.977101820096686
1565362800	4.961	4.991120916918601
1565363400	4.959	4.963448309134275
1565364000	4.98	4.9562336631125
1565364600	5.007	4.971411513344546
1565365200	5.008	4.9963578705494385
1565365800	5.016	5.004447319071759
1565366400	5.022	5.012535794888057
1565367000	5.022	5.018566672962276
1565367600	5.02	5.020389192884261
1565368200	5.015	5.017778566681569
1565368800	5.015	5.012797242401455
1565369400	5.006	5.011152004723175
1565370000	5.005	5.003168665746941
1565370600	5.012	5.001978004973614
1565371200	5.012	5.006962716355696
1565371800	5.021	5.007870104859501
1565372400	4.993	5.015446423273156
1565373000	4.976	4.994844684395738
1565373600	4.974	4.976219988426557
1565374200	4.99	4.97051144057451
1565374800	4.995	4.982073687308944
1565375400	4.998	4.988848023243573
1565376000	5.003	4.993449016412848
1565376600	4.983	4.9987195348802675
1565377200	5.009	4.984233712083806
1565377800	5.013	5.002103368065311
1565378400	5.023	5.008342536826017
1565379000	5.027	5.017352605166694
1565379600	5.019	5.022566792682184
1565380200	5.03	5.017910667806725
1565380800	5.026	5.025588380165746
1565381400	5.027	5.023915508282489
1565382000	5.025	5.023180220661962
1565382600	5.029	5.021667267007546
1565383200	5.02	5.024405960150731
1565383800	5.016	5.017800247952667
1565384400	5.02	5.013943452835809
1565385000	5.004	5.015148954628087
1565385600	4.941	5.002927525515552
1565386200	4.927	4.948637015729442
1565386800	4.92	4.925717357869335
1565387400	4.935	4.915253704268552
1565388000	4.921	4.9254421488413485
1565388600	4.965	4.917492070851059
1565389200	4.979	4.952990687531952
1565389800	5.006	4.972714799438508
1565390400	4.997	4.99986045994008
1565391000	5.003	4.997842996184399
1565391600	4.988	5.001256989618094
1565392200	4.978	4.988008769023079
1565392800	4.997	4.976889554360279
1565393400	5.001	4.98994922813873
1565394000	4.998	4.99532727458879
1565394600	5.005	4.994586124729789
1565395200	5.005	5.000659348856384
1565395800	4.995	5.002559280206294
1565396400	4.995	4.993862839608315
1565397000	4.986	4.992298772566356
1565397600	4.989	4.983358210718275
1565398200	4.993	4.984514161098174
1565398800	4.988	4.987924281691915
1565399400	4.97	4.985110035119444
1565400000	4.976	4.970136332631268
1565400600	4.978	4.9715283820709475
1565401200	4.987	4.9734714767055115
1565401800	4.993	4.981508752717056
1565402400	4.998	4.9879869574507225
1565403000	5.018	4.993637820754181
1565403600	5.025	5.011507670750164
1565404200	5.034	5.020985433527733
1565404800	5.005	5.030124123162529
1565405400	5.017	5.008005281863964
1565406000	5.052	5.012432119471024
1565406600	5.036	5.04127425685659
1565407200	5.047	5.034737530812658
1565407800	5.055	5.042151996048425
1565408400	5.055	5.050357436330689
1565409000	5.074	5.051677963300736
1565409600	5.075	5.068033337074892
1565410200	5.061	5.071565750172733
1565410800	5.052	5.060023685680139
1565411400	5.077	5.050915888811666
1565412000	5.065	5.06825940060696
1565412600	5.043	5.0630712533944555
1565413200	5.039	5.043682159101639
1565413800	5.028	5.035552840321985
1565414400	5.039	5.0257910350416015
1565415000	5.033	5.03229969589888
1565415600	5.018	5.029217517267863
1565416200	5.084	5.016233189286948
1565416800	5.094	5.067318259529843
1565417400	5.086	5.0871229895829675
1565418000	5.087	5.085700484065523
1565418600	5.065	5.0861775069593875
1565419200	5.05	5.066455315768837
1565419800	5.04	5.0501083319164435
1565420400	5.035	5.038170043364874
1565421000	5.03	5.0296592747440325
1565421600	5.029	5.025171742618424
1565422200	5.023	5.023935604273718
1565422800	4.994	5.019869595725717
1565423400	4.994	4.996339999032591
1565424000	4.993	4.989348627043578
1565424600	4.991	4.987989334338279
1565425200	5.013	4.986170911930295
1565425800	5.017	5.004098042681804
1565426400	5.013	5.011957102632634
1565427000	5.011	5.010695330192021
1565427600	4.993	5.0092651479220125
1565428200	4.931	4.993490822074592
1565428800	4.921	4.9388358524780385
1565429400	4.933	4.918701218782649
1565430000	4.937	4.924004226440681
1565430600	4.976	4.929681320639599
1565431200	4.988	4.963978042197642
1565431800	4.979	4.981967152130032
1565432400	5.007	4.979142664242577
1565433000	4.997	5.001692670180614
1565433600	4.998	4.997047177738643
1565434200	4.995	4.995555640353765
1565434800	5.001	4.992076725878506
1565435400	5.031	4.99559164172499
1565436000	5.018	5.021846546218282
1565436600	5.016	5.017031181738104
1565437200	5.012	5.014005297982205
1565437800	5.024	5.010550748448856
1565438400	5.033	5.018233996467895
1565439000	5.027	5.027454669764582
1565439600	5.035	5.024765517142128
1565440200	5.038	5.029562370547268
1565440800	5.052	5.03421306639031
1565441400	5.051	5.046228718987759
1565442000	5.049	5.048196480047899
1565442600	5.056	5.046401515600971
1565443200	5.063	5.050946852713038
1565443800	5.173	5.058329539709907
1565444400	5.191	5.147635047380165
1565445000	5.188	5.182035362584339
1565445600	5.19	5.188132694339162
1565446200	5.186	5.191317671449101
1565446800	5.184	5.187204116140985
1565447400	5.175	5.182860895097143
1565448000	5.175	5.173397661356918
1565448600	5.168	5.168150329322705
1565449200	5.15	5.163344947622177
1565449800	5.166	5.148913305052871
1565450400	5.161	5.158589242162415
1565451000	5.154	5.156928803129344
1565451600	5.154	5.148651479046222
1565452800	5.171	5.149330226541192
1565453400	5.163	5.16274354475352
1565454000	5.171	5.159733600921444
1565454600	5.167	5.1656847957097325
1565455200	5.141	5.163354575209912
1565455800	5.148	5.142297036142857
1565456400	5.118	5.142696570090368
1565457000	5.104	5.118678717515101
1565457600	5.104	5.101799588349531
1565458200	5.101	5.09793307537493
1565458800	5.082	5.095024239176688
1565459400	5.142	5.080257434143013
1565460000	5.114	5.125711179587448
1565460600	5.109	5.113146016379597
1565461200	5.13	5.107640814419761
1565461800	5.141	5.122741578926083
1565462400	5.144	5.134249957485775
1565463000	5.157	5.13986185535593
1565463600	5.154	5.1509526964691
1565464200	5.147	5.1504767823631985
1565464800	5.159	5.145702081994972
1565465400	5.155	5.153315905989625
1565466000	5.153	5.151498806797492
1565466600	5.16	5.149505592737035
1565467200	5.159	5.153131164816908
1565467800	5.15	5.155018863421038
1565468400	5.152	5.1480105054643355
1565469000	5.154	5.147458134399829
1565469600	5.152	5.148751452750525
1565470200	5.163	5.147755007712287
1565470800	5.159	5.156056226112927
1565471400	5.161	5.155155810088202
1565472000	5.169	5.156724121789399
1565472600	5.165	5.163211917836195
1565473200	5.161	5.161593613468814
1565473800	5.165	5.15793781104045
1565474400	5.162	5.15989572995553
1565475000	5.157	5.157834182741886
1565475600	5.158	5.153820970297517
1565476200	5.15	5.153295676167178
1565476800	5.136	5.146785854362574
1565477400	5.139	5.134368511972084
1565478000	5.142	5.133618756446236
1565478600	5.119	5.136125365512301
1565479200	5.119	5.118373739749752
1565479800	5.117	5.114432985894731
1565480400	5.125	5.112234124004044
1565481000	5.109	5.118349110625219
1565481600	5.116	5.107187594509543
1565482200	5.099	5.110279318745441
1565482800	5.12	5.097543621862839
1565483400	5.134	5.111664803982534
1565484000	5.14	5.126328388363074
1565484600	5.162	5.134622582225243
1565485200	5.178	5.153869086999442
1565485800	5.174	5.171383304939225
1565486400	5.172	5.172340755019929
1565487000	5.168	5.170691459101693
1565487600	5.165	5.165690894897746
1565488200	5.182	5.161475040289519
1565488800	5.193	5.174135833862949
1565489400	5.181	5.185126469865684
1565490000	5.188	5.179189484687937
1565490600	5.181	5.182993950816171
1565491200	5.17	5.17840364683704
1565491800	5.174	5.168484268346638
1565492400	5.178	5.168618032358925
1565493000	5.179	5.171269562769817
1565493600	5.188	5.173432029174952
1565494200	5.189	5.181615634262297
1565494800	5.188	5.184335869515219
1565495400	5.193	5.1845197077206215
1565496000	5.191	5.187908893463895
1565496600	5.191	5.186900804729467
1565497200	5.189	5.186906029538695
1565497800	5.19	5.184728281630977
1565498400	5.183	5.18520286501774
1565499000	5.179	5.180010888441512
1565499600	5.178	5.175242432196672
1565500200	5.169	5.17335306652965
1565500800	5.169	5.165862955131111
1565501400	5.168	5.163970417926552
1565502000	5.17	5.163085345693976
1565502600	5.174	5.1645152722846035
1565503200	5.175	5.168305881282412
1565503800	5.119	5.170165596369337
1565504400	5.117	5.125864032355336
1565505000	5.107	5.113838403646862
1565505600	5.116	5.102656947067446
1565506200	5.13	5.1074289995161894
1565506800	5.136	5.120720604533743
1565507400	5.151	5.128955247313174
1565508000	5.152	5.14404408574604
1565508600	5.156	5.1491477750594195
1565509200	5.159	5.152590382461287
1565509800	5.164	5.1554730922062975
1565510400	5.168	5.15866107852193
1565511000	5.172	5.1626499955407565
1565511600	5.164	5.167822578559924
1565512800	5.168	5.161482999567825
1565513400	5.165	5.163699819650084
1565514000	5.167	5.161206144123519
1565514600	5.165	5.162074005738813
1565515800	5.17	5.160787650023925
1565516400	5.173	5.16415939529303
1565517000	5.172	5.167769737165045
1565517600	5.166	5.167919190549601
1565518200	5.143	5.1630624772650755
1565518800	5.143	5.143513963415393
1565519400	5.152	5.13860540424945
1565520000	5.151	5.1446390485777584
1565520600	5.158	5.145451828354638
1565521200	5.16	5.151545079584411
1565521800	5.156	5.155019411840144
1565522400	5.168	5.152813969056496
1565523000	5.171	5.16227947103184
1565523600	5.163	5.166040543088752
1565524200	5.176	5.160309147940451
1565524800	5.174	5.169353235672286
1565525400	5.164	5.16973314183096
1565526000	5.147	5.162400812884686
1565526600	5.153	5.146697149977648
1565527200	5.156	5.147088010561327
1565527800	5.152	5.149939955307344
1565528400	5.14	5.147452704690659
1565529000	5.125	5.137559473315884
1565529600	5.147	5.123666508139689
1565530200	5.155	5.137804861879557
1565530800	5.073	5.14799646544181
1565531400	5.091	5.08435154455838
1565532000	5.088	5.084015635380649
1565532600	5.09	5.081729066094557
1565533200	5.086	5.0830520859086485
1565533800	5.084	5.081701234479156
1565534400	5.075	5.078710113707665
1565535000	5.075	5.071897951783683
1565535600	5.068	5.071718663889127
1565536200	5.05	5.064929905573651
1565536800	5.066	5.049166967134494
1565537400	5.054	5.057325934263349
1565538000	5.054	5.050264222051186
1565538600	5.071	5.050999405200374
1565539200	5.063	5.063387731219627
1565539800	5.071	5.0600877542262985
1565540400	5.067	5.066074711524357
1565541000	5.041	5.064378824436556
1565541600	5.048	5.042169848602922
1565542200	5.018	5.043427521077727
1565542800	5.004	5.018647620940213
1565543400	5.004	5.001845208897342
1565544000	5.001	4.9992159002830565
1565544600	4.982	4.995419989034499
1565545200	5.042	4.980679785800374
1565546400	5.014	5.0270832088883965
1565547000	5.009	5.013671374648475
1565547600	5.03	5.008003103081924
1565548200	5.041	5.023493405658994
1565548800	5.044	5.034959325407599
1565549400	5.057	5.040231252172698
1565550000	5.054	5.051610205173805
1565550600	5.047	5.050976089551127
1565551200	5.059	5.045877791366334
1565551800	5.055	5.054038517515565
1565552400	5.053	5.051904298030966
1565553000	5.06	5.050101301348631
1565553600	5.059	5.05389630153652
1565554200	5.05	5.05552859696848
1565554800	5.052	5.048448165493689
1565555400	5.054	5.048130246366589
1565556000	5.052	5.0494073414553196
1565556600	5.063	5.048314023228124
1565557200	5.059	5.05680620426448
1565557800	5.061	5.055689663816695
1565558400	5.069	5.057287078881535
1565559000	5.065	5.063866886770694
1565559600	5.061	5.062114034137555
1565560200	5.065	5.058387641056475
1565560800	5.062	5.060506289443557
1565561400	5.057	5.058358373176352
1565562000	5.058	5.054251556838797
1565562600	5.05	5.0539064373816664
1565563200	5.036	5.0472778982853
1565563800	5.039	5.034774018109309
1565564400	5.042	5.034248784193431
1565565000	5.019	5.036777652181435
1565565600	5.019	5.018743630991673
1565566200	5.017	5.015012740572428
1565566800	5.025	5.012823730089502
1565567400	5.009	5.01904020452382
1565568000	5.016	5.007610097470901
1565568600	4.999	5.01095816693111
1565569200	5.02	4.997913055989976
1565569800	5.034	5.012437391902067
1565570400	5.04	5.027056341247137
1565571000	5.062	5.035284074987328
1565571600	5.078	5.054678296460932
1565572200	5.074	5.072090340531288
1565572800	5.072	5.072734265546943
1565573400	5.068	5.070986739320134
1565574000	5.065	5.066174164252506
1565574600	5.082	5.061833070918733
1565575200	5.093	5.074841672524905
1565575800	5.081	5.085892223968154
1565576400	5.088	5.07964672538376
1565577000	5.081	5.08369019255985
1565577600	5.07	5.078951182109538
1565578200	5.074	5.068911448578454
1565578800	5.078	5.06927125837016
1565579400	5.079	5.072010306787541
1565580000	5.088	5.07399998650592
1565580600	5.089	5.0822952736003755
1565581200	5.088	5.08496668215451
1565581800	5.093	5.085035401473061
1565582400	5.091	5.08857739992142
1565583000	5.091	5.087426841528137
1565583600	5.089	5.087384111325008
1565584200	5.09	5.0852551539903095
1565584800	5.083	5.085733645304698
1565585400	5.079	5.080443253181112
1565586000	5.078	5.075788361525191
1565586600	5.069	5.073921520904415
1565587200	5.069	5.066364626483723
1565587800	5.068	5.064572756733122
1565588400	5.07	5.063668979217512
1565589000	5.074	5.065155096914697
1565589600	5.075	5.068929433026926
1565590200	5.019	5.070776896790764
1565590800	5.017	5.025752418204886
1565591400	5.007	5.014249511484946
1565592000	5.016	5.003163832609684
1565592600	5.035	5.008178832048994
1565593200	5.03	5.025612266992881
1565593800	5.036	5.025803742590054
1565594400	5.051	5.031706792625585
1565595000	5.052	5.045964890883307
1565595600	5.056	5.048970259135002
1565596200	5.059	5.05256832821738
1565596800	5.064	5.054775814661829
1565597400	5.068	5.0589120822166915
1565598000	5.072	5.064441461985154
1565599200	5.064	5.067842101417335
1565599800	5.068	5.062249902079615
1565600400	5.065	5.063920998415794
1565601000	5.067	5.06148941853581
1565601600	5.065	5.062948638467011
1565602200	5.07	5.061385073009549
1565602800	5.073	5.06485842105484
1565603400	5.072	5.068387100617124
1565604000	5.066	5.068492312339233
1565604600	5.043	5.063569337855415
1565605200	5.043	5.043789110440685
1565605800	5.052	5.039151353967378
1565606400	5.051	5.045316948469122
1565607000	5.058	5.04609712946664
1565607600	5.06	5.052224545341505
1565608200	5.056	5.055684279334764
1565608800	5.068	5.0533214122561585
1565609400	5.071	5.062896757254055
1565610000	5.063	5.0666913245051415
1565610600	5.076	5.060728509110701
1565611200	5.074	5.069985186437549
1565611800	5.064	5.070241348524722
1565612400	5.047	5.062712470212308
1565613000	5.053	5.047028027664341
1565613600	5.056	5.047760939188649
1565614200	5.052	5.050553902542362
1565614800	5.04	5.048070879177607
1565615400	5.025	5.038032389829984
1565616000	5.047	5.024081258276727
1565616600	5.055	5.038663141441642
1565617200	5.012	5.048706127014784
1565617800	5.009	5.015990301157575
1565618400	5.009	5.006275313892184
1565619000	4.991	5.004280327586688
1565619600	5.008	4.989251003332054
1565620200	4.993	5.000777832007448
1565620800	4.979	4.990228754031279
1565621400	4.998	4.977101820096686
1565622000	4.961	4.991120916918601
1565622600	4.959	4.963448309134275
1565623200	4.98	4.9562336631125
1565623800	5.007	4.971411513344546
1565624400	5.008	4.9963578705494385
1565625000	5.016	5.004447319071759
1565625600	5.022	5.012535794888057
1565626200	5.022	5.018566672962276
1565626800	5.02	5.020389192884261
1565627400	5.015	5.017778566681569
1565628000	5.015	5.012797242401455
1565628600	5.006	5.011152004723175
1565629200	5.005	5.003168665746941
1565629800	5.012	5.001978004973614
1565630400	5.012	5.006962716355696
1565631000	5.021	5.007870104859501
1565631600	4.993	5.015446423273156
1565632200	4.976	4.994844684395738
1565632800	4.974	4.976219988426557
1565633400	4.99	4.97051144057451
1565634000	4.995	4.982073687308944
1565634600	4.998	4.988848023243573
1565635200	5.003	4.993449016412848
1565635800	5.013	4.9987195348802675
1565636400	5.023	5.008741960258748
1565637000	5.027	5.018749843454502
1565637600	5.019	5.023504209882189
1565638200	5.03	5.017412486907721
1565638800	5.026	5.02462183806837
1565639400	5.027	5.023423232668353
1565640000	5.025	5.023797867126923
1565640600	5.029	5.022001945140142
1565641200	5.02	5.024371233495622
1565641800	5.016	5.017890646219221
1565642400	5.02	5.013497180927475
1565643000	5.004	5.0154701606452265
1565643600	4.941	5.002856329008409
1565645400	4.927	4.948637015729442
1565646000	4.92	4.925717357869335
1565646600	4.935	4.915253704268552
1565647200	4.921	4.9254421488413485
1565647800	4.965	4.917492070851059
1565648400	4.979	4.952990687531952
1565649000	5.006	4.972714799438508
1565649600	4.997	4.99986045994008
1565650200	5.003	4.997842996184399
1565650800	4.988	5.001256989618094
1565651400	4.978	4.988008769023079
1565652000	4.997	4.976889554360279
1565652600	5.001	4.98994922813873
1565653200	4.998	4.99532727458879
1565653800	5.005	4.994586124729789
1565654400	5.005	5.000659348856384
1565655000	4.995	5.002559280206294
1565655600	4.995	4.993862839608315
1565656200	4.986	4.992298772566356
1565656800	4.989	4.983358210718275
1565657400	4.993	4.984514161098174
1565658000	4.988	4.987924281691915
1565658600	4.97	4.985110035119444
1565659200	4.976	4.970136332631268
1565659800	4.978	4.9715283820709475
1565660400	4.987	4.9734714767055115
1565661000	4.993	4.981508752717056
1565661600	4.998	4.9879869574507225
1565662200	5.018	4.993637820754181
1565662800	5.025	5.011507670750164
1565663400	5.034	5.020985433527733
1565664000	5.005	5.030124123162529
1565664600	5.017	5.008005281863964
1565665200	5.052	5.012432119471024
1565665800	5.036	5.04127425685659
1565666400	5.047	5.034737530812658
1565667000	5.055	5.042151996048425
1565667600	5.055	5.050357436330689
1565668200	5.074	5.051677963300736
1565668800	5.075	5.068033337074892
1565669400	5.061	5.071565750172733
1565670000	5.052	5.060023685680139
1565670600	5.077	5.050915888811666
1565671200	5.065	5.06825940060696
1565671800	5.043	5.0630712533944555
1565672400	5.039	5.043682159101639
1565673000	5.028	5.035552840321985
1565673600	5.039	5.0257910350416015
1565674200	5.033	5.03229969589888
1565674800	5.018	5.029217517267863
1565675400	5.084	5.016233189286948
1565676000	5.094	5.067318259529843
1565676600	5.086	5.0871229895829675
1565677200	5.087	5.085700484065523
1565677800	5.065	5.0861775069593875
1565678400	5.05	5.066455315768837
1565679000	5.04	5.0501083319164435
1565679600	5.035	5.038170043364874
1565680200	5.03	5.0296592747440325
1565680800	5.029	5.025171742618424
1565681400	5.023	5.023935604273718
1565682000	4.994	5.019869595725717
1565682600	4.994	4.996339999032591
1565683200	4.993	4.989348627043578
1565683800	4.991	4.987989334338279
1565684400	5.013	4.986170911930295
1565685000	5.017	5.004098042681804
1565685600	5.013	5.011957102632634
1565686200	5.011	5.010695330192021
1565686800	4.993	5.0092651479220125
1565687400	4.931	4.993490822074592
1565688000	4.921	4.9388358524780385
1565688600	4.933	4.918701218782649
1565689200	4.937	4.924004226440681
1565689800	4.976	4.929681320639599
1565690400	4.988	4.963978042197642
1565691000	4.979	4.981967152130032
1565691600	5.007	4.979142664242577
1565692200	4.997	5.001692670180614
1565692800	4.998	4.997047177738643
1565693400	4.995	4.995555640353765
1565694000	5.001	4.992076725878506
1565694600	5.031	4.99559164172499
1565695200	5.016	5.021846546218282
1565695800	5.012	5.015412574455379
1565696400	5.024	5.010415499433973
1565697000	5.033	5.019461818082255
1565697600	5.027	5.027423323239054
1565698200	5.035	5.024716778375039
1565698800	5.038	5.030785593385393
1565699400	5.052	5.033103065007312
1565700000	5.051	5.046158402425581
1565700600	5.049	5.048019020615103
1565701200	5.056	5.04662055740292
1565701800	5.063	5.051541479922424
1565702400	5.068	5.05767568135763
1565703000	5.073	5.063686952015334
1565704200	5.091	5.068824505393458
1565704800	5.088	5.083847904952347
1565705400	5.09	5.084970385284642
1565706000	5.086	5.087123445418325
1565706600	5.084	5.083751915342837
1565707200	5.075	5.080995761755735
1565707800	5.075	5.072691678330808
1565708400	5.068	5.070960066435552
1565709000	5.05	5.064738128487922
1565709600	5.066	5.049047458297028
1565710200	5.061	5.058637978797435
1565710800	5.054	5.056955443565768
1565711400	5.071	5.051091039588153
1565712000	5.063	5.063688521228553
1565712600	5.071	5.0601483798905615
1565713200	5.067	5.06596153598339
1565713800	5.048	5.064291894473627
1565714400	5.018	5.047763996048054
1565715000	5.004	5.020177724855339
1565715600	5.004	5.002273962088057
1565716200	5.001	4.998235915194118
1565716800	4.982	4.995886108535614
1565717400	5.042	4.979639695004736
1565718000	5.009	5.026607786696638
1565718600	5.03	5.010338305832081
1565719800	5.041	5.024140749258694
1565720400	5.044	5.036411102480259
1565721000	5.057	5.040028921456331
1565721600	5.054	5.0515225281713905
1565722200	5.047	5.0517555598382655
1565723400	5.059	5.04501313512394
1565724000	5.055	5.054016306907843
1565724600	5.053	5.051724660997154
1565725200	5.06	5.049819934854696
1565725800	5.059	5.055499286131896
1565726400	5.05	5.0541100213506125
1565727000	5.052	5.048794152631367
1565728200	5.054	5.048130246366589
1565728800	5.052	5.0494073414553196
1565729400	5.063	5.048314023228124
1565730000	5.059	5.05680620426448
1565730600	5.061	5.055689663816695
1565731200	5.069	5.057287078881535
1565731800	5.065	5.063866886770694
1565732400	5.061	5.062114034137555
1565733000	5.065	5.058387641056475
1565733600	5.062	5.060506289443557
1565734200	5.057	5.058358373176352
1565734800	5.058	5.054251556838797
1565735400	5.05	5.0539064373816664
1565736000	5.036	5.0472778982853
1565736600	5.039	5.034774018109309
1565737200	5.042	5.034248784193431
1565737800	5.019	5.036777652181435
1565738400	5.019	5.018743630991673
1565739000	5.017	5.015012740572428
1565739600	5.025	5.012823730089502
1565740200	5.009	5.01904020452382
1565740800	5.016	5.007610097470901
1565741400	4.999	5.01095816693111
1565742000	5.02	4.997913055989976
1565742600	5.034	5.012437391902067
1565743200	5.04	5.027056341247137
1565743800	5.062	5.035284074987328
1565744400	5.078	5.054678296460932
1565745000	5.074	5.072090340531288
1565745600	5.072	5.072734265546943
1565746200	5.068	5.070986739320134
1565746800	5.065	5.066174164252506
1565747400	5.082	5.061833070918733
1565748000	5.093	5.074841672524905
1565748600	5.081	5.085892223968154
1565749200	5.088	5.07964672538376
1565749800	5.081	5.08369019255985
1565750400	5.07	5.078951182109538
1565751000	5.074	5.068911448578454
1565751600	5.078	5.06927125837016
1565752200	5.079	5.072010306787541
1565752800	5.088	5.07399998650592
1565753400	5.089	5.0822952736003755
1565754000	5.088	5.08496668215451
1565754600	5.093	5.085035401473061
1565755200	5.091	5.08857739992142
1565755800	5.091	5.087426841528137
1565756400	5.089	5.087384111325008
1565757000	5.059	5.0852551539903095
1565757600	5.064	5.060736296079372
1565758200	5.068	5.0595023882248755
1565758800	5.072	5.062077466279861
1565759400	5.064	5.06594636541716
1565760000	5.068	5.061065907004206
1565760600	5.065	5.063174380483181
1565761200	5.067	5.061581741909013
1565761800	5.065	5.063213814611051
1565762400	5.07	5.061321396337774
1565763000	5.073	5.06493041623889
1565763600	5.072	5.0679889418001505
1565764200	5.066	5.068229342843491
1565764800	5.043	5.063993838608947
1565778000	5.043	5.043789110440685
1565778600	5.052	5.039151353967378
1565779200	5.051	5.045316948469122
1565779800	5.058	5.04609712946664
1565780400	5.06	5.052224545341505
1565781000	5.056	5.055684279334764
1565781600	5.068	5.0533214122561585
1565782200	5.071	5.062896757254055
1565782800	5.063	5.0666913245051415
1565783400	5.076	5.060728509110701
1565784000	5.074	5.069985186437549
1565784600	5.064	5.070241348524722
1565785200	5.047	5.062712470212308
1565785800	5.053	5.047028027664341
1565786400	5.056	5.047760939188649
1565787000	5.052	5.050553902542362
1565787600	5.04	5.048070879177607
1565788200	5.025	5.038032389829984
1565788800	5.047	5.024081258276727
1565789400	5.055	5.038663141441642
1565790000	5.012	5.048706127014784
1565790600	5.009	5.015990301157575
1565791200	5.009	5.006275313892184
1565791800	4.991	5.004280327586688
1565792400	5.008	4.989251003332054
1565793000	4.993	5.000777832007448
1565793600	4.979	4.990228754031279
1565794200	4.998	4.977101820096686
1565794800	4.961	4.991120916918601
1565795400	4.959	4.963448309134275
1565796000	4.98	4.9562336631125
1565796600	5.007	4.971411513344546
1565797200	5.008	4.9963578705494385
1565797800	5.016	5.004447319071759
1565798400	5.022	5.012535794888057
1565799000	5.022	5.018566672962276
1565799600	5.02	5.020389192884261
1565800200	5.015	5.017778566681569
1565800800	5.015	5.012797242401455
1565801400	5.006	5.011152004723175
1565802000	5.005	5.003168665746941
1565802600	5.012	5.001978004973614
1565803200	5.012	5.006962716355696
1565803800	5.021	5.007870104859501
1565804400	4.993	5.015446423273156
1565805000	4.976	4.994844684395738
1565805600	4.974	4.976219988426557
1565806200	4.99	4.97051144057451
1565806800	4.995	4.982073687308944
1565807400	4.998	4.988848023243573
1565808000	5.003	4.993449016412848
1565808600	4.983	4.9987195348802675
1565809200	5.009	4.984233712083806
1565809800	5.013	5.002103368065311
1565810400	5.023	5.008342536826017
1565811000	5.027	5.017352605166694
1565811600	5.019	5.022566792682184
1565812200	5.03	5.017910667806725
1565812800	5.026	5.025588380165746
1565813400	5.027	5.023915508282489
1565814000	5.025	5.023180220661962
1565814600	5.029	5.021667267007546
1565815200	5.02	5.024405960150731
1565815800	5.016	5.017800247952667
1565816400	5.02	5.013943452835809
1565817000	5.004	5.015148954628087
1565817600	4.941	5.002927525515552
1565818200	4.927	4.948637015729442
1565818800	4.92	4.925717357869335
1565819400	4.935	4.915253704268552
1565820000	4.921	4.9254421488413485
1565820600	4.965	4.917492070851059
1565821200	4.979	4.952990687531952
1565821800	5.006	4.972714799438508
1565822400	4.997	4.99986045994008
1565823000	5.003	4.997842996184399
1565823600	4.988	5.001256989618094
1565824200	4.978	4.988008769023079
1565824800	4.997	4.976889554360279
1565825400	5.001	4.98994922813873
1565826000	4.998	4.99532727458879
1565826600	5.005	4.994586124729789
1565827200	5.005	5.000659348856384
1565827800	4.995	5.002559280206294
1565828400	4.995	4.993862839608315
1565829000	4.986	4.992298772566356
1565829600	4.989	4.983358210718275
1565830200	4.993	4.984514161098174
1565830800	4.988	4.987924281691915
1565831400	4.97	4.985110035119444
1565832000	4.976	4.970136332631268
1565832600	4.978	4.9715283820709475
1565833200	4.987	4.9734714767055115
1565833800	4.993	4.981508752717056
1565834400	4.998	4.9879869574507225
1565835000	5.018	4.993637820754181
1565835600	5.025	5.011507670750164
1565836200	5.034	5.020985433527733
1565836800	5.005	5.030124123162529
1565837400	5.017	5.008005281863964
1565838000	5.052	5.012432119471024
1565838600	5.036	5.04127425685659
1565839200	5.047	5.034737530812658
1565839800	5.055	5.042151996048425
1565840400	5.055	5.050357436330689
1565841000	5.074	5.051677963300736
1565841600	5.075	5.068033337074892
1565842200	5.061	5.071565750172733
1565842800	5.052	5.060023685680139
1565843400	5.077	5.050915888811666
1565844000	5.065	5.06825940060696
1565844600	5.043	5.0630712533944555
1565845200	5.039	5.043682159101639
1565845800	5.028	5.035552840321985
1565846400	5.039	5.0257910350416015
1565847000	5.033	5.03229969589888
1565847600	5.018	5.029217517267863
1565848200	5.094	5.016233189286948
1565848800	5.086	5.075389665642984
1565849400	5.087	5.082427592682927
1565850000	5.065	5.085514731342249
1565850600	5.04	5.0683079287913495
1565851200	5.035	5.042046977393947
1565851800	5.03	5.03243902472819
1565852400	5.029	5.025952671512184
1565853000	5.023	5.02230794252417
1565853600	4.994	5.018787462935175
1565854200	4.994	4.9946773552918255
1565854800	4.993	4.990763600706827
1565855400	4.991	4.98956593676917
1565856000	5.013	4.985230182593498
1565857200	5.017	5.004350510766464
1565857800	5.013	5.0114198519175845
1565858400	5.011	5.01059238210758
1565859000	4.993	5.009423678436154
1565860200	4.931	4.993490822074592
1565860800	4.921	4.9388358524780385
1565861400	4.933	4.918701218782649
1565862000	4.937	4.924004226440681
1565862600	4.976	4.929681320639599
1565863200	4.988	4.963978042197642
1565863800	4.979	4.981967152130032
1565864400	5.007	4.979142664242577
1565865000	4.997	5.001692670180614
1565865600	4.998	4.997047177738643
1565866200	4.995	4.995555640353765
1565866800	5.001	4.992076725878506
1565867400	5.031	4.99559164172499
1565868000	5.018	5.021846546218282
1565868600	5.016	5.017031181738104
1565869200	5.012	5.014005297982205
1565869800	5.024	5.010550748448856
1565870400	5.033	5.018233996467895
1565871000	5.027	5.027454669764582
1565871600	5.035	5.024765517142128
1565872200	5.038	5.029562370547268
1565872800	5.052	5.03421306639031
1565873400	5.051	5.046228718987759
1565874000	5.049	5.048196480047899
1565874600	5.056	5.046401515600971
1565875200	5.063	5.050946852713038
1565875800	5.068	5.058329539709907
1565876400	5.173	5.063530082849269
1565877000	5.191	5.14885313190592
1565877600	5.188	5.1816589871985475
1565878200	5.19	5.188265137920049
1565878800	5.186	5.19148798862021
1565879400	5.184	5.18677555965456
1565880000	5.175	5.182676326867408
1565880600	5.175	5.173137424529614
1565881200	5.168	5.168569398555972
1565881800	5.15	5.163465724201583
1565882400	5.166	5.148748170669065
1565883000	5.161	5.158559195816777
1565883600	5.154	5.156938820277757
1565884200	5.154	5.148742113047127
1565884800	5.171	5.149330226541192
1565885400	5.163	5.16274354475352
1565886000	5.171	5.159733600921444
1565886600	5.167	5.1656847957097325
1565887200	5.141	5.163354575209912
1565887800	5.148	5.142297036142857
1565888400	5.118	5.142696570090368
1565889000	5.104	5.118678717515101
1565889600	5.104	5.101799588349531
1565890200	5.101	5.09793307537493
1565890800	5.082	5.095024239176688
1565891400	5.142	5.080257434143013
1565892000	5.114	5.125711179587448
1565892600	5.109	5.113146016379597
1565893200	5.13	5.107640814419761
1565893800	5.141	5.122741578926083
1565894400	5.144	5.134249957485775
1565895000	5.157	5.13986185535593
1565895600	5.154	5.1509526964691
1565896200	5.147	5.1504767823631985
1565896800	5.159	5.145702081994972
1565897400	5.155	5.153315905989625
1565898000	5.153	5.151498806797492
1565898600	5.16	5.149505592737035
1565899200	5.159	5.153131164816908
1565899800	5.15	5.155018863421038
1565900400	5.152	5.1480105054643355
1565901000	5.154	5.147458134399829
1565901600	5.152	5.148751452750525
1565902200	5.163	5.147755007712287
1565902800	5.159	5.156056226112927
1565903400	5.161	5.155155810088202
1565904000	5.169	5.156724121789399
1565904600	5.165	5.163211917836195
1565905200	5.161	5.161593613468814
1565905800	5.165	5.15793781104045
1565906400	5.162	5.15989572995553
1565907000	5.157	5.157834182741886
1565907600	5.158	5.153820970297517
1565908200	5.15	5.153295676167178
1565908800	5.136	5.146785854362574
1565909400	5.139	5.134368511972084
1565910000	5.142	5.133618756446236
1565910600	5.119	5.136125365512301
1565911200	5.119	5.118373739749752
1565911800	5.125	5.114432985894731
1565912400	5.109	5.118659547440043
1565913000	5.116	5.10696291235175
1565913600	5.099	5.110207665058327
1565914200	5.12	5.097250765503627
1565914800	5.134	5.111329585339718
1565915400	5.14	5.126298017886935
1565916000	5.162	5.134468260396081
1565916600	5.178	5.154430646511592
1565917200	5.174	5.171347955545044
1565917800	5.172	5.171826503688458
1565918400	5.168	5.171004420581976
1565919000	5.165	5.165647413732269
1565919600	5.182	5.161505226348535
1565920800	5.193	5.174135833862949
1565921400	5.181	5.185126469865684
1565922000	5.188	5.179189484687937
1565922600	5.181	5.182993950816171
1565923200	5.17	5.17840364683704
1565923800	5.174	5.168484268346638
1565924400	5.178	5.168618032358925
1565925000	5.179	5.171269562769817
1565925600	5.188	5.173432029174952
1565926200	5.189	5.181615634262297
1565926800	5.188	5.184335869515219
1565927400	5.193	5.1845197077206215
1565928000	5.191	5.187908893463895
1565928600	5.191	5.186900804729467
1565929200	5.189	5.186906029538695
1565929800	5.19	5.184728281630977
1565930400	5.183	5.18520286501774
1565931000	5.179	5.180010888441512
1565931600	5.178	5.175242432196672
1565932200	5.169	5.17335306652965
1565932800	5.169	5.165862955131111
1565933400	5.168	5.163970417926552
1565934000	5.17	5.163085345693976
1565934600	5.174	5.1645152722846035
1565935200	5.175	5.168305881282412
1565935800	5.119	5.170165596369337
1565936400	5.117	5.125864032355336
1565937000	5.107	5.113838403646862
1565937600	5.116	5.102656947067446
1565938200	5.135	5.1074289995161894
1565938800	5.13	5.124737993466404
1565939400	5.136	5.125059100733368
1565940000	5.151	5.131117133005087
1565940600	5.152	5.145309395756029
1565941200	5.156	5.148343766182692
1565941800	5.159	5.152151718040147
1565942400	5.164	5.1541454550142065
1565943000	5.168	5.158481566691501
1565943600	5.172	5.164088357799721
1565944800	5.164	5.167250281828893
1565945400	5.168	5.161828742237339
1565946000	5.165	5.1632881699288
1565946600	5.167	5.1609108175985074
1565947200	5.165	5.162381663545258
1565947800	5.17	5.160787650023925
1565948400	5.172	5.16415939529303
1565949000	5.166	5.166975071258877
1565949600	5.143	5.162955770692199
1565950200	5.143	5.14353646329237
1565950800	5.152	5.138853838651534
1565951400	5.151	5.1446587797773535
1565952000	5.158	5.145405083747195
1565952600	5.16	5.151756405097322
1565953200	5.156	5.154847723436553
1565953800	5.168	5.152838315696338
1565954400	5.171	5.162183472637563
1565955000	5.163	5.166198743541557
1565955600	5.176	5.160300648644566
1565956200	5.174	5.169305250663482
1565957400	5.164	5.16973314183096
1565958000	5.147	5.162400812884686
1565958600	5.153	5.146697149977648
1565959200	5.156	5.147088010561327
1565959800	5.152	5.149939955307344
1565960400	5.14	5.147452704690659
1565961000	5.125	5.137559473315884
1565961600	5.147	5.123666508139689
1565962200	5.155	5.137804861879557
1565962800	5.073	5.14799646544181
1565963400	5.091	5.08435154455838
1565964000	5.088	5.084015635380649
1565964600	5.09	5.081729066094557
1565965200	5.086	5.0830520859086485
1565965800	5.084	5.081701234479156
1565966400	5.075	5.078710113707665
1565967000	5.075	5.071897951783683
1565967600	5.068	5.071718663889127
1565968200	5.05	5.064929905573651
1565968800	5.066	5.049166967134494
1565969400	5.061	5.057325934263349
1565970000	5.054	5.055956348766986
1565970600	5.054	5.0522529282706605
1565971200	5.071	5.0499173240379935
1565971800	5.063	5.063580532265674
1565972400	5.071	5.060177769454391
1565973000	5.067	5.06629160505518
1565973600	5.041	5.0638671097533585
1565974200	5.048	5.042455567267374
1565974800	5.018	5.043227548385351
1565975400	5.004	5.018886222527077
1565976000	5.004	5.002200710732205
1565976600	5.001	4.9985583314012
1565977200	4.982	4.995770008344701
1565977800	5.042	4.980614382607539
1565978400	5.014	5.0270832088883965
1565979000	5.009	5.013671374648475
1565979600	5.03	5.008003103081924
1565980200	5.041	5.023493405658994
1565980800	5.044	5.034959325407599
1565981400	5.057	5.040231252172698
1565982000	5.054	5.051610205173805
1565982600	5.047	5.050976089551127
1565983200	5.059	5.045877791366334
1565983800	5.055	5.054038517515565
1565984400	5.053	5.051904298030966
1565985000	5.06	5.050101301348631
1565985600	5.059	5.05389630153652
1565986200	5.05	5.05552859696848
1565986800	5.054	5.048448165493689
1565987400	5.052	5.049745805520343
1565988000	5.063	5.048147534209967
1565988600	5.059	5.0569400212759525
1565989200	5.061	5.055466155957685
1565989800	5.069	5.057036505512076
1565990400	5.065	5.064031268929664
1565991000	5.065	5.061951464445908
1565991600	5.057	5.061679191019556
1565992200	5.058	5.05500084244747
1565992800	5.05	5.0537440981423405
1565993400	5.036	5.047349588662054
1565994000	5.039	5.034686935802594
1565994600	5.042	5.034140572911937
1565995800	5.019	5.036775957547868
1565996400	5.019	5.018563427810537
1565997000	5.017	5.015373147992236
1565997600	5.025	5.012820348393393
1565998200	5.009	5.018812264345569
1565998800	5.016	5.007710862585832
1565999400	4.999	5.010884486614288
1566000600	5.02	4.997949228811808
1566001800	5.034	5.012437391902067
1566002400	5.062	5.027056341247137
1566003000	5.078	5.053161007807301
1566003600	5.074	5.071502649048367
1566004200	5.072	5.072717933284078
[truncated: 10,574 more rows]
