# Supplementary material for: A novel dissolved oxygen prediction model based on enhanced semi-naive Bayes for ocean ranches in northeast China
Source: PeerJ Comput Sci. 2021 Jun 11;7:e591. doi: 10.7717/peerj-cs.591 (PMC8205303; doi:10.7717/peerj-cs.591)
Supplement: Supplemental Information 1 — Source code for prediction algorithms built in Go, and source code for comparison algorithms and other related methods built in Python. [file peerj-cs-07-591-s001.zip › packet/Result-SVR/Result-SVR-15.csv]

1564267200	4.306	4.2600591114855435
1564267800	4.353	4.294195314340484
1564268400	4.341	4.346157295185566
1564269000	4.425	4.341655528727221
1564269600	4.349	4.4125374032974705
1564270200	4.301	4.360709673989734
1564270800	4.322	4.31109423212899
1564271400	4.293	4.3209975240217835
1564272000	4.257	4.2922526536996966
1564272600	4.353	4.261919906100461
1564273200	4.426	4.336335178688874
1564273800	4.377	4.4131757946919725
1564274400	4.493	4.387255352647456
1564275000	4.326	4.4834612912116665
1564275600	4.392	4.351336144042829
1564276200	4.404	4.3880538778320854
1564276800	4.372	4.39861356146134
1564277400	4.433	4.3752432412136955
1564278000	4.33	4.4212591666024235
1564278600	4.553	4.345310766088337
1564279200	4.453	4.520464313173997
1564279800	4.537	4.4638799794269515
1564280400	4.498	4.53574046505951
1564281000	4.572	4.498969982053877
1564281600	4.67	4.568299666429871
1564282200	4.782	4.6518768040599285
1564282800	4.688	4.766909870858734
1564283400	4.55	4.70633805588837
1564284000	4.597	4.576493207804638
1564284600	4.571	4.595560805362633
1564285200	4.535	4.5641410608111705
1564285800	4.426	4.5395469941310616
1564286400	4.457	4.435043290027103
1564287000	4.419	4.450149183353893
1564287600	4.464	4.418843596577815
1564288200	4.515	4.4575763181511014
1564288800	4.605	4.506670626336025
1564289400	4.565	4.5940518793581715
1564290000	4.582	4.57275040720482
1564290600	4.416	4.582335761830514
1564291200	4.567	4.4411372157451
1564291800	4.493	4.545174464974446
1564292400	4.529	4.496765160647658
1564293000	4.578	4.5204943582390875
1564293600	4.711	4.566597899227633
1564294200	4.685	4.691005012264221
1564294800	4.703	4.690132051752527
1564295400	4.688	4.708533585255395
1564296000	4.633	4.695885613296935
1564296600	4.603	4.641096218943129
1564297200	4.632	4.608015845661467
1564297800	4.676	4.619720182264397
1564298400	4.697	4.66510533580396
1564299000	4.732	4.688485336958241
1564299600	4.615	4.726743942150357
1564300200	4.541	4.635304325707181
1564300800	4.435	4.558217898486205
1564301400	4.595	4.447974303281758
1564302000	4.521	4.564108204866898
1564302600	4.602	4.5219276947471965
1564303200	4.593	4.588459253923842
1564303800	4.495	4.592056763878979
1564304400	4.442	4.513143387662852
1564305000	4.294	4.452133391121571
1564305600	4.435	4.3099119267327115
1564306200	4.478	4.408982343168208
1564306800	4.536	4.460602467605743
1564307400	4.364	4.528667967886129
1564308000	4.498	4.384245201554428
1564308600	4.602	4.48693845042608
1564309200	4.662	4.5859804889999065
1564309800	4.434	4.658471765697078
1564310400	4.621	4.4681401836368
1564311000	4.57	4.594245719663067
1564311600	4.601	4.571404140359581
1564312200	4.543	4.594272702319384
1564312800	4.469	4.550297505571601
1564313400	4.473	4.480093664027552
1564314000	4.595	4.469801937800937
1564314600	4.527	4.5686116336612095
1564315200	4.553	4.534726745401816
1564315800	4.529	4.549078105382472
1564316400	4.494	4.534663643619076
1564317000	4.542	4.494740662848411
1564317600	4.391	4.536715986551527
1564318200	4.398	4.410207764771943
1564318800	4.501	4.393924936404281
1564319400	4.456	4.480285593886301
1564320000	4.402	4.459966445083238
1564320600	4.47	4.4084361384314334
1564321200	4.375	4.463426557365169
1564321800	4.492	4.386818629907947
1564322400	4.502	4.475333487344293
1564323000	4.363	4.50002381533938
1564323600	4.295	4.381646636497624
1564324200	4.457	4.304142167767885
1564324800	4.409	4.430546118091246
1564325400	4.344	4.410284061929511
1564326000	4.338	4.354754536027915
1564326600	4.316	4.338526379906299
1564327200	4.379	4.315001827390663
1564327800	4.361	4.371276378335395
1564328400	4.427	4.360580017959148
1564329600	4.513	4.41874636358467
1564330200	4.539	4.501716457590192
1564330800	4.455	4.540120244392361
1564331400	4.405	4.469103922259106
1564332000	4.535	4.418296094088328
1564332600	4.313	4.5162341068813685
1564333200	4.422	4.339001594831101
1564333800	4.41	4.406703464891455
1564334400	4.321	4.4027303141483305
1564335000	4.238	4.336160761364612
1564335600	4.333	4.247220667395348
1564336200	4.389	4.316882161767786
1564336800	4.372	4.37842491635879
1564337400	4.339	4.374707340032155
1564338000	4.171	4.346039146315776
1564338600	4.313	4.188548152580283
1564339200	4.29	4.297172162435907
1564339800	4.327	4.284285515608706
1564340400	4.207	4.321626699219633
1564341000	4.09	4.219709928509
1564341600	4.408	4.10598293766378
1564342200	4.465	4.360684158194227
1564342800	4.274	4.457621840894651
1564343400	4.353	4.3089808316455755
1564344000	4.366	4.341060673394228
1564344600	4.293	4.368003317924094
1564345200	4.311	4.299316960629488
1564345800	4.297	4.30666223206
1564346400	4.23	4.2945362982215185
1564347000	4.36	4.235497626052795
1564347600	4.331	4.340642916807492
1564348200	4.255	4.326533665876435
1564348800	4.265	4.269212915599954
1564349400	4.196	4.268295869621793
1564350000	4.184	4.199277599010145
1564350600	4.425	4.182582207779002
1564351200	4.205	4.392232287338895
1564351800	4.136	4.232638846780412
1564352400	4.121	4.146601951080826
1564353000	3.978	4.120480283595776
1564353600	3.916	3.990188739866351
1564354200	4.052	3.9153629841517064
1564354800	4.03	4.024211715223675
1564355400	3.98	4.027008811523726
1564356000	3.878	3.984433780482824
1564356600	4.029	3.887629748362554
1564357200	3.935	4.00455147977466
1564357800	4.004	3.950430627747734
1564358400	4.033	3.995594523886006
1564359000	4.278	4.02287591229498
1564359600	4.306	4.2602693833382554
1564360200	4.203	4.315382797212935
1564360800	4.318	4.224401099973735
1564361400	4.395	4.311062322301284
1564362000	4.404	4.39059892096299
1564362600	4.516	4.413911324988255
1564363200	4.466	4.497649125540313
1564363800	4.404	4.480481554719922
1564364400	4.401	4.417209269953335
1564365000	4.221	4.40302632604872
1564365600	4.362	4.246658693032118
1564366200	4.371	4.336119764889361
1564366800	4.467	4.360771443574441
1564367400	4.328	4.447616597103234
1564368000	4.368	4.34574570225765
1564368600	4.413	4.370907638014099
1564369200	4.238	4.404102485404451
1564369800	4.077	4.263597763491088
1564370400	4.272	4.094817808594816
1564371000	4.243	4.234754317077058
1564371600	4.315	4.244739200312582
1564372200	4.5	4.301860289887231
1564372800	4.324	4.475710235090327
1564373400	4.262	4.354733235051324
1564374000	4.282	4.2791185967259615
1564374600	4.427	4.277143668447174
1564375200	4.351	4.40460929643209
1564375800	4.37	4.356419267159982
1564376400	4.421	4.369226778065855
1564377000	4.378	4.406716790635705
1564377600	4.323	4.387731113584228
1564378200	4.097	4.33595769760659
1564378800	4.227	4.123695305656309
1564379400	4.043	4.209537335773627
1564380000	4.244	4.054613292775903
1564380600	4.244	4.212329292974683
1564381200	4.267	4.234770671641488
1564381800	4.232	4.273547428096502
1564382400	4.387	4.239511228658969
1564383000	4.354	4.369903679711551
1564383600	4.382	4.366905110950225
1564384200	4.463	4.380429690972633
1564384800	4.429	4.456912484861708
1564385400	4.37	4.430668953050271
1564386000	4.359	4.385338662574693
1564386600	4.38	4.357373773874127
1564387200	4.196	4.3762008672456485
1564387800	4.347	4.220907715500041
1564388400	4.454	4.323262109175856
1564389000	4.408	4.427207953727623
1564389600	4.474	4.419513084170364
1564390200	4.372	4.468945359574006
1564390800	4.414	4.388683870320647
1564391400	4.349	4.413808038109019
1564392000	4.384	4.355336990190107
1564392600	4.411	4.377621455530947
1564393200	4.329	4.399561422514874
1564393800	4.336	4.343398368516641
1564394400	4.615	4.331875125310395
1564395000	4.409	4.570744408760968
1564395600	4.044	4.443336999328982
1564396200	4.192	4.098579685440665
1564396800	4.52	4.17126862348963
1564397400	4.489	4.461613798641459
1564398000	4.399	4.492204112141673
1564398600	4.28	4.412170568069047
1564399200	4.269	4.298492237120914
1564399800	4.298	4.268731200607772
1564400400	4.17	4.286761196522053
1564401000	4.151	4.171380123047216
1564401600	4.2	4.144839319196251
1564402200	4.291	4.186895240785952
1564402800	4.263	4.2698119949751
1564403400	4.074	4.264193538686008
1564404000	4.251	4.107184385412605
1564404600	4.259	4.228598703880595
1564405200	3.949	4.253206031214225
1564405800	3.79	3.982369142152977
1564406400	3.989	3.79489623653086
1564407000	3.786	3.9575667720228385
1564407600	3.621	3.8011453684859275
1564408200	3.483	3.621234796503095
1564408800	3.425	3.468953143276406
1564409400	3.818	3.4090816391463132
1564410000	3.838	3.774098324558339
1564410600	4.086	3.8341394461308007
1564411200	3.803	4.075989531412853
1564411800	4.184	3.837760142581847
1564412400	4.334	4.15839392876735
1564413000	4.243	4.327265315636476
1564413600	3.997	4.277552267583834
1564414200	4.208	4.030774040046537
1564414800	4.285	4.184172578324839
1564416000	4.113	4.282515018750062
1564416600	4.174	4.131113231203548
1564417200	4.223	4.155982409718392
1564417800	4.193	4.191779185550679
1564418400	4.113	4.201914796577629
1564419000	4.275	4.112270545087682
1564419600	4.26	4.241300346941765
1564420200	4.295	4.261566309940226
1564420800	4.002	4.295206128155373
1564421400	4.018	4.033108199861935
1564422000	4.255	4.014582252209309
1564422600	4.237	4.220119689240352
1564423200	4.205	4.233843574179081
1564423800	4.284	4.208450241777802
1564424400	4.34	4.272064523556026
1564425000	4.353	4.340280876481295
1564425600	4.248	4.352415641619341
1564426200	4.259	4.26795738973986
1564426800	4.256	4.257056548919589
1564427400	4.188	4.255328951166465
1564428000	4.154	4.193770707057543
1564428600	4.043	4.1496222831286875
1564429200	4.27	4.059247722578516
1564429800	4.225	4.23454280969542
1564430400	4.321	4.223705772497235
1564431000	4.259	4.315826472411947
1564431600	4.142	4.268186209909791
1564432200	4.133	4.165075678463838
1564432800	4.145	4.132262101861951
1564433400	4.085	4.136938635698268
1564434000	4.273	4.090044937463107
1564434600	4.137	4.241433377264146
1564435200	4.192	4.1576911038154005
1564435800	4.169	4.184029515965552
1564436400	4.162	4.172422624392162
1564437000	4.028	4.167034086034295
1564437600	4.173	4.042480703970651
1564438200	4.154	4.1524034078759
1564438800	4.222	4.153186923160671
1564439400	4.168	4.214386160479805
1564440000	4.33	4.178352211349718
1564440600	4.122	4.308392149248692
1564441200	3.903	4.15591443656734
1564441800	4.096	3.9317421428908466
1564442400	4.206	4.062674900852368
1564443000	4.057	4.185956859251546
1564443600	4.021	4.07975043269472
1564444200	4.152	4.014966723913545
1564444800	4.128	4.13427698845636
1564445400	4.181	4.1326194689072215
1564446000	4.045	4.1786848365371805
1564446600	4.134	4.0548409727415615
1564447200	4.144	4.125311527605513
1564447800	4.167	4.143208452815189
1564448400	4.02	4.159425542347835
1564449000	3.898	4.035019159845105
1564449600	3.828	3.917806323845281
1564450200	3.98	3.83096078581971
1564450800	4.027	3.9467525387115323
1564451400	3.966	4.019285856638525
1564452000	3.975	3.9701831842350943
1564452600	3.932	3.9754221601574153
1564453200	4.112	3.9356919095301275
1564453800	4.092	4.094476210465619
1564454400	4.074	4.097367775464458
1564455000	3.865	4.0821502108178676
1564455600	3.77	3.8891825789717345
1564456200	3.879	3.7811009080395133
1564456800	4.127	3.8553562276528277
1564457400	3.894	4.090239309920327
1564458000	4.162	3.9236149874976123
1564458600	4.234	4.125033417602553
1564459200	4.208	4.226005560126366
1564459800	4.064	4.227150753210882
1564460400	3.937	4.087420775808195
1564461000	3.808	3.9530229795714207
1564461600	3.921	3.8264696957084454
1564462200	4.051	3.89574451927874
1564462800	4.08	4.021397055710564
1564463400	4.136	4.06518081507612
1564464000	4.246	4.13454205122097
1564464600	4.355	4.22873023013684
1564465200	3.784	4.348757352853111
1564465800	4.568	3.866229308870571
1564466400	4.376	4.459407009482288
1564467000	4.493	4.391067149431571
1564467600	4.392	4.495091662732139
1564468200	4.442	4.383957096859705
1564468800	4.39	4.445094755494305
1564469400	4.315	4.3883114733992965
1564470000	4.304	4.323745221878284
1564470600	4.173	4.292458795920192
1564471200	4.19	4.1733427613870635
1564471800	4.183	4.199861349774608
1564472400	4.218	4.1448859349483484
1564473000	4.265	4.2202518864656655
1564473600	4.258	4.254503251525744
1564474200	4.104	4.255102889890414
1564474800	4.113	4.124700838742162
1564475400	4.069	4.108826956790172
1564476000	4.122	4.070883190466227
1564476600	4.032	4.10876830674982
1564477200	4.076	4.038328435277387
1564477800	4.069	4.067297289131674
1564478400	4.192	4.067990055772228
1564479000	4.055	4.179812971607383
1564479600	4.109	4.073683228476259
1564480200	4.06	4.103736201026
1564480800	4.145	4.067697331344168
1564482000	4.232	4.134142456798634
1564482600	4.138	4.222207202605611
1564483200	4.19	4.152334891938713
1564483800	4.087	4.189092606122937
1564484400	4.057	4.098539919569697
1564485000	4.04	4.06486154356733
1564485600	3.908	4.033713578662859
1564486200	3.926	3.9249428128353405
1564486800	4.216	3.9150115274574064
1564487400	4.351	4.172567517455851
1564488000	4.383	4.34039645912872
1564488600	4.231	4.390939741077743
1564489200	4.369	4.264440089860364
1564489800	4.226	4.360346394960865
1564490400	4.305	4.247543668373257
1564491000	4.364	4.295261588626653
1564491600	4.187	4.344588282642458
1564492200	4.241	4.217470185426207
1564492800	4.235	4.2324970329989435
1564493400	4.368	4.222894173260511
1564494000	4.11	4.347564477300461
1564494600	4.352	4.144488703510192
1564495200	4.25	4.321997780788275
1564495800	4.424	4.253035125310907
1564496400	4.145	4.409436815290366
1564497000	4.202	4.178413314922796
1564497600	4.195	4.194269833977208
1564498200	3.977	4.194116526622921
1564498800	4.075	3.996565951411628
1564499400	4.088	4.056443719859627
1564500000	4.412	4.072069419186619
1564500600	4.328	4.377730437324989
1564501200	4.272	4.33368272302567
1564501800	4.215	4.2953658078625345
1564502400	4.217	4.224062639933444
1564503000	4.164	4.22020270836384
1564503600	4.136	4.165261097132351
1564504200	4.095	4.127155763620815
1564504800	4.151	4.101739746132979
1564505400	4.216	4.133693938421887
1564506000	4.225	4.207136951411455
1564506600	4.21	4.219913371595606
1564507200	4.17	4.217588555367597
1564507800	4.141	4.179756937426543
1564508400	4.294	4.143821095730419
1564509000	4.097	4.273720935933826
1564509600	4.099	4.122122471141739
1564510200	4.335	4.0987252355773744
1564510800	4.509	4.2982064187670534
1564511400	4.429	4.489882399191964
1564512000	4.456	4.449444030292653
1564512600	4.397	4.46235996281167
1564513200	4.196	4.4132582835975045
1564513800	4.326	4.226718504513432
1564514400	4.259	4.304908583381062
1564515000	4.313	4.252839116132062
1564515600	4.226	4.305019294990881
1564516200	4.185	4.231183906226771
1564516800	4.169	4.188487683677313
1564517400	4.246	4.168878001007773
1564518000	4.171	4.237681125220168
1564518600	4.27	4.176715342822496
1564519200	4.273	4.254138529423228
1564519800	4.286	4.276536111178629
1564520400	4.113	4.284313599976217
1564521000	4.071	4.137484651887534
1564521600	4.171	4.075309689052322
1564522200	4.293	4.153222914096686
1564522800	4.168	4.274553489861139
1564524000	4.119	4.18436104969715
1564524600	4.215	4.123946180869485
1564525200	4.224	4.2044793330242
1564525800	4.185	4.222301998641608
1564526400	4.146	4.192480068279005
1564527000	4.084	4.147956443059543
1564527600	4.021	4.09340022303134
1564528200	4.138	4.024717496182497
1564528800	3.965	4.116235835091591
1564529400	4.042	3.981062655929974
1564530000	3.952	4.03300631463612
1564530600	3.949	3.9569391253200505
1564531200	3.959	3.945357043604933
1564531800	3.937	3.9537366285287745
1564532400	3.858	3.937290416834191
1564533000	4.156	3.864595804759171
1564533600	4.233	4.118393240847598
1564534200	4.247	4.235389454252625
1564534800	4.355	4.257178495734538
1564535400	4.304	4.352332423552622
1564536000	4.353	4.3231535578633595
1564536600	4.241	4.357248479181065
1564537200	4.3	4.2591909715021465
1564537800	4.171	4.294498836803189
1564538400	4.191	4.185584988506755
1564539000	4.096	4.193378150199987
1564539600	4.191	4.095301984050352
1564540200	4.201	4.174525014437039
1564540800	4.382	4.194821584481027
1564541400	4.24	4.353393012662268
1564542000	4.376	4.264430891349129
1564542600	4.349	4.3646930457932545
1564543200	4.233	4.357073786194301
1564543800	4.124	4.251447491569212
1564544400	3.928	4.1382046256603555
1564545000	3.83	3.9468664880314237
1564545600	4.167	3.838173698581182
1564546200	4.434	4.106679438782733
1564546800	4.255	4.39380046773546
1564547400	4.187	4.285020677904182
1564548000	4.197	4.207205768957648
1564548600	4.571	4.199306483811382
1564549200	4.465	4.5243643573723205
1564549800	4.285	4.483174671057023
1564550400	4.33	4.306810058710706
1564551000	4.375	4.320429423286146
1564551600	4.211	4.364779908977284
1564552200	4.399	4.225681987560265
1564552800	4.507	4.360345970197069
1564553400	4.431	4.476806148311082
1564554000	4.329	4.437574077030405
1564554600	4.402	4.347343222704165
1564555200	4.337	4.388799437215365
1564555800	4.317	4.3480691216424106
1564556400	4.393	4.318026547680017
1564557000	4.348	4.371735184473783
1564557600	4.37	4.350568473112379
1564558200	4.372	4.3709387914040905
1564558800	4.269	4.367779134738023
1564559400	4.301	4.285097062541493
1564560000	4.279	4.298442137418915
1564560600	4.471	4.278464081684742
1564561200	4.383	4.441814540764923
1564561800	4.195	4.394952911110504
1564562400	4.333	4.226571382797767
1564563000	4.218	4.311343268571966
1564563600	4.258	4.232125514031472
1564564200	4.377	4.25101227951477
1564564800	4.131	4.3523542765302325
1564565400	4.207	4.1664719290804815
1564566000	4.137	4.193623399105747
1564566600	4.165	4.141555895694277
1564567200	4.176	4.159221988055225
1564567800	4.154	4.169213961863938
1564568400	4.124	4.158849584900326
1564569000	4.036	4.121523183010159
1564569600	4.067	4.0456263165114015
1564570200	4.08	4.063070909140954
1564570800	4.112	4.068585034075864
1564571400	4.034	4.113499616991465
1564572000	3.982	4.037784566110098
1564572600	3.839	3.987074772004403
1564573200	4.039	3.852756373933295
1564573800	4.321	4.00824774404902
1564574400	4.327	4.287804425887517
1564575000	4.401	4.339547944065813
1564575600	4.435	4.404820757749749
1564576200	4.399	4.439687209915462
1564576800	4.488	4.418875434648677
1564577400	4.31	4.481800033085395
1564578000	4.284	4.3391271449312825
1564578600	4.334	4.2882031334828365
1564579200	4.266	4.322396542423093
1564579800	4.297	4.270517267849584
1564580400	4.157	4.283173991308284
1564581000	4.168	4.179212270003538
1564582800	4.198	4.163918415720826
1564583400	4.264	4.1855932534484275
1564584000	4.156	4.257313257093732
1564584600	4.005	4.165691207055521
1564585200	4.231	4.02277237783755
1564585800	4.009	4.200553896611879
1564586400	4.091	4.028947476048852
1564587000	3.96	4.082219389173147
1564587600	3.954	3.9631346092129736
1564588200	3.857	3.956122790785111
1564588800	4.022	3.8587188146683227
1564589400	3.85	3.9945409148149364
1564590000	3.703	3.865731784387821
1564590600	3.867	3.711004635688017
1564591200	3.302	3.8437340264068767
1564591800	3.233	3.3369409156119447
1564592400	3.015	3.2140986793738158
1564593000	3.035	2.979065274744756
1564593600	2.907	2.9902160806382736
1564594200	2.532	2.869159419723161
1564594800	2.948	2.4800002451321546
1564595400	3.758	2.881081650527017
1564596000	3.985	3.7335335074575773
1564596600	4.029	4.03969496551495
1564597200	3.969	4.0174136106253115
1564597800	3.972	3.953936045662526
1564598400	4.101	3.994644544526982
1564599000	4.331	4.094512108589682
1564599600	4.104	4.309950787581452
1564600200	4.176	4.148233390092373
1564600800	4.226	4.194911227310299
1564601400	4.258	4.193834755647314
1564602000	4.251	4.204895894928479
1564602600	4.496	4.220825037045475
1564603200	4.324	4.421501392544428
1564603800	4.26	4.340895904525566
1564604400	4.43	4.276464631314652
1564605000	4.201	4.400609348538424
1564605600	4.438	4.229854442395494
1564606200	4.497	4.407124642900264
1564606800	4.326	4.472978460749321
1564607400	4.262	4.356342443749734
1564608000	4.154	4.270460815440138
1564608600	4.183	4.1724562486694055
1564609200	4.263	4.169124383190906
1564609800	4.358	4.2462182080806725
1564610400	4.175	4.340849402373337
1564611000	4.369	4.1906472392425
1564611600	4.329	4.351596326162289
1564612200	4.342	4.331259505585398
1564612800	4.323	4.346265243668187
1564613400	4.381	4.328837957848645
1564614000	4.227	4.371629714399454
1564614600	4.294	4.245866408084779
1564615200	4.554	4.282578316868154
1564615800	4.535	4.511767205550062
1564616400	4.432	4.5369068175049385
1564617000	4.384	4.459501470150807
1564617600	4.314	4.39164417694826
1564618200	4.449	4.327883976888085
1564618800	4.255	4.425065383834532
1564619400	4.2	4.275170784145756
1564620000	4.332	4.202837724053727
1564620600	4.269	4.307719352632081
1564621200	4.42	4.274183996039929
1564621800	4.259	4.397817977461775
1564622400	4.182	4.283136222149734
1564623000	4.416	4.198351125899018
1564623600	4.536	4.376864968328737
1564624200	4.548	4.52361259523926
1564624800	4.474	4.55032973331077
1564625400	4.477	4.489170258580043
1564626000	4.412	4.4853663794274095
1564626600	4.383	4.415228076882892
1564627200	4.405	4.391463289004419
1564627800	4.486	4.39144530992904
1564628400	4.506	4.467831659579474
1564629000	4.343	4.4994235357096155
1564629600	4.278	4.365295046675772
1564630200	4.168	4.2937539149996145
1564630800	4.337	4.183379316495765
1564631400	4.196	4.306243888640909
1564632000	4.397	4.202816961904683
1564632600	4.32	4.370828431867065
1564633200	4.477	4.327238310683314
1564633800	4.545	4.464617323652711
1564634400	4.264	4.540335467122766
1564635000	4.293	4.31064679338558
1564635600	4.35	4.293867210420899
1564636200	4.263	4.330952519990871
1564636800	4.394	4.272049550568363
1564637400	4.582	4.364043978028172
1564638000	4.579	4.554552676884468
1564638600	4.633	4.577472870842227
1564639200	4.374	4.634416903348324
1564639800	4.35	4.423205008976734
1564640400	4.474	4.3579714653322075
1564641000	4.436	4.450630426919283
1564641600	4.556	4.426854921065519
1564642200	4.526	4.529527224069413
1564642800	4.2	4.52935644868914
1564643400	4.49	4.25419615734425
1564644000	4.461	4.4455070790634
1564644600	4.506	4.460474056702272
1564645200	4.447	4.496773398564694
1564645800	4.568	4.449508414207281
1564646400	4.505	4.553346773972797
1564647000	4.558	4.50778814145696
1564647600	4.61	4.558000170411595
1564648200	4.575	4.600453457484484
1564648800	4.526	4.5765050576135575
1564649400	4.474	4.53626111253912
1564650000	4.462	4.472908691257738
1564650600	4.403	4.466215856631714
1564651200	4.368	4.407235442994404
1564654200	4.393	4.370005937549064
1564654800	4.262	4.382590241521641
1564655400	4.342	4.279432004280034
1564656000	3.98	4.328996555752202
1564656600	3.749	4.018764386942328
1564657200	3.676	3.7621976197431573
1564657800	3.613	3.6558033624160697
1564658400	3.534	3.585324563743211
1564659000	3.586	3.5084362885674985
1564659600	3.415	3.552512123663403
1564660200	3.342	3.4123596873026387
1564660800	3.179	3.3200383175626986
1564661400	3.123	3.1588215969343723
1564662000	3.265	3.0820303032568677
1564662600	4.242	3.23310804972973
1564663200	4.446	4.187901128369067
1564663800	4.463	4.49099534073746
1564664400	4.397	4.4966183501178945
1564665000	4.263	4.415015243177111
1564665600	4.2	4.300067893609145
1564666200	4.251	4.218615688456145
1564666800	4.23	4.230703306446963
1564667400	4.263	4.2256742840496155
1564668000	4.21	4.253321810915701
1564668600	4.324	4.204218562728948
1564669200	4.298	4.238764404571988
1564669800	4.023	4.27860663492563
1564670400	4.248	4.080354200637698
1564671000	4.202	4.20276601805398
1564671600	4.306	4.200537126016082
1564672200	4.291	4.2950112484438785
1564672800	4.359	4.286244407684155
1564673400	3.942	4.358622883037581
1564674000	4.194	3.9980506490312075
1564674600	4.276	4.15846840469334
1564675800	4.338	4.252076268918481
1564676400	4.051	4.331417417191531
1564677000	4.195	4.0891597908046435
1564677600	3.934	4.168815403460326
1564678200	3.629	3.9679414171459557
1564678800	3.583	3.6573979918628794
1564679400	3.657	3.564756717117711
1564680000	4.164	3.618274620452569
1564680600	4.14	4.113510857758093
1564681200	3.892	4.143884162039371
1564681800	3.679	3.929789780326673
1564682400	3.526	3.6981425469278904
1564683000	3.691	3.536926328519005
1564683600	3.783	3.650978516778565
1564684200	4.115	3.7502941366586247
1564684800	4.044	4.0771374474357485
1564685400	4.238	4.054166250492275
1564686000	4.108	4.218013462961169
1564686600	4.017	4.115587765230988
1564687200	4.049	4.038616811237988
1564687800	4.282	4.04912718055948
1564688400	4.572	4.2448510832242485
1564689000	4.604	4.540950551585213
1564689600	4.513	4.601712186517912
1564690200	4.383	4.539395631576955
1564690800	4.332	4.4062388462624025
1564691400	4.399	4.351892044930682
1564692000	4.263	4.376306078711261
1564692600	4.371	4.27292754277118
1564693200	4.291	4.346178441925544
1564693800	4.346	4.293503272979952
1564694400	4.295	4.337196856828626
1564695000	4.421	4.297861741562398
1564695600	4.348	4.4073535800679045
1564696200	4.405	4.357694477755491
1564696800	4.426	4.397502275379298
1564697400	4.415	4.423001177249566
1564698000	4.339	4.416305626137154
1564698600	4.369	4.353665959266328
1564699200	4.394	4.361597725693934
1564699800	4.344	4.390243390226489
1564700400	4.592	4.3481450337948235
1564701000	4.421	4.556624017561953
1564701600	4.483	4.442369215966448
1564702200	4.473	4.483864260513525
1564702800	4.777	4.472445312303563
1564703400	4.697	4.734342036774467
1564704000	4.486	4.705961426654978
1564704600	4.481	4.529685504764103
1564705200	4.5	4.485886327856126
1564705800	4.51	4.490078654429644
1564706400	4.456	4.50294277469838
1564707000	4.507	4.451572943262872
1564707600	4.526	4.498878538806336
1564708200	4.428	4.513118908790072
1564708800	4.53	4.4455856811833865
1564709400	4.436	4.5159936260634534
1564710000	4.496	4.449730854334062
1564710600	4.524	4.48615343594201
1564711200	4.533	4.511661850292509
1564711800	4.393	4.533061548463911
1564712400	4.464	4.412316324798832
1564713000	4.447	4.45598432503912
1564713600	4.28	4.444906506518776
1564714200	4.19	4.300566077111395
1564714800	4.124	4.20088702331812
1564715400	4.28	4.121543562996451
1564716000	4.228	4.255758803389027
1564716600	4.259	4.228216460216109
1564717200	4.276	4.256625287939082
1564717800	4.22	4.27417246205146
1564718400	4.23	4.232564885818576
1564719000	4.235	4.228678367299961
1564719600	4.478	4.231453006709769
1564720200	4.293	4.450790465987166
1564720800	4.196	4.31485778175771
1564721400	4.417	4.2142634241209205
1564722000	4.188	4.3802911765612675
1564722600	4.036	4.223011409888883
1564723200	4.329	4.057211922624464
1564723800	4.052	4.275211147163373
1564724400	3.91	4.087077704473151
1564725000	3.779	3.923195359237478
1564725600	4.13	3.7825963337615205
1564726200	4.093	4.073660513373447
1564726800	4.129	4.09900575070001
1564727400	4.001	4.130841039079484
1564728000	4.191	4.006995726686446
1564728600	4.196	4.17261361476435
1564729200	4.317	4.205230809631961
1564729800	4.575	4.295946301233174
1564730400	4.487	4.546983764851796
1564731000	4.571	4.509143431871796
1564731600	4.667	4.572929240852478
1564732200	4.573	4.647174505534554
1564732800	4.616	4.601289020874917
1564733400	4.718	4.61011876742932
1564734000	4.773	4.698910112395895
1564734600	4.786	4.752885089311711
1564735200	4.333	4.78057470947822
1564735800	4.203	4.423602797175368
1564736400	4.345	4.238154699975532
1564737000	4.258	4.317425459947186
1564737600	4.295	4.248156727900709
1564738200	4.487	4.27739160428941
1564738800	4.572	4.4575630270098845
1564739400	4.545	4.5627673663754855
1564740000	4.513	4.559630074118491
1564740600	4.48	4.533010558884464
1564741200	4.474	4.490092891894996
1564741800	4.379	4.467467332379544
1564742400	4.53	4.3768249506666566
1564743000	4.543	4.49758165622721
1564743600	4.592	4.536579912987648
1564744200	4.545	4.585526399536927
1564744800	4.484	4.551262840151407
1564745400	4.493	4.501145353873592
1564746000	4.455	4.494178896194699
1564746600	4.357	4.45678500102435
1564747200	4.438	4.366072073217974
1564747800	4.353	4.420378565279248
1564748400	4.443	4.362585369368361
1564749000	4.37	4.427310390845983
1564749600	4.414	4.380419314555562
1564750200	4.371	4.41118833620809
1564750800	4.528	4.375448191351687
1564751400	4.638	4.509003650051802
1564752000	4.569	4.622911064358148
1564752600	4.429	4.584172700703217
1564753200	4.393	4.4560977713327965
1564753800	4.409	4.3976514434490594
1564754400	4.381	4.4055218306977
1564755000	4.212	4.375601808363281
1564755600	4.491	4.232307927747166
1564756200	4.342	4.444476430210943
1564756800	4.376	4.358423462948554
1564757400	4.371	4.3769448076848425
1564758000	4.31	4.370142137857503
1564758600	4.352	4.3227357841189455
1564759200	4.28	4.343426294983024
1564759800	4.263	4.282060400630765
1564760400	4.214	4.26320819927701
1564761000	4.183	4.213417212281746
1564761600	4.315	4.189466022728797
1564762200	4.105	4.287106188607393
1564762800	4.249	4.1353937187190315
1564763400	4.263	4.231192685925706
1564764000	4.356	4.253911321791206
1564764600	4.474	4.353255086686557
1564765200	4.263	4.460111329830154
1564765800	4.401	4.298575111158183
1564766400	4.12	4.388720204839533
1564767000	4.217	4.152872085263587
1564767600	4.258	4.206157371301049
1564768200	4.216	4.234533471221727
1564768800	4.241	4.2274703805624645
1564769400	3.998	4.228734498951646
1564770000	4.141	4.029155057800092
1564770600	4.198	4.124432807018525
1564771200	4.167	4.178041593666037
1564771800	4.172	4.178557186305936
1564772400	4.25	4.162437374356381
1564773000	4.184	4.244751733136564
1564773600	4.191	4.195498718371816
1564774200	4.257	4.187542920200582
1564774800	4.262	4.252436909704635
1564775400	4.116	4.259606181473728
1564776000	4.206	4.140062600196657
1564776600	4.184	4.189246953283239
1564777200	4.326	4.183418544617014
1564777800	4.273	4.310947422617925
1564778400	4.385	4.278814637359689
1564779000	4.503	4.373812818913148
1564779600	4.401	4.489839334731439
1564780200	4.468	4.42488544345603
1564780800	4.436	4.465375072150945
1564781400	4.428	4.4408943480265
1564782000	4.236	4.4352024561897725
1564782600	4.359	4.257583026033254
1564783200	4.399	4.343003919257049
1564783800	4.406	4.380246071598788
1564784400	4.38	4.406818033718889
1564785000	4.417	4.382623122008996
1564785600	4.431	4.411256990879299
1564786200	4.542	4.433957211475484
1564786800	4.403	4.5269070721728095
1564787400	4.367	4.424660757289178
1564788000	4.486	4.372631395419985
1564788600	4.489	4.467618628624743
1564789200	4.427	4.483096450291139
1564789800	4.506	4.437006972125316
1564790400	4.514	4.495641060105704
1564791000	4.527	4.511678689487699
1564791600	4.549	4.525282096678052
1564792200	4.415	4.549184942800202
1564792800	4.497	4.434810590436884
1564793400	4.374	4.48607269750325
1564794000	4.424	4.386858772146448
1564794600	4.562	4.413548137327026
1564795200	4.315	4.537083282263714
1564795800	4.104	4.351846609681244
1564796400	4.114	4.1322715553548965
1564797000	4.282	4.107150715090077
1564797600	5.039	4.251558332387344
1564798200	5.042	4.926671289059594
1564798800	5.019	5.049385329498631
1564799400	5.019	5.0509546523637
1564800000	5.017	5.028134384659268
1564800600	5.025	5.037105648302605
1564801200	5.009	5.025927096022471
1564801800	5.016	5.002734846930445
1564802400	4.999	4.983885802025383
1564803000	5.02	4.9782869155279466
1564803600	5.034	5.011919256894052
1564804200	5.04	5.012843866215974
1564804800	5.062	5.032347304099424
1564805400	5.078	5.0398870193813154
1564806000	5.074	5.066412856968395
1565313000	5.072	5.073151705851345
1565313600	5.068	5.071438740555439
1565314200	5.065	5.066616356685206
1565314800	5.082	5.062249912614102
1565315400	5.093	5.075352006693514
1565316000	5.081	5.086441024475898
1565316600	5.088	5.080170437580872
1565317200	5.081	5.084256831815812
1565317800	5.07	5.079471055870578
1565318400	5.074	5.069460604637786
1565319000	5.078	5.069848175455384
1565319600	5.079	5.072526728101139
1565320200	5.088	5.074443886293802
1565320800	5.089	5.082789160097466
1565321400	5.088	5.085436783708638
1565322000	5.093	5.085522613945183
1565322600	5.091	5.089106019675841
1565323200	5.091	5.087914355568508
1565323800	5.089	5.087830666035807
1565324400	5.09	5.085687502042085
1565325000	5.083	5.086158375479463
1565325600	5.079	5.0808626436846644
1565326200	5.078	5.07626089603553
1565326800	5.069	5.074386945081067
1565327400	5.069	5.066831568348418
1565328000	5.068	5.065045212357076
1565328600	5.07	5.064124642345497
1565329200	5.074	5.065611895993684
1565329800	5.075	5.069393253248112
1565330400	5.019	5.071238500440145
1565331000	5.017	5.026061458268725
1565331600	5.007	5.014584497888668
1565332200	5.016	5.003463505194741
1565332800	5.035	5.0086430078925295
1565333400	5.03	5.026116960358431
1565334000	5.036	5.026278178855724
1565334600	5.051	5.032062067525242
1565335200	5.052	5.046428240432356
1565335800	5.056	5.0494457126040935
1565336400	5.059	5.053057770197938
1565337000	5.064	5.055203918834112
1565337600	5.068	5.059206276458048
1565338200	5.072	5.064759885189469
1565338800	5.064	5.068258740403543
1565340000	5.068	5.062727937813694
1565340600	5.065	5.064455010112523
1565341200	5.067	5.062001004381955
1565341800	5.065	5.063471028707761
1565342400	5.07	5.061909094337272
1565343000	5.073	5.065393227424584
1565343600	5.072	5.068872121923854
1565344200	5.066	5.069005528342561
1565344800	5.043	5.0640486839655745
1565345400	5.043	5.044219775450908
1565346000	5.052	5.039575516247999
1565346600	5.051	5.04576488240266
1565347200	5.058	5.046584456812393
1565347800	5.06	5.0527210706811285
1565348400	5.056	5.056140716648199
1565349000	5.068	5.053740458011292
1565349600	5.071	5.063388788233138
1565350200	5.063	5.067197068933454
1565350800	5.076	5.061183270005167
1565351400	5.074	5.070424186335308
1565352000	5.064	5.070619637777815
1565352600	5.047	5.0631059562363765
1565353200	5.053	5.04745249107129
1565353800	5.056	5.048226401782069
1565354400	5.052	5.051009632396049
1565355000	5.04	5.048613242609685
1565355600	5.025	5.038490314682617
1565356200	5.047	5.024480140546629
1565356800	5.055	5.039122969996105
1565357400	5.012	5.049223805198446
1565358000	5.009	5.016444698035637
1565358600	5.009	5.00664595699375
1565359200	4.991	5.004560716787299
1565359800	5.008	4.989594484107943
1565360400	4.993	5.001291093071373
1565361000	4.979	4.990680439040511
1565361600	4.998	4.977434040123385
1565362200	4.961	4.991522146554283
1565362800	4.959	4.96380022792659
1565363400	4.98	4.956640453053829
1565364000	5.007	4.971888342685982
1565364600	5.008	4.996809420125042
1565365200	5.016	5.004873134006329
1565365800	5.022	5.0130230297706575
1565366400	5.022	5.018928471990817
1565367000	5.02	5.02083316291523
1565367600	5.015	5.018250946127095
1565368200	5.015	5.013215901477359
1565368800	5.006	5.0115432580429555
1565369400	5.005	5.003563794672574
1565370000	5.012	5.002400995035813
1565370600	5.012	5.007524387622295
1565371200	5.021	5.008475752684607
1565371800	4.993	5.0160189864546725
1565372400	4.976	4.995316250776475
1565373000	4.974	4.976640705650878
1565373600	4.99	4.970895308835531
1565374200	4.995	4.98256121506685
1565374800	4.998	4.989354187223653
1565375400	5.003	4.993968407266507
1565376000	4.983	4.99913230438983
1565376600	5.009	4.98461098870194
1565377200	5.013	5.002621080348764
1565377800	5.023	5.008861787931289
1565378400	5.027	5.017902951805915
1565379000	5.019	5.022985477031125
1565379600	5.03	5.018265055322836
1565380200	5.026	5.025974485952613
1565380800	5.027	5.024457658519466
1565381400	5.025	5.023740424699732
1565382000	5.029	5.022150176783429
1565382600	5.02	5.024900278744344
1565383200	5.016	5.018234216971449
1565383800	5.02	5.014461426330453
1565384400	5.004	5.015678082823914
1565385000	4.941	5.003408831347767
1565385600	4.927	4.94900953967176
1565386200	4.92	4.926030155046569
1565386800	4.935	4.915566031421153
1565387400	4.921	4.925980467222441
1565388000	4.965	4.917986251736654
1565388600	4.979	4.953552447714415
1565389200	5.006	4.973150145683799
1565389800	4.997	5.000458762431822
1565390400	5.003	4.998284319821649
1565391000	4.988	5.001681182181939
1565391600	4.978	4.988205323023044
1565392200	4.997	4.977065353194685
1565392800	5.001	4.9901818219709755
1565393400	4.998	4.995810408923427
1565394000	5.005	4.995128528682151
1565394600	5.005	5.001215122304785
1565395200	4.995	5.0031177204591515
1565395800	4.995	4.994465571459035
1565396400	4.986	4.9928900796685545
1565397000	4.989	4.983837834822989
1565397600	4.993	4.984936309683821
1565398200	4.988	4.988379909961652
1565398800	4.97	4.985556041991565
1565399400	4.976	4.970575662729759
1565400000	4.978	4.97202915829249
1565400600	4.987	4.973919635911744
1565401200	4.993	4.982042900854883
1565401800	4.998	4.988510205021436
1565402400	5.018	4.994104978460539
1565403000	5.025	5.011975866683622
1565403600	5.034	5.021492732438745
1565404200	5.005	5.030649548610209
1565404800	5.017	5.00841454755148
1565405400	5.052	5.012862529061226
1565406000	5.036	5.041734345530897
1565406600	5.047	5.035278312094444
1565407200	5.055	5.042731433528853
1565407800	5.055	5.050856305902631
1565408400	5.074	5.052174489008087
1565409000	5.075	5.068644282605316
1565409600	5.061	5.072219666872357
1565410200	5.052	5.060521791319624
1565410800	5.077	5.051376664807374
1565411400	5.065	5.068738435067373
1565412000	5.043	5.063546129541147
1565412600	5.039	5.044272273946498
1565413200	5.028	5.036016100556289
1565413800	5.039	5.02615330363322
1565414400	5.033	5.03282538864377
1565415000	5.018	5.0297947601108906
1565415600	5.084	5.016711283359993
1565416200	5.094	5.067857309934184
1565416800	5.086	5.087653584848971
1565417400	5.087	5.086222775633962
1565418000	5.065	5.086619134944225
1565418600	5.05	5.066775533014309
1565419200	5.04	5.050388064716934
1565419800	5.035	5.038573986942199
1565420400	5.03	5.030058794785949
1565421000	5.029	5.0255776321026016
1565421600	5.023	5.024439621740121
1565422200	4.994	5.020327806142332
1565422800	4.994	4.996861841046318
1565423400	4.993	4.989916728565481
1565424000	4.991	4.9883716347538005
1565424600	5.013	4.986570871927249
1565425200	5.017	5.004517486333391
1565425800	5.013	5.01233124701179
1565426400	5.011	5.011023788149574
1565427000	4.993	5.009633984788382
1565427600	4.931	4.993828215868664
1565428200	4.921	4.939044691274364
1565428800	4.933	4.918948798498388
1565429400	4.937	4.924282358488845
1565430000	4.976	4.9301472669566655
1565430600	4.988	4.9646506247584306
1565431200	4.979	4.982542773317105
1565431800	5.007	4.979628757812942
1565432400	4.997	5.002246869403445
1565433000	4.998	4.997528652810877
1565433600	4.995	4.99597500698027
1565434200	5.001	4.992379222681991
1565434800	5.031	4.995798640590502
1565435400	5.018	5.02222234779971
1565436000	5.016	5.017585725903621
1565436600	5.012	5.014582399687841
1565437200	5.024	5.011065152656592
1565437800	5.033	5.018837159902867
1565438400	5.027	5.027993113981425
1565439000	5.035	5.025372536998319
1565439600	5.038	5.030056811220559
1565440200	5.052	5.034656541693921
1565440800	5.051	5.046761929604862
1565441400	5.049	5.048752118751349
1565442000	5.056	5.046978311450481
1565442600	5.063	5.051433768593616
1565443200	5.173	5.058809193593693
1565443800	5.191	5.14841049679414
1565444400	5.188	5.182760355412544
1565445000	5.19	5.188876104797231
1565445600	5.186	5.19180636981182
1565446200	5.184	5.18764414447212
1565446800	5.175	5.183351183536289
1565447400	5.175	5.17415596007794
1565448000	5.168	5.168664050193265
1565448600	5.15	5.163775598421436
1565449200	5.166	5.1494828230124305
1565449800	5.161	5.159249275122113
1565450400	5.154	5.157609530251585
1565451000	5.154	5.149365669488987
1565451600	5.171	5.149802047904685
1565452800	5.163	5.16318431873808
1565453400	5.171	5.160105049783105
1565454000	5.167	5.166155417899465
1565454600	5.141	5.163706759355457
1565455200	5.148	5.14261223494559
1565455800	5.118	5.143037449220033
1565456400	5.104	5.119018940533959
1565457000	5.104	5.102146172142819
1565457600	5.101	5.0983260837387405
1565458200	5.082	5.095423332384669
1565458800	5.142	5.08060163713604
1565459400	5.114	5.126273658873403
1565460000	5.109	5.1135305285887975
1565460600	5.13	5.108101366361002
1565461200	5.141	5.123082814166289
1565461800	5.144	5.134647034940979
1565462400	5.157	5.140199881910497
1565463000	5.154	5.1514200515165305
1565463600	5.147	5.150749979294795
1565464200	5.159	5.146035736712546
1565464800	5.155	5.153799981188975
1565465400	5.153	5.152001137585654
1565466000	5.16	5.150047437869573
1565466600	5.159	5.1536822596528316
1565467200	5.15	5.155471250733532
1565467800	5.152	5.148460383849648
1565468400	5.154	5.148018908203082
1565469000	5.152	5.149258662796619
1565469600	5.163	5.148250895706442
1565470200	5.159	5.15656874881745
1565470800	5.161	5.155608290563681
1565471400	5.169	5.157162273438528
1565472000	5.165	5.163676190397475
1565472600	5.161	5.162061856849533
1565473200	5.165	5.158374461846746
1565473800	5.162	5.16035746734588
1565474400	5.157	5.158251009774616
1565475000	5.158	5.15424851810406
1565475600	5.15	5.153749249741853
1565476200	5.136	5.147218102994794
1565476800	5.139	5.134790608942998
1565477400	5.142	5.134068661084039
1565478000	5.119	5.136565068421523
1565478600	5.119	5.118785039986797
1565479200	5.117	5.114853503397562
1565479800	5.125	5.112593015455859
1565480400	5.109	5.118757903675559
1565481000	5.116	5.107595918861695
1565481600	5.099	5.11070267320546
1565482200	5.12	5.09782494512028
1565482800	5.134	5.112087361398907
1565483400	5.14	5.126739059135989
1565484000	5.162	5.135105365975369
1565484600	5.178	5.154307063625637
1565485200	5.174	5.171863604860289
1565485800	5.172	5.172729294274946
1565486400	5.168	5.171128542562439
1565487000	5.165	5.1661361035082916
1565487600	5.182	5.1619075639336245
1565488200	5.193	5.17465385849594
1565488800	5.181	5.185669989679218
1565489400	5.188	5.179711108462714
1565490000	5.181	5.183543843223616
1565490600	5.17	5.1789364891640375
1565491200	5.174	5.169034813417392
1565491800	5.178	5.169192298293182
1565492400	5.179	5.171793816681275
1565493000	5.188	5.173863282662828
1565493600	5.189	5.1820834862682155
1565494200	5.188	5.184780600449692
1565494800	5.193	5.184981668520906
1565495400	5.191	5.188413449961783
1565496000	5.191	5.187387293734075
1565496600	5.189	5.187341285758444
1565497200	5.19	5.185139993020979
1565497800	5.183	5.185619184884113
1565498400	5.179	5.180411035615376
1565499000	5.178	5.175693772884854
1565499600	5.169	5.173805827060369
1565500200	5.169	5.166313693685058
1565500800	5.168	5.164420013803439
1565501400	5.17	5.163524082837949
1565502000	5.174	5.164941414827015
1565502600	5.175	5.168738378983021
1565503200	5.119	5.170598872720942
1565503800	5.117	5.126152394158809
1565504400	5.107	5.1141579769591425
1565505000	5.116	5.102937622223307
1565505600	5.13	5.1078596649366
1565506200	5.136	5.121160756574885
1565506800	5.151	5.129399791627561
1565507400	5.152	5.144364854407197
1565508000	5.156	5.149562406039109
1565508600	5.159	5.1530167126003725
1565509200	5.164	5.1559118651258835
1565509800	5.168	5.159069931220621
1565510400	5.172	5.162965963226811
1565511000	5.164	5.168142470951422
1565511600	5.168	5.161785943472515
1565512800	5.165	5.164192444150837
1565513400	5.167	5.161720112621404
1565514000	5.165	5.162640066466195
1565514600	5.17	5.161318777284349
1565515800	5.173	5.164687730341264
1565516400	5.172	5.168244773874315
1565517000	5.166	5.168415796393306
1565517600	5.143	5.163524683692723
1565518200	5.143	5.14393681550375
1565518800	5.152	5.139016540201823
1565519400	5.151	5.1450741324492615
1565520000	5.158	5.145912234328083
1565520600	5.16	5.152005531471029
1565521200	5.156	5.155447188612467
1565521800	5.168	5.153197431113627
1565522400	5.171	5.162743974741668
1565523000	5.163	5.1665212342853035
1565523600	5.176	5.160748473183044
1565524200	5.174	5.1697756059077085
1565524800	5.164	5.170096666790884
1565525400	5.147	5.162773578799886
1565526000	5.153	5.14709924380165
1565526600	5.156	5.147548530236154
1565527200	5.152	5.1503843983757545
1565527800	5.14	5.147972619877281
1565528400	5.125	5.137999927058073
1565529000	5.147	5.124046828083815
1565529600	5.155	5.138228276853184
1565530200	5.073	5.148493020007364
1565530800	5.091	5.084709800562769
1565531400	5.088	5.084343561964768
1565532000	5.09	5.08195043204827
1565532600	5.086	5.083464173459744
1565533200	5.084	5.082154714225428
1565533800	5.075	5.079145662487694
1565534400	5.075	5.0720909509888115
1565535000	5.068	5.072121517210457
1565535600	5.05	5.0652808980932855
1565536200	5.066	5.049533612907463
1565536800	5.054	5.057690127821038
1565537400	5.054	5.050510450796546
1565538000	5.071	5.051257578503104
1565538600	5.063	5.063768687077466
1565539200	5.071	5.06054469143442
1565539800	5.067	5.06651069000009
1565540400	5.041	5.064816930079983
1565541000	5.048	5.042499003798737
1565541600	5.018	5.0437947236570695
1565542200	5.004	5.018984021264824
1565542800	5.004	5.002184488233092
1565543400	5.001	4.99960107208556
1565544000	4.982	4.995879494596547
1565544600	5.042	4.981058235957919
1565545200	5.014	5.02770546462078
1565546400	5.009	5.0141076416210355
1565547000	5.03	5.008497113680402
1565547600	5.041	5.0238803800835266
1565548200	5.044	5.035373101706474
1565548800	5.057	5.04062022855152
1565549400	5.054	5.052102962096331
1565550000	5.047	5.05126744756902
1565550600	5.059	5.046235551171408
1565551200	5.055	5.054545567060318
1565551800	5.053	5.052389795117572
1565552400	5.06	5.050658899237262
1565553000	5.059	5.054456076762689
1565553600	5.05	5.05594727041192
1565554200	5.052	5.048932238045246
1565554800	5.054	5.048702894071384
1565555400	5.052	5.0499107622139014
1565556000	5.063	5.048820836569
1565556600	5.059	5.057337900213683
1565557200	5.061	5.0561511474277205
1565557800	5.069	5.057753297073686
1565558400	5.065	5.064355494053306
1565559000	5.061	5.062591567953389
1565559600	5.065	5.058845465291525
1565560200	5.062	5.060981351006615
1565560800	5.057	5.058785274301738
1565561400	5.058	5.054695575561163
1565562000	5.05	5.054382283589903
1565562600	5.036	5.0477225665860415
1565563200	5.039	5.035214691393885
1565563800	5.042	5.034717608469351
1565564400	5.019	5.037233460951515
1565565000	5.019	5.019184990685014
1565565600	5.017	5.015457329985283
1565566200	5.025	5.013204129917285
1565566800	5.009	5.019490572875864
1565567400	5.016	5.008054824760966
1565568000	4.999	5.011408453543594
1565568600	5.02	4.998228821243162
1565569200	5.034	5.012896934394567
1565569800	5.04	5.027504760709474
1565570400	5.062	5.035804438736297
1565571000	5.078	5.055168465461704
1565571600	5.074	5.072586520890348
1565572200	5.072	5.073151705851345
1565572800	5.068	5.071438740555439
1565573400	5.065	5.066616356685206
1565574000	5.082	5.062249912614102
1565574600	5.093	5.075352006693514
1565575200	5.081	5.086441024475898
1565575800	5.088	5.080170437580872
1565576400	5.081	5.084256831815812
1565577000	5.07	5.079471055870578
1565577600	5.074	5.069460604637786
1565578200	5.078	5.069848175455384
1565578800	5.079	5.072526728101139
1565579400	5.088	5.074443886293802
1565580000	5.089	5.082789160097466
1565580600	5.088	5.085436783708638
1565581200	5.093	5.085522613945183
1565581800	5.091	5.089106019675841
1565582400	5.091	5.087914355568508
1565583000	5.089	5.087830666035807
1565583600	5.09	5.085687502042085
1565584200	5.083	5.086158375479463
1565584800	5.079	5.0808626436846644
1565585400	5.078	5.07626089603553
1565586000	5.069	5.074386945081067
1565586600	5.069	5.066831568348418
1565587200	5.068	5.065045212357076
1565587800	5.07	5.064124642345497
1565588400	5.074	5.065611895993684
1565589000	5.075	5.069393253248112
1565589600	5.019	5.071238500440145
1565590200	5.017	5.026061458268725
1565590800	5.007	5.014584497888668
1565591400	5.016	5.003463505194741
1565592000	5.035	5.0086430078925295
1565592600	5.03	5.026116960358431
1565593200	5.036	5.026278178855724
1565593800	5.051	5.032062067525242
1565594400	5.052	5.046428240432356
1565595000	5.056	5.0494457126040935
1565595600	5.059	5.053057770197938
1565596200	5.064	5.055203918834112
1565596800	5.068	5.059206276458048
1565597400	5.072	5.064759885189469
1565598000	5.064	5.068258740403543
1565599200	5.068	5.062727937813694
1565599800	5.065	5.064455010112523
1565600400	5.067	5.062001004381955
1565601000	5.065	5.063471028707761
1565601600	5.07	5.061909094337272
1565602200	5.073	5.065393227424584
1565602800	5.072	5.068872121923854
1565603400	5.066	5.069005528342561
1565604000	5.043	5.0640486839655745
1565604600	5.043	5.044219775450908
1565605200	5.052	5.039575516247999
1565605800	5.051	5.04576488240266
1565606400	5.058	5.046584456812393
1565607000	5.06	5.0527210706811285
1565607600	5.056	5.056140716648199
1565608200	5.068	5.053740458011292
1565608800	5.071	5.063388788233138
1565609400	5.063	5.067197068933454
1565610000	5.076	5.061183270005167
1565610600	5.074	5.070424186335308
1565611200	5.064	5.070619637777815
1565611800	5.047	5.0631059562363765
1565612400	5.053	5.04745249107129
1565613000	5.056	5.048226401782069
1565613600	5.052	5.051009632396049
1565614200	5.04	5.048613242609685
1565614800	5.025	5.038490314682617
1565615400	5.047	5.024480140546629
1565616000	5.055	5.039122969996105
1565616600	5.012	5.049223805198446
1565617200	5.009	5.016444698035637
1565617800	5.009	5.00664595699375
1565618400	4.991	5.004560716787299
1565619000	5.008	4.989594484107943
1565619600	4.993	5.001291093071373
1565620200	4.979	4.990680439040511
1565620800	4.998	4.977434040123385
1565621400	4.961	4.991522146554283
1565622000	4.959	4.96380022792659
1565622600	4.98	4.956640453053829
1565623200	5.007	4.971888342685982
1565623800	5.008	4.996809420125042
1565624400	5.016	5.004873134006329
1565625000	5.022	5.0130230297706575
1565625600	5.022	5.018928471990817
1565626200	5.02	5.02083316291523
1565626800	5.015	5.018250946127095
1565627400	5.015	5.013215901477359
1565628000	5.006	5.0115432580429555
1565628600	5.005	5.003563794672574
1565629200	5.012	5.002400995035813
1565629800	5.012	5.007524387622295
1565630400	5.021	5.008475752684607
1565631000	4.993	5.0160189864546725
1565631600	4.976	4.995316250776475
1565632200	4.974	4.976640705650878
1565632800	4.99	4.970895308835531
1565633400	4.995	4.98256121506685
1565634000	4.998	4.989354187223653
1565634600	5.003	4.993968407266507
1565635200	5.013	4.99913230438983
1565635800	5.023	5.009193158489175
1565636400	5.027	5.019276372960729
1565637000	5.019	5.024051864987882
1565637600	5.03	5.017866635187978
1565638200	5.026	5.02501478055866
1565638800	5.027	5.023769127282671
1565639400	5.025	5.024252296186436
1565640000	5.029	5.022514210089707
1565640600	5.02	5.024908305324581
1565641200	5.016	5.018365276128186
1565641800	5.02	5.014022828181882
1565642400	5.004	5.0159732807461115
1565643000	4.941	5.00335049396312
1565643600	4.927	4.949018208942798
1565645400	4.92	4.926030155046569
1565646000	4.935	4.915566031421153
1565646600	4.921	4.925980467222441
1565647200	4.965	4.917986251736654
1565647800	4.979	4.953552447714415
1565648400	5.006	4.973150145683799
1565649000	4.997	5.000458762431822
1565649600	5.003	4.998284319821649
1565650200	4.988	5.001681182181939
1565650800	4.978	4.988205323023044
1565651400	4.997	4.977065353194685
1565652000	5.001	4.9901818219709755
1565652600	4.998	4.995810408923427
1565653200	5.005	4.995128528682151
1565653800	5.005	5.001215122304785
1565654400	4.995	5.0031177204591515
1565655000	4.995	4.994465571459035
1565655600	4.986	4.9928900796685545
1565656200	4.989	4.983837834822989
1565656800	4.993	4.984936309683821
1565657400	4.988	4.988379909961652
1565658000	4.97	4.985556041991565
1565658600	4.976	4.970575662729759
1565659200	4.978	4.97202915829249
1565659800	4.987	4.973919635911744
1565660400	4.993	4.982042900854883
1565661000	4.998	4.988510205021436
1565661600	5.018	4.994104978460539
1565662200	5.025	5.011975866683622
1565662800	5.034	5.021492732438745
1565663400	5.005	5.030649548610209
1565664000	5.017	5.00841454755148
1565664600	5.052	5.012862529061226
1565665200	5.036	5.041734345530897
1565665800	5.047	5.035278312094444
1565666400	5.055	5.042731433528853
1565667000	5.055	5.050856305902631
1565667600	5.074	5.052174489008087
1565668200	5.075	5.068644282605316
1565668800	5.061	5.072219666872357
1565669400	5.052	5.060521791319624
1565670000	5.077	5.051376664807374
1565670600	5.065	5.068738435067373
1565671200	5.043	5.063546129541147
1565671800	5.039	5.044272273946498
1565672400	5.028	5.036016100556289
1565673000	5.039	5.02615330363322
1565673600	5.033	5.03282538864377
1565674200	5.018	5.0297947601108906
1565674800	5.084	5.016711283359993
1565675400	5.094	5.067857309934184
1565676000	5.086	5.087653584848971
1565676600	5.087	5.086222775633962
1565677200	5.065	5.086619134944225
1565677800	5.05	5.066775533014309
1565678400	5.04	5.050388064716934
1565679000	5.035	5.038573986942199
1565679600	5.03	5.030058794785949
1565680200	5.029	5.0255776321026016
1565680800	5.023	5.024439621740121
1565681400	4.994	5.020327806142332
1565682000	4.994	4.996861841046318
1565682600	4.993	4.989916728565481
1565683200	4.991	4.9883716347538005
1565683800	5.013	4.986570871927249
1565684400	5.017	5.004517486333391
1565685000	5.013	5.01233124701179
1565685600	5.011	5.011023788149574
1565686200	4.993	5.009633984788382
1565686800	4.931	4.993828215868664
1565687400	4.921	4.939044691274364
1565688000	4.933	4.918948798498388
1565688600	4.937	4.924282358488845
1565689200	4.976	4.9301472669566655
1565689800	4.988	4.9646506247584306
1565690400	4.979	4.982542773317105
1565691000	5.007	4.979628757812942
1565691600	4.997	5.002246869403445
1565692200	4.998	4.997528652810877
1565692800	4.995	4.99597500698027
1565693400	5.001	4.992379222681991
1565694000	5.031	4.995798640590502
1565694600	5.016	5.02222234779971
1565695200	5.012	5.015960979761221
1565695800	5.024	5.0109861123955515
1565696400	5.033	5.019995233874225
1565697000	5.027	5.028039463492418
1565697600	5.035	5.025270716200385
1565698200	5.038	5.031382865040406
1565698800	5.052	5.033567745361184
1565699400	5.051	5.046653438539396
1565700000	5.049	5.048554023438476
1565700600	5.056	5.047161587032292
1565701200	5.063	5.052060114424392
1565701800	5.068	5.058214320040264
1565702400	5.073	5.064188651553362
1565703000	5.091	5.069365189671899
1565704200	5.088	5.084406126389778
1565704800	5.09	5.085483534619663
1565705400	5.086	5.087663123019175
1565706000	5.084	5.0842450065152205
1565706600	5.075	5.081506077710445
1565707200	5.075	5.073175140181798
1565707800	5.068	5.071465687823809
1565708400	5.05	5.065193411229228
1565709000	5.066	5.049523409443736
1565709600	5.061	5.0591410222131135
1565710200	5.054	5.057451189870909
1565710800	5.071	5.051614817985015
1565711400	5.063	5.064197553891723
1565712000	5.071	5.060588149480901
1565712600	5.067	5.066399208698177
1565713200	5.048	5.064733174190235
1565713800	5.018	5.048125823721365
1565714400	5.004	5.020452510722086
1565715000	5.004	5.002597032230601
1565715600	5.001	4.998570892889749
1565716200	4.982	4.996350455879297
1565716800	5.042	4.980098581770701
1565717400	5.009	5.027104708045574
1565718000	5.03	5.0107478023958345
1565718600	5.041	5.0247085874279325
1565719800	5.044	5.03684555283302
1565720400	5.057	5.040492075142961
1565721000	5.054	5.051898206399407
1565721600	5.047	5.052148841888742
1565722200	5.059	5.045222969124993
1565723400	5.055	5.054445301567648
1565724000	5.053	5.052201176620995
1565724600	5.06	5.050309142973022
1565725200	5.059	5.056076416526306
1565725800	5.05	5.054655361157859
1565726400	5.052	5.049241389806593
1565727000	5.054	5.048676172238621
1565728200	5.052	5.0499107622139014
1565728800	5.063	5.048820836569
1565729400	5.059	5.057337900213683
1565730000	5.061	5.0561511474277205
1565730600	5.069	5.057753297073686
1565731200	5.065	5.064355494053306
1565731800	5.061	5.062591567953389
1565732400	5.065	5.058845465291525
1565733000	5.062	5.060981351006615
1565733600	5.057	5.058785274301738
1565734200	5.058	5.054695575561163
1565734800	5.05	5.054382283589903
1565735400	5.036	5.0477225665860415
1565736000	5.039	5.035214691393885
1565736600	5.042	5.034717608469351
1565737200	5.019	5.037233460951515
1565737800	5.019	5.019184990685014
1565738400	5.017	5.015457329985283
1565739000	5.025	5.013204129917285
1565739600	5.009	5.019490572875864
1565740200	5.016	5.008054824760966
1565740800	4.999	5.011408453543594
1565741400	5.02	4.998228821243162
1565742000	5.034	5.012896934394567
1565742600	5.04	5.027504760709474
1565743200	5.062	5.035804438736297
1565743800	5.078	5.055168465461704
1565744400	5.074	5.072586520890348
1565745000	5.072	5.073151705851345
1565745600	5.068	5.071438740555439
1565746200	5.065	5.066616356685206
1565746800	5.082	5.062249912614102
1565747400	5.093	5.075352006693514
1565748000	5.081	5.086441024475898
1565748600	5.088	5.080170437580872
1565749200	5.081	5.084256831815812
1565749800	5.07	5.079471055870578
1565750400	5.074	5.069460604637786
1565751000	5.078	5.069848175455384
1565751600	5.079	5.072526728101139
1565752200	5.088	5.074443886293802
1565752800	5.089	5.082789160097466
1565753400	5.088	5.085436783708638
1565754000	5.093	5.085522613945183
1565754600	5.091	5.089106019675841
1565755200	5.091	5.087914355568508
1565755800	5.089	5.087830666035807
1565756400	5.059	5.085687502042085
1565757000	5.064	5.061092821048064
1565757600	5.068	5.059899899927242
1565758200	5.072	5.062535425073693
1565758800	5.064	5.066475385941676
1565759400	5.068	5.0615602596792
1565760000	5.065	5.063653279225691
1565760600	5.067	5.061964340742596
1565761200	5.065	5.063697287909765
1565761800	5.07	5.061784939011989
1565762400	5.073	5.065383278386136
1565763000	5.072	5.068385264260038
1565763600	5.066	5.068623383128161
1565764200	5.043	5.0643660740294045
1565764800	5.043	5.044164425477492
1565778000	5.052	5.039575516247999
1565778600	5.051	5.04576488240266
1565779200	5.058	5.046584456812393
1565779800	5.06	5.0527210706811285
1565780400	5.056	5.056140716648199
1565781000	5.068	5.053740458011292
1565781600	5.071	5.063388788233138
1565782200	5.063	5.067197068933454
1565782800	5.076	5.061183270005167
1565783400	5.074	5.070424186335308
1565784000	5.064	5.070619637777815
1565784600	5.047	5.0631059562363765
1565785200	5.053	5.04745249107129
1565785800	5.056	5.048226401782069
1565786400	5.052	5.051009632396049
1565787000	5.04	5.048613242609685
1565787600	5.025	5.038490314682617
1565788200	5.047	5.024480140546629
1565788800	5.055	5.039122969996105
1565789400	5.012	5.049223805198446
1565790000	5.009	5.016444698035637
1565790600	5.009	5.00664595699375
1565791200	4.991	5.004560716787299
1565791800	5.008	4.989594484107943
1565792400	4.993	5.001291093071373
1565793000	4.979	4.990680439040511
1565793600	4.998	4.977434040123385
1565794200	4.961	4.991522146554283
1565794800	4.959	4.96380022792659
1565795400	4.98	4.956640453053829
1565796000	5.007	4.971888342685982
1565796600	5.008	4.996809420125042
1565797200	5.016	5.004873134006329
1565797800	5.022	5.0130230297706575
1565798400	5.022	5.018928471990817
1565799000	5.02	5.02083316291523
1565799600	5.015	5.018250946127095
1565800200	5.015	5.013215901477359
1565800800	5.006	5.0115432580429555
1565801400	5.005	5.003563794672574
1565802000	5.012	5.002400995035813
1565802600	5.012	5.007524387622295
1565803200	5.021	5.008475752684607
1565803800	4.993	5.0160189864546725
1565804400	4.976	4.995316250776475
1565805000	4.974	4.976640705650878
1565805600	4.99	4.970895308835531
1565806200	4.995	4.98256121506685
1565806800	4.998	4.989354187223653
1565807400	5.003	4.993968407266507
1565808000	4.983	4.99913230438983
1565808600	5.009	4.98461098870194
1565809200	5.013	5.002621080348764
1565809800	5.023	5.008861787931289
1565810400	5.027	5.017902951805915
1565811000	5.019	5.022985477031125
1565811600	5.03	5.018265055322836
1565812200	5.026	5.025974485952613
1565812800	5.027	5.024457658519466
1565813400	5.025	5.023740424699732
1565814000	5.029	5.022150176783429
1565814600	5.02	5.024900278744344
1565815200	5.016	5.018234216971449
1565815800	5.02	5.014461426330453
1565816400	5.004	5.015678082823914
1565817000	4.941	5.003408831347767
1565817600	4.927	4.94900953967176
1565818200	4.92	4.926030155046569
1565818800	4.935	4.915566031421153
1565819400	4.921	4.925980467222441
1565820000	4.965	4.917986251736654
1565820600	4.979	4.953552447714415
1565821200	5.006	4.973150145683799
1565821800	4.997	5.000458762431822
1565822400	5.003	4.998284319821649
1565823000	4.988	5.001681182181939
1565823600	4.978	4.988205323023044
1565824200	4.997	4.977065353194685
1565824800	5.001	4.9901818219709755
1565825400	4.998	4.995810408923427
1565826000	5.005	4.995128528682151
1565826600	5.005	5.001215122304785
1565827200	4.995	5.0031177204591515
1565827800	4.995	4.994465571459035
1565828400	4.986	4.9928900796685545
1565829000	4.989	4.983837834822989
1565829600	4.993	4.984936309683821
1565830200	4.988	4.988379909961652
1565830800	4.97	4.985556041991565
1565831400	4.976	4.970575662729759
1565832000	4.978	4.97202915829249
1565832600	4.987	4.973919635911744
1565833200	4.993	4.982042900854883
1565833800	4.998	4.988510205021436
1565834400	5.018	4.994104978460539
1565835000	5.025	5.011975866683622
1565835600	5.034	5.021492732438745
1565836200	5.005	5.030649548610209
1565836800	5.017	5.00841454755148
1565837400	5.052	5.012862529061226
1565838000	5.036	5.041734345530897
1565838600	5.047	5.035278312094444
1565839200	5.055	5.042731433528853
1565839800	5.055	5.050856305902631
1565840400	5.074	5.052174489008087
1565841000	5.075	5.068644282605316
1565841600	5.061	5.072219666872357
1565842200	5.052	5.060521791319624
1565842800	5.077	5.051376664807374
1565843400	5.065	5.068738435067373
1565844000	5.043	5.063546129541147
1565844600	5.039	5.044272273946498
1565845200	5.028	5.036016100556289
1565845800	5.039	5.02615330363322
1565846400	5.033	5.03282538864377
1565847000	5.018	5.0297947601108906
1565847600	5.094	5.016711283359993
1565848200	5.086	5.0759516899288375
1565848800	5.087	5.082935345743899
1565849400	5.065	5.086049528854999
1565850000	5.04	5.068664259948523
1565850600	5.035	5.042346329771378
1565851200	5.03	5.032686713663395
1565851800	5.029	5.026428072486359
1565852400	5.023	5.022728387143922
1565853000	4.994	5.019225585966568
1565853600	4.994	4.995082169737248
1565854200	4.993	4.991179474645749
1565854800	4.991	4.990132710457255
1565855400	5.013	4.985852392417044
1565856000	5.017	5.004773807392335
1565857200	5.013	5.011801124689433
1565857800	5.011	5.010883780797576
1565858400	4.993	5.009727470224295
1565859000	4.931	4.993796298982496
1565860200	4.921	4.939044691274364
1565860800	4.933	4.918948798498388
1565861400	4.937	4.924282358488845
1565862000	4.976	4.9301472669566655
1565862600	4.988	4.9646506247584306
1565863200	4.979	4.982542773317105
1565863800	5.007	4.979628757812942
1565864400	4.997	5.002246869403445
1565865000	4.998	4.997528652810877
1565865600	4.995	4.99597500698027
1565866200	5.001	4.992379222681991
1565866800	5.031	4.995798640590502
1565867400	5.018	5.02222234779971
1565868000	5.016	5.017585725903621
1565868600	5.012	5.014582399687841
1565869200	5.024	5.011065152656592
1565869800	5.033	5.018837159902867
1565870400	5.027	5.027993113981425
1565871000	5.035	5.025372536998319
1565871600	5.038	5.030056811220559
1565872200	5.052	5.034656541693921
1565872800	5.051	5.046761929604862
1565873400	5.049	5.048752118751349
1565874000	5.056	5.046978311450481
1565874600	5.063	5.051433768593616
1565875200	5.068	5.058809193593693
1565875800	5.173	5.064033215856285
1565876400	5.191	5.149643011231404
1565877000	5.188	5.182354536586019
1565877600	5.19	5.189000614813985
1565878200	5.186	5.191985868204098
1565878800	5.184	5.187203917016279
1565879400	5.175	5.1831906004005335
1565880000	5.175	5.173872035924694
1565880600	5.168	5.169069360143046
1565881200	5.15	5.16391940777758
1565881800	5.166	5.149329636778719
1565882400	5.161	5.159204315459698
1565883000	5.154	5.1576114727391245
1565883600	5.154	5.149448496652016
1565884200	5.171	5.14980721709232
1565884800	5.163	5.16318431873808
1565885400	5.171	5.160105049783105
1565886000	5.167	5.166155417899465
1565886600	5.141	5.163706759355457
1565887200	5.148	5.14261223494559
1565887800	5.118	5.143037449220033
1565888400	5.104	5.119018940533959
1565889000	5.104	5.102146172142819
1565889600	5.101	5.0983260837387405
1565890200	5.082	5.095423332384669
1565890800	5.142	5.08060163713604
1565891400	5.114	5.126273658873403
1565892000	5.109	5.1135305285887975
1565892600	5.13	5.108101366361002
1565893200	5.141	5.123082814166289
1565893800	5.144	5.134647034940979
1565894400	5.157	5.140199881910497
1565895000	5.154	5.1514200515165305
1565895600	5.147	5.150749979294795
1565896200	5.159	5.146035736712546
1565896800	5.155	5.153799981188975
1565897400	5.153	5.152001137585654
1565898000	5.16	5.150047437869573
1565898600	5.159	5.1536822596528316
1565899200	5.15	5.155471250733532
1565899800	5.152	5.148460383849648
1565900400	5.154	5.148018908203082
1565901000	5.152	5.149258662796619
1565901600	5.163	5.148250895706442
1565902200	5.159	5.15656874881745
1565902800	5.161	5.155608290563681
1565903400	5.169	5.157162273438528
1565904000	5.165	5.163676190397475
1565904600	5.161	5.162061856849533
1565905200	5.165	5.158374461846746
1565905800	5.162	5.16035746734588
1565906400	5.157	5.158251009774616
1565907000	5.158	5.15424851810406
1565907600	5.15	5.153749249741853
1565908200	5.136	5.147218102994794
1565908800	5.139	5.134790608942998
1565909400	5.142	5.134068661084039
1565910000	5.119	5.136565068421523
1565910600	5.119	5.118785039986797
1565911200	5.125	5.114853503397562
1565911800	5.109	5.119034212266568
1565912400	5.116	5.107333892416794
1565913000	5.099	5.110641638687823
1565913600	5.12	5.09761368357924
1565914200	5.134	5.111709702379548
1565914800	5.14	5.126717622252353
1565915400	5.162	5.134937884815813
1565916000	5.178	5.154858199173784
1565916600	5.174	5.171825068604647
1565917200	5.172	5.172230231925754
1565917800	5.168	5.1714432269835395
1565918400	5.165	5.1660277315143315
1565919000	5.182	5.161935693977885
1565919600	5.193	5.174651245241743
1565920800	5.181	5.185669989679218
1565921400	5.188	5.179711108462714
1565922000	5.181	5.183543843223616
1565922600	5.17	5.1789364891640375
1565923200	5.174	5.169034813417392
1565923800	5.178	5.169192298293182
1565924400	5.179	5.171793816681275
1565925000	5.188	5.173863282662828
1565925600	5.189	5.1820834862682155
1565926200	5.188	5.184780600449692
1565926800	5.193	5.184981668520906
1565927400	5.191	5.188413449961783
1565928000	5.191	5.187387293734075
1565928600	5.189	5.187341285758444
1565929200	5.19	5.185139993020979
1565929800	5.183	5.185619184884113
1565930400	5.179	5.180411035615376
1565931000	5.178	5.175693772884854
1565931600	5.169	5.173805827060369
1565932200	5.169	5.166313693685058
1565932800	5.168	5.164420013803439
1565933400	5.17	5.163524082837949
1565934000	5.174	5.164941414827015
1565934600	5.175	5.168738378983021
1565935200	5.119	5.170598872720942
1565935800	5.117	5.126152394158809
1565936400	5.107	5.1141579769591425
1565937000	5.116	5.102937622223307
1565937600	5.135	5.1078596649366
1565938200	5.13	5.125188585605192
1565938800	5.136	5.125487632968774
1565939400	5.151	5.131409610767736
1565940000	5.152	5.145724180544126
1565940600	5.156	5.148773906032702
1565941200	5.159	5.152621007576977
1565941800	5.164	5.154552038920291
1565942400	5.168	5.158770890533729
1565943000	5.172	5.164386723342846
1565943600	5.164	5.167616963077652
1565944800	5.168	5.162304001309153
1565945400	5.165	5.163811354743876
1565946000	5.167	5.161426416950846
1565946600	5.165	5.162910476781859
1565947200	5.17	5.161295749980138
1565947800	5.172	5.164687730341264
1565948400	5.166	5.167448326812588
1565949000	5.143	5.163441652890059
1565949600	5.143	5.14395972313297
1565950200	5.152	5.1392867101353765
1565950800	5.151	5.145090814721021
1565951400	5.158	5.145881038941575
1565952000	5.16	5.152220135829258
1565952600	5.156	5.155266920219387
1565953200	5.168	5.153222015162468
1565953800	5.171	5.16263722580599
1565954400	5.163	5.166678788170975
1565955000	5.176	5.160739720391276
1565955600	5.174	5.169740857050661
1565956200	5.164	5.170103323311078
1565957400	5.147	5.162773578799886
1565958000	5.153	5.14709924380165
1565958600	5.156	5.147548530236154
1565959200	5.152	5.1503843983757545
1565959800	5.14	5.147972619877281
1565960400	5.125	5.137999927058073
1565961000	5.147	5.124046828083815
1565961600	5.155	5.138228276853184
1565962200	5.073	5.148493020007364
1565962800	5.091	5.084709800562769
1565963400	5.088	5.084343561964768
1565964000	5.09	5.08195043204827
1565964600	5.086	5.083464173459744
1565965200	5.084	5.082154714225428
1565965800	5.075	5.079145662487694
1565966400	5.075	5.0720909509888115
1565967000	5.068	5.072121517210457
1565967600	5.05	5.0652808980932855
1565968200	5.066	5.049533612907463
1565968800	5.061	5.057690127821038
1565969400	5.054	5.056219233539653
1565970000	5.054	5.052504185168343
1565970600	5.071	5.050238778617897
1565971200	5.063	5.064042629679344
1565971800	5.071	5.0605888320454335
1565972400	5.067	5.066791377910995
1565973000	5.041	5.064247449199218
1565973600	5.048	5.042788183131467
1565974200	5.018	5.043596994732562
1565974800	5.004	5.019229358134664
1565975400	5.004	5.0025738307539696
1565976000	5.001	4.998978265826164
1565976600	4.982	4.996190630095549
1565977200	5.042	4.98100211429703
1565977800	5.014	5.027702975629938
1565978400	5.009	5.0141076416210355
1565979000	5.03	5.008497113680402
1565979600	5.041	5.0238803800835266
1565980200	5.044	5.035373101706474
1565980800	5.057	5.04062022855152
1565981400	5.054	5.052102962096331
1565982000	5.047	5.05126744756902
1565982600	5.059	5.046235551171408
1565983200	5.055	5.054545567060318
1565983800	5.053	5.052389795117572
1565984400	5.06	5.050658899237262
1565985000	5.059	5.054456076762689
1565985600	5.05	5.05594727041192
1565986200	5.054	5.048932238045246
1565986800	5.052	5.050322035455023
1565987400	5.063	5.048647435014025
1565988000	5.059	5.0574694882916
1565988600	5.061	5.055978207250682
1565989200	5.069	5.057513964900508
1565989800	5.065	5.064486162003788
1565990400	5.065	5.062442429553929
1565991000	5.057	5.062152017958694
1565991600	5.058	5.055455827425473
1565992200	5.05	5.054187782344866
1565992800	5.036	5.047769054750111
1565993400	5.039	5.035122001315498
1565994000	5.042	5.034580519860069
1565994600	5.019	5.037250257293504
1565995800	5.019	5.019012690385783
1565996400	5.017	5.015821421243372
1565997000	5.025	5.013234782761088
1565997600	5.009	5.019276163880827
1565998200	5.016	5.0081471810384794
1565998800	4.999	5.011326692415826
1565999400	5.02	4.998259111041793
1566000600	5.034	5.0128943998832325
1566001800	5.062	5.027504760709474
1566002400	5.078	5.0537400662722
1566003000	5.074	5.072014415308344
1566003600	5.072	5.073196429964609
1566004200	5.068	5.071722983255521
[truncated: 10,573 more rows]
