# Supplementary material for: A novel dissolved oxygen prediction model based on enhanced semi-naive Bayes for ocean ranches in northeast China
Source: PeerJ Comput Sci. 2021 Jun 11;7:e591. doi: 10.7717/peerj-cs.591 (PMC8205303; doi:10.7717/peerj-cs.591)
Supplement: Supplemental Information 1 — Source code for prediction algorithms built in Go, and source code for comparison algorithms and other related methods built in Python. [file peerj-cs-07-591-s001.zip › packet/Result-SVR/Result-SVR-16.csv]

1564267200	4.353	4.2936078516683756
1564267800	4.341	4.346756448740055
1564268400	4.425	4.342106807699475
1564269000	4.349	4.413286557199759
1564269600	4.301	4.361225642580171
1564270200	4.322	4.311078826358704
1564270800	4.293	4.3210901956111325
1564271400	4.257	4.292724131055996
1564272000	4.353	4.261364051552138
1564272600	4.426	4.336025870138953
1564273200	4.377	4.413771591284078
1564273800	4.493	4.385994711519819
1564274400	4.326	4.483587471212626
1564275000	4.392	4.3523051726719375
1564275600	4.404	4.387922838695788
1564276200	4.372	4.398853578152218
1564276800	4.433	4.375774797558432
1564277400	4.33	4.420527593411656
1564278000	4.553	4.345463931873942
1564278600	4.453	4.521015062972793
1564279200	4.537	4.464050157404304
1564279800	4.498	4.535606252819751
1564280400	4.572	4.499979742618594
1564281000	4.67	4.568363431165036
1564281600	4.782	4.652403329023366
1564282200	4.688	4.767585576447525
1564282800	4.55	4.706641544566388
1564283400	4.597	4.576456604826929
1564284000	4.571	4.595790110302284
1564284600	4.535	4.564865433726261
1564285200	4.426	4.539917833043377
1564285800	4.457	4.434955764991053
1564286400	4.419	4.451045540419601
1564287000	4.464	4.417413789915495
1564287600	4.515	4.4585989258382
1564288200	4.605	4.505834373455151
1564288800	4.565	4.594166843331918
1564289400	4.582	4.573000615844444
1564290000	4.416	4.582817432328899
1564290600	4.567	4.441091576158416
1564291200	4.493	4.54464632083699
1564291800	4.529	4.498083726698303
1564292400	4.578	4.520307344499483
1564293000	4.711	4.567111816575058
1564293600	4.685	4.691234014844258
1564294200	4.703	4.691085228242087
1564294800	4.688	4.708512080565773
1564295400	4.633	4.696460976718553
1564296000	4.603	4.641672995117849
1564296600	4.632	4.608397044497116
1564297200	4.676	4.619799144547583
1564297800	4.697	4.665588369661704
1564298400	4.732	4.6888108722620805
1564299000	4.615	4.727983504605042
1564299600	4.541	4.635267949799956
1564300200	4.435	4.55850462791097
1564300800	4.595	4.4481576941305985
1564301400	4.521	4.563467721164216
1564302000	4.602	4.5214538241468105
1564302600	4.593	4.588690629169461
1564303200	4.495	4.59250840956747
1564303800	4.442	4.513191457151692
1564304400	4.294	4.4523207719954065
1564305000	4.435	4.310035551646866
1564305600	4.478	4.408409547210498
1564306200	4.536	4.460546327892697
1564306800	4.364	4.528976360008154
1564307400	4.498	4.384272035681844
1564308000	4.602	4.486493442406231
1564308600	4.662	4.586774221495036
1564309200	4.434	4.65927122131094
1564309800	4.621	4.468482709861648
1564310400	4.57	4.594256050758886
1564311000	4.601	4.572491686769598
1564311600	4.543	4.594673979489791
1564312200	4.469	4.550779597590667
1564312800	4.473	4.479543913169987
1564313400	4.595	4.471399843874688
1564314000	4.527	4.567339694283092
1564314600	4.553	4.535145386441565
1564315200	4.529	4.548448958712381
1564315800	4.494	4.535797209577605
1564316400	4.542	4.494767147488293
1564317000	4.391	4.536558733162484
1564317600	4.398	4.4096383891322
1564318200	4.501	4.394733080832629
1564318800	4.456	4.47889712656824
1564319400	4.402	4.460847817762749
1564320000	4.47	4.4082360752073875
1564320600	4.375	4.46326495644652
1564321200	4.492	4.3874819015144215
1564321800	4.502	4.475437963342237
1564322400	4.363	4.499743137251732
1564323000	4.295	4.381726567789305
1564323600	4.457	4.303598441420545
1564324200	4.409	4.431015029450329
1564324800	4.344	4.4112977930054385
1564325400	4.338	4.353637344736653
1564326000	4.316	4.338918016479733
1564326600	4.379	4.315433019763043
1564327200	4.361	4.370755651521452
1564327800	4.427	4.36092242713234
1564328400	4.513	4.418901811072639
1564329600	4.539	4.501529573574304
1564330200	4.455	4.54127689881204
1564330800	4.405	4.469336246937194
1564331400	4.535	4.417169356849613
1564332000	4.313	4.516838098443134
1564332600	4.422	4.340534485236702
1564333200	4.41	4.4049522879070695
1564333800	4.321	4.403428654020018
1564334400	4.238	4.336546547458094
1564335000	4.333	4.2472593986343306
1564335600	4.389	4.317051044518493
1564336200	4.372	4.378076496470338
1564336800	4.339	4.374834271281414
1564337400	4.171	4.3458410828229885
1564338000	4.313	4.188408237241401
1564338600	4.29	4.296707466305966
1564339200	4.327	4.285708745453381
1564339800	4.207	4.321780681629342
1564340400	4.09	4.218253365485223
1564341000	4.408	4.106452289374792
1564341600	4.465	4.359737934845649
1564342200	4.274	4.458005551140467
1564342800	4.353	4.308309234735882
1564343400	4.366	4.341227204976278
1564344000	4.293	4.368928637244121
1564344600	4.311	4.2998831561830375
1564345200	4.297	4.306081656665913
1564345800	4.23	4.294480433123685
1564346400	4.36	4.2373071085963145
1564347000	4.331	4.338990287758444
1564347600	4.255	4.3273464063702844
1564348200	4.265	4.267911978324303
1564348800	4.196	4.268748167697009
1564349400	4.184	4.201671485095792
1564350000	4.425	4.17957391576921
1564350600	4.205	4.39128372980802
1564351200	4.136	4.234238808714139
1564351800	4.121	4.145421536566189
1564352400	3.978	4.11996635115527
1564353000	3.916	3.9914058297348234
1564353600	4.052	3.914675095553584
1564354200	4.03	4.0238025754453455
1564354800	3.98	4.028254224364986
1564355400	3.878	3.982244729316421
1564356000	4.029	3.8866211465102207
1564356600	3.935	4.004737971304003
1564357200	4.004	3.9504634597631165
1564357800	4.033	3.995951551966532
1564358400	4.278	4.023513123990444
1564359000	4.306	4.258169819564744
1564359600	4.203	4.315675351485784
1564360200	4.318	4.223344993413093
1564360800	4.395	4.30983104170627
1564361400	4.404	4.392102261131716
1564362000	4.516	4.416082471812925
1564362600	4.466	4.4961323595899145
1564363200	4.404	4.480586288909073
1564363800	4.401	4.417466817971463
1564364400	4.221	4.404849498229867
1564365000	4.362	4.24578822201745
1564365600	4.371	4.337750629621176
1564366200	4.467	4.360132651063951
1564366800	4.328	4.447422033267515
1564367400	4.368	4.343693695933628
1564368000	4.413	4.370293136463948
1564368600	4.238	4.405466794466163
1564369200	4.077	4.2634947655684
1564369800	4.272	4.094379411293335
1564370400	4.243	4.234211822554039
1564371000	4.315	4.244425208974795
1564371600	4.5	4.302109440647568
1564372200	4.324	4.476110347650505
1564372800	4.262	4.354038356474233
1564373400	4.282	4.279768389335055
1564374000	4.427	4.27678950610515
1564374600	4.351	4.405476710009815
1564375200	4.37	4.355654328505179
1564375800	4.421	4.369637182502413
1564376400	4.378	4.40708295233051
1564377000	4.323	4.386501778591651
1564377600	4.097	4.33617728384047
1564378200	4.227	4.1258529288544565
1564378800	4.043	4.207357169527637
1564379400	4.244	4.0561414052422196
1564380000	4.244	4.21054492639659
1564380600	4.267	4.232568276110915
1564381200	4.232	4.2734774134793065
1564381800	4.387	4.239662792800519
1564382400	4.354	4.370106551108773
1564383000	4.382	4.366672702069316
1564383600	4.463	4.380772368576479
1564384200	4.429	4.457801394826569
1564384800	4.37	4.431245868296486
1564385400	4.359	4.384680461650204
1564386000	4.38	4.3565862920455505
1564386600	4.196	4.378502439332524
1564387200	4.347	4.219635328640153
1564387800	4.454	4.325688255210165
1564388400	4.408	4.4247730000301075
1564389000	4.474	4.419452052084787
1564389600	4.372	4.468459857221614
1564390200	4.414	4.389757623581266
1564390800	4.349	4.413426330218563
1564391400	4.384	4.355979361771069
1564392000	4.411	4.377855645933684
1564392600	4.329	4.399202768540714
1564393200	4.336	4.34316665328123
1564393800	4.615	4.332358595109889
1564394400	4.409	4.571009790432196
1564395000	4.044	4.4431339045235365
1564395600	4.192	4.099179978150924
1564396200	4.52	4.169376519030028
1564396800	4.489	4.461329252362685
1564397400	4.399	4.493170932869999
1564398000	4.28	4.410981024916459
1564398600	4.269	4.297855488015398
1564399200	4.298	4.269101389159247
1564399800	4.17	4.288877307239329
1564400400	4.151	4.171250439301755
1564401000	4.2	4.143570610246913
1564401600	4.291	4.188045670230411
1564402200	4.263	4.270331988696557
1564402800	4.074	4.261328490224322
1564403400	4.251	4.1036586507039
1564404000	4.259	4.231676673917506
1564404600	3.949	4.2522187889520895
1564405200	3.79	3.9813728365180285
1564405800	3.989	3.792147537607943
1564406400	3.786	3.9580018274159148
1564407000	3.621	3.8041090085362645
1564407600	3.483	3.6197224707757405
1564408200	3.425	3.4671665043948527
1564408800	3.818	3.411917793668116
1564409400	3.838	3.7746180444527075
1564410000	4.086	3.832605454699832
1564410600	3.803	4.074481194766892
1564411200	4.184	3.836907582456244
1564411800	4.334	4.159776720849831
1564412400	4.243	4.329158632033671
1564413000	3.997	4.275710658777416
1564413600	4.208	4.031124297493877
1564414200	4.285	4.1871721065808245
1564414800	4.113	4.280301324582745
1564416000	4.174	4.130854898947029
1564416600	4.223	4.1599428709024675
1564417200	4.193	4.199319483338588
1564417800	4.113	4.206289278745569
1564418400	4.275	4.102781357434901
1564419000	4.26	4.241794823004671
1564419600	4.295	4.258959099297236
1564420200	4.002	4.300014303332114
1564420800	4.018	4.030917099447164
1564421400	4.255	4.011987525255154
1564422000	4.237	4.221514063929485
1564422600	4.205	4.238163810856019
1564423200	4.284	4.205099701794821
1564423800	4.34	4.27056394827808
1564424400	4.353	4.341852553552603
1564425000	4.248	4.35210297799112
1564425600	4.259	4.2672788766155065
1564426200	4.256	4.257342181705731
1564426800	4.188	4.257034216251922
1564427400	4.154	4.192870383005438
1564428000	4.043	4.149455702579379
1564428600	4.27	4.057047724342911
1564429200	4.225	4.239211190227487
1564429800	4.321	4.223531404351401
1564430400	4.259	4.312228310137681
1564431000	4.142	4.268108274540077
1564431600	4.133	4.165831900719591
1564432200	4.145	4.132031927505099
1564432800	4.085	4.136607354946174
1564433400	4.273	4.089792750654107
1564434000	4.137	4.2421080069871095
1564434600	4.192	4.157854872741821
1564435200	4.169	4.182956919759162
1564435800	4.162	4.172722961759232
1564436400	4.028	4.167254203524716
1564437000	4.173	4.044424669658821
1564437600	4.154	4.149291500422994
1564438200	4.222	4.154651149675075
1564438800	4.168	4.21260264920091
1564439400	4.33	4.177994012046588
1564440000	4.122	4.30890718717835
1564440600	3.903	4.1563542507706845
1564441200	4.096	3.931075484788849
1564441800	4.206	4.063921803345459
1564442400	4.057	4.183574811455568
1564443000	4.021	4.081414132138173
1564443600	4.152	4.012627404211285
1564444200	4.128	4.1345989152577705
1564444800	4.181	4.132810660059922
1564445400	4.045	4.179993912351702
1564446000	4.134	4.053922642723513
1564446600	4.144	4.125773389049201
1564447200	4.167	4.14341245387144
1564447800	4.02	4.160476456944032
1564448400	3.898	4.031861176773053
1564449000	3.828	3.9172207143370485
1564449600	3.98	3.8358743196379503
1564450200	4.027	3.9421413389089848
1564450800	3.966	4.017059038209069
1564451400	3.975	3.971099212596918
1564452000	3.932	3.9755300234432918
1564452600	4.112	3.934356639751057
1564453200	4.092	4.09485338212807
1564453800	4.074	4.09645046013738
1564454400	3.865	4.083551992565327
1564455000	3.77	3.8885879992933425
1564455600	3.879	3.7801964142208897
1564456200	4.127	3.855240307564831
1564456800	3.894	4.093384322972063
1564457400	4.162	3.9256517529749133
1564458000	4.234	4.125374356409663
1564458600	4.208	4.224759501154094
1564459200	4.064	4.2259988728283995
1564459800	3.937	4.087065576064533
1564460400	3.808	3.954079925559987
1564461000	3.921	3.8293707979551947
1564461600	4.051	3.8912093894454074
1564462200	4.08	4.023466897954671
1564462800	4.136	4.063929728844521
1564463400	4.246	4.136448194517993
1564464000	4.355	4.2304303163396915
1564464600	3.784	4.347723573306651
1564465200	4.568	3.864882032492433
1564465800	4.376	4.46321105268109
1564466400	4.493	4.391826504796702
1564467000	4.392	4.4939607643998105
1564467600	4.442	4.38364191872813
1564468200	4.39	4.4430692895339305
1564468800	4.315	4.389894100941613
1564469400	4.304	4.324610441162189
1564470000	4.173	4.294415137343029
1564470600	4.19	4.1722649580184985
1564471200	4.183	4.201041524733168
1564471800	4.218	4.144479352330388
1564472400	4.265	4.218444245358869
1564473000	4.258	4.2523992368019625
1564473600	4.104	4.2617305701312755
1564474200	4.113	4.1204105306608305
1564474800	4.069	4.109371180049345
1564475400	4.122	4.07016399228995
1564476000	4.032	4.109496904507788
1564476600	4.076	4.03745358189427
1564477200	4.069	4.06666045539344
1564477800	4.192	4.068300505598428
1564478400	4.055	4.179194262675233
1564479000	4.109	4.0744566001335825
1564479600	4.06	4.103002655780079
1564480200	4.145	4.0683146557131415
1564480800	4.232	4.134108190472395
1564482000	4.138	4.221878540993254
1564482600	4.19	4.151167372873142
1564483200	4.087	4.1895892936142465
1564483800	4.057	4.098458307871796
1564484400	4.04	4.0656655354100675
1564485000	3.908	4.032535393868185
1564485600	3.926	3.926543170467589
1564486200	4.216	3.9144084460971165
1564486800	4.351	4.172375415181215
1564487400	4.383	4.338319987306385
1564488000	4.231	4.390666322900205
1564488600	4.369	4.264006922545144
1564489200	4.226	4.361628668724769
1564489800	4.305	4.248847761730401
1564490400	4.364	4.29438945659107
1564491000	4.187	4.346565481077618
1564491600	4.241	4.216159596271959
1564492200	4.235	4.2331420481286495
1564492800	4.368	4.223373379258542
1564493400	4.11	4.347672011740371
1564494000	4.352	4.146723977209041
1564494600	4.25	4.321807016590597
1564495200	4.424	4.251106198044323
1564495800	4.145	4.408043839104996
1564496400	4.202	4.178164277535916
1564497000	4.195	4.19448574179646
1564497600	3.977	4.193258656822595
1564498200	4.075	3.998102947339948
1564498800	4.088	4.055068351403139
1564499400	4.412	4.070889747292884
1564500000	4.328	4.38031047025842
1564500600	4.272	4.333009370657696
1564501200	4.215	4.294937785743116
1564501800	4.217	4.222645010822783
1564502400	4.164	4.22315993973198
1564503000	4.136	4.16427576793603
1564503600	4.095	4.12781988064093
1564504200	4.151	4.0992045411932825
1564504800	4.216	4.136607754236888
1564505400	4.225	4.206256227490284
1564506000	4.21	4.218703093192929
1564506600	4.17	4.219826545713746
1564507200	4.141	4.1798766711357205
1564507800	4.294	4.144861617273906
1564508400	4.097	4.270359733474632
1564509000	4.099	4.122315955880127
1564509600	4.335	4.097866347172669
1564510200	4.509	4.299126858825903
1564510800	4.429	4.489997028746756
1564511400	4.456	4.448953794973672
1564512000	4.397	4.461873410407233
1564512600	4.196	4.414867624705203
1564513200	4.326	4.227663347664599
1564513800	4.259	4.304207923973101
1564514400	4.313	4.2536556071924085
1564515000	4.226	4.304702272852702
1564515600	4.185	4.231811697991313
1564516200	4.169	4.188953510914351
1564516800	4.246	4.166795471121639
1564517400	4.171	4.240071230600796
1564518000	4.27	4.177305538583486
1564518600	4.273	4.251279428851241
1564519200	4.286	4.2758645896242164
1564519800	4.113	4.284704548152117
1564520400	4.071	4.136650898581036
1564521000	4.171	4.073771408090725
1564521600	4.293	4.1558426633991825
1564522200	4.168	4.272988914996515
1564522800	4.119	4.184886760827343
1564524000	4.215	4.122195972341509
1564524600	4.224	4.2049493640919104
1564525200	4.185	4.223183431341101
1564525800	4.146	4.192417087175396
1564526400	4.084	4.146933780194011
1564527000	4.021	4.094506278851562
1564527600	4.138	4.023947452451755
1564528200	3.965	4.116197574573204
1564528800	4.042	3.9801350964356805
1564529400	3.952	4.0341948716695395
1564530000	3.949	3.9580736903056404
1564530600	3.959	3.9440549556877955
1564531200	3.937	3.9513929529245817
1564531800	3.858	3.938132985816982
1564532400	4.156	3.8652546453075716
1564533000	4.233	4.1166175001424135
1564533600	4.247	4.2358963735489805
1564534200	4.355	4.256187512254976
1564534800	4.304	4.351617914657397
1564535400	4.353	4.323692786445456
1564536000	4.241	4.358378063213359
1564536600	4.3	4.257792617820722
1564537200	4.171	4.297050789628671
1564537800	4.191	4.184398887597925
1564538400	4.096	4.194371332884804
1564539000	4.191	4.09615835626691
1564539600	4.201	4.173925837186093
1564540200	4.382	4.195787137038464
1564540800	4.24	4.354142846165023
1564541400	4.376	4.261862326131345
1564542000	4.349	4.364055190103601
1564542600	4.233	4.358029965790379
1564543200	4.124	4.251356178236817
1564543800	3.928	4.138193388128969
1564544400	3.83	3.9456872279468533
1564545000	4.167	3.8398560846383445
1564545600	4.434	4.105278604060421
1564546200	4.255	4.396457371386876
1564546800	4.187	4.283595584958321
1564547400	4.197	4.20682024890471
1564548000	4.571	4.199791896534502
1564548600	4.465	4.525803916720181
1564549200	4.285	4.482631320394905
1564549800	4.33	4.307591507132456
1564550400	4.375	4.319882348439249
1564551000	4.211	4.364989710235348
1564551600	4.399	4.227160992619033
1564552200	4.507	4.360047184473655
1564552800	4.431	4.480530758295236
1564553400	4.329	4.441228256771661
1564554000	4.402	4.344256668512112
1564554600	4.337	4.387092675530692
1564555200	4.317	4.348680923451566
1564555800	4.393	4.31896307445244
1564556400	4.348	4.371847413263722
1564557000	4.37	4.348059863229574
1564557600	4.372	4.370666983469546
1564558200	4.269	4.369241731079723
1564558800	4.301	4.285023428206156
1564559400	4.279	4.297506975468239
1564560000	4.471	4.28053522029799
1564560600	4.383	4.4398449067418815
1564561200	4.195	4.394458050094797
1564561800	4.333	4.225452182174067
1564562400	4.218	4.311768648700184
1564563000	4.258	4.232152341176086
1564563600	4.377	4.251445922489794
1564564200	4.131	4.352348879906687
1564564800	4.207	4.166425973014251
1564565400	4.137	4.19343572853024
1564566000	4.165	4.141769054582564
1564566600	4.176	4.158924093569229
1564567200	4.154	4.169909841240937
1564567800	4.124	4.158762377808176
1564568400	4.036	4.121894528956032
1564569000	4.067	4.043481457748559
1564569600	4.08	4.062761002042306
1564570200	4.112	4.070717872964044
1564570800	4.034	4.11170438355058
1564571400	3.982	4.038643552027733
1564572000	3.839	3.9863089000656293
1564572600	4.039	3.850404276737921
1564573200	4.321	4.011485172399779
1564573800	4.327	4.28673086707638
1564574400	4.401	4.339778167014196
1564575000	4.435	4.404123831237444
1564575600	4.399	4.439818028537515
1564576200	4.488	4.418990923476296
1564576800	4.31	4.481735427914564
1564577400	4.284	4.340940941283143
1564578000	4.334	4.288548768430861
1564578600	4.266	4.322082532069667
1564579200	4.297	4.27041884988816
1564579800	4.157	4.2838092443475
1564580400	4.168	4.179779820404138
1564581000	4.198	4.167735444598858
1564582800	4.264	4.181661258101053
1564583400	4.156	4.253429344385822
1564584000	4.005	4.1656559862342695
1564584600	4.231	4.022040816045249
1564585200	4.009	4.200071227810412
1564585800	4.091	4.0300191816889495
1564586400	3.96	4.079961577580869
1564587000	3.954	3.964083618889098
1564587600	3.857	3.9561394391475186
1564588200	4.022	3.857868560064859
1564588800	3.85	3.9949864286603356
1564589400	3.703	3.8650949408875985
1564590000	3.867	3.7111074619441626
1564590600	3.302	3.8433089482429006
1564591200	3.233	3.3373270544885343
1564591800	3.015	3.2115197536210154
1564592400	3.035	2.9808545055645936
1564593000	2.907	2.995585003100001
1564593600	2.532	2.8640712710421345
1564594200	2.948	2.4811959486659556
1564594800	3.758	2.8756592555656737
1564595400	3.985	3.7366654027169504
1564596000	4.029	4.044718934953517
1564596600	3.969	4.017972948837076
1564597200	3.972	3.957041096736755
1564597800	4.101	3.9937368355409606
1564598400	4.331	4.1019203098907555
1564599000	4.104	4.312126223713377
1564599600	4.176	4.164935450459995
1564600200	4.226	4.192986151580583
1564600800	4.258	4.200167117080505
1564601400	4.251	4.203770550189321
1564602000	4.496	4.226698436333085
1564602600	4.324	4.445681010993992
1564603200	4.26	4.332925147667947
1564603800	4.43	4.260775465505997
1564604400	4.201	4.398013202441472
1564605000	4.438	4.230318731297181
1564605600	4.497	4.407682761439647
1564606200	4.326	4.474073575759295
1564606800	4.262	4.357070857038473
1564607400	4.154	4.267620327069296
1564608000	4.183	4.174847324786013
1564608600	4.263	4.169335434812266
1564609200	4.358	4.244508810670347
1564609800	4.175	4.3408631854639665
1564610400	4.369	4.191168672078393
1564611000	4.329	4.349167180210249
1564611600	4.342	4.332489779914502
1564612200	4.323	4.346765801192557
1564612800	4.381	4.3272122526822265
1564613400	4.227	4.373682904869833
1564614000	4.294	4.2456923324479074
1564614600	4.554	4.2811722961284895
1564615200	4.535	4.513692049268387
1564615800	4.432	4.536811107755733
1564616400	4.384	4.459859266211167
1564617000	4.314	4.392319052605728
1564617600	4.449	4.3285989430666145
1564618200	4.255	4.4241093022613915
1564618800	4.2	4.277639370518303
1564619400	4.332	4.201166338717966
1564620000	4.269	4.3080497717614525
1564620600	4.42	4.274900020351966
1564621200	4.259	4.397568681874389
1564621800	4.182	4.282227020157503
1564622400	4.416	4.199280530718554
1564623000	4.536	4.3759573383158195
1564623600	4.548	4.522473242903379
1564624200	4.474	4.550298250115285
1564624800	4.477	4.488437297184801
1564625400	4.412	4.485323321782151
1564626000	4.383	4.416656928500208
1564626600	4.405	4.389847787403131
1564627200	4.486	4.392998191023951
1564627800	4.506	4.468527723505712
1564628400	4.343	4.49896794638575
1564629000	4.278	4.366044711592302
1564629600	4.168	4.292201669037299
1564630200	4.337	4.184605050835577
1564630800	4.196	4.307105890128023
1564631400	4.397	4.2004624568876014
1564632000	4.32	4.368998210475631
1564632600	4.477	4.32747537806283
1564633200	4.545	4.46478642383636
1564633800	4.264	4.540576167446555
1564634400	4.293	4.310283102867831
1564635000	4.35	4.293399378521864
1564635600	4.263	4.331726041196318
1564636200	4.394	4.2726063134873575
1564636800	4.582	4.363363386626203
1564637400	4.579	4.5555445991949854
1564638000	4.633	4.577841632684337
1564638600	4.374	4.635238800760323
1564639200	4.35	4.423545018686125
1564639800	4.474	4.359079405317617
1564640400	4.436	4.448757319006181
1564641000	4.556	4.428893601393762
1564641600	4.526	4.528166043110105
1564642200	4.2	4.528242218905648
1564642800	4.49	4.254208262231353
1564643400	4.461	4.4449924282686455
1564644000	4.506	4.460503392432912
1564644600	4.447	4.497430673563872
1564645200	4.568	4.448734598070037
1564645800	4.505	4.553248014500789
1564646400	4.558	4.5091104022465345
1564647000	4.61	4.557021332623037
1564647600	4.575	4.6011171826669495
1564648200	4.526	4.577310557489374
1564648800	4.474	4.5365006970874315
1564649400	4.462	4.4738982460301875
1564650000	4.403	4.465617685006963
1564650600	4.368	4.406654104600531
1564651200	4.393	4.373009260105223
1564654200	4.262	4.379917557168356
1564654800	4.342	4.27982816319249
1564655400	3.98	4.328438645394188
1564656000	3.749	4.019846861516495
1564656600	3.676	3.7614829888429147
1564657200	3.613	3.656322971659761
1564657800	3.534	3.585057045919161
1564658400	3.586	3.5072160346350434
1564659000	3.415	3.5512874885695105
1564659600	3.342	3.411101061098516
1564660200	3.179	3.3190505786232696
1564660800	3.123	3.157711849420619
1564661400	3.265	3.080263269166039
1564662000	4.242	3.233111935547022
1564662600	4.446	4.193763841461036
1564663200	4.463	4.497114605660506
1564663800	4.397	4.495848110081347
1564664400	4.263	4.399133903002655
1564665000	4.2	4.297436282961174
1564665600	4.251	4.222438927969922
1564666200	4.23	4.235132099745814
1564666800	4.263	4.232462626373367
1564667400	4.21	4.247311390426415
1564668000	4.324	4.205236477265945
1564668600	4.298	4.240943502695302
1564669200	4.023	4.284482144011977
1564669800	4.248	4.085894516974072
1564670400	4.202	4.194297496132945
1564671000	4.306	4.181538447379158
1564671600	4.291	4.293381538290713
1564672200	4.359	4.286047813266131
1564672800	3.942	4.357417992229879
1564673400	4.194	3.9976248353844643
1564674000	4.276	4.1585281126158415
1564674600	4.338	4.2531268345828845
1564675800	4.051	4.3309790760813325
1564676400	4.195	4.088634330727475
1564677000	3.934	4.168690932386117
1564677600	3.629	3.9678106198165928
1564678200	3.583	3.6558611574168234
1564678800	3.657	3.5708303554476393
1564679400	4.164	3.6141783664849365
1564680000	4.14	4.114858763473209
1564680600	3.892	4.141401553685642
1564681200	3.679	3.9269058205449463
1564681800	3.526	3.6927550453695774
1564682400	3.691	3.542650460934817
1564683000	3.783	3.6477929732082175
1564683600	4.115	3.7498359508270735
1564684200	4.044	4.078822672538903
1564684800	4.238	4.0548786565514
1564685400	4.108	4.213637740117308
1564686000	4.017	4.11070612376343
1564686600	4.049	4.042252799874956
1564687200	4.282	4.053171500815772
1564687800	4.572	4.245640004805197
1564688400	4.604	4.532549322579773
1564689000	4.513	4.597633316834351
1564689600	4.383	4.533383609737495
1564690200	4.332	4.406029620709605
1564690800	4.399	4.357568859972215
1564691400	4.263	4.3738354377254005
1564692000	4.371	4.2716870063482375
1564692600	4.291	4.340930651676952
1564693200	4.346	4.2950288866884
1564693800	4.295	4.334452673979811
1564694400	4.421	4.29896243334242
1564695000	4.348	4.4082765995133615
1564695600	4.405	4.35829960275283
1564696200	4.426	4.395644246257737
1564696800	4.415	4.422357374725012
1564697400	4.339	4.416134515596787
1564698000	4.369	4.352963961466101
1564698600	4.394	4.361845192965082
1564699200	4.344	4.391032280319743
1564699800	4.592	4.3475156930918
1564700400	4.421	4.557906679442111
1564701000	4.483	4.442433317813035
1564701600	4.473	4.483943573554198
1564702200	4.777	4.472589311221691
1564702800	4.697	4.7351303283878705
1564703400	4.486	4.706240383242006
1564704000	4.481	4.529531875253776
1564704600	4.5	4.486004217552699
1564705200	4.51	4.490383987658971
1564705800	4.456	4.504044695022465
1564706400	4.507	4.452235132831639
1564707000	4.526	4.49881057921456
1564707600	4.428	4.5136897797345545
1564708200	4.53	4.446627769243652
1564708800	4.436	4.514091307331857
1564709400	4.496	4.450372319307611
1564710000	4.524	4.48612165603626
1564710600	4.533	4.5121648102263014
1564711200	4.393	4.532313938187101
1564711800	4.464	4.4114475748673865
1564712400	4.447	4.456225616260071
1564713000	4.28	4.445605447739692
1564713600	4.19	4.300510727665185
1564714200	4.124	4.200285968870639
1564714800	4.28	4.1219206687993
1564715400	4.228	4.255171068309294
1564716000	4.259	4.228213249087187
1564716600	4.276	4.256693201346641
1564717200	4.22	4.273213534337857
1564717800	4.23	4.2331664813279835
1564718400	4.235	4.228504952017292
1564719000	4.478	4.231372887579477
1564719600	4.293	4.450605247528665
1564720200	4.196	4.316193675626449
1564720800	4.417	4.213171504437469
1564721400	4.188	4.380007809365565
1564722000	4.036	4.2233545924663005
1564722600	4.329	4.057221982285323
1564723200	4.052	4.275828817077731
1564723800	3.91	4.08725966167749
1564724400	3.779	3.923155932139058
1564725000	4.13	3.781505334769317
1564725600	4.093	4.073886713566854
1564726200	4.129	4.100105466092232
1564726800	4.001	4.129571859057401
1564727400	4.191	4.006671951295988
1564728000	4.196	4.171616119617081
1564728600	4.317	4.207106317056483
1564729200	4.575	4.297471983290588
1564729800	4.487	4.545696315187324
1564730400	4.571	4.508237590912952
1564731000	4.667	4.5744743077102825
1564731600	4.573	4.645771517551757
1564732200	4.616	4.598119974731738
1564732800	4.718	4.610908360390198
1564733400	4.773	4.702580534754392
1564734000	4.786	4.75168864473371
1564734600	4.333	4.780738664394421
1564735200	4.203	4.42373852817494
1564735800	4.345	4.240050080774815
1564736400	4.258	4.3140122338330364
1564737000	4.295	4.248790070442899
1564737600	4.487	4.273653184687763
1564738200	4.572	4.453489642055026
1564738800	4.545	4.563159342273616
1564739400	4.513	4.5597534093385015
1564740000	4.48	4.532715514250385
1564740600	4.474	4.489852830960106
1564741200	4.379	4.468281631834962
1564741800	4.53	4.378218939520545
1564742400	4.543	4.49823394885196
1564743000	4.592	4.534605873676576
1564743600	4.545	4.585443066371867
1564744200	4.484	4.5524685965574365
1564744800	4.493	4.500699160713523
1564745400	4.455	4.495004969590593
1564746000	4.357	4.45701205807715
1564746600	4.438	4.365553038090097
1564747200	4.353	4.41950929658559
1564747800	4.443	4.363011826750108
1564748400	4.37	4.427597700377943
1564749000	4.414	4.380778909705633
1564749600	4.371	4.410835307951265
1564750200	4.528	4.376341275649887
1564750800	4.638	4.508052878315898
1564751400	4.569	4.623625246253944
1564752000	4.429	4.58441792245231
1564752600	4.393	4.455526385129325
1564753200	4.409	4.397581481094844
1564753800	4.381	4.405844226288769
1564754400	4.212	4.37601560735986
1564755000	4.491	4.232922952477882
1564755600	4.342	4.443255483059507
1564756200	4.376	4.359995212206351
1564756800	4.371	4.375913393132832
1564757400	4.31	4.370579562263956
1564758000	4.352	4.322851091010633
1564758600	4.28	4.344079143330241
1564759200	4.263	4.281570178993767
1564759800	4.214	4.262485765310235
1564760400	4.183	4.212887082249763
1564761000	4.315	4.190158048103749
1564761600	4.105	4.2875106438911335
1564762200	4.249	4.134908974014764
1564762800	4.263	4.230395669422314
1564763400	4.356	4.2561389773055
1564764000	4.474	4.35108295997507
1564764600	4.263	4.461028363174364
1564765200	4.401	4.298612084131387
1564765800	4.12	4.388204674472443
1564766400	4.217	4.153728726098832
1564767000	4.258	4.2055758656237625
1564767600	4.216	4.235861486921997
1564768200	4.241	4.22705843152807
1564768800	3.998	4.229331859151104
1564769400	4.141	4.029286758999067
1564770000	4.198	4.122615328724486
1564770600	4.167	4.181435987914067
1564771200	4.172	4.1772384628796715
1564771800	4.25	4.162040832419674
1564772400	4.184	4.244383789098334
1564773000	4.191	4.194936145809447
1564773600	4.257	4.188710767837726
1564774200	4.262	4.25055793478469
1564774800	4.116	4.261780573910863
1564775400	4.206	4.139492741451413
1564776000	4.184	4.188541545119189
1564776600	4.326	4.18410426515243
1564777200	4.273	4.309602705157389
1564777800	4.385	4.281808260413516
1564778400	4.503	4.372501670841036
1564779000	4.401	4.489683137884791
1564779600	4.468	4.425408855619214
1564780200	4.436	4.465700835410126
1564780800	4.428	4.440832971911372
1564781400	4.236	4.436162890698484
1564782000	4.359	4.258048254525974
1564782600	4.399	4.341958320961599
1564783200	4.406	4.380745558944951
1564783800	4.38	4.408237174260434
1564784400	4.417	4.381835707857475
1564785000	4.431	4.411855182690808
1564785600	4.542	4.433427330596492
1564786200	4.403	4.527533652503003
1564786800	4.367	4.425068196552159
1564787400	4.486	4.371945545297796
1564788000	4.489	4.46857027938781
1564788600	4.427	4.48359716270182
1564789200	4.506	4.437000598678085
1564789800	4.514	4.494852831505675
1564790400	4.527	4.5133440057320575
1564791000	4.549	4.524940257220202
1564791600	4.415	4.549182050351278
1564792200	4.497	4.435064715208254
1564792800	4.374	4.486233556270124
1564793400	4.424	4.387442555345517
1564794000	4.562	4.4136532804045805
1564794600	4.315	4.536167489068593
1564795200	4.104	4.352453847893264
1564795800	4.114	4.132583174572356
1564796400	4.282	4.1058480820507635
1564797000	5.039	4.2520582069646915
1564797600	5.042	4.926671929530818
1564798200	5.019	5.048850062429138
1564798800	5.019	5.051916234568692
1564799400	5.017	5.0301725895115155
1564800000	5.025	5.038549979092299
1564800600	5.009	5.027589260128825
1564801200	5.016	5.001335857767208
1564801800	4.999	4.985386266233251
1564802400	5.02	4.9781294375746254
1564803000	5.034	5.011587398284613
1564803600	5.04	5.0120172314333304
1564804200	5.062	5.03160604211295
1564804800	5.078	5.03679313371841
1564805400	5.074	5.058240918953534
1564806000	5.072	5.064901436268127
1565313000	5.068	5.071880592645299
1565313600	5.065	5.067136558417924
1565314200	5.082	5.062663275190573
1565314800	5.093	5.075844734173668
1565315400	5.081	5.0869513900903245
1565316000	5.088	5.080808803317364
1565316600	5.081	5.084694945062462
1565317200	5.07	5.0799545903496295
1565317800	5.074	5.069664354418157
1565318400	5.078	5.070126432886843
1565319000	5.079	5.072782404853543
1565319600	5.088	5.074638428313362
1565320200	5.089	5.083101823213682
1565320800	5.088	5.085911877030548
1565321400	5.093	5.0859608696813545
1565322000	5.091	5.089523706582099
1565322600	5.091	5.08826305067788
1565323200	5.089	5.088045413385315
1565323800	5.09	5.085999606676623
1565324400	5.083	5.086652813422213
1565325000	5.079	5.081242720534949
1565325600	5.078	5.076760648898386
1565326200	5.069	5.074887480152132
1565326800	5.069	5.067173492393732
1565327400	5.068	5.065412193592729
1565328000	5.07	5.06448036957452
1565328600	5.074	5.06591807428805
1565329200	5.075	5.069793387526816
1565329800	5.019	5.0716187610736165
1565330400	5.017	5.026367364526182
1565331000	5.007	5.014888734579396
1565331600	5.016	5.003749395111309
1565332200	5.035	5.009062174755821
1565332800	5.03	5.026666236719604
1565333400	5.036	5.02672946256788
1565334000	5.051	5.032526109483224
1565334600	5.052	5.0468167640774615
1565335200	5.056	5.049894477879111
1565335800	5.059	5.053440139355371
1565336400	5.064	5.055495246309784
1565337000	5.068	5.059555085799394
1565337600	5.072	5.065202846709542
1565338200	5.064	5.068834371075377
1565338800	5.068	5.063625068161599
1565340000	5.065	5.064916615486844
1565340600	5.067	5.062491333633934
1565341200	5.065	5.063803280716092
1565341800	5.07	5.062211814587801
1565342400	5.073	5.06582946372117
1565343000	5.072	5.069218374982596
1565343600	5.066	5.069291303340485
1565344200	5.043	5.0644506724786105
1565344800	5.043	5.044536915025531
1565345400	5.052	5.039895214252166
1565346000	5.051	5.046100777538152
1565346600	5.058	5.0469864599277106
1565347200	5.06	5.053177765927604
1565347800	5.056	5.056587435231715
1565348400	5.068	5.054098754821199
1565349000	5.071	5.06382003628889
1565349600	5.063	5.067565414317284
1565350200	5.076	5.061569516320429
1565350800	5.074	5.070753820356082
1565351400	5.064	5.070988765890028
1565352000	5.047	5.063582978513059
1565352600	5.053	5.047966166581508
1565353200	5.056	5.0487821510500455
1565353800	5.052	5.051415244013323
1565354400	5.04	5.0489925418336945
1565355000	5.025	5.038934549855773
1565355600	5.047	5.0247520039993425
1565356200	5.055	5.039486172516675
1565356800	5.012	5.049665958802223
1565357400	5.009	5.016773074658466
1565358000	5.009	5.006954955633399
1565358600	4.991	5.00483076911356
1565359200	5.008	4.989906324095661
1565359800	4.993	5.001848896807424
1565360400	4.979	4.9911370016808885
1565361000	4.998	4.97791228377301
1565361600	4.961	4.991870413565833
1565362200	4.959	4.964167600622453
1565362800	4.98	4.957084341043545
1565363400	5.007	4.972302333681516
1565364000	5.008	4.997277911248283
1565364600	5.016	5.005285534924325
1565365200	5.022	5.013458988496076
1565365800	5.022	5.019606716913902
1565366400	5.02	5.021236299639034
1565367000	5.015	5.018724989181724
1565367600	5.015	5.013723375679378
1565368200	5.006	5.011839953641572
1565368800	5.005	5.004154064433356
1565369400	5.012	5.002997388158304
1565370000	5.012	5.007953822012352
1565370600	5.021	5.00919711984068
1565371200	4.993	5.016428080667582
1565371800	4.976	4.995500029579099
1565372400	4.974	4.97678866756711
1565373000	4.99	4.971211744252951
1565373600	4.995	4.982870887782634
1565374200	4.998	4.98982120099711
1565374800	5.003	4.994424825035187
1565375400	4.983	4.999577146456382
1565376000	5.009	4.985032171363035
1565376600	5.013	5.003063459847974
1565377200	5.023	5.00934551955439
1565377800	5.027	5.018308917459683
1565378400	5.019	5.023399742742845
1565379000	5.03	5.018649320938997
1565379600	5.026	5.026464295181718
1565380200	5.027	5.025124601731472
1565380800	5.025	5.024326117122713
1565381400	5.029	5.022571347714768
1565382000	5.02	5.025179163064812
1565382600	5.016	5.018682355284209
1565383200	5.02	5.014879788533745
1565383800	5.004	5.016112149159692
1565384400	4.941	5.003904979862517
1565385000	4.927	4.949196589013478
1565385600	4.92	4.926274596068659
1565386200	4.935	4.91575857422956
1565386800	4.921	4.926398935421297
1565387400	4.965	4.918573689850297
1565388000	4.979	4.953842393899015
1565388600	5.006	4.973596129002633
1565389200	4.997	5.000905170193618
1565389800	5.003	4.998758921888079
1565390400	4.988	5.001908144081664
1565391000	4.978	4.988550956151101
1565391600	4.997	4.977416324241755
1565392200	5.001	4.990700173225722
1565392800	4.998	4.996485882990573
1565393400	5.005	4.996128572223174
1565394000	5.005	5.00185352857923
1565394600	4.995	5.003590374114258
1565395200	4.995	4.994818425643169
1565395800	4.986	4.9932900106792575
1565396400	4.989	4.983860692566737
1565397000	4.993	4.985175098659652
1565397600	4.988	4.988645867978038
1565398200	4.97	4.986087301162829
1565398800	4.976	4.971002417816659
1565399400	4.978	4.972526606171493
1565400000	4.987	4.974364553698901
1565400600	4.993	4.982337315888255
1565401200	4.998	4.988943671798557
1565401800	5.018	4.994520438932019
1565402400	5.025	5.012380666432739
1565403000	5.034	5.0219746052305
1565403600	5.005	5.031193512629382
1565404200	5.017	5.0088238424834115
1565404800	5.052	5.0132677351827555
1565405400	5.036	5.042196493024351
1565406000	5.047	5.035790515705133
1565406600	5.055	5.043373515653694
1565407200	5.055	5.05138059915663
1565407800	5.074	5.05255259274581
1565408400	5.075	5.0691558137154225
1565409000	5.061	5.072588502884889
1565409600	5.052	5.060892103679943
1565410200	5.077	5.051654780401101
1565410800	5.065	5.068991959663613
1565411400	5.043	5.0640034245083925
1565412000	5.039	5.044730019432374
1565412600	5.028	5.036608337454634
1565413200	5.039	5.026289334620613
1565413800	5.033	5.033028161002976
1565414400	5.018	5.030387242695428
1565415000	5.084	5.016987146126002
1565415600	5.094	5.0681688777001686
1565416200	5.086	5.088024671061367
1565416800	5.087	5.086595939117524
1565417400	5.065	5.08701317179987
1565418000	5.05	5.06702628710125
1565418600	5.04	5.050794742413432
1565419200	5.035	5.038788483271102
1565419800	5.03	5.030631061537213
1565420400	5.029	5.026239681684297
1565421000	5.023	5.024988054631381
1565421600	4.994	5.020910195313198
1565422200	4.994	4.997175504931122
1565422800	4.993	4.990296365683003
1565423400	4.991	4.988610465351226
1565424000	5.013	4.986302691001091
1565424600	5.017	5.0048692658720215
1565425200	5.013	5.012783278813932
1565425800	5.011	5.011487231881077
1565426400	4.993	5.010217616969899
1565427000	4.931	4.994267834678317
1565427600	4.921	4.939417614084694
1565428200	4.933	4.919224701448356
1565428800	4.937	4.924650386141342
1565429400	4.976	4.930663083026605
1565430000	4.988	4.965378403550523
1565430600	4.979	4.983237763181089
1565431200	5.007	4.980040504685368
1565431800	4.997	5.002634083055467
1565432400	4.998	4.99782187047594
1565433000	4.995	4.996197485684333
1565433600	5.001	4.992682295243774
1565434200	5.031	4.996216785424982
1565434800	5.018	5.022892451066215
1565435400	5.016	5.018347780400223
1565436000	5.012	5.0155208271665765
1565436600	5.024	5.011516348805609
1565437200	5.033	5.0191172453516
1565437800	5.027	5.0283928388109045
1565438400	5.035	5.025512937212007
1565439000	5.038	5.030426699990831
1565439600	5.052	5.035074826416613
1565440200	5.051	5.047062532121384
1565440800	5.049	5.049336983734742
1565441400	5.056	5.04738274925035
1565442000	5.063	5.05184229845943
1565442600	5.173	5.059116264580385
1565443200	5.191	5.148810971602636
1565443800	5.188	5.183470471433444
1565444400	5.19	5.189398558591807
1565445000	5.186	5.1921790904043075
1565445600	5.184	5.187726413921551
1565446200	5.175	5.183837352105528
1565446800	5.175	5.174683658362002
1565447400	5.168	5.169159723848599
1565448000	5.15	5.16420298683514
1565448600	5.166	5.149927346214373
1565449200	5.161	5.159896018544656
1565449800	5.154	5.158043919709641
1565450400	5.154	5.149559943527643
1565451000	5.171	5.149555512184417
1565451600	5.163	5.16206465790711
1565452800	5.171	5.1602520587519
1565453400	5.167	5.166530418119311
1565454000	5.141	5.163996466963258
1565454600	5.148	5.142903571929013
1565455200	5.118	5.1434289703834315
1565455800	5.104	5.119403214780008
1565456400	5.104	5.102545182687696
1565457000	5.101	5.098818628411033
1565457600	5.082	5.095910561227006
1565458200	5.142	5.08089295151629
1565458800	5.114	5.126731258987457
1565459400	5.109	5.113914786489311
1565460000	5.13	5.1084122548105935
1565460600	5.141	5.1232023111037615
1565461200	5.144	5.134859538290924
1565461800	5.157	5.140610662041521
1565462400	5.154	5.1518357931859455
1565463000	5.147	5.151315558924584
1565463600	5.159	5.146400694378359
1565464200	5.155	5.1545588067419175
1565464800	5.153	5.152584407919928
1565465400	5.16	5.150497163793985
1565466000	5.159	5.154156974598424
1565466600	5.15	5.155889013317781
1565467200	5.152	5.148358547686018
1565467800	5.154	5.148715532206855
1565468400	5.152	5.149608769075022
1565469000	5.163	5.148365520745539
1565469600	5.159	5.156833865486071
1565470200	5.161	5.1558985235366155
1565470800	5.169	5.157402079424521
1565471400	5.165	5.1640864222221206
1565472000	5.161	5.162442422341412
1565472600	5.165	5.158636877775627
1565473200	5.162	5.160733897415938
1565473800	5.157	5.158597956157079
1565474400	5.158	5.154567501916081
1565475000	5.15	5.154167836647609
1565475600	5.136	5.147665232002051
1565476200	5.139	5.135128912154183
1565476800	5.142	5.134413255548672
1565477400	5.119	5.136907734079329
1565478000	5.119	5.119046693410739
1565478600	5.117	5.115252010152418
1565479200	5.125	5.112837454167538
1565479800	5.109	5.119029305128849
1565480400	5.116	5.1080456311987374
1565481000	5.099	5.11105198885179
1565481600	5.12	5.0980783270631
1565482200	5.134	5.112447788655658
1565482800	5.14	5.127206908170311
1565483400	5.162	5.135481469140588
1565484000	5.178	5.15484189591382
1565484600	5.174	5.172297564353636
1565485200	5.172	5.173090961896318
1565485800	5.168	5.171514826847191
1565486400	5.165	5.166653522285116
1565487000	5.182	5.1622721606663395
1565487600	5.193	5.175114707755917
1565488200	5.181	5.186132291292795
1565488800	5.188	5.180349497750944
1565489400	5.181	5.18395268250971
1565490000	5.17	5.179395141752744
1565490600	5.174	5.169148424635376
1565491200	5.178	5.169411587520661
1565491800	5.179	5.171978595249067
1565492400	5.188	5.17395274027759
1565493000	5.189	5.18231178002002
1565493600	5.188	5.185207870181702
1565494200	5.193	5.185375211760008
1565494800	5.191	5.188791696375748
1565495400	5.191	5.187668431022017
1565496000	5.189	5.187455187203584
1565496600	5.19	5.185377084678354
1565497200	5.183	5.186080978759416
1565497800	5.179	5.180727240981788
1565498400	5.178	5.176173978117304
1565499000	5.169	5.1742859440771305
1565499600	5.169	5.16659851661571
1565500200	5.168	5.1647377623938935
1565500800	5.17	5.163821804504172
1565501400	5.174	5.165177344998376
1565502000	5.175	5.16908343655443
1565502600	5.119	5.1709187574205
1565503200	5.117	5.126385669176681
1565503800	5.107	5.114439424306512
1565504400	5.116	5.103168578359776
1565505000	5.13	5.108248304375103
1565505600	5.136	5.121681415820549
1565506200	5.151	5.129813904726396
1565506800	5.152	5.144796675027504
1565507400	5.156	5.14988494732945
1565508000	5.159	5.153414957910094
1565508600	5.164	5.156171452062422
1565509200	5.168	5.159291615039928
1565509800	5.172	5.16326659023642
1565510400	5.164	5.16848622642166
1565511000	5.168	5.162330648563785
1565511600	5.165	5.165185476617767
1565512800	5.167	5.16218610361247
1565513400	5.165	5.163133480310108
1565514000	5.17	5.161594095833442
1565514600	5.173	5.164883848501867
1565515800	5.172	5.168523115327661
1565516400	5.166	5.168617078983248
1565517000	5.143	5.163876026855905
1565517600	5.143	5.144193632079673
1565518200	5.152	5.139291626888101
1565518800	5.151	5.145348494013932
1565519400	5.158	5.146259030300932
1565520000	5.16	5.1524203954137935
1565520600	5.156	5.155853220362774
1565521200	5.168	5.1534872983863
1565521800	5.171	5.163123958268477
1565522400	5.163	5.166822725546969
1565523000	5.176	5.161078724920586
1565523600	5.174	5.1700377241205295
1565524200	5.164	5.170384490773167
1565524800	5.147	5.163202026972265
1565525400	5.153	5.147602344579735
1565526000	5.156	5.148120581372485
1565526600	5.152	5.15074365915373
1565527200	5.14	5.1482954341692775
1565527800	5.125	5.138405871208113
1565528400	5.147	5.124258449066847
1565529000	5.155	5.138550393325657
1565529600	5.073	5.148874088781475
1565530200	5.091	5.084948287732179
1565530800	5.088	5.08460228797864
1565531400	5.09	5.082122072252794
1565532000	5.086	5.083759040471316
1565532600	5.084	5.082807600261752
1565533200	5.075	5.079501667934997
1565533800	5.075	5.07254977029248
1565534400	5.068	5.072361438554086
1565535000	5.05	5.065653052528598
1565535600	5.066	5.049863750756872
1565536200	5.054	5.058085460025205
1565536800	5.054	5.050936840012346
1565537400	5.071	5.051480057601216
1565538000	5.063	5.064275420593373
1565538600	5.071	5.06155167794446
1565539200	5.067	5.066785368959664
1565539800	5.041	5.065186773462767
1565540400	5.048	5.042817604846426
1565541000	5.018	5.044198489720516
1565541600	5.004	5.0193381876829735
1565542200	5.004	5.002670427330691
1565542800	5.001	5.000013968528611
1565543400	4.982	4.996351559742785
1565544000	5.042	4.981668342440085
1565544600	5.014	5.027990675499435
1565545200	5.009	5.01460292698627
1565546400	5.03	5.008862006174632
1565547000	5.041	5.02409649593541
1565547600	5.044	5.035676214010513
1565548200	5.057	5.041104313746222
1565548800	5.054	5.052569254638035
1565549400	5.047	5.051848992231895
1565550000	5.059	5.04665968765697
1565550600	5.055	5.055272303602803
1565551200	5.053	5.052993768547239
1565551800	5.06	5.051118093143881
1565552400	5.059	5.054946476429635
1565553000	5.05	5.056413036464704
1565553600	5.052	5.048977983355725
1565554200	5.054	5.049362765850671
1565554800	5.052	5.050303754833369
1565555400	5.063	5.0490287220398615
1565556000	5.059	5.057669133085223
1565556600	5.061	5.056513640301005
1565557200	5.069	5.058066473622663
1565557800	5.065	5.064807817589596
1565558400	5.061	5.06302389391248
1565559000	5.065	5.059178301410003
1565559600	5.062	5.061396947706154
1565560200	5.057	5.059187432314102
1565560800	5.058	5.055076137246109
1565561400	5.05	5.054834032358909
1565562000	5.036	5.048197712966838
1565562600	5.039	5.035596604026617
1565563200	5.042	5.035101645840528
1565563800	5.019	5.037624479258579
1565564400	5.019	5.019510968722767
1565565000	5.017	5.015878879598304
1565565600	5.025	5.013511653412828
1565566200	5.009	5.019824088660166
1565566800	5.016	5.008541268012402
1565567400	4.999	5.011794298153884
1565568000	5.02	4.998547968616354
1565568600	5.034	5.013297345090807
1565569200	5.04	5.028024650595574
1565569800	5.062	5.0362378670689045
1565570400	5.078	5.055725778974123
1565571000	5.074	5.0730802127496
1565571600	5.072	5.0735963040731065
1565572200	5.068	5.071880592645299
1565572800	5.065	5.067136558417924
1565573400	5.082	5.062663275190573
1565574000	5.093	5.075844734173668
1565574600	5.081	5.0869513900903245
1565575200	5.088	5.080808803317364
1565575800	5.081	5.084694945062462
1565576400	5.07	5.0799545903496295
1565577000	5.074	5.069664354418157
1565577600	5.078	5.070126432886843
1565578200	5.079	5.072782404853543
1565578800	5.088	5.074638428313362
1565579400	5.089	5.083101823213682
1565580000	5.088	5.085911877030548
1565580600	5.093	5.0859608696813545
1565581200	5.091	5.089523706582099
1565581800	5.091	5.08826305067788
1565582400	5.089	5.088045413385315
1565583000	5.09	5.085999606676623
1565583600	5.083	5.086652813422213
1565584200	5.079	5.081242720534949
1565584800	5.078	5.076760648898386
1565585400	5.069	5.074887480152132
1565586000	5.069	5.067173492393732
1565586600	5.068	5.065412193592729
1565587200	5.07	5.06448036957452
1565587800	5.074	5.06591807428805
1565588400	5.075	5.069793387526816
1565589000	5.019	5.0716187610736165
1565589600	5.017	5.026367364526182
1565590200	5.007	5.014888734579396
1565590800	5.016	5.003749395111309
1565591400	5.035	5.009062174755821
1565592000	5.03	5.026666236719604
1565592600	5.036	5.02672946256788
1565593200	5.051	5.032526109483224
1565593800	5.052	5.0468167640774615
1565594400	5.056	5.049894477879111
1565595000	5.059	5.053440139355371
1565595600	5.064	5.055495246309784
1565596200	5.068	5.059555085799394
1565596800	5.072	5.065202846709542
1565597400	5.064	5.068834371075377
1565598000	5.068	5.063625068161599
1565599200	5.065	5.064916615486844
1565599800	5.067	5.062491333633934
1565600400	5.065	5.063803280716092
1565601000	5.07	5.062211814587801
1565601600	5.073	5.06582946372117
1565602200	5.072	5.069218374982596
1565602800	5.066	5.069291303340485
1565603400	5.043	5.0644506724786105
1565604000	5.043	5.044536915025531
1565604600	5.052	5.039895214252166
1565605200	5.051	5.046100777538152
1565605800	5.058	5.0469864599277106
1565606400	5.06	5.053177765927604
1565607000	5.056	5.056587435231715
1565607600	5.068	5.054098754821199
1565608200	5.071	5.06382003628889
1565608800	5.063	5.067565414317284
1565609400	5.076	5.061569516320429
1565610000	5.074	5.070753820356082
1565610600	5.064	5.070988765890028
1565611200	5.047	5.063582978513059
1565611800	5.053	5.047966166581508
1565612400	5.056	5.0487821510500455
1565613000	5.052	5.051415244013323
1565613600	5.04	5.0489925418336945
1565614200	5.025	5.038934549855773
1565614800	5.047	5.0247520039993425
1565615400	5.055	5.039486172516675
1565616000	5.012	5.049665958802223
1565616600	5.009	5.016773074658466
1565617200	5.009	5.006954955633399
1565617800	4.991	5.00483076911356
1565618400	5.008	4.989906324095661
1565619000	4.993	5.001848896807424
1565619600	4.979	4.9911370016808885
1565620200	4.998	4.97791228377301
1565620800	4.961	4.991870413565833
1565621400	4.959	4.964167600622453
1565622000	4.98	4.957084341043545
1565622600	5.007	4.972302333681516
1565623200	5.008	4.997277911248283
1565623800	5.016	5.005285534924325
1565624400	5.022	5.013458988496076
1565625000	5.022	5.019606716913902
1565625600	5.02	5.021236299639034
1565626200	5.015	5.018724989181724
1565626800	5.015	5.013723375679378
1565627400	5.006	5.011839953641572
1565628000	5.005	5.004154064433356
1565628600	5.012	5.002997388158304
1565629200	5.012	5.007953822012352
1565629800	5.021	5.00919711984068
1565630400	4.993	5.016428080667582
1565631000	4.976	4.995500029579099
1565631600	4.974	4.97678866756711
1565632200	4.99	4.971211744252951
1565632800	4.995	4.982870887782634
1565633400	4.998	4.98982120099711
1565634000	5.003	4.994424825035187
1565634600	5.013	4.999577146456382
1565635200	5.023	5.009641632258459
1565635800	5.027	5.019751394302007
1565636400	5.019	5.024543084131929
1565637000	5.03	5.018229495826204
1565637600	5.026	5.025345609260665
1565638200	5.027	5.024218300117765
1565638800	5.025	5.024740775126794
1565639400	5.029	5.023224085319761
1565640000	5.02	5.025456698956646
1565640600	5.016	5.0188113215183785
1565641200	5.02	5.014328134712615
1565641800	5.004	5.016368639834209
1565642400	4.941	5.003714380955901
1565643000	4.927	4.949350800296638
1565643600	4.92	4.926228172668475
1565645400	4.935	4.91575857422956
1565646000	4.921	4.926398935421297
1565646600	4.965	4.918573689850297
1565647200	4.979	4.953842393899015
1565647800	5.006	4.973596129002633
1565648400	4.997	5.000905170193618
1565649000	5.003	4.998758921888079
1565649600	4.988	5.001908144081664
1565650200	4.978	4.988550956151101
1565650800	4.997	4.977416324241755
1565651400	5.001	4.990700173225722
1565652000	4.998	4.996485882990573
1565652600	5.005	4.996128572223174
1565653200	5.005	5.00185352857923
1565653800	4.995	5.003590374114258
1565654400	4.995	4.994818425643169
1565655000	4.986	4.9932900106792575
1565655600	4.989	4.983860692566737
1565656200	4.993	4.985175098659652
1565656800	4.988	4.988645867978038
1565657400	4.97	4.986087301162829
1565658000	4.976	4.971002417816659
1565658600	4.978	4.972526606171493
1565659200	4.987	4.974364553698901
1565659800	4.993	4.982337315888255
1565660400	4.998	4.988943671798557
1565661000	5.018	4.994520438932019
1565661600	5.025	5.012380666432739
1565662200	5.034	5.0219746052305
1565662800	5.005	5.031193512629382
1565663400	5.017	5.0088238424834115
1565664000	5.052	5.0132677351827555
1565664600	5.036	5.042196493024351
1565665200	5.047	5.035790515705133
1565665800	5.055	5.043373515653694
1565666400	5.055	5.05138059915663
1565667000	5.074	5.05255259274581
1565667600	5.075	5.0691558137154225
1565668200	5.061	5.072588502884889
1565668800	5.052	5.060892103679943
1565669400	5.077	5.051654780401101
1565670000	5.065	5.068991959663613
1565670600	5.043	5.0640034245083925
1565671200	5.039	5.044730019432374
1565671800	5.028	5.036608337454634
1565672400	5.039	5.026289334620613
1565673000	5.033	5.033028161002976
1565673600	5.018	5.030387242695428
1565674200	5.084	5.016987146126002
1565674800	5.094	5.0681688777001686
1565675400	5.086	5.088024671061367
1565676000	5.087	5.086595939117524
1565676600	5.065	5.08701317179987
1565677200	5.05	5.06702628710125
1565677800	5.04	5.050794742413432
1565678400	5.035	5.038788483271102
1565679000	5.03	5.030631061537213
1565679600	5.029	5.026239681684297
1565680200	5.023	5.024988054631381
1565680800	4.994	5.020910195313198
1565681400	4.994	4.997175504931122
1565682000	4.993	4.990296365683003
1565682600	4.991	4.988610465351226
1565683200	5.013	4.986302691001091
1565683800	5.017	5.0048692658720215
1565684400	5.013	5.012783278813932
1565685000	5.011	5.011487231881077
1565685600	4.993	5.010217616969899
1565686200	4.931	4.994267834678317
1565686800	4.921	4.939417614084694
1565687400	4.933	4.919224701448356
1565688000	4.937	4.924650386141342
1565688600	4.976	4.930663083026605
1565689200	4.988	4.965378403550523
1565689800	4.979	4.983237763181089
1565690400	5.007	4.980040504685368
1565691000	4.997	5.002634083055467
1565691600	4.998	4.99782187047594
1565692200	4.995	4.996197485684333
1565692800	5.001	4.992682295243774
1565693400	5.031	4.996216785424982
1565694000	5.016	5.022892451066215
1565694600	5.012	5.016720191534891
1565695200	5.024	5.011918524102596
1565695800	5.033	5.020455441664929
1565696400	5.027	5.028334563295943
1565697000	5.035	5.025679399048879
1565697600	5.038	5.031509252655629
1565698200	5.052	5.033902431001964
1565698800	5.051	5.047118171861742
1565699400	5.049	5.04887993252461
1565700000	5.056	5.0476954308383615
1565700600	5.063	5.0524695746149
1565701200	5.068	5.058620777814624
1565701800	5.073	5.06457614876172
1565702400	5.091	5.069632038931249
1565703000	5.088	5.084974168459605
1565704200	5.09	5.085932876436445
1565704800	5.086	5.088004232131738
1565705400	5.084	5.084614418394166
1565706000	5.075	5.0819231728512415
1565706600	5.075	5.073534441045388
1565707200	5.068	5.071834594860738
1565707800	5.05	5.065521532506318
1565708400	5.066	5.049952768540225
1565709000	5.061	5.059580113979159
1565709600	5.054	5.057774563138586
1565710200	5.071	5.051966244395018
1565710800	5.063	5.064536251409062
1565711400	5.071	5.060820061951005
1565712000	5.067	5.066660098525927
1565712600	5.048	5.0651286139526
1565713200	5.018	5.048445588191532
1565713800	5.004	5.02083281367468
1565714400	5.004	5.002916738314836
1565715000	5.001	4.9990453235929095
1565715600	4.982	4.996804577686626
1565716200	5.042	4.980659319276184
1565716800	5.009	5.027644975618749
1565717400	5.03	5.011013929126164
1565718000	5.041	5.025199483663478
1565718600	5.044	5.03723868024346
1565719800	5.057	5.0406028563408425
1565720400	5.054	5.052443155506663
1565721000	5.047	5.052420726715295
1565721600	5.059	5.045725040287832
1565722200	5.055	5.055061492775123
1565723400	5.053	5.052923334378839
1565724000	5.06	5.050955565582043
1565724600	5.059	5.056534129362735
1565725200	5.05	5.055137672038244
1565725800	5.052	5.049729245369795
1565726400	5.054	5.0486702013302995
1565727000	5.052	5.050536971372219
1565728200	5.063	5.0490287220398615
1565728800	5.059	5.057669133085223
1565729400	5.061	5.056513640301005
1565730000	5.069	5.058066473622663
1565730600	5.065	5.064807817589596
1565731200	5.061	5.06302389391248
1565731800	5.065	5.059178301410003
1565732400	5.062	5.061396947706154
1565733000	5.057	5.059187432314102
1565733600	5.058	5.055076137246109
1565734200	5.05	5.054834032358909
1565734800	5.036	5.048197712966838
1565735400	5.039	5.035596604026617
1565736000	5.042	5.035101645840528
1565736600	5.019	5.037624479258579
1565737200	5.019	5.019510968722767
1565737800	5.017	5.015878879598304
1565738400	5.025	5.013511653412828
1565739000	5.009	5.019824088660166
1565739600	5.016	5.008541268012402
1565740200	4.999	5.011794298153884
1565740800	5.02	4.998547968616354
1565741400	5.034	5.013297345090807
1565742000	5.04	5.028024650595574
1565742600	5.062	5.0362378670689045
1565743200	5.078	5.055725778974123
1565743800	5.074	5.0730802127496
1565744400	5.072	5.0735963040731065
1565745000	5.068	5.071880592645299
1565745600	5.065	5.067136558417924
1565746200	5.082	5.062663275190573
1565746800	5.093	5.075844734173668
1565747400	5.081	5.0869513900903245
1565748000	5.088	5.080808803317364
1565748600	5.081	5.084694945062462
1565749200	5.07	5.0799545903496295
1565749800	5.074	5.069664354418157
1565750400	5.078	5.070126432886843
1565751000	5.079	5.072782404853543
1565751600	5.088	5.074638428313362
1565752200	5.089	5.083101823213682
1565752800	5.088	5.085911877030548
1565753400	5.093	5.0859608696813545
1565754000	5.091	5.089523706582099
1565754600	5.091	5.08826305067788
1565755200	5.089	5.088045413385315
1565755800	5.059	5.085999606676623
1565756400	5.064	5.061557619811653
1565757000	5.068	5.060250259936586
1565757600	5.072	5.063020174912347
1565758200	5.064	5.067021968510214
1565758800	5.068	5.061989142317812
1565759400	5.065	5.063957732794268
1565760000	5.067	5.062296175930836
1565760600	5.065	5.063987367734156
1565761200	5.07	5.062179341615066
1565761800	5.073	5.065721998842125
1565762400	5.072	5.068713139035713
1565763000	5.066	5.069043624753933
1565763600	5.043	5.0648035385951085
1565764200	5.043	5.044600623411344
1565764800	5.052	5.040177108101442
1565778000	5.051	5.046100777538152
1565778600	5.058	5.0469864599277106
1565779200	5.06	5.053177765927604
1565779800	5.056	5.056587435231715
1565780400	5.068	5.054098754821199
1565781000	5.071	5.06382003628889
1565781600	5.063	5.067565414317284
1565782200	5.076	5.061569516320429
1565782800	5.074	5.070753820356082
1565783400	5.064	5.070988765890028
1565784000	5.047	5.063582978513059
1565784600	5.053	5.047966166581508
1565785200	5.056	5.0487821510500455
1565785800	5.052	5.051415244013323
1565786400	5.04	5.0489925418336945
1565787000	5.025	5.038934549855773
1565787600	5.047	5.0247520039993425
1565788200	5.055	5.039486172516675
1565788800	5.012	5.049665958802223
1565789400	5.009	5.016773074658466
1565790000	5.009	5.006954955633399
1565790600	4.991	5.00483076911356
1565791200	5.008	4.989906324095661
1565791800	4.993	5.001848896807424
1565792400	4.979	4.9911370016808885
1565793000	4.998	4.97791228377301
1565793600	4.961	4.991870413565833
1565794200	4.959	4.964167600622453
1565794800	4.98	4.957084341043545
1565795400	5.007	4.972302333681516
1565796000	5.008	4.997277911248283
1565796600	5.016	5.005285534924325
1565797200	5.022	5.013458988496076
1565797800	5.022	5.019606716913902
1565798400	5.02	5.021236299639034
1565799000	5.015	5.018724989181724
1565799600	5.015	5.013723375679378
1565800200	5.006	5.011839953641572
1565800800	5.005	5.004154064433356
1565801400	5.012	5.002997388158304
1565802000	5.012	5.007953822012352
1565802600	5.021	5.00919711984068
1565803200	4.993	5.016428080667582
1565803800	4.976	4.995500029579099
1565804400	4.974	4.97678866756711
1565805000	4.99	4.971211744252951
1565805600	4.995	4.982870887782634
1565806200	4.998	4.98982120099711
1565806800	5.003	4.994424825035187
1565807400	4.983	4.999577146456382
1565808000	5.009	4.985032171363035
1565808600	5.013	5.003063459847974
1565809200	5.023	5.00934551955439
1565809800	5.027	5.018308917459683
1565810400	5.019	5.023399742742845
1565811000	5.03	5.018649320938997
1565811600	5.026	5.026464295181718
1565812200	5.027	5.025124601731472
1565812800	5.025	5.024326117122713
1565813400	5.029	5.022571347714768
1565814000	5.02	5.025179163064812
1565814600	5.016	5.018682355284209
1565815200	5.02	5.014879788533745
1565815800	5.004	5.016112149159692
1565816400	4.941	5.003904979862517
1565817000	4.927	4.949196589013478
1565817600	4.92	4.926274596068659
1565818200	4.935	4.91575857422956
1565818800	4.921	4.926398935421297
1565819400	4.965	4.918573689850297
1565820000	4.979	4.953842393899015
1565820600	5.006	4.973596129002633
1565821200	4.997	5.000905170193618
1565821800	5.003	4.998758921888079
1565822400	4.988	5.001908144081664
1565823000	4.978	4.988550956151101
1565823600	4.997	4.977416324241755
1565824200	5.001	4.990700173225722
1565824800	4.998	4.996485882990573
1565825400	5.005	4.996128572223174
1565826000	5.005	5.00185352857923
1565826600	4.995	5.003590374114258
1565827200	4.995	4.994818425643169
1565827800	4.986	4.9932900106792575
1565828400	4.989	4.983860692566737
1565829000	4.993	4.985175098659652
1565829600	4.988	4.988645867978038
1565830200	4.97	4.986087301162829
1565830800	4.976	4.971002417816659
1565831400	4.978	4.972526606171493
1565832000	4.987	4.974364553698901
1565832600	4.993	4.982337315888255
1565833200	4.998	4.988943671798557
1565833800	5.018	4.994520438932019
1565834400	5.025	5.012380666432739
1565835000	5.034	5.0219746052305
1565835600	5.005	5.031193512629382
1565836200	5.017	5.0088238424834115
1565836800	5.052	5.0132677351827555
1565837400	5.036	5.042196493024351
1565838000	5.047	5.035790515705133
1565838600	5.055	5.043373515653694
1565839200	5.055	5.05138059915663
1565839800	5.074	5.05255259274581
1565840400	5.075	5.0691558137154225
1565841000	5.061	5.072588502884889
1565841600	5.052	5.060892103679943
1565842200	5.077	5.051654780401101
1565842800	5.065	5.068991959663613
1565843400	5.043	5.0640034245083925
1565844000	5.039	5.044730019432374
1565844600	5.028	5.036608337454634
1565845200	5.039	5.026289334620613
1565845800	5.033	5.033028161002976
1565846400	5.018	5.030387242695428
1565847000	5.094	5.016987146126002
1565847600	5.086	5.076272119205525
1565848200	5.087	5.0833035665557835
1565848800	5.065	5.086421530902527
1565849400	5.04	5.069017148834611
1565850000	5.035	5.042554297325519
1565850600	5.03	5.033123606254875
1565851200	5.029	5.026627679221285
1565851800	5.023	5.023397839574109
1565852400	4.994	5.019871435754326
1565853000	4.994	4.99558525040249
1565853600	4.993	4.991703010901017
1565854200	4.991	4.990404960946047
1565854800	5.013	4.9862673035619265
1565855400	5.017	5.005074783805266
1565856000	5.013	5.011495306919567
1565857200	5.011	5.011371796419329
1565857800	4.993	5.01015713896005
1565858400	4.931	4.994301124267439
1565859000	4.921	4.939514730963124
1565860200	4.933	4.919224701448356
1565860800	4.937	4.924650386141342
1565861400	4.976	4.930663083026605
1565862000	4.988	4.965378403550523
1565862600	4.979	4.983237763181089
1565863200	5.007	4.980040504685368
1565863800	4.997	5.002634083055467
1565864400	4.998	4.99782187047594
1565865000	4.995	4.996197485684333
1565865600	5.001	4.992682295243774
1565866200	5.031	4.996216785424982
1565866800	5.018	5.022892451066215
1565867400	5.016	5.018347780400223
1565868000	5.012	5.0155208271665765
1565868600	5.024	5.011516348805609
1565869200	5.033	5.0191172453516
1565869800	5.027	5.0283928388109045
1565870400	5.035	5.025512937212007
1565871000	5.038	5.030426699990831
1565871600	5.052	5.035074826416613
1565872200	5.051	5.047062532121384
1565872800	5.049	5.049336983734742
1565873400	5.056	5.04738274925035
1565874000	5.063	5.05184229845943
1565874600	5.068	5.059116264580385
1565875200	5.173	5.064330745276213
1565875800	5.191	5.15034543377819
1565876400	5.188	5.182926466116643
1565877000	5.19	5.189502450729068
1565877600	5.186	5.192272312906383
1565878200	5.184	5.18734588481296
1565878800	5.175	5.183734063180311
1565879400	5.175	5.1742819487328795
1565880000	5.168	5.169587422230365
1565880600	5.15	5.164287114455918
1565881200	5.166	5.149921380137862
1565881800	5.161	5.159816036547346
1565882400	5.154	5.157946323093052
1565883000	5.154	5.149660025929828
1565883600	5.171	5.149613910627652
1565884200	5.163	5.162127204922997
1565884800	5.171	5.1602520587519
1565885400	5.167	5.166530418119311
1565886000	5.141	5.163996466963258
1565886600	5.148	5.142903571929013
1565887200	5.118	5.1434289703834315
1565887800	5.104	5.119403214780008
1565888400	5.104	5.102545182687696
1565889000	5.101	5.098818628411033
1565889600	5.082	5.095910561227006
1565890200	5.142	5.08089295151629
1565890800	5.114	5.126731258987457
1565891400	5.109	5.113914786489311
1565892000	5.13	5.1084122548105935
1565892600	5.141	5.1232023111037615
1565893200	5.144	5.134859538290924
1565893800	5.157	5.140610662041521
1565894400	5.154	5.1518357931859455
1565895000	5.147	5.151315558924584
1565895600	5.159	5.146400694378359
1565896200	5.155	5.1545588067419175
1565896800	5.153	5.152584407919928
1565897400	5.16	5.150497163793985
1565898000	5.159	5.154156974598424
1565898600	5.15	5.155889013317781
1565899200	5.152	5.148358547686018
1565899800	5.154	5.148715532206855
1565900400	5.152	5.149608769075022
1565901000	5.163	5.148365520745539
1565901600	5.159	5.156833865486071
1565902200	5.161	5.1558985235366155
1565902800	5.169	5.157402079424521
1565903400	5.165	5.1640864222221206
1565904000	5.161	5.162442422341412
1565904600	5.165	5.158636877775627
1565905200	5.162	5.160733897415938
1565905800	5.157	5.158597956157079
1565906400	5.158	5.154567501916081
1565907000	5.15	5.154167836647609
1565907600	5.136	5.147665232002051
1565908200	5.139	5.135128912154183
1565908800	5.142	5.134413255548672
1565909400	5.119	5.136907734079329
1565910000	5.119	5.119046693410739
1565910600	5.125	5.115252010152418
1565911200	5.109	5.11928458356325
1565911800	5.116	5.107595124018783
1565912400	5.099	5.111099650806832
1565913000	5.12	5.097927657343723
1565913600	5.134	5.111996232608417
1565914200	5.14	5.127139691861909
1565914800	5.162	5.135361682324017
1565915400	5.178	5.155304432575105
1565916000	5.174	5.172222111681694
1565916600	5.172	5.172721004230365
1565917200	5.168	5.171765669120574
1565917800	5.165	5.166356507345572
1565918400	5.182	5.162513775200683
1565919000	5.193	5.175097371231807
1565919600	5.181	5.186153059311157
1565920800	5.188	5.180349497750944
1565921400	5.181	5.18395268250971
1565922000	5.17	5.179395141752744
1565922600	5.174	5.169148424635376
1565923200	5.178	5.169411587520661
1565923800	5.179	5.171978595249067
1565924400	5.188	5.17395274027759
1565925000	5.189	5.18231178002002
1565925600	5.188	5.185207870181702
1565926200	5.193	5.185375211760008
1565926800	5.191	5.188791696375748
1565927400	5.191	5.187668431022017
1565928000	5.189	5.187455187203584
1565928600	5.19	5.185377084678354
1565929200	5.183	5.186080978759416
1565929800	5.179	5.180727240981788
1565930400	5.178	5.176173978117304
1565931000	5.169	5.1742859440771305
1565931600	5.169	5.16659851661571
1565932200	5.168	5.1647377623938935
1565932800	5.17	5.163821804504172
1565933400	5.174	5.165177344998376
1565934000	5.175	5.16908343655443
1565934600	5.119	5.1709187574205
1565935200	5.117	5.126385669176681
1565935800	5.107	5.114439424306512
1565936400	5.116	5.103168578359776
1565937000	5.135	5.108248304375103
1565937600	5.13	5.1257125427944965
1565938200	5.136	5.1258974161424025
1565938800	5.151	5.131831290139923
1565939400	5.152	5.14603750863085
1565940000	5.156	5.149166201185842
1565940600	5.159	5.152939151506503
1565941200	5.164	5.154775731316957
1565941800	5.168	5.159026165052615
1565942400	5.172	5.16474744299263
1565943000	5.164	5.168170785520955
1565943600	5.168	5.163286885066469
1565944800	5.165	5.164254902561979
1565945400	5.167	5.161891248908582
1565946000	5.165	5.163174484767793
1565946600	5.17	5.1615268114594
1565947200	5.172	5.16509227737577
1565947800	5.166	5.167725897803381
1565948400	5.143	5.163638816353924
1565949000	5.143	5.144293963157466
1565949600	5.152	5.1395464361750784
1565950200	5.151	5.145374907356478
1565950800	5.158	5.146207101837166
1565951400	5.16	5.1526029852566495
1565952000	5.156	5.15557182712606
1565952600	5.168	5.153619574651519
1565953200	5.171	5.162957823674514
1565953800	5.163	5.167032891139373
1565954400	5.176	5.161051891909956
1565955000	5.174	5.170072470675919
1565955600	5.164	5.170361228560241
1565956200	5.147	5.16317041699607
1565957400	5.153	5.147602344579735
1565958000	5.156	5.148120581372485
1565958600	5.152	5.15074365915373
1565959200	5.14	5.1482954341692775
1565959800	5.125	5.138405871208113
1565960400	5.147	5.124258449066847
1565961000	5.155	5.138550393325657
1565961600	5.073	5.148874088781475
1565962200	5.091	5.084948287732179
1565962800	5.088	5.08460228797864
1565963400	5.09	5.082122072252794
1565964000	5.086	5.083759040471316
1565964600	5.084	5.082807600261752
1565965200	5.075	5.079501667934997
1565965800	5.075	5.07254977029248
1565966400	5.068	5.072361438554086
1565967000	5.05	5.065653052528598
1565967600	5.066	5.049863750756872
1565968200	5.061	5.058085460025205
1565968800	5.054	5.056651200072124
1565969400	5.054	5.052731332577544
1565970000	5.071	5.050723761293915
1565970600	5.063	5.065045379925351
1565971200	5.071	5.060843955161842
1565971800	5.067	5.0672172858285975
1565972400	5.041	5.064607188480132
1565973000	5.048	5.043135298859761
1565973600	5.018	5.04402055182546
1565974200	5.004	5.019659356609348
1565974800	5.004	5.002985924679063
1565975400	5.001	4.999469931952928
1565976000	4.982	4.99668833745618
1565976600	5.042	4.981355762901078
1565977200	5.014	5.028171675140828
1565977800	5.009	5.014559873064744
1565978400	5.03	5.008862006174632
1565979000	5.041	5.02409649593541
1565979600	5.044	5.035676214010513
1565980200	5.057	5.041104313746222
1565980800	5.054	5.052569254638035
1565981400	5.047	5.051848992231895
1565982000	5.059	5.04665968765697
1565982600	5.055	5.055272303602803
1565983200	5.053	5.052993768547239
1565983800	5.06	5.051118093143881
1565984400	5.059	5.054946476429635
1565985000	5.05	5.056413036464704
1565985600	5.054	5.048977983355725
1565986200	5.052	5.050983904255203
1565986800	5.063	5.049039972989533
1565987400	5.059	5.057682601556847
1565988000	5.061	5.056308557681776
1565988600	5.069	5.05787504865382
1565989200	5.065	5.064799783437439
1565989800	5.065	5.062870711402094
1565990400	5.057	5.062627699522712
1565991000	5.058	5.055745038361375
1565991600	5.05	5.054602591798403
1565992200	5.036	5.048187221130718
1565992800	5.039	5.035477034198698
1565993400	5.042	5.035030005366053
1565994000	5.019	5.03770981088413
1565994600	5.019	5.019412961961752
1565995800	5.017	5.016221252268362
1565996400	5.025	5.013483985717797
1565997000	5.009	5.01969087565024
1565997600	5.016	5.008551694430211
1565998200	4.999	5.011627856793684
1565998800	5.02	4.998638310082828
1565999400	5.034	5.013276434154012
1566000600	5.062	5.02804964319421
1566001800	5.078	5.054194510287928
1566002400	5.074	5.0726000535689
1566003000	5.072	5.073678567462053
1566003600	5.068	5.0721229172251014
1566004200	5.065	5.0678140989386575
[truncated: 10,572 more rows]
