# Supplementary material for: A novel dissolved oxygen prediction model based on enhanced semi-naive Bayes for ocean ranches in northeast China
Source: PeerJ Comput Sci. 2021 Jun 11;7:e591. doi: 10.7717/peerj-cs.591 (PMC8205303; doi:10.7717/peerj-cs.591)
Supplement: Supplemental Information 1 — Source code for prediction algorithms built in Go, and source code for comparison algorithms and other related methods built in Python. [file peerj-cs-07-591-s001.zip › packet/Result-SVR/Result-SVR-17.csv]

1564267200	4.341	4.3454783515632895
1564267800	4.425	4.344415004385458
1564268400	4.349	4.415294877945346
1564269000	4.301	4.362411996044358
1564269600	4.322	4.309908025590451
1564270200	4.293	4.320636344100019
1564270800	4.257	4.29215372215441
1564271400	4.353	4.260616052679078
1564272000	4.426	4.334370810922609
1564272600	4.377	4.412866956625845
1564273200	4.493	4.385741569039826
1564273800	4.326	4.481720506849884
1564274400	4.392	4.355037463511528
1564275000	4.404	4.3882547567982675
1564275600	4.372	4.3974845276137735
1564276200	4.433	4.37456404530657
1564276800	4.33	4.420470370874593
1564277400	4.553	4.343785499999137
1564278000	4.453	4.522330379755016
1564278600	4.537	4.465464671516956
1564279200	4.498	4.535690891294702
1564279800	4.572	4.501128855028203
1564280400	4.67	4.568140683402342
1564281000	4.782	4.650023019785829
1564281600	4.688	4.766807458453594
1564282200	4.55	4.707416575970454
1564282800	4.597	4.575092954600863
1564283400	4.571	4.5975554380969115
1564284000	4.535	4.56315091290725
1564284600	4.426	4.540145682245102
1564285200	4.457	4.435982247982482
1564285800	4.419	4.449695194178719
1564286400	4.464	4.4189516082129625
1564287000	4.515	4.454842569217225
1564287600	4.605	4.508590289926497
1564288200	4.565	4.5925144053704905
1564288800	4.582	4.57388913836448
1564289400	4.416	4.581317918677666
1564290000	4.567	4.4395463089877
1564290600	4.493	4.54266548513648
1564291200	4.529	4.500801881964224
1564291800	4.578	4.521662655535507
1564292400	4.711	4.566434917391497
1564293000	4.685	4.690872786167839
1564293600	4.703	4.692691762448762
1564294200	4.688	4.710200443021133
1564294800	4.633	4.696232141714827
1564295400	4.603	4.6418562947534525
1564296000	4.632	4.607651597271905
1564296600	4.676	4.618245660228579
1564297200	4.697	4.663739632798564
1564297800	4.732	4.689281865361568
1564298400	4.615	4.728422602545053
1564299000	4.541	4.6374368015830365
1564299600	4.435	4.556213033608273
1564300200	4.595	4.449990165928264
1564300800	4.521	4.561910267659639
1564301400	4.602	4.520247316920035
1564302000	4.593	4.586102048116185
1564302600	4.495	4.593252897663032
1564303200	4.442	4.5127637747500735
1564303800	4.294	4.453795191352458
1564304400	4.435	4.31192992117901
1564305000	4.478	4.408657379482992
1564305600	4.536	4.459610449785122
1564306200	4.364	4.527347182745297
1564306800	4.498	4.384409186776033
1564307400	4.602	4.485272472028057
1564308000	4.662	4.5905086464270894
1564308600	4.434	4.661430281447877
1564309200	4.621	4.471054354067311
1564309800	4.57	4.590674799140895
1564310400	4.601	4.573331664316197
1564311000	4.543	4.593318623718117
1564311600	4.469	4.55235893298935
1564312200	4.473	4.4804840999371445
1564312800	4.595	4.472859556108045
1564313400	4.527	4.5697743856614
1564314000	4.553	4.532522876367186
1564314600	4.529	4.547617902446743
1564315200	4.494	4.535807197321695
1564315800	4.542	4.497190183906033
1564316400	4.391	4.533546600476121
1564317000	4.398	4.407747149199131
1564317600	4.501	4.394211812143346
1564318200	4.456	4.482071172025307
1564318800	4.402	4.457158225151106
1564319400	4.47	4.409520810897304
1564320000	4.375	4.462845213058451
1564320600	4.492	4.38912940894135
1564321200	4.502	4.477013185490103
1564321800	4.363	4.4996135804537145
1564322400	4.295	4.37953762243868
1564323000	4.457	4.304697917053846
1564323600	4.409	4.42995806071097
1564324200	4.344	4.412226187730707
1564324800	4.338	4.354506179754802
1564325400	4.316	4.338702944599326
1564326000	4.379	4.317570415753588
1564326600	4.361	4.370245565827581
1564327200	4.427	4.359695544803073
1564327800	4.513	4.4201178286932485
1564328400	4.539	4.502066190483783
1564329600	4.455	4.540320630084901
1564330200	4.405	4.4707568820728625
1564330800	4.535	4.414944510483361
1564331400	4.313	4.517077043831399
1564332000	4.422	4.343391633606489
1564332600	4.41	4.405559399909219
1564333200	4.321	4.399997205130925
1564333800	4.238	4.336848087740428
1564334400	4.333	4.24986283724327
1564335000	4.389	4.317582985063204
1564335600	4.372	4.378293588581978
1564336200	4.339	4.374200524740646
1564336800	4.171	4.346394832420291
1564337400	4.313	4.186406741746227
1564338000	4.29	4.294054069211916
1564338600	4.327	4.286361744034597
1564339200	4.207	4.323512397943172
1564339800	4.09	4.219074893550902
1564340400	4.408	4.103471287532901
1564341000	4.465	4.363739512141544
1564341600	4.274	4.45617090376975
1564342200	4.353	4.309993031638408
1564342800	4.366	4.343196949589101
1564343400	4.293	4.368513730487629
1564344000	4.311	4.298038589670393
1564344600	4.297	4.306168451043941
1564345200	4.23	4.295185057473325
1564345800	4.36	4.23749095441221
1564346400	4.331	4.341374060789782
1564347000	4.255	4.325028378202154
1564347600	4.265	4.268425915429645
1564348200	4.196	4.269037803934231
1564348800	4.184	4.205022837103651
1564349400	4.425	4.180467660078387
1564350000	4.205	4.382271546660967
1564350600	4.136	4.234055193652313
1564351200	4.121	4.147986523173718
1564351800	3.978	4.118027697404057
1564352400	3.916	3.9914471854525573
1564353000	4.052	3.9179017893073094
1564353600	4.03	4.023943767291789
1564354200	3.98	4.0286006697345105
1564354800	3.878	3.982554062345916
1564355400	4.029	3.884026881773735
1564356000	3.935	4.00611341890775
1564356600	4.004	3.952309148508633
1564357200	4.033	3.99648182228065
1564357800	4.278	4.025153806643796
1564358400	4.306	4.255582410218421
1564359000	4.203	4.312576966761526
1564359600	4.318	4.22391552654189
1564360200	4.395	4.310936525659988
1564360800	4.404	4.392197687497138
1564361400	4.516	4.417852684077479
1564362000	4.466	4.497424637554905
1564362600	4.404	4.478724818006474
1564363200	4.401	4.417391855729415
1564363800	4.221	4.4058920931804915
1564364400	4.362	4.247915147450737
1564365000	4.371	4.334566268777696
1564365600	4.467	4.362939459776561
1564366200	4.328	4.4467457948238165
1564366800	4.368	4.343151451732392
1564367400	4.413	4.365015426113019
1564368000	4.238	4.405550848375263
1564368600	4.077	4.265693157617281
1564369200	4.272	4.091841240308748
1564369800	4.243	4.2313516457245495
1564370400	4.315	4.242590355491697
1564371000	4.5	4.300024536935171
1564371600	4.324	4.477882549871429
1564372200	4.262	4.354801709410836
1564372800	4.282	4.28074074387892
1564373400	4.427	4.280189032186498
1564374000	4.351	4.401254775366088
1564374600	4.37	4.3555419650283795
1564375200	4.421	4.367633295247932
1564375800	4.378	4.408181013469762
1564376400	4.323	4.384960942880193
1564377000	4.097	4.336972166903622
1564377600	4.227	4.1314455564930235
1564378200	4.043	4.2099078603030335
1564378800	4.244	4.051046678533055
1564379400	4.244	4.210948089319958
1564380000	4.267	4.23067046975988
1564380600	4.232	4.269534313067434
1564381200	4.387	4.244358393249438
1564381800	4.354	4.3708851928035
1564382400	4.382	4.365391041642995
1564383000	4.463	4.37865217419338
1564383600	4.429	4.458700361579852
1564384200	4.37	4.430096562833954
1564384800	4.359	4.383477459924093
1564385400	4.38	4.357457001272021
1564386000	4.196	4.379786420990505
1564386600	4.347	4.224196873538145
1564387200	4.454	4.32408388015838
1564387800	4.408	4.428172045670091
1564388400	4.474	4.415566448881577
1564389000	4.372	4.4694493468926195
1564389600	4.414	4.389509693951042
1564390200	4.349	4.412778798608222
1564390800	4.384	4.353147803695697
1564391400	4.411	4.3783877271920435
1564392000	4.329	4.3980333870790425
1564392600	4.336	4.341025255705452
1564393200	4.615	4.333299007906999
1564393800	4.409	4.572014484537396
1564394400	4.044	4.444138346767993
1564395000	4.192	4.100595899750536
1564395600	4.52	4.172427742802304
1564396200	4.489	4.454292765557667
1564396800	4.399	4.491511062193874
1564397400	4.28	4.413286564231696
1564398000	4.269	4.296155292962082
1564398600	4.298	4.26982957800681
1564399200	4.17	4.289842655310225
1564399800	4.151	4.175372126893083
1564400400	4.2	4.142310894307603
1564401000	4.291	4.185989219029606
1564401600	4.263	4.2712650640754255
1564402200	4.074	4.260732149721061
1564402800	4.251	4.098797524664367
1564403400	4.259	4.238385895797956
1564404000	3.949	4.258804668389943
1564404600	3.79	3.9772462550973984
1564405200	3.989	3.78536519143338
1564405800	3.786	3.957273507166354
1564406400	3.621	3.8067021417705638
1564407000	3.483	3.623993311646378
1564407600	3.425	3.4694769174657467
1564408200	3.818	3.411555628135914
1564408800	3.838	3.7782664757398896
1564409400	4.086	3.8346646422714916
1564410000	3.803	4.073476895355618
1564410600	4.184	3.8362507744349084
1564411200	4.334	4.158121100059675
1564411800	4.243	4.33193956991483
1564412400	3.997	4.275825029282675
1564413000	4.208	4.0348135570667125
1564413600	4.285	4.182982718530842
1564414200	4.113	4.279822045297406
1564414800	4.174	4.128937951688564
1564416000	4.223	4.16635110133082
1564416600	4.193	4.204132962344562
1564417200	4.113	4.211142815658985
1564417800	4.275	4.105496473805209
1564418400	4.26	4.230715635691529
1564419000	4.295	4.25642082323739
1564419600	4.002	4.296960556510712
1564420200	4.018	4.035447986872052
1564420800	4.255	4.00115186700512
1564421400	4.237	4.217978749654071
1564422000	4.205	4.24146432610002
1564422600	4.284	4.209985924746758
1564423200	4.34	4.2659363499296825
1564423800	4.353	4.340086073835094
1564424400	4.248	4.355255128409562
1564425000	4.259	4.266974961386959
1564425600	4.256	4.256372991632079
1564426200	4.188	4.256806555622999
1564426800	4.154	4.193535041866284
1564427400	4.043	4.146579141176244
1564428000	4.27	4.057247394146178
1564428600	4.225	4.2401955944074405
1564429200	4.321	4.230737038662646
1564429800	4.259	4.311263314701165
1564430400	4.142	4.262969215975262
1564431000	4.133	4.165545983394048
1564431600	4.145	4.132622781876864
1564432200	4.085	4.134642489882343
1564432800	4.273	4.088517253744825
1564433400	4.137	4.241800745464437
1564434000	4.192	4.15861475233681
1564434600	4.169	4.182588718567533
1564435200	4.162	4.173571904499931
1564435800	4.028	4.169244616030039
1564436400	4.173	4.046591919631272
1564437000	4.154	4.150457669760925
1564437600	4.222	4.148701565877331
1564438200	4.168	4.212362870162823
1564438800	4.33	4.176577624025163
1564439400	4.122	4.310030103376811
1564440000	3.903	4.158552936509462
1564440600	4.096	3.9319756750977817
1564441200	4.206	4.064280594593776
1564441800	4.057	4.183480695292905
1564442400	4.021	4.0779411173065405
1564443000	4.152	4.015867917244991
1564443600	4.128	4.132578287903871
1564444200	4.181	4.133389170785291
1564444800	4.045	4.182138342851459
1564445400	4.134	4.057623307260432
1564446000	4.144	4.1214563193927285
1564446600	4.167	4.142745593150097
1564447200	4.02	4.159589306641836
1564447800	3.898	4.033139675658382
1564448400	3.828	3.9137697671509515
1564449000	3.98	3.8421107680307367
1564449600	4.027	3.9478966465622447
1564450200	3.966	4.011327785298984
1564450800	3.975	3.970065747330766
1564451400	3.932	3.977971450472384
1564452000	4.112	3.9339808973537287
1564452600	4.092	4.09210395415233
1564453200	4.074	4.0979482725637
1564453800	3.865	4.083358097594151
1564454400	3.77	3.889603940898177
1564455000	3.879	3.7774500109477565
1564455600	4.127	3.8558858429123526
1564456200	3.894	4.094444870084229
1564456800	4.162	3.9303749466744833
1564457400	4.234	4.128054757769801
1564458000	4.208	4.224908301942449
1564458600	4.064	4.222985532396037
1564459200	3.937	4.088031818909161
1564459800	3.808	3.9553186732901335
1564460400	3.921	3.82853488061652
1564461000	4.051	3.8916490373316908
1564461600	4.08	4.019350461115799
1564462200	4.136	4.065168345228745
1564462800	4.246	4.137539082552864
1564463400	4.355	4.234584719947366
1564464000	3.784	4.349251988013253
1564464600	4.568	3.861171462291041
1564465200	4.376	4.458821646862302
1564465800	4.493	4.393777913355482
1564466400	4.392	4.490902335947863
1564467000	4.442	4.384585795567438
1564467600	4.39	4.439841611446549
1564468200	4.315	4.394278575809839
1564468800	4.304	4.328250176291892
1564469400	4.173	4.298617818377716
1564470000	4.19	4.168295156953452
1564470600	4.183	4.198883554228597
1564471200	4.218	4.145769595284946
1564471800	4.265	4.216623127769231
1564472400	4.258	4.250095755875591
1564473000	4.104	4.262795536773226
1564473600	4.113	4.127655051332946
1564474200	4.069	4.08814635184106
1564474800	4.122	4.074038844647081
1564475400	4.032	4.107068637684419
1564476000	4.076	4.0390236038712075
1564476600	4.069	4.06482209458619
1564477200	4.192	4.0689603192317065
1564477800	4.055	4.18020490469444
1564478400	4.109	4.076199966779558
1564479000	4.06	4.105575333126939
1564479600	4.145	4.067621088272165
1564480200	4.232	4.133589771526768
1564480800	4.138	4.221126606357538
1564482000	4.19	4.150187947088864
1564482600	4.087	4.189754348064584
1564483200	4.057	4.100563768048333
1564483800	4.04	4.065731035587137
1564484400	3.908	4.034552403018833
1564485000	3.926	3.925688752858453
1564485600	4.216	3.917299499708746
1564486200	4.351	4.171387110975921
1564486800	4.383	4.338231401894914
1564487400	4.231	4.390012440120932
1564488000	4.369	4.265497867812774
1564488600	4.226	4.359737095019944
1564489200	4.305	4.249393861342934
1564489800	4.364	4.292953421022342
1564490400	4.187	4.345536912423458
1564491000	4.241	4.214979115581664
1564491600	4.235	4.232099402715748
1564492200	4.368	4.225853093910384
1564492800	4.11	4.349782748585058
1564493400	4.352	4.149608173623419
1564494000	4.25	4.325851856794327
1564494600	4.424	4.24754295522487
1564495200	4.145	4.400800526758029
1564495800	4.202	4.176443115602283
1564496400	4.195	4.193617317664965
1564497000	3.977	4.196227741354716
1564497600	4.075	3.995875061595042
1564498200	4.088	4.059397528410151
1564498800	4.412	4.068742989782584
1564499400	4.328	4.379080450432738
1564500000	4.272	4.3371360266581025
1564500600	4.215	4.294257734128243
1564501200	4.217	4.221927195887589
1564501800	4.164	4.221187895928754
1564502400	4.136	4.1702095203789336
1564503000	4.095	4.1233390661467935
1564503600	4.151	4.099267915983385
1564504200	4.216	4.1329157041654785
1564504800	4.225	4.210216812339206
1564505400	4.21	4.218855373555034
1564506000	4.17	4.221910394889979
1564506600	4.141	4.184297120645965
1564507200	4.294	4.142282590745298
1564507800	4.097	4.267781180849006
1564508400	4.099	4.115443731238338
1564509000	4.335	4.099042696202566
1564509600	4.509	4.2999466947937
1564510200	4.429	4.490278874525782
1564510800	4.456	4.450035239966028
1564511400	4.397	4.463073311091223
1564512000	4.196	4.41442159665436
1564512600	4.326	4.228192096206745
1564513200	4.259	4.303269853816781
1564513800	4.313	4.25218175949905
1564514400	4.226	4.303723724125588
1564515000	4.185	4.232637300309462
1564515600	4.169	4.190201268378698
1564516200	4.246	4.167443191767582
1564516800	4.171	4.237865006061946
1564517400	4.27	4.183825287468738
1564518000	4.273	4.249353291453815
1564518600	4.286	4.2685416409102785
1564519200	4.113	4.281247972002487
1564519800	4.071	4.13808505436578
1564520400	4.171	4.073352895641249
1564521000	4.293	4.158076359432846
1564521600	4.168	4.2762463477489385
1564522200	4.119	4.182843404747414
1564522800	4.215	4.122946564481225
1564524000	4.224	4.2034752605647565
1564524600	4.185	4.225384819677861
1564525200	4.146	4.19458974739914
1564525800	4.084	4.147582901910493
1564526400	4.021	4.092081220572668
1564527000	4.138	4.024747173373787
1564527600	3.965	4.114278536113964
1564528200	4.042	3.980910077636233
1564528800	3.952	4.034618067059004
1564529400	3.949	3.962497203010532
1564530000	3.959	3.9446192162368
1564530600	3.937	3.948699644644455
1564531200	3.858	3.935920690248274
1564531800	4.156	3.8686400942899573
1564532400	4.233	4.116759562357202
1564533000	4.247	4.233545708575938
1564533600	4.355	4.256080552228428
1564534200	4.304	4.3521930236346345
1564534800	4.353	4.323279378331036
1564535400	4.241	4.359197496992912
1564536000	4.3	4.258705339384331
1564536600	4.171	4.295455416441375
1564537200	4.191	4.186358059277991
1564537800	4.096	4.192978325951828
1564538400	4.191	4.099484362195359
1564539000	4.201	4.175006169342261
1564539600	4.382	4.19738011345517
1564540200	4.24	4.356417242843683
1564540800	4.376	4.2625810480976245
1564541400	4.349	4.356137656973171
1564542000	4.233	4.356202910809435
1564542600	4.124	4.250472758761163
1564543200	3.928	4.136546892515302
1564543800	3.83	3.946062004790078
1564544400	4.167	3.838549324722228
1564545000	4.434	4.108482101588918
1564545600	4.255	4.39646642378009
1564546200	4.187	4.286882525295717
1564546800	4.197	4.207342719664428
1564547400	4.571	4.199621744760842
1564548000	4.465	4.522667958126296
1564548600	4.285	4.483206528148503
1564549200	4.33	4.30646203034617
1564549800	4.375	4.318955851692008
1564550400	4.211	4.361071384190097
1564551000	4.399	4.228927388809855
1564551600	4.507	4.365263591953214
1564552200	4.431	4.48538752458551
1564552800	4.329	4.4452206486243755
1564553400	4.402	4.347086806758777
1564554000	4.337	4.376222162841645
1564554600	4.317	4.3423682659336205
1564555200	4.393	4.324222716101682
1564555800	4.348	4.373597791180099
1564556400	4.37	4.345110438823597
1564557000	4.372	4.362957154310475
1564557600	4.269	4.372077809976725
1564558200	4.301	4.288551678270763
1564558800	4.279	4.296411611938464
1564559400	4.471	4.280503710276833
1564560000	4.383	4.441917135010921
1564560600	4.195	4.390353083825127
1564561200	4.333	4.223500493482345
1564561800	4.218	4.313633423157651
1564562400	4.258	4.233719328114533
1564563000	4.377	4.250682420272687
1564563600	4.131	4.3546558868801855
1564564200	4.207	4.1657308549778795
1564564800	4.137	4.191897764500824
1564565400	4.165	4.142891556892392
1564566000	4.176	4.158715132748532
1564566600	4.154	4.171383404084764
1564567200	4.124	4.160427654608075
1564567800	4.036	4.121134432872688
1564568400	4.067	4.0426790799043095
1564569000	4.08	4.05851401370167
1564569600	4.112	4.074246349815581
1564570200	4.034	4.114646822710273
1564570800	3.982	4.036361646588246
1564571400	3.839	3.9873600534574845
1564572000	4.039	3.8489202710966546
1564572600	4.321	4.0099051021635335
1564573200	4.327	4.292219462635415
1564573800	4.401	4.338960884292186
1564574400	4.435	4.4046533767193905
1564575000	4.399	4.4385489770999875
1564575600	4.488	4.418316280662903
1564576200	4.31	4.483127582376735
1564576800	4.284	4.342015012087057
1564577400	4.334	4.289215981969314
1564578000	4.266	4.320289444740857
1564578600	4.297	4.269885663104464
1564579200	4.157	4.284631793508047
1564579800	4.168	4.1835779408909906
1564580400	4.198	4.17127815583062
1564581000	4.264	4.184719687335958
1564582800	4.156	4.245342299643825
1564583400	4.005	4.158214945230879
1564584000	4.231	4.0213574703933785
1564584600	4.009	4.197258912155936
1564585200	4.091	4.029677278265475
1564585800	3.96	4.080289777644561
1564586400	3.954	3.963800717488628
1564587000	3.857	3.9576254417908356
1564587600	4.022	3.859074544924266
1564588200	3.85	3.993983777489382
1564588800	3.703	3.8678559007989937
1564589400	3.867	3.7106397281808903
1564590000	3.302	3.846362560448305
1564590600	3.233	3.3385913602527375
1564591200	3.015	3.2115019612286515
1564591800	3.035	2.983115522425204
1564592400	2.907	3.0000038370996225
1564593000	2.532	2.868907207737549
1564593600	2.948	2.4785029803472707
1564594200	3.758	2.877864561961043
1564594800	3.985	3.73563478753211
1564595400	4.029	4.0467433246395474
1564596000	3.969	4.023724952381264
1564596600	3.972	3.959436626194809
1564597200	4.101	3.9978079608411936
1564597800	4.331	4.105079148403299
1564598400	4.104	4.315605048799412
1564599000	4.176	4.164559328557031
1564599600	4.226	4.180548735131832
1564600200	4.258	4.197997464135263
1564600800	4.251	4.207971152176703
1564601400	4.496	4.229836860006162
1564602000	4.324	4.45307076846532
1564602600	4.26	4.342080505170084
1564603200	4.43	4.258094369045038
1564603800	4.201	4.371370099515715
1564604400	4.438	4.224427031192456
1564605000	4.497	4.4082750844254335
1564605600	4.326	4.476086654983401
1564606200	4.262	4.3568152538523615
1564606800	4.154	4.26494177233396
1564607400	4.183	4.1705939143859885
1564608000	4.263	4.176013202815675
1564608600	4.358	4.24291482352386
1564609200	4.175	4.340129122890836
1564609800	4.369	4.190573488009381
1564610400	4.329	4.347779411455874
1564611000	4.342	4.328097106771371
1564611600	4.323	4.350296596613606
1564612200	4.381	4.328771684882461
1564612800	4.227	4.370433759142571
1564613400	4.294	4.2479938545072224
1564614000	4.554	4.276141503803958
1564614600	4.535	4.513498581136217
1564615200	4.432	4.539342749873007
1564615800	4.384	4.461828592374118
1564616400	4.314	4.3937502976012315
1564617000	4.449	4.326665939579415
1564617600	4.255	4.421884779982809
1564618200	4.2	4.277342530613709
1564618800	4.332	4.204191447897873
1564619400	4.269	4.302863485159602
1564620000	4.42	4.275633374318749
1564620600	4.259	4.398364510007009
1564621200	4.182	4.283746515158267
1564621800	4.416	4.198372091415065
1564622400	4.536	4.3788306954808185
1564623000	4.548	4.519025662496174
1564623600	4.474	4.545654515186453
1564624200	4.477	4.48910948465783
1564624800	4.412	4.485467450338091
1564625400	4.383	4.417843497410538
1564626000	4.405	4.391120040200827
1564626600	4.486	4.39145191925412
1564627200	4.506	4.471107253226111
1564627800	4.343	4.499546636820888
1564628400	4.278	4.36477587708973
1564629000	4.168	4.293101032568869
1564629600	4.337	4.181694847560946
1564630200	4.196	4.312388582945591
1564630800	4.397	4.201869567570922
1564631400	4.32	4.362039751079951
1564632000	4.477	4.325122887004467
1564632600	4.545	4.463586858807885
1564633200	4.264	4.543240798631063
1564633800	4.293	4.3107530350233
1564634400	4.35	4.295244616044175
1564635000	4.263	4.331594250879498
1564635600	4.394	4.271137869636895
1564636200	4.582	4.362128902820887
1564636800	4.579	4.555086123626478
1564637400	4.633	4.580086145408833
1564638000	4.374	4.637050864219006
1564638600	4.35	4.424920730204576
1564639200	4.474	4.355011969387597
1564639800	4.436	4.450639837043789
1564640400	4.556	4.42446395488374
1564641000	4.526	4.52864306696248
1564641600	4.2	4.52543987026387
1564642200	4.49	4.253348973684377
1564642800	4.461	4.450651664798034
1564643400	4.506	4.4600256001902885
1564644000	4.447	4.496941320962769
1564644600	4.568	4.450901840378526
1564645200	4.505	4.548649078511356
1564645800	4.558	4.505992392678736
1564646400	4.61	4.556926893232721
1564647000	4.575	4.6026000544051975
1564647600	4.526	4.5806930967901005
1564648200	4.474	4.536719109127975
1564648800	4.462	4.471916421173309
1564649400	4.403	4.465366044384563
1564650000	4.368	4.404473567743825
1564650600	4.393	4.375033093610891
1564651200	4.262	4.385451238788209
1564654200	4.342	4.273623288009517
1564654800	3.98	4.32928155640013
1564655400	3.749	4.020370694871674
1564656000	3.676	3.7635161052202184
1564656600	3.613	3.6546101137919704
1564657200	3.534	3.587024886778907
1564657800	3.586	3.506493617403677
1564658400	3.415	3.549555265854397
1564659000	3.342	3.4114192190302126
1564659600	3.179	3.319682701563862
1564660200	3.123	3.1589605508009937
1564660800	3.265	3.0824916784060465
1564661400	4.242	3.2329021053559637
1564662000	4.446	4.1928301911316
1564662600	4.463	4.500687569776127
1564663200	4.397	4.49495218116096
1564663800	4.263	4.403509265270252
1564664400	4.2	4.295156869182895
1564665000	4.251	4.228782483228034
1564665600	4.23	4.237760892543258
1564666200	4.263	4.230812415838895
1564666800	4.21	4.244132773393268
1564667400	4.324	4.20269367226094
1564668000	4.298	4.2464040391468005
1564668600	4.023	4.289218479092686
1564669200	4.248	4.091824363310754
1564669800	4.202	4.19011303980201
1564670400	4.306	4.1633976359293445
1564671000	4.291	4.258189281748459
1564671600	4.359	4.282727609075522
1564672200	3.942	4.35580769583698
1564672800	4.194	3.9997311902678696
1564673400	4.276	4.161421007230281
1564674000	4.338	4.25563503788733
1564674600	4.051	4.3296819927847405
1564675800	4.195	4.089910208433761
1564676400	3.934	4.167300630624472
1564677000	3.629	3.9679406867364277
1564677600	3.583	3.655145065037199
1564678200	3.657	3.577201007432323
1564678800	4.164	3.623079926858444
1564679400	4.14	4.105565084470684
1564680000	3.892	4.142940915996069
1564680600	3.679	3.924811285662972
1564681200	3.526	3.6920493036775435
1564681800	3.691	3.542883572357292
1564682400	3.783	3.6626284739452064
1564683000	4.115	3.7439080255124058
1564683600	4.044	4.076206830310287
1564684200	4.238	4.051184848283564
1564684800	4.108	4.2075987147537965
1564685400	4.017	4.110832896871141
1564686000	4.049	4.048037112905126
1564686600	4.282	4.061451388327246
1564687200	4.572	4.246247922055174
1564687800	4.604	4.529157789828884
1564688400	4.513	4.593960157197762
1564689000	4.383	4.530626969196991
1564689600	4.332	4.405131726138918
1564690200	4.399	4.360850333467838
1564690800	4.263	4.3768643881245595
1564691400	4.371	4.267061678269537
1564692000	4.291	4.337824994185663
1564692600	4.346	4.288896173881892
1564693200	4.295	4.335970439016261
1564693800	4.421	4.296305909044927
1564694400	4.348	4.4133911002608315
1564695000	4.405	4.360514334079596
1564695600	4.426	4.393359452748632
1564696200	4.415	4.414258015993131
1564696800	4.339	4.409953276456485
1564697400	4.369	4.352835320758
1564698000	4.394	4.3636036229085295
1564698600	4.344	4.393320698907726
1564699200	4.592	4.348342536633012
1564699800	4.421	4.557253750821799
1564700400	4.483	4.444677844248405
1564701000	4.473	4.482331759922796
1564701600	4.777	4.474302194804061
1564702200	4.697	4.73366855398092
1564702800	4.486	4.707596648249418
1564703400	4.481	4.528637900154368
1564704000	4.5	4.486253827520849
1564704600	4.51	4.488277537349734
1564705200	4.456	4.504313109326671
1564705800	4.507	4.453956474335579
1564706400	4.526	4.499979496812599
1564707000	4.428	4.512897593787473
1564707600	4.53	4.447557560147829
1564708200	4.436	4.514338374832791
1564708800	4.496	4.445462233896761
1564709400	4.524	4.48943842763787
1564710000	4.533	4.511218187013004
1564710600	4.393	4.530804355491905
1564711200	4.464	4.406184122458753
1564711800	4.447	4.457379306787498
1564712400	4.28	4.450082894577853
1564713000	4.19	4.300752476916096
1564713600	4.124	4.200318732876541
1564714200	4.28	4.121777610557043
1564714800	4.228	4.255565778915061
1564715400	4.259	4.227838385627488
1564716000	4.276	4.256883856608654
1564716600	4.22	4.274935692663957
1564717200	4.23	4.230955211342363
1564717800	4.235	4.230915058542542
1564718400	4.478	4.23032806563897
1564719000	4.293	4.449537171788843
1564719600	4.196	4.316451442298181
1564720200	4.417	4.213403597480127
1564720800	4.188	4.378730323284057
1564721400	4.036	4.223442104020902
1564722000	4.329	4.062781721029421
1564722600	4.052	4.278905482343346
1564723200	3.91	4.087116652153567
1564723800	3.779	3.9209493627936087
1564724400	4.13	3.784386210650705
1564725000	4.093	4.0725085616016825
1564725600	4.129	4.100572748369213
1564726200	4.001	4.131699997926266
1564726800	4.191	4.006979507286867
1564727400	4.196	4.168235029316481
1564728000	4.317	4.203046306838818
1564728600	4.575	4.301895462972713
1564729200	4.487	4.547589873192274
1564729800	4.571	4.505601191976776
1564730400	4.667	4.572158211900912
1564731000	4.573	4.645982318207702
1564731600	4.616	4.594962893960643
1564732200	4.718	4.614315474375463
1564732800	4.773	4.703890385564451
1564733400	4.786	4.752410547863533
1564734000	4.333	4.777842755256933
1564734600	4.203	4.4244526248902725
1564735200	4.345	4.238821823642305
1564735800	4.258	4.315108010811652
1564736400	4.295	4.243746458936078
1564737000	4.487	4.274548326073237
1564737600	4.572	4.450095544454372
1564738200	4.545	4.557478405103831
1564738800	4.513	4.561781109199822
1564739400	4.48	4.53119630872145
1564740000	4.474	4.488449338344757
1564740600	4.379	4.470700821684771
1564741200	4.53	4.377215270579268
1564741800	4.543	4.495599941160497
1564742400	4.592	4.53258633820313
1564743000	4.545	4.5842047590000865
1564743600	4.484	4.557522880296661
1564744200	4.493	4.502384441263864
1564744800	4.455	4.49188186295336
1564745400	4.357	4.458981731678129
1564746000	4.438	4.3638797683143045
1564746600	4.353	4.414334709894069
1564747200	4.443	4.360983881904097
1564747800	4.37	4.428069074754896
1564748400	4.414	4.382264144873286
1564749000	4.371	4.411550242701645
1564749600	4.528	4.3774935782210616
1564750200	4.638	4.508828891568104
1564750800	4.569	4.620349047278158
1564751400	4.429	4.5841819721008585
1564752000	4.393	4.455209599584617
1564752600	4.409	4.398167962294487
1564753200	4.381	4.406858646411054
1564753800	4.212	4.376515637450856
1564754400	4.491	4.234224134079529
1564755000	4.342	4.444249562745732
1564755600	4.376	4.358831028538466
1564756200	4.371	4.377724301924962
1564756800	4.31	4.3701126683216405
1564757400	4.352	4.323605892357497
1564758000	4.28	4.3435337710107005
1564758600	4.263	4.282076520995104
1564759200	4.214	4.25791997532115
1564759800	4.183	4.210619985052287
1564760400	4.315	4.19068067648272
1564761000	4.105	4.2913615526705975
1564761600	4.249	4.135510714321427
1564762200	4.263	4.230320443348873
1564762800	4.356	4.257814524778681
1564763400	4.474	4.352241567154616
1564764000	4.263	4.4561814303696
1564764600	4.401	4.300121507454196
1564765200	4.12	4.3871606624945185
1564765800	4.217	4.1540770639635305
1564766400	4.258	4.206485092809933
1564767000	4.216	4.236182787995033
1564767600	4.241	4.227141447791522
1564768200	3.998	4.2307804452000335
1564768800	4.141	4.030167013651379
1564769400	4.198	4.123119470930757
1564770000	4.167	4.179998577335928
1564770600	4.172	4.182123106100071
1564771200	4.25	4.158818568767529
1564771800	4.184	4.242514363833101
1564772400	4.191	4.191948944915879
1564773000	4.257	4.187674402919381
1564773600	4.262	4.254607473947347
1564774200	4.116	4.260047987246681
1564774800	4.206	4.142689194658434
1564775400	4.184	4.186377183114474
1564776000	4.326	4.183122935669329
1564776600	4.273	4.310498148916207
1564777200	4.385	4.283194637654016
1564777800	4.503	4.375728732207538
1564778400	4.401	4.48641861843442
1564779000	4.468	4.4246362795414775
1564779600	4.436	4.466575768262773
1564780200	4.428	4.4402234050989975
1564780800	4.236	4.434554297172455
1564781400	4.359	4.259484761842358
1564782000	4.399	4.341234384479331
1564782600	4.406	4.379222558297103
1564783200	4.38	4.408939869585472
1564783800	4.417	4.385991736701777
1564784400	4.431	4.410088605022732
1564785000	4.542	4.433089771260841
1564785600	4.403	4.524872801833593
1564786200	4.367	4.426171155509558
1564786800	4.486	4.368724390782233
1564787400	4.489	4.4660975606922415
1564788000	4.427	4.484787246952876
1564788600	4.506	4.436321383260697
1564789200	4.514	4.495589826801251
1564789800	4.527	4.51388382860149
1564790400	4.549	4.527747685375896
1564791000	4.415	4.547203722662179
1564791600	4.497	4.434295295413731
1564792200	4.374	4.485853955604928
1564792800	4.424	4.388050496902803
1564793400	4.562	4.412733620717099
1564794000	4.315	4.535529388811787
1564794600	4.104	4.350965662022077
1564795200	4.114	4.1362062890182765
1564795800	4.282	4.1062678958848515
1564796400	5.039	4.247998047048319
1564797000	5.042	4.926753907530508
1564797600	5.019	5.052054635193353
1564798200	5.019	5.051682487051704
1564798800	5.017	5.031604594111464
1564799400	5.025	5.038776488971712
1564800000	5.009	5.031115587383103
1564800600	5.016	5.0033231955760895
1564801200	4.999	4.982302643452032
1564801800	5.02	4.973922899224967
1564802400	5.034	5.009976371152475
1564803000	5.04	5.008611329692003
1564803600	5.062	5.032903360147661
1564804200	5.078	5.039363730248168
1564804800	5.074	5.056771848355879
1564805400	5.072	5.060926987326617
1564806000	5.068	5.0626640106375635
1565313000	5.065	5.067567015586309
1565313600	5.082	5.063137804894584
1565314200	5.093	5.076040324464128
1565314800	5.081	5.087073633143241
1565315400	5.088	5.080881321533079
1565316000	5.081	5.084901175258937
1565316600	5.07	5.080164702773434
1565317200	5.074	5.070018570989378
1565317800	5.078	5.070280532014197
1565318400	5.079	5.072947058319176
1565319000	5.088	5.074823355250979
1565319600	5.089	5.083185352811412
1565320200	5.088	5.086069491259851
1565320800	5.093	5.08626216067447
1565321400	5.091	5.089881570979985
1565322000	5.091	5.0886625306614945
1565322600	5.089	5.088404897532239
1565323200	5.09	5.086232095550731
1565323800	5.083	5.08685477674329
1565324400	5.079	5.0815445528818755
1565325000	5.078	5.076940800582643
1565325600	5.069	5.07514776425193
1565326200	5.069	5.067465758686516
1565326800	5.068	5.065631779363758
1565327400	5.07	5.0647100509222005
1565328000	5.074	5.066160764299154
1565328600	5.075	5.070026768086835
1565329200	5.019	5.07191628550446
1565329800	5.017	5.026831443318096
1565330400	5.007	5.015159112372145
1565331000	5.016	5.004104530052372
1565331600	5.035	5.009195553367118
1565332200	5.03	5.026819700742456
1565332800	5.036	5.0268557602365185
1565333400	5.051	5.032867630032568
1565334000	5.052	5.047265184330252
1565334600	5.056	5.050479230284264
1565335200	5.059	5.054080132104346
1565335800	5.064	5.056043309083205
1565336400	5.068	5.060009871889672
1565337000	5.072	5.065537464406484
1565337600	5.064	5.069044984757661
1565338200	5.068	5.063869647396156
1565338800	5.065	5.065432336829474
1565340000	5.067	5.06276333757471
1565340600	5.065	5.064066980151221
1565341200	5.07	5.062390096579194
1565341800	5.073	5.0659294386137805
1565342400	5.072	5.06949860957416
1565343000	5.066	5.069520315473627
1565343600	5.043	5.064677761927074
1565344200	5.043	5.0448736358882
1565344800	5.052	5.040163152884304
1565345400	5.051	5.046341428596531
1565346000	5.058	5.047177673422197
1565346600	5.06	5.0533543670966585
1565347200	5.056	5.056809718775394
1565347800	5.068	5.054475942624363
1565348400	5.071	5.064169541212928
1565349000	5.063	5.068005233438428
1565349600	5.076	5.061980195992506
1565350200	5.074	5.071116417819613
1565350800	5.064	5.071307813090297
1565351400	5.047	5.063860961670214
1565352000	5.053	5.048257287374708
1565352600	5.056	5.049023833584148
1565353200	5.052	5.0517753490909065
1565353800	5.04	5.04920038081691
1565354400	5.025	5.039126881711356
1565355000	5.047	5.024998094129002
1565355600	5.055	5.039689969897746
1565356200	5.012	5.049976141784271
1565356800	5.009	5.01720172560555
1565357400	5.009	5.007202924341017
1565358000	4.991	5.005161991099326
1565358600	5.008	4.990299876195416
1565359200	4.993	5.001988051656147
1565359800	4.979	4.991398239393615
1565360400	4.998	4.978247211434739
1565361000	4.961	4.992299548486928
1565361600	4.959	4.964574987275143
1565362200	4.98	4.957407079334358
1565362800	5.007	4.972693987941786
1565363400	5.008	4.997675651718382
1565364000	5.016	5.005794110351644
1565364600	5.022	5.013653058680411
1565365200	5.022	5.020083321104118
1565365800	5.02	5.022079576320557
1565366400	5.015	5.019298536211296
1565367000	5.015	5.0141457312870195
1565367600	5.006	5.012245924632428
1565368200	5.005	5.0042610747019
1565368800	5.012	5.0032427328496105
1565369400	5.012	5.008154644873909
1565370000	5.021	5.009268915879859
1565370600	4.993	5.01694387238579
1565371200	4.976	4.995879100125066
1565371800	4.974	4.9769679938832585
1565372400	4.99	4.971363794678307
1565373000	4.995	4.983117226731224
1565373600	4.998	4.9900399198068905
1565374200	5.003	4.994607613626117
1565374800	4.983	4.999887341675253
1565375400	5.009	4.985476439539459
1565376000	5.013	5.003503766773597
1565376600	5.023	5.009837723915739
1565377200	5.027	5.018761500886504
1565377800	5.019	5.023822157243574
1565378400	5.03	5.018933722767999
1565379000	5.026	5.026791001303477
1565379600	5.027	5.025403162745278
1565380200	5.025	5.024841851340106
1565380800	5.029	5.022967956407316
1565381400	5.02	5.025410410991306
1565382000	5.016	5.018830568513915
1565382600	5.02	5.015060108959479
1565383200	5.004	5.016336576408808
1565383800	4.941	5.004171367220809
1565384400	4.927	4.949734424158142
1565385000	4.92	4.9263234519228165
1565385600	4.935	4.915923076519991
1565386200	4.921	4.926391431243545
1565386800	4.965	4.918748795819598
1565387400	4.979	4.953943773873167
1565388000	5.006	4.973941174162238
1565388600	4.997	5.001433464636582
1565389200	5.003	4.999602782651336
1565389800	4.988	5.002630163618048
1565390400	4.978	4.989391928718613
1565391000	4.997	4.9780234999248485
1565391600	5.001	4.991050870116346
1565392200	4.998	4.996529755710747
1565392800	5.005	4.9963474858866
1565393400	5.005	5.0023940293869495
1565394000	4.995	5.003895047606549
1565394600	4.995	4.995157555834716
1565395200	4.986	4.993539084383004
1565395800	4.989	4.984277507432152
1565396400	4.993	4.985090688022953
1565397000	4.988	4.988805508587887
1565397600	4.97	4.98613334061898
1565398200	4.976	4.97134916655828
1565398800	4.978	4.972754638054481
1565399400	4.987	4.974830538512151
1565400000	4.993	4.982705631177229
1565400600	4.998	4.989146589529466
1565401200	5.018	4.994823565782877
1565401800	5.025	5.012772783030522
1565402400	5.034	5.022354990919847
1565403000	5.005	5.031639515938283
1565403600	5.017	5.009399988378971
1565404200	5.052	5.013611852183342
1565404800	5.036	5.042566393469037
1565405400	5.047	5.036051649932206
1565406000	5.055	5.04353570746439
1565406600	5.055	5.051635308417839
1565407200	5.074	5.052919813794429
1565407800	5.075	5.0694041572029835
1565408400	5.061	5.0728816194249475
1565409000	5.052	5.061130185795867
1565409600	5.077	5.051919042496558
1565410200	5.065	5.069157824072352
1565410800	5.043	5.064117514326856
1565411400	5.039	5.044881630047636
1565412000	5.028	5.036764163281872
1565412600	5.039	5.026637643584782
1565413200	5.033	5.033143791130397
1565413800	5.018	5.030421040804166
1565414400	5.084	5.017309721065068
1565415000	5.094	5.068253941355484
1565415600	5.086	5.0883930601208975
1565416200	5.087	5.087026390565797
1565416800	5.065	5.087450558629737
1565417400	5.05	5.0676079848794995
1565418000	5.04	5.051467854499671
1565418600	5.035	5.039173006586686
1565419200	5.03	5.030586007912869
1565419800	5.029	5.026254248445633
1565420400	5.023	5.025064763194867
1565421000	4.994	5.021010301743107
1565421600	4.994	4.997459740259935
1565422200	4.993	4.990583335062963
1565422800	4.991	4.989094964385871
1565423400	5.013	4.986787408195814
1565424000	5.017	5.004759190963391
1565424600	5.013	5.013057702053187
1565425200	5.011	5.011944943098022
1565425800	4.993	5.010691001364107
1565426400	4.931	4.994947114649479
1565427000	4.921	4.940105124099402
1565427600	4.933	4.919604925271266
1565428200	4.937	4.924839372251881
1565428800	4.976	4.930677611071455
1565429400	4.988	4.965363840632168
1565430000	4.979	4.98347070922419
1565430600	5.007	4.980695491694548
1565431200	4.997	5.003251531389006
1565431800	4.998	4.998613390427494
1565432400	4.995	4.996885215223179
1565433000	5.001	4.993094504821891
1565433600	5.031	4.996495935286884
1565434200	5.018	5.023109970848496
1565434800	5.016	5.018511040442088
1565435400	5.012	5.015856885422908
1565436000	5.024	5.012211931764111
1565436600	5.033	5.019430794788318
1565437200	5.027	5.028595718441382
1565437800	5.035	5.025732689031963
1565438400	5.038	5.030366032219115
1565439000	5.052	5.035268359555372
1565439600	5.051	5.047381173719929
1565440200	5.049	5.049467841832524
1565440800	5.056	5.047751727773846
1565441400	5.063	5.052158113705306
1565442000	5.173	5.05943223891477
1565442600	5.191	5.148847922985832
1565443200	5.188	5.183703838525245
1565443800	5.19	5.189807519206849
1565444400	5.186	5.192695599389089
1565445000	5.184	5.18823279441987
1565445600	5.175	5.184247367282264
1565446200	5.175	5.1748432139002665
1565446800	5.168	5.169088617960107
1565447400	5.15	5.163871357500486
1565448000	5.166	5.14966386770948
1565448600	5.161	5.159564279857324
1565449200	5.154	5.157948200150622
1565449800	5.154	5.149715804569629
1565450400	5.171	5.149780679340795
1565451000	5.163	5.162345467368796
1565451600	5.171	5.160295301334344
1565452800	5.167	5.16674868433714
1565453400	5.141	5.164359714676162
1565454000	5.148	5.143239666722201
1565454600	5.118	5.143715504366139
1565455200	5.104	5.1196837849652415
1565455800	5.104	5.102693720750043
1565456400	5.101	5.098892952935367
1565457000	5.082	5.09593390572337
1565457600	5.142	5.081074989119509
1565458200	5.114	5.126650551207289
1565458800	5.109	5.11431775695427
1565459400	5.13	5.1087718425236215
1565460000	5.141	5.123754714963836
1565460600	5.144	5.135289443402579
1565461200	5.157	5.141204675108194
1565461800	5.154	5.152132178546745
1565462400	5.147	5.151714365279146
1565463000	5.159	5.146782303153069
1565463600	5.155	5.1547603488168745
1565464200	5.153	5.152904624270324
1565464800	5.16	5.150688220813358
1565465400	5.159	5.154300499656223
1565466000	5.15	5.15602111425788
1565466600	5.152	5.148579803567198
1565467200	5.154	5.148646557798763
1565467800	5.152	5.149888565582169
1565468400	5.163	5.148596210433725
1565469000	5.159	5.156971159409754
1565469600	5.161	5.1560951520424485
1565470200	5.169	5.157612824253453
1565470800	5.165	5.1642982798888895
1565471400	5.161	5.162723078607246
1565472000	5.165	5.158942260723819
1565472600	5.162	5.16094396014152
1565473200	5.157	5.158852369118473
1565473800	5.158	5.154776803292394
1565474400	5.15	5.15431646103693
1565475000	5.136	5.147842998383365
1565475600	5.139	5.13534416989676
1565476200	5.142	5.134582484510979
1565476800	5.119	5.137075084548409
1565477400	5.119	5.119282024367787
1565478000	5.117	5.11540043471952
1565478600	5.125	5.113079520314578
1565479200	5.109	5.119227288303274
1565479800	5.116	5.108310900278849
1565480400	5.099	5.111281605929603
1565481000	5.12	5.098460763114572
1565481600	5.134	5.112670524893874
1565482200	5.14	5.1275515480926535
1565482800	5.162	5.1357538614742015
1565483400	5.178	5.155171237752556
1565484000	5.174	5.172680160845868
1565484600	5.172	5.173611287473527
1565485200	5.168	5.17193024485696
1565485800	5.165	5.167043243876573
1565486400	5.182	5.162649440586129
1565487000	5.193	5.175241934066614
1565487600	5.181	5.186171695097526
1565488200	5.188	5.180331102661343
1565488800	5.181	5.184021857400325
1565489400	5.17	5.1795347392477975
1565490000	5.174	5.1694025518703715
1565490600	5.178	5.169572485549413
1565491200	5.179	5.1721253926011626
1565491800	5.188	5.174090830735246
1565492400	5.189	5.182372446893583
1565493000	5.188	5.1853145293367
1565493600	5.193	5.185576827455011
1565494200	5.191	5.189059546037145
1565494800	5.191	5.1879879900103845
1565495400	5.189	5.187751988726291
1565496000	5.19	5.185594116085291
1565496600	5.183	5.186225329859989
1565497200	5.179	5.180911868626481
1565497800	5.178	5.1762788715112835
1565498400	5.169	5.174428863235009
1565499000	5.169	5.166774714382346
1565499600	5.168	5.164884916950539
1565500200	5.17	5.16397717001664
1565500800	5.174	5.165343495152547
1565501400	5.175	5.169253162204069
1565502000	5.119	5.171130872916139
1565502600	5.117	5.126777528968738
1565503200	5.107	5.11467081325556
1565503800	5.116	5.103463695915532
1565504400	5.13	5.1083034714621
1565505000	5.136	5.121717078151785
1565505600	5.151	5.129801105052785
1565506200	5.152	5.145011822404335
1565506800	5.156	5.15026946740131
1565507400	5.159	5.153946415621436
1565508000	5.164	5.1567933955548
1565508600	5.168	5.159823868053284
1565509200	5.172	5.163695651600631
1565509800	5.164	5.168716649453177
1565510400	5.168	5.1624736930176995
1565511000	5.165	5.165230683699178
1565511600	5.167	5.162469883069456
1565512800	5.165	5.163258136010313
1565513400	5.17	5.161784456136625
1565514000	5.173	5.165003335768528
1565514600	5.172	5.168662798760834
1565515800	5.166	5.168796173529694
1565516400	5.143	5.164071918303474
1565517000	5.143	5.144472083915341
1565517600	5.152	5.139514859966756
1565518200	5.151	5.145535459827411
1565518800	5.158	5.146381467133655
1565519400	5.16	5.15251274828962
1565520000	5.156	5.1559889034883595
1565520600	5.168	5.1537676738795195
1565521200	5.171	5.163409978120916
1565521800	5.163	5.167194161268451
1565522400	5.176	5.161437948324591
1565523000	5.174	5.170336788973269
1565523600	5.164	5.17065785663114
1565524200	5.147	5.163413480904048
1565524800	5.153	5.147806037113449
1565525400	5.156	5.148261467860784
1565526000	5.152	5.150958490941485
1565526600	5.14	5.148417247099182
1565527200	5.125	5.138533787851975
1565527800	5.147	5.124435096730707
1565528400	5.155	5.138705849649084
1565529000	5.073	5.149104270579382
1565529600	5.091	5.085387449796694
1565530200	5.088	5.084754010107815
1565530800	5.09	5.082411389476298
1565531400	5.086	5.083913100424794
1565532000	5.084	5.082911594955558
1565532600	5.075	5.079562780566359
1565533200	5.075	5.0729292188518755
1565533800	5.068	5.072782823972858
1565534400	5.05	5.066113929731278
1565535000	5.066	5.050259356274715
1565535600	5.054	5.058446588387902
1565536200	5.054	5.051359551180526
1565536800	5.071	5.051767723753705
1565537400	5.063	5.06438299616306
1565538000	5.071	5.061767073742322
1565538600	5.067	5.067535624067981
1565539200	5.041	5.065510081117205
1565539800	5.048	5.043278505591976
1565540400	5.018	5.0445385349378675
1565541000	5.004	5.019726437318391
1565541600	5.004	5.0028965943532375
1565542200	5.001	5.000212205237304
1565542800	4.982	4.99645303860853
1565543400	5.042	4.98192102877671
1565544000	5.014	5.028172086911726
1565544600	5.009	5.014981004276904
1565545200	5.03	5.009333764036307
1565546400	5.041	5.024674028541177
1565547000	5.044	5.036063018607272
1565547600	5.057	5.041766000599408
1565548200	5.054	5.052901551606714
1565548800	5.047	5.052314808755125
1565549400	5.059	5.047157701270713
1565550000	5.055	5.055547283890296
1565550600	5.053	5.053463326011089
1565551200	5.06	5.051419579888274
1565551800	5.059	5.0551647350148885
1565552400	5.05	5.056641404303281
1565553000	5.052	5.049281158223932
1565553600	5.054	5.049215840555253
1565554200	5.052	5.05073757831695
1565554800	5.063	5.049325284045254
1565555400	5.059	5.057810086797269
1565556000	5.061	5.056746894879654
1565556600	5.069	5.058329716036111
1565557200	5.065	5.06505722245165
1565557800	5.061	5.0633859789021365
1565558400	5.065	5.059560302245864
1565559000	5.062	5.061640027067141
1565559600	5.057	5.059519738933626
1565560200	5.058	5.055360647042941
1565560800	5.05	5.055042049119582
1565561400	5.036	5.0484600973468075
1565562000	5.039	5.035914703624138
1565562600	5.042	5.03533745452516
1565563200	5.019	5.037861187768261
1565563800	5.019	5.019823045523233
1565564400	5.017	5.016074459289466
1565565000	5.025	5.013829553583603
1565565600	5.009	5.020077929782269
1565566200	5.016	5.008870199650806
1565566800	4.999	5.0121027868011945
1565567400	5.02	4.998992715145961
1565568000	5.034	5.013565528516915
1565568600	5.04	5.028452523191092
1565569200	5.062	5.0365873097475236
1565569800	5.078	5.056127294204571
1565570400	5.074	5.073549989086272
1565571000	5.072	5.074201736383332
1565571600	5.068	5.0723260914858015
1565572200	5.065	5.067567015586309
1565572800	5.082	5.063137804894584
1565573400	5.093	5.076040324464128
1565574000	5.081	5.087073633143241
1565574600	5.088	5.080881321533079
1565575200	5.081	5.084901175258937
1565575800	5.07	5.080164702773434
1565576400	5.074	5.070018570989378
1565577000	5.078	5.070280532014197
1565577600	5.079	5.072947058319176
1565578200	5.088	5.074823355250979
1565578800	5.089	5.083185352811412
1565579400	5.088	5.086069491259851
1565580000	5.093	5.08626216067447
1565580600	5.091	5.089881570979985
1565581200	5.091	5.0886625306614945
1565581800	5.089	5.088404897532239
1565582400	5.09	5.086232095550731
1565583000	5.083	5.08685477674329
1565583600	5.079	5.0815445528818755
1565584200	5.078	5.076940800582643
1565584800	5.069	5.07514776425193
1565585400	5.069	5.067465758686516
1565586000	5.068	5.065631779363758
1565586600	5.07	5.0647100509222005
1565587200	5.074	5.066160764299154
1565587800	5.075	5.070026768086835
1565588400	5.019	5.07191628550446
1565589000	5.017	5.026831443318096
1565589600	5.007	5.015159112372145
1565590200	5.016	5.004104530052372
1565590800	5.035	5.009195553367118
1565591400	5.03	5.026819700742456
1565592000	5.036	5.0268557602365185
1565592600	5.051	5.032867630032568
1565593200	5.052	5.047265184330252
1565593800	5.056	5.050479230284264
1565594400	5.059	5.054080132104346
1565595000	5.064	5.056043309083205
1565595600	5.068	5.060009871889672
1565596200	5.072	5.065537464406484
1565596800	5.064	5.069044984757661
1565597400	5.068	5.063869647396156
1565598000	5.065	5.065432336829474
1565599200	5.067	5.06276333757471
1565599800	5.065	5.064066980151221
1565600400	5.07	5.062390096579194
1565601000	5.073	5.0659294386137805
1565601600	5.072	5.06949860957416
1565602200	5.066	5.069520315473627
1565602800	5.043	5.064677761927074
1565603400	5.043	5.0448736358882
1565604000	5.052	5.040163152884304
1565604600	5.051	5.046341428596531
1565605200	5.058	5.047177673422197
1565605800	5.06	5.0533543670966585
1565606400	5.056	5.056809718775394
1565607000	5.068	5.054475942624363
1565607600	5.071	5.064169541212928
1565608200	5.063	5.068005233438428
1565608800	5.076	5.061980195992506
1565609400	5.074	5.071116417819613
1565610000	5.064	5.071307813090297
1565610600	5.047	5.063860961670214
1565611200	5.053	5.048257287374708
1565611800	5.056	5.049023833584148
1565612400	5.052	5.0517753490909065
1565613000	5.04	5.04920038081691
1565613600	5.025	5.039126881711356
1565614200	5.047	5.024998094129002
1565614800	5.055	5.039689969897746
1565615400	5.012	5.049976141784271
1565616000	5.009	5.01720172560555
1565616600	5.009	5.007202924341017
1565617200	4.991	5.005161991099326
1565617800	5.008	4.990299876195416
1565618400	4.993	5.001988051656147
1565619000	4.979	4.991398239393615
1565619600	4.998	4.978247211434739
1565620200	4.961	4.992299548486928
1565620800	4.959	4.964574987275143
1565621400	4.98	4.957407079334358
1565622000	5.007	4.972693987941786
1565622600	5.008	4.997675651718382
1565623200	5.016	5.005794110351644
1565623800	5.022	5.013653058680411
1565624400	5.022	5.020083321104118
1565625000	5.02	5.022079576320557
1565625600	5.015	5.019298536211296
1565626200	5.015	5.0141457312870195
1565626800	5.006	5.012245924632428
1565627400	5.005	5.0042610747019
1565628000	5.012	5.0032427328496105
1565628600	5.012	5.008154644873909
1565629200	5.021	5.009268915879859
1565629800	4.993	5.01694387238579
1565630400	4.976	4.995879100125066
1565631000	4.974	4.9769679938832585
1565631600	4.99	4.971363794678307
1565632200	4.995	4.983117226731224
1565632800	4.998	4.9900399198068905
1565633400	5.003	4.994607613626117
1565634000	5.013	4.999887341675253
1565634600	5.023	5.010032232676177
1565635200	5.027	5.020266194923311
1565635800	5.019	5.02503484406796
1565636400	5.03	5.018785493367265
1565637000	5.026	5.025732808870737
1565637600	5.027	5.024538916182227
1565638200	5.025	5.024980678250753
1565638800	5.029	5.023414513541355
1565639400	5.02	5.025847706687369
1565640000	5.016	5.019194313793164
1565640600	5.02	5.014564860469849
1565641200	5.004	5.016500124870971
1565641800	4.941	5.0039649007675155
1565642400	4.927	4.949742628457906
1565643000	4.92	4.926427071973718
1565643600	4.935	4.915878836972429
1565645400	4.921	4.926391431243545
1565646000	4.965	4.918748795819598
1565646600	4.979	4.953943773873167
1565647200	5.006	4.973941174162238
1565647800	4.997	5.001433464636582
1565648400	5.003	4.999602782651336
1565649000	4.988	5.002630163618048
1565649600	4.978	4.989391928718613
1565650200	4.997	4.9780234999248485
1565650800	5.001	4.991050870116346
1565651400	4.998	4.996529755710747
1565652000	5.005	4.9963474858866
1565652600	5.005	5.0023940293869495
1565653200	4.995	5.003895047606549
1565653800	4.995	4.995157555834716
1565654400	4.986	4.993539084383004
1565655000	4.989	4.984277507432152
1565655600	4.993	4.985090688022953
1565656200	4.988	4.988805508587887
1565656800	4.97	4.98613334061898
1565657400	4.976	4.97134916655828
1565658000	4.978	4.972754638054481
1565658600	4.987	4.974830538512151
1565659200	4.993	4.982705631177229
1565659800	4.998	4.989146589529466
1565660400	5.018	4.994823565782877
1565661000	5.025	5.012772783030522
1565661600	5.034	5.022354990919847
1565662200	5.005	5.031639515938283
1565662800	5.017	5.009399988378971
1565663400	5.052	5.013611852183342
1565664000	5.036	5.042566393469037
1565664600	5.047	5.036051649932206
1565665200	5.055	5.04353570746439
1565665800	5.055	5.051635308417839
1565666400	5.074	5.052919813794429
1565667000	5.075	5.0694041572029835
1565667600	5.061	5.0728816194249475
1565668200	5.052	5.061130185795867
1565668800	5.077	5.051919042496558
1565669400	5.065	5.069157824072352
1565670000	5.043	5.064117514326856
1565670600	5.039	5.044881630047636
1565671200	5.028	5.036764163281872
1565671800	5.039	5.026637643584782
1565672400	5.033	5.033143791130397
1565673000	5.018	5.030421040804166
1565673600	5.084	5.017309721065068
1565674200	5.094	5.068253941355484
1565674800	5.086	5.0883930601208975
1565675400	5.087	5.087026390565797
1565676000	5.065	5.087450558629737
1565676600	5.05	5.0676079848794995
1565677200	5.04	5.051467854499671
1565677800	5.035	5.039173006586686
1565678400	5.03	5.030586007912869
1565679000	5.029	5.026254248445633
1565679600	5.023	5.025064763194867
1565680200	4.994	5.021010301743107
1565680800	4.994	4.997459740259935
1565681400	4.993	4.990583335062963
1565682000	4.991	4.989094964385871
1565682600	5.013	4.986787408195814
1565683200	5.017	5.004759190963391
1565683800	5.013	5.013057702053187
1565684400	5.011	5.011944943098022
1565685000	4.993	5.010691001364107
1565685600	4.931	4.994947114649479
1565686200	4.921	4.940105124099402
1565686800	4.933	4.919604925271266
1565687400	4.937	4.924839372251881
1565688000	4.976	4.930677611071455
1565688600	4.988	4.965363840632168
1565689200	4.979	4.98347070922419
1565689800	5.007	4.980695491694548
1565690400	4.997	5.003251531389006
1565691000	4.998	4.998613390427494
1565691600	4.995	4.996885215223179
1565692200	5.001	4.993094504821891
1565692800	5.031	4.996495935286884
1565693400	5.016	5.023109970848496
1565694000	5.012	5.016886047935289
1565694600	5.024	5.012254038209797
1565695200	5.033	5.021125085660614
1565695800	5.027	5.028670758775707
1565696400	5.035	5.025915435405104
1565697000	5.038	5.0317047636761485
1565697600	5.052	5.033869016586822
1565698200	5.051	5.047292463991097
1565698800	5.049	5.049246151838856
1565699400	5.056	5.047771528013805
1565700000	5.063	5.052828643427469
1565700600	5.068	5.058914117209285
1565701200	5.073	5.064887871851029
1565701800	5.091	5.069829227954453
1565702400	5.088	5.085028200215629
1565703000	5.09	5.0863244304719935
1565704200	5.086	5.0883044370389525
1565704800	5.084	5.084850964485387
1565705400	5.075	5.0821431850211045
1565706000	5.075	5.073851827086726
1565706600	5.068	5.0719803718323835
1565707200	5.05	5.0656832510261225
1565707800	5.066	5.050045409313348
1565708400	5.061	5.059713832929388
1565709000	5.054	5.057996900180588
1565709600	5.071	5.052166975177723
1565710200	5.063	5.064772411257183
1565710800	5.071	5.06115298875088
1565711400	5.067	5.066996927422708
1565712000	5.048	5.0654546025522125
1565712600	5.018	5.0488680546079605
1565713200	5.004	5.021240610051649
1565713800	5.004	5.00321860273133
1565714400	5.001	4.9992574203223015
1565715000	4.982	4.9969382497325805
1565715600	5.042	4.980799741849898
1565716200	5.009	5.027706177661618
1565716800	5.03	5.011544429797321
1565717400	5.041	5.025438537122957
1565718000	5.044	5.0379152167837224
1565718600	5.057	5.041174522668016
1565719800	5.054	5.053011013997953
1565720400	5.047	5.0529241616588525
1565721000	5.059	5.046126518838873
1565721600	5.055	5.055355490384166
1565722200	5.053	5.053320649158873
1565723400	5.06	5.051329241167811
1565724000	5.059	5.056794658377156
1565724600	5.05	5.055343918916478
1565725200	5.052	5.0499947680108255
1565725800	5.054	5.048991351550228
1565726400	5.052	5.0504155863451
1565727000	5.063	5.049484387450927
1565728200	5.059	5.057810086797269
1565728800	5.061	5.056746894879654
1565729400	5.069	5.058329716036111
1565730000	5.065	5.06505722245165
1565730600	5.061	5.0633859789021365
1565731200	5.065	5.059560302245864
1565731800	5.062	5.061640027067141
1565732400	5.057	5.059519738933626
1565733000	5.058	5.055360647042941
1565733600	5.05	5.055042049119582
1565734200	5.036	5.0484600973468075
1565734800	5.039	5.035914703624138
1565735400	5.042	5.03533745452516
1565736000	5.019	5.037861187768261
1565736600	5.019	5.019823045523233
1565737200	5.017	5.016074459289466
1565737800	5.025	5.013829553583603
1565738400	5.009	5.020077929782269
1565739000	5.016	5.008870199650806
1565739600	4.999	5.0121027868011945
1565740200	5.02	4.998992715145961
1565740800	5.034	5.013565528516915
1565741400	5.04	5.028452523191092
1565742000	5.062	5.0365873097475236
1565742600	5.078	5.056127294204571
1565743200	5.074	5.073549989086272
1565743800	5.072	5.074201736383332
1565744400	5.068	5.0723260914858015
1565745000	5.065	5.067567015586309
1565745600	5.082	5.063137804894584
1565746200	5.093	5.076040324464128
1565746800	5.081	5.087073633143241
1565747400	5.088	5.080881321533079
1565748000	5.081	5.084901175258937
1565748600	5.07	5.080164702773434
1565749200	5.074	5.070018570989378
1565749800	5.078	5.070280532014197
1565750400	5.079	5.072947058319176
1565751000	5.088	5.074823355250979
1565751600	5.089	5.083185352811412
1565752200	5.088	5.086069491259851
1565752800	5.093	5.08626216067447
1565753400	5.091	5.089881570979985
1565754000	5.091	5.0886625306614945
1565754600	5.089	5.088404897532239
1565755200	5.059	5.086232095550731
1565755800	5.064	5.0618189346262215
1565756400	5.068	5.060491502875768
1565757000	5.072	5.063176006452495
1565757600	5.064	5.067197609196496
1565758200	5.068	5.062261485129952
1565758800	5.065	5.064145642019552
1565759400	5.067	5.062617185839252
1565760000	5.065	5.064333761211032
1565760600	5.07	5.062543996603459
1565761200	5.073	5.066059215648454
1565761800	5.072	5.069083644165556
1565762400	5.066	5.0693410154238485
1565763000	5.043	5.065131412308303
1565763600	5.043	5.044922874193703
1565764200	5.052	5.040463621410922
1565764800	5.051	5.046516361126091
1565778000	5.058	5.047177673422197
1565778600	5.06	5.0533543670966585
1565779200	5.056	5.056809718775394
1565779800	5.068	5.054475942624363
1565780400	5.071	5.064169541212928
1565781000	5.063	5.068005233438428
1565781600	5.076	5.061980195992506
1565782200	5.074	5.071116417819613
1565782800	5.064	5.071307813090297
1565783400	5.047	5.063860961670214
1565784000	5.053	5.048257287374708
1565784600	5.056	5.049023833584148
1565785200	5.052	5.0517753490909065
1565785800	5.04	5.04920038081691
1565786400	5.025	5.039126881711356
1565787000	5.047	5.024998094129002
1565787600	5.055	5.039689969897746
1565788200	5.012	5.049976141784271
1565788800	5.009	5.01720172560555
1565789400	5.009	5.007202924341017
1565790000	4.991	5.005161991099326
1565790600	5.008	4.990299876195416
1565791200	4.993	5.001988051656147
1565791800	4.979	4.991398239393615
1565792400	4.998	4.978247211434739
1565793000	4.961	4.992299548486928
1565793600	4.959	4.964574987275143
1565794200	4.98	4.957407079334358
1565794800	5.007	4.972693987941786
1565795400	5.008	4.997675651718382
1565796000	5.016	5.005794110351644
1565796600	5.022	5.013653058680411
1565797200	5.022	5.020083321104118
1565797800	5.02	5.022079576320557
1565798400	5.015	5.019298536211296
1565799000	5.015	5.0141457312870195
1565799600	5.006	5.012245924632428
1565800200	5.005	5.0042610747019
1565800800	5.012	5.0032427328496105
1565801400	5.012	5.008154644873909
1565802000	5.021	5.009268915879859
1565802600	4.993	5.01694387238579
1565803200	4.976	4.995879100125066
1565803800	4.974	4.9769679938832585
1565804400	4.99	4.971363794678307
1565805000	4.995	4.983117226731224
1565805600	4.998	4.9900399198068905
1565806200	5.003	4.994607613626117
1565806800	4.983	4.999887341675253
1565807400	5.009	4.985476439539459
1565808000	5.013	5.003503766773597
1565808600	5.023	5.009837723915739
1565809200	5.027	5.018761500886504
1565809800	5.019	5.023822157243574
1565810400	5.03	5.018933722767999
1565811000	5.026	5.026791001303477
1565811600	5.027	5.025403162745278
1565812200	5.025	5.024841851340106
1565812800	5.029	5.022967956407316
1565813400	5.02	5.025410410991306
1565814000	5.016	5.018830568513915
1565814600	5.02	5.015060108959479
1565815200	5.004	5.016336576408808
1565815800	4.941	5.004171367220809
1565816400	4.927	4.949734424158142
1565817000	4.92	4.9263234519228165
1565817600	4.935	4.915923076519991
1565818200	4.921	4.926391431243545
1565818800	4.965	4.918748795819598
1565819400	4.979	4.953943773873167
1565820000	5.006	4.973941174162238
1565820600	4.997	5.001433464636582
1565821200	5.003	4.999602782651336
1565821800	4.988	5.002630163618048
1565822400	4.978	4.989391928718613
1565823000	4.997	4.9780234999248485
1565823600	5.001	4.991050870116346
1565824200	4.998	4.996529755710747
1565824800	5.005	4.9963474858866
1565825400	5.005	5.0023940293869495
1565826000	4.995	5.003895047606549
1565826600	4.995	4.995157555834716
1565827200	4.986	4.993539084383004
1565827800	4.989	4.984277507432152
1565828400	4.993	4.985090688022953
1565829000	4.988	4.988805508587887
1565829600	4.97	4.98613334061898
1565830200	4.976	4.97134916655828
1565830800	4.978	4.972754638054481
1565831400	4.987	4.974830538512151
1565832000	4.993	4.982705631177229
1565832600	4.998	4.989146589529466
1565833200	5.018	4.994823565782877
1565833800	5.025	5.012772783030522
1565834400	5.034	5.022354990919847
1565835000	5.005	5.031639515938283
1565835600	5.017	5.009399988378971
1565836200	5.052	5.013611852183342
1565836800	5.036	5.042566393469037
1565837400	5.047	5.036051649932206
1565838000	5.055	5.04353570746439
1565838600	5.055	5.051635308417839
1565839200	5.074	5.052919813794429
1565839800	5.075	5.0694041572029835
1565840400	5.061	5.0728816194249475
1565841000	5.052	5.061130185795867
1565841600	5.077	5.051919042496558
1565842200	5.065	5.069157824072352
1565842800	5.043	5.064117514326856
1565843400	5.039	5.044881630047636
1565844000	5.028	5.036764163281872
1565844600	5.039	5.026637643584782
1565845200	5.033	5.033143791130397
1565845800	5.018	5.030421040804166
1565846400	5.094	5.017309721065068
1565847000	5.086	5.0763374275748925
1565847600	5.087	5.083721410799822
1565848200	5.065	5.086817403685151
1565848800	5.04	5.069523938718676
1565849400	5.035	5.0430823702438365
1565850000	5.03	5.033775039904048
1565850600	5.029	5.026909868161678
1565851200	5.023	5.023308272296392
1565851800	4.994	5.0198527388912
1565852400	4.994	4.9957848697696985
1565853000	4.993	4.991860078327796
1565853600	4.991	4.990736420781995
1565854200	5.013	4.9865895846049355
1565854800	5.017	5.005511646011756
1565855400	5.013	5.012000009806136
1565856000	5.011	5.01132208732689
1565857200	4.993	5.010694409942863
1565857800	4.931	4.994816749414612
1565858400	4.921	4.94024484907228
1565859000	4.933	4.91970920782391
1565860200	4.937	4.924839372251881
1565860800	4.976	4.930677611071455
1565861400	4.988	4.965363840632168
1565862000	4.979	4.98347070922419
1565862600	5.007	4.980695491694548
1565863200	4.997	5.003251531389006
1565863800	4.998	4.998613390427494
1565864400	4.995	4.996885215223179
1565865000	5.001	4.993094504821891
1565865600	5.031	4.996495935286884
1565866200	5.018	5.023109970848496
1565866800	5.016	5.018511040442088
1565867400	5.012	5.015856885422908
1565868000	5.024	5.012211931764111
1565868600	5.033	5.019430794788318
1565869200	5.027	5.028595718441382
1565869800	5.035	5.025732689031963
1565870400	5.038	5.030366032219115
1565871000	5.052	5.035268359555372
1565871600	5.051	5.047381173719929
1565872200	5.049	5.049467841832524
1565872800	5.056	5.047751727773846
1565873400	5.063	5.052158113705306
1565874000	5.068	5.05943223891477
1565874600	5.173	5.0645640066885145
1565875200	5.191	5.150240411702778
1565875800	5.188	5.183400195788704
1565876400	5.19	5.1898577172738
1565877000	5.186	5.1927859802121406
1565877600	5.184	5.187751817176338
1565878200	5.175	5.184169540786917
1565878800	5.175	5.174500429506787
1565879400	5.168	5.169462927552409
1565880000	5.15	5.1639818642603155
1565880600	5.166	5.149638876395688
1565881200	5.161	5.159548720191181
1565881800	5.154	5.1578654322335105
1565882400	5.154	5.14978804259191
1565883000	5.171	5.149840526029165
1565883600	5.163	5.16241221761911
1565884200	5.171	5.160313028807353
1565884800	5.167	5.16674868433714
1565885400	5.141	5.164359714676162
1565886000	5.148	5.143239666722201
1565886600	5.118	5.143715504366139
1565887200	5.104	5.1196837849652415
1565887800	5.104	5.102693720750043
1565888400	5.101	5.098892952935367
1565889000	5.082	5.09593390572337
1565889600	5.142	5.081074989119509
1565890200	5.114	5.126650551207289
1565890800	5.109	5.11431775695427
1565891400	5.13	5.1087718425236215
1565892000	5.141	5.123754714963836
1565892600	5.144	5.135289443402579
1565893200	5.157	5.141204675108194
1565893800	5.154	5.152132178546745
1565894400	5.147	5.151714365279146
1565895000	5.159	5.146782303153069
1565895600	5.155	5.1547603488168745
1565896200	5.153	5.152904624270324
1565896800	5.16	5.150688220813358
1565897400	5.159	5.154300499656223
1565898000	5.15	5.15602111425788
1565898600	5.152	5.148579803567198
1565899200	5.154	5.148646557798763
1565899800	5.152	5.149888565582169
1565900400	5.163	5.148596210433725
1565901000	5.159	5.156971159409754
1565901600	5.161	5.1560951520424485
1565902200	5.169	5.157612824253453
1565902800	5.165	5.1642982798888895
1565903400	5.161	5.162723078607246
1565904000	5.165	5.158942260723819
1565904600	5.162	5.16094396014152
1565905200	5.157	5.158852369118473
1565905800	5.158	5.154776803292394
1565906400	5.15	5.15431646103693
1565907000	5.136	5.147842998383365
1565907600	5.139	5.13534416989676
1565908200	5.142	5.134582484510979
1565908800	5.119	5.137075084548409
1565909400	5.119	5.119282024367787
1565910000	5.125	5.11540043471952
1565910600	5.109	5.119509653576032
1565911200	5.116	5.107853067943139
1565911800	5.099	5.111297849172461
1565912400	5.12	5.098241594723348
1565913000	5.134	5.112233972509035
1565913600	5.14	5.127433302238933
1565914200	5.162	5.13564134750142
1565914800	5.178	5.155666204372441
1565915400	5.174	5.172597024718458
1565916000	5.172	5.173245501373135
1565916600	5.168	5.172263259207059
1565917200	5.165	5.166760083208755
1565917800	5.182	5.162796496003225
1565918400	5.193	5.1752914207354035
1565919000	5.181	5.1861855382821735
1565919600	5.188	5.1803361514492785
1565920800	5.181	5.184021857400325
1565921400	5.17	5.1795347392477975
1565922000	5.174	5.1694025518703715
1565922600	5.178	5.169572485549413
1565923200	5.179	5.1721253926011626
1565923800	5.188	5.174090830735246
1565924400	5.189	5.182372446893583
1565925000	5.188	5.1853145293367
1565925600	5.193	5.185576827455011
1565926200	5.191	5.189059546037145
1565926800	5.191	5.1879879900103845
1565927400	5.189	5.187751988726291
1565928000	5.19	5.185594116085291
1565928600	5.183	5.186225329859989
1565929200	5.179	5.180911868626481
1565929800	5.178	5.1762788715112835
1565930400	5.169	5.174428863235009
1565931000	5.169	5.166774714382346
1565931600	5.168	5.164884916950539
1565932200	5.17	5.16397717001664
1565932800	5.174	5.165343495152547
1565933400	5.175	5.169253162204069
1565934000	5.119	5.171130872916139
1565934600	5.117	5.126777528968738
1565935200	5.107	5.11467081325556
1565935800	5.116	5.103463695915532
1565936400	5.135	5.1083034714621
1565937000	5.13	5.125737588978939
1565937600	5.136	5.125911745830966
1565938200	5.151	5.132055334869893
1565938800	5.152	5.14639748947006
1565939400	5.156	5.149692319361345
1565940000	5.159	5.153517438906162
1565940600	5.164	5.155290419955934
1565941200	5.168	5.1594517082658005
1565941800	5.172	5.1650284590842
1565942400	5.164	5.168318002772441
1565943000	5.168	5.163410418238776
1565943600	5.165	5.16453476565455
1565944800	5.167	5.162077793658367
1565945400	5.165	5.163343620532233
1565946000	5.17	5.161669291508718
1565946600	5.172	5.165167736194225
1565947200	5.166	5.167916791695447
1565947800	5.143	5.163828294768957
1565948400	5.143	5.144523514421517
1565949000	5.152	5.1397570252784766
1565949600	5.151	5.145572694064574
1565950200	5.158	5.146364853194188
1565950800	5.16	5.152713225989212
1565951400	5.156	5.155728656746024
1565952000	5.168	5.153857402371991
1565952600	5.171	5.163276492159529
1565953200	5.163	5.16737011010798
1565953800	5.176	5.161418173028834
1565954400	5.174	5.170352694762513
1565955000	5.164	5.170654292523778
1565955600	5.147	5.16338146292118
1565956200	5.153	5.14779945139865
1565957400	5.156	5.148261467860784
1565958000	5.152	5.150958490941485
1565958600	5.14	5.148417247099182
1565959200	5.125	5.138533787851975
1565959800	5.147	5.124435096730707
1565960400	5.155	5.138705849649084
1565961000	5.073	5.149104270579382
1565961600	5.091	5.085387449796694
1565962200	5.088	5.084754010107815
1565962800	5.09	5.082411389476298
1565963400	5.086	5.083913100424794
1565964000	5.084	5.082911594955558
1565964600	5.075	5.079562780566359
1565965200	5.075	5.0729292188518755
1565965800	5.068	5.072782823972858
1565966400	5.05	5.066113929731278
1565967000	5.066	5.050259356274715
1565967600	5.061	5.058446588387902
1565968200	5.054	5.057060384847192
1565968800	5.054	5.053041586250417
1565969400	5.071	5.050860179997283
1565970000	5.063	5.065216800762578
1565970600	5.071	5.06163758829984
1565971200	5.067	5.0674653185007905
1565971800	5.041	5.065043390434031
1565972400	5.048	5.043525033618584
1565973000	5.018	5.044386365270993
1565973600	5.004	5.020015778415639
1565974200	5.004	5.003229653636739
1565974800	5.001	4.999637229649612
1565975400	4.982	4.996837562407817
1565976000	5.042	4.981679356950058
1565976600	5.014	5.028145791517398
1565977200	5.009	5.0150695114202986
1565977800	5.03	5.009304484989198
1565978400	5.041	5.024674028541177
1565979000	5.044	5.036063018607272
1565979600	5.057	5.041766000599408
1565980200	5.054	5.052901551606714
1565980800	5.047	5.052314808755125
1565981400	5.059	5.047157701270713
1565982000	5.055	5.055547283890296
1565982600	5.053	5.053463326011089
1565983200	5.06	5.051419579888274
1565983800	5.059	5.0551647350148885
1565984400	5.05	5.056641404303281
1565985000	5.054	5.049281158223932
1565985600	5.052	5.050832746061252
1565986200	5.063	5.049483556662725
1565986800	5.059	5.0579481533150545
1565987400	5.061	5.056500871198857
1565988000	5.069	5.058078666227795
1565988600	5.065	5.0650819114867724
1565989200	5.065	5.063128873100793
1565989800	5.057	5.062988328994511
1565990400	5.058	5.056115209882634
1565991000	5.05	5.054828544673023
1565991600	5.036	5.048510986499794
1565992200	5.039	5.035741124358143
1565992800	5.042	5.035198099735533
1565993400	5.019	5.037917817245707
1565994000	5.019	5.0197513081482805
1565994600	5.017	5.016438924948906
1565995800	5.025	5.013789035471492
1565996400	5.009	5.0199050709027375
1565997000	5.016	5.0089657625247375
1565997600	4.999	5.011906783612261
1565998200	5.02	4.9990080764008455
1565998800	5.034	5.013592693643956
1565999400	5.062	5.028457596560328
1566000600	5.078	5.054524227034587
1566001800	5.074	5.073049078056419
1566002400	5.072	5.074186404103134
1566003000	5.068	5.072754299665602
1566003600	5.065	5.068277543542314
1566004200	5.082	5.0637924089796575
[truncated: 10,571 more rows]
