# Supplementary material for: A novel dissolved oxygen prediction model based on enhanced semi-naive Bayes for ocean ranches in northeast China
Source: PeerJ Comput Sci. 2021 Jun 11;7:e591. doi: 10.7717/peerj-cs.591 (PMC8205303; doi:10.7717/peerj-cs.591)
Supplement: Supplemental Information 1 — Source code for prediction algorithms built in Go, and source code for comparison algorithms and other related methods built in Python. [file peerj-cs-07-591-s001.zip › packet/Result-SVR/Result-SVR-18.csv]

1564267200	4.425	4.342950286375986
1564267800	4.349	4.416147705009591
1564268400	4.301	4.363754082856294
1564269000	4.322	4.3109908334660085
1564269600	4.293	4.318803935413867
1564270200	4.257	4.291976453636582
1564270800	4.353	4.260640175180879
1564271400	4.426	4.334155223919504
1564272000	4.377	4.412031989170184
1564272600	4.493	4.384794211385763
1564273200	4.326	4.480501032258147
1564273800	4.392	4.353226290231176
1564274400	4.404	4.389563125341454
1564275000	4.372	4.398228917778985
1564275600	4.433	4.3740829826280345
1564276200	4.33	4.41956869496742
1564276800	4.553	4.343951367250893
1564277400	4.453	4.520464654395905
1564278000	4.537	4.466750747024697
1564278600	4.498	4.535238270018314
1564279200	4.572	4.501314195666181
1564279800	4.67	4.568416857230999
1564280400	4.782	4.650097284875675
1564281000	4.688	4.765623344063915
1564281600	4.55	4.706405592128528
1564282200	4.597	4.575381182899353
1564282800	4.571	4.596037064965296
1564283400	4.535	4.5659513646046905
1564284000	4.426	4.539366896464385
1564284600	4.457	4.43706130207791
1564285200	4.419	4.450457649455831
1564285800	4.464	4.418969150093113
1564286400	4.515	4.45575626105728
1564287000	4.605	4.505230342245768
1564287600	4.565	4.5940952111522275
1564288200	4.582	4.573712485494596
1564288800	4.416	4.581813440796849
1564289400	4.567	4.438969802665947
1564290000	4.493	4.541415126893242
1564290600	4.529	4.500159715441553
1564291200	4.578	4.521965657831163
1564291800	4.711	4.567855217787152
1564292400	4.685	4.690002905147365
1564293000	4.703	4.692484880996177
1564293600	4.688	4.709949788206961
1564294200	4.633	4.696864679421359
1564294800	4.603	4.642447794756702
1564295400	4.632	4.608066279599275
1564296000	4.676	4.617985779362626
1564296600	4.697	4.663017245378585
1564297200	4.732	4.688659296118
1564297800	4.615	4.728325404544828
1564298400	4.541	4.637729486501663
1564299000	4.435	4.557777648677355
1564299600	4.595	4.449147750748669
1564300200	4.521	4.5632017045458895
1564300800	4.602	4.520489443152145
1564301400	4.593	4.585348640439863
1564302000	4.495	4.592287680578473
1564302600	4.442	4.513062633935881
1564303200	4.294	4.453733794673107
1564303800	4.435	4.313140465226397
1564304400	4.478	4.409758776825529
1564305000	4.536	4.46082656005736
1564305600	4.364	4.526649925059958
1564306200	4.498	4.384383216524916
1564306800	4.602	4.484331810154544
1564307400	4.662	4.590146747236036
1564308000	4.434	4.661840238918608
1564308600	4.621	4.472150249226864
1564309200	4.57	4.591346429672793
1564309800	4.601	4.572464529435064
1564310400	4.543	4.593750136728895
1564311000	4.469	4.551155435498617
1564311600	4.473	4.48041488873048
1564312200	4.595	4.474005516531561
1564312800	4.527	4.571382894635737
1564313400	4.553	4.534299117983587
1564314000	4.529	4.545546058849481
1564314600	4.494	4.535601121104699
1564315200	4.542	4.497585012118861
1564315800	4.391	4.5352950657430195
1564316400	4.398	4.406041482117672
1564317000	4.501	4.393299416243159
1564317600	4.456	4.482096796806229
1564318200	4.402	4.459626170439843
1564318800	4.47	4.406841534513456
1564319400	4.375	4.463185300042249
1564320000	4.492	4.389091556964868
1564320600	4.502	4.477852762652729
1564321200	4.363	4.500706028906112
1564321800	4.295	4.379914526154272
1564322400	4.457	4.303418579729817
1564323000	4.409	4.43070037278403
1564323600	4.344	4.412208887722985
1564324200	4.338	4.3547234482192705
1564324800	4.316	4.33898350487013
1564325400	4.379	4.317548598104159
1564326000	4.361	4.372526837177344
1564326600	4.427	4.359221236870691
1564327200	4.513	4.418606213630097
1564327800	4.539	4.502743820370631
1564328400	4.455	4.540567672027477
1564329600	4.405	4.4697811088222394
1564330200	4.535	4.415337829776538
1564330800	4.313	4.515219649647866
1564331400	4.422	4.344194239156602
1564332000	4.41	4.4072952119779565
1564332600	4.321	4.401138702141962
1564333200	4.238	4.33477992652052
1564333800	4.333	4.251015842734442
1564334400	4.389	4.319119871518301
1564335000	4.372	4.379003094073856
1564335600	4.339	4.374906085536113
1564336200	4.171	4.345503981163389
1564336800	4.313	4.187536530293262
1564337400	4.29	4.292338655448654
1564338000	4.327	4.285058883268584
1564338600	4.207	4.322965232346668
1564339200	4.09	4.220726076544322
1564339800	4.408	4.104295424872622
1564340400	4.465	4.361429551828238
1564341000	4.274	4.459313168341025
1564341600	4.353	4.307453004962902
1564342200	4.366	4.342997679909192
1564342800	4.293	4.369667814225227
1564343400	4.311	4.299229554545735
1564344000	4.297	4.3034827716453545
1564344600	4.23	4.294220968856167
1564345200	4.36	4.238186508844297
1564345800	4.331	4.342384177150156
1564346400	4.255	4.327757941428483
1564347000	4.265	4.265113686213484
1564347600	4.196	4.269019884138276
1564348200	4.184	4.205649849405623
1564348800	4.425	4.184021366983511
1564349400	4.205	4.382548085775424
1564350000	4.136	4.229357650691057
1564350600	4.121	4.147006318607789
1564351200	3.978	4.1216075334036875
1564351800	3.916	3.990520774653061
1564352400	4.052	3.9184124766524127
1564353000	4.03	4.026585031664346
1564353600	3.98	4.0294761297893125
1564354200	3.878	3.9836892623294116
1564354800	4.029	3.8850110075515145
1564355400	3.935	4.002877745385897
1564356000	4.004	3.952712807703679
1564356600	4.033	3.997455262125639
1564357200	4.278	4.025904025958115
1564357800	4.306	4.256469491091886
1564358400	4.203	4.311483860264553
1564359000	4.318	4.219090030958997
1564359600	4.395	4.31051828003227
1564360200	4.404	4.391454395576005
1564360800	4.516	4.416939608910253
1564361400	4.466	4.498786239655444
1564362000	4.404	4.478951621181077
1564362600	4.401	4.415450386294051
1564363200	4.221	4.4054677398471
1564363800	4.362	4.249545259112898
1564364400	4.371	4.336371492011592
1564365000	4.467	4.362167155990958
1564365600	4.328	4.449775138920977
1564366200	4.368	4.342109030320059
1564366800	4.413	4.362970975692637
1564367400	4.238	4.400478836652338
1564368000	4.077	4.266459321616101
1564368600	4.272	4.094337643997851
1564369200	4.243	4.229617883061881
1564369800	4.315	4.241784355448093
1564370400	4.5	4.299049044289959
1564371000	4.324	4.475539382465355
1564371600	4.262	4.354620761707583
1564372200	4.282	4.280496680770787
1564372800	4.427	4.280522589965859
1564373400	4.351	4.403726382015737
1564374000	4.37	4.353555708502446
1564374600	4.421	4.367305094256818
1564375200	4.378	4.407116042618791
1564375800	4.323	4.386084070557067
1564376400	4.097	4.334854135105806
1564377000	4.227	4.131028989601861
1564377600	4.043	4.214490126262851
1564378200	4.244	4.056170729811539
1564378800	4.244	4.207026682035467
1564379400	4.267	4.231365284948031
1564380000	4.232	4.267554968836519
1564380600	4.387	4.24048333018511
1564381200	4.354	4.373045518731134
1564381800	4.382	4.365678814914171
1564382400	4.463	4.378267297467613
1564383000	4.429	4.456856751886677
1564383600	4.37	4.430925147633277
1564384200	4.359	4.382448655315896
1564384800	4.38	4.355864845867221
1564385400	4.196	4.379192205084416
1564386000	4.347	4.226136219165524
1564386600	4.454	4.327856513612488
1564387200	4.408	4.427321571107403
1564387800	4.474	4.418158204099839
1564388400	4.372	4.464976517623369
1564389000	4.414	4.389804605307709
1564389600	4.349	4.4122272173068104
1564390200	4.384	4.353663940720433
1564390800	4.411	4.37632571628743
1564391400	4.329	4.398922122560647
1564392000	4.336	4.340709853292097
1564392600	4.615	4.331704351265411
1564393200	4.409	4.572159291312428
1564393800	4.044	4.444731317898674
1564394400	4.192	4.101196225334548
1564395000	4.52	4.17265317147364
1564395600	4.489	4.4580926020907725
1564396200	4.399	4.48810444191286
1564396800	4.28	4.411159778676776
1564397400	4.269	4.29652566663897
1564398000	4.298	4.2693228318392915
1564398600	4.17	4.291866034478794
1564399200	4.151	4.1756642490646465
1564399800	4.2	4.144693984919393
1564400400	4.291	4.186921475772175
1564401000	4.263	4.271391109553456
1564401600	4.074	4.261874388789336
1564402200	4.251	4.096837447636628
1564402800	4.259	4.233054033432588
1564403400	3.949	4.262541449840287
1564404000	3.79	3.9849664065847223
1564404600	3.989	3.781502419675056
1564405200	3.786	3.950364193243908
1564405800	3.621	3.8077139709078254
1564406400	3.483	3.6278231567065373
1564407000	3.425	3.476154383230033
1564407600	3.818	3.41524948785392
1564408200	3.838	3.77838600614737
1564408800	4.086	3.8381872691443877
1564409400	3.803	4.073914349951221
1564410000	4.184	3.83560196107675
1564410600	4.334	4.157279804997924
1564411200	4.243	4.331622587855952
1564411800	3.997	4.276117626317703
1564412400	4.208	4.031092744471687
1564413000	4.285	4.179000937790424
1564413600	4.113	4.2810500465653
1564414200	4.174	4.129887242137557
1564414800	4.223	4.16045489131647
1564416000	4.193	4.208888438928409
1564416600	4.113	4.2168059478088935
1564417200	4.275	4.111286455454254
1564417800	4.26	4.230248895473375
1564418400	4.295	4.246850062270864
1564419000	4.002	4.297294756982437
1564419600	4.018	4.033118883867349
1564420200	4.255	4.006700638305771
1564420800	4.237	4.205082287722254
1564421400	4.205	4.239178956445532
1564422000	4.284	4.2121226359494806
1564422600	4.34	4.270265287760772
1564423200	4.353	4.336490459395298
1564423800	4.248	4.35353289972341
1564424400	4.259	4.268796415508776
1564425000	4.256	4.255049863091914
1564425600	4.188	4.257122751706991
1564426200	4.154	4.194830265651063
1564426800	4.043	4.147677362055276
1564427400	4.27	4.053296086079503
1564428000	4.225	4.240148590930481
1564428600	4.321	4.231650671578886
1564429200	4.259	4.316857873418291
1564429800	4.142	4.261301394586911
1564430400	4.133	4.1623620099948395
1564431000	4.145	4.132911834782697
1564431600	4.085	4.13542190565194
1564432200	4.273	4.086764634956795
1564432800	4.137	4.240859072327325
1564433400	4.192	4.1586230603544365
1564434000	4.169	4.183639054909133
1564434600	4.162	4.172467710430375
1564435200	4.028	4.168633248361034
1564435800	4.173	4.048229970737341
1564436400	4.154	4.152239880552204
1564437000	4.222	4.150888583808871
1564437600	4.168	4.2079725271204165
1564438200	4.33	4.176381616515265
1564438800	4.122	4.307516447258228
1564439400	3.903	4.158818501907352
1564440000	4.096	3.934423905758347
1564440600	4.206	4.064441044055045
1564441200	4.057	4.184335229937861
1564441800	4.021	4.078798681855915
1564442400	4.152	4.0121989305543195
1564443000	4.128	4.135496360705632
1564443600	4.181	4.1317454241754366
1564444200	4.045	4.181438630206055
1564444800	4.134	4.058376999098286
1564445400	4.144	4.124383084466516
1564446000	4.167	4.140450219430287
1564446600	4.02	4.159659391420133
1564447200	3.898	4.031120199620436
1564447800	3.828	3.914088779288084
1564448400	3.98	3.838815545603882
1564449000	4.027	3.95545019441245
1564449600	3.966	4.017353794322682
1564450200	3.975	3.964774361987968
1564450800	3.932	3.9762563165934948
1564451400	4.112	3.9375981978635055
1564452000	4.092	4.091618296702706
1564452600	4.074	4.093865946596428
1564453200	3.865	4.083388123408837
1564453800	3.77	3.889363348544164
1564454400	3.879	3.780472176589279
1564455000	4.127	3.8524215731688236
1564455600	3.894	4.09302744842689
1564456200	4.162	3.9294908696089763
1564456800	4.234	4.131088146556314
1564457400	4.208	4.228537701473195
1564458000	4.064	4.222904298322454
1564458600	3.937	4.082086116280205
1564459200	3.808	3.954428916288617
1564459800	3.921	3.830649872845431
1564460400	4.051	3.8933718026291295
1564461000	4.08	4.019936493598183
1564461600	4.136	4.060517692324534
1564462200	4.246	4.137069499970115
1564462800	4.355	4.234117737657132
1564463400	3.784	4.352189181151219
1564464000	4.568	3.8624569536627225
1564464600	4.376	4.455456380388149
1564465200	4.493	4.393450612539265
1564465800	4.392	4.492176577710149
1564466400	4.442	4.3786412241231085
1564467000	4.39	4.437109513090108
1564467600	4.315	4.393023471476494
1564468200	4.304	4.331190969944119
1564468800	4.173	4.302739043370829
1564469400	4.19	4.173970478712459
1564470000	4.183	4.197126635079631
1564470600	4.218	4.143729352937935
1564471200	4.265	4.216099734656482
1564471800	4.258	4.247802264087252
1564472400	4.104	4.262080933549897
1564473000	4.113	4.1285558605616455
1564473600	4.069	4.0977604963213405
1564474200	4.122	4.057618334958233
1564474800	4.032	4.110363966258554
1564475400	4.076	4.037302986677437
1564476000	4.069	4.066318138621333
1564476600	4.192	4.067858354264905
1564477200	4.055	4.180139399852177
1564477800	4.109	4.076664127892994
1564478400	4.06	4.105262188743787
1564479000	4.145	4.070041089504665
1564479600	4.232	4.1334944275285155
1564480200	4.138	4.220612313781048
1564480800	4.19	4.148959887497798
1564482000	4.087	4.187770851265107
1564482600	4.057	4.100308489785892
1564483200	4.04	4.067848392628011
1564483800	3.908	4.034305659088988
1564484400	3.926	3.927426755645608
1564485000	4.216	3.917313088762577
1564485600	4.351	4.174477284161268
1564486200	4.383	4.336883147582986
1564486800	4.231	4.388472185933059
1564487400	4.369	4.262363654953433
1564488000	4.226	4.360252427499455
1564488600	4.305	4.248648818548562
1564489200	4.364	4.2930376018238885
1564489800	4.187	4.344009945383753
1564490400	4.241	4.214567727944562
1564491000	4.235	4.233096941329257
1564491600	4.368	4.224770347549613
1564492200	4.11	4.351265998529843
1564492800	4.352	4.150749187427772
1564493400	4.25	4.327849384939833
1564494000	4.424	4.252271933202708
1564494600	4.145	4.398865064823905
1564495200	4.202	4.168492098773362
1564495800	4.195	4.191625741494619
1564496400	3.977	4.195922681225226
1564497000	4.075	3.9998465424341356
1564497600	4.088	4.056429119746418
1564498200	4.412	4.073273000967085
1564498800	4.328	4.377112290546641
1564499400	4.272	4.336411024858569
1564500000	4.215	4.295070096203069
1564500600	4.217	4.219594128462506
1564501200	4.164	4.221467501851564
1564501800	4.136	4.168228301586925
1564502400	4.095	4.128270052484748
1564503000	4.151	4.0950585254488825
1564503600	4.216	4.13478924017748
1564504200	4.225	4.206758920894173
1564504800	4.21	4.223946560054464
1564505400	4.17	4.219697478731024
1564506000	4.141	4.18514884359521
1564506600	4.294	4.146973096414383
1564507200	4.097	4.265056113659621
1564507800	4.099	4.114401908742504
1564508400	4.335	4.093009837090859
1564509000	4.509	4.301143969757059
1564509600	4.429	4.490391008680647
1564510200	4.456	4.449160175854105
1564510800	4.397	4.461445046345666
1564511400	4.196	4.414158447350216
1564512000	4.326	4.229187826341686
1564512600	4.259	4.303335598255425
1564513200	4.313	4.251731280707593
1564513800	4.226	4.303270702671496
1564514400	4.185	4.2332949957937
1564515000	4.169	4.1907508159995555
1564515600	4.246	4.168261405368553
1564516200	4.171	4.238047891706503
1564516800	4.27	4.1825617174768785
1564517400	4.273	4.254435834525936
1564518000	4.286	4.267391135737183
1564518600	4.113	4.276718369012228
1564519200	4.071	4.134954117628094
1564519800	4.171	4.073912760827174
1564520400	4.293	4.157252226512708
1564521000	4.168	4.2775172280646645
1564521600	4.119	4.186072907617194
1564522200	4.215	4.120457697789322
1564522800	4.224	4.204069704006001
1564524000	4.185	4.224061847829025
1564524600	4.146	4.1956531008507625
1564525200	4.084	4.148585464681982
1564525800	4.021	4.0930630114683595
1564526400	4.138	4.024159003088949
1564527000	3.965	4.115400171637779
1564527600	4.042	3.9785010234291476
1564528200	3.952	4.034139288712686
1564528800	3.949	3.9631536310430455
1564529400	3.959	3.9494993371392106
1564530000	3.937	3.949131732507103
1564530600	3.858	3.9333472401510794
1564531200	4.156	3.8663261199017125
1564531800	4.233	4.119860039467957
1564532400	4.247	4.233820608977895
1564533000	4.355	4.253268151891662
1564533600	4.304	4.350595271485295
1564534200	4.353	4.32215291729888
1564534800	4.241	4.358020762778706
1564535400	4.3	4.258890265491546
1564536000	4.171	4.295257053746025
1564536600	4.191	4.185125083504153
1564537200	4.096	4.1960354302221585
1564537800	4.191	4.0984529411750135
1564538400	4.201	4.177978978594688
1564539000	4.382	4.198071566139376
1564539600	4.24	4.357673549139281
1564540200	4.376	4.264308148045044
1564540800	4.349	4.356357568679494
1564541400	4.233	4.350066147225631
1564542000	4.124	4.249515096134671
1564542600	3.928	4.135944064272816
1564543200	3.83	3.9450893883130105
1564543800	4.167	3.840486719944039
1564544400	4.434	4.108187866798206
1564545000	4.255	4.399153944855943
1564545600	4.187	4.285035243249157
1564546200	4.197	4.207414712114385
1564546800	4.571	4.198781894288798
1564547400	4.465	4.52361334424308
1564548000	4.285	4.480914341542688
1564548600	4.33	4.307401638209305
1564549200	4.375	4.317896326808595
1564549800	4.211	4.362587658137895
1564550400	4.399	4.225299534594103
1564551000	4.507	4.364485793837345
1564551600	4.431	4.487648723109114
1564552200	4.329	4.448056104096907
1564552800	4.402	4.350659364779635
1564553400	4.337	4.374893301827611
1564554000	4.317	4.333243993602533
1564554600	4.393	4.321148258897996
1564555200	4.348	4.377186876484532
1564555800	4.37	4.347064516532053
1564556400	4.372	4.360876282873936
1564557000	4.269	4.36551559796256
1564557600	4.301	4.289779605482224
1564558200	4.279	4.299492189797793
1564558800	4.471	4.280463074487709
1564559400	4.383	4.441935320301937
1564560000	4.195	4.392603516764123
1564560600	4.333	4.220363632483181
1564561200	4.218	4.311557638329559
1564561800	4.258	4.235366295393482
1564562400	4.377	4.252197872880983
1564563000	4.131	4.35382244856965
1564563600	4.207	4.167448295145203
1564564200	4.137	4.192089769676594
1564564800	4.165	4.141786100426226
1564565400	4.176	4.159350252207138
1564566000	4.154	4.1710831184186326
1564566600	4.124	4.160916699732262
1564567200	4.036	4.123622965619194
1564567800	4.067	4.042706726778774
1564568400	4.08	4.057611113529925
1564569000	4.112	4.07058264842652
1564569600	4.034	4.116088406826912
1564570200	3.982	4.040021286193874
1564570800	3.839	3.9855245056056425
1564571400	4.039	3.8513877636371348
1564572000	4.321	4.008286739582246
1564572600	4.327	4.289723168236632
1564573200	4.401	4.341609265485439
1564573800	4.435	4.402798361581407
1564574400	4.399	4.438440682645995
1564575000	4.488	4.416339810401693
1564575600	4.31	4.481230723211117
1564576200	4.284	4.341888666740531
1564576800	4.334	4.289847647204233
1564577400	4.266	4.322306702168053
1564578000	4.297	4.26963185360289
1564578600	4.157	4.283444752121568
1564579200	4.168	4.1834300368702495
1564579800	4.198	4.174709590429418
1564580400	4.264	4.188998998205832
1564581000	4.156	4.24809814434526
1564582800	4.005	4.151829125461639
1564583400	4.231	4.01724102547252
1564584000	4.009	4.196733620720993
1564584600	4.091	4.029264942976502
1564585200	3.96	4.078851238456358
1564585800	3.954	3.964887779174457
1564586400	3.857	3.9561695199962763
1564587000	4.022	3.8636838810945764
1564587600	3.85	3.994563623192753
1564588200	3.703	3.866712824982449
1564588800	3.867	3.7128041606230093
1564589400	3.302	3.8459348869787804
1564590000	3.233	3.34516333020919
1564590600	3.015	3.2146523482638707
1564591200	3.035	2.9859550350279696
1564591800	2.907	3.0027300012225764
1564592400	2.532	2.8767457707708264
1564593000	2.948	2.4894449206446656
1564593600	3.758	2.873892507922574
1564594200	3.985	3.745295514155359
1564594800	4.029	4.045737101348544
1564595400	3.969	4.030549928859933
1564596000	3.972	3.962391499948487
1564596600	4.101	3.9975821551520254
1564597200	4.331	4.099594214617982
1564597800	4.104	4.311287021491093
1564598400	4.176	4.160997303632557
1564599000	4.226	4.176487777476919
1564599600	4.258	4.199910448559884
1564600200	4.251	4.209761233600882
1564600800	4.496	4.233491367473787
1564601400	4.324	4.455159014087984
1564602000	4.26	4.354060775280386
1564602600	4.43	4.268434083477126
1564603200	4.201	4.347633276402266
1564603800	4.438	4.203599762649814
1564604400	4.497	4.402946799338945
1564605000	4.326	4.477480237107887
1564605600	4.262	4.359111029462723
1564606200	4.154	4.263520704831865
1564606800	4.183	4.167335256016948
1564607400	4.263	4.17225530057269
1564608000	4.358	4.249041367723501
1564608600	4.175	4.339304421558322
1564609200	4.369	4.191334135703752
1564609800	4.329	4.346661048269773
1564610400	4.342	4.327121823415525
1564611000	4.323	4.346192863340104
1564611600	4.381	4.331290825435313
1564612200	4.227	4.371853754504878
1564612800	4.294	4.246860800736597
1564613400	4.554	4.279051573069968
1564614000	4.535	4.508011637614857
1564614600	4.432	4.537832449219507
1564615200	4.384	4.461600362220285
1564615800	4.314	4.394281667908437
1564616400	4.449	4.3280253092144365
1564617000	4.255	4.420593283150191
1564617600	4.2	4.276747945325036
1564618200	4.332	4.204053626540296
1564618800	4.269	4.306494958831788
1564619400	4.42	4.272577838292175
1564620000	4.259	4.398227053882605
1564620600	4.182	4.283571847015003
1564621200	4.416	4.19882952390651
1564621800	4.536	4.379233419502556
1564622400	4.548	4.520893880432364
1564623000	4.474	4.542965552067987
1564623600	4.477	4.486352180341038
1564624200	4.412	4.484230304134915
1564624800	4.383	4.419171282247268
1564625400	4.405	4.391404088380073
1564626000	4.486	4.392572307726336
1564626600	4.506	4.4701933575646065
1564627200	4.343	4.502320623302253
1564627800	4.278	4.36524667191072
1564628400	4.168	4.289867617284989
1564629000	4.337	4.183083244607501
1564629600	4.196	4.310984669751868
1564630200	4.397	4.207403819273434
1564630800	4.32	4.3625112808399065
1564631400	4.477	4.320831037681111
1564632000	4.545	4.461237112713283
1564632600	4.264	4.542479579680042
1564633200	4.293	4.311186109022507
1564633800	4.35	4.294642765718837
1564634400	4.263	4.333431341568784
1564635000	4.394	4.271711563019913
1564635600	4.582	4.361247013080563
1564636200	4.579	4.553510623687162
1564636800	4.633	4.578961364929965
1564637400	4.374	4.636485214343721
1564638000	4.35	4.425022808071749
1564638600	4.474	4.3560372732933645
1564639200	4.436	4.448498244437807
1564639800	4.556	4.427215146941082
1564640400	4.526	4.525824572264199
1564641000	4.2	4.526058366046161
1564641600	4.49	4.250982343908828
1564642200	4.461	4.4493575927120546
1564642800	4.506	4.465895323969858
1564643400	4.447	4.497500668484818
1564644000	4.568	4.4516240027338005
1564644600	4.505	4.549409678228572
1564645200	4.558	4.50394786842902
1564645800	4.61	4.5533852477687065
1564646400	4.575	4.602398092705794
1564647000	4.526	4.5804221700065115
1564647600	4.474	4.538488381437947
1564648200	4.462	4.472629739659336
1564648800	4.403	4.463261549031946
1564649400	4.368	4.4052876711084386
1564650000	4.393	4.373661046650094
1564650600	4.262	4.387592151104901
1564651200	4.342	4.279055838248701
1564654200	3.98	4.32360896491908
1564654800	3.749	4.022665359359026
1564655400	3.676	3.765477466378289
1564656000	3.613	3.6587970757276427
1564656600	3.534	3.58762350480076
1564657200	3.586	3.5108855357801145
1564657800	3.415	3.549713282458851
1564658400	3.342	3.4116760767154286
1564659000	3.179	3.321967249460892
1564659600	3.123	3.1617827791156285
1564660200	3.265	3.0854258629009066
1564660800	4.242	3.2339312554145194
1564661400	4.446	4.1956178225696235
1564662000	4.463	4.5054624337058495
1564662600	4.397	4.496148107363608
1564663200	4.263	4.405575934639495
1564663800	4.2	4.289521036844919
1564664400	4.251	4.223677554966982
1564665000	4.23	4.237932648515473
1564665600	4.263	4.231370457122064
1564666200	4.21	4.247675955962455
1564666800	4.324	4.20510799575759
1564667400	4.298	4.245212336139683
1564668000	4.023	4.291107839947098
1564668600	4.248	4.096426604118304
1564669200	4.202	4.199419852941542
1564669800	4.306	4.165668223226284
1564670400	4.291	4.239700008193321
1564671000	4.359	4.251637841824096
1564671600	3.942	4.352133312244915
1564672200	4.194	3.998869374932076
1564672800	4.276	4.161873995612883
1564673400	4.338	4.259114534996854
1564674000	4.051	4.3310020286365685
1564674600	4.195	4.0893990726923715
1564675800	3.934	4.168033377531772
1564676400	3.629	3.967839715462527
1564677000	3.583	3.658038446663207
1564677600	3.657	3.575455823085229
1564678200	4.164	3.629741311543691
1564678800	4.14	4.113948463004547
1564679400	3.892	4.135697079575034
1564680000	3.679	3.9247947093113797
1564680600	3.526	3.6875481417473672
1564681200	3.691	3.5431171933447736
1564681800	3.783	3.6615306585002676
1564682400	4.115	3.7549821269493404
1564683000	4.044	4.071619510355724
1564683600	4.238	4.052648593623527
1564684200	4.108	4.205917047253156
1564684800	4.017	4.111893287294599
1564685400	4.049	4.039458035660413
1564686000	4.282	4.063247713686921
1564686600	4.572	4.252927289057963
1564687200	4.604	4.532277350923986
1564687800	4.513	4.59068943375143
1564688400	4.383	4.521698170899256
1564689000	4.332	4.398990062102993
1564689600	4.399	4.359765488181801
1564690200	4.263	4.383330842784969
1564690800	4.371	4.272264497001773
1564691400	4.291	4.336907113493197
1564692000	4.346	4.287145789213805
1564692600	4.295	4.32833940283862
1564693200	4.421	4.295771823813006
1564693800	4.348	4.409714190705289
1564694400	4.405	4.364764987447358
1564695000	4.426	4.39641206560547
1564695600	4.415	4.411881372315655
1564696200	4.339	4.404922445029154
1564696800	4.369	4.348047579588384
1564697400	4.394	4.362681850662375
1564698000	4.344	4.393840117545465
1564698600	4.592	4.350411283676068
1564699200	4.421	4.557189702858039
1564699800	4.483	4.4444070725960305
1564700400	4.473	4.482725674087632
1564701000	4.777	4.472755434129566
1564701600	4.697	4.733917259787291
1564702200	4.486	4.707319578356831
1564702800	4.481	4.528845018509436
1564703400	4.5	4.48442560050748
1564704000	4.51	4.489528732846028
1564704600	4.456	4.503337792117835
1564705200	4.507	4.4545702622620595
1564705800	4.526	4.500528286181635
1564706400	4.428	4.514883110514729
1564707000	4.53	4.447071576098848
1564707600	4.436	4.513528147798619
1564708200	4.496	4.446328972482274
1564708800	4.524	4.487425581130838
1564709400	4.533	4.5137443956444026
1564710000	4.393	4.529958191969946
1564710600	4.464	4.4058909772616435
1564711200	4.447	4.453489129222235
1564711800	4.28	4.450872551418072
1564712400	4.19	4.3041085972649356
1564713000	4.124	4.200730516153202
1564713600	4.28	4.122639475209742
1564714200	4.228	4.255899523963625
1564714800	4.259	4.229259916973506
1564715400	4.276	4.255812419057635
1564716000	4.22	4.275015741709141
1564716600	4.23	4.232248184147323
1564717200	4.235	4.22908456634498
1564717800	4.478	4.231907170386255
1564718400	4.293	4.448034733636922
1564719000	4.196	4.316726877938936
1564719600	4.417	4.2124397702816685
1564720200	4.188	4.3801942154285305
1564720800	4.036	4.221873874093642
1564721400	4.329	4.062577859186629
1564722000	4.052	4.2827075942985715
1564722600	3.91	4.090954974836726
1564723200	3.779	3.9230483695664633
1564723800	4.13	3.7814673865453052
1564724400	4.093	4.075127801429875
1564725000	4.129	4.100055259085594
1564725600	4.001	4.130819700662732
1564726200	4.191	4.009052158475548
1564726800	4.196	4.168666572617662
1564727400	4.317	4.201141622646822
1564728000	4.575	4.2982324315341165
1564728600	4.487	4.548526953636825
1564729200	4.571	4.506478457909777
1564729800	4.667	4.57026319581901
1564730400	4.573	4.645924432624291
1564731000	4.616	4.593518832406103
1564731600	4.718	4.610649372319923
1564732200	4.773	4.703769392572132
1564732800	4.786	4.754761353240119
1564733400	4.333	4.777365664459544
1564734000	4.203	4.420237538475807
1564734600	4.345	4.239163162673157
1564735200	4.258	4.315990451732828
1564735800	4.295	4.248971304609926
1564736400	4.487	4.270755320634495
1564737000	4.572	4.450358555279518
1564737600	4.545	4.555396050656082
1564738200	4.513	4.557624169705063
1564738800	4.48	4.531424163295224
1564739400	4.474	4.488290863013635
1564740000	4.379	4.471231658365882
1564740600	4.53	4.378733572149073
1564741200	4.543	4.495083194610327
1564741800	4.592	4.531294694149022
1564742400	4.545	4.582098146174283
1564743000	4.484	4.55498866115134
1564743600	4.493	4.50558636473352
1564744200	4.455	4.493545144075896
1564744800	4.357	4.458444286103476
1564745400	4.438	4.36592657303528
1564746000	4.353	4.413205749862614
1564746600	4.443	4.358278616155902
1564747200	4.37	4.426614977671707
1564747800	4.414	4.382786103061682
1564748400	4.371	4.411824748560715
1564749000	4.528	4.378431404726812
1564749600	4.638	4.509072147219066
1564750200	4.569	4.621239241687864
1564750800	4.429	4.582736885478683
1564751400	4.393	4.454695136140705
1564752000	4.409	4.397721225720889
1564752600	4.381	4.40735083764236
1564753200	4.212	4.378046693932912
1564753800	4.491	4.234773798084747
1564754400	4.342	4.445299727014935
1564755000	4.376	4.361004358603022
1564755600	4.371	4.3757233521902865
1564756200	4.31	4.371317888433687
1564756800	4.352	4.32304225341261
1564757400	4.28	4.345137913634124
1564758000	4.263	4.282572759807031
1564758600	4.214	4.258234273214814
1564759200	4.183	4.2082635375370305
1564759800	4.315	4.1884615017667555
1564760400	4.105	4.292566386781221
1564761000	4.249	4.138184745763123
1564761600	4.263	4.230338782574722
1564762200	4.356	4.258333969296301
1564762800	4.474	4.352418437930429
1564763400	4.263	4.457796333472718
1564764000	4.401	4.29691365586786
1564764600	4.12	4.387756746583339
1564765200	4.217	4.154417389417535
1564765800	4.258	4.205850234379235
1564766400	4.216	4.237845453692488
1564767000	4.241	4.2268019497154725
1564767600	3.998	4.232283332998706
1564768200	4.141	4.0315320281107745
1564768800	4.198	4.123811893377569
1564769400	4.167	4.180822563521268
1564770000	4.172	4.180496147486214
1564770600	4.25	4.163523946747585
1564771200	4.184	4.241195563035131
1564771800	4.191	4.190747170318559
1564772400	4.257	4.185576877305683
1564773000	4.262	4.251340998860381
1564773600	4.116	4.262311615059662
1564774200	4.206	4.141006839809164
1564774800	4.184	4.1909109483483995
1564775400	4.326	4.180972261150472
1564776000	4.273	4.308754543487746
1564776600	4.385	4.283341408927021
1564777200	4.503	4.375457901578148
1564777800	4.401	4.489376496031556
1564778400	4.468	4.422366202944916
1564779000	4.436	4.464700157691215
1564779600	4.428	4.440410072664681
1564780200	4.236	4.434211689491987
1564780800	4.359	4.2592388175685425
1564781400	4.399	4.341979757180287
1564782000	4.406	4.379234138045561
1564782600	4.38	4.407863433520025
1564783200	4.417	4.386249993360988
1564783800	4.431	4.412510153556147
1564784400	4.542	4.431504935522425
1564785000	4.403	4.524910316012676
1564785600	4.367	4.424695312743688
1564786200	4.486	4.369393159977835
1564786800	4.489	4.464378751398461
1564787400	4.427	4.483592750620809
1564788000	4.506	4.437143405644395
1564788600	4.514	4.494123802751275
1564789200	4.527	4.514093401860457
1564789800	4.549	4.52814600745923
1564790400	4.415	4.548976735561341
1564791000	4.497	4.432855500001248
1564791600	4.374	4.485344130115119
1564792200	4.424	4.388829642427821
1564792800	4.562	4.413111799563913
1564793400	4.315	4.5347486717183445
1564794000	4.104	4.351252784011857
1564794600	4.114	4.1351482440393985
1564795200	4.282	4.110211509134844
1564795800	5.039	4.248912375066821
1564796400	5.042	4.924086942354382
1564797000	5.019	5.051824898049356
1564797600	5.019	5.0489074972167804
1564798200	5.017	5.032167152495916
1564798800	5.025	5.039156302172611
1564799400	5.009	5.033717845270425
1564800000	5.016	5.005132485779807
1564800600	4.999	4.982196332361646
1564801200	5.02	4.973765111240911
1564801800	5.034	5.007854262682218
1564802400	5.04	5.007905705659757
1564803000	5.062	5.033226235099547
1564803600	5.078	5.043091757556883
1564804200	5.074	5.056479509531111
1564804800	5.072	5.057709538399795
1564805400	5.068	5.057596207967156
1564806000	5.065	5.06426085277571
1565313000	5.082	5.063784567086172
1565313600	5.093	5.076555406348358
1565314200	5.081	5.0876625424683
1565314800	5.088	5.081477552803634
1565315400	5.081	5.085510271524106
1565316000	5.07	5.080793929827247
1565316600	5.074	5.070666543301161
1565317200	5.078	5.070933889146328
1565317800	5.079	5.073562185755327
1565318400	5.088	5.07542640883747
1565319000	5.089	5.083795844622318
1565319600	5.088	5.086720117986509
1565320200	5.093	5.086951417611156
1565320800	5.091	5.0905268501566034
1565321400	5.091	5.089298994617914
1565322000	5.089	5.089037900655654
1565322600	5.09	5.086892640959103
1565323200	5.083	5.087469380737842
1565323800	5.079	5.0821731957613165
1565324400	5.078	5.0775552541351
1565325000	5.069	5.075752127894621
1565325600	5.069	5.06807158971859
1565326200	5.068	5.066235675933515
1565326800	5.07	5.0653295079422636
1565327400	5.074	5.066779845767292
1565328000	5.075	5.070672536251726
1565328600	5.019	5.072544311951129
1565329200	5.017	5.027557058087841
1565329800	5.007	5.015769392580381
1565330400	5.016	5.004716936109445
1565331000	5.035	5.009726741474939
1565331600	5.03	5.02737378729301
1565332200	5.036	5.027439373759778
1565332800	5.051	5.033487862194634
1565333400	5.052	5.047940032253446
1565334000	5.056	5.051152416357033
1565334600	5.059	5.054847091551802
1565335200	5.064	5.056655840580765
1565335800	5.068	5.060627918180444
1565336400	5.072	5.066126458064657
1565337000	5.064	5.069699532241625
1565337600	5.068	5.064493516341984
1565338200	5.065	5.065976414922967
1565338800	5.067	5.06333265391291
1565340000	5.065	5.06465211740783
1565340600	5.07	5.06303405496276
1565341200	5.073	5.066558191355933
1565341800	5.072	5.070106668132931
1565342400	5.066	5.070159315594358
1565343000	5.043	5.065334138278796
1565343600	5.043	5.045559446177183
1565344200	5.052	5.0407701916639045
1565344800	5.051	5.046954700858656
1565345400	5.058	5.047768936036916
1565346000	5.06	5.053976145673374
1565346600	5.056	5.057424535945493
1565347200	5.068	5.0551225108329465
1565347800	5.071	5.0648233723197515
1565348400	5.063	5.068677412295005
1565349000	5.076	5.062663625123609
1565349600	5.074	5.071724196613615
1565350200	5.064	5.071927095021217
1565350800	5.047	5.064504129448433
1565351400	5.053	5.048921000510082
1565352000	5.056	5.049599500721458
1565352600	5.052	5.052357170297218
1565353200	5.04	5.049777871023868
1565353800	5.025	5.039748886732451
1565354400	5.047	5.025650092815628
1565355000	5.055	5.0402854919604945
1565355600	5.012	5.050606387758488
1565356200	5.009	5.017893237414796
1565356800	5.009	5.007882664239408
1565357400	4.991	5.0057557338948
1565358000	5.008	4.990914067582379
1565358600	4.993	5.002593459084673
1565359200	4.979	4.992038825543213
1565359800	4.998	4.978835805268123
1565360400	4.961	4.9928405068435415
1565361000	4.959	4.965260684090104
1565361600	4.98	4.958112503023481
1565362200	5.007	4.973290094358312
1565362800	5.008	4.998159060609163
1565363400	5.016	5.006439466724375
1565364000	5.022	5.0142979433783195
1565364600	5.022	5.020769483555975
1565365200	5.02	5.0227015668997845
1565365800	5.015	5.019930833228369
1565366400	5.015	5.014813898947889
1565367000	5.006	5.012826843013404
1565367600	5.005	5.004860521736307
1565368200	5.012	5.003706506766784
1565368800	5.012	5.008804993711463
1565369400	5.021	5.009902760380185
1565370000	4.993	5.017497075382135
1565370600	4.976	4.996540766952122
1565371200	4.974	4.977636624932494
1565371800	4.99	4.97200586057976
1565372400	4.995	4.983670965336867
1565373000	4.998	4.990664107905619
1565373600	5.003	4.995196189740918
1565374200	4.983	5.000496878130444
1565374800	5.009	4.98615240469432
1565375400	5.013	5.004111203000285
1565376000	5.023	5.01056481742771
1565376600	5.027	5.019355255427149
1565377200	5.019	5.024453711593759
1565377800	5.03	5.019500383578872
1565378400	5.026	5.027442906404987
1565379000	5.027	5.026076474248869
1565379600	5.025	5.02541234903706
1565380200	5.029	5.023602207203387
1565380800	5.02	5.025945994364373
1565381400	5.016	5.0194746674129025
1565382000	5.02	5.015640668055253
1565382600	5.004	5.016993708296819
1565383200	4.941	5.004804637203231
1565383800	4.927	4.950394937022057
1565384400	4.92	4.9269610999968405
1565385000	4.935	4.9164595933966995
1565385600	4.921	4.926919860012497
1565386200	4.965	4.919293459561124
1565386800	4.979	4.9544650960949355
1565387400	5.006	4.974648143006333
1565388000	4.997	5.002052737178601
1565388600	5.003	5.000380869116775
1565389200	4.988	5.0033950343699605
1565389800	4.978	4.990109387177307
1565390400	4.997	4.978610532196528
1565391000	5.001	4.991568478045023
1565391600	4.998	4.9971674976314935
1565392200	5.005	4.996751443159908
1565392800	5.005	5.002887311556675
1565393400	4.995	5.004455998746068
1565394000	4.995	4.995904082935107
1565394600	4.986	4.9941535782694375
1565395200	4.989	4.984936512588441
1565395800	4.993	4.985701694690981
1565396400	4.988	4.989353615662312
1565397000	4.97	4.986732360097138
1565397600	4.976	4.971971889160025
1565398200	4.978	4.973369324806887
1565398800	4.987	4.975418479795045
1565399400	4.993	4.983329215165235
1565400000	4.998	4.989795551323011
1565400600	5.018	4.995442633166296
1565401200	5.025	5.013379467401536
1565401800	5.034	5.023016323510342
1565402400	5.005	5.032273602253595
1565403000	5.017	5.010119704580556
1565403600	5.052	5.014181082662002
1565404200	5.036	5.043161376694625
1565404800	5.047	5.036660947795377
1565405400	5.055	5.0441234500754035
1565406000	5.055	5.052247025445848
1565406600	5.074	5.053504757113009
1565407200	5.075	5.0700508490458125
1565407800	5.061	5.073523972102242
1565408400	5.052	5.061844563557095
1565409000	5.077	5.052525320640248
1565409600	5.065	5.069685715574719
1565410200	5.043	5.064795181472463
1565410800	5.039	5.0455348108747025
1565411400	5.028	5.037370759152712
1565412000	5.039	5.027186028110346
1565412600	5.033	5.0337525337387525
1565413200	5.018	5.031062381202544
1565413800	5.084	5.017930699581032
1565414400	5.094	5.068856585725083
1565415000	5.086	5.089027528464109
1565415600	5.087	5.08772604179586
1565416200	5.065	5.088251262762919
1565416800	5.05	5.068336937795609
1565417400	5.04	5.052119349413763
1565418000	5.035	5.039772293972544
1565418600	5.03	5.031185048052105
1565419200	5.029	5.0268015496022365
1565419800	5.023	5.025458222304261
1565420400	4.994	5.021587900336797
1565421000	4.994	4.998155474453169
1565421600	4.993	4.991287695827818
1565422200	4.991	4.989696794818253
1565422800	5.013	4.98744332931958
1565423400	5.017	5.005467133667597
1565424000	5.013	5.01370366206445
1565424600	5.011	5.012601595778824
1565425200	4.993	5.0113439986904655
1565425800	4.931	4.995568752169517
1565426400	4.921	4.940844582216988
1565427000	4.933	4.920158884371528
1565427600	4.937	4.925353558507535
1565428200	4.976	4.931165772930793
1565428800	4.988	4.965819707489763
1565429400	4.979	4.9840214088069885
1565430000	5.007	4.981319646832802
1565430600	4.997	5.003970900195039
1565431200	4.998	4.999366282767498
1565431800	4.995	4.997656421321275
1565432400	5.001	4.993765328353647
1565433000	5.031	4.9970067282244
1565433600	5.018	5.023655315407639
1565434200	5.016	5.01909364182363
1565434800	5.012	5.016391184085939
1565435400	5.024	5.012821293863242
1565436000	5.033	5.020022715862299
1565436600	5.027	5.029242269360476
1565437200	5.035	5.026325042913597
1565437800	5.038	5.0310162895762875
1565438400	5.052	5.035856718496365
1565439000	5.051	5.047951959811956
1565439600	5.049	5.050180576022401
1565440200	5.056	5.0483856189206495
1565440800	5.063	5.052808969819549
1565441400	5.173	5.059995702575366
1565442000	5.191	5.14939432803661
1565442600	5.188	5.184469678792655
1565443200	5.19	5.190463075003327
1565443800	5.186	5.193399722049913
1565444400	5.184	5.188918910776956
1565445000	5.175	5.18501821803123
1565445600	5.175	5.175504667272265
1565446200	5.168	5.169589936580438
1565446800	5.15	5.164354729647965
1565447400	5.166	5.150021982655485
1565448000	5.161	5.160118971476214
1565448600	5.154	5.158604053438053
1565449200	5.154	5.150398165326236
1565449800	5.171	5.1502253488215
1565450400	5.163	5.1629161270504165
1565451000	5.171	5.161022797467888
1565451600	5.167	5.167490836271682
1565452800	5.141	5.165020943111115
1565453400	5.148	5.143890674648612
1565454000	5.118	5.144273733498062
1565454600	5.104	5.120269841340012
1565455200	5.104	5.103233362492363
1565455800	5.101	5.099447127422678
1565456400	5.082	5.096356305491442
1565457000	5.142	5.081659511372298
1565457600	5.114	5.127167207241072
1565458200	5.109	5.1150213354404706
1565458800	5.13	5.1094094442974445
1565459400	5.141	5.1244346759314965
1565460000	5.144	5.13597153498585
1565460600	5.157	5.141902674691305
1565461200	5.154	5.152750535347802
1565461800	5.147	5.152296733221757
1565462400	5.159	5.147469428743245
1565463000	5.155	5.155243595563872
1565463600	5.153	5.15354897432746
1565464200	5.16	5.15125193794265
1565464800	5.159	5.154899839706407
1565465400	5.15	5.156488985562567
1565466000	5.152	5.149239802788837
1565466600	5.154	5.149287551477518
1565467200	5.152	5.150496464960278
1565467800	5.163	5.149162179661756
1565468400	5.159	5.157560670455806
1565469000	5.161	5.156741137314913
1565469600	5.169	5.158258520393634
1565470200	5.165	5.1649436289249016
1565470800	5.161	5.163336451142478
1565471400	5.165	5.159575513912585
1565472000	5.162	5.161550727451214
1565472600	5.157	5.159445399533563
1565473200	5.158	5.155374361862112
1565473800	5.15	5.154908129619701
1565474400	5.136	5.148448874011381
1565475000	5.139	5.135927681787351
1565475600	5.142	5.135145423305367
1565476200	5.119	5.137645249022137
1565476800	5.119	5.119910072073128
1565477400	5.117	5.11598004665804
1565478000	5.125	5.113669379998506
1565478600	5.109	5.1198189303503
1565479200	5.116	5.108949221588343
1565479800	5.099	5.111863863028989
1565480400	5.12	5.099118521104772
1565481000	5.134	5.113236752302459
1565481600	5.14	5.128146618653567
1565482200	5.162	5.1363861593798665
1565482800	5.178	5.155805466832486
1565483400	5.174	5.173296085749858
1565484000	5.172	5.17422092340209
1565484600	5.168	5.172652511803523
1565485200	5.165	5.167671421173221
1565485800	5.182	5.1632738903346915
1565486400	5.193	5.175719787051436
1565487000	5.181	5.1867478641474625
1565487600	5.188	5.180916796179643
1565488200	5.181	5.1846410736601625
1565488800	5.17	5.180118188071774
1565489400	5.174	5.170020121246454
1565490000	5.178	5.170169674473637
1565490600	5.179	5.1727120189333
1565491200	5.188	5.174667765035112
1565491800	5.189	5.18296846198484
1565492400	5.188	5.1859563444372085
1565493000	5.193	5.186249165956136
1565493600	5.191	5.1896683183973105
1565494200	5.191	5.18857068683141
1565494800	5.189	5.188339943531193
1565495400	5.19	5.186219515793287
1565496000	5.183	5.1868139449749435
1565496600	5.179	5.181512258669461
1565497200	5.178	5.176849039321877
1565497800	5.169	5.174992276266282
1565498400	5.169	5.167328203071671
1565499000	5.168	5.165435905115798
1565499600	5.17	5.164551532564365
1565500200	5.174	5.165925489093767
1565500800	5.175	5.169860101451535
1565501400	5.119	5.1717274619806375
1565502000	5.117	5.127455836597187
1565502600	5.107	5.115243429591541
1565503200	5.116	5.104015941866884
1565503800	5.13	5.108779020219116
1565504400	5.136	5.122236675763483
1565505000	5.151	5.130346107944176
1565505600	5.152	5.145622871460281
1565506200	5.156	5.1509431140043125
1565506800	5.159	5.154593351592237
1565507400	5.164	5.157539525967036
1565508000	5.168	5.160400425258908
1565508600	5.172	5.164289921064648
1565509200	5.164	5.169271842268503
1565509800	5.168	5.1631576786974485
1565510400	5.165	5.165803527193784
1565511000	5.167	5.163002886637394
1565511600	5.165	5.163756942313999
1565512800	5.17	5.162358357797415
1565513400	5.173	5.165583159134879
1565514000	5.172	5.169264295098931
1565514600	5.166	5.169433645963739
1565515800	5.143	5.164706530354666
1565516400	5.143	5.145136791903225
1565517000	5.152	5.140088228426487
1565517600	5.151	5.146107986297368
1565518200	5.158	5.14693841233194
1565518800	5.16	5.153115326504608
1565519400	5.156	5.156584644736907
1565520000	5.168	5.154395207916701
1565520600	5.171	5.164030850911773
1565521200	5.163	5.167836820182259
1565521800	5.176	5.162083787478551
1565522400	5.174	5.170924246255526
1565523000	5.164	5.171247511018171
1565523600	5.147	5.164040112247645
1565524200	5.153	5.1484523377583695
1565524800	5.156	5.148802212583286
1565525400	5.152	5.15148960836554
1565526000	5.14	5.148940886606104
1565526600	5.125	5.139122784467047
1565527200	5.147	5.125068625306033
1565527800	5.155	5.139275709927965
1565528400	5.073	5.149697017662152
1565529000	5.091	5.086096265526016
1565529600	5.088	5.085358545836329
1565530200	5.09	5.082956059336551
1565530800	5.086	5.084411360346971
1565531400	5.084	5.083529032060375
1565532000	5.075	5.080169108347392
1565532600	5.075	5.0735559975073405
1565533200	5.068	5.073335496261622
1565533800	5.05	5.066736753543555
1565534400	5.066	5.051070340134781
1565535000	5.054	5.058961547508127
1565535600	5.054	5.0518789476068005
1565536200	5.071	5.05230085173171
1565536800	5.063	5.065150533470266
1565537400	5.071	5.0623086582311245
1565538000	5.067	5.0680276987976365
1565538600	5.041	5.06607738776312
1565539200	5.048	5.043963455184144
1565539800	5.018	5.045191116741062
1565540400	5.004	5.020335773642443
1565541000	5.004	5.003482735378729
1565541600	5.001	5.000778337001872
1565542200	4.982	4.996989688562771
1565542800	5.042	4.982505134974841
1565543400	5.014	5.028681162990682
1565544000	5.009	5.015725708260563
1565544600	5.03	5.009984573647651
1565545200	5.041	5.025367071735744
1565546400	5.044	5.036766657494862
1565547000	5.057	5.042456205129328
1565547600	5.054	5.05352518471148
1565548200	5.047	5.052900398208682
1565548800	5.059	5.047841825820036
1565549400	5.055	5.056053520213311
1565550000	5.053	5.054130357977614
1565550600	5.06	5.0520143344413935
1565551200	5.059	5.055789775218408
1565551800	5.05	5.057144890485012
1565552400	5.052	5.04994597658478
1565553000	5.054	5.049883483297179
1565553600	5.052	5.051320286228167
1565554200	5.063	5.049950331256251
1565554800	5.059	5.058423301043207
1565555400	5.061	5.057399088275635
1565556000	5.069	5.058977570682612
1565556600	5.065	5.065717736434902
1565557200	5.061	5.064018421771724
1565557800	5.065	5.060220953216054
1565558400	5.062	5.062277229765668
1565559000	5.057	5.060134440243956
1565559600	5.058	5.055988612629101
1565560200	5.05	5.055657703871002
1565560800	5.036	5.049093312799922
1565561400	5.039	5.036530200594655
1565562000	5.042	5.035941007585446
1565562600	5.019	5.038469588819758
1565563200	5.019	5.020481939954818
1565563800	5.017	5.016682301826038
1565564400	5.025	5.014445369008314
1565565000	5.009	5.020699374918844
1565565600	5.016	5.009535004627761
1565566200	4.999	5.012697491331328
1565566800	5.02	4.999681939435972
1565567400	5.034	5.01414696115383
1565568000	5.04	5.029068764973314
1565568600	5.062	5.037229221687608
1565569200	5.078	5.056759997727557
1565569800	5.074	5.074168709673025
1565570400	5.072	5.074820752138933
1565571000	5.068	5.073058383772982
1565571600	5.065	5.06820297538993
1565572200	5.082	5.063784567086172
1565572800	5.093	5.076555406348358
1565573400	5.081	5.0876625424683
1565574000	5.088	5.081477552803634
1565574600	5.081	5.085510271524106
1565575200	5.07	5.080793929827247
1565575800	5.074	5.070666543301161
1565576400	5.078	5.070933889146328
1565577000	5.079	5.073562185755327
1565577600	5.088	5.07542640883747
1565578200	5.089	5.083795844622318
1565578800	5.088	5.086720117986509
1565579400	5.093	5.086951417611156
1565580000	5.091	5.0905268501566034
1565580600	5.091	5.089298994617914
1565581200	5.089	5.089037900655654
1565581800	5.09	5.086892640959103
1565582400	5.083	5.087469380737842
1565583000	5.079	5.0821731957613165
1565583600	5.078	5.0775552541351
1565584200	5.069	5.075752127894621
1565584800	5.069	5.06807158971859
1565585400	5.068	5.066235675933515
1565586000	5.07	5.0653295079422636
1565586600	5.074	5.066779845767292
1565587200	5.075	5.070672536251726
1565587800	5.019	5.072544311951129
1565588400	5.017	5.027557058087841
1565589000	5.007	5.015769392580381
1565589600	5.016	5.004716936109445
1565590200	5.035	5.009726741474939
1565590800	5.03	5.02737378729301
1565591400	5.036	5.027439373759778
1565592000	5.051	5.033487862194634
1565592600	5.052	5.047940032253446
1565593200	5.056	5.051152416357033
1565593800	5.059	5.054847091551802
1565594400	5.064	5.056655840580765
1565595000	5.068	5.060627918180444
1565595600	5.072	5.066126458064657
1565596200	5.064	5.069699532241625
1565596800	5.068	5.064493516341984
1565597400	5.065	5.065976414922967
1565598000	5.067	5.06333265391291
1565599200	5.065	5.06465211740783
1565599800	5.07	5.06303405496276
1565600400	5.073	5.066558191355933
1565601000	5.072	5.070106668132931
1565601600	5.066	5.070159315594358
1565602200	5.043	5.065334138278796
1565602800	5.043	5.045559446177183
1565603400	5.052	5.0407701916639045
1565604000	5.051	5.046954700858656
1565604600	5.058	5.047768936036916
1565605200	5.06	5.053976145673374
1565605800	5.056	5.057424535945493
1565606400	5.068	5.0551225108329465
1565607000	5.071	5.0648233723197515
1565607600	5.063	5.068677412295005
1565608200	5.076	5.062663625123609
1565608800	5.074	5.071724196613615
1565609400	5.064	5.071927095021217
1565610000	5.047	5.064504129448433
1565610600	5.053	5.048921000510082
1565611200	5.056	5.049599500721458
1565611800	5.052	5.052357170297218
1565612400	5.04	5.049777871023868
1565613000	5.025	5.039748886732451
1565613600	5.047	5.025650092815628
1565614200	5.055	5.0402854919604945
1565614800	5.012	5.050606387758488
1565615400	5.009	5.017893237414796
1565616000	5.009	5.007882664239408
1565616600	4.991	5.0057557338948
1565617200	5.008	4.990914067582379
1565617800	4.993	5.002593459084673
1565618400	4.979	4.992038825543213
1565619000	4.998	4.978835805268123
1565619600	4.961	4.9928405068435415
1565620200	4.959	4.965260684090104
1565620800	4.98	4.958112503023481
1565621400	5.007	4.973290094358312
1565622000	5.008	4.998159060609163
1565622600	5.016	5.006439466724375
1565623200	5.022	5.0142979433783195
1565623800	5.022	5.020769483555975
1565624400	5.02	5.0227015668997845
1565625000	5.015	5.019930833228369
1565625600	5.015	5.014813898947889
1565626200	5.006	5.012826843013404
1565626800	5.005	5.004860521736307
1565627400	5.012	5.003706506766784
1565628000	5.012	5.008804993711463
1565628600	5.021	5.009902760380185
1565629200	4.993	5.017497075382135
1565629800	4.976	4.996540766952122
1565630400	4.974	4.977636624932494
1565631000	4.99	4.97200586057976
1565631600	4.995	4.983670965336867
1565632200	4.998	4.990664107905619
1565632800	5.003	4.995196189740918
1565633400	5.013	5.000496878130444
1565634000	5.023	5.010672606473552
1565634600	5.027	5.020915246833554
1565635200	5.019	5.025745754529797
1565635800	5.03	5.019436584607297
1565636400	5.026	5.026338538757788
1565637000	5.027	5.02512714883373
1565637600	5.025	5.0256034964757665
1565638200	5.029	5.024054702860971
1565638800	5.02	5.026406073267234
1565639400	5.016	5.0197811464126705
1565640000	5.02	5.01516837884987
1565640600	5.004	5.017129842418027
1565641200	4.941	5.004624762761547
1565641800	4.927	4.950410698985133
1565642400	4.92	4.927024272089667
1565643000	4.935	4.916457610461349
1565643600	4.921	4.92691069857225
1565645400	4.965	4.919293459561124
1565646000	4.979	4.9544650960949355
1565646600	5.006	4.974648143006333
1565647200	4.997	5.002052737178601
1565647800	5.003	5.000380869116775
1565648400	4.988	5.0033950343699605
1565649000	4.978	4.990109387177307
1565649600	4.997	4.978610532196528
1565650200	5.001	4.991568478045023
1565650800	4.998	4.9971674976314935
1565651400	5.005	4.996751443159908
1565652000	5.005	5.002887311556675
1565652600	4.995	5.004455998746068
1565653200	4.995	4.995904082935107
1565653800	4.986	4.9941535782694375
1565654400	4.989	4.984936512588441
1565655000	4.993	4.985701694690981
1565655600	4.988	4.989353615662312
1565656200	4.97	4.986732360097138
1565656800	4.976	4.971971889160025
1565657400	4.978	4.973369324806887
1565658000	4.987	4.975418479795045
1565658600	4.993	4.983329215165235
1565659200	4.998	4.989795551323011
1565659800	5.018	4.995442633166296
1565660400	5.025	5.013379467401536
1565661000	5.034	5.023016323510342
1565661600	5.005	5.032273602253595
1565662200	5.017	5.010119704580556
1565662800	5.052	5.014181082662002
1565663400	5.036	5.043161376694625
1565664000	5.047	5.036660947795377
1565664600	5.055	5.0441234500754035
1565665200	5.055	5.052247025445848
1565665800	5.074	5.053504757113009
1565666400	5.075	5.0700508490458125
1565667000	5.061	5.073523972102242
1565667600	5.052	5.061844563557095
1565668200	5.077	5.052525320640248
1565668800	5.065	5.069685715574719
1565669400	5.043	5.064795181472463
1565670000	5.039	5.0455348108747025
1565670600	5.028	5.037370759152712
1565671200	5.039	5.027186028110346
1565671800	5.033	5.0337525337387525
1565672400	5.018	5.031062381202544
1565673000	5.084	5.017930699581032
1565673600	5.094	5.068856585725083
1565674200	5.086	5.089027528464109
1565674800	5.087	5.08772604179586
1565675400	5.065	5.088251262762919
1565676000	5.05	5.068336937795609
1565676600	5.04	5.052119349413763
1565677200	5.035	5.039772293972544
1565677800	5.03	5.031185048052105
1565678400	5.029	5.0268015496022365
1565679000	5.023	5.025458222304261
1565679600	4.994	5.021587900336797
1565680200	4.994	4.998155474453169
1565680800	4.993	4.991287695827818
1565681400	4.991	4.989696794818253
1565682000	5.013	4.98744332931958
1565682600	5.017	5.005467133667597
1565683200	5.013	5.01370366206445
1565683800	5.011	5.012601595778824
1565684400	4.993	5.0113439986904655
1565685000	4.931	4.995568752169517
1565685600	4.921	4.940844582216988
1565686200	4.933	4.920158884371528
1565686800	4.937	4.925353558507535
1565687400	4.976	4.931165772930793
1565688000	4.988	4.965819707489763
1565688600	4.979	4.9840214088069885
1565689200	5.007	4.981319646832802
1565689800	4.997	5.003970900195039
1565690400	4.998	4.999366282767498
1565691000	4.995	4.997656421321275
1565691600	5.001	4.993765328353647
1565692200	5.031	4.9970067282244
1565692800	5.016	5.023655315407639
1565693400	5.012	5.017471226212669
1565694000	5.024	5.012789289295636
1565694600	5.033	5.021716909612723
1565695200	5.027	5.029271346607559
1565695800	5.035	5.026568483027163
1565696400	5.038	5.032280446602064
1565697000	5.052	5.0345448791782
1565697600	5.051	5.047859555911417
1565698200	5.049	5.0498469125051155
1565698800	5.056	5.048456692369023
1565699400	5.063	5.053471442689902
1565700000	5.068	5.059532635479496
1565700600	5.073	5.065456691823074
1565701200	5.091	5.070494733077198
1565701800	5.088	5.085670704483531
1565702400	5.09	5.0869701786185395
1565703000	5.086	5.08889013364859
1565704200	5.084	5.085540889746461
1565704800	5.075	5.082791115190416
1565705400	5.075	5.074485395386885
1565706000	5.068	5.07255581311083
1565706600	5.05	5.066295644141312
1565707200	5.066	5.050676504236388
1565707800	5.061	5.060256561923494
1565708400	5.054	5.05863481220622
1565709000	5.071	5.052790453491664
1565709600	5.063	5.06541944677511
1565710200	5.071	5.0618038415042035
1565710800	5.067	5.067674046537425
1565711400	5.048	5.066142676842327
1565712000	5.018	5.049537554992284
1565712600	5.004	5.021938792607968
1565713200	5.004	5.0037816489168705
1565713800	5.001	4.999818238830591
1565714400	4.982	4.997491239201393
1565715000	5.042	4.981362132564792
1565715600	5.009	5.028187747776086
1565716200	5.03	5.0122392692429765
1565716800	5.041	5.026079052931731
1565717400	5.044	5.038655162077417
1565718000	5.057	5.041867369716638
1565718600	5.054	5.053724222061093
1565719800	5.047	5.053544803595303
1565720400	5.059	5.046770184569675
1565721000	5.055	5.056037752283198
1565721600	5.053	5.053783712397456
1565722200	5.06	5.051972323493562
1565723400	5.059	5.057340379406695
1565724000	5.05	5.056004458829836
1565724600	5.052	5.050535390442681
1565725200	5.054	5.049647482786511
1565725800	5.052	5.051077863789103
1565726400	5.063	5.050086038242427
1565727000	5.059	5.0584093852750955
1565728200	5.061	5.057399088275635
1565728800	5.069	5.058977570682612
1565729400	5.065	5.065717736434902
1565730000	5.061	5.064018421771724
1565730600	5.065	5.060220953216054
1565731200	5.062	5.062277229765668
1565731800	5.057	5.060134440243956
1565732400	5.058	5.055988612629101
1565733000	5.05	5.055657703871002
1565733600	5.036	5.049093312799922
1565734200	5.039	5.036530200594655
1565734800	5.042	5.035941007585446
1565735400	5.019	5.038469588819758
1565736000	5.019	5.020481939954818
1565736600	5.017	5.016682301826038
1565737200	5.025	5.014445369008314
1565737800	5.009	5.020699374918844
1565738400	5.016	5.009535004627761
1565739000	4.999	5.012697491331328
1565739600	5.02	4.999681939435972
1565740200	5.034	5.01414696115383
1565740800	5.04	5.029068764973314
1565741400	5.062	5.037229221687608
1565742000	5.078	5.056759997727557
1565742600	5.074	5.074168709673025
1565743200	5.072	5.074820752138933
1565743800	5.068	5.073058383772982
1565744400	5.065	5.06820297538993
1565745000	5.082	5.063784567086172
1565745600	5.093	5.076555406348358
1565746200	5.081	5.0876625424683
1565746800	5.088	5.081477552803634
1565747400	5.081	5.085510271524106
1565748000	5.07	5.080793929827247
1565748600	5.074	5.070666543301161
1565749200	5.078	5.070933889146328
1565749800	5.079	5.073562185755327
1565750400	5.088	5.07542640883747
1565751000	5.089	5.083795844622318
1565751600	5.088	5.086720117986509
1565752200	5.093	5.086951417611156
1565752800	5.091	5.0905268501566034
1565753400	5.091	5.089298994617914
1565754000	5.089	5.089037900655654
1565754600	5.059	5.086892640959103
1565755200	5.064	5.062466228091479
1565755800	5.068	5.061077552610286
1565756400	5.072	5.063781353949631
1565757000	5.064	5.067758098637319
1565757600	5.068	5.062866958893142
1565758200	5.065	5.064747606527197
1565758800	5.067	5.063278716841966
1565759400	5.065	5.064988384006316
1565760000	5.07	5.0632128352747525
1565760600	5.073	5.06673438758218
1565761200	5.072	5.069697962972423
1565761800	5.066	5.069957918071445
1565762400	5.043	5.065754286153583
1565763000	5.043	5.045632639020724
1565763600	5.052	5.041033420579721
1565764200	5.051	5.047074538447941
1565764800	5.058	5.047748181733087
1565778000	5.06	5.053976145673374
1565778600	5.056	5.057424535945493
1565779200	5.068	5.0551225108329465
1565779800	5.071	5.0648233723197515
1565780400	5.063	5.068677412295005
1565781000	5.076	5.062663625123609
1565781600	5.074	5.071724196613615
1565782200	5.064	5.071927095021217
1565782800	5.047	5.064504129448433
1565783400	5.053	5.048921000510082
1565784000	5.056	5.049599500721458
1565784600	5.052	5.052357170297218
1565785200	5.04	5.049777871023868
1565785800	5.025	5.039748886732451
1565786400	5.047	5.025650092815628
1565787000	5.055	5.0402854919604945
1565787600	5.012	5.050606387758488
1565788200	5.009	5.017893237414796
1565788800	5.009	5.007882664239408
1565789400	4.991	5.0057557338948
1565790000	5.008	4.990914067582379
1565790600	4.993	5.002593459084673
1565791200	4.979	4.992038825543213
1565791800	4.998	4.978835805268123
1565792400	4.961	4.9928405068435415
1565793000	4.959	4.965260684090104
1565793600	4.98	4.958112503023481
1565794200	5.007	4.973290094358312
1565794800	5.008	4.998159060609163
1565795400	5.016	5.006439466724375
1565796000	5.022	5.0142979433783195
1565796600	5.022	5.020769483555975
1565797200	5.02	5.0227015668997845
1565797800	5.015	5.019930833228369
1565798400	5.015	5.014813898947889
1565799000	5.006	5.012826843013404
1565799600	5.005	5.004860521736307
1565800200	5.012	5.003706506766784
1565800800	5.012	5.008804993711463
1565801400	5.021	5.009902760380185
1565802000	4.993	5.017497075382135
1565802600	4.976	4.996540766952122
1565803200	4.974	4.977636624932494
1565803800	4.99	4.97200586057976
1565804400	4.995	4.983670965336867
1565805000	4.998	4.990664107905619
1565805600	5.003	4.995196189740918
1565806200	4.983	5.000496878130444
1565806800	5.009	4.98615240469432
1565807400	5.013	5.004111203000285
1565808000	5.023	5.01056481742771
1565808600	5.027	5.019355255427149
1565809200	5.019	5.024453711593759
1565809800	5.03	5.019500383578872
1565810400	5.026	5.027442906404987
1565811000	5.027	5.026076474248869
1565811600	5.025	5.02541234903706
1565812200	5.029	5.023602207203387
1565812800	5.02	5.025945994364373
1565813400	5.016	5.0194746674129025
1565814000	5.02	5.015640668055253
1565814600	5.004	5.016993708296819
1565815200	4.941	5.004804637203231
1565815800	4.927	4.950394937022057
1565816400	4.92	4.9269610999968405
1565817000	4.935	4.9164595933966995
1565817600	4.921	4.926919860012497
1565818200	4.965	4.919293459561124
1565818800	4.979	4.9544650960949355
1565819400	5.006	4.974648143006333
1565820000	4.997	5.002052737178601
1565820600	5.003	5.000380869116775
1565821200	4.988	5.0033950343699605
1565821800	4.978	4.990109387177307
1565822400	4.997	4.978610532196528
1565823000	5.001	4.991568478045023
1565823600	4.998	4.9971674976314935
1565824200	5.005	4.996751443159908
1565824800	5.005	5.002887311556675
1565825400	4.995	5.004455998746068
1565826000	4.995	4.995904082935107
1565826600	4.986	4.9941535782694375
1565827200	4.989	4.984936512588441
1565827800	4.993	4.985701694690981
1565828400	4.988	4.989353615662312
1565829000	4.97	4.986732360097138
1565829600	4.976	4.971971889160025
1565830200	4.978	4.973369324806887
1565830800	4.987	4.975418479795045
1565831400	4.993	4.983329215165235
1565832000	4.998	4.989795551323011
1565832600	5.018	4.995442633166296
1565833200	5.025	5.013379467401536
1565833800	5.034	5.023016323510342
1565834400	5.005	5.032273602253595
1565835000	5.017	5.010119704580556
1565835600	5.052	5.014181082662002
1565836200	5.036	5.043161376694625
1565836800	5.047	5.036660947795377
1565837400	5.055	5.0441234500754035
1565838000	5.055	5.052247025445848
1565838600	5.074	5.053504757113009
1565839200	5.075	5.0700508490458125
1565839800	5.061	5.073523972102242
1565840400	5.052	5.061844563557095
1565841000	5.077	5.052525320640248
1565841600	5.065	5.069685715574719
1565842200	5.043	5.064795181472463
1565842800	5.039	5.0455348108747025
1565843400	5.028	5.037370759152712
1565844000	5.039	5.027186028110346
1565844600	5.033	5.0337525337387525
1565845200	5.018	5.031062381202544
1565845800	5.094	5.017930699581032
1565846400	5.086	5.076931558732791
1565847000	5.087	5.084383998718591
1565847600	5.065	5.087494579824896
1565848200	5.04	5.070365194248035
1565848800	5.035	5.0437789096065995
1565849400	5.03	5.034416519396467
1565850000	5.029	5.02746519152922
1565850600	5.023	5.023895030724422
1565851200	4.994	5.020404218962585
1565851800	4.994	4.996205333014924
1565852400	4.993	4.992498116177778
1565853000	4.991	4.991390233961868
1565853600	5.013	4.987337274305825
1565854200	5.017	5.006060317708446
1565854800	5.013	5.012689293353271
1565855400	5.011	5.012078877984493
1565856000	4.993	5.011364338125493
1565857200	4.931	4.995488345449296
1565857800	4.921	4.940943548766788
1565858400	4.933	4.920230606706024
1565859000	4.937	4.925365141718071
1565860200	4.976	4.931165772930793
1565860800	4.988	4.965819707489763
1565861400	4.979	4.9840214088069885
1565862000	5.007	4.981319646832802
1565862600	4.997	5.003970900195039
1565863200	4.998	4.999366282767498
1565863800	4.995	4.997656421321275
1565864400	5.001	4.993765328353647
1565865000	5.031	4.9970067282244
1565865600	5.018	5.023655315407639
1565866200	5.016	5.01909364182363
1565866800	5.012	5.016391184085939
1565867400	5.024	5.012821293863242
1565868000	5.033	5.020022715862299
1565868600	5.027	5.029242269360476
1565869200	5.035	5.026325042913597
1565869800	5.038	5.0310162895762875
1565870400	5.052	5.035856718496365
1565871000	5.051	5.047951959811956
1565871600	5.049	5.050180576022401
1565872200	5.056	5.0483856189206495
1565872800	5.063	5.052808969819549
1565873400	5.068	5.059995702575366
1565874000	5.173	5.065200829704715
1565874600	5.191	5.150831384023612
1565875200	5.188	5.1841432836035874
1565875800	5.19	5.190422057120407
1565876400	5.186	5.1934839699022355
1565877000	5.184	5.188495850791074
1565877600	5.175	5.184929332328607
1565878200	5.175	5.175141164731897
1565878800	5.168	5.169922323896828
1565879400	5.15	5.164511033576014
1565880000	5.166	5.15002646901191
1565880600	5.161	5.160089045306322
1565881200	5.154	5.158512958977937
1565881800	5.154	5.150467807258481
1565882400	5.171	5.150306371992418
1565883000	5.163	5.162988057351637
1565883600	5.171	5.161041099860848
1565884200	5.167	5.167488553253403
1565884800	5.141	5.165020943111115
1565885400	5.148	5.143890674648612
1565886000	5.118	5.144273733498062
1565886600	5.104	5.120269841340012
1565887200	5.104	5.103233362492363
1565887800	5.101	5.099447127422678
1565888400	5.082	5.096356305491442
1565889000	5.142	5.081659511372298
1565889600	5.114	5.127167207241072
1565890200	5.109	5.1150213354404706
1565890800	5.13	5.1094094442974445
1565891400	5.141	5.1244346759314965
1565892000	5.144	5.13597153498585
1565892600	5.157	5.141902674691305
1565893200	5.154	5.152750535347802
1565893800	5.147	5.152296733221757
1565894400	5.159	5.147469428743245
1565895000	5.155	5.155243595563872
1565895600	5.153	5.15354897432746
1565896200	5.16	5.15125193794265
1565896800	5.159	5.154899839706407
1565897400	5.15	5.156488985562567
1565898000	5.152	5.149239802788837
1565898600	5.154	5.149287551477518
1565899200	5.152	5.150496464960278
1565899800	5.163	5.149162179661756
1565900400	5.159	5.157560670455806
1565901000	5.161	5.156741137314913
1565901600	5.169	5.158258520393634
1565902200	5.165	5.1649436289249016
1565902800	5.161	5.163336451142478
1565903400	5.165	5.159575513912585
1565904000	5.162	5.161550727451214
1565904600	5.157	5.159445399533563
1565905200	5.158	5.155374361862112
1565905800	5.15	5.154908129619701
1565906400	5.136	5.148448874011381
1565907000	5.139	5.135927681787351
1565907600	5.142	5.135145423305367
1565908200	5.119	5.137645249022137
1565908800	5.119	5.119910072073128
1565909400	5.125	5.11598004665804
1565910000	5.109	5.120092123269783
1565910600	5.116	5.108476772981849
1565911200	5.099	5.111898051941537
1565911800	5.12	5.0988627824267985
1565912400	5.134	5.112814977877635
1565913000	5.14	5.128047887773019
1565913600	5.162	5.136220598804135
1565914200	5.178	5.156341562591016
1565914800	5.174	5.173249091142753
1565915400	5.172	5.173875886968823
1565916000	5.168	5.172915902971561
1565916600	5.165	5.167401664882766
1565917200	5.182	5.163444552471136
1565917800	5.193	5.175785833748959
1565918400	5.181	5.1867237477999595
1565919000	5.188	5.180922822650025
1565919600	5.181	5.184638456989626
1565920800	5.17	5.180118188071774
1565921400	5.174	5.170020121246454
1565922000	5.178	5.170169674473637
1565922600	5.179	5.1727120189333
1565923200	5.188	5.174667765035112
1565923800	5.189	5.18296846198484
1565924400	5.188	5.1859563444372085
1565925000	5.193	5.186249165956136
1565925600	5.191	5.1896683183973105
1565926200	5.191	5.18857068683141
1565926800	5.189	5.188339943531193
1565927400	5.19	5.186219515793287
1565928000	5.183	5.1868139449749435
1565928600	5.179	5.181512258669461
1565929200	5.178	5.176849039321877
1565929800	5.169	5.174992276266282
1565930400	5.169	5.167328203071671
1565931000	5.168	5.165435905115798
1565931600	5.17	5.164551532564365
1565932200	5.174	5.165925489093767
1565932800	5.175	5.169860101451535
1565933400	5.119	5.1717274619806375
1565934000	5.117	5.127455836597187
1565934600	5.107	5.115243429591541
1565935200	5.116	5.104015941866884
1565935800	5.135	5.108779020219116
1565936400	5.13	5.126252234416943
1565937000	5.136	5.126472218786034
1565937600	5.151	5.132667687500637
1565938200	5.152	5.14705417804964
1565938800	5.156	5.150333463534653
1565939400	5.159	5.154251632555157
1565940000	5.164	5.155874390827308
1565940600	5.168	5.160044319998071
1565941200	5.172	5.165608873897499
1565941800	5.164	5.168982652872975
1565942400	5.168	5.164019215810653
1565943000	5.165	5.165067711295745
1565943600	5.167	5.162563361786189
1565944800	5.165	5.163897128032158
1565945400	5.17	5.162281926184435
1565946000	5.172	5.165782036181799
1565946600	5.166	5.168513281909088
1565947200	5.143	5.164442018396768
1565947800	5.143	5.145168322864447
1565948400	5.152	5.140377511784374
1565949000	5.151	5.1461348994590566
1565949600	5.158	5.1469404595564745
1565950200	5.16	5.153284464383136
1565950800	5.156	5.156368351931326
1565951400	5.168	5.154478147505343
1565952000	5.171	5.163902214267518
1565952600	5.163	5.167992430710086
1565953200	5.176	5.162084392256423
1565953800	5.174	5.170930836478859
1565954400	5.164	5.171236962788885
1565955000	5.147	5.164001705772595
1565955600	5.153	5.1484534078664375
1565956200	5.156	5.148806656949705
1565957400	5.152	5.15148960836554
1565958000	5.14	5.148940886606104
1565958600	5.125	5.139122784467047
1565959200	5.147	5.125068625306033
1565959800	5.155	5.139275709927965
1565960400	5.073	5.149697017662152
1565961000	5.091	5.086096265526016
1565961600	5.088	5.085358545836329
1565962200	5.09	5.082956059336551
1565962800	5.086	5.084411360346971
1565963400	5.084	5.083529032060375
1565964000	5.075	5.080169108347392
1565964600	5.075	5.0735559975073405
1565965200	5.068	5.073335496261622
1565965800	5.05	5.066736753543555
1565966400	5.066	5.051070340134781
1565967000	5.061	5.058961547508127
1565967600	5.054	5.057571518274687
1565968200	5.054	5.053588035008465
1565968800	5.071	5.051644347537445
1565969400	5.063	5.065724086035994
1565970000	5.071	5.062155603086433
1565970600	5.067	5.0679879055160555
1565971200	5.041	5.0657243897259585
1565971800	5.048	5.04421276402801
1565972400	5.018	5.044970644556204
1565973000	5.004	5.020660616647206
1565973600	5.004	5.003807570363566
1565974200	5.001	5.000240867013813
1565974800	4.982	4.997306139111535
1565975400	5.042	4.982308923164969
1565976000	5.014	5.028686410683936
1565976600	5.009	5.015791765768345
1565977200	5.03	5.009952916790831
1565977800	5.041	5.025368914412749
1565978400	5.044	5.036766657494862
1565979000	5.057	5.042456205129328
1565979600	5.054	5.05352518471148
1565980200	5.047	5.052900398208682
1565980800	5.059	5.047841825820036
1565981400	5.055	5.056053520213311
1565982000	5.053	5.054130357977614
1565982600	5.06	5.0520143344413935
1565983200	5.059	5.055789775218408
1565983800	5.05	5.057144890485012
1565984400	5.054	5.04994597658478
1565985000	5.052	5.051498160290458
1565985600	5.063	5.050072865924071
1565986200	5.059	5.058554600555787
1565986800	5.061	5.05714379651669
1565987400	5.069	5.0587108521550315
1565988000	5.065	5.06574108406309
1565988600	5.065	5.0637947634963005
1565989200	5.057	5.063613399279495
1565989800	5.058	5.05677992126114
1565990400	5.05	5.05545034076696
1565991000	5.036	5.049139991414148
1565991600	5.039	5.036334422932493
1565992200	5.042	5.035830504357776
1565992800	5.019	5.038508879901255
1565993400	5.019	5.020369834887471
1565994000	5.017	5.017044053766998
1565994600	5.025	5.01442789958854
1565995800	5.009	5.0205380782309605
1565996400	5.016	5.009601499749141
1565997000	4.999	5.012529874616779
1565997600	5.02	4.999707584319644
1565998200	5.034	5.014168491099682
1565998800	5.062	5.029074012252973
1565999400	5.078	5.055136768124358
1566000600	5.074	5.073702287197406
1566001800	5.072	5.074817801542823
1566002400	5.068	5.073384930896228
1566003000	5.065	5.069023578585495
1566003600	5.082	5.064422643408269
1566004200	5.093	5.076317323949594
[truncated: 10,570 more rows]
