# Supplementary material for: A novel dissolved oxygen prediction model based on enhanced semi-naive Bayes for ocean ranches in northeast China
Source: PeerJ Comput Sci. 2021 Jun 11;7:e591. doi: 10.7717/peerj-cs.591 (PMC8205303; doi:10.7717/peerj-cs.591)
Supplement: Supplemental Information 1 — Source code for prediction algorithms built in Go, and source code for comparison algorithms and other related methods built in Python. [file peerj-cs-07-591-s001.zip › packet/Result-SVR/Result-SVR-19.csv]

1564267200	4.349	4.415520896619951
1564267800	4.301	4.365806576471732
1564268400	4.322	4.312978984339063
1564269000	4.293	4.320654321335571
1564269600	4.257	4.289652398697528
1564270200	4.353	4.260134249738389
1564270800	4.426	4.333221673479376
1564271400	4.377	4.411243659541145
1564272000	4.493	4.383708668854746
1564272600	4.326	4.48079785669266
1564273200	4.392	4.352160988564097
1564273800	4.404	4.3879744527183595
1564274400	4.372	4.400845705553372
1564275000	4.433	4.37464839957577
1564275600	4.33	4.4189122936443
1564276200	4.553	4.342713964509694
1564276800	4.453	4.520922187408969
1564277400	4.537	4.465117039644045
1564278000	4.498	4.53792757689348
1564278600	4.572	4.501939706823345
1564279200	4.67	4.568526781807136
1564279800	4.782	4.651316013342955
1564280400	4.688	4.766387507376044
1564281000	4.55	4.7051733535096005
1564281600	4.597	4.573693013100755
1564282200	4.571	4.596170714166327
1564282800	4.535	4.562907530265156
1564283400	4.426	4.543396120524321
1564284000	4.457	4.43411452633232
1564284600	4.419	4.449510577441935
1564285200	4.464	4.4184428879596895
1564285800	4.515	4.45485113233714
1564286400	4.605	4.506714830967826
1564287000	4.565	4.589723323373681
1564287600	4.582	4.575368091107757
1564288200	4.416	4.580487401806065
1564288800	4.567	4.439308544419037
1564289400	4.493	4.541052719144794
1564290000	4.529	4.498297584476138
1564290600	4.578	4.520993513513937
1564291200	4.711	4.569762177807691
1564291800	4.685	4.6921391665528365
1564292400	4.703	4.692185943174243
1564293000	4.688	4.710526846193712
1564293600	4.633	4.698235283198766
1564294200	4.603	4.643681191107168
1564294800	4.632	4.607535238046596
1564295400	4.676	4.6179997065492575
1564296000	4.697	4.662045649221281
1564296600	4.732	4.687075437992888
1564297200	4.615	4.726397358945655
1564297800	4.541	4.637576632641458
1564298400	4.435	4.557983444626814
1564299000	4.595	4.451318559983779
1564299600	4.521	4.559538639367033
1564300200	4.602	4.521526102630888
1564300800	4.593	4.58466524762394
1564301400	4.495	4.590553920899481
1564302000	4.442	4.511230338242564
1564302600	4.294	4.454071089424824
1564303200	4.435	4.312346280182292
1564303800	4.478	4.410558419499519
1564304400	4.536	4.461729869978454
1564305000	4.364	4.527475459131596
1564305600	4.498	4.383375082126683
1564306200	4.602	4.484753952672587
1564306800	4.662	4.590232443267931
1564307400	4.434	4.66313757008723
1564308000	4.621	4.4740686410150445
1564308600	4.57	4.592808370548518
1564309200	4.601	4.573555199632968
1564309800	4.543	4.591803764612476
1564310400	4.469	4.552624600604327
1564311000	4.473	4.478264712875516
1564311600	4.595	4.473914490768885
1564312200	4.527	4.573204557763923
1564312800	4.553	4.5369400440245915
1564313400	4.529	4.548804531648961
1564314000	4.494	4.53203247056325
1564314600	4.542	4.495458160346985
1564315200	4.391	4.535229422807284
1564315800	4.398	4.408836454863191
1564316400	4.501	4.390426882652748
1564317000	4.456	4.4793859988297
1564317600	4.402	4.45965179039615
1564318200	4.47	4.409972738385006
1564318800	4.375	4.460207322595775
1564319400	4.492	4.389436410372659
1564320000	4.502	4.477999145959421
1564320600	4.363	4.502268237934376
1564321200	4.295	4.381180545348636
1564321800	4.457	4.303030556748261
1564322400	4.409	4.4288326662735855
1564323000	4.344	4.413341595552862
1564323600	4.338	4.354724731414118
1564324200	4.316	4.3393990461228
1564324800	4.379	4.317139793622189
1564325400	4.361	4.3725952648380915
1564326000	4.427	4.362529064458646
1564326600	4.513	4.418724915445545
1564327200	4.539	4.501543815066531
1564327800	4.455	4.541742960069468
1564328400	4.405	4.4703410498020215
1564329600	4.535	4.4151612753848415
1564330200	4.313	4.516460353699413
1564330800	4.422	4.3410601397818604
1564331400	4.41	4.408014814095288
1564332000	4.321	4.404194431704179
1564332600	4.238	4.3352957529579035
1564333200	4.333	4.246816451386148
1564333800	4.389	4.320559127794566
1564334400	4.372	4.380925470223869
1564335000	4.339	4.375390013374952
1564335600	4.171	4.345677325844257
1564336200	4.313	4.186111741136662
1564336800	4.29	4.2935840554005456
1564337400	4.327	4.282743445217299
1564338000	4.207	4.322181236632472
1564338600	4.09	4.220297552015533
1564339200	4.408	4.104870603923559
1564339800	4.465	4.362105175203806
1564340400	4.274	4.4585352586073
1564341000	4.353	4.311656618972377
1564341600	4.366	4.34162988631184
1564342200	4.293	4.369616401220026
1564342800	4.311	4.300549879155218
1564343400	4.297	4.305711374932902
1564344000	4.23	4.291863613963452
1564344600	4.36	4.236707643935674
1564345200	4.331	4.342776109260344
1564345800	4.255	4.329962572161095
1564346400	4.265	4.269024705921975
1564347000	4.196	4.265900002804768
1564347600	4.184	4.204705607016272
1564348200	4.425	4.183937970945822
1564348800	4.205	4.387111253289718
1564349400	4.136	4.229966218700832
1564350000	4.121	4.141966001561427
1564350600	3.978	4.120970343948543
1564351200	3.916	3.9926361523824716
1564351800	4.052	3.9165911141926393
1564352400	4.03	4.026618659825697
1564353000	3.98	4.030822311432831
1564353600	3.878	3.98326870661206
1564354200	4.029	3.885898821289611
1564354800	3.935	4.003940245049268
1564355400	4.004	3.9508316696389483
1564356000	4.033	3.998052160870933
1564356600	4.278	4.027297411798678
1564357200	4.306	4.256993833586708
1564357800	4.203	4.312856511157425
1564358400	4.318	4.218814086736731
1564359000	4.395	4.31009457117055
1564359600	4.404	4.391843159286941
1564360200	4.516	4.417474506937404
1564360800	4.466	4.500900831649508
1564361400	4.404	4.48260647122936
1564362000	4.401	4.416521508346708
1564362600	4.221	4.402473625634876
1564363200	4.362	4.250239727187511
1564363800	4.371	4.339136183828599
1564364400	4.467	4.363705855424642
1564365000	4.328	4.444938931262
1564365600	4.368	4.345371949135014
1564366200	4.413	4.3620746666079055
1564366800	4.238	4.398152138049993
1564367400	4.077	4.2599795253118335
1564368000	4.272	4.094394958060521
1564368600	4.243	4.231117779839568
1564369200	4.315	4.238603641837141
1564369800	4.5	4.297711123485175
1564370400	4.324	4.476154349013197
1564371000	4.262	4.352841010454511
1564371600	4.282	4.281379907504726
1564372200	4.427	4.280830916052385
1564372800	4.351	4.405297970017185
1564373400	4.37	4.35646551176879
1564374000	4.421	4.365080174232737
1564374600	4.378	4.406753309308731
1564375200	4.323	4.385304741894656
1564375800	4.097	4.3372443423535945
1564376400	4.227	4.128702875114367
1564377000	4.043	4.214158753645044
1564377600	4.244	4.060737161853751
1564378200	4.244	4.210881091293916
1564378800	4.267	4.225500204230937
1564379400	4.232	4.268930633624905
1564380000	4.387	4.2377305177563915
1564380600	4.354	4.371140245087307
1564381200	4.382	4.369234118251051
1564381800	4.463	4.37960924502533
1564382400	4.429	4.4568618460852045
1564383000	4.37	4.429167228100827
1564383600	4.359	4.383830626330882
1564384200	4.38	4.354969894573866
1564384800	4.196	4.3784365117820085
1564385400	4.347	4.225893335493641
1564386000	4.454	4.330837467389611
1564386600	4.408	4.432447053648018
1564387200	4.474	4.416271300636261
1564387800	4.372	4.469230258403056
1564388400	4.414	4.384457363033883
1564389000	4.349	4.41270895269759
1564389600	4.384	4.353261312137263
1564390200	4.411	4.3764497989720335
1564390800	4.329	4.396000509394882
1564391400	4.336	4.341205275240728
1564392000	4.615	4.33052088493527
1564392600	4.409	4.571533239004374
1564393200	4.044	4.445952217201865
1564393800	4.192	4.10147709213113
1564394400	4.52	4.1719722138768605
1564395000	4.489	4.458721648986799
1564395600	4.399	4.492514622893816
1564396200	4.28	4.407944347701571
1564396800	4.269	4.295072227767614
1564397400	4.298	4.26936484096164
1564398000	4.17	4.291133170067358
1564398600	4.151	4.178206448402126
1564399200	4.2	4.145066707791847
1564399800	4.291	4.1866660504223425
1564400400	4.263	4.270529637963184
1564401000	4.074	4.262362190055625
1564401600	4.251	4.1001154725242035
1564402200	4.259	4.230962629594681
1564402800	3.949	4.257932652558407
1564403400	3.79	3.989462355576882
1564404000	3.989	3.7881652689675436
1564404600	3.786	3.9467935567392143
1564405200	3.621	3.800378227227608
1564405800	3.483	3.6284724507539776
1564406400	3.425	3.4788874222316193
1564407000	3.818	3.4174430467957473
1564407600	3.838	3.777292580010618
1564408200	4.086	3.8388453915995875
1564408800	3.803	4.078919040655661
1564409400	4.184	3.836174513784349
1564410000	4.334	4.157733245830274
1564410600	4.243	4.331487396764273
1564411200	3.997	4.27440162096426
1564411800	4.208	4.0291582974049485
1564412400	4.285	4.1767128912771705
1564413000	4.113	4.279960536463603
1564413600	4.174	4.137232539660191
1564414200	4.223	4.16800628248922
1564414800	4.193	4.201668190496866
1564416000	4.113	4.223612970225879
1564416600	4.275	4.1207031813014865
1564417200	4.26	4.238810330999889
1564417800	4.295	4.2483781655221895
1564418400	4.002	4.284744649401056
1564419000	4.018	4.032004653215708
1564419600	4.255	4.005283899882659
1564420200	4.237	4.2108633356647225
1564420800	4.205	4.225635426351849
1564421400	4.284	4.210721193401832
1564422000	4.34	4.27389144149416
1564422600	4.353	4.340288367568587
1564423200	4.248	4.349152755231404
1564423800	4.259	4.269256899158908
1564424400	4.256	4.257655569726383
1564425000	4.188	4.255598084603587
1564425600	4.154	4.193791460172511
1564426200	4.043	4.149725482107693
1564426800	4.27	4.054660716471252
1564427400	4.225	4.235434624501987
1564428000	4.321	4.231174270242501
1564428600	4.259	4.319032587887854
1564429200	4.142	4.268924464496489
1564429800	4.133	4.161629665364837
1564430400	4.145	4.128758035841623
1564431000	4.085	4.135984931094392
1564431600	4.273	4.08717080873774
1564432200	4.137	4.2393477991178345
1564432800	4.192	4.157194613930613
1564433400	4.169	4.183935696203492
1564434000	4.162	4.17505954071895
1564434600	4.028	4.167877604380923
1564435200	4.173	4.048511224756664
1564435800	4.154	4.153608895668475
1564436400	4.222	4.152355398068364
1564437000	4.168	4.209768149459938
1564437600	4.33	4.172877368669547
1564438200	4.122	4.308063306361301
1564438800	3.903	4.157366415052707
1564439400	4.096	3.93471089668499
1564440000	4.206	4.06713219849804
1564440600	4.057	4.183582384715727
1564441200	4.021	4.079459852524077
1564441800	4.152	4.012943189106105
1564442400	4.128	4.1332784308256265
1564443000	4.181	4.133319287097331
1564443600	4.045	4.1810870135076845
1564444200	4.134	4.059122069770664
1564444800	4.144	4.125856052580324
1564445400	4.167	4.141616533314835
1564446000	4.02	4.157484796614712
1564446600	3.898	4.032297529128153
1564447200	3.828	3.913053930286045
1564447800	3.98	3.836609501661168
1564448400	4.027	3.9527377579901377
1564449000	3.966	4.026043950001251
1564449600	3.975	3.969675280933385
1564450200	3.932	3.971775785203224
1564450800	4.112	3.9357579740000506
1564451400	4.092	4.095424293891654
1564452000	4.074	4.093825482694548
1564452600	3.865	4.082079892498414
1564453200	3.77	3.8883185563127585
1564453800	3.879	3.779793294831873
1564454400	4.127	3.854153524944702
1564455000	3.894	4.0910308851540655
1564455600	4.162	3.9292907765230938
1564456200	4.234	4.131910876403207
1564456800	4.208	4.232008601014269
1564457400	4.064	4.225178793797058
1564458000	3.937	4.084646024933058
1564458600	3.808	3.9515584204925123
1564459200	3.921	3.8285412813125417
1564459800	4.051	3.894448221202076
1564460400	4.08	4.021589643671719
1564461000	4.136	4.061637416181552
1564461600	4.246	4.133594776530571
1564462200	4.355	4.23364793016779
1564462800	3.784	4.354945371789588
1564463400	4.568	3.8670821151210824
1564464000	4.376	4.458880682368203
1564464600	4.493	4.3879601344949455
1564465200	4.392	4.491107152212895
1564465800	4.442	4.3855224545482745
1564466400	4.39	4.43338474969048
1564467000	4.315	4.391182223286152
1564467600	4.304	4.332066995445125
1564468200	4.173	4.310572017643197
1564468800	4.19	4.177732116897807
1564469400	4.183	4.2016658504569255
1564470000	4.218	4.136796472077054
1564470600	4.265	4.214244683953259
1564471200	4.258	4.245797827604572
1564471800	4.104	4.259609086643552
1564472400	4.113	4.123797722921325
1564473000	4.069	4.099946224393682
1564473600	4.122	4.064694157630391
1564474200	4.032	4.095915634345202
1564474800	4.076	4.038979452658664
1564475400	4.069	4.064972250034206
1564476000	4.192	4.0689119944559975
1564476600	4.055	4.179742034528294
1564477200	4.109	4.078090581220415
1564477800	4.06	4.106477106782454
1564478400	4.145	4.070404112588143
1564479000	4.232	4.134971727154728
1564479600	4.138	4.221183929611839
1564480200	4.19	4.149065015222169
1564480800	4.087	4.1877676142760105
1564482000	4.057	4.098512580771557
1564482600	4.04	4.068451349727783
1564483200	3.908	4.037145439474501
1564483800	3.926	3.927497931074161
1564484400	4.216	3.9175059397862557
1564485000	4.351	4.174118155531777
1564485600	4.383	4.339233028215879
1564486200	4.231	4.388614417888609
1564486800	4.369	4.2629939297811354
1564487400	4.226	4.35916013656273
1564488000	4.305	4.249394670842208
1564488600	4.364	4.292979798945323
1564489200	4.187	4.345164508450123
1564489800	4.241	4.212619866352378
1564490400	4.235	4.232115815404769
1564491000	4.368	4.226750708559058
1564491600	4.11	4.35149618969978
1564492200	4.352	4.1537853070582615
1564492800	4.25	4.329204463037875
1564493400	4.424	4.252720674925683
1564494000	4.145	4.403832464303843
1564494600	4.202	4.167312614683488
1564495200	4.195	4.186585714940027
1564495800	3.977	4.192920996563276
1564496400	4.075	3.998928080971447
1564497000	4.088	4.0594919904999545
1564497600	4.412	4.070154188093903
1564498200	4.328	4.381452748784232
1564498800	4.272	4.333352777647578
1564499400	4.215	4.296655253285985
1564500000	4.217	4.221458139280482
1564500600	4.164	4.221203493231905
1564501200	4.136	4.166827525053145
1564501800	4.095	4.127691711667829
1564502400	4.151	4.098039938781891
1564503000	4.216	4.1301266123835685
1564503600	4.225	4.208403878824663
1564504200	4.21	4.221798042274152
1564504800	4.17	4.226797376989244
1564505400	4.141	4.18280621935428
1564506000	4.294	4.148236749510168
1564506600	4.097	4.269606041021531
1564507200	4.099	4.1130579729607915
1564507800	4.335	4.092389200063865
1564508400	4.509	4.295795802297706
1564509000	4.429	4.492589754244012
1564509600	4.456	4.45146483544107
1564510200	4.397	4.4633968202222665
1564510800	4.196	4.413902344874472
1564511400	4.326	4.228965869554275
1564512000	4.259	4.304876834245783
1564512600	4.313	4.2519512332380005
1564513200	4.226	4.302403569431642
1564513800	4.185	4.2307235109117505
1564514400	4.169	4.190534915665073
1564515000	4.246	4.169116573661862
1564515600	4.171	4.239889611194473
1564516200	4.27	4.181601285384671
1564516800	4.273	4.252085699133976
1564517400	4.286	4.271876109567689
1564518000	4.113	4.276261858673243
1564518600	4.071	4.131740930531332
1564519200	4.171	4.0713859931721466
1564519800	4.293	4.157901941849721
1564520400	4.168	4.277072763684492
1564521000	4.119	4.188848719345899
1564521600	4.215	4.12333879263013
1564522200	4.224	4.202513294968887
1564522800	4.185	4.224384051663133
1564524000	4.146	4.195696014571275
1564524600	4.084	4.150761015338818
1564525200	4.021	4.093588100821873
1564525800	4.138	4.0236805499317585
1564526400	3.965	4.114943612968157
1564527000	4.042	3.9796806339462334
1564527600	3.952	4.032461038541268
1564528200	3.949	3.9615709094975107
1564528800	3.959	3.9502622109837713
1564529400	3.937	3.9539300527853354
1564530000	3.858	3.934048054920912
1564530600	4.156	3.8635593128934578
1564531200	4.233	4.118745626220239
1564531800	4.247	4.236650801982311
1564532400	4.355	4.253969442257325
1564533000	4.304	4.351251770436978
1564533600	4.353	4.321082451216971
1564534200	4.241	4.358065425564107
1564534800	4.3	4.259249225059644
1564535400	4.171	4.296388907799357
1564536000	4.191	4.185448613404788
1564536600	4.096	4.1941684526868315
1564537200	4.191	4.103169648110563
1564537800	4.201	4.176832442895924
1564538400	4.382	4.201260042941788
1564539000	4.24	4.357345086094982
1564539600	4.376	4.264787563424944
1564540200	4.349	4.358425301393604
1564540800	4.233	4.351570258220424
1564541400	4.124	4.244088323538431
1564542000	3.928	4.13524816940971
1564542600	3.83	3.943194998719063
1564543200	4.167	3.837840917737762
1564543800	4.434	4.108720525191948
1564544400	4.255	4.400037710483554
1564545000	4.187	4.287752080372273
1564545600	4.197	4.20801959034434
1564546200	4.571	4.199815178602983
1564546800	4.465	4.525002622689489
1564547400	4.285	4.48242222034436
1564548000	4.33	4.306962887212422
1564548600	4.375	4.3185558773218045
1564549200	4.211	4.361226087661792
1564549800	4.399	4.227320662233081
1564550400	4.507	4.362788947820358
1564551000	4.431	4.490139917353238
1564551600	4.329	4.449496802819908
1564552200	4.402	4.354735518141645
1564552800	4.337	4.381917377403223
1564553400	4.317	4.336232204793686
1564554000	4.393	4.310079847683428
1564554600	4.348	4.371062329407639
1564555200	4.37	4.350616379921368
1564555800	4.372	4.363694666489734
1564556400	4.269	4.362943045352704
1564557000	4.301	4.282338605634846
1564557600	4.279	4.302316501327765
1564558200	4.471	4.28376732947792
1564558800	4.383	4.440788754885801
1564559400	4.195	4.392870803341757
1564560000	4.333	4.222684805281574
1564560600	4.218	4.307922052529078
1564561200	4.258	4.232953729882482
1564561800	4.377	4.254521037129151
1564562400	4.131	4.356014562140009
1564563000	4.207	4.16580210406653
1564563600	4.137	4.193354197860957
1564564200	4.165	4.141515177234028
1564564800	4.176	4.15816394030391
1564565400	4.154	4.172378688645884
1564566000	4.124	4.159963990786826
1564566600	4.036	4.1238155165212635
1564567200	4.067	4.04446156729472
1564567800	4.08	4.057578261742989
1564568400	4.112	4.069857336735046
1564569000	4.034	4.113339614804031
1564569600	3.982	4.0420233614761045
1564570200	3.839	3.9877923906922246
1564570800	4.039	3.849279883438051
1564571400	4.321	4.010580592359814
1564572000	4.327	4.288346199926785
1564572600	4.401	4.341553629392821
1564573200	4.435	4.406343228089718
1564573800	4.399	4.438391787717066
1564574400	4.488	4.416610645277543
1564575000	4.31	4.481001667884345
1564575600	4.284	4.341387586767964
1564576200	4.334	4.289754060781729
1564576800	4.266	4.323169576687795
1564577400	4.297	4.2720383665381
1564578000	4.157	4.283367116037796
1564578600	4.168	4.182363144563227
1564579200	4.198	4.173224837589045
1564579800	4.264	4.1916286841681565
1564580400	4.156	4.251510842260793
1564581000	4.005	4.155359333140231
1564582800	4.231	4.01290593060748
1564583400	4.009	4.191127051172434
1564584000	4.091	4.02840785173599
1564584600	3.96	4.078408505698533
1564585200	3.954	3.9639790521019242
1564585800	3.857	3.955501144841932
1564586400	4.022	3.861911844344481
1564587000	3.85	3.9986858571253694
1564587600	3.703	3.866628117179004
1564588200	3.867	3.7121859152021814
1564588800	3.302	3.846241245514607
1564589400	3.233	3.3443368130355764
1564590000	3.015	3.217900956968734
1564590600	3.035	2.9850606746114527
1564591200	2.907	3.001972295497509
1564591800	2.532	2.87487399512281
1564592400	2.948	2.498076220687034
1564593000	3.758	2.8737640915398757
1564593600	3.985	3.7405943001646147
1564594200	4.029	4.047878387469787
1564594800	3.969	4.034560189301287
1564595400	3.972	3.9609495215069632
1564596000	4.101	3.987980287578227
1564596600	4.331	4.087363839179157
1564597200	4.104	4.305507490120099
1564597800	4.176	4.157911187930264
1564598400	4.226	4.177095996757683
1564599000	4.258	4.200997290332715
1564599600	4.251	4.236004628385452
1564600200	4.496	4.243445934516727
1564600800	4.324	4.462709000953947
1564601400	4.26	4.35439651449339
1564602000	4.43	4.277962374319765
1564602600	4.201	4.3665758261100995
1564603200	4.438	4.196926140491737
1564603800	4.497	4.376703784881391
1564604400	4.326	4.46786567137794
1564605000	4.262	4.359115848733677
1564605600	4.154	4.266994709088767
1564606200	4.183	4.166424948949056
1564606800	4.263	4.1664296397860685
1564607400	4.358	4.243955186346042
1564608000	4.175	4.34576105950085
1564608600	4.369	4.189008043565363
1564609200	4.329	4.347051819073046
1564609800	4.342	4.326249079204824
1564610400	4.323	4.346098231476433
1564611000	4.381	4.328168139254285
1564611600	4.227	4.374563823511483
1564612200	4.294	4.246922535211823
1564612800	4.554	4.277834895976179
1564613400	4.535	4.512624915286571
1564614000	4.432	4.5326925478605204
1564614600	4.384	4.461992883387768
1564615200	4.314	4.3962824228779525
1564615800	4.449	4.329287277671272
1564616400	4.255	4.42331202686813
1564617000	4.2	4.275000465387596
1564617600	4.332	4.201545662629568
1564618200	4.269	4.305037027088181
1564618800	4.42	4.27542151594556
1564619400	4.259	4.393820554874142
1564620000	4.182	4.28495652091818
1564620600	4.416	4.198854051716925
1564621200	4.536	4.379303564306244
1564621800	4.548	4.5207514430845475
1564622400	4.474	4.546483274840908
1564623000	4.477	4.486091767597886
1564623600	4.412	4.481197366605077
1564624200	4.383	4.418961171802941
1564624800	4.405	4.393286459032039
1564625400	4.486	4.393987188646178
1564626000	4.506	4.470933976732822
1564626600	4.343	4.499826078305797
1564627200	4.278	4.369589392903431
1564627800	4.168	4.291046582619228
1564628400	4.337	4.179295912574108
1564629000	4.196	4.311446659932416
1564629600	4.397	4.203337157585987
1564630200	4.32	4.367664261412488
1564630800	4.477	4.3213629023312565
1564631400	4.545	4.457286708497061
1564632000	4.264	4.541206141459419
1564632600	4.293	4.311199309135592
1564633200	4.35	4.295387554825492
1564633800	4.263	4.332879118282348
1564634400	4.394	4.272694399560712
1564635000	4.582	4.362472146581554
1564635600	4.579	4.553968986340477
1564636200	4.633	4.577304974469797
1564636800	4.374	4.637581541431465
1564637400	4.35	4.4273805759273435
1564638000	4.474	4.357515728551908
1564638600	4.436	4.450140746848051
1564639200	4.556	4.422915801678802
1564639800	4.526	4.529076226778551
1564640400	4.2	4.5222356563797605
1564641000	4.49	4.2508028314732655
1564641600	4.461	4.445403157963295
1564642200	4.506	4.46620886146402
1564642800	4.447	4.505697067827232
1564643400	4.568	4.450563220928305
1564644000	4.505	4.548262147254622
1564644600	4.558	4.505896379287556
1564645200	4.61	4.551581117695046
1564645800	4.575	4.599136084805642
1564646400	4.526	4.580300808267119
1564647000	4.474	4.538538977141931
1564647600	4.462	4.47633051434706
1564648200	4.403	4.46369429517799
1564648800	4.368	4.402343318881168
1564649400	4.393	4.37344629556539
1564650000	4.262	4.383558638900701
1564650600	4.342	4.281448424196816
1564651200	3.98	4.329909991132333
1564654200	3.749	4.015080124788198
1564654800	3.676	3.765714244435042
1564655400	3.613	3.6574004330642884
1564656000	3.534	3.5879328532287453
1564656600	3.586	3.5081642090439127
1564657200	3.415	3.5502892656160707
1564657800	3.342	3.4095964042914093
1564658400	3.179	3.321066727770663
1564659000	3.123	3.1615306814182498
1564659600	3.265	3.0858363487309717
1564660200	4.242	3.233390763579907
1564660800	4.446	4.198894212874462
1564661400	4.463	4.5106660583004
1564662000	4.397	4.498848260726646
1564662600	4.263	4.409852076405787
1564663200	4.2	4.279976020400552
1564663800	4.251	4.214156339786237
1564664400	4.23	4.236401622399951
1564665000	4.263	4.23551994440105
1564665600	4.21	4.25128327250811
1564666200	4.324	4.211070890181972
1564666800	4.298	4.250234689223716
1564667400	4.023	4.292077634315112
1564668000	4.248	4.106646013163873
1564668600	4.202	4.202903419475207
1564669200	4.306	4.170952035775817
1564669800	4.291	4.2433524657360495
1564670400	4.359	4.245609193239504
1564671000	3.942	4.328157135503882
1564671600	4.194	3.9949741388487974
1564672200	4.276	4.161821409686181
1564672800	4.338	4.261481510704515
1564673400	4.051	4.334670751938944
1564674000	4.195	4.09082742722545
1564674600	3.934	4.166843839966165
1564675800	3.629	3.967801746245992
1564676400	3.583	3.6573624018184487
1564677000	3.657	3.5755982192150415
1564677600	4.164	3.6243599307772243
1564678200	4.14	4.11754859017734
1564678800	3.892	4.1400613795960135
1564679400	3.679	3.923188622059483
1564680000	3.526	3.6882695165530444
1564680600	3.691	3.541568616136698
1564681200	3.783	3.657715987634851
1564681800	4.115	3.7573230530149413
1564682400	4.044	4.0759245449841215
1564683000	4.238	4.049724887814939
1564683600	4.108	4.207698827885176
1564684200	4.017	4.113246928172833
1564684800	4.049	4.03891170889961
1564685400	4.282	4.059714083619284
1564686000	4.572	4.254419169220983
1564686600	4.604	4.537983096649005
1564687200	4.513	4.594266920733067
1564687800	4.383	4.524947915328739
1564688400	4.332	4.389315581698604
1564689000	4.399	4.359259773542078
1564689600	4.263	4.392267972966026
1564690200	4.371	4.281866712048921
1564690800	4.291	4.342948441157417
1564691400	4.346	4.281040182072149
1564692000	4.295	4.3253677394679215
1564692600	4.421	4.283853021000068
1564693200	4.348	4.411148659746133
1564693800	4.405	4.359096257268747
1564694400	4.426	4.399974425995604
1564695000	4.415	4.414228653364471
1564695600	4.339	4.404666587172255
1564696200	4.369	4.344497489054227
1564696800	4.394	4.35758508900364
1564697400	4.344	4.393861111600361
1564698000	4.592	4.351883241906175
1564698600	4.421	4.56113772157462
1564699200	4.483	4.4445631316374055
1564699800	4.473	4.482923797662464
1564700400	4.777	4.474665091489994
1564701000	4.697	4.732849306285141
1564701600	4.486	4.709399353926291
1564702200	4.481	4.528121603226095
1564702800	4.5	4.484516624374788
1564703400	4.51	4.486648341507941
1564704000	4.456	4.505162184687162
1564704600	4.507	4.4524882251999545
1564705200	4.526	4.500290360252919
1564705800	4.428	4.514462529047522
1564706400	4.53	4.448610346431471
1564707000	4.436	4.512562593390169
1564707600	4.496	4.446864947672903
1564708200	4.524	4.487708087999129
1564708800	4.533	4.50860267103034
1564709400	4.393	4.532286861591185
1564710000	4.464	4.405552010879392
1564710600	4.447	4.452979739202393
1564711200	4.28	4.445476346975042
1564711800	4.19	4.305484222942706
1564712400	4.124	4.203875204708676
1564713000	4.28	4.121407803578306
1564713600	4.228	4.255506001650087
1564714200	4.259	4.2289719051362695
1564714800	4.276	4.257442819386765
1564715400	4.22	4.273804103080743
1564716000	4.23	4.232826138677121
1564716600	4.235	4.229942081381709
1564717200	4.478	4.2313166019671895
1564717800	4.293	4.450226582859891
1564718400	4.196	4.315752223051315
1564719000	4.417	4.212021267922159
1564719600	4.188	4.3812127148001245
1564720200	4.036	4.222524603179933
1564720800	4.329	4.0604328980509115
1564721400	4.052	4.284576237301598
1564722000	3.91	4.093955874543188
1564722600	3.779	3.925868647419472
1564723200	4.13	3.782095814962006
1564723800	4.093	4.071397033782214
1564724400	4.129	4.101322512843683
1564725000	4.001	4.129822952714328
1564725600	4.191	4.009635331046393
1564726200	4.196	4.170712735074438
1564726800	4.317	4.201262005020136
1564727400	4.575	4.297461413715412
1564728000	4.487	4.549598117652433
1564728600	4.571	4.50673909012988
1564729200	4.667	4.571435353597212
1564729800	4.573	4.645373264066575
1564730400	4.616	4.596516639150679
1564731000	4.718	4.611990848638201
1564731600	4.773	4.697701385954307
1564732200	4.786	4.7615725824377115
1564732800	4.333	4.782815223713185
1564733400	4.203	4.422788764183558
1564734000	4.345	4.226213853585574
1564734600	4.258	4.314696630472845
1564735200	4.295	4.247224752499041
1564735800	4.487	4.273891308776568
1564736400	4.572	4.440553070288836
1564737000	4.545	4.554619677232079
1564737600	4.513	4.554067082338156
1564738200	4.48	4.527644922610888
1564738800	4.474	4.490142295830734
1564739400	4.379	4.4712813154603035
1564740000	4.53	4.377796167587076
1564740600	4.543	4.496338812110405
1564741200	4.592	4.531564661225544
1564741800	4.545	4.581032240078222
1564742400	4.484	4.554109122886283
1564743000	4.493	4.506737895043428
1564743600	4.455	4.50331873475061
1564744200	4.357	4.460304997326815
1564744800	4.438	4.362413678917318
1564745400	4.353	4.415111451995553
1564746000	4.443	4.35644586770508
1564746600	4.37	4.421931344559218
1564747200	4.414	4.381048085973266
1564747800	4.371	4.412704282082605
1564748400	4.528	4.379281520355286
1564749000	4.638	4.509988449975672
1564749600	4.569	4.622508347863536
1564750200	4.429	4.584063167936742
1564750800	4.393	4.453086165864666
1564751400	4.409	4.3967500096954035
1564752000	4.381	4.4064383670033305
1564752600	4.212	4.378851112599486
1564753200	4.491	4.235628200531505
1564753800	4.342	4.444933070311522
1564754400	4.376	4.361892727528157
1564755000	4.371	4.37768609374535
1564755600	4.31	4.370130316650395
1564756200	4.352	4.324504563407902
1564756800	4.28	4.343948237230778
1564757400	4.263	4.283189146922659
1564758000	4.214	4.2580402697957105
1564758600	4.183	4.208714058594026
1564759200	4.315	4.185477440444531
1564759800	4.105	4.290807427467074
1564760400	4.249	4.1398819767332355
1564761000	4.263	4.232974230932819
1564761600	4.356	4.25914076934477
1564762200	4.474	4.352425828550516
1564762800	4.263	4.460250141407743
1564763400	4.401	4.298164130083725
1564764000	4.12	4.3853666309224035
1564764600	4.217	4.154885783972176
1564765200	4.258	4.205467688259265
1564765800	4.216	4.238004408391277
1564766400	4.241	4.227765334993035
1564767000	3.998	4.231472975841691
1564767600	4.141	4.032658484526012
1564768200	4.198	4.12478718567983
1564768800	4.167	4.1823477588385
1564769400	4.172	4.180941544662468
1564770000	4.25	4.1616603303036515
1564770600	4.184	4.244812689074356
1564771200	4.191	4.188391897614862
1564771800	4.257	4.186032808361967
1564772400	4.262	4.249752102699392
1564773000	4.116	4.261438756213512
1564773600	4.206	4.14224182808834
1564774200	4.184	4.1898102756169
1564774800	4.326	4.185864811977763
1564775400	4.273	4.306954754324788
1564776000	4.385	4.282726642242867
1564776600	4.503	4.37643183152514
1564777200	4.401	4.490862182200194
1564777800	4.468	4.426008928564346
1564778400	4.436	4.46278451907477
1564779000	4.428	4.439572437940155
1564779600	4.236	4.434910063024898
1564780200	4.359	4.258290956568674
1564780800	4.399	4.341078755042977
1564781400	4.406	4.3806255828059
1564782000	4.38	4.4073696930337976
1564782600	4.417	4.384228784516226
1564783200	4.431	4.413306290095451
1564783800	4.542	4.435136809116202
1564784400	4.403	4.522597620486134
1564785000	4.367	4.424687863109375
1564785600	4.486	4.367390817490669
1564786200	4.489	4.465433998309462
1564786800	4.427	4.480536617422788
1564787400	4.506	4.435949704415862
1564788000	4.514	4.495978750381387
1564788600	4.527	4.512716908776139
1564789200	4.549	4.528495997334208
1564789800	4.415	4.550509644189907
1564790400	4.497	4.4360798860235775
1564791000	4.374	4.48312860871451
1564791600	4.424	4.387017718868584
1564792200	4.562	4.413136289925
1564792800	4.315	4.535512952141289
1564793400	4.104	4.350027875792331
1564794000	4.114	4.133415428298336
1564794600	4.282	4.107387272143717
1564795200	5.039	4.252918540208832
1564795800	5.042	4.926170902426859
1564796400	5.019	5.04961660005502
1564797000	5.019	5.049807764715827
1564797600	5.017	5.034637574663309
1564798200	5.025	5.038401701574725
1564798800	5.009	5.0328423764787455
1564799400	5.016	5.0067883123869175
1564800000	4.999	4.98278673222583
1564800600	5.02	4.975188853012293
1564801200	5.034	5.005730287774082
1564801800	5.04	5.009965311707305
1564802400	5.062	5.029863698660265
1564803000	5.078	5.038728184237393
1564803600	5.074	5.063479203226273
1564804200	5.072	5.062351775618878
1564804800	5.068	5.056115151757382
1564805400	5.065	5.058529628380744
1564806000	5.082	5.045909219789854
1565313000	5.093	5.076439756443405
1565313600	5.081	5.0878371673633795
1565314200	5.088	5.0814442864245315
1565314800	5.081	5.085501861280119
1565315400	5.07	5.080706637218146
1565316000	5.074	5.07091811161701
1565316600	5.078	5.07093779296657
1565317200	5.079	5.073865141055686
1565317800	5.088	5.075268801553706
1565318400	5.089	5.083748922245299
1565319000	5.088	5.086824942179268
1565319600	5.093	5.0869025927869105
1565320200	5.091	5.0905486104872075
1565320800	5.091	5.089494447566116
1565321400	5.089	5.089154113280334
1565322000	5.09	5.087064020630716
1565322600	5.083	5.08765584439192
1565323200	5.079	5.082091950599036
1565323800	5.078	5.077580812614954
1565324400	5.069	5.075986180699786
1565325000	5.069	5.068107109498531
1565325600	5.068	5.066457573187318
1565326200	5.07	5.065579638381916
1565326800	5.074	5.066922719960115
1565327400	5.075	5.070832622582581
1565328000	5.019	5.072736458870211
1565328600	5.017	5.027680668364193
1565329200	5.007	5.015949350797457
1565329800	5.016	5.004808513234229
1565330400	5.035	5.0099473773043695
1565331000	5.03	5.0275131094147
1565331600	5.036	5.0276071209007736
1565332200	5.051	5.033733728555357
1565332800	5.052	5.048117215178487
1565333400	5.056	5.05153755306803
1565334000	5.059	5.055102175027963
1565334600	5.064	5.056808730176699
1565335200	5.068	5.060803569368043
1565335800	5.072	5.06610089324647
1565336400	5.064	5.069768455399898
1565337000	5.068	5.0645371544726405
1565337600	5.065	5.0658687714543955
1565338200	5.067	5.063292171184675
1565338800	5.065	5.065224635445441
1565340000	5.07	5.063074255528069
1565340600	5.073	5.06678905671111
1565341200	5.072	5.070068777912466
1565341800	5.066	5.070036596051022
1565342400	5.043	5.065529823179566
1565343000	5.043	5.045620447208662
1565343600	5.052	5.0407443538104575
1565344200	5.051	5.047034945310189
1565344800	5.058	5.047884133628358
1565345400	5.06	5.0540871874484
1565346000	5.056	5.057493628194658
1565346600	5.068	5.05526466207476
1565347200	5.071	5.064956613989555
1565347800	5.063	5.0689285509651585
1565348400	5.076	5.06281257127759
1565349000	5.074	5.071842458591276
1565349600	5.064	5.071978534520658
1565350200	5.047	5.06462962894146
1565350800	5.053	5.0489405972870935
1565351400	5.056	5.049655805496034
1565352000	5.052	5.052390498523753
1565352600	5.04	5.049936920200937
1565353200	5.025	5.040082405010827
1565353800	5.047	5.025733914603072
1565354400	5.055	5.040377574815848
1565355000	5.012	5.050797187356414
1565355600	5.009	5.018040231280488
1565356200	5.009	5.0080137818112656
1565356800	4.991	5.0058848200406505
1565357400	5.008	4.991031827414286
1565358000	4.993	5.0027021104466485
1565358600	4.979	4.9922329100231
1565359200	4.998	4.978955699844884
1565359800	4.961	4.992916551183055
1565360400	4.959	4.965509750165318
1565361000	4.98	4.958507654383575
1565361600	5.007	4.97335417361958
1565362200	5.008	4.998380864744364
1565362800	5.016	5.006531626639139
1565363400	5.022	5.0145383434029664
1565364000	5.022	5.021098737467382
1565364600	5.02	5.022589115353204
1565365200	5.015	5.01995998158831
1565365800	5.015	5.015185052445961
1565366400	5.006	5.012781470073065
1565367000	5.005	5.004842244810635
1565367600	5.012	5.00378197717508
1565368200	5.012	5.0084947499547985
1565368800	5.021	5.010187645186634
1565369400	4.993	5.01768563678343
1565370000	4.976	4.996268092092713
1565370600	4.974	4.978151016589594
1565371200	4.99	4.972092339718358
1565371800	4.995	4.983529770497567
1565372400	4.998	4.990461861454779
1565373000	5.003	4.9952779050907505
1565373600	4.983	5.000502980952913
1565374200	5.009	4.986202395240263
1565374800	5.013	5.004278192653859
1565375400	5.023	5.010685196596393
1565376000	5.027	5.019581205848552
1565376600	5.019	5.0244527631629365
1565377200	5.03	5.019565917148069
1565377800	5.026	5.0274702844254735
1565378400	5.027	5.026041873114526
1565379000	5.025	5.025474058333774
1565379600	5.029	5.02339292725979
1565380200	5.02	5.026201161131949
1565380800	5.016	5.019654940731545
1565381400	5.02	5.015653484267769
1565382000	5.004	5.016851202515561
1565382600	4.941	5.004811616254585
1565383200	4.927	4.950380710521551
1565383800	4.92	4.926916041647694
1565384400	4.935	4.9166624391684195
1565385000	4.921	4.9268308721776
1565385600	4.965	4.919378236390624
1565386200	4.979	4.95450184093723
1565386800	5.006	4.974852076494954
1565387400	4.997	5.002562404918973
1565388000	5.003	5.000536757292681
1565388600	4.988	5.003668177455914
1565389200	4.978	4.9902862890627455
1565389800	4.997	4.978657645763709
1565390400	5.001	4.991400946235592
1565391000	4.998	4.997152425749069
1565391600	5.005	4.996782037640719
1565392200	5.005	5.002584761417207
1565392800	4.995	5.004506864492606
1565393400	4.995	4.996700086792373
1565394000	4.986	4.994382344709673
1565394600	4.989	4.9849396237615045
1565395200	4.993	4.985522042944587
1565395800	4.988	4.9895279539410655
1565396400	4.97	4.986224308038212
1565397000	4.976	4.971835311166339
1565397600	4.978	4.973158205167369
1565398200	4.987	4.975569835305784
1565398800	4.993	4.983336291418946
1565399400	4.998	4.99006482175035
1565400000	5.018	4.995643183241612
1565400600	5.025	5.013257497162246
1565401200	5.034	5.023077595747724
1565401800	5.005	5.032424006161323
1565402400	5.017	5.010049386300529
1565403000	5.052	5.0142070718689675
1565403600	5.036	5.043181057021464
1565404200	5.047	5.036661802415327
1565404800	5.055	5.044232361081726
1565405400	5.055	5.052048170777001
1565406000	5.074	5.053471396890686
1565406600	5.075	5.070103121136953
1565407200	5.061	5.07371717664878
1565407800	5.052	5.0618129836674495
1565408400	5.077	5.052451787378548
1565409000	5.065	5.069543893770204
1565409600	5.043	5.064695776376436
1565410200	5.039	5.045607507497417
1565410800	5.028	5.037161209423492
1565411400	5.039	5.027031261730064
1565412000	5.033	5.033765630474388
1565412600	5.018	5.031569926417178
1565413200	5.084	5.017944563232323
1565413800	5.094	5.0686132738754655
1565414400	5.086	5.0893879223317855
1565415000	5.087	5.087923795156112
1565415600	5.065	5.088258637883726
1565416200	5.05	5.068559694793098
1565416800	5.04	5.052090557470534
1565417400	5.035	5.039669629806978
1565418000	5.03	5.031361735273268
1565418600	5.029	5.02686436367568
1565419200	5.023	5.0251855025883945
1565419800	4.994	5.02173799292252
1565420400	4.994	4.998501059880706
1565421000	4.993	4.991702845964879
1565421600	4.991	4.990033730475863
1565422200	5.013	4.987481485915366
1565422800	5.017	5.005794922691775
1565423400	5.013	5.014095213326453
1565424000	5.011	5.012280427609284
1565424600	4.993	5.011435129119588
1565425200	4.931	4.995777926660635
1565425800	4.921	4.940925772351031
1565426400	4.933	4.92034070669863
1565427000	4.937	4.9254160596654915
1565427600	4.976	4.93132627596231
1565428200	4.988	4.965968079622871
1565428800	4.979	4.984176580817411
1565429400	5.007	4.981573215754607
1565430000	4.997	5.004276269571277
1565430600	4.998	4.999874847685047
1565431200	4.995	4.9978654190637695
1565431800	5.001	4.993802987341468
1565432400	5.031	4.997024496723487
1565433000	5.018	5.023338987382438
1565433600	5.016	5.018998849085211
1565434200	5.012	5.0164381635389095
1565434800	5.024	5.012576548504892
1565435400	5.033	5.020235886872293
1565436000	5.027	5.030003998568683
1565436600	5.035	5.026370427974931
1565437200	5.038	5.0308890120933265
1565437800	5.052	5.0357621933910135
1565438400	5.051	5.047496927106583
1565439000	5.049	5.05007662199062
1565439600	5.056	5.048551103649828
1565440200	5.063	5.052507992203908
1565440800	5.173	5.060072833700552
1565441400	5.191	5.149433220147383
1565442000	5.188	5.184569415919317
1565442600	5.19	5.190580019399749
1565443200	5.186	5.192859569894433
1565443800	5.184	5.188945063387443
1565444400	5.175	5.18507957765193
1565445000	5.175	5.175434279354815
1565445600	5.168	5.169258137922389
1565446200	5.15	5.16394076934499
1565446800	5.166	5.150007640810275
1565447400	5.161	5.1600306816938835
1565448000	5.154	5.158721252235891
1565448600	5.154	5.150711294980433
1565449200	5.171	5.150466811238766
1565449800	5.163	5.163103488838231
1565450400	5.171	5.161488909510103
1565451000	5.167	5.1680523336130735
1565451600	5.141	5.164280787101273
1565452800	5.148	5.144083021701863
1565453400	5.118	5.144559802197458
1565454000	5.104	5.120462088589317
1565454600	5.104	5.10353289150767
1565455200	5.101	5.099623457550955
1565455800	5.082	5.096703794201688
1565456400	5.142	5.081897863024046
1565457000	5.114	5.12747114154347
1565457600	5.109	5.11557192375112
1565458200	5.13	5.109773554140267
1565458800	5.141	5.12462628116512
1565459400	5.144	5.136416143255432
1565460000	5.157	5.142248872583797
1565460600	5.154	5.1527905483065295
1565461200	5.147	5.152501135242364
1565461800	5.159	5.147474332785395
1565462400	5.155	5.155366864633889
1565463000	5.153	5.153813578829826
1565463600	5.16	5.151214482423135
1565464200	5.159	5.15530876625666
1565464800	5.15	5.156697161791463
1565465400	5.152	5.149308844959498
1565466000	5.154	5.149633310052742
1565466600	5.152	5.15095698621014
1565467200	5.163	5.148706609773111
1565467800	5.159	5.15807814742163
1565468400	5.161	5.1570543477792885
1565469000	5.169	5.158342258369478
1565469600	5.165	5.165123903832816
1565470200	5.161	5.163597679547118
1565470800	5.165	5.159693788562098
1565471400	5.162	5.161799017014306
1565472000	5.157	5.159754663030995
1565472600	5.158	5.155478669327231
1565473200	5.15	5.155162020513619
1565473800	5.136	5.148716393469143
1565474400	5.139	5.136106678664672
1565475000	5.142	5.135390290134185
1565475600	5.119	5.137970467248779
1565476200	5.119	5.120208904691205
1565476800	5.117	5.116279242194151
1565477400	5.125	5.113925632928168
1565478000	5.109	5.120061717155868
1565478600	5.116	5.109322937549965
1565479200	5.099	5.112156386751124
1565479800	5.12	5.099286971500015
1565480400	5.134	5.113597006942853
1565481000	5.14	5.128404304015516
1565481600	5.162	5.136617567424115
1565482200	5.178	5.1560535210433835
1565482800	5.174	5.173510183024666
1565483400	5.172	5.174390444622241
1565484000	5.168	5.172834522222967
1565484600	5.165	5.1679325305121955
1565485200	5.182	5.163347284508774
1565485800	5.193	5.175696081705362
1565486400	5.181	5.187009972016522
1565487000	5.188	5.181019501845497
1565487600	5.181	5.184774127604016
1565488200	5.17	5.180193166096387
1565488800	5.174	5.170426825373724
1565489400	5.178	5.1703436020077165
1565490000	5.179	5.173182137752301
1565490600	5.188	5.174723476059621
1565491200	5.189	5.18310638298834
1565491800	5.188	5.186245872326425
1565492400	5.193	5.186392302738599
1565493000	5.191	5.189847468360561
1565493600	5.191	5.188906771072962
1565494200	5.189	5.188593570518666
1565494800	5.19	5.186531170283244
1565495400	5.183	5.187159342958339
1565496000	5.179	5.181609812096334
1565496600	5.178	5.177025943771549
1565497200	5.169	5.175357332802448
1565497800	5.169	5.167518491308815
1565498400	5.168	5.165789709937941
1565499000	5.17	5.164941402301411
1565499600	5.174	5.166226986728678
1565500200	5.175	5.1701714429234595
1565500800	5.119	5.172068614009115
1565501400	5.117	5.127767078271977
1565502000	5.107	5.115578332428333
1565502600	5.116	5.104256875792319
1565503200	5.13	5.1091459396701735
1565503800	5.136	5.122486632283133
1565504400	5.151	5.130623492319619
1565505000	5.152	5.145955389669371
1565505600	5.156	5.151249691717933
1565506200	5.159	5.155058466931453
1565506800	5.164	5.157841622978474
1565507400	5.168	5.160680870533457
1565508000	5.172	5.164547362707728
1565508600	5.164	5.169315665926838
1565509200	5.168	5.163314011169428
1565509800	5.165	5.165943655087376
1565510400	5.167	5.1629939247948755
1565511000	5.165	5.163836140284158
1565511600	5.17	5.162987374474669
1565512800	5.173	5.1658056889063575
1565513400	5.172	5.169609416744194
1565514000	5.166	5.1696255445519785
1565514600	5.143	5.164879376028068
1565515800	5.143	5.145387649558137
1565516400	5.152	5.140242920981925
1565517000	5.151	5.14634017161749
1565517600	5.158	5.147207206476674
1565518200	5.16	5.153370333192478
1565518800	5.156	5.156793017997358
1565519400	5.168	5.154680198517407
1565520000	5.171	5.164286862637093
1565520600	5.163	5.168203248834883
1565521200	5.176	5.162368945625597
1565521800	5.174	5.171155089610881
1565522400	5.164	5.171429239316467
1565523000	5.147	5.164299520901246
1565523600	5.153	5.148617239856831
1565524200	5.156	5.148994110925683
1565524800	5.152	5.151642152970789
1565525400	5.14	5.149211823837922
1565526000	5.125	5.139573425854117
1565526600	5.147	5.12531567160062
1565527200	5.155	5.139517701340076
1565527800	5.073	5.150030487447383
1565528400	5.091	5.086453772630877
1565529000	5.088	5.0856308004910025
1565529600	5.09	5.083143264408931
1565530200	5.086	5.0848185754472155
1565530800	5.084	5.083711375111836
1565531400	5.075	5.080509669167017
1565532000	5.075	5.073811835851035
1565532600	5.068	5.073622042298455
1565533200	5.05	5.067120210052897
1565533800	5.066	5.051474770923303
1565534400	5.054	5.059252549867316
1565535000	5.054	5.052063991809138
1565535600	5.071	5.0523640628283255
1565536200	5.063	5.0653966465195115
1565536800	5.071	5.062788962805941
1565537400	5.067	5.067957519783963
1565538000	5.041	5.06603048092597
1565538600	5.048	5.044802489661158
1565539200	5.018	5.04515864962287
1565539800	5.004	5.020465555366065
1565540400	5.004	5.0036314206004295
1565541000	5.001	5.000782893795508
1565541600	4.982	4.9971781374329
1565542200	5.042	4.982755383067617
1565542800	5.014	5.028779850807234
1565543400	5.009	5.016065853357622
1565544000	5.03	5.01052084618977
1565544600	5.041	5.0252894907631855
1565545200	5.044	5.03715393201896
1565546400	5.057	5.0426998613240475
1565547000	5.054	5.053457267939819
1565547600	5.047	5.05302927441507
1565548200	5.059	5.047754400453238
1565548800	5.055	5.056121905156175
1565549400	5.053	5.054319390914006
1565550000	5.06	5.0518971495470035
1565550600	5.059	5.056131025009583
1565551200	5.05	5.057232561828265
1565551800	5.052	5.049871361493343
1565552400	5.054	5.050089952141809
1565553000	5.052	5.051605329425864
1565553600	5.063	5.049274291346526
1565554200	5.059	5.058845923982661
1565554800	5.061	5.057547227131474
1565555400	5.069	5.058877032241682
1565556000	5.065	5.065742143635069
1565556600	5.061	5.064124065470331
1565557200	5.065	5.060186448557356
1565557800	5.062	5.0624042782554755
1565558400	5.057	5.060305906709988
1565559000	5.058	5.05593856989879
1565559600	5.05	5.055784060977373
1565560200	5.036	5.049214216670993
1565560800	5.039	5.036553848763695
1565561400	5.042	5.036050701170887
1565562000	5.019	5.038666588713447
1565562600	5.019	5.020621810796665
1565563200	5.017	5.016832338800944
1565563800	5.025	5.014556397343971
1565564400	5.009	5.020797662825249
1565565000	5.016	5.009777392369136
1565565600	4.999	5.01285530184422
1565566200	5.02	4.999718689248714
1565566800	5.034	5.014409176370231
1565567400	5.04	5.029232500593343
1565568000	5.062	5.037360149060005
1565568600	5.078	5.056944435079471
1565569200	5.074	5.074308763825523
1565569800	5.072	5.07490534361891
1565570400	5.068	5.073164406611415
1565571000	5.065	5.068378325272565
1565571600	5.082	5.063728605691523
1565572200	5.093	5.076439756443405
1565572800	5.081	5.0878371673633795
1565573400	5.088	5.0814442864245315
1565574000	5.081	5.085501861280119
1565574600	5.07	5.080706637218146
1565575200	5.074	5.07091811161701
1565575800	5.078	5.07093779296657
1565576400	5.079	5.073865141055686
1565577000	5.088	5.075268801553706
1565577600	5.089	5.083748922245299
1565578200	5.088	5.086824942179268
1565578800	5.093	5.0869025927869105
1565579400	5.091	5.0905486104872075
1565580000	5.091	5.089494447566116
1565580600	5.089	5.089154113280334
1565581200	5.09	5.087064020630716
1565581800	5.083	5.08765584439192
1565582400	5.079	5.082091950599036
1565583000	5.078	5.077580812614954
1565583600	5.069	5.075986180699786
1565584200	5.069	5.068107109498531
1565584800	5.068	5.066457573187318
1565585400	5.07	5.065579638381916
1565586000	5.074	5.066922719960115
1565586600	5.075	5.070832622582581
1565587200	5.019	5.072736458870211
1565587800	5.017	5.027680668364193
1565588400	5.007	5.015949350797457
1565589000	5.016	5.004808513234229
1565589600	5.035	5.0099473773043695
1565590200	5.03	5.0275131094147
1565590800	5.036	5.0276071209007736
1565591400	5.051	5.033733728555357
1565592000	5.052	5.048117215178487
1565592600	5.056	5.05153755306803
1565593200	5.059	5.055102175027963
1565593800	5.064	5.056808730176699
1565594400	5.068	5.060803569368043
1565595000	5.072	5.06610089324647
1565595600	5.064	5.069768455399898
1565596200	5.068	5.0645371544726405
1565596800	5.065	5.0658687714543955
1565597400	5.067	5.063292171184675
1565598000	5.065	5.065224635445441
1565599200	5.07	5.063074255528069
1565599800	5.073	5.06678905671111
1565600400	5.072	5.070068777912466
1565601000	5.066	5.070036596051022
1565601600	5.043	5.065529823179566
1565602200	5.043	5.045620447208662
1565602800	5.052	5.0407443538104575
1565603400	5.051	5.047034945310189
1565604000	5.058	5.047884133628358
1565604600	5.06	5.0540871874484
1565605200	5.056	5.057493628194658
1565605800	5.068	5.05526466207476
1565606400	5.071	5.064956613989555
1565607000	5.063	5.0689285509651585
1565607600	5.076	5.06281257127759
1565608200	5.074	5.071842458591276
1565608800	5.064	5.071978534520658
1565609400	5.047	5.06462962894146
1565610000	5.053	5.0489405972870935
1565610600	5.056	5.049655805496034
1565611200	5.052	5.052390498523753
1565611800	5.04	5.049936920200937
1565612400	5.025	5.040082405010827
1565613000	5.047	5.025733914603072
1565613600	5.055	5.040377574815848
1565614200	5.012	5.050797187356414
1565614800	5.009	5.018040231280488
1565615400	5.009	5.0080137818112656
1565616000	4.991	5.0058848200406505
1565616600	5.008	4.991031827414286
1565617200	4.993	5.0027021104466485
1565617800	4.979	4.9922329100231
1565618400	4.998	4.978955699844884
1565619000	4.961	4.992916551183055
1565619600	4.959	4.965509750165318
1565620200	4.98	4.958507654383575
1565620800	5.007	4.97335417361958
1565621400	5.008	4.998380864744364
1565622000	5.016	5.006531626639139
1565622600	5.022	5.0145383434029664
1565623200	5.022	5.021098737467382
1565623800	5.02	5.022589115353204
1565624400	5.015	5.01995998158831
1565625000	5.015	5.015185052445961
1565625600	5.006	5.012781470073065
1565626200	5.005	5.004842244810635
1565626800	5.012	5.00378197717508
1565627400	5.012	5.0084947499547985
1565628000	5.021	5.010187645186634
1565628600	4.993	5.01768563678343
1565629200	4.976	4.996268092092713
1565629800	4.974	4.978151016589594
1565630400	4.99	4.972092339718358
1565631000	4.995	4.983529770497567
1565631600	4.998	4.990461861454779
1565632200	5.003	4.9952779050907505
1565632800	5.013	5.000502980952913
1565633400	5.023	5.010732827341236
1565634000	5.027	5.021086200413372
1565634600	5.019	5.025912166959734
1565635200	5.03	5.019562343749413
1565635800	5.026	5.026359098182271
1565636400	5.027	5.025172728675782
1565637000	5.025	5.025614628721395
1565637600	5.029	5.023978013480077
1565638200	5.02	5.026385404472694
1565638800	5.016	5.0196170531497355
1565639400	5.02	5.015440234542965
1565640000	5.004	5.0173509348072445
1565640600	4.941	5.004705406409408
1565641200	4.927	4.95030060142083
1565641800	4.92	4.926956702162335
1565642400	4.935	4.916388036302058
1565643000	4.921	4.927077627516469
1565643600	4.965	4.919307508736974
1565645400	4.979	4.95450184093723
1565646000	5.006	4.974852076494954
1565646600	4.997	5.002562404918973
1565647200	5.003	5.000536757292681
1565647800	4.988	5.003668177455914
1565648400	4.978	4.9902862890627455
1565649000	4.997	4.978657645763709
1565649600	5.001	4.991400946235592
1565650200	4.998	4.997152425749069
1565650800	5.005	4.996782037640719
1565651400	5.005	5.002584761417207
1565652000	4.995	5.004506864492606
1565652600	4.995	4.996700086792373
1565653200	4.986	4.994382344709673
1565653800	4.989	4.9849396237615045
1565654400	4.993	4.985522042944587
1565655000	4.988	4.9895279539410655
1565655600	4.97	4.986224308038212
1565656200	4.976	4.971835311166339
1565656800	4.978	4.973158205167369
1565657400	4.987	4.975569835305784
1565658000	4.993	4.983336291418946
1565658600	4.998	4.99006482175035
1565659200	5.018	4.995643183241612
1565659800	5.025	5.013257497162246
1565660400	5.034	5.023077595747724
1565661000	5.005	5.032424006161323
1565661600	5.017	5.010049386300529
1565662200	5.052	5.0142070718689675
1565662800	5.036	5.043181057021464
1565663400	5.047	5.036661802415327
1565664000	5.055	5.044232361081726
1565664600	5.055	5.052048170777001
1565665200	5.074	5.053471396890686
1565665800	5.075	5.070103121136953
1565666400	5.061	5.07371717664878
1565667000	5.052	5.0618129836674495
1565667600	5.077	5.052451787378548
1565668200	5.065	5.069543893770204
1565668800	5.043	5.064695776376436
1565669400	5.039	5.045607507497417
1565670000	5.028	5.037161209423492
1565670600	5.039	5.027031261730064
1565671200	5.033	5.033765630474388
1565671800	5.018	5.031569926417178
1565672400	5.084	5.017944563232323
1565673000	5.094	5.0686132738754655
1565673600	5.086	5.0893879223317855
1565674200	5.087	5.087923795156112
1565674800	5.065	5.088258637883726
1565675400	5.05	5.068559694793098
1565676000	5.04	5.052090557470534
1565676600	5.035	5.039669629806978
1565677200	5.03	5.031361735273268
1565677800	5.029	5.02686436367568
1565678400	5.023	5.0251855025883945
1565679000	4.994	5.02173799292252
1565679600	4.994	4.998501059880706
1565680200	4.993	4.991702845964879
1565680800	4.991	4.990033730475863
1565681400	5.013	4.987481485915366
1565682000	5.017	5.005794922691775
1565682600	5.013	5.014095213326453
1565683200	5.011	5.012280427609284
1565683800	4.993	5.011435129119588
1565684400	4.931	4.995777926660635
1565685000	4.921	4.940925772351031
1565685600	4.933	4.92034070669863
1565686200	4.937	4.9254160596654915
1565686800	4.976	4.93132627596231
1565687400	4.988	4.965968079622871
1565688000	4.979	4.984176580817411
1565688600	5.007	4.981573215754607
1565689200	4.997	5.004276269571277
1565689800	4.998	4.999874847685047
1565690400	4.995	4.9978654190637695
1565691000	5.001	4.993802987341468
1565691600	5.031	4.997024496723487
1565692200	5.016	5.023338987382438
1565692800	5.012	5.0173752428006395
1565693400	5.024	5.012833887018582
1565694000	5.033	5.021478368638137
1565694600	5.027	5.02949305947293
1565695200	5.035	5.02734588496868
1565695800	5.038	5.03229198888918
1565696400	5.052	5.034395269618484
1565697000	5.051	5.047832737234721
1565697600	5.049	5.04932836712399
1565698200	5.056	5.048355583552759
1565698800	5.063	5.0535868967401365
1565699400	5.068	5.059249192698623
1565700000	5.073	5.065555393084877
1565700600	5.091	5.070446670024019
1565701200	5.088	5.085809466471085
1565701800	5.09	5.086931189722822
1565702400	5.086	5.088558632040596
1565703000	5.084	5.0857069350754065
1565704200	5.075	5.0829111931817375
1565704800	5.075	5.0743879720601415
1565705400	5.068	5.072466949929343
1565706000	5.05	5.06637522458891
1565706600	5.066	5.050688664300018
1565707200	5.061	5.060325746962133
1565707800	5.054	5.058558167573145
1565708400	5.071	5.053040750373967
1565709000	5.063	5.065603864308907
1565709600	5.071	5.061917481649026
1565710200	5.067	5.067863866643922
1565710800	5.048	5.066266258902009
1565711400	5.018	5.049725463214941
1565712000	5.004	5.021910142982361
1565712600	5.004	5.003913842286499
1565713200	5.001	4.999888593283995
1565713800	4.982	4.99760945974133
1565714400	5.042	4.9815587451628
1565715000	5.009	5.028395993347514
1565715600	5.03	5.0123787769150185
1565716200	5.041	5.026600003273928
1565716800	5.044	5.038912311431847
1565717400	5.057	5.042052989197504
1565718000	5.054	5.054004357328688
1565718600	5.047	5.053628643683745
1565719800	5.059	5.046722058231796
1565720400	5.055	5.056083144628008
1565721000	5.053	5.0537457901464515
1565721600	5.06	5.051931626735894
1565722200	5.059	5.05739898503555
1565723400	5.05	5.0563972054347515
1565724000	5.052	5.0506680199967775
1565724600	5.054	5.049603785831658
1565725200	5.052	5.0512839556804
1565725800	5.063	5.050379415823803
1565726400	5.059	5.057795115610283
1565727000	5.061	5.057845644916274
1565728200	5.069	5.058877032241682
1565728800	5.065	5.065742143635069
1565729400	5.061	5.064124065470331
1565730000	5.065	5.060186448557356
1565730600	5.062	5.0624042782554755
1565731200	5.057	5.060305906709988
1565731800	5.058	5.05593856989879
1565732400	5.05	5.055784060977373
1565733000	5.036	5.049214216670993
1565733600	5.039	5.036553848763695
1565734200	5.042	5.036050701170887
1565734800	5.019	5.038666588713447
1565735400	5.019	5.020621810796665
1565736000	5.017	5.016832338800944
1565736600	5.025	5.014556397343971
1565737200	5.009	5.020797662825249
1565737800	5.016	5.009777392369136
1565738400	4.999	5.01285530184422
1565739000	5.02	4.999718689248714
1565739600	5.034	5.014409176370231
1565740200	5.04	5.029232500593343
1565740800	5.062	5.037360149060005
1565741400	5.078	5.056944435079471
1565742000	5.074	5.074308763825523
1565742600	5.072	5.07490534361891
1565743200	5.068	5.073164406611415
1565743800	5.065	5.068378325272565
1565744400	5.082	5.063728605691523
1565745000	5.093	5.076439756443405
1565745600	5.081	5.0878371673633795
1565746200	5.088	5.0814442864245315
1565746800	5.081	5.085501861280119
1565747400	5.07	5.080706637218146
1565748000	5.074	5.07091811161701
1565748600	5.078	5.07093779296657
1565749200	5.079	5.073865141055686
1565749800	5.088	5.075268801553706
1565750400	5.089	5.083748922245299
1565751000	5.088	5.086824942179268
1565751600	5.093	5.0869025927869105
1565752200	5.091	5.0905486104872075
1565752800	5.091	5.089494447566116
1565753400	5.089	5.089154113280334
1565754000	5.059	5.087064020630716
1565754600	5.064	5.0626591053151095
1565755200	5.068	5.060995575392301
1565755800	5.072	5.063749177322761
1565756400	5.064	5.068085528706303
1565757000	5.068	5.062895181547095
1565757600	5.065	5.064955008617265
1565758200	5.067	5.063577910922068
1565758800	5.065	5.065184730359799
1565759400	5.07	5.06340651000627
1565760000	5.073	5.066912889740397
1565760600	5.072	5.069786056904641
1565761200	5.066	5.070107582952199
1565761800	5.043	5.065857630827595
1565762400	5.043	5.045725996342367
1565763000	5.052	5.041215705321158
1565763600	5.051	5.0471070536004445
1565764200	5.058	5.047879719882875
1565764800	5.06	5.054396021969049
1565778000	5.056	5.057493628194658
1565778600	5.068	5.05526466207476
1565779200	5.071	5.064956613989555
1565779800	5.063	5.0689285509651585
1565780400	5.076	5.06281257127759
1565781000	5.074	5.071842458591276
1565781600	5.064	5.071978534520658
1565782200	5.047	5.06462962894146
1565782800	5.053	5.0489405972870935
1565783400	5.056	5.049655805496034
1565784000	5.052	5.052390498523753
1565784600	5.04	5.049936920200937
1565785200	5.025	5.040082405010827
1565785800	5.047	5.025733914603072
1565786400	5.055	5.040377574815848
1565787000	5.012	5.050797187356414
1565787600	5.009	5.018040231280488
1565788200	5.009	5.0080137818112656
1565788800	4.991	5.0058848200406505
1565789400	5.008	4.991031827414286
1565790000	4.993	5.0027021104466485
1565790600	4.979	4.9922329100231
1565791200	4.998	4.978955699844884
1565791800	4.961	4.992916551183055
1565792400	4.959	4.965509750165318
1565793000	4.98	4.958507654383575
1565793600	5.007	4.97335417361958
1565794200	5.008	4.998380864744364
1565794800	5.016	5.006531626639139
1565795400	5.022	5.0145383434029664
1565796000	5.022	5.021098737467382
1565796600	5.02	5.022589115353204
1565797200	5.015	5.01995998158831
1565797800	5.015	5.015185052445961
1565798400	5.006	5.012781470073065
1565799000	5.005	5.004842244810635
1565799600	5.012	5.00378197717508
1565800200	5.012	5.0084947499547985
1565800800	5.021	5.010187645186634
1565801400	4.993	5.01768563678343
1565802000	4.976	4.996268092092713
1565802600	4.974	4.978151016589594
1565803200	4.99	4.972092339718358
1565803800	4.995	4.983529770497567
1565804400	4.998	4.990461861454779
1565805000	5.003	4.9952779050907505
1565805600	4.983	5.000502980952913
1565806200	5.009	4.986202395240263
1565806800	5.013	5.004278192653859
1565807400	5.023	5.010685196596393
1565808000	5.027	5.019581205848552
1565808600	5.019	5.0244527631629365
1565809200	5.03	5.019565917148069
1565809800	5.026	5.0274702844254735
1565810400	5.027	5.026041873114526
1565811000	5.025	5.025474058333774
1565811600	5.029	5.02339292725979
1565812200	5.02	5.026201161131949
1565812800	5.016	5.019654940731545
1565813400	5.02	5.015653484267769
1565814000	5.004	5.016851202515561
1565814600	4.941	5.004811616254585
1565815200	4.927	4.950380710521551
1565815800	4.92	4.926916041647694
1565816400	4.935	4.9166624391684195
1565817000	4.921	4.9268308721776
1565817600	4.965	4.919378236390624
1565818200	4.979	4.95450184093723
1565818800	5.006	4.974852076494954
1565819400	4.997	5.002562404918973
1565820000	5.003	5.000536757292681
1565820600	4.988	5.003668177455914
1565821200	4.978	4.9902862890627455
1565821800	4.997	4.978657645763709
1565822400	5.001	4.991400946235592
1565823000	4.998	4.997152425749069
1565823600	5.005	4.996782037640719
1565824200	5.005	5.002584761417207
1565824800	4.995	5.004506864492606
1565825400	4.995	4.996700086792373
1565826000	4.986	4.994382344709673
1565826600	4.989	4.9849396237615045
1565827200	4.993	4.985522042944587
1565827800	4.988	4.9895279539410655
1565828400	4.97	4.986224308038212
1565829000	4.976	4.971835311166339
1565829600	4.978	4.973158205167369
1565830200	4.987	4.975569835305784
1565830800	4.993	4.983336291418946
1565831400	4.998	4.99006482175035
1565832000	5.018	4.995643183241612
1565832600	5.025	5.013257497162246
1565833200	5.034	5.023077595747724
1565833800	5.005	5.032424006161323
1565834400	5.017	5.010049386300529
1565835000	5.052	5.0142070718689675
1565835600	5.036	5.043181057021464
1565836200	5.047	5.036661802415327
1565836800	5.055	5.044232361081726
1565837400	5.055	5.052048170777001
1565838000	5.074	5.053471396890686
1565838600	5.075	5.070103121136953
1565839200	5.061	5.07371717664878
1565839800	5.052	5.0618129836674495
1565840400	5.077	5.052451787378548
1565841000	5.065	5.069543893770204
1565841600	5.043	5.064695776376436
1565842200	5.039	5.045607507497417
1565842800	5.028	5.037161209423492
1565843400	5.039	5.027031261730064
1565844000	5.033	5.033765630474388
1565844600	5.018	5.031569926417178
1565845200	5.094	5.017944563232323
1565845800	5.086	5.076689082919302
1565846400	5.087	5.0847443920966375
1565847000	5.065	5.087710355882621
1565847600	5.04	5.0703213148946045
1565848200	5.035	5.044054675806898
1565848800	5.03	5.034328516250243
1565849400	5.029	5.027387183374248
1565850000	5.023	5.024114617031978
1565850600	4.994	5.020446391324769
1565851200	4.994	4.995991779404433
1565851800	4.993	4.99267474435938
1565852400	4.991	4.991749933779747
1565853000	5.013	4.987849975150992
1565853600	5.017	5.006391608570217
1565854200	5.013	5.012642052578423
1565854800	5.011	5.012471172387317
1565855400	4.993	5.011738912280031
1565856000	4.931	4.995039708111909
1565857200	4.921	4.941134271991141
1565857800	4.933	4.920194245460828
1565858400	4.937	4.925467549218442
1565859000	4.976	4.931464238344858
1565860200	4.988	4.965968079622871
1565860800	4.979	4.984176580817411
1565861400	5.007	4.981573215754607
1565862000	4.997	5.004276269571277
1565862600	4.998	4.999874847685047
1565863200	4.995	4.9978654190637695
1565863800	5.001	4.993802987341468
1565864400	5.031	4.997024496723487
1565865000	5.018	5.023338987382438
1565865600	5.016	5.018998849085211
1565866200	5.012	5.0164381635389095
1565866800	5.024	5.012576548504892
1565867400	5.033	5.020235886872293
1565868000	5.027	5.030003998568683
1565868600	5.035	5.026370427974931
1565869200	5.038	5.0308890120933265
1565869800	5.052	5.0357621933910135
1565870400	5.051	5.047496927106583
1565871000	5.049	5.05007662199062
1565871600	5.056	5.048551103649828
1565872200	5.063	5.052507992203908
1565872800	5.068	5.060072833700552
1565873400	5.173	5.065200921130478
1565874000	5.191	5.150954890400203
1565874600	5.188	5.184125643563586
1565875200	5.19	5.190228849860187
1565875800	5.186	5.193385869964296
1565876400	5.184	5.188472196350913
1565877000	5.175	5.185032150534236
1565877600	5.175	5.174872607881174
1565878200	5.168	5.16962331468914
1565878800	5.15	5.164308645518914
1565879400	5.166	5.149894006348242
1565880000	5.161	5.160065275569702
1565880600	5.154	5.158449402900128
1565881200	5.154	5.1510044943854005
1565881800	5.171	5.1505763090023295
1565882400	5.163	5.16307359420795
1565883000	5.171	5.161500400707835
1565883600	5.167	5.168062194918535
1565884200	5.141	5.164338222089263
1565884800	5.148	5.144083021701863
1565885400	5.118	5.144559802197458
1565886000	5.104	5.120462088589317
1565886600	5.104	5.10353289150767
1565887200	5.101	5.099623457550955
1565887800	5.082	5.096703794201688
1565888400	5.142	5.081897863024046
1565889000	5.114	5.12747114154347
1565889600	5.109	5.11557192375112
1565890200	5.13	5.109773554140267
1565890800	5.141	5.12462628116512
1565891400	5.144	5.136416143255432
1565892000	5.157	5.142248872583797
1565892600	5.154	5.1527905483065295
1565893200	5.147	5.152501135242364
1565893800	5.159	5.147474332785395
1565894400	5.155	5.155366864633889
1565895000	5.153	5.153813578829826
1565895600	5.16	5.151214482423135
1565896200	5.159	5.15530876625666
1565896800	5.15	5.156697161791463
1565897400	5.152	5.149308844959498
1565898000	5.154	5.149633310052742
1565898600	5.152	5.15095698621014
1565899200	5.163	5.148706609773111
1565899800	5.159	5.15807814742163
1565900400	5.161	5.1570543477792885
1565901000	5.169	5.158342258369478
1565901600	5.165	5.165123903832816
1565902200	5.161	5.163597679547118
1565902800	5.165	5.159693788562098
1565903400	5.162	5.161799017014306
1565904000	5.157	5.159754663030995
1565904600	5.158	5.155478669327231
1565905200	5.15	5.155162020513619
1565905800	5.136	5.148716393469143
1565906400	5.139	5.136106678664672
1565907000	5.142	5.135390290134185
1565907600	5.119	5.137970467248779
1565908200	5.119	5.120208904691205
1565908800	5.125	5.116279242194151
1565909400	5.109	5.120342782218468
1565910000	5.116	5.108734936458597
1565910600	5.099	5.112275569411938
1565911200	5.12	5.099104146842711
1565911800	5.134	5.113061889173657
1565912400	5.14	5.12831349886874
1565913000	5.162	5.136583635020603
1565913600	5.178	5.156500545944201
1565914200	5.174	5.173474974016166
1565914800	5.172	5.174196512949394
1565915400	5.168	5.1729799199714765
1565916000	5.165	5.1675622032572335
1565916600	5.182	5.163718524796098
1565917200	5.193	5.175778198910378
1565917800	5.181	5.186715728812848
1565918400	5.188	5.181230565036731
1565919000	5.181	5.184747920759497
1565919600	5.17	5.180213675916211
1565920800	5.174	5.170426825373724
1565921400	5.178	5.1703436020077165
1565922000	5.179	5.173182137752301
1565922600	5.188	5.174723476059621
1565923200	5.189	5.18310638298834
1565923800	5.188	5.186245872326425
1565924400	5.193	5.186392302738599
1565925000	5.191	5.189847468360561
1565925600	5.191	5.188906771072962
1565926200	5.189	5.188593570518666
1565926800	5.19	5.186531170283244
1565927400	5.183	5.187159342958339
1565928000	5.179	5.181609812096334
1565928600	5.178	5.177025943771549
1565929200	5.169	5.175357332802448
1565929800	5.169	5.167518491308815
1565930400	5.168	5.165789709937941
1565931000	5.17	5.164941402301411
1565931600	5.174	5.166226986728678
1565932200	5.175	5.1701714429234595
1565932800	5.119	5.172068614009115
1565933400	5.117	5.127767078271977
1565934000	5.107	5.115578332428333
1565934600	5.116	5.104256875792319
1565935200	5.135	5.1091459396701735
1565935800	5.13	5.126497963647706
1565936400	5.136	5.126757054847936
1565937000	5.151	5.133017129072146
1565937600	5.152	5.147324207598118
1565938200	5.156	5.1508107390433215
1565938800	5.159	5.15460099146215
1565939400	5.164	5.156108151334095
1565940000	5.168	5.160316119070985
1565940600	5.172	5.165674752955194
1565941200	5.164	5.169152850925212
1565941800	5.168	5.164173819163842
1565942400	5.165	5.165062710724727
1565943000	5.167	5.162601604414818
1565943600	5.165	5.164516137150179
1565944800	5.17	5.162461854459756
1565945400	5.172	5.166163099963879
1565946000	5.166	5.168658724152034
1565946600	5.143	5.164504279350892
1565947200	5.143	5.145530565848296
1565947800	5.152	5.140612420408907
1565948400	5.151	5.146255396500665
1565949000	5.158	5.147257397976733
1565949600	5.16	5.153512512309371
1565950200	5.156	5.15659198129844
1565950800	5.168	5.154777846165082
1565951400	5.171	5.164159642275488
1565952000	5.163	5.168237928045731
1565952600	5.176	5.162463205061547
1565953200	5.174	5.171116296930257
1565953800	5.164	5.171447711639032
1565954400	5.147	5.164214356755321
1565955000	5.153	5.148682166182976
1565955600	5.156	5.148990791929531
1565956200	5.152	5.151618328798977
1565957400	5.14	5.149211823837922
1565958000	5.125	5.139573425854117
1565958600	5.147	5.12531567160062
1565959200	5.155	5.139517701340076
1565959800	5.073	5.150030487447383
1565960400	5.091	5.086453772630877
1565961000	5.088	5.0856308004910025
1565961600	5.09	5.083143264408931
1565962200	5.086	5.0848185754472155
1565962800	5.084	5.083711375111836
1565963400	5.075	5.080509669167017
1565964000	5.075	5.073811835851035
1565964600	5.068	5.073622042298455
1565965200	5.05	5.067120210052897
1565965800	5.066	5.051474770923303
1565966400	5.061	5.059252549867316
1565967000	5.054	5.057754120913995
1565967600	5.054	5.053654524635842
1565968200	5.071	5.051905551680317
1565968800	5.063	5.066169369689574
1565969400	5.071	5.06207610546269
1565970000	5.067	5.068020478932494
1565970600	5.041	5.066478067899563
1565971200	5.048	5.04423903822555
1565971800	5.018	5.0451375367508
1565972400	5.004	5.02070467757345
1565973000	5.004	5.003975930705117
1565973600	5.001	5.0002981861573215
1565974200	4.982	4.997533910805515
1565974800	5.042	4.982410459946006
1565975400	5.014	5.028927548354398
1565976000	5.009	5.016231030193533
1565976600	5.03	5.0101664942062
1565977200	5.041	5.025485305563078
1565977800	5.044	5.037111665424238
1565978400	5.057	5.0426998613240475
1565979000	5.054	5.053457267939819
1565979600	5.047	5.05302927441507
1565980200	5.059	5.047754400453238
1565980800	5.055	5.056121905156175
1565981400	5.053	5.054319390914006
1565982000	5.06	5.0518971495470035
1565982600	5.059	5.056131025009583
1565983200	5.05	5.057232561828265
1565983800	5.054	5.049871361493343
1565984400	5.052	5.0517049039361845
1565985000	5.063	5.0503576817893565
1565985600	5.059	5.057882987518928
1565986200	5.061	5.057555085516938
1565986800	5.069	5.058890712566096
1565987400	5.065	5.0655854699410545
1565988000	5.065	5.063856094209313
1565988600	5.057	5.0637218393701495
1565989200	5.058	5.056687478682402
1565989800	5.05	5.055618390819993
1565990400	5.036	5.049287208637982
1565991000	5.039	5.036289178868621
1565991600	5.042	5.035956337472919
1565992200	5.019	5.03863073045684
1565992800	5.019	5.0204604845760255
1565993400	5.017	5.017165966028541
1565994000	5.025	5.0146136983401775
1565994600	5.009	5.020756391460939
1565995800	5.016	5.009796192333743
1565996400	4.999	5.012589357489112
1565997000	5.02	4.9998864293311085
1565997600	5.034	5.014380552034823
1565998200	5.062	5.029128593120916
1565998800	5.078	5.05533936689901
1565999400	5.074	5.07386238205551
1566000600	5.072	5.075007323795075
1566001800	5.068	5.073406737985032
1566002400	5.065	5.069104737894209
1566003000	5.082	5.064647607457286
1566003600	5.093	5.076223425248686
1566004200	5.081	5.087436764582107
[truncated: 10,569 more rows]
