# Supplementary material for: A novel dissolved oxygen prediction model based on enhanced semi-naive Bayes for ocean ranches in northeast China
Source: PeerJ Comput Sci. 2021 Jun 11;7:e591. doi: 10.7717/peerj-cs.591 (PMC8205303; doi:10.7717/peerj-cs.591)
Supplement: Supplemental Information 1 — Source code for prediction algorithms built in Go, and source code for comparison algorithms and other related methods built in Python. [file peerj-cs-07-591-s001.zip › packet/Result-SVR/Result-SVR-2.csv]

Timestamp	real	predict
1564267200	4.174	4.242594177570146
1564267800	4.108	4.184600416623715
1564268400	4.037	4.116111346920857
1564269000	4.102	4.045274093480823
1564269600	4.14	4.090479125957884
1564270200	4.166	4.132424082947952
1564270800	4.19	4.160241133615685
1564271400	4.257	4.184558214161781
1564272000	4.29	4.244902142854486
1564272600	4.279	4.283083231155686
1564273200	4.421	4.279053023037345
1564273800	4.291	4.396739004873743
1564274400	4.249	4.310467927284193
1564275000	4.306	4.2539887309794455
1564275600	4.353	4.295299993510949
1564276200	4.341	4.343693069854791
1564276800	4.425	4.34113512369539
1564277400	4.349	4.409530740979922
1564278000	4.301	4.359581843210203
1564278600	4.322	4.30701124303265
1564279200	4.293	4.316900921038311
1564279800	4.257	4.295936199624537
1564280400	4.353	4.261039597942176
1564281000	4.426	4.336098250985551
1564281600	4.377	4.412235637979187
1564282200	4.493	4.383075030418856
1564282800	4.326	4.472107261035897
1564283400	4.392	4.351733507148594
1564284000	4.404	4.379529636540407
1564284600	4.372	4.400037284625272
1564285200	4.433	4.375302508106325
1564285800	4.33	4.421071240297327
1564286400	4.553	4.3450592328423
1564287000	4.453	4.5159775451969715
1564287600	4.537	4.467262165224795
1564288200	4.498	4.52064746246435
1564288800	4.572	4.501788454140524
1564289400	4.67	4.556867792966355
1564290000	4.782	4.650036966106217
1564290600	4.688	4.758433678089904
1564291200	4.55	4.699130905442348
1564291800	4.597	4.570039023487551
1564292400	4.571	4.585870586050076
1564293000	4.535	4.571996823070252
1564293600	4.426	4.537988693172353
1564294200	4.457	4.4418973720035
1564294800	4.419	4.4496747084713295
1564295400	4.464	4.423107617916273
1564296000	4.515	4.454391668403091
1564296600	4.605	4.50403464818231
1564297200	4.565	4.5870262858581885
1564297800	4.582	4.568374901011276
1564298400	4.416	4.5758489371421796
1564299000	4.567	4.44155401143887
1564299600	4.493	4.540176415831595
1564300200	4.529	4.502653687296213
1564300800	4.578	4.520303253318349
1564301400	4.711	4.566753227227694
1564302000	4.685	4.685220985089628
1564302600	4.703	4.684716019539877
1564303200	4.688	4.695268706484327
1564303800	4.633	4.685858583900064
1564304400	4.603	4.638164064590794
1564305000	4.632	4.604327809641607
1564305600	4.676	4.623360443619747
1564306200	4.697	4.664426345788306
1564306800	4.732	4.688859016046566
1564307400	4.615	4.721147733091488
1564308000	4.541	4.630850678880175
1564308600	4.435	4.55027515414911
1564309200	4.595	4.450356256055855
1564309800	4.521	4.566567754475723
1564310400	4.602	4.530442460977038
1564311000	4.593	4.585457579400185
1564311600	4.495	4.590971994818299
1564312200	4.442	4.508672396115088
1564312800	4.294	4.448470404006583
1564313400	4.435	4.316466640380625
1564314000	4.478	4.410788019899161
1564314600	4.536	4.468607071444488
1564315200	4.364	4.523737117017608
1564315800	4.498	4.390624567895749
1564316400	4.602	4.474343228363074
1564317000	4.662	4.581900817937832
1564317600	4.434	4.648058595353477
1564318200	4.621	4.470042008723988
1564318800	4.57	4.588384692460035
1564319400	4.601	4.5751575964668145
1564320000	4.543	4.5923875583357106
1564320600	4.469	4.549577843784131
1564321200	4.473	4.4788118667031664
1564321800	4.595	4.4699183427150455
1564322400	4.527	4.572232894673077
1564323000	4.553	4.5353879145184095
1564323600	4.529	4.5456859099258935
1564324200	4.494	4.5300583535115715
1564324800	4.542	4.497156834198041
1564325400	4.391	4.5312678235625174
1564326000	4.398	4.414067360584966
1564326600	4.501	4.394871332742942
1564327200	4.456	4.482028415535409
1564327800	4.402	4.4610662016699205
1564328400	4.47	4.408817496603915
1564329600	4.375	4.456713465381423
1564330200	4.492	4.388698340917946
1564330800	4.502	4.470963377666957
1564331400	4.363	4.497724896324523
1564332000	4.295	4.384072853032325
1564332600	4.457	4.304266909217489
1564333200	4.409	4.429514333996957
1564333800	4.344	4.414799391547638
1564334400	4.338	4.352773012503047
1564335000	4.316	4.337175087403553
1564335600	4.379	4.3177923603352575
1564336200	4.361	4.367066471490497
1564336800	4.427	4.362054823676496
1564337400	4.513	4.414324339869274
1564338000	4.539	4.4965525486114615
1564338600	4.455	4.531818151278011
1564339200	4.405	4.4665664228450135
1564339800	4.535	4.41114549882832
1564340400	4.313	4.511618506208811
1564341000	4.422	4.3479129851405975
1564341600	4.41	4.40270598032344
1564342200	4.321	4.409893735201231
1564342800	4.238	4.333737252204012
1564343400	4.333	4.249567937306898
1564344000	4.389	4.316349416056695
1564344600	4.372	4.378112525301713
1564345200	4.339	4.372858797638421
1564345800	4.171	4.342542388584444
1564346400	4.313	4.195865246116841
1564347000	4.29	4.2894192798168405
1564347600	4.327	4.2919713395686045
1564348200	4.207	4.319359319716652
1564348800	4.09	4.224402350394836
1564349400	4.408	4.105843110125249
1564350000	4.465	4.359604961849988
1564350600	4.274	4.4534825902332384
1564351200	4.353	4.303527339060617
1564351800	4.366	4.338707993632488
1564352400	4.293	4.362039544528669
1564353000	4.311	4.303082010956913
1564353600	4.297	4.306402252585723
1564354200	4.23	4.297523532456347
1564354800	4.36	4.238953928758091
1564355400	4.331	4.3379243996196
1564356000	4.255	4.333905271091108
1564356600	4.265	4.265490732110793
1564357200	4.196	4.261730273418764
1564357800	4.184	4.205130329653433
1564358400	4.425	4.184105929728013
1564359000	4.205	4.386559161867786
1564359600	4.136	4.238726175040169
1564360200	4.121	4.14477670597549
1564360800	3.978	4.121371860422785
1564361400	3.916	3.9962058529083917
1564362000	4.052	3.9218128019698133
1564362600	4.03	4.030787690634756
1564363200	3.98	4.030991565594419
1564363800	3.878	3.984698915544099
1564364400	4.029	3.88883000493217
1564365000	3.935	4.005982711209234
1564365600	4.004	3.945487735831434
1564366200	4.033	3.9920930843823745
1564366800	4.278	4.026654130700809
1564367400	4.306	4.2402135078799095
1564368000	4.203	4.299833589923723
1564368600	4.318	4.217625279213381
1564369200	4.395	4.298400024353108
1564369800	4.404	4.380799298126123
1564370400	4.516	4.400520519190335
1564371000	4.466	4.495520443343745
1564371600	4.404	4.471833291211526
1564372200	4.401	4.4121336459978036
1564372800	4.221	4.399473869959482
1564373400	4.362	4.2483158908478815
1564374000	4.371	4.338276123612849
1564374600	4.467	4.367662508603475
1564375200	4.328	4.449378887216641
1564375800	4.368	4.349052002904856
1564376400	4.413	4.359734082662843
1564377000	4.238	4.403718400758952
1564377600	4.077	4.264630992587746
1564378200	4.272	4.099527535525208
1564378800	4.243	4.241088743958143
1564379400	4.315	4.24590071479622
1564380000	4.5	4.301949939517353
1564380600	4.324	4.468818581013364
1564381200	4.262	4.351237181981324
1564381800	4.282	4.270238080726024
1564382400	4.427	4.277138211362123
1564383000	4.351	4.402250137224459
1564383600	4.37	4.361579642313661
1564384200	4.421	4.36506425087525
1564384800	4.378	4.410722370043802
1564385400	4.323	4.383086221787953
1564386000	4.097	4.33014895606646
1564386600	4.227	4.130093852164779
1564387200	4.043	4.205630178512203
1564387800	4.244	4.068536292700014
1564388400	4.244	4.212467484516488
1564389000	4.267	4.242308421829492
1564389600	4.232	4.2616866551160015
1564390200	4.387	4.2358362357909
1564390800	4.354	4.361048527456734
1564391400	4.382	4.357512740031837
1564392000	4.463	4.3755774727526076
1564392600	4.429	4.44773324550062
1564393200	4.37	4.432400731200489
1564393800	4.359	4.377739840372798
1564394400	4.38	4.3589265271874
1564395000	4.196	4.374703477687803
1564395600	4.347	4.22373329251587
1564396200	4.454	4.321894549118721
1564396800	4.408	4.434786502496622
1564397400	4.474	4.413473631206633
1564398000	4.372	4.460997460323661
1564398600	4.414	4.386870663526537
1564399200	4.349	4.4051884915808
1564399800	4.384	4.357766959624729
1564400400	4.411	4.376454738405798
1564401000	4.329	4.40459477361007
1564401600	4.336	4.340583633265587
1564402200	4.615	4.333094346545991
1564402800	4.409	4.56989408010055
1564403400	4.044	4.4413518316335185
1564404000	4.192	4.097564674696528
1564404600	4.52	4.168237980680317
1564405200	4.489	4.469475583522968
1564405800	4.399	4.491533275946376
1564406400	4.28	4.411806946116703
1564407000	4.269	4.297612772076447
1564407600	4.298	4.2690542607751585
1564408200	4.17	4.291694039390501
1564408800	4.151	4.188402350261412
1564409400	4.2	4.152093310670237
1564410000	4.291	4.1907450831247415
1564410600	4.263	4.275139944764729
1564411200	4.074	4.265764824253042
1564411800	4.251	4.100856579958224
1564412400	4.259	4.222761840375497
1564413000	3.949	4.256048309765064
1564413600	3.79	3.9912187849039027
1564414200	3.989	3.806803128586619
1564414800	3.786	3.960356433375637
1564416000	3.621	3.808344818986442
1564416600	3.483	3.6349183696378686
1564417200	3.425	3.4918922290141117
1564417800	3.818	3.427155221915329
1564418400	3.838	3.7737445555736926
1564419000	4.086	3.832702361531068
1564419600	3.803	4.04995360241059
1564420200	4.184	3.8363176399575614
1564420800	4.334	4.130728362231215
1564421400	4.243	4.3091212261101335
1564422000	3.997	4.2558864984194535
1564422600	4.208	4.031032488400661
1564423200	4.285	4.175398216293129
1564423800	4.113	4.27129131537087
1564424400	4.174	4.137781628145057
1564425000	4.223	4.162970855776716
1564425600	4.193	4.213717756420126
1564426200	4.113	4.19594354969563
1564426800	4.275	4.1233173792539874
1564427400	4.26	4.248739750510005
1564428000	4.295	4.260688569101794
1564428600	4.002	4.2877591951893415
1564429200	4.018	4.043301788940743
1564429800	4.255	4.013476599227842
1564430400	4.237	4.218486729461183
1564431000	4.205	4.238145099020477
1564431600	4.284	4.208293695463232
1564432200	4.34	4.269989700983025
1564432800	4.353	4.329334943518502
1564433400	4.248	4.349084784017032
1564434000	4.259	4.2631895664889505
1564434600	4.256	4.255576336231987
1564435200	4.188	4.254784266226774
1564435800	4.154	4.196930991244578
1564436400	4.043	4.157425114297278
1564437000	4.27	4.0573612058916
1564437600	4.225	4.2347030123033775
1564438200	4.321	4.230412760547306
1564438800	4.259	4.304253186595375
1564439400	4.142	4.267231467068678
1564440000	4.133	4.158387160855824
1564440600	4.145	4.132500824263339
1564441200	4.085	4.141339324346668
1564441800	4.273	4.092019464786515
1564442400	4.137	4.243061452669222
1564443000	4.192	4.156356594508832
1564443600	4.169	4.18184719688402
1564444200	4.162	4.170773309272159
1564444800	4.028	4.161278228250758
1564445400	4.173	4.045645927522055
1564446000	4.154	4.149774251166602
1564446600	4.222	4.155103625114755
1564447200	4.168	4.209834324674816
1564447800	4.33	4.174615306536776
1564448400	4.122	4.303396127671316
1564449000	3.903	4.15265187654843
1564449600	4.096	3.930631964966756
1564450200	4.206	4.066844779262683
1564450800	4.057	4.187639651588289
1564451400	4.021	4.077367451568538
1564452000	4.152	4.023979083488876
1564452600	4.128	4.130868250528658
1564453200	4.181	4.1297725505294185
1564453800	4.045	4.171160595303793
1564454400	4.134	4.063196083947586
1564455000	4.144	4.118943117365811
1564455600	4.167	4.140640717127241
1564456200	4.02	4.16169736692973
1564456800	3.898	4.039491662075757
1564457400	3.828	3.9118744702079047
1564458000	3.98	3.8339973649825114
1564458600	4.027	3.9573158400883663
1564459200	3.966	4.018107887017229
1564459800	3.975	3.972147407738438
1564460400	3.932	3.971352268921794
1564461000	4.112	3.9353322339943735
1564461600	4.092	4.084412939813391
1564462200	4.074	4.093006475944216
1564462800	3.865	4.074623964461426
1564463400	3.77	3.8902340768588384
1564464000	3.879	3.7784593253316916
1564464600	4.127	3.862613536466343
1564465200	3.894	4.090408085531147
1564465800	4.162	3.923377176937449
1564466400	4.234	4.122445875015776
1564467000	4.208	4.221201742654144
1564467600	4.064	4.210355385864458
1564468200	3.937	4.083697002748458
1564468800	3.808	3.9522064259893623
1564469400	3.921	3.8213033800954515
1564470000	4.051	3.903764137422537
1564470600	4.08	4.030600690812957
1564471200	4.136	4.073710354094428
1564471800	4.246	4.1257551887561945
1564472400	4.355	4.227475577730155
1564473000	3.784	4.336110901019848
1564473600	4.568	3.8536179493326275
1564474200	4.376	4.479921764746698
1564474800	4.493	4.406002999261776
1564475400	4.392	4.4719550936472325
1564476000	4.442	4.406663716304714
1564476600	4.39	4.43174898937826
1564477200	4.315	4.396529465438581
1564477800	4.304	4.325428260325127
1564478400	4.173	4.304036212019127
1564479000	4.19	4.191911604338453
1564479600	4.183	4.185632088618303
1564480200	4.218	4.182327380438192
1564480800	4.265	4.21086707150155
1564482000	4.258	4.25595519074374
1564482600	4.104	4.257417722148313
1564483200	4.113	4.125810736835827
1564483800	4.069	4.109726199029369
1564484400	4.122	4.073485012324923
1564485000	4.032	4.112207045157426
1564485600	4.076	4.043065624734792
1564486200	4.069	4.067530322367621
1564486800	4.192	4.067970549799809
1564487400	4.055	4.171811953378779
1564488000	4.109	4.073490823372915
1564488600	4.06	4.099068958467297
1564489200	4.145	4.065172822624989
1564489800	4.232	4.1304921868954425
1564490400	4.138	4.216950981943931
1564491000	4.19	4.150713924769557
1564491600	4.087	4.180301824025424
1564492200	4.057	4.100639470737093
1564492800	4.04	4.059319562200072
1564493400	3.908	4.040313150173759
1564494000	3.926	3.923434425994408
1564494600	4.216	3.921023755307878
1564495200	4.351	4.173025077295062
1564495800	4.383	4.328232986989283
1564496400	4.231	4.375936156532544
1564497000	4.369	4.253794105261457
1564497600	4.226	4.345677930376295
1564498200	4.305	4.2472831998219345
1564498800	4.364	4.290913143411557
1564499400	4.187	4.3527640488465975
1564500000	4.241	4.213497909165799
1564500600	4.235	4.230924498357934
1564501200	4.368	4.234248062282073
1564501800	4.11	4.345428507565841
1564502400	4.352	4.148426739451684
1564503000	4.25	4.313998468971315
1564503600	4.424	4.264707990926047
1564504200	4.145	4.39501115477591
1564504800	4.202	4.187448140301661
1564505400	4.195	4.191532047449854
1564506000	3.977	4.1943511912940945
1564506600	4.075	4.006331533661896
1564507200	4.088	4.0588624808489255
1564507800	4.412	4.084073452012238
1564508400	4.328	4.362822008769957
1564509000	4.272	4.339913740570571
1564509600	4.215	4.2792846671491676
1564510200	4.217	4.222296121859512
1564510800	4.164	4.2149782862683765
1564511400	4.136	4.170437997652179
1564512000	4.095	4.138420453758287
1564512600	4.151	4.099196490498191
1564513200	4.216	4.14074164836222
1564513800	4.225	4.204299862255129
1564514400	4.21	4.221891265708492
1564515000	4.17	4.210629720137797
1564515600	4.141	4.17442833603513
1564516200	4.294	4.143595937388308
1564516800	4.097	4.268923589184286
1564517400	4.099	4.125500110664163
1564518000	4.335	4.096736070203515
1564518600	4.509	4.297949432802127
1564519200	4.429	4.479334127147309
1564519800	4.456	4.440026154560301
1564520400	4.397	4.449322672931152
1564521000	4.196	4.404661957167841
1564521600	4.326	4.226512318054867
1564522200	4.259	4.304119056086769
1564522800	4.313	4.268041312522076
1564524000	4.226	4.302743492639274
1564524600	4.185	4.238164510522989
1564525200	4.169	4.189645627201991
1564525800	4.246	4.169687200765107
1564526400	4.171	4.2324135250935155
1564527000	4.27	4.180947308658601
1564527600	4.273	4.2530170893860095
1564528200	4.286	4.270830814110115
1564528800	4.113	4.2822366700694285
1564529400	4.071	4.137940353273688
1564530000	4.171	4.075197690453114
1564530600	4.293	4.154230361116276
1564531200	4.168	4.272480619689347
1564531800	4.119	4.185902813986743
1564532400	4.215	4.124564823942272
1564533000	4.224	4.198666586151031
1564533600	4.185	4.220890856045626
1564534200	4.146	4.189331009451028
1564534800	4.084	4.150164794438009
1564535400	4.021	4.09131655561488
1564536000	4.138	4.027940811406452
1564536600	3.965	4.118920057759683
1564537200	4.042	3.9873906914359427
1564537800	3.952	4.0288954189797055
1564538400	3.949	3.9621325982806037
1564539000	3.959	3.9469235820554056
1564539600	3.937	3.9551721286548744
1564540200	3.858	3.9374743808650203
1564540800	4.156	3.8654952839849015
1564541400	4.233	4.112819055944121
1564542000	4.247	4.219449801898851
1564542600	4.355	4.243110776464185
1564543200	4.304	4.336262376938847
1564543800	4.353	4.310499636260217
1564544400	4.241	4.343378856324969
1564545000	4.3	4.2573006387817065
1564545600	4.171	4.28900905245317
1564546200	4.191	4.189572008635079
1564546800	4.096	4.18617196588826
1564547400	4.191	4.108492187038905
1564548000	4.201	4.174894118161742
1564548600	4.382	4.1977205122473285
1564549200	4.24	4.35230145349665
1564549800	4.376	4.261211028221182
1564550400	4.349	4.352931832685846
1564551000	4.233	4.351547034078857
1564551600	4.124	4.249912021337072
1564552200	3.928	4.13895009043545
1564552800	3.83	3.9529503296700135
1564553400	4.167	3.8396348127533653
1564554000	4.434	4.119012070371521
1564554600	4.255	4.39198357602706
1564555200	4.187	4.282413710174883
1564555800	4.197	4.1959258509352875
1564556400	4.571	4.1937168563477485
1564557000	4.465	4.5146206300803655
1564557600	4.285	4.480207717240874
1564558200	4.33	4.312756183279094
1564558800	4.375	4.321092741713213
1564559400	4.211	4.365913146280729
1564560000	4.399	4.235604873883119
1564560600	4.507	4.368174897655839
1564561200	4.431	4.487210408334416
1564561800	4.329	4.441349671710634
1564562400	4.402	4.343892849042486
1564563000	4.337	4.388381445053006
1564563600	4.317	4.345779718561452
1564564200	4.393	4.3184684707604895
1564564800	4.348	4.378965899872153
1564565400	4.37	4.353484881824639
1564566000	4.372	4.36458513506063
1564566600	4.269	4.369784828808194
1564567200	4.301	4.283942868048801
1564567800	4.279	4.294216011266577
1564568400	4.471	4.280811578769024
1564569000	4.383	4.439052239336298
1564569600	4.195	4.395515781529346
1564570200	4.333	4.223376310596097
1564570800	4.218	4.3098937252051295
1564571400	4.258	4.23466192842901
1564572000	4.377	4.250051079556938
1564572600	4.131	4.356473849790262
1564573200	4.207	4.167891391285753
1564573800	4.137	4.193666533718099
1564574400	4.165	4.145939804187906
1564575000	4.176	4.15893737255465
1564575600	4.154	4.172539120209554
1564576200	4.124	4.155566755188871
1564576800	4.036	4.126673286694338
1564577400	4.067	4.046808989033661
1564578000	4.08	4.060405244322774
1564578600	4.112	4.07605501988528
1564579200	4.034	4.105301243573955
1564579800	3.982	4.043290713012013
1564580400	3.839	3.987002068788615
1564581000	4.039	3.8546967970051673
1564582800	4.321	4.009579495637647
1564583400	4.327	4.277959288457176
1564584000	4.401	4.324276223637428
1564584600	4.435	4.3872314832334505
1564585200	4.399	4.427337915159704
1564585800	4.488	4.402864687420281
1564586400	4.31	4.47129666198674
1564587000	4.284	4.337528910259502
1564587600	4.334	4.2864537906623985
1564588200	4.266	4.324295434663012
1564588800	4.297	4.275219875132384
1564589400	4.157	4.290382002653585
1564590000	4.168	4.1772051581773235
1564590600	4.198	4.164528174549586
1564591200	4.264	4.191640817712873
1564591800	4.156	4.25203624450216
1564592400	4.005	4.171081690072582
1564593000	4.231	4.024849505494959
1564593600	4.009	4.196175132014419
1564594200	4.091	4.039672023758093
1564594800	3.96	4.077064522820376
1564595400	3.954	3.9761528609114443
1564596000	3.857	3.9523554639184173
1564596600	4.022	3.8668693682031297
1564597200	3.85	3.997231962606499
1564597800	3.703	3.8698130115217286
1564598400	3.867	3.716581666265369
1564599000	3.302	3.8442777838936664
1564599600	3.233	3.332973910511895
1564600200	3.015	3.2354667154749084
1564600800	3.035	3.0197493664690542
1564601400	2.907	3.0355984701951524
1564602000	2.532	2.909211656167084
1564602600	2.948	2.521795519775947
1564603200	3.758	2.952249921855647
1564603800	3.985	3.6945062226228877
1564604400	4.029	3.9530396036232123
1564605000	3.969	4.020529121027306
1564605600	3.972	3.9750325901819723
1564606200	4.101	3.969176136579955
1564606800	4.331	4.080428911305664
1564607400	4.104	4.294799703776249
1564608000	4.176	4.137379013337357
1564608600	4.226	4.163330691461478
1564609200	4.258	4.216560836516668
1564609800	4.251	4.251292939840247
1564610400	4.496	4.2504155879324514
1564611000	4.324	4.456444494629695
1564611600	4.26	4.35056661610708
1564612200	4.43	4.268557568588227
1564612800	4.201	4.401548605523812
1564613400	4.438	4.236155632867842
1564614000	4.497	4.400004283767466
1564614600	4.326	4.4849191682419445
1564615200	4.262	4.352403975030175
1564615800	4.154	4.270562087904362
1564616400	4.183	4.1690647707773545
1564617000	4.263	4.176792289883069
1564617600	4.358	4.248907731515812
1564618200	4.175	4.341225240716664
1564618800	4.369	4.202341783627581
1564619400	4.329	4.337535335914378
1564620000	4.342	4.333696005042913
1564620600	4.323	4.338118939995679
1564621200	4.381	4.324298937589656
1564621800	4.227	4.369839257540233
1564622400	4.294	4.250093639032046
1564623000	4.554	4.28179377154297
1564623600	4.535	4.511933598276001
1564624200	4.432	4.5351822197454315
1564624800	4.384	4.446864933190292
1564625400	4.314	4.3898897505821886
1564626000	4.449	4.323606954951709
1564626600	4.255	4.425582232414632
1564627200	4.2	4.2848996957356995
1564627800	4.332	4.206919329381387
1564628400	4.269	4.309788503958465
1564629000	4.42	4.277414386491844
1564629600	4.259	4.394410583948581
1564630200	4.182	4.283458888627146
1564630800	4.416	4.192330244365242
1564631400	4.536	4.378588678764829
1564632000	4.548	4.514121613816546
1564632600	4.474	4.54299715069492
1564633200	4.477	4.483780720982287
1564633800	4.412	4.474052228707011
1564634400	4.383	4.420600553332973
1564635000	4.405	4.385777082593964
1564635600	4.486	4.399426374131068
1564636200	4.506	4.470556171530933
1564636800	4.343	4.500074414100977
1564637400	4.278	4.368093150482455
1564638000	4.168	4.2867552272436455
1564638600	4.337	4.183499661837495
1564639200	4.196	4.309337557229512
1564639800	4.397	4.216727499585728
1564640400	4.32	4.364338332936866
1564641000	4.477	4.330758712797659
1564641600	4.545	4.450092052218562
1564642200	4.264	4.531075462462059
1564642800	4.293	4.308412227861989
1564643400	4.35	4.286704412409853
1564644000	4.263	4.339138140153176
1564644600	4.394	4.275305439461209
1564645200	4.582	4.371564229778538
1564645800	4.579	4.549638953830124
1564646400	4.633	4.57613504014828
1564647000	4.374	4.6203538244123825
1564647600	4.35	4.415321845488206
1564648200	4.474	4.352057308194311
1564648800	4.436	4.452047026147282
1564649400	4.556	4.440022919086135
1564650000	4.526	4.533931790202426
1564650600	4.2	4.528074269567606
1564651200	4.49	4.2509913418790095
1564654200	4.461	4.444516731518671
1564654800	4.506	4.463394946826086
1564655400	4.447	4.496065492078743
1564656000	4.568	4.45443916187179
1564656600	4.505	4.545661916132284
1564657200	4.558	4.512726401025752
1564657800	4.61	4.546319424211423
1564658400	4.575	4.597932827216136
1564659000	4.526	4.577446737014823
1564659600	4.474	4.531224486352957
1564660200	4.462	4.48011381897475
1564660800	4.403	4.461600298859668
1564661400	4.368	4.4106405720553
1564662000	4.393	4.371804236346662
1564662600	4.262	4.387005405818477
1564663200	4.342	4.281519948749208
1564663800	3.98	4.327604995938136
1564664400	3.749	4.031001972555821
1564665000	3.676	3.7738317398564023
1564665600	3.613	3.6808875480220773
1564666200	3.534	3.616369741706626
1564666800	3.586	3.5383531710967953
1564667400	3.415	3.578521923837714
1564668000	3.342	3.4253553240169032
1564668600	3.179	3.3449365644503763
1564669200	3.123	3.1850439400414796
1564669800	3.265	3.1249182151579786
1564670400	4.242	3.2577231294973057
1564671000	4.446	4.149278545692176
1564671600	4.463	4.412541451855732
1564672200	4.397	4.4578838774255996
1564672800	4.263	4.40582098801116
1564673400	4.2	4.28301923768091
1564674000	4.251	4.208192505793898
1564674600	4.23	4.241365890415623
1564675800	4.263	4.231610079456749
1564676400	4.21	4.2561304843145376
1564677000	4.324	4.216639748426877
1564677600	4.298	4.304519676063329
1564678200	4.023	4.300451459379239
1564678800	4.248	4.062121537262749
1564679400	4.202	4.213160575215394
1564680000	4.306	4.207498478912569
1564680600	4.291	4.288111252763365
1564681200	4.359	4.291687599823288
1564681800	3.942	4.34638373103289
1564682400	4.194	3.9996162608589763
1564683000	4.276	4.156112741038717
1564683600	4.338	4.261560980985806
1564684200	4.051	4.3264079541896
1564684800	4.195	4.0926897790273005
1564685400	3.934	4.171788222553851
1564686000	3.629	3.968554705597905
1564686600	3.583	3.6581710566942918
1564687200	3.657	3.5845748143294154
1564687800	4.164	3.6467041396896627
1564688400	4.14	4.098396343049743
1564689000	3.892	4.141821961133114
1564689600	3.679	3.923445830996413
1564690200	3.526	3.699616276882752
1564690800	3.691	3.536900280288658
1564691400	3.783	3.6713835215761192
1564692000	4.115	3.7694915871212746
1564692600	4.044	4.0684622624738065
1564693200	4.238	4.052338872511266
1564693800	4.108	4.207480412694099
1564694400	4.017	4.126082376640683
1564695000	4.049	4.028047619885859
1564695600	4.282	4.042242972895172
1564696200	4.572	4.245790248237214
1564696800	4.604	4.525849192194754
1564697400	4.513	4.595194044108737
1564698000	4.383	4.525362680225879
1564698600	4.332	4.4025433064617
1564699200	4.399	4.33848817609608
1564699800	4.263	4.386334768580682
1564700400	4.371	4.283349156801931
1564701000	4.291	4.352173539442319
1564701600	4.346	4.302225100429301
1564702200	4.295	4.335467234792185
1564702800	4.421	4.301496786388867
1564703400	4.348	4.399135726367483
1564704000	4.405	4.358087399961031
1564704600	4.426	4.393869043687863
1564705200	4.415	4.420473216843334
1564705800	4.339	4.414706860503222
1564706400	4.369	4.349590231293449
1564707000	4.394	4.3623150790367164
1564707600	4.344	4.388000632975256
1564708200	4.592	4.350309889140744
1564708800	4.421	4.551201903812941
1564709400	4.483	4.447388781232082
1564710000	4.473	4.470557769197638
1564710600	4.777	4.472199129676969
1564711200	4.697	4.727136211566102
1564711800	4.486	4.7056428828328745
1564712400	4.481	4.518949887463707
1564713000	4.5	4.479325868035428
1564713600	4.51	4.494284737619978
1564714200	4.456	4.5056594169403015
1564714800	4.507	4.46255784364158
1564715400	4.526	4.496102991920791
1564716000	4.428	4.5200650166877105
1564716600	4.53	4.442042455954994
1564717200	4.436	4.510927137419378
1564717800	4.496	4.449337116473934
1564718400	4.524	4.483769418992991
1564719000	4.533	4.516631800462201
1564719600	4.393	4.528622593801089
1564720200	4.464	4.414209505008792
1564720800	4.447	4.450287576699492
1564721400	4.28	4.447511971550022
1564722000	4.19	4.305567381601197
1564722600	4.124	4.2024541234513615
1564723200	4.28	4.132226533859422
1564723800	4.228	4.2545729010004045
1564724400	4.259	4.234539915644498
1564725000	4.276	4.2524472680141425
1564725600	4.22	4.271618161673544
1564726200	4.23	4.227154076976816
1564726800	4.235	4.226736829415193
1564727400	4.478	4.2325202292572035
1564728000	4.293	4.4388639564796755
1564728600	4.196	4.321629016886387
1564729200	4.417	4.209614895592767
1564729800	4.188	4.381379093554779
1564730400	4.036	4.222994584004864
1564731000	4.329	4.056505967645835
1564731600	4.052	4.284468983657715
1564732200	3.91	4.092157971615498
1564732800	3.779	3.9268745072455986
1564733400	4.13	3.7920518797262623
1564734000	4.093	4.081031442116597
1564734600	4.129	4.096577841238431
1564735200	4.001	4.121718467363646
1564735800	4.191	4.017345826158314
1564736400	4.196	4.161395919854594
1564737000	4.317	4.1934893568721545
1564737600	4.575	4.296507559348864
1564738200	4.487	4.53301603185104
1564738800	4.571	4.499043388601227
1564739400	4.667	4.554316550726267
1564740000	4.573	4.647381355886445
1564740600	4.616	4.585355549736947
1564741200	4.718	4.605298786123332
1564741800	4.773	4.696816295412792
1564742400	4.786	4.758404929283014
1564743000	4.333	4.7779943142619326
1564743600	4.203	4.406034247608077
1564744200	4.345	4.2219966659204715
1564744800	4.258	4.321231752993205
1564745400	4.295	4.27028977983946
1564746000	4.487	4.2874461256584295
1564746600	4.572	4.454921769289874
1564747200	4.545	4.555150813761797
1564747800	4.513	4.546410343603254
1564748400	4.48	4.515513114689043
1564749000	4.474	4.482927570667203
1564749600	4.379	4.472539028740255
1564750200	4.53	4.392690760566633
1564750800	4.543	4.503525805895828
1564751400	4.592	4.537881875351906
1564752000	4.545	4.58060597483133
1564752600	4.484	4.549725870099922
1564753200	4.493	4.4915442376394425
1564753800	4.455	4.4889583060931555
1564754400	4.357	4.458915320844112
1564755000	4.438	4.371222382967383
1564755600	4.353	4.4229103880757945
1564756200	4.443	4.365067247633907
1564756800	4.37	4.42648049899187
1564757400	4.414	4.380053089210265
1564758000	4.371	4.404871226483713
1564758600	4.528	4.376106078733593
1564759200	4.638	4.5006567600602825
1564759800	4.569	4.616580284037237
1564760400	4.429	4.577179829829771
1564761000	4.393	4.4501135717265585
1564761600	4.409	4.396887522828224
1564762200	4.381	4.404368838784805
1564762800	4.212	4.38362053773223
1564763400	4.491	4.237432183226087
1564764000	4.342	4.44694239846421
1564764600	4.376	4.364743013663647
1564765200	4.371	4.368649814916644
1564765800	4.31	4.369917939302581
1564766400	4.352	4.318131997474264
1564767000	4.28	4.343484004220741
1564767600	4.263	4.289898843991763
1564768200	4.214	4.264008306437325
1564768800	4.183	4.22001662650597
1564769400	4.315	4.186068284870935
1564770000	4.105	4.292882918651953
1564770600	4.249	4.135694181982225
1564771200	4.263	4.225485941113352
1564771800	4.356	4.259102318333789
1564772400	4.474	4.339541495332691
1564773000	4.263	4.452956697607284
1564773600	4.401	4.2957803371711405
1564774200	4.12	4.377472071928261
1564774800	4.217	4.162294246888986
1564775400	4.258	4.200511639670422
1564776000	4.216	4.249896214483504
1564776600	4.241	4.220909240351457
1564777200	3.998	4.235397958607509
1564777800	4.141	4.031602689813073
1564778400	4.198	4.11824699055335
1564779000	4.167	4.18753774990497
1564779600	4.172	4.170010961333274
1564780200	4.25	4.16945417763503
1564780800	4.184	4.236250637131049
1564781400	4.191	4.192592672277517
1564782000	4.257	4.188173873335294
1564782600	4.262	4.24505473356419
1564783200	4.116	4.259519973320021
1564783800	4.206	4.136700922059354
1564784400	4.184	4.190584683835839
1564785000	4.326	4.185663889019281
1564785600	4.273	4.302344177545909
1564786200	4.385	4.279800344456859
1564786800	4.503	4.365484534588123
1564787400	4.401	4.48171894166683
1564788000	4.468	4.415807090691277
1564788600	4.436	4.454885416146896
1564789200	4.428	4.439035116623874
1564789800	4.236	4.427151365985565
1564790400	4.359	4.265420782934504
1564791000	4.399	4.337978064083843
1564791600	4.406	4.390587151244093
1564792200	4.38	4.402833352787426
1564792800	4.417	4.382297433954233
1564793400	4.431	4.40896625057566
1564794000	4.542	4.426570645428389
1564794600	4.403	4.521436226391991
1564795200	4.367	4.424020482772321
1564795800	4.486	4.3709704581467665
1564796400	4.489	4.464708644675252
1564797000	4.427	4.485963422764413
1564797600	4.506	4.435038223526806
1564798200	4.514	4.490703092674946
1564798800	4.527	4.509950569424899
1564799400	4.549	4.522027149763796
1564800000	4.415	4.54236928732824
1564800600	4.497	4.435145514693167
1564801200	4.374	4.481310842103358
1564801800	4.424	4.392380507746052
1564802400	4.562	4.413862440906195
1564803000	4.315	4.5371605303258375
1564803600	4.104	4.354112828622748
1564804200	4.114	4.134836200798935
1564804800	4.282	4.110578735939054
1564805400	5.039	4.254835899908514
1564806000	5.042	4.95717344312549
1565313000	5.019	5.032723745420231
1565313600	5.019	5.014427178125256
1565314200	5.017	5.010434558000933
1565314800	5.025	5.0087961811668285
1565315400	5.009	5.0150087357624935
1565316000	5.016	5.003285039991201
1565316600	4.999	5.006261355382085
1565317200	5.02	4.993542466784394
1565317800	5.034	5.007843969999174
1565318400	5.04	5.0229022808565
1565319000	5.062	5.030222549286012
1565319600	5.078	5.0492908464394555
1565320200	5.074	5.0661943210784415
1565320800	5.072	5.065709724594527
1565321400	5.068	5.0633718161705055
1565322000	5.065	5.059749361631617
1565322600	5.082	5.056594582439564
1565323200	5.093	5.069991181100719
1565323800	5.081	5.081955960468165
1565324400	5.088	5.074079739956201
1565325000	5.081	5.077688678466909
1565325600	5.07	5.0731945659599065
1565326200	5.074	5.0629681671934215
1565326800	5.078	5.064308472707648
1565327400	5.079	5.068280807423696
1565328000	5.088	5.069799262825309
1565328600	5.089	5.077339048650707
1565329200	5.088	5.079735057819129
1565329800	5.093	5.079093415729979
1565330400	5.091	5.083006782436434
1565331000	5.091	5.082251675142178
1565331600	5.089	5.081898859190257
1565332200	5.09	5.080263653506675
1565332800	5.083	5.080728850752985
1565333400	5.079	5.07518260989357
1565334000	5.078	5.070677768074253
1565334600	5.069	5.0691567154331665
1565335200	5.069	5.061621728247602
1565335800	5.068	5.060042077495433
1565336400	5.07	5.059223888242635
1565337000	5.074	5.060685648991675
1565337600	5.075	5.064308472707648
1565338200	5.019	5.065826023152967
1565338800	5.017	5.02027729844239
1565340000	5.007	5.0087961811668285
1565340600	5.016	5.000262604623765
1565341200	5.035	5.005919897241509
1565341800	5.03	5.023041054121071
1565342400	5.036	5.022205296585783
1565343000	5.051	5.026256159513299
1565343600	5.052	5.039583082524037
1565344200	5.056	5.042991603741157
1565344800	5.059	5.046440322457769
1565345400	5.064	5.049591240098777
1565346000	5.068	5.054206383259073
1565346600	5.072	5.058351093314751
1565347200	5.064	5.062322530410594
1565347800	5.068	5.056478272391593
1565348400	5.065	5.058351093314751
1565349000	5.067	5.056594582439564
1565349600	5.065	5.057706872126353
1565350200	5.07	5.0564196097834255
1565350800	5.073	5.06016250876927
1565351400	5.072	5.063490047704663
1565352000	5.066	5.063196558407905
1565352600	5.043	5.058113693543367
1565353200	5.043	5.038258689335905
1565353800	5.052	5.034234937751641
1565354400	5.051	5.04160690300124
1565355000	5.058	5.042346781813064
1565355600	5.06	5.047905002072944
1565356200	5.056	5.050757698592215
1565356800	5.068	5.047832798426211
1565357400	5.071	5.056962494706722
1565358000	5.063	5.061504056831769
1565358600	5.076	5.055484921051229
1565359200	5.074	5.064728712886591
1565359800	5.064	5.065358506814872
1565360400	5.047	5.056830007975273
1565361000	5.053	5.041174544932895
1565361600	5.056	5.043117157665681
1565362200	5.052	5.046613864922689
1565362800	5.04	5.043861827072392
1565363400	5.025	5.0333467538379635
1565364000	5.047	5.018983342941362
1565364600	5.055	5.034421649389681
1565365200	5.012	5.044755546736867
1565365800	5.009	5.011001523167164
1565366400	5.009	5.001038676342902
1565367000	4.991	5.000523551192092
1565367600	5.008	4.985784889762285
1565368200	4.993	4.996638136581565
1565368800	4.979	4.9872486706577135
1565369400	4.998	4.973203918495458
1565370000	4.961	4.986401784919713
1565370600	4.959	4.959345282624984
1565371200	4.98	4.951354270505943
1565371800	5.007	4.968256591068123
1565372400	5.008	4.993965112009026
1565373000	5.016	4.999361249560064
1565373600	5.022	5.006090555306624
1565374200	5.022	5.012378063713232
1565374800	5.02	5.013408514435121
1565375400	5.015	5.011770245726664
1565376000	5.015	5.007330509964409
1565376600	5.006	5.006469755345982
1565377200	5.005	4.999098602947252
1565377800	5.012	4.996731444837215
1565378400	5.012	5.002298356760124
1565379000	5.021	5.003496504345711
1565379600	4.993	5.010873868157561
1565380200	4.976	4.989504907300863
1565380800	4.974	4.97074805799166
1565381400	4.99	4.966200156292822
1565382000	4.995	4.978989561880424
1565382600	4.998	4.985801208123817
1565383200	5.003	4.989112942924914
1565383800	4.983	4.993724214088301
1565384400	5.009	4.9782016484127425
1565385000	5.013	4.996112111421902
1565385600	5.023	5.003801859469382
1565386200	5.027	5.012684815687689
1565386800	5.019	5.017677208331836
1565387400	5.03	5.011815089159652
1565388000	5.026	5.019450748246315
1565388600	5.027	5.018064902001557
1565389200	5.025	5.01819343232556
1565389800	5.029	5.016727706867949
1565390400	5.02	5.019659935173497
1565391000	5.016	5.012980037321153
1565391600	5.02	5.008149438558983
1565392200	5.004	5.010738722972248
1565392800	4.941	4.9983267026177804
1565393400	4.927	4.944064095015404
1565394000	4.92	4.921731355510298
1565394600	4.935	4.913624502909598
1565395200	4.921	4.9247657096002
1565395800	4.965	4.91579697545882
1565396400	4.979	4.949624761690019
1565397000	5.006	4.968441569115627
1565397600	4.997	4.992975519199188
1565398200	5.003	4.990178384099475
1565398800	4.988	4.993553765758339
1565399400	4.978	4.982293361344143
1565400000	4.997	4.9715268470037834
1565400600	5.001	4.98541208912076
1565401200	4.998	4.991913769244848
1565401800	5.005	4.990138733411245
1565402400	5.005	4.995364326931602
1565403000	4.995	4.996560072204172
1565403600	4.995	4.988368577268398
1565404200	4.986	4.986653625959005
1565404800	4.989	4.979279543841637
1565405400	4.993	4.980200240312985
1565406000	4.988	4.983990880995105
1565406600	4.97	4.980575143312322
1565407200	4.976	4.9649765059111335
1565407800	4.978	4.966822513292917
1565408400	4.987	4.969479953991591
1565409000	4.993	4.97720211300212
1565409600	4.998	4.9836507800170455
1565410200	5.018	4.9887721048302485
1565410800	5.025	5.006032545556621
1565411400	5.034	5.015179991076755
1565412000	5.005	5.023757990943871
1565412600	5.017	5.001584343567599
1565413200	5.052	5.006399360914543
1565413800	5.036	5.037173520930953
1565414400	5.047	5.030075900997137
1565415000	5.055	5.036303629199011
1565415600	5.055	5.044755546736867
1565416200	5.074	5.046142819547062
1565416800	5.075	5.061707525117176
1565417400	5.061	5.065826023152967
1565418000	5.052	5.054554161791984
1565418600	5.077	5.04473568348217
1565419200	5.065	5.063652386879691
1565419800	5.043	5.05817596861839
1565420400	5.039	5.0380822037918005
1565421000	5.028	5.030960287300679
1565421600	5.039	5.021263177214164
1565422200	5.033	5.028371658986364
1565422800	5.018	5.025354745055117
1565423400	5.084	5.012038231310376
1565424000	5.094	5.06368836782945
1565424600	5.086	5.08312406216093
1565425200	5.087	5.07834204473236
1565425800	5.065	5.077747588822837
1565426400	5.05	5.059946860342647
1565427000	5.04	5.043802469532162
1565427600	5.035	5.032997339866879
1565428200	5.03	5.027165334025481
1565428800	5.029	5.022205296585783
1565429400	5.023	5.020521551222018
1565430000	4.994	5.015435733950101
1565430600	4.994	4.990671233159101
1565431200	4.993	4.985663155276225
1565431800	4.991	4.984843512814016
1565432400	5.013	4.9830334718129725
1565433000	5.017	5.000744272311294
1565433600	5.013	5.007765584809524
1565434200	5.011	5.005175472436501
1565434800	4.993	5.00284896696367
1565435400	4.931	4.9877674127365585
1565436000	4.921	4.933973935375939
1565436600	4.933	4.915119840551167
1565437200	4.937	4.923288834687568
1565437800	4.976	4.928581645371253
1565438400	4.988	4.961314649834883
1565439000	4.979	4.977684744496315
1565439600	5.007	4.972345944176968
1565440200	4.997	4.9937976155013635
1565440800	4.998	4.99035057775395
1565441400	4.995	4.989454328737031
1565442000	5.001	4.987166704026313
1565442600	5.031	4.991572923963778
1565443200	5.018	5.017218403232094
1565443800	5.016	5.011690461711032
1565444400	5.012	5.007804894416058
1565445000	5.024	5.004184218486047
1565445600	5.033	5.013334320091802
1565446200	5.027	5.022766706653719
1565446800	5.035	5.0194029087839205
1565447400	5.038	5.024920942680052
1565448000	5.052	5.028756419891195
1565448600	5.051	5.040746312367151
1565449200	5.049	5.042346781813064
1565449800	5.056	5.040535816771101
1565450400	5.063	5.045920588428062
1565451000	5.173	5.052866663082275
1565451600	5.191	5.144581553427978
1565452800	5.188	5.178211772410175
1565453400	5.19	5.179051145087726
1565454000	5.186	5.180128026305877
1565454600	5.184	5.177239022122035
1565455200	5.175	5.174875197943173
1565455800	5.175	5.167180236975822
1565456400	5.168	5.165530505437176
1565457000	5.15	5.159827979622736
1565457600	5.166	5.143885825816888
1565458200	5.161	5.153669325590063
1565458800	5.154	5.152480825853782
1565459400	5.154	5.1458653522400475
1565460000	5.171	5.144595456592711
1565460600	5.163	5.15846891262507
1565461200	5.171	5.1550231724857865
1565461800	5.167	5.16008931739638
1565462400	5.141	5.1582819549599845
1565463000	5.148	5.136374783922047
1565463600	5.118	5.137358929997642
1565464200	5.104	5.114163082399455
1565464800	5.104	5.097318218360076
1565465400	5.101	5.094823127384572
1565466000	5.082	5.092371489946068
1565466600	5.142	5.0763200173510095
1565467200	5.114	5.122155208972934
1565467800	5.109	5.109809888203495
1565468400	5.13	5.10068515479968
1565469000	5.141	5.116969469742216
1565469600	5.144	5.129676812995829
1565470200	5.157	5.134093392684324
1565470800	5.154	5.145245458789692
1565471400	5.147	5.145138701062333
1565472000	5.159	5.138887184001623
1565472600	5.155	5.147415791955643
1565473200	5.153	5.1463169267151905
1565473800	5.16	5.14396084294864
1565474400	5.159	5.149310014715193
1565475000	5.15	5.149759648413591
1565475600	5.152	5.142241244924754
1565476200	5.154	5.142241581890272
1565476800	5.152	5.14423412905126
1565477400	5.163	5.142964274726198
1565478000	5.159	5.151578619608617
1565478600	5.161	5.150304593905268
1565479200	5.169	5.151209334602701
1565479800	5.165	5.158096351821257
1565480400	5.161	5.1562873612515645
1565481000	5.165	5.152298680758485
1565481600	5.162	5.154833661264079
1565482200	5.157	5.153113728391341
1565482800	5.158	5.148492496991474
1565483400	5.15	5.14840061162626
1565484000	5.136	5.1420593261610765
1565484600	5.139	5.12919368826495
1565485200	5.142	5.129114754078981
1565485800	5.119	5.13210181557411
1565486400	5.119	5.113884143918931
1565487000	5.117	5.109744135457476
1565487600	5.125	5.1081105516281236
1565488200	5.109	5.114291288729561
1565488800	5.116	5.102655464901831
1565489400	5.099	5.105517322518061
1565490000	5.12	5.092879177493252
1565490600	5.134	5.10703158126995
1565491200	5.14	5.122180338678372
1565491800	5.162	5.1295733981795815
1565492400	5.178	5.148617651819495
1565493000	5.174	5.165620365353323
1565493600	5.172	5.165264363853473
1565494200	5.168	5.162903581733084
1565494800	5.165	5.159279315189952
1565495400	5.182	5.156105056973458
1565496000	5.193	5.169425039868662
1565496600	5.181	5.181475272174052
1565497200	5.188	5.173724118962188
1565497800	5.181	5.177218276413868
1565498400	5.17	5.172800796025191
1565499000	5.174	5.162557895881166
1565499600	5.178	5.163804743715125
1565500200	5.179	5.167792947900766
1565500800	5.188	5.169337420068831
1565501400	5.189	5.17685380851709
1565502000	5.188	5.179313717514641
1565502600	5.193	5.178683176456761
1565503200	5.191	5.182571218588524
1565503800	5.191	5.181861419380384
1565504400	5.189	5.181493279103842
1565505000	5.19	5.1798651474841835
1565505600	5.183	5.18031157357225
1565506200	5.179	5.1747972563453795
1565506800	5.178	5.1702530661005826
1565507400	5.169	5.168705591863906
1565508000	5.169	5.161192413899146
1565508600	5.168	5.1595471984177435
1565509200	5.17	5.158732168834386
1565509800	5.174	5.160180408949105
1565510400	5.175	5.163804743715125
1565511000	5.119	5.165348054557306
1565511600	5.117	5.119963992987932
1565512800	5.107	5.1081105516281236
1565513400	5.116	5.099587829967954
1565514000	5.13	5.105163949236218
1565514600	5.136	5.118202171237856
1565515800	5.151	5.12559195350689
1565516400	5.152	5.138916230431605
1565517000	5.156	5.14242200474062
1565517600	5.159	5.145865869200322
1565518200	5.164	5.149035406204524
1565518800	5.168	5.153656210164644
1565519400	5.172	5.15782365637175
1565520000	5.164	5.16181088539348
1565520600	5.168	5.156020692588756
1565521200	5.165	5.15782365637175
1565521800	5.167	5.156105056973458
1565522400	5.165	5.157189681528524
1565523000	5.17	5.155922921106226
1565523600	5.173	5.15963583741237
1565524200	5.172	5.162989563971786
1565524800	5.166	5.162721038342156
1565525400	5.143	5.1576499142646615
1565526000	5.143	5.137819113731804
1565526600	5.152	5.133636760701719
1565527200	5.151	5.140983329256099
1565527800	5.158	5.141786903885886
1565528400	5.16	5.147317767794137
1565529000	5.156	5.15021275368837
1565529600	5.168	5.147313780217639
1565530200	5.171	5.156378964108301
1565530800	5.163	5.160995622865112
1565531400	5.176	5.1550231724857865
1565532000	5.174	5.164168432171364
1565532600	5.164	5.164898432824176
1565533200	5.147	5.156386975508266
1565533800	5.153	5.140709650264036
1565534400	5.156	5.142517509603047
1565535000	5.152	5.1460462703096645
1565535600	5.14	5.143326619248559
1565536200	5.125	5.132817558111894
1565536800	5.147	5.118412401500809
1565537400	5.155	5.133695649733063
1565538000	5.073	5.144150051665002
1565538600	5.091	5.078849218942831
1565539200	5.088	5.078751624729774
1565539800	5.09	5.079446141665061
1565540400	5.086	5.080552894872685
1565541000	5.084	5.077634685765669
1565541600	5.075	5.075294291235971
1565542200	5.075	5.067584234733602
1565542800	5.068	5.066001167698586
1565543400	5.05	5.060276171723812
1565544000	5.066	5.044330702734841
1565544600	5.054	5.054287800626398
1565545200	5.054	5.047248096721871
1565546400	5.071	5.0451502948176286
1565547000	5.063	5.05907579561291
1565547600	5.071	5.055484921051229
1565548200	5.067	5.060633369315277
1565548800	5.041	5.058756103606123
1565549400	5.048	5.0368017669440786
1565550000	5.018	5.037984351716893
1565550600	5.004	5.014663547204281
1565551200	5.004	4.9979801497765255
1565551800	5.001	4.995569283651836
1565552400	4.982	4.993111052638206
1565553000	5.042	4.977037853499672
1565553600	5.014	5.02311929220895
1565554200	5.009	5.0103410825907275
1565554800	5.03	5.001382779463529
1565555400	5.041	5.017748015531611
1565556000	5.044	5.030354449230295
1565556600	5.057	5.03470761954961
1565557200	5.054	5.045877014703921
1565557800	5.047	5.045672782392787
1565558400	5.059	5.039421952787232
1565559000	5.055	5.048033173159561
1565559600	5.053	5.046839999056383
1565560200	5.06	5.044505867869634
1565560800	5.059	5.049889558714577
1565561400	5.05	5.050287601129746
1565562000	5.052	5.042749828971712
1565562600	5.054	5.042817998569218
1565563200	5.052	5.044802704255483
1565563800	5.063	5.04351329952453
1565564400	5.059	5.052174156010493
1565565000	5.061	5.050811423708221
1565565600	5.069	5.051750326378171
1565566200	5.065	5.058648136813583
1565566800	5.061	5.056769703344135
1565567400	5.065	5.052797363972788
1565568000	5.062	5.055372904934368
1565568600	5.057	5.05361545447015
1565569200	5.058	5.049000416141672
1565569800	5.05	5.04894651058381
1565570400	5.036	5.042574888599527
1565571000	5.039	5.029725834568258
1565571600	5.042	5.029748198642902
1565572200	5.019	5.032723745420231
1565572800	5.019	5.014427178125256
1565573400	5.017	5.010434558000933
1565574000	5.025	5.0087961811668285
1565574600	5.009	5.0150087357624935
1565575200	5.016	5.003285039991201
1565575800	4.999	5.006261355382085
1565576400	5.02	4.993542466784394
1565577000	5.034	5.007843969999174
1565577600	5.04	5.0229022808565
1565578200	5.062	5.030222549286012
1565578800	5.078	5.0492908464394555
1565579400	5.074	5.0661943210784415
1565580000	5.072	5.065709724594527
1565580600	5.068	5.0633718161705055
1565581200	5.065	5.059749361631617
1565581800	5.082	5.056594582439564
1565582400	5.093	5.069991181100719
1565583000	5.081	5.081955960468165
1565583600	5.088	5.074079739956201
1565584200	5.081	5.077688678466909
1565584800	5.07	5.0731945659599065
1565585400	5.074	5.0629681671934215
1565586000	5.078	5.064308472707648
1565586600	5.079	5.068280807423696
1565587200	5.088	5.069799262825309
1565587800	5.089	5.077339048650707
1565588400	5.088	5.079735057819129
1565589000	5.093	5.079093415729979
1565589600	5.091	5.083006782436434
1565590200	5.091	5.082251675142178
1565590800	5.089	5.081898859190257
1565591400	5.09	5.080263653506675
1565592000	5.083	5.080728850752985
1565592600	5.079	5.07518260989357
1565593200	5.078	5.070677768074253
1565593800	5.069	5.0691567154331665
1565594400	5.069	5.061621728247602
1565595000	5.068	5.060042077495433
1565595600	5.07	5.059223888242635
1565596200	5.074	5.060685648991675
1565596800	5.075	5.064308472707648
1565597400	5.019	5.065826023152967
1565598000	5.017	5.02027729844239
1565599200	5.007	5.0087961811668285
1565599800	5.016	5.000262604623765
1565600400	5.035	5.005919897241509
1565601000	5.03	5.023041054121071
1565601600	5.036	5.022205296585783
1565602200	5.051	5.026256159513299
1565602800	5.052	5.039583082524037
1565603400	5.056	5.042991603741157
1565604000	5.059	5.046440322457769
1565604600	5.064	5.049591240098777
1565605200	5.068	5.054206383259073
1565605800	5.072	5.058351093314751
1565606400	5.064	5.062322530410594
1565607000	5.068	5.056478272391593
1565607600	5.065	5.058351093314751
1565608200	5.067	5.056594582439564
1565608800	5.065	5.057706872126353
1565609400	5.07	5.0564196097834255
1565610000	5.073	5.06016250876927
1565610600	5.072	5.063490047704663
1565611200	5.066	5.063196558407905
1565611800	5.043	5.058113693543367
1565612400	5.043	5.038258689335905
1565613000	5.052	5.034234937751641
1565613600	5.051	5.04160690300124
1565614200	5.058	5.042346781813064
1565614800	5.06	5.047905002072944
1565615400	5.056	5.050757698592215
1565616000	5.068	5.047832798426211
1565616600	5.071	5.056962494706722
1565617200	5.063	5.061504056831769
1565617800	5.076	5.055484921051229
1565618400	5.074	5.064728712886591
1565619000	5.064	5.065358506814872
1565619600	5.047	5.056830007975273
1565620200	5.053	5.041174544932895
1565620800	5.056	5.043117157665681
1565621400	5.052	5.046613864922689
1565622000	5.04	5.043861827072392
1565622600	5.025	5.0333467538379635
1565623200	5.047	5.018983342941362
1565623800	5.055	5.034421649389681
1565624400	5.012	5.044755546736867
1565625000	5.009	5.011001523167164
1565625600	5.009	5.001038676342902
1565626200	4.991	5.000523551192092
1565626800	5.008	4.985784889762285
1565627400	4.993	4.996638136581565
1565628000	4.979	4.9872486706577135
1565628600	4.998	4.973203918495458
1565629200	4.961	4.986401784919713
1565629800	4.959	4.959345282624984
1565630400	4.98	4.951354270505943
1565631000	5.007	4.968256591068123
1565631600	5.008	4.993965112009026
1565632200	5.016	4.999361249560064
1565632800	5.022	5.006090555306624
1565633400	5.022	5.012378063713232
1565634000	5.02	5.013408514435121
1565634600	5.015	5.011770245726664
1565635200	5.015	5.007330509964409
1565635800	5.006	5.006469755345982
1565636400	5.005	4.999098602947252
1565637000	5.012	4.996731444837215
1565637600	5.012	5.002298356760124
1565638200	5.021	5.003496504345711
1565638800	4.993	5.010873868157561
1565639400	4.976	4.989504907300863
1565640000	4.974	4.97074805799166
1565640600	4.99	4.966200156292822
1565641200	4.995	4.978989561880424
1565641800	4.998	4.985801208123817
1565642400	5.003	4.989112942924914
1565643000	5.013	4.993724214088301
1565643600	5.023	5.002777527616179
1565645400	5.027	5.012684815687689
1565646000	5.019	5.017677208331836
1565646600	5.03	5.011815089159652
1565647200	5.026	5.019450748246315
1565647800	5.027	5.018064902001557
1565648400	5.025	5.01819343232556
1565649000	5.029	5.016727706867949
1565649600	5.02	5.019659935173497
1565650200	5.016	5.012980037321153
1565650800	5.02	5.008149438558983
1565651400	5.004	5.010738722972248
1565652000	4.941	4.9983267026177804
1565652600	4.927	4.944064095015404
1565653200	4.92	4.921731355510298
1565653800	4.935	4.913624502909598
1565654400	4.921	4.9247657096002
1565655000	4.965	4.91579697545882
1565655600	4.979	4.949624761690019
1565656200	5.006	4.968441569115627
1565656800	4.997	4.992975519199188
1565657400	5.003	4.990178384099475
1565658000	4.988	4.993553765758339
1565658600	4.978	4.982293361344143
1565659200	4.997	4.9715268470037834
1565659800	5.001	4.98541208912076
1565660400	4.998	4.991913769244848
1565661000	5.005	4.990138733411245
1565661600	5.005	4.995364326931602
1565662200	4.995	4.996560072204172
1565662800	4.995	4.988368577268398
1565663400	4.986	4.986653625959005
1565664000	4.989	4.979279543841637
1565664600	4.993	4.980200240312985
1565665200	4.988	4.983990880995105
1565665800	4.97	4.980575143312322
1565666400	4.976	4.9649765059111335
1565667000	4.978	4.966822513292917
1565667600	4.987	4.969479953991591
1565668200	4.993	4.97720211300212
1565668800	4.998	4.9836507800170455
1565669400	5.018	4.9887721048302485
1565670000	5.025	5.006032545556621
1565670600	5.034	5.015179991076755
1565671200	5.005	5.023757990943871
1565671800	5.017	5.001584343567599
1565672400	5.052	5.006399360914543
1565673000	5.036	5.037173520930953
1565673600	5.047	5.030075900997137
1565674200	5.055	5.036303629199011
1565674800	5.055	5.044755546736867
1565675400	5.074	5.046142819547062
1565676000	5.075	5.061707525117176
1565676600	5.061	5.065826023152967
1565677200	5.052	5.054554161791984
1565677800	5.077	5.04473568348217
1565678400	5.065	5.063652386879691
1565679000	5.043	5.05817596861839
1565679600	5.039	5.0380822037918005
1565680200	5.028	5.030960287300679
1565680800	5.039	5.021263177214164
1565681400	5.033	5.028371658986364
1565682000	5.018	5.025354745055117
1565682600	5.084	5.012038231310376
1565683200	5.094	5.06368836782945
1565683800	5.086	5.08312406216093
1565684400	5.087	5.07834204473236
1565685000	5.065	5.077747588822837
1565685600	5.05	5.059946860342647
1565686200	5.04	5.043802469532162
1565686800	5.035	5.032997339866879
1565687400	5.03	5.027165334025481
1565688000	5.029	5.022205296585783
1565688600	5.023	5.020521551222018
1565689200	4.994	5.015435733950101
1565689800	4.994	4.990671233159101
1565690400	4.993	4.985663155276225
1565691000	4.991	4.984843512814016
1565691600	5.013	4.9830334718129725
1565692200	5.017	5.000744272311294
1565692800	5.013	5.007765584809524
1565693400	5.011	5.005175472436501
1565694000	4.993	5.00284896696367
1565694600	4.931	4.9877674127365585
1565695200	4.921	4.933973935375939
1565695800	4.933	4.915119840551167
1565696400	4.937	4.923288834687568
1565697000	4.976	4.928581645371253
1565697600	4.988	4.961314649834883
1565698200	4.979	4.977684744496315
1565698800	5.007	4.972345944176968
1565699400	4.997	4.9937976155013635
1565700000	4.998	4.99035057775395
1565700600	4.995	4.989454328737031
1565701200	5.001	4.987166704026313
1565701800	5.031	4.991572923963778
1565702400	5.016	5.017218403232094
1565703000	5.012	5.010054245032455
1565704200	5.024	5.004184218486047
1565704800	5.033	5.013334320091802
1565705400	5.027	5.022766706653719
1565706000	5.035	5.0194029087839205
1565706600	5.038	5.024920942680052
1565707200	5.052	5.028756419891195
1565707800	5.051	5.040746312367151
1565708400	5.049	5.042346781813064
1565709000	5.056	5.040535816771101
1565709600	5.063	5.045920588428062
1565710200	5.068	5.052866663082275
1565710800	5.073	5.058176986321569
1565711400	5.091	5.063141070113615
1565712000	5.088	5.078751624729774
1565712600	5.09	5.079446141665061
1565713200	5.086	5.080552894872685
1565713800	5.084	5.077634685765669
1565714400	5.075	5.075294291235971
1565715000	5.075	5.067584234733602
1565715600	5.068	5.066001167698586
1565716200	5.05	5.060276171723812
1565716800	5.066	5.044330702734841
1565717400	5.061	5.054287800626398
1565718000	5.054	5.052972387035144
1565718600	5.071	5.046371475602338
1565719800	5.063	5.05907579561291
1565720400	5.071	5.055484921051229
1565721000	5.067	5.060633369315277
1565721600	5.048	5.058756103606123
1565722200	5.018	5.042520150535005
1565723400	5.004	5.014663547204281
1565724000	5.004	4.9979801497765255
1565724600	5.001	4.995569283651836
1565725200	4.982	4.993111052638206
1565725800	5.042	4.977037853499672
1565726400	5.009	5.02311929220895
1565727000	5.03	5.00625639823533
1565728200	5.041	5.017748015531611
1565728800	5.044	5.030354449230295
1565729400	5.057	5.03470761954961
1565730000	5.054	5.045877014703921
1565730600	5.047	5.045672782392787
1565731200	5.059	5.039421952787232
1565731800	5.055	5.048033173159561
1565732400	5.053	5.046839999056383
1565733000	5.06	5.044505867869634
1565733600	5.059	5.049889558714577
1565734200	5.05	5.050287601129746
1565734800	5.052	5.042749828971712
1565735400	5.054	5.042817998569218
1565736000	5.052	5.044802704255483
1565736600	5.063	5.04351329952453
1565737200	5.059	5.052174156010493
1565737800	5.061	5.050811423708221
1565738400	5.069	5.051750326378171
1565739000	5.065	5.058648136813583
1565739600	5.061	5.056769703344135
1565740200	5.065	5.052797363972788
1565740800	5.062	5.055372904934368
1565741400	5.057	5.05361545447015
1565742000	5.058	5.049000416141672
1565742600	5.05	5.04894651058381
1565743200	5.036	5.042574888599527
1565743800	5.039	5.029725834568258
1565744400	5.042	5.029748198642902
1565745000	5.019	5.032723745420231
1565745600	5.019	5.014427178125256
1565746200	5.017	5.010434558000933
1565746800	5.025	5.0087961811668285
1565747400	5.009	5.0150087357624935
1565748000	5.016	5.003285039991201
1565748600	4.999	5.006261355382085
1565749200	5.02	4.993542466784394
1565749800	5.034	5.007843969999174
1565750400	5.04	5.0229022808565
1565751000	5.062	5.030222549286012
1565751600	5.078	5.0492908464394555
1565752200	5.074	5.0661943210784415
1565752800	5.072	5.065709724594527
1565753400	5.068	5.0633718161705055
1565754000	5.065	5.059749361631617
1565754600	5.082	5.056594582439564
1565755200	5.093	5.069991181100719
1565755800	5.081	5.081955960468165
1565756400	5.088	5.074079739956201
1565757000	5.081	5.077688678466909
1565757600	5.07	5.0731945659599065
1565758200	5.074	5.0629681671934215
1565758800	5.078	5.064308472707648
1565759400	5.079	5.068280807423696
1565760000	5.088	5.069799262825309
1565760600	5.089	5.077339048650707
1565761200	5.088	5.079735057819129
1565761800	5.093	5.079093415729979
1565762400	5.091	5.083006782436434
1565763000	5.091	5.082251675142178
1565763600	5.089	5.081898859190257
1565764200	5.059	5.080263653506675
1565764800	5.064	5.055405596543896
1565778000	5.068	5.054206383259073
1565778600	5.072	5.058351093314751
1565779200	5.064	5.062322530410594
1565779800	5.068	5.056478272391593
1565780400	5.065	5.058351093314751
1565781000	5.067	5.056594582439564
1565781600	5.065	5.057706872126353
1565782200	5.07	5.0564196097834255
1565782800	5.073	5.06016250876927
1565783400	5.072	5.063490047704663
1565784000	5.066	5.063196558407905
1565784600	5.043	5.058113693543367
1565785200	5.043	5.038258689335905
1565785800	5.052	5.034234937751641
1565786400	5.051	5.04160690300124
1565787000	5.058	5.042346781813064
1565787600	5.06	5.047905002072944
1565788200	5.056	5.050757698592215
1565788800	5.068	5.047832798426211
1565789400	5.071	5.056962494706722
1565790000	5.063	5.061504056831769
1565790600	5.076	5.055484921051229
1565791200	5.074	5.064728712886591
1565791800	5.064	5.065358506814872
1565792400	5.047	5.056830007975273
1565793000	5.053	5.041174544932895
1565793600	5.056	5.043117157665681
1565794200	5.052	5.046613864922689
1565794800	5.04	5.043861827072392
1565795400	5.025	5.0333467538379635
1565796000	5.047	5.018983342941362
1565796600	5.055	5.034421649389681
1565797200	5.012	5.044755546736867
1565797800	5.009	5.011001523167164
1565798400	5.009	5.001038676342902
1565799000	4.991	5.000523551192092
1565799600	5.008	4.985784889762285
1565800200	4.993	4.996638136581565
1565800800	4.979	4.9872486706577135
1565801400	4.998	4.973203918495458
1565802000	4.961	4.986401784919713
1565802600	4.959	4.959345282624984
1565803200	4.98	4.951354270505943
1565803800	5.007	4.968256591068123
1565804400	5.008	4.993965112009026
1565805000	5.016	4.999361249560064
1565805600	5.022	5.006090555306624
1565806200	5.022	5.012378063713232
1565806800	5.02	5.013408514435121
1565807400	5.015	5.011770245726664
1565808000	5.015	5.007330509964409
1565808600	5.006	5.006469755345982
1565809200	5.005	4.999098602947252
1565809800	5.012	4.996731444837215
1565810400	5.012	5.002298356760124
1565811000	5.021	5.003496504345711
1565811600	4.993	5.010873868157561
1565812200	4.976	4.989504907300863
1565812800	4.974	4.97074805799166
1565813400	4.99	4.966200156292822
1565814000	4.995	4.978989561880424
1565814600	4.998	4.985801208123817
1565815200	5.003	4.989112942924914
1565815800	4.983	4.993724214088301
1565816400	5.009	4.9782016484127425
1565817000	5.013	4.996112111421902
1565817600	5.023	5.003801859469382
1565818200	5.027	5.012684815687689
1565818800	5.019	5.017677208331836
1565819400	5.03	5.011815089159652
1565820000	5.026	5.019450748246315
1565820600	5.027	5.018064902001557
1565821200	5.025	5.01819343232556
1565821800	5.029	5.016727706867949
1565822400	5.02	5.019659935173497
1565823000	5.016	5.012980037321153
1565823600	5.02	5.008149438558983
1565824200	5.004	5.010738722972248
1565824800	4.941	4.9983267026177804
1565825400	4.927	4.944064095015404
1565826000	4.92	4.921731355510298
1565826600	4.935	4.913624502909598
1565827200	4.921	4.9247657096002
1565827800	4.965	4.91579697545882
1565828400	4.979	4.949624761690019
1565829000	5.006	4.968441569115627
1565829600	4.997	4.992975519199188
1565830200	5.003	4.990178384099475
1565830800	4.988	4.993553765758339
1565831400	4.978	4.982293361344143
1565832000	4.997	4.9715268470037834
1565832600	5.001	4.98541208912076
1565833200	4.998	4.991913769244848
1565833800	5.005	4.990138733411245
1565834400	5.005	4.995364326931602
1565835000	4.995	4.996560072204172
1565835600	4.995	4.988368577268398
1565836200	4.986	4.986653625959005
1565836800	4.989	4.979279543841637
1565837400	4.993	4.980200240312985
1565838000	4.988	4.983990880995105
1565838600	4.97	4.980575143312322
1565839200	4.976	4.9649765059111335
1565839800	4.978	4.966822513292917
1565840400	4.987	4.969479953991591
1565841000	4.993	4.97720211300212
1565841600	4.998	4.9836507800170455
1565842200	5.018	4.9887721048302485
1565842800	5.025	5.006032545556621
1565843400	5.034	5.015179991076755
1565844000	5.005	5.023757990943871
1565844600	5.017	5.001584343567599
1565845200	5.052	5.006399360914543
1565845800	5.036	5.037173520930953
1565846400	5.047	5.030075900997137
1565847000	5.055	5.036303629199011
1565847600	5.055	5.044755546736867
1565848200	5.074	5.046142819547062
1565848800	5.075	5.061707525117176
1565849400	5.061	5.065826023152967
1565850000	5.052	5.054554161791984
1565850600	5.077	5.04473568348217
1565851200	5.065	5.063652386879691
1565851800	5.043	5.05817596861839
1565852400	5.039	5.0380822037918005
1565853000	5.028	5.030960287300679
1565853600	5.039	5.021263177214164
1565854200	5.033	5.028371658986364
1565854800	5.018	5.025354745055117
1565855400	5.094	5.012038231310376
1565856000	5.086	5.071941258776175
1565857200	5.087	5.07834204473236
1565857800	5.065	5.077747588822837
1565858400	5.04	5.059946860342647
1565859000	5.035	5.035631514571496
1565860200	5.03	5.027165334025481
1565860800	5.029	5.022205296585783
1565861400	5.023	5.020521551222018
1565862000	4.994	5.015435733950101
1565862600	4.994	4.990671233159101
1565863200	4.993	4.985663155276225
1565863800	4.991	4.984843512814016
1565864400	5.013	4.9830334718129725
1565865000	5.017	5.000744272311294
1565865600	5.013	5.007765584809524
1565866200	5.011	5.005175472436501
1565866800	4.993	5.00284896696367
1565867400	4.931	4.9877674127365585
1565868000	4.921	4.933973935375939
1565868600	4.933	4.915119840551167
1565869200	4.937	4.923288834687568
1565869800	4.976	4.928581645371253
1565870400	4.988	4.961314649834883
1565871000	4.979	4.977684744496315
1565871600	5.007	4.972345944176968
1565872200	4.997	4.9937976155013635
1565872800	4.998	4.99035057775395
1565873400	4.995	4.989454328737031
1565874000	5.001	4.987166704026313
1565874600	5.031	4.991572923963778
1565875200	5.018	5.017218403232094
1565875800	5.016	5.011690461711032
1565876400	5.012	5.007804894416058
1565877000	5.024	5.004184218486047
1565877600	5.033	5.013334320091802
1565878200	5.027	5.022766706653719
1565878800	5.035	5.0194029087839205
1565879400	5.038	5.024920942680052
1565880000	5.052	5.028756419891195
1565880600	5.051	5.040746312367151
1565881200	5.049	5.042346781813064
1565881800	5.056	5.040535816771101
1565882400	5.063	5.045920588428062
1565883000	5.068	5.052866663082275
1565883600	5.173	5.058176986321569
1565884200	5.191	5.145392254848953
1565884800	5.188	5.178211772410175
1565885400	5.19	5.179051145087726
1565886000	5.186	5.180128026305877
1565886600	5.184	5.177239022122035
1565887200	5.175	5.174875197943173
1565887800	5.175	5.167180236975822
1565888400	5.168	5.165530505437176
1565889000	5.15	5.159827979622736
1565889600	5.166	5.143885825816888
1565890200	5.161	5.153669325590063
1565890800	5.154	5.152480825853782
1565891400	5.154	5.1458653522400475
1565892000	5.171	5.144595456592711
1565892600	5.163	5.15846891262507
1565893200	5.171	5.1550231724857865
1565893800	5.167	5.16008931739638
1565894400	5.141	5.1582819549599845
1565895000	5.148	5.136374783922047
1565895600	5.118	5.137358929997642
1565896200	5.104	5.114163082399455
1565896800	5.104	5.097318218360076
1565897400	5.101	5.094823127384572
1565898000	5.082	5.092371489946068
1565898600	5.142	5.0763200173510095
1565899200	5.114	5.122155208972934
1565899800	5.109	5.109809888203495
1565900400	5.13	5.10068515479968
1565901000	5.141	5.116969469742216
1565901600	5.144	5.129676812995829
1565902200	5.157	5.134093392684324
1565902800	5.154	5.145245458789692
1565903400	5.147	5.145138701062333
1565904000	5.159	5.138887184001623
1565904600	5.155	5.147415791955643
1565905200	5.153	5.1463169267151905
1565905800	5.16	5.14396084294864
1565906400	5.159	5.149310014715193
1565907000	5.15	5.149759648413591
1565907600	5.152	5.142241244924754
1565908200	5.154	5.142241581890272
1565908800	5.152	5.14423412905126
1565909400	5.163	5.142964274726198
1565910000	5.159	5.151578619608617
1565910600	5.161	5.150304593905268
1565911200	5.169	5.151209334602701
1565911800	5.165	5.158096351821257
1565912400	5.161	5.1562873612515645
1565913000	5.165	5.152298680758485
1565913600	5.162	5.154833661264079
1565914200	5.157	5.153113728391341
1565914800	5.158	5.148492496991474
1565915400	5.15	5.14840061162626
1565916000	5.136	5.1420593261610765
1565916600	5.139	5.12919368826495
1565917200	5.142	5.129114754078981
1565917800	5.119	5.13210181557411
1565918400	5.119	5.113884143918931
1565919000	5.125	5.109744135457476
1565919600	5.109	5.114646260826068
1565920800	5.116	5.102655464901831
1565921400	5.099	5.105517322518061
1565922000	5.12	5.092879177493252
1565922600	5.134	5.10703158126995
1565923200	5.14	5.122180338678372
1565923800	5.162	5.1295733981795815
1565924400	5.178	5.148617651819495
1565925000	5.174	5.165620365353323
1565925600	5.172	5.165264363853473
1565926200	5.168	5.162903581733084
1565926800	5.165	5.159279315189952
1565927400	5.182	5.156105056973458
1565928000	5.193	5.169425039868662
1565928600	5.181	5.181475272174052
1565929200	5.188	5.173724118962188
1565929800	5.181	5.177218276413868
1565930400	5.17	5.172800796025191
1565931000	5.174	5.162557895881166
1565931600	5.178	5.163804743715125
1565932200	5.179	5.167792947900766
1565932800	5.188	5.169337420068831
1565933400	5.189	5.17685380851709
1565934000	5.188	5.179313717514641
1565934600	5.193	5.178683176456761
1565935200	5.191	5.182571218588524
1565935800	5.191	5.181861419380384
1565936400	5.189	5.181493279103842
1565937000	5.19	5.1798651474841835
1565937600	5.183	5.18031157357225
1565938200	5.179	5.1747972563453795
1565938800	5.178	5.1702530661005826
1565939400	5.169	5.168705591863906
1565940000	5.169	5.161192413899146
1565940600	5.168	5.1595471984177435
1565941200	5.17	5.158732168834386
1565941800	5.174	5.160180408949105
1565942400	5.175	5.163804743715125
1565943000	5.119	5.165348054557306
1565943600	5.117	5.119963992987932
1565944800	5.107	5.1081105516281236
1565945400	5.116	5.099587829967954
1565946000	5.135	5.105163949236218
1565946600	5.13	5.122291850278663
1565947200	5.136	5.121588979212292
1565947800	5.151	5.12559195350689
1565948400	5.152	5.138916230431605
1565949000	5.156	5.14242200474062
1565949600	5.159	5.145865869200322
1565950200	5.164	5.149035406204524
1565950800	5.168	5.153656210164644
1565951400	5.172	5.15782365637175
1565952000	5.164	5.16181088539348
1565952600	5.168	5.156020692588756
1565953200	5.165	5.15782365637175
1565953800	5.167	5.156105056973458
1565954400	5.165	5.157189681528524
1565955000	5.17	5.155922921106226
1565955600	5.172	5.15963583741237
1565956200	5.166	5.162174432430023
1565957400	5.143	5.1576499142646615
1565958000	5.143	5.137819113731804
1565958600	5.152	5.133636760701719
1565959200	5.151	5.140983329256099
1565959800	5.158	5.141786903885886
1565960400	5.16	5.147317767794137
1565961000	5.156	5.15021275368837
1565961600	5.168	5.147313780217639
1565962200	5.171	5.156378964108301
1565962800	5.163	5.160995622865112
1565963400	5.176	5.1550231724857865
1565964000	5.174	5.164168432171364
1565964600	5.164	5.164898432824176
1565965200	5.147	5.156386975508266
1565965800	5.153	5.140709650264036
1565966400	5.156	5.142517509603047
1565967000	5.152	5.1460462703096645
1565967600	5.14	5.143326619248559
1565968200	5.125	5.132817558111894
1565968800	5.147	5.118412401500809
1565969400	5.155	5.133695649733063
1565970000	5.073	5.144150051665002
1565970600	5.091	5.078849218942831
1565971200	5.088	5.078751624729774
1565971800	5.09	5.079446141665061
1565972400	5.086	5.080552894872685
1565973000	5.084	5.077634685765669
1565973600	5.075	5.075294291235971
1565974200	5.075	5.067584234733602
1565974800	5.068	5.066001167698586
1565975400	5.05	5.060276171723812
1565976000	5.066	5.044330702734841
1565976600	5.061	5.054287800626398
1565977200	5.054	5.052972387035144
1565977800	5.054	5.046371475602338
1565978400	5.071	5.0451502948176286
1565979000	5.063	5.05907579561291
1565979600	5.071	5.055484921051229
1565980200	5.067	5.060633369315277
1565980800	5.041	5.058756103606123
1565981400	5.048	5.0368017669440786
1565982000	5.018	5.037984351716893
1565982600	5.004	5.014663547204281
1565983200	5.004	4.9979801497765255
1565983800	5.001	4.995569283651836
1565984400	4.982	4.993111052638206
1565985000	5.042	4.977037853499672
1565985600	5.014	5.02311929220895
1565986200	5.009	5.0103410825907275
1565986800	5.03	5.001382779463529
1565987400	5.041	5.017748015531611
1565988000	5.044	5.030354449230295
1565988600	5.057	5.03470761954961
1565989200	5.054	5.045877014703921
1565989800	5.047	5.045672782392787
1565990400	5.059	5.039421952787232
1565991000	5.055	5.048033173159561
1565991600	5.053	5.046839999056383
1565992200	5.06	5.044505867869634
1565992800	5.059	5.049889558714577
1565993400	5.05	5.050287601129746
1565994000	5.054	5.042749828971712
1565994600	5.052	5.044455704267113
1565995800	5.063	5.04351329952453
1565996400	5.059	5.052174156010493
1565997000	5.061	5.050811423708221
1565997600	5.069	5.051750326378171
1565998200	5.065	5.058648136813583
1565998800	5.065	5.056769703344135
1565999400	5.057	5.056070110481253
1566000600	5.058	5.049525632465537
1566001800	5.05	5.04894651058381
1566002400	5.036	5.042574888599527
1566003000	5.039	5.029725834568258
1566003600	5.042	5.029748198642902
[truncated: 10,587 more rows]
