# Supplementary material for: A novel dissolved oxygen prediction model based on enhanced semi-naive Bayes for ocean ranches in northeast China
Source: PeerJ Comput Sci. 2021 Jun 11;7:e591. doi: 10.7717/peerj-cs.591 (PMC8205303; doi:10.7717/peerj-cs.591)
Supplement: Supplemental Information 1 — Source code for prediction algorithms built in Go, and source code for comparison algorithms and other related methods built in Python. [file peerj-cs-07-591-s001.zip › packet/Result-SVR/Result-SVR-3.csv]

Timestamp	real	predict
1564267200	4.108	4.185448995827932
1564267800	4.037	4.115874937824487
1564268400	4.102	4.045207879242062
1564269000	4.14	4.0904540236323585
1564269600	4.166	4.134420972140448
1564270200	4.19	4.161700865349195
1564270800	4.257	4.185788629652334
1564271400	4.29	4.246174501968501
1564272000	4.279	4.284441517022318
1564272600	4.421	4.279834782649012
1564273200	4.291	4.397447081007756
1564273800	4.249	4.310468697913632
1564274400	4.306	4.253257015995594
1564275000	4.353	4.295680496404363
1564275600	4.341	4.344851317831803
1564276200	4.425	4.341794716243256
1564276800	4.349	4.410056505075225
1564277400	4.301	4.359833460088163
1564278000	4.322	4.306778461860252
1564278600	4.293	4.31710846023721
1564279200	4.257	4.296479839393032
1564279800	4.353	4.261287406874256
1564280400	4.426	4.336545648737698
1564281000	4.377	4.413750805098499
1564281600	4.493	4.3834364945958795
1564282200	4.326	4.472143887213045
1564282800	4.392	4.351383607366429
1564283400	4.404	4.378584658762543
1564284000	4.372	4.400793625371939
1564284600	4.433	4.375581415168478
1564285200	4.33	4.421334281456511
1564285800	4.553	4.345144700018037
1564286400	4.453	4.5146385189792
1564287000	4.537	4.466674791121556
1564287600	4.498	4.520173866576783
1564288200	4.572	4.501989540074137
1564288800	4.67	4.556853230210008
1564289400	4.782	4.651006248629444
1564290000	4.688	4.759775161703039
1564290600	4.55	4.699114874042741
1564291200	4.597	4.569501418039828
1564291800	4.571	4.585184852454282
1564292400	4.535	4.5721561616066895
1564293000	4.426	4.537926020813988
1564293600	4.457	4.441564264943523
1564294200	4.419	4.44927677937924
1564294800	4.464	4.423329828500665
1564295400	4.515	4.454518810130805
1564296000	4.605	4.5046751908317635
1564296600	4.565	4.587788303209468
1564297200	4.582	4.568525052606251
1564297800	4.416	4.575797362515302
1564298400	4.567	4.441134355430641
1564299000	4.493	4.538628204521753
1564299600	4.529	4.502546044451091
1564300200	4.578	4.5200970129078994
1564300800	4.711	4.567214991052513
1564301400	4.685	4.686026353130695
1564302000	4.703	4.685084071654895
1564302600	4.688	4.695282001035199
1564303200	4.633	4.686019901775516
1564303800	4.603	4.638158014888216
1564304400	4.632	4.604194734089765
1564305000	4.676	4.623344453650795
1564305600	4.697	4.664747395092396
1564306200	4.732	4.689198468606616
1564306800	4.615	4.721406675769441
1564307400	4.541	4.6307651529438125
1564308000	4.435	4.549746808323123
1564308600	4.595	4.449852570779996
1564309200	4.521	4.565564390118998
1564309800	4.602	4.530290717913528
1564310400	4.593	4.585117660550452
1564311000	4.495	4.591300466938687
1564311600	4.442	4.5084714501610526
1564312200	4.294	4.448018372342046
1564312800	4.435	4.315899345276879
1564313400	4.478	4.409694521051894
1564314000	4.536	4.469939789780809
1564314600	4.364	4.524364572159666
1564315200	4.498	4.39024679400114
1564315800	4.602	4.47297431915805
1564316400	4.662	4.583753906933597
1564317000	4.434	4.6490203196353646
1564317600	4.621	4.469462559440581
1564318200	4.57	4.585610460163989
1564318800	4.601	4.575201609749108
1564319400	4.543	4.592270687385627
1564320000	4.469	4.549581895765348
1564320600	4.473	4.478520107603706
1564321200	4.595	4.4697312713862765
1564321800	4.527	4.572635445234372
1564322400	4.553	4.535347454746215
1564323000	4.529	4.545500120899873
1564323600	4.494	4.530194890631032
1564324200	4.542	4.4971153294497785
1564324800	4.391	4.531307691817739
1564325400	4.398	4.413749243436783
1564326000	4.501	4.394124519477421
1564326600	4.456	4.482629433279101
1564327200	4.402	4.461309945068859
1564327800	4.47	4.408679862109782
1564328400	4.375	4.456738102634287
1564329600	4.492	4.388724212597187
1564330200	4.502	4.470508407453931
1564330800	4.363	4.498445843006677
1564331400	4.295	4.383793128891732
1564332000	4.457	4.303351690652636
1564332600	4.409	4.429318211285166
1564333200	4.344	4.415171944074712
1564333800	4.338	4.352626553870687
1564334400	4.316	4.337144707144451
1564335000	4.379	4.318150878835812
1564335600	4.361	4.367530719694256
1564336200	4.427	4.362681296629447
1564336800	4.513	4.414733137307153
1564337400	4.539	4.497630800569536
1564338000	4.455	4.53248110226043
1564338600	4.405	4.466488022626741
1564339200	4.535	4.410793370484058
1564339800	4.313	4.511538940384359
1564340400	4.422	4.347291821422247
1564341000	4.41	4.400999739072634
1564341600	4.321	4.4105925203100735
1564342200	4.238	4.333701524439969
1564342800	4.333	4.249097528828244
1564343400	4.389	4.316265312523307
1564344000	4.372	4.379561117039945
1564344600	4.339	4.37342889095066
1564345200	4.171	4.342732525383642
1564345800	4.313	4.1955482341267
1564346400	4.29	4.288009370991016
1564347000	4.327	4.293190475855626
1564347600	4.207	4.319829632921841
1564348200	4.09	4.224732075639133
1564348800	4.408	4.104796661939684
1564349400	4.465	4.357152291271323
1564350000	4.274	4.456792354647059
1564350600	4.353	4.303264882419761
1564351200	4.366	4.337432356317494
1564351800	4.293	4.363004746987397
1564352400	4.311	4.303314947604289
1564353000	4.297	4.306392107731965
1564353600	4.23	4.298130080578243
1564354200	4.36	4.239216714645261
1564354800	4.331	4.337972813805492
1564355400	4.255	4.3347900967961035
1564356000	4.265	4.26554622437177
1564356600	4.196	4.261705663612077
1564357200	4.184	4.205649273840634
1564357800	4.425	4.184137342071319
1564358400	4.205	4.387340509425845
1564359000	4.136	4.237985854092898
1564359600	4.121	4.142344205842949
1564360200	3.978	4.121397048226056
1564360800	3.916	3.996783051589592
1564361400	4.052	3.9199570285144096
1564362000	4.03	4.030531686586485
1564362600	3.98	4.034010041238855
1564363200	3.878	3.98539154940847
1564363800	4.029	3.8889759023883825
1564364400	3.935	4.004493391922938
1564365000	4.004	3.948790535119434
1564365600	4.033	3.9912540142667092
1564366200	4.278	4.02906883739645
1564366800	4.306	4.242410636683024
1564367400	4.203	4.30255298508809
1564368000	4.318	4.218030638909653
1564368600	4.395	4.298028878527996
1564369200	4.404	4.382684760247754
1564369800	4.516	4.4013090676436
1564370400	4.466	4.496138766385106
1564371000	4.404	4.472019780686782
1564371600	4.401	4.411937264555814
1564372200	4.221	4.3994084693989395
1564372800	4.362	4.248035632365224
1564373400	4.371	4.336779831618918
1564374000	4.467	4.368909973549616
1564374600	4.328	4.450059199293407
1564375200	4.368	4.348909443405506
1564375800	4.413	4.359100154128769
1564376400	4.238	4.404533384431584
1564377000	4.077	4.2645459354724045
1564377600	4.272	4.097140344906479
1564378200	4.243	4.239176824788213
1564378800	4.315	4.2475680953139054
1564379400	4.5	4.302492979546966
1564380000	4.324	4.470925115144688
1564380600	4.262	4.350516054488539
1564381200	4.282	4.268869684793784
1564381800	4.427	4.27726204723573
1564382400	4.351	4.403408809677904
1564383000	4.37	4.36184350833935
1564383600	4.421	4.364977324023625
1564384200	4.378	4.411389978891476
1564384800	4.323	4.383430575703291
1564385400	4.097	4.330104323844753
1564386000	4.227	4.129335266063146
1564386600	4.043	4.203172178992656
1564387200	4.244	4.069881733988725
1564387800	4.244	4.209949376475816
1564388400	4.267	4.24454652058794
1564389000	4.232	4.262436319007309
1564389600	4.387	4.236541524252327
1564390200	4.354	4.361494906303057
1564390800	4.382	4.358303287204527
1564391400	4.463	4.375832747334579
1564392000	4.429	4.448539185503307
1564392600	4.37	4.43276241076139
1564393200	4.359	4.377669951343853
1564393800	4.38	4.358902731740614
1564394400	4.196	4.375097527409819
1564395000	4.347	4.2236495103957825
1564395600	4.454	4.320243267398974
1564396200	4.408	4.437340334388627
1564396800	4.474	4.413831085307319
1564397400	4.372	4.461079825100578
1564398000	4.414	4.386856972037869
1564398600	4.349	4.404874727955726
1564399200	4.384	4.358011599128998
1564399800	4.411	4.376471202232144
1564400400	4.329	4.405258183289237
1564401000	4.336	4.340726411274208
1564401600	4.615	4.332961110258371
1564402200	4.409	4.570482183416962
1564402800	4.044	4.43918802811827
1564403400	4.192	4.091027061773573
1564404000	4.52	4.163052402313629
1564404600	4.489	4.475980398809403
1564405200	4.399	4.4919784153565585
1564405800	4.28	4.411585728542878
1564406400	4.269	4.296913390396855
1564407000	4.298	4.2685427221365195
1564407600	4.17	4.29229960403786
1564408200	4.151	4.188786259733342
1564408800	4.2	4.15133629841382
1564409400	4.291	4.19151846045016
1564410000	4.263	4.2767930236157685
1564410600	4.074	4.26682325121444
1564411200	4.251	4.100748353311264
1564411800	4.259	4.220498282052835
1564412400	3.949	4.2581507268194665
1564413000	3.79	3.9916845166569432
1564413600	3.989	3.7988125923450236
1564414200	3.786	3.956269279508541
1564414800	3.621	3.813359787206393
1564416000	3.483	3.629325881911884
1564416600	3.425	3.4861616328577982
1564417200	3.818	3.4207178263475706
1564417800	3.838	3.7682229174394335
1564418400	4.086	3.845216550393922
1564419000	3.803	4.051860405189509
1564419600	4.184	3.8411123896591706
1564420200	4.334	4.120659150595733
1564420800	4.243	4.318704611810393
1564421400	3.997	4.256552176246015
1564422000	4.208	4.029743022186755
1564422600	4.285	4.171340417664544
1564423200	4.113	4.275015926752061
1564423800	4.174	4.138442293157429
1564424400	4.223	4.1615533735309125
1564425000	4.193	4.215424593075456
1564425600	4.113	4.197020773638838
1564426200	4.275	4.123624563276727
1564426800	4.26	4.248534504746384
1564427400	4.295	4.262304922405925
1564428000	4.002	4.288359406366041
1564428600	4.018	4.043841817247793
1564429200	4.255	4.008827866773557
1564429800	4.237	4.220320118143302
1564430400	4.205	4.240284024679781
1564431000	4.284	4.2087544845672555
1564431600	4.34	4.270563900019502
1564432200	4.353	4.330828884744264
1564432800	4.248	4.349952491597209
1564433400	4.259	4.263355476601816
1564434000	4.256	4.25525145281657
1564434600	4.188	4.255519602306709
1564435200	4.154	4.197378639472729
1564435800	4.043	4.157417466413893
1564436400	4.27	4.057626970685077
1564437000	4.225	4.233418616718749
1564437600	4.321	4.232048917201692
1564438200	4.259	4.304642537786508
1564438800	4.142	4.268000271394222
1564439400	4.133	4.158116019718
1564440000	4.145	4.131877718788174
1564440600	4.085	4.142195696983396
1564441200	4.273	4.092952936437847
1564441800	4.137	4.2431243323832755
1564442400	4.192	4.15734552537075
1564443000	4.169	4.181037480225879
1564443600	4.162	4.172053890834814
1564444200	4.028	4.161870491784251
1564444800	4.173	4.0462085945328425
1564445400	4.154	4.148466629847846
1564446000	4.222	4.157298344251631
1564446600	4.168	4.210633358080338
1564447200	4.33	4.1757620528654735
1564447800	4.122	4.303620512095231
1564448400	3.903	4.153152088235296
1564449000	4.096	3.9264444600253987
1564449600	4.206	4.062593249616025
1564450200	4.057	4.192452634810191
1564450800	4.021	4.078739333619498
1564451400	4.152	4.0224788152038515
1564452000	4.128	4.131459604546718
1564452600	4.181	4.131967720595173
1564453200	4.045	4.171899905372237
1564453800	4.134	4.0643169332832425
1564454400	4.144	4.117810068361565
1564455000	4.167	4.142674652512931
1564455600	4.02	4.162793242270409
1564456200	3.898	4.040385170280669
1564456800	3.828	3.909867754041202
1564457400	3.98	3.832186878817795
1564458000	4.027	3.956345244276862
1564458600	3.966	4.022328712439287
1564459200	3.975	3.9739667694819296
1564459800	3.932	3.9713065969930827
1564460400	4.112	3.9366429886922942
1564461000	4.092	4.084626629407256
1564461600	4.074	4.096044303454404
1564462200	3.865	4.075333710798485
1564462800	3.77	3.8909771985479473
1564463400	3.879	3.7737796822859897
1564464000	4.127	3.860529461482315
1564464600	3.894	4.095669678545861
1564465200	4.162	3.9267375348696865
1564465800	4.234	4.117001171730333
1564466400	4.208	4.226103072159533
1564467000	4.064	4.211574611240399
1564467600	3.937	4.083872834793812
1564468200	3.808	3.9503956345269
1564468800	3.921	3.819444660997874
1564469400	4.051	3.901046779797024
1564470000	4.08	4.034849452231619
1564470600	4.136	4.076903527357726
1564471200	4.246	4.127352479075064
1564471800	4.355	4.229542005803597
1564472400	3.784	4.338551029593268
1564473000	4.568	3.858686034165155
1564473600	4.376	4.433959296352918
1564474200	4.493	4.393784057201517
1564474800	4.392	4.470511341443989
1564475400	4.442	4.406579345350952
1564476000	4.39	4.431420626719083
1564476600	4.315	4.396779610193736
1564477200	4.304	4.325241053750527
1564477800	4.173	4.3039397459112765
1564478400	4.19	4.191991128941484
1564479000	4.183	4.184930201699321
1564479600	4.218	4.183301726970669
1564480200	4.265	4.211706620456804
1564480800	4.258	4.25720135636296
1564482000	4.104	4.258401203591535
1564482600	4.113	4.126017022077669
1564483200	4.069	4.10847853816091
1564483800	4.122	4.074500657041757
1564484400	4.032	4.112664710670767
1564485000	4.076	4.04451387230536
1564485600	4.069	4.067153758118934
1564486200	4.192	4.069630261251204
1564486800	4.055	4.1729612005569185
1564487400	4.109	4.075042095714025
1564488000	4.06	4.097972621557678
1564488600	4.145	4.066742556555123
1564489200	4.232	4.130881863423371
1564489800	4.138	4.219313494625823
1564490400	4.19	4.151820101931653
1564491000	4.087	4.180080977685577
1564491600	4.057	4.1017199289059585
1564492200	4.04	4.05874617823038
1564492800	3.908	4.040899224551012
1564493400	3.926	3.924189565198353
1564494000	4.216	3.919150641990015
1564494600	4.351	4.174992855378074
1564495200	4.383	4.334669887251958
1564495800	4.231	4.377421304515662
1564496400	4.369	4.253819728726546
1564497000	4.226	4.344569000576255
1564497600	4.305	4.2475369713576905
1564498200	4.364	4.290144749625411
1564498800	4.187	4.354194481656713
1564499400	4.241	4.213654559939288
1564500000	4.235	4.229678759572757
1564500600	4.368	4.235381137976671
1564501200	4.11	4.346318724952095
1564501800	4.352	4.148806750240239
1564502400	4.25	4.309961399827749
1564503000	4.424	4.265068052278313
1564503600	4.145	4.394329997716405
1564504200	4.202	4.187388899850064
1564504800	4.195	4.188596683161586
1564505400	3.977	4.195664741173605
1564506000	4.075	4.006749642496241
1564506600	4.088	4.05575560737331
1564507200	4.412	4.086556135455775
1564507800	4.328	4.364358594092156
1564508400	4.272	4.339713122081781
1564509000	4.215	4.278968772266866
1564509600	4.217	4.222282617217413
1564510200	4.164	4.215162060978544
1564510800	4.136	4.171074464709848
1564511400	4.095	4.138619322622856
1564512000	4.151	4.099705078445955
1564512600	4.216	4.141255735959449
1564513200	4.225	4.2061034397594685
1564513800	4.21	4.223284399915333
1564514400	4.17	4.211406975047447
1564515000	4.141	4.174953922313288
1564515600	4.294	4.1439433674306905
1564516200	4.097	4.269619448814574
1564516800	4.099	4.126306496308714
1564517400	4.335	4.094708073805914
1564518000	4.509	4.299284075367273
1564518600	4.429	4.484908161376843
1564519200	4.456	4.439928215576638
1564519800	4.397	4.449136595369632
1564520400	4.196	4.404792889175075
1564521000	4.326	4.225663460034092
1564521600	4.259	4.302380469982373
1564522200	4.313	4.268854068331096
1564522800	4.226	4.302849410484743
1564524000	4.185	4.238716259402315
1564524600	4.169	4.189388335731493
1564525200	4.246	4.170035921909373
1564525800	4.171	4.233243262391861
1564526400	4.27	4.181966159564703
1564527000	4.273	4.253054149063928
1564527600	4.286	4.272216685815593
1564528200	4.113	4.282915039276999
1564528800	4.071	4.138189386511254
1564529400	4.171	4.073460887633472
1564530000	4.293	4.154748899003279
1564530600	4.168	4.275223605956833
1564531200	4.119	4.186685940732537
1564531800	4.215	4.123737801215747
1564532400	4.224	4.199081826214457
1564533000	4.185	4.22256683707162
1564533600	4.146	4.190045682744893
1564534200	4.084	4.150483246911735
1564534800	4.021	4.091629692301128
1564535400	4.138	4.027949925581155
1564536000	3.965	4.1189924143177
1564536600	4.042	3.9894552202987894
1564537200	3.952	4.026595939258456
1564537800	3.949	3.9643291894229824
1564538400	3.959	3.946221343855146
1564539000	3.937	3.956282101707147
1564539600	3.858	3.9388274230750366
1564540200	4.156	3.8662236112376287
1564540800	4.233	4.111138396807408
1564541400	4.247	4.225028908901935
1564542000	4.355	4.244560259710774
1564542600	4.304	4.3373631308961365
1564543200	4.353	4.311199832404347
1564543800	4.241	4.343585111138046
1564544400	4.3	4.257599986387499
1564545000	4.171	4.28863399162143
1564545600	4.191	4.1901027138640385
1564546200	4.096	4.185498341082892
1564546800	4.191	4.109292389646244
1564547400	4.201	4.174581275975861
1564548000	4.382	4.199518228804742
1564548600	4.24	4.353574345471373
1564549200	4.376	4.261293198648979
1564549800	4.349	4.351964658858998
1564550400	4.233	4.352391679725976
1564551000	4.124	4.249808864162484
1564551600	3.928	4.138023919523542
1564552200	3.83	3.9516675718569174
1564552800	4.167	3.83590609394718
1564553400	4.434	4.11612680757095
1564554000	4.255	4.405297702048533
1564554600	4.187	4.2814345490428
1564555200	4.197	4.194347750278073
1564555800	4.571	4.193805399600754
1564556400	4.465	4.515413947931274
1564557000	4.285	4.478460920647692
1564557600	4.33	4.311454512258174
1564558200	4.375	4.319997611028827
1564558800	4.211	4.366881029402358
1564559400	4.399	4.235683985689828
1564560000	4.507	4.366485042771984
1564560600	4.431	4.490116765103582
1564561200	4.329	4.441384785117565
1564561800	4.402	4.343390086848448
1564562400	4.337	4.3880625153023995
1564563000	4.317	4.346139326692975
1564563600	4.393	4.318414104285219
1564564200	4.348	4.379459632228188
1564564800	4.37	4.3539778198803845
1564565400	4.372	4.364749877988637
1564566000	4.269	4.370311984316156
1564566600	4.301	4.284008430245273
1564567200	4.279	4.293938136066615
1564567800	4.471	4.281511514162893
1564568400	4.383	4.439504687337869
1564569000	4.195	4.395424001978228
1564569600	4.333	4.222269555469188
1564570200	4.218	4.308276767999224
1564570800	4.258	4.235225456353838
1564571400	4.377	4.249631396607224
1564572000	4.131	4.357925552993999
1564572600	4.207	4.168151990818504
1564573200	4.137	4.191200247292557
1564573800	4.165	4.147175298956725
1564574400	4.176	4.1590220615346984
1564575000	4.154	4.173755908425953
1564575600	4.124	4.156480493146731
1564576200	4.036	4.127251466085356
1564576800	4.067	4.04722272270368
1564577400	4.08	4.060064514673391
1564578000	4.112	4.077602077294241
1564578600	4.034	4.10659514187781
1564579200	3.982	4.044549747353772
1564579800	3.839	3.9867082335834922
1564580400	4.039	3.8548122853592526
1564581000	4.321	4.006479270438882
1564582800	4.327	4.286618703427231
1564583400	4.401	4.326497660873722
1564584000	4.435	4.387953218091838
1564584600	4.399	4.428242074155234
1564585200	4.488	4.403149448911632
1564585800	4.31	4.471465908163479
1564586400	4.284	4.337222702231057
1564587000	4.334	4.28524624374256
1564587600	4.266	4.3247697394419875
1564588200	4.297	4.275734924061889
1564588800	4.157	4.2904570751599636
1564589400	4.168	4.177582921307986
1564590000	4.198	4.163657399583028
1564590600	4.264	4.19270943248864
1564591200	4.156	4.2533553474338035
1564591800	4.005	4.17186662589416
1564592400	4.231	4.0238048178008725
1564593000	4.009	4.193905262472135
1564593600	4.091	4.041265732537586
1564594200	3.96	4.074166157443653
1564594800	3.954	3.9781411373734477
1564595400	3.857	3.9508116677008855
1564596000	4.022	3.8679550824240643
1564596600	3.85	3.9956829980056914
1564597200	3.703	3.8736512709275956
1564597800	3.867	3.7127593912432633
1564598400	3.302	3.839593137473681
1564599000	3.233	3.348838390104036
1564599600	3.015	3.202962136223972
1564600200	3.035	3.016890090075381
1564600800	2.907	3.016461372246169
1564601400	2.532	2.9124116664586253
1564602000	2.948	2.510869699106977
1564602600	3.758	2.903409000424155
1564603200	3.985	3.7573742248325335
1564603800	4.029	3.9964775542511117
1564604400	3.969	4.026205452170417
1564605000	3.972	3.976797286080849
1564605600	4.101	3.969154127030704
1564606200	4.331	4.081815651006661
1564606800	4.104	4.299658440064522
1564607400	4.176	4.1376910341577275
1564608000	4.226	4.161009683475479
1564608600	4.258	4.218397081468193
1564609200	4.251	4.2526058795275645
1564609800	4.496	4.251309495763195
1564610400	4.324	4.457123137786439
1564611000	4.26	4.349414007357463
1564611600	4.43	4.267228664398141
1564612200	4.201	4.401444093918085
1564612800	4.438	4.23587729108025
1564613400	4.497	4.396660778339224
1564614000	4.326	4.487315889618668
1564614600	4.262	4.352103131980781
1564615200	4.154	4.269249212445461
1564615800	4.183	4.168801909486181
1564616400	4.263	4.176384689456521
1564617000	4.358	4.250305818605775
1564617600	4.175	4.343068883185642
1564618200	4.369	4.202611389295063
1564618800	4.329	4.335478078515907
1564619400	4.342	4.334582571515523
1564620000	4.323	4.338337343294814
1564620600	4.381	4.324773893436447
1564621200	4.227	4.370310494270342
1564621800	4.294	4.250207254014884
1564622400	4.554	4.280912231606811
1564623000	4.535	4.5143965381386595
1564623600	4.432	4.535793953801017
1564624200	4.384	4.4466169231884525
1564624800	4.314	4.389413272820721
1564625400	4.449	4.323471451280101
1564626000	4.255	4.425442445051591
1564626600	4.2	4.28462803229854
1564627200	4.332	4.205204604214702
1564627800	4.269	4.310034897212426
1564628400	4.42	4.278220433593735
1564629000	4.259	4.394385583340701
1564629600	4.182	4.283342148665627
1564630200	4.416	4.190967985038349
1564630800	4.536	4.377981010761557
1564631400	4.548	4.51797745275778
1564632000	4.474	4.543674001370422
1564632600	4.477	4.483710516017247
1564633200	4.412	4.47386121844028
1564633800	4.383	4.420604767134526
1564634400	4.405	4.385630167398122
1564635000	4.486	4.3996515528145315
1564635600	4.506	4.4712467744592335
1564636200	4.343	4.500719518616145
1564636800	4.278	4.367747030800214
1564637400	4.168	4.285559867138279
1564638000	4.337	4.183198134531801
1564638600	4.196	4.30862000777171
1564639200	4.397	4.217168512164587
1564639800	4.32	4.362869166814561
1564640400	4.477	4.331110685847462
1564641000	4.545	4.449745211183754
1564641600	4.264	4.532749150272668
1564642200	4.293	4.3078754112352255
1564642800	4.35	4.284223859316355
1564643400	4.263	4.340126132888599
1564644000	4.394	4.275721021028208
1564644600	4.582	4.371307647143566
1564645200	4.579	4.552769414400043
1564645800	4.633	4.576839386235493
1564646400	4.374	4.620512876501552
1564647000	4.35	4.414671117552922
1564647600	4.474	4.349928593589182
1564648200	4.436	4.452417048640056
1564648800	4.556	4.4404028718759125
1564649400	4.526	4.533947697213729
1564650000	4.2	4.528359997092441
1564650600	4.49	4.2496510472871245
1564651200	4.461	4.438550845728086
1564654200	4.506	4.463953900912411
1564654800	4.447	4.4961906813581844
1564655400	4.568	4.454526951657305
1564656000	4.505	4.545425769031087
1564656600	4.558	4.512743733084749
1564657200	4.61	4.5461529478851475
1564657800	4.575	4.598486937505184
1564658400	4.526	4.577574228020268
1564659000	4.474	4.531100979565588
1564659600	4.462	4.479928877278627
1564660200	4.403	4.4615157710063755
1564660800	4.368	4.410630821547706
1564661400	4.393	4.371688351612336
1564662000	4.262	4.387217708559711
1564662600	4.342	4.281542956235456
1564663200	3.98	4.326994202151423
1564663800	3.749	4.032106314727198
1564664400	3.676	3.762364444392016
1564665000	3.613	3.67415934340483
1564665600	3.534	3.6146877809181674
1564666200	3.586	3.5367631775521104
1564666800	3.415	3.574886205585021
1564667400	3.342	3.4297621093235695
1564668000	3.179	3.3359338724031713
1564668600	3.123	3.1819871910473565
1564669200	3.265	3.113037738302395
1564669800	4.242	3.2517235861799634
1564670400	4.446	4.163498825919834
1564671000	4.463	4.451357224268944
1564671600	4.397	4.459213554795476
1564672200	4.263	4.405884851450417
1564672800	4.2	4.282459159759419
1564673400	4.251	4.207292328212117
1564674000	4.23	4.241557550872469
1564674600	4.263	4.232622361937334
1564675800	4.21	4.2567258731354265
1564676400	4.324	4.217372945693423
1564677000	4.298	4.304810755669759
1564677600	4.023	4.301471475507834
1564678200	4.248	4.061765899850338
1564678800	4.202	4.2086222017445785
1564679400	4.306	4.2093208169975656
1564680000	4.291	4.288513547008716
1564680600	4.359	4.292817191338992
1564681200	3.942	4.3469748584944705
1564681800	4.194	4.000968265287079
1564682400	4.276	4.147945617641268
1564683000	4.338	4.266115890085494
1564683600	4.051	4.3280028047790795
1564684200	4.195	4.093167246170879
1564684800	3.934	4.167976322607807
1564685400	3.629	3.9707479901721836
1564686000	3.583	3.649972127676816
1564686600	3.657	3.5730202459898206
1564687200	4.164	3.6448901355554986
1564687800	4.14	4.103543924624589
1564688400	3.892	4.146815108286361
1564689000	3.679	3.923866347141103
1564689600	3.526	3.692829897253135
1564690200	3.691	3.529725116058459
1564690800	3.783	3.6636882356106693
1564691400	4.115	3.776610471071602
1564692000	4.044	4.0738396232655045
1564692600	4.238	4.0561697239534
1564693200	4.108	4.207257385626939
1564693800	4.017	4.127436337080972
1564694400	4.049	4.026829713375288
1564695000	4.282	4.041794047928493
1564695600	4.572	4.248019889578454
1564696200	4.604	4.534855581219469
1564696800	4.513	4.597199166307106
1564697400	4.383	4.525241174476655
1564698000	4.332	4.401777333050694
1564698600	4.399	4.337760305429692
1564699200	4.263	4.386501443479784
1564699800	4.371	4.283451328372792
1564700400	4.291	4.351419156531872
1564701000	4.346	4.302699865156122
1564701600	4.295	4.335413271604427
1564702200	4.421	4.3020535889002165
1564702800	4.348	4.399296141475865
1564703400	4.405	4.358398405478479
1564704000	4.426	4.393818314533204
1564704600	4.415	4.421188849778474
1564705200	4.339	4.41505306748911
1564705800	4.369	4.349596052345103
1564706400	4.394	4.362248204333709
1564707000	4.344	4.388663210351771
1564707600	4.592	4.350603702189898
1564708200	4.421	4.550562565733644
1564708800	4.483	4.445864599532096
1564709400	4.473	4.469593527181882
1564710000	4.777	4.472596933332632
1564710600	4.697	4.726494363177942
1564711200	4.486	4.705271403108105
1564711800	4.481	4.5180247251319425
1564712400	4.5	4.478085462474607
1564713000	4.51	4.494493924321623
1564713600	4.456	4.505939605800757
1564714200	4.507	4.462583123782092
1564714800	4.526	4.496060491269445
1564715400	4.428	4.5205209352264335
1564716000	4.53	4.441910595654272
1564716600	4.436	4.510427957008857
1564717200	4.496	4.449230744017574
1564717800	4.524	4.483438075710567
1564718400	4.533	4.517196330539846
1564719000	4.393	4.528909369277487
1564719600	4.464	4.413893872646484
1564720200	4.447	4.449576753583095
1564720800	4.28	4.4479405763088185
1564721400	4.19	4.305148661791281
1564722000	4.124	4.200939872427271
1564722600	4.28	4.13184519210259
1564723200	4.228	4.254633254514083
1564723800	4.259	4.235807505593346
1564724400	4.276	4.252720409018703
1564725000	4.22	4.2725854381340564
1564725600	4.23	4.22772518934836
1564726200	4.235	4.226942240792677
1564726800	4.478	4.233349327873347
1564727400	4.293	4.43988896901128
1564728000	4.196	4.320536220784185
1564728600	4.417	4.207780256449965
1564729200	4.188	4.380473979519481
1564729800	4.036	4.222500646508523
1564730400	4.329	4.052829543232306
1564731000	4.052	4.28147000984578
1564731600	3.91	4.0923303828321576
1564732200	3.779	3.921230794338073
1564732800	4.13	3.7896282913649184
1564733400	4.093	4.076320449844545
1564734000	4.129	4.1007490820517765
1564734600	4.001	4.122268398923781
1564735200	4.191	4.0185645385901605
1564735800	4.196	4.15986731613223
1564736400	4.317	4.1961310210375355
1564737000	4.575	4.297640118961343
1564737600	4.487	4.5370172448713735
1564738200	4.571	4.498399702846611
1564738800	4.667	4.553897264347199
1564739400	4.573	4.64845211462033
1564740000	4.616	4.585198064769852
1564740600	4.718	4.604904794681237
1564741200	4.773	4.697413909829415
1564741800	4.786	4.759345395199026
1564742400	4.333	4.778435799962126
1564743000	4.203	4.4050567688049185
1564743600	4.345	4.212628392367478
1564744200	4.258	4.320383177089392
1564744800	4.295	4.270902684943656
1564745400	4.487	4.28733903146119
1564746000	4.572	4.456429842189973
1564746600	4.545	4.557462032479295
1564747200	4.513	4.54665120644482
1564747800	4.48	4.515461005867191
1564748400	4.474	4.482868061956818
1564749000	4.379	4.472558354152889
1564749600	4.53	4.392561420638582
1564750200	4.543	4.502859617157403
1564750800	4.592	4.538709968270402
1564751400	4.545	4.580899491499753
1564752000	4.484	4.549798896467703
1564752600	4.493	4.491340826198628
1564753200	4.455	4.48884163586016
1564753800	4.357	4.459011214775853
1564754400	4.438	4.370963468878472
1564755000	4.353	4.4225840838948605
1564755600	4.443	4.365233212441398
1564756200	4.37	4.4262603931484685
1564756800	4.414	4.380269025016949
1564757400	4.371	4.404798729104912
1564758000	4.528	4.376446134393613
1564758600	4.638	4.500646360186149
1564759200	4.569	4.6187952193711235
1564759800	4.429	4.577139827743172
1564760400	4.393	4.44948337181271
1564761000	4.409	4.396149239992635
1564761600	4.381	4.404520621026219
1564762200	4.212	4.383920467828294
1564762800	4.491	4.237057893374972
1564763400	4.342	4.443829815856528
1564764000	4.376	4.363474621335576
1564764600	4.371	4.367923157478385
1564765200	4.31	4.370470344674493
1564765800	4.352	4.3183028928273615
1564766400	4.28	4.343587034729838
1564767000	4.263	4.290303364762652
1564767600	4.214	4.263951332052938
1564768200	4.183	4.220384985674198
1564768800	4.315	4.186263661011762
1564769400	4.105	4.293506199591144
1564770000	4.249	4.136338037933763
1564770600	4.263	4.22324346980854
1564771200	4.356	4.261022796213927
1564771800	4.474	4.3405633501523795
1564772400	4.263	4.454790848347567
1564773000	4.401	4.2954308943771435
1564773600	4.12	4.375651689682754
1564774200	4.217	4.162524970176991
1564774800	4.258	4.197428583980004
1564775400	4.216	4.251771135615842
1564776000	4.241	4.221750126875135
1564776600	3.998	4.235781332906942
1564777200	4.141	4.032229866822763
1564777800	4.198	4.114746732080091
1564778400	4.167	4.190532855238104
1564779000	4.172	4.171256769495169
1564779600	4.25	4.169981210110443
1564780200	4.184	4.237354281214014
1564780800	4.191	4.193624098706515
1564781400	4.257	4.18828139175482
1564782000	4.262	4.246112946989304
1564782600	4.116	4.260730595221355
1564783200	4.206	4.1370169067496425
1564783800	4.184	4.189548039912848
1564784400	4.326	4.187178160276014
1564785000	4.273	4.303100019558233
1564785600	4.385	4.280726642828666
1564786200	4.503	4.365687922844161
1564786800	4.401	4.483718813049068
1564787400	4.468	4.415689912743174
1564788000	4.436	4.454509903645066
1564788600	4.428	4.439363287751427
1564789200	4.236	4.427222186865672
1564789800	4.359	4.265003034852911
1564790400	4.399	4.3364617402329095
1564791000	4.406	4.392027988146822
1564791600	4.38	4.403405766966464
1564792200	4.417	4.382568970916763
1564792800	4.431	4.409240271985248
1564793400	4.542	4.427111225150059
1564794000	4.403	4.522042543328051
1564794600	4.367	4.423656721324374
1564795200	4.486	4.3702279246189395
1564795800	4.489	4.464905577405443
1564796400	4.427	4.486643395365051
1564797000	4.506	4.43503822899228
1564797600	4.514	4.490604150327959
1564798200	4.527	4.510473442107037
1564798800	4.549	4.52224617294772
1564799400	4.415	4.54262070729777
1564800000	4.497	4.434864377483898
1564800600	4.374	4.4805957826731655
1564801200	4.424	4.392227508614737
1564801800	4.562	4.413359193456102
1564802400	4.315	4.538308957006899
1564803000	4.104	4.353377364747358
1564803600	4.114	4.130028359908293
1564804200	4.282	4.10837615732617
1564804800	5.039	4.256303583072305
1564805400	5.042	4.97225326196909
1564806000	5.019	5.0489430043975325
1565313000	5.019	5.015027676177875
1565313600	5.017	5.010868443595128
1565314200	5.025	5.009296986560105
1565314800	5.009	5.0154623273669445
1565315400	5.016	5.003856859821082
1565316000	4.999	5.006669287787067
1565316600	5.02	4.994107269289909
1565317200	5.034	5.008169546889339
1565317800	5.04	5.023430042326034
1565318400	5.062	5.030748133093256
1565319000	5.078	5.049724114758479
1565319600	5.074	5.066723051580597
1565320200	5.072	5.066281779701731
1565320800	5.068	5.063887139178364
1565321400	5.065	5.060278423117045
1565322000	5.082	5.057113637418094
1565322600	5.093	5.070409916717757
1565323200	5.081	5.082474711375809
1565323800	5.088	5.07467072023799
1565324400	5.081	5.078136466602417
1565325000	5.07	5.073757181646242
1565325600	5.074	5.063526124117944
1565326200	5.078	5.0647751406606485
1565326800	5.079	5.06878692968654
1565327400	5.088	5.070319175472454
1565328000	5.089	5.077811530433115
1565328600	5.088	5.080267097487987
1565329200	5.093	5.079615161872866
1565329800	5.091	5.083492939899613
1565330400	5.091	5.082786691752327
1565331000	5.089	5.082408750609333
1565331600	5.09	5.0807881470964995
1565332200	5.083	5.0812336284755535
1565332800	5.079	5.07573397647039
1565333400	5.078	5.071199143486389
1565334000	5.069	5.069667558654077
1565334600	5.069	5.062177919117997
1565335200	5.068	5.060535206027905
1565335800	5.07	5.059742516723867
1565336400	5.074	5.061187277636346
1565337000	5.075	5.0648088523022485
1565337600	5.019	5.066345922011459
1565338200	5.017	5.021022884004596
1565338800	5.007	5.009184776578506
1565340000	5.016	5.000786724177826
1565340600	5.035	5.00633585369272
1565341200	5.03	5.023496117921012
1565341800	5.036	5.022779923043458
1565342400	5.051	5.026715438833696
1565343000	5.052	5.04004516794992
1565343600	5.056	5.043541341886681
1565344200	5.059	5.046935116613095
1565344800	5.064	5.050100224355982
1565345400	5.068	5.054704122056363
1565346000	5.072	5.0588598729239855
1565346600	5.064	5.062828594496482
1565347200	5.068	5.057037818506598
1565347800	5.065	5.058823893112655
1565348400	5.067	5.057131708084807
1565349000	5.065	5.058202878879953
1565349600	5.07	5.056947313006538
1565350200	5.073	5.060646345749265
1565350800	5.072	5.0640035781628665
1565351400	5.066	5.063722972954652
1565352000	5.043	5.058654331960868
1565352600	5.043	5.038868232406489
1565353200	5.052	5.034687230762148
1565353800	5.051	5.042073734397901
1565354400	5.058	5.042885458194227
1565355000	5.06	5.048379736970194
1565355600	5.056	5.05128014793508
1565356200	5.068	5.048367645517605
1565356800	5.071	5.057403803906149
1565357400	5.063	5.062038682701266
1565358000	5.076	5.056042263851703
1565358600	5.074	5.065152071586973
1565359200	5.064	5.0659151423497395
1565359800	5.047	5.057388260283714
1565360400	5.053	5.041751205267831
1565361000	5.056	5.0435504089106855
1565361600	5.052	5.047128254051713
1565362200	5.04	5.044397776200517
1565362800	5.025	5.033900983952587
1565363400	5.047	5.019530134287411
1565364000	5.055	5.034761292755382
1565364600	5.012	5.04530903951724
1565365200	5.009	5.011681057134261
1565365800	5.009	5.001444233985164
1565366400	4.991	5.001000835710411
1565367000	5.008	4.9863325610082185
1565367600	4.993	4.996975723745303
1565368200	4.979	4.987822791025376
1565368800	4.998	4.973691613948481
1565369400	4.961	4.986736800323941
1565370000	4.959	4.9599501096478456
1565370600	4.98	4.951700137790836
1565371200	5.007	4.9686214997289415
1565371800	5.008	4.994446860231291
1565372400	5.016	4.999935551838589
1565373000	5.022	5.006549469229444
1565373600	5.022	5.012873946290949
1565374200	5.02	5.013921519406834
1565374800	5.015	5.0122731070044
1565375400	5.015	5.007838253301543
1565376000	5.006	5.006945872293127
1565376600	5.005	4.999621892307379
1565377200	5.012	4.997193578946238
1565377800	5.012	5.002752096995591
1565378400	5.021	5.004006251384789
1565379000	4.993	5.0113276626083865
1565379600	4.976	4.990108095636471
1565380200	4.974	4.971227230753582
1565380800	4.99	4.966614905773464
1565381400	4.995	4.979383671811371
1565382000	4.998	4.986313325581147
1565382600	5.003	4.989594078641715
1565383200	4.983	4.994194210401674
1565383800	5.009	4.978757624930719
1565384400	5.013	4.996388704625182
1565385000	5.023	5.004368278449083
1565385600	5.027	5.013150172677027
1565386200	5.019	5.0181904017555095
1565386800	5.03	5.012353695380878
1565387400	5.026	5.019871361791241
1565388000	5.027	5.018610553170269
1565388600	5.025	5.018675569220277
1565389200	5.029	5.017236532659802
1565389800	5.02	5.020134672041326
1565390400	5.016	5.013523546752385
1565391000	5.02	5.0086360293191605
1565391600	5.004	5.011201875813513
1565392200	4.941	4.998886358342094
1565392800	4.927	4.944727692213587
1565393400	4.92	4.922054238343567
1565394000	4.935	4.914000777069155
1565394600	4.921	4.925092214621669
1565395200	4.965	4.916276870195687
1565395800	4.979	4.949806615168465
1565396400	5.006	4.969056781500492
1565397000	4.997	4.9934164695229395
1565397600	5.003	4.9907673882532615
1565398200	4.988	4.99397888714226
1565398800	4.978	4.982837628039337
1565399400	4.997	4.971992707680535
1565400000	5.001	4.985763076292524
1565400600	4.998	4.992444833570149
1565401200	5.005	4.9906404935730055
1565401800	5.005	4.995806211663746
1565402400	4.995	4.997064830361176
1565403000	4.995	4.988886158732853
1565403600	4.986	4.987099011284873
1565404200	4.989	4.979783917595459
1565404800	4.993	4.980628112632839
1565405400	4.988	4.984457122209068
1565406000	4.97	4.981075853191139
1565406600	4.976	4.965490354708355
1565407200	4.978	4.967193957086905
1565407800	4.987	4.969950973235519
1565408400	4.993	4.97763955681318
1565409000	4.998	4.984131174970693
1565409600	5.018	4.989248984294948
1565410200	5.025	5.006458208921498
1565410800	5.034	5.015720101403738
1565411400	5.005	5.024243897347598
1565412000	5.017	5.002203503955808
1565412600	5.052	5.006737880572675
1565413200	5.036	5.03758695833331
1565413800	5.047	5.030724715788139
1565414400	5.055	5.036706372982863
1565415000	5.055	5.045266251504313
1565415600	5.074	5.046675557815544
1565416200	5.075	5.062128264683101
1565416800	5.061	5.0663898319823195
1565417400	5.052	5.055135598667208
1565418000	5.077	5.04526486434453
1565418600	5.065	5.064003283975609
1565419200	5.043	5.05879599517097
1565419800	5.039	5.0386821848061745
1565420400	5.028	5.03143746651105
1565421000	5.039	5.021804633560375
1565421600	5.033	5.028786608552592
1565422200	5.018	5.025911471268807
1565422800	5.084	5.012588024569892
1565423400	5.094	5.063746845908449
1565424000	5.086	5.083885870662787
1565424600	5.087	5.078914424230372
1565425200	5.065	5.0782395957905155
1565425800	5.05	5.060567706677835
1565426400	5.04	5.04435832110392
1565427000	5.035	5.033523300744064
1565427600	5.03	5.0276687484359135
1565428200	5.029	5.022716406616681
1565428800	5.023	5.021012086047889
1565429400	4.994	5.015956323618547
1565430000	4.994	4.991263672294401
1565430600	4.993	4.9860586550088986
1565431200	4.991	4.985320779298574
1565431800	5.013	4.983510248580963
1565432400	5.017	5.001126010128712
1565433000	5.013	5.008318204285873
1565433600	5.011	5.005693116986997
1565434200	4.993	5.003334387978178
1565434800	4.931	4.988313721218893
1565435400	4.921	4.934612256188372
1565436000	4.933	4.915404768239864
1565436600	4.937	4.923613407386037
1565437200	4.976	4.929024993047259
1565437800	4.988	4.961637596484276
1565438400	4.979	4.978281741161917
1565439000	5.007	4.972874681028655
1565439600	4.997	4.994113291609114
1565440200	4.998	4.990944863132693
1565440800	4.995	4.9898974217493794
1565441400	5.001	4.987657157412267
1565442000	5.031	4.99201636773662
1565442600	5.018	5.017613086350034
1565443200	5.016	5.0123115597896435
1565443800	5.012	5.008271296472018
1565444400	5.024	5.004685048922226
1565445000	5.033	5.0137610245923705
1565445600	5.027	5.0232714860385315
1565446200	5.035	5.019951149614156
1565446800	5.038	5.025366370256747
1565447400	5.052	5.029271608177901
1565448000	5.051	5.041200879844305
1565448600	5.049	5.042900248784991
1565449200	5.056	5.041051566252078
1565449800	5.063	5.046391709789492
1565450400	5.173	5.053368318497066
1565451000	5.191	5.144524104163185
1565451600	5.188	5.179188019647851
1565452800	5.19	5.179521916467766
1565453400	5.186	5.180552091197922
1565454000	5.184	5.177704291515832
1565454600	5.175	5.175330175019108
1565455200	5.175	5.167686576703675
1565455800	5.168	5.16598220523894
1565456400	5.15	5.160331732610117
1565457000	5.166	5.144469535775254
1565457600	5.161	5.154011502781507
1565458200	5.154	5.15299841745653
1565458800	5.154	5.146381148528683
1565459400	5.171	5.1450686080756345
1565460000	5.163	5.158839606766829
1565460600	5.171	5.155550482762664
1565461200	5.167	5.160496116884678
1565461800	5.141	5.158777527301971
1565462400	5.148	5.137007775092254
1565463000	5.118	5.13777050071962
1565463600	5.104	5.1148195814978035
1565464200	5.104	5.097893710272062
1565464800	5.101	5.095310032678901
1565465400	5.082	5.09289920245526
1565466000	5.142	5.076927221520436
1565466600	5.114	5.122189821215751
1565467200	5.109	5.110498314761749
1565467800	5.13	5.101193627515324
1565468400	5.141	5.117341235542005
1565469000	5.144	5.130175928804811
1565469600	5.157	5.134589504889228
1565470200	5.154	5.1456617496062425
1565470800	5.147	5.1456526300466345
1565471400	5.159	5.139409600789641
1565472000	5.155	5.1478119333498755
1565472600	5.153	5.146832237579636
1565473200	5.16	5.144449363474784
1565473800	5.159	5.1497438204796815
1565474400	5.15	5.150249883186656
1565475000	5.152	5.1427732304131215
1565475600	5.154	5.142702096937525
1565476200	5.152	5.144707504665259
1565476800	5.163	5.143460122786927
1565477400	5.159	5.151986926835206
1565478000	5.161	5.150813742396408
1565478600	5.169	5.151667492603213
1565479200	5.165	5.158521963001587
1565479800	5.161	5.156785469458179
1565480400	5.165	5.152791323194264
1565481000	5.162	5.155276185490143
1565481600	5.157	5.15360640854022
1565482200	5.158	5.148995194036863
1565482800	5.15	5.148866334401636
1565483400	5.136	5.142587081982991
1565484000	5.139	5.12976224458414
1565484600	5.142	5.129571662017801
1565485200	5.119	5.132582985696983
1565485800	5.119	5.114508469749279
1565486400	5.117	5.110218941560907
1565487000	5.125	5.108627820585967
1565487600	5.109	5.11474755325736
1565488200	5.116	5.103253220858385
1565488800	5.099	5.105953465987618
1565489400	5.12	5.093483560107183
1565490000	5.134	5.107369522351619
1565490600	5.14	5.122677258625107
1565491200	5.162	5.130068901481438
1565491800	5.178	5.148993419164435
1565492400	5.174	5.166055798296132
1565493000	5.172	5.165759570410979
1565493600	5.168	5.16337315308191
1565494200	5.165	5.159765800811694
1565494800	5.182	5.15658795890066
1565495400	5.193	5.1697736586011445
1565496000	5.181	5.181884657241188
1565496600	5.188	5.1742370911805455
1565497200	5.181	5.177607749146942
1565497800	5.17	5.173290228146962
1565498400	5.174	5.163082740576851
1565499000	5.178	5.16423065652862
1565499600	5.179	5.168230514395736
1565500200	5.188	5.1697886043802965
1565500800	5.189	5.177246392487735
1565501400	5.188	5.179755463897575
1565502000	5.193	5.179129213042016
1565502600	5.191	5.1829754909851475
1565503200	5.191	5.182310401746044
1565503800	5.189	5.181927876320483
1565504400	5.19	5.18031461738792
1565505000	5.183	5.180741959195021
1565505600	5.179	5.175282360762102
1565506200	5.178	5.170725622598921
1565506800	5.169	5.169162307880804
1565507400	5.169	5.161705670928927
1565508000	5.168	5.1600051209772
1565508600	5.17	5.15920369169582
1565509200	5.174	5.1606322631592345
1565509800	5.175	5.164244808402277
1565510400	5.119	5.16580472366126
1565511000	5.117	5.120755925221466
1565511600	5.107	5.108597363388439
1565512800	5.116	5.100147568607957
1565513400	5.13	5.105599718709274
1565514000	5.136	5.118657926880121
1565514600	5.151	5.126091292676397
1565515800	5.152	5.139337949532931
1565516400	5.156	5.142926319749203
1565517000	5.159	5.146325208086539
1565517600	5.164	5.149501734268553
1565518200	5.168	5.154105081329379
1565518800	5.172	5.158276082444761
1565519400	5.164	5.162256546291851
1565520000	5.168	5.156535867799312
1565520600	5.165	5.158258436532639
1565521200	5.167	5.156594259205159
1565521800	5.165	5.157642703506775
1565522400	5.17	5.156405086321943
1565523000	5.173	5.160069789675494
1565523600	5.172	5.16344037759591
1565524200	5.166	5.163190605391126
1565524800	5.143	5.158150103103726
1565525400	5.143	5.138435831842595
1565526000	5.152	5.134105719864015
1565526600	5.151	5.1414182292682975
1565527200	5.158	5.142289121320133
1565527800	5.16	5.1477554539406905
1565528400	5.156	5.150687874777182
1565529000	5.168	5.147815949137608
1565529600	5.171	5.156771834779584
1565530200	5.163	5.161461100844347
1565530800	5.176	5.155538990038934
1565531400	5.174	5.164538381485428
1565532000	5.164	5.1653817456288795
1565532600	5.147	5.156911067843597
1565533200	5.153	5.141291182737763
1565533800	5.156	5.142942291770639
1565534400	5.152	5.146519454365554
1565535000	5.14	5.143833759864747
1565535600	5.125	5.133372539571098
1565536200	5.147	5.118991631285629
1565536800	5.155	5.134017656888924
1565537400	5.073	5.144645008933793
1565538000	5.091	5.079737957613563
1565538600	5.088	5.0789957560748284
1565539200	5.09	5.0800178986419535
1565539800	5.086	5.081050160856159
1565540400	5.084	5.078173295471084
1565541000	5.075	5.075810817769238
1565541600	5.075	5.068139929769329
1565542200	5.068	5.0664955771202
1565542800	5.05	5.060824088123613
1565543400	5.066	5.04491762511446
1565544000	5.054	5.054659431245766
1565544600	5.054	5.047846320212845
1565545200	5.071	5.045631740875557
1565546400	5.063	5.059506449933453
1565547000	5.071	5.056073184421137
1565547600	5.067	5.061084368522238
1565548200	5.041	5.059307548019981
1565548800	5.048	5.0374264941841105
1565549400	5.018	5.038386379714282
1565550000	5.004	5.015296489849646
1565550600	5.004	4.9984752875329965
1565551200	5.001	4.996012007905623
1565551800	4.982	4.9936038822567745
1565552400	5.042	4.977574410236857
1565553000	5.014	5.023196432330385
1565553600	5.009	5.01105286481797
1565554200	5.03	5.0018285788238455
1565554800	5.041	5.018128935157442
1565555400	5.044	5.030892695821548
1565556000	5.057	5.035234837578788
1565556600	5.054	5.046337049686785
1565557200	5.047	5.046231283827585
1565557800	5.059	5.039956857609414
1565558400	5.055	5.048462882251886
1565559000	5.053	5.047399710208606
1565559600	5.06	5.04501595810672
1565560200	5.059	5.050361627908268
1565560800	5.05	5.050822564187602
1565561400	5.052	5.0432998101934645
1565562000	5.054	5.043294389510117
1565562600	5.052	5.045309214729698
1565563200	5.063	5.044037646170502
1565563800	5.059	5.052626705081606
1565564400	5.061	5.051369282848976
1565565000	5.069	5.052242422010294
1565565600	5.065	5.05912927578308
1565566200	5.061	5.057320898419432
1565566800	5.065	5.05332047185941
1565567400	5.062	5.0558555514340275
1565568000	5.057	5.054152016174764
1565568600	5.058	5.049529398248017
1565569200	5.05	5.049440412810316
1565569800	5.036	5.043124045805364
1565570400	5.039	5.030281497738871
1565571000	5.042	5.0301999377990505
1565571600	5.019	5.033224645713877
1565572200	5.019	5.015027676177875
1565572800	5.017	5.010868443595128
1565573400	5.025	5.009296986560105
1565574000	5.009	5.0154623273669445
1565574600	5.016	5.003856859821082
1565575200	4.999	5.006669287787067
1565575800	5.02	4.994107269289909
1565576400	5.034	5.008169546889339
1565577000	5.04	5.023430042326034
1565577600	5.062	5.030748133093256
1565578200	5.078	5.049724114758479
1565578800	5.074	5.066723051580597
1565579400	5.072	5.066281779701731
1565580000	5.068	5.063887139178364
1565580600	5.065	5.060278423117045
1565581200	5.082	5.057113637418094
1565581800	5.093	5.070409916717757
1565582400	5.081	5.082474711375809
1565583000	5.088	5.07467072023799
1565583600	5.081	5.078136466602417
1565584200	5.07	5.073757181646242
1565584800	5.074	5.063526124117944
1565585400	5.078	5.0647751406606485
1565586000	5.079	5.06878692968654
1565586600	5.088	5.070319175472454
1565587200	5.089	5.077811530433115
1565587800	5.088	5.080267097487987
1565588400	5.093	5.079615161872866
1565589000	5.091	5.083492939899613
1565589600	5.091	5.082786691752327
1565590200	5.089	5.082408750609333
1565590800	5.09	5.0807881470964995
1565591400	5.083	5.0812336284755535
1565592000	5.079	5.07573397647039
1565592600	5.078	5.071199143486389
1565593200	5.069	5.069667558654077
1565593800	5.069	5.062177919117997
1565594400	5.068	5.060535206027905
1565595000	5.07	5.059742516723867
1565595600	5.074	5.061187277636346
1565596200	5.075	5.0648088523022485
1565596800	5.019	5.066345922011459
1565597400	5.017	5.021022884004596
1565598000	5.007	5.009184776578506
1565599200	5.016	5.000786724177826
1565599800	5.035	5.00633585369272
1565600400	5.03	5.023496117921012
1565601000	5.036	5.022779923043458
1565601600	5.051	5.026715438833696
1565602200	5.052	5.04004516794992
1565602800	5.056	5.043541341886681
1565603400	5.059	5.046935116613095
1565604000	5.064	5.050100224355982
1565604600	5.068	5.054704122056363
1565605200	5.072	5.0588598729239855
1565605800	5.064	5.062828594496482
1565606400	5.068	5.057037818506598
1565607000	5.065	5.058823893112655
1565607600	5.067	5.057131708084807
1565608200	5.065	5.058202878879953
1565608800	5.07	5.056947313006538
1565609400	5.073	5.060646345749265
1565610000	5.072	5.0640035781628665
1565610600	5.066	5.063722972954652
1565611200	5.043	5.058654331960868
1565611800	5.043	5.038868232406489
1565612400	5.052	5.034687230762148
1565613000	5.051	5.042073734397901
1565613600	5.058	5.042885458194227
1565614200	5.06	5.048379736970194
1565614800	5.056	5.05128014793508
1565615400	5.068	5.048367645517605
1565616000	5.071	5.057403803906149
1565616600	5.063	5.062038682701266
1565617200	5.076	5.056042263851703
1565617800	5.074	5.065152071586973
1565618400	5.064	5.0659151423497395
1565619000	5.047	5.057388260283714
1565619600	5.053	5.041751205267831
1565620200	5.056	5.0435504089106855
1565620800	5.052	5.047128254051713
1565621400	5.04	5.044397776200517
1565622000	5.025	5.033900983952587
1565622600	5.047	5.019530134287411
1565623200	5.055	5.034761292755382
1565623800	5.012	5.04530903951724
1565624400	5.009	5.011681057134261
1565625000	5.009	5.001444233985164
1565625600	4.991	5.001000835710411
1565626200	5.008	4.9863325610082185
1565626800	4.993	4.996975723745303
1565627400	4.979	4.987822791025376
1565628000	4.998	4.973691613948481
1565628600	4.961	4.986736800323941
1565629200	4.959	4.9599501096478456
1565629800	4.98	4.951700137790836
1565630400	5.007	4.9686214997289415
1565631000	5.008	4.994446860231291
1565631600	5.016	4.999935551838589
1565632200	5.022	5.006549469229444
1565632800	5.022	5.012873946290949
1565633400	5.02	5.013921519406834
1565634000	5.015	5.0122731070044
1565634600	5.015	5.007838253301543
1565635200	5.006	5.006945872293127
1565635800	5.005	4.999621892307379
1565636400	5.012	4.997193578946238
1565637000	5.012	5.002752096995591
1565637600	5.021	5.004006251384789
1565638200	4.993	5.0113276626083865
1565638800	4.976	4.990108095636471
1565639400	4.974	4.971227230753582
1565640000	4.99	4.966614905773464
1565640600	4.995	4.979383671811371
1565641200	4.998	4.986313325581147
1565641800	5.003	4.989594078641715
1565642400	5.013	4.994194210401674
1565643000	5.023	5.003241164530859
1565643600	5.027	5.013173634041728
1565645400	5.019	5.0181904017555095
1565646000	5.03	5.012353695380878
1565646600	5.026	5.019871361791241
1565647200	5.027	5.018610553170269
1565647800	5.025	5.018675569220277
1565648400	5.029	5.017236532659802
1565649000	5.02	5.020134672041326
1565649600	5.016	5.013523546752385
1565650200	5.02	5.0086360293191605
1565650800	5.004	5.011201875813513
1565651400	4.941	4.998886358342094
1565652000	4.927	4.944727692213587
1565652600	4.92	4.922054238343567
1565653200	4.935	4.914000777069155
1565653800	4.921	4.925092214621669
1565654400	4.965	4.916276870195687
1565655000	4.979	4.949806615168465
1565655600	5.006	4.969056781500492
1565656200	4.997	4.9934164695229395
1565656800	5.003	4.9907673882532615
1565657400	4.988	4.99397888714226
1565658000	4.978	4.982837628039337
1565658600	4.997	4.971992707680535
1565659200	5.001	4.985763076292524
1565659800	4.998	4.992444833570149
1565660400	5.005	4.9906404935730055
1565661000	5.005	4.995806211663746
1565661600	4.995	4.997064830361176
1565662200	4.995	4.988886158732853
1565662800	4.986	4.987099011284873
1565663400	4.989	4.979783917595459
1565664000	4.993	4.980628112632839
1565664600	4.988	4.984457122209068
1565665200	4.97	4.981075853191139
1565665800	4.976	4.965490354708355
1565666400	4.978	4.967193957086905
1565667000	4.987	4.969950973235519
1565667600	4.993	4.97763955681318
1565668200	4.998	4.984131174970693
1565668800	5.018	4.989248984294948
1565669400	5.025	5.006458208921498
1565670000	5.034	5.015720101403738
1565670600	5.005	5.024243897347598
1565671200	5.017	5.002203503955808
1565671800	5.052	5.006737880572675
1565672400	5.036	5.03758695833331
1565673000	5.047	5.030724715788139
1565673600	5.055	5.036706372982863
1565674200	5.055	5.045266251504313
1565674800	5.074	5.046675557815544
1565675400	5.075	5.062128264683101
1565676000	5.061	5.0663898319823195
1565676600	5.052	5.055135598667208
1565677200	5.077	5.04526486434453
1565677800	5.065	5.064003283975609
1565678400	5.043	5.05879599517097
1565679000	5.039	5.0386821848061745
1565679600	5.028	5.03143746651105
1565680200	5.039	5.021804633560375
1565680800	5.033	5.028786608552592
1565681400	5.018	5.025911471268807
1565682000	5.084	5.012588024569892
1565682600	5.094	5.063746845908449
1565683200	5.086	5.083885870662787
1565683800	5.087	5.078914424230372
1565684400	5.065	5.0782395957905155
1565685000	5.05	5.060567706677835
1565685600	5.04	5.04435832110392
1565686200	5.035	5.033523300744064
1565686800	5.03	5.0276687484359135
1565687400	5.029	5.022716406616681
1565688000	5.023	5.021012086047889
1565688600	4.994	5.015956323618547
1565689200	4.994	4.991263672294401
1565689800	4.993	4.9860586550088986
1565690400	4.991	4.985320779298574
1565691000	5.013	4.983510248580963
1565691600	5.017	5.001126010128712
1565692200	5.013	5.008318204285873
1565692800	5.011	5.005693116986997
1565693400	4.993	5.003334387978178
1565694000	4.931	4.988313721218893
1565694600	4.921	4.934612256188372
1565695200	4.933	4.915404768239864
1565695800	4.937	4.923613407386037
1565696400	4.976	4.929024993047259
1565697000	4.988	4.961637596484276
1565697600	4.979	4.978281741161917
1565698200	5.007	4.972874681028655
1565698800	4.997	4.994113291609114
1565699400	4.998	4.990944863132693
1565700000	4.995	4.9898974217493794
1565700600	5.001	4.987657157412267
1565701200	5.031	4.99201636773662
1565701800	5.016	5.017613086350034
1565702400	5.012	5.0106784780067075
1565703000	5.024	5.004653598001703
1565704200	5.033	5.0137610245923705
1565704800	5.027	5.0232714860385315
1565705400	5.035	5.019951149614156
1565706000	5.038	5.025366370256747
1565706600	5.052	5.029271608177901
1565707200	5.051	5.041200879844305
1565707800	5.049	5.042900248784991
1565708400	5.056	5.041051566252078
1565709000	5.063	5.046391709789492
1565709600	5.068	5.053368318497066
1565710200	5.073	5.058687578013268
1565710800	5.091	5.06364563166227
1565711400	5.088	5.079194942511474
1565712000	5.09	5.0800178986419535
1565712600	5.086	5.081050160856159
1565713200	5.084	5.078173295471084
1565713800	5.075	5.075810817769238
1565714400	5.075	5.068139929769329
1565715000	5.068	5.0664955771202
1565715600	5.05	5.060824088123613
1565716200	5.066	5.04491762511446
1565716800	5.061	5.054659431245766
1565717400	5.054	5.053547513944965
1565718000	5.071	5.046905590911137
1565718600	5.063	5.059479867918387
1565719800	5.071	5.056073184421137
1565720400	5.067	5.061084368522238
1565721000	5.048	5.059307548019981
1565721600	5.018	5.043114169617583
1565722200	5.004	5.015282220966463
1565723400	5.004	4.9984752875329965
1565724000	5.001	4.996012007905623
1565724600	4.982	4.9936038822567745
1565725200	5.042	4.977574410236857
1565725800	5.009	5.023196432330385
1565726400	5.03	5.006964776848006
1565727000	5.041	5.018019623785202
1565728200	5.044	5.030892695821548
1565728800	5.057	5.035234837578788
1565729400	5.054	5.046337049686785
1565730000	5.047	5.046231283827585
1565730600	5.059	5.039956857609414
1565731200	5.055	5.048462882251886
1565731800	5.053	5.047399710208606
1565732400	5.06	5.04501595810672
1565733000	5.059	5.050361627908268
1565733600	5.05	5.050822564187602
1565734200	5.052	5.0432998101934645
1565734800	5.054	5.043294389510117
1565735400	5.052	5.045309214729698
1565736000	5.063	5.044037646170502
1565736600	5.059	5.052626705081606
1565737200	5.061	5.051369282848976
1565737800	5.069	5.052242422010294
1565738400	5.065	5.05912927578308
1565739000	5.061	5.057320898419432
1565739600	5.065	5.05332047185941
1565740200	5.062	5.0558555514340275
1565740800	5.057	5.054152016174764
1565741400	5.058	5.049529398248017
1565742000	5.05	5.049440412810316
1565742600	5.036	5.043124045805364
1565743200	5.039	5.030281497738871
1565743800	5.042	5.0301999377990505
1565744400	5.019	5.033224645713877
1565745000	5.019	5.015027676177875
1565745600	5.017	5.010868443595128
1565746200	5.025	5.009296986560105
1565746800	5.009	5.0154623273669445
1565747400	5.016	5.003856859821082
1565748000	4.999	5.006669287787067
1565748600	5.02	4.994107269289909
1565749200	5.034	5.008169546889339
1565749800	5.04	5.023430042326034
1565750400	5.062	5.030748133093256
1565751000	5.078	5.049724114758479
1565751600	5.074	5.066723051580597
1565752200	5.072	5.066281779701731
1565752800	5.068	5.063887139178364
1565753400	5.065	5.060278423117045
1565754000	5.082	5.057113637418094
1565754600	5.093	5.070409916717757
1565755200	5.081	5.082474711375809
1565755800	5.088	5.07467072023799
1565756400	5.081	5.078136466602417
1565757000	5.07	5.073757181646242
1565757600	5.074	5.063526124117944
1565758200	5.078	5.0647751406606485
1565758800	5.079	5.06878692968654
1565759400	5.088	5.070319175472454
1565760000	5.089	5.077811530433115
1565760600	5.088	5.080267097487987
1565761200	5.093	5.079615161872866
1565761800	5.091	5.083492939899613
1565762400	5.091	5.082786691752327
1565763000	5.089	5.082408750609333
1565763600	5.059	5.0807881470964995
1565764200	5.064	5.056061744710389
1565764800	5.068	5.054622806586757
1565778000	5.072	5.0588598729239855
1565778600	5.064	5.062828594496482
1565779200	5.068	5.057037818506598
1565779800	5.065	5.058823893112655
1565780400	5.067	5.057131708084807
1565781000	5.065	5.058202878879953
1565781600	5.07	5.056947313006538
1565782200	5.073	5.060646345749265
1565782800	5.072	5.0640035781628665
1565783400	5.066	5.063722972954652
1565784000	5.043	5.058654331960868
1565784600	5.043	5.038868232406489
1565785200	5.052	5.034687230762148
1565785800	5.051	5.042073734397901
1565786400	5.058	5.042885458194227
1565787000	5.06	5.048379736970194
1565787600	5.056	5.05128014793508
1565788200	5.068	5.048367645517605
1565788800	5.071	5.057403803906149
1565789400	5.063	5.062038682701266
1565790000	5.076	5.056042263851703
1565790600	5.074	5.065152071586973
1565791200	5.064	5.0659151423497395
1565791800	5.047	5.057388260283714
1565792400	5.053	5.041751205267831
1565793000	5.056	5.0435504089106855
1565793600	5.052	5.047128254051713
1565794200	5.04	5.044397776200517
1565794800	5.025	5.033900983952587
1565795400	5.047	5.019530134287411
1565796000	5.055	5.034761292755382
1565796600	5.012	5.04530903951724
1565797200	5.009	5.011681057134261
1565797800	5.009	5.001444233985164
1565798400	4.991	5.001000835710411
1565799000	5.008	4.9863325610082185
1565799600	4.993	4.996975723745303
1565800200	4.979	4.987822791025376
1565800800	4.998	4.973691613948481
1565801400	4.961	4.986736800323941
1565802000	4.959	4.9599501096478456
1565802600	4.98	4.951700137790836
1565803200	5.007	4.9686214997289415
1565803800	5.008	4.994446860231291
1565804400	5.016	4.999935551838589
1565805000	5.022	5.006549469229444
1565805600	5.022	5.012873946290949
1565806200	5.02	5.013921519406834
1565806800	5.015	5.0122731070044
1565807400	5.015	5.007838253301543
1565808000	5.006	5.006945872293127
1565808600	5.005	4.999621892307379
1565809200	5.012	4.997193578946238
1565809800	5.012	5.002752096995591
1565810400	5.021	5.004006251384789
1565811000	4.993	5.0113276626083865
1565811600	4.976	4.990108095636471
1565812200	4.974	4.971227230753582
1565812800	4.99	4.966614905773464
1565813400	4.995	4.979383671811371
1565814000	4.998	4.986313325581147
1565814600	5.003	4.989594078641715
1565815200	4.983	4.994194210401674
1565815800	5.009	4.978757624930719
1565816400	5.013	4.996388704625182
1565817000	5.023	5.004368278449083
1565817600	5.027	5.013150172677027
1565818200	5.019	5.0181904017555095
1565818800	5.03	5.012353695380878
1565819400	5.026	5.019871361791241
1565820000	5.027	5.018610553170269
1565820600	5.025	5.018675569220277
1565821200	5.029	5.017236532659802
1565821800	5.02	5.020134672041326
1565822400	5.016	5.013523546752385
1565823000	5.02	5.0086360293191605
1565823600	5.004	5.011201875813513
1565824200	4.941	4.998886358342094
1565824800	4.927	4.944727692213587
1565825400	4.92	4.922054238343567
1565826000	4.935	4.914000777069155
1565826600	4.921	4.925092214621669
1565827200	4.965	4.916276870195687
1565827800	4.979	4.949806615168465
1565828400	5.006	4.969056781500492
1565829000	4.997	4.9934164695229395
1565829600	5.003	4.9907673882532615
1565830200	4.988	4.99397888714226
1565830800	4.978	4.982837628039337
1565831400	4.997	4.971992707680535
1565832000	5.001	4.985763076292524
1565832600	4.998	4.992444833570149
1565833200	5.005	4.9906404935730055
1565833800	5.005	4.995806211663746
1565834400	4.995	4.997064830361176
1565835000	4.995	4.988886158732853
1565835600	4.986	4.987099011284873
1565836200	4.989	4.979783917595459
1565836800	4.993	4.980628112632839
1565837400	4.988	4.984457122209068
1565838000	4.97	4.981075853191139
1565838600	4.976	4.965490354708355
1565839200	4.978	4.967193957086905
1565839800	4.987	4.969950973235519
1565840400	4.993	4.97763955681318
1565841000	4.998	4.984131174970693
1565841600	5.018	4.989248984294948
1565842200	5.025	5.006458208921498
1565842800	5.034	5.015720101403738
1565843400	5.005	5.024243897347598
1565844000	5.017	5.002203503955808
1565844600	5.052	5.006737880572675
1565845200	5.036	5.03758695833331
1565845800	5.047	5.030724715788139
1565846400	5.055	5.036706372982863
1565847000	5.055	5.045266251504313
1565847600	5.074	5.046675557815544
1565848200	5.075	5.062128264683101
1565848800	5.061	5.0663898319823195
1565849400	5.052	5.055135598667208
1565850000	5.077	5.04526486434453
1565850600	5.065	5.064003283975609
1565851200	5.043	5.05879599517097
1565851800	5.039	5.0386821848061745
1565852400	5.028	5.03143746651105
1565853000	5.039	5.021804633560375
1565853600	5.033	5.028786608552592
1565854200	5.018	5.025911471268807
1565854800	5.094	5.012588024569892
1565855400	5.086	5.07192723760744
1565856000	5.087	5.0791304683881116
1565857200	5.065	5.0782395957905155
1565857800	5.04	5.060567706677835
1565858400	5.035	5.036242493806644
1565859000	5.03	5.027640775010842
1565860200	5.029	5.022716406616681
1565860800	5.023	5.021012086047889
1565861400	4.994	5.015956323618547
1565862000	4.994	4.991263672294401
1565862600	4.993	4.9860586550088986
1565863200	4.991	4.985320779298574
1565863800	5.013	4.983510248580963
1565864400	5.017	5.001126010128712
1565865000	5.013	5.008318204285873
1565865600	5.011	5.005693116986997
1565866200	4.993	5.003334387978178
1565866800	4.931	4.988313721218893
1565867400	4.921	4.934612256188372
1565868000	4.933	4.915404768239864
1565868600	4.937	4.923613407386037
1565869200	4.976	4.929024993047259
1565869800	4.988	4.961637596484276
1565870400	4.979	4.978281741161917
1565871000	5.007	4.972874681028655
1565871600	4.997	4.994113291609114
1565872200	4.998	4.990944863132693
1565872800	4.995	4.9898974217493794
1565873400	5.001	4.987657157412267
1565874000	5.031	4.99201636773662
1565874600	5.018	5.017613086350034
1565875200	5.016	5.0123115597896435
1565875800	5.012	5.008271296472018
1565876400	5.024	5.004685048922226
1565877000	5.033	5.0137610245923705
1565877600	5.027	5.0232714860385315
1565878200	5.035	5.019951149614156
1565878800	5.038	5.025366370256747
1565879400	5.052	5.029271608177901
1565880000	5.051	5.041200879844305
1565880600	5.049	5.042900248784991
1565881200	5.056	5.041051566252078
1565881800	5.063	5.046391709789492
1565882400	5.068	5.053368318497066
1565883000	5.173	5.058687578013268
1565883600	5.191	5.145333016783184
1565884200	5.188	5.179142348008957
1565884800	5.19	5.179521916467766
1565885400	5.186	5.180552091197922
1565886000	5.184	5.177704291515832
1565886600	5.175	5.175330175019108
1565887200	5.175	5.167686576703675
1565887800	5.168	5.16598220523894
1565888400	5.15	5.160331732610117
1565889000	5.166	5.144469535775254
1565889600	5.161	5.154011502781507
1565890200	5.154	5.15299841745653
1565890800	5.154	5.146381148528683
1565891400	5.171	5.1450686080756345
1565892000	5.163	5.158839606766829
1565892600	5.171	5.155550482762664
1565893200	5.167	5.160496116884678
1565893800	5.141	5.158777527301971
1565894400	5.148	5.137007775092254
1565895000	5.118	5.13777050071962
1565895600	5.104	5.1148195814978035
1565896200	5.104	5.097893710272062
1565896800	5.101	5.095310032678901
1565897400	5.082	5.09289920245526
1565898000	5.142	5.076927221520436
1565898600	5.114	5.122189821215751
1565899200	5.109	5.110498314761749
1565899800	5.13	5.101193627515324
1565900400	5.141	5.117341235542005
1565901000	5.144	5.130175928804811
1565901600	5.157	5.134589504889228
1565902200	5.154	5.1456617496062425
1565902800	5.147	5.1456526300466345
1565903400	5.159	5.139409600789641
1565904000	5.155	5.1478119333498755
1565904600	5.153	5.146832237579636
1565905200	5.16	5.144449363474784
1565905800	5.159	5.1497438204796815
1565906400	5.15	5.150249883186656
1565907000	5.152	5.1427732304131215
1565907600	5.154	5.142702096937525
1565908200	5.152	5.144707504665259
1565908800	5.163	5.143460122786927
1565909400	5.159	5.151986926835206
1565910000	5.161	5.150813742396408
1565910600	5.169	5.151667492603213
1565911200	5.165	5.158521963001587
1565911800	5.161	5.156785469458179
1565912400	5.165	5.152791323194264
1565913000	5.162	5.155276185490143
1565913600	5.157	5.15360640854022
1565914200	5.158	5.148995194036863
1565914800	5.15	5.148866334401636
1565915400	5.136	5.142587081982991
1565916000	5.139	5.12976224458414
1565916600	5.142	5.129571662017801
1565917200	5.119	5.132582985696983
1565917800	5.119	5.114508469749279
1565918400	5.125	5.110218941560907
1565919000	5.109	5.115117899989546
1565919600	5.116	5.103251552797838
1565920800	5.099	5.105953465987618
1565921400	5.12	5.093483560107183
1565922000	5.134	5.107369522351619
1565922600	5.14	5.122677258625107
1565923200	5.162	5.130068901481438
1565923800	5.178	5.148993419164435
1565924400	5.174	5.166055798296132
1565925000	5.172	5.165759570410979
1565925600	5.168	5.16337315308191
1565926200	5.165	5.159765800811694
1565926800	5.182	5.15658795890066
1565927400	5.193	5.1697736586011445
1565928000	5.181	5.181884657241188
1565928600	5.188	5.1742370911805455
1565929200	5.181	5.177607749146942
1565929800	5.17	5.173290228146962
1565930400	5.174	5.163082740576851
1565931000	5.178	5.16423065652862
1565931600	5.179	5.168230514395736
1565932200	5.188	5.1697886043802965
1565932800	5.189	5.177246392487735
1565933400	5.188	5.179755463897575
1565934000	5.193	5.179129213042016
1565934600	5.191	5.1829754909851475
1565935200	5.191	5.182310401746044
1565935800	5.189	5.181927876320483
1565936400	5.19	5.18031461738792
1565937000	5.183	5.180741959195021
1565937600	5.179	5.175282360762102
1565938200	5.178	5.170725622598921
1565938800	5.169	5.169162307880804
1565939400	5.169	5.161705670928927
1565940000	5.168	5.1600051209772
1565940600	5.17	5.15920369169582
1565941200	5.174	5.1606322631592345
1565941800	5.175	5.164244808402277
1565942400	5.119	5.16580472366126
1565943000	5.117	5.120755925221466
1565943600	5.107	5.108597363388439
1565944800	5.116	5.100147568607957
1565945400	5.135	5.105599718709274
1565946000	5.13	5.12272150210453
1565946600	5.136	5.122146157627784
1565947200	5.151	5.1260461075459105
1565947800	5.152	5.139337949532931
1565948400	5.156	5.142926319749203
1565949000	5.159	5.146325208086539
1565949600	5.164	5.149501734268553
1565950200	5.168	5.154105081329379
1565950800	5.172	5.158276082444761
1565951400	5.164	5.162256546291851
1565952000	5.168	5.156535867799312
1565952600	5.165	5.158258436532639
1565953200	5.167	5.156594259205159
1565953800	5.165	5.157642703506775
1565954400	5.17	5.156405086321943
1565955000	5.172	5.160069789675494
1565955600	5.166	5.162631459362216
1565956200	5.143	5.1581515889370095
1565957400	5.143	5.138435831842595
1565958000	5.152	5.134105719864015
1565958600	5.151	5.1414182292682975
1565959200	5.158	5.142289121320133
1565959800	5.16	5.1477554539406905
1565960400	5.156	5.150687874777182
1565961000	5.168	5.147815949137608
1565961600	5.171	5.156771834779584
1565962200	5.163	5.161461100844347
1565962800	5.176	5.155538990038934
1565963400	5.174	5.164538381485428
1565964000	5.164	5.1653817456288795
1565964600	5.147	5.156911067843597
1565965200	5.153	5.141291182737763
1565965800	5.156	5.142942291770639
1565966400	5.152	5.146519454365554
1565967000	5.14	5.143833759864747
1565967600	5.125	5.133372539571098
1565968200	5.147	5.118991631285629
1565968800	5.155	5.134017656888924
1565969400	5.073	5.144645008933793
1565970000	5.091	5.079737957613563
1565970600	5.088	5.0789957560748284
1565971200	5.09	5.0800178986419535
1565971800	5.086	5.081050160856159
1565972400	5.084	5.078173295471084
1565973000	5.075	5.075810817769238
1565973600	5.075	5.068139929769329
1565974200	5.068	5.0664955771202
1565974800	5.05	5.060824088123613
1565975400	5.066	5.04491762511446
1565976000	5.061	5.054659431245766
1565976600	5.054	5.053547513944965
1565977200	5.054	5.046905590911137
1565977800	5.071	5.045643231426117
1565978400	5.063	5.059506449933453
1565979000	5.071	5.056073184421137
1565979600	5.067	5.061084368522238
1565980200	5.041	5.059307548019981
1565980800	5.048	5.0374264941841105
1565981400	5.018	5.038386379714282
1565982000	5.004	5.015296489849646
1565982600	5.004	4.9984752875329965
1565983200	5.001	4.996012007905623
1565983800	4.982	4.9936038822567745
1565984400	5.042	4.977574410236857
1565985000	5.014	5.023196432330385
1565985600	5.009	5.01105286481797
1565986200	5.03	5.0018285788238455
1565986800	5.041	5.018128935157442
1565987400	5.044	5.030892695821548
1565988000	5.057	5.035234837578788
1565988600	5.054	5.046337049686785
1565989200	5.047	5.046231283827585
1565989800	5.059	5.039956857609414
1565990400	5.055	5.048462882251886
1565991000	5.053	5.047399710208606
1565991600	5.06	5.04501595810672
1565992200	5.059	5.050361627908268
1565992800	5.05	5.050822564187602
1565993400	5.054	5.0432998101934645
1565994000	5.052	5.044921822818792
1565994600	5.063	5.044042795499085
1565995800	5.059	5.052626705081606
1565996400	5.061	5.051369282848976
1565997000	5.069	5.052242422010294
1565997600	5.065	5.05912927578308
1565998200	5.065	5.057320898419432
1565998800	5.057	5.056573571829649
1565999400	5.058	5.050075406632098
1566000600	5.05	5.049433094897489
1566001800	5.036	5.043124045805364
1566002400	5.039	5.030281497738871
1566003000	5.042	5.0301999377990505
1566003600	5.019	5.033224645713877
[truncated: 10,586 more rows]
