# Supplementary material for: A novel dissolved oxygen prediction model based on enhanced semi-naive Bayes for ocean ranches in northeast China
Source: PeerJ Comput Sci. 2021 Jun 11;7:e591. doi: 10.7717/peerj-cs.591 (PMC8205303; doi:10.7717/peerj-cs.591)
Supplement: Supplemental Information 1 — Source code for prediction algorithms built in Go, and source code for comparison algorithms and other related methods built in Python. [file peerj-cs-07-591-s001.zip › packet/Result-SVR/Result-SVR-4.csv]

1564267200	4.037	4.117860212766864
1564267800	4.102	4.043790159506758
1564268400	4.14	4.089203039623483
1564269000	4.166	4.132751880951072
1564269600	4.19	4.164553410555021
1564270200	4.257	4.187713915133914
1564270800	4.29	4.247680671436055
1564271400	4.279	4.28607508305074
1564272000	4.421	4.282400940609945
1564272600	4.291	4.398736998343008
1564273200	4.249	4.311352136764699
1564273800	4.306	4.256109023513163
1564274400	4.353	4.292374670783268
1564275000	4.341	4.344155709410535
1564275600	4.425	4.344091115380742
1564276200	4.349	4.4116887817471655
1564276800	4.301	4.360261171390738
1564277400	4.322	4.3086402546382185
1564278000	4.293	4.315358647427664
1564278600	4.257	4.29567259206814
1564279200	4.353	4.262188908251153
1564279800	4.426	4.335981853377394
1564280400	4.377	4.413218527258598
1564281000	4.493	4.386893077149801
1564281600	4.326	4.474172459581953
1564282200	4.392	4.3508895425713625
1564282800	4.404	4.380621217054605
1564283400	4.372	4.396132347067096
1564284000	4.433	4.377649759699308
1564284600	4.33	4.421775835977411
1564285200	4.553	4.344848229255922
1564285800	4.453	4.515947136467084
1564286400	4.537	4.464888798241307
1564287000	4.498	4.525120968183149
1564287600	4.572	4.499566098928413
1564288200	4.67	4.559030346101997
1564288800	4.782	4.6495862231871605
1564289400	4.688	4.762993589341035
1564290000	4.55	4.702900428423751
1564290600	4.597	4.570914698873953
1564291200	4.571	4.582555692830586
1564291800	4.535	4.5684814839522625
1564292400	4.426	4.538911584643614
1564293000	4.457	4.440622632702214
1564293600	4.419	4.448135289585889
1564294200	4.464	4.420660886562485
1564294800	4.515	4.455342677766778
1564295400	4.605	4.503793128932179
1564296000	4.565	4.589592417836552
1564296600	4.582	4.570713056936012
1564297200	4.416	4.577901158903559
1564297800	4.567	4.440044284159476
1564298400	4.493	4.5384801709191365
1564299000	4.529	4.498285538129219
1564299600	4.578	4.523413043308507
1564300200	4.711	4.565051929664512
1564300800	4.685	4.687235656709736
1564301400	4.703	4.6876239009432465
1564302000	4.688	4.698827756076125
1564302600	4.633	4.685325667844658
1564303200	4.603	4.6384579925987035
1564303800	4.632	4.6034750260504955
1564304400	4.676	4.621683780792781
1564305000	4.697	4.663812269863326
1564305600	4.732	4.6902554560941185
1564306200	4.615	4.7227771905405405
1564306800	4.541	4.631413792526673
1564307400	4.435	4.54958804921357
1564308000	4.595	4.446518351168579
1564308600	4.521	4.563099431560091
1564309200	4.602	4.527950814033966
1564309800	4.593	4.588955870128185
1564310400	4.495	4.589412542986628
1564311000	4.442	4.510217888317811
1564311600	4.294	4.4472680328242244
1564312200	4.435	4.313182321720812
1564312800	4.478	4.408287218328296
1564313400	4.536	4.465243516073028
1564314000	4.364	4.529347604559337
1564314600	4.498	4.391606510951848
1564315200	4.602	4.473808775032795
1564315800	4.662	4.576932521564982
1564316400	4.434	4.6548780643877254
1564317000	4.621	4.471987805611087
1564317600	4.57	4.586124745949652
1564318200	4.601	4.568397408082475
1564318800	4.543	4.59681188125682
1564319400	4.469	4.548370090708419
1564320000	4.473	4.478802170537834
1564320600	4.595	4.468094282003611
1564321200	4.527	4.57003897254303
1564321800	4.553	4.53634691810389
1564322400	4.529	4.548138075232709
1564323000	4.494	4.528492435838282
1564323600	4.542	4.497643814446186
1564324200	4.391	4.530542795492059
1564324800	4.398	4.4130898475664075
1564325400	4.501	4.394644578613529
1564326000	4.456	4.477917958573825
1564326600	4.402	4.462358617122032
1564327200	4.47	4.410894702817997
1564327800	4.375	4.455488526044357
1564328400	4.492	4.38780123111415
1564329600	4.502	4.472025857855496
1564330200	4.363	4.495982266676248
1564330800	4.295	4.386529875490649
1564331400	4.457	4.30316247926686
1564332000	4.409	4.42510389845829
1564332600	4.344	4.414188358702656
1564333200	4.338	4.356121898144862
1564333800	4.316	4.336034540166256
1564334400	4.379	4.316763035548954
1564335000	4.361	4.367632399197673
1564335600	4.427	4.362712390487464
1564336200	4.513	4.416723310559121
1564336800	4.539	4.4974313341142205
1564337400	4.455	4.535370112581567
1564338000	4.405	4.468829299561679
1564338600	4.535	4.411001083755403
1564339200	4.313	4.508877747935661
1564339800	4.422	4.346807725882125
1564340400	4.41	4.402965671541148
1564341000	4.321	4.404147085420683
1564341600	4.238	4.336398022601115
1564342200	4.333	4.24882372104001
1564342800	4.389	4.31409840745257
1564343400	4.372	4.377402431105173
1564344000	4.339	4.376835477508931
1564344600	4.171	4.344366721265877
1564345200	4.313	4.19535555566043
1564345800	4.29	4.2874533321499735
1564346400	4.327	4.288459354612259
1564347000	4.207	4.323927537397097
1564347600	4.09	4.224746382643336
1564348200	4.408	4.106170256968754
1564348800	4.465	4.352438138404662
1564349400	4.274	4.453131616416385
1564350000	4.353	4.310068019719645
1564350600	4.366	4.338419720089309
1564351200	4.293	4.357492791158912
1564351800	4.311	4.305712962049468
1564352400	4.297	4.3068792749906875
1564353000	4.23	4.29658095545056
1564353600	4.36	4.240111764478053
1564354200	4.331	4.337751292002172
1564354800	4.255	4.333703164890883
1564355400	4.265	4.268812935308457
1564356000	4.196	4.261257548369639
1564356600	4.184	4.204149951791341
1564357200	4.425	4.1848769269761625
1564357800	4.205	4.3844223975877945
1564358400	4.136	4.239621272262319
1564359000	4.121	4.14683584183269
1564359600	3.978	4.115681821703205
1564360200	3.916	3.9957486397071564
1564360800	4.052	3.920787640215968
1564361400	4.03	4.02613154759471
1564362000	3.98	4.032673243270374
1564362600	3.878	3.99006319437789
1564363200	4.029	3.8895129246970073
1564363800	3.935	4.003543021877531
1564364400	4.004	3.94598733099797
1564365000	4.033	3.9961980996262674
1564365600	4.278	4.026313764694486
1564366200	4.306	4.245728096649718
1564366800	4.203	4.306056322713177
1564367400	4.318	4.224169249400568
1564368000	4.395	4.298967715830285
1564368600	4.404	4.379581510195369
1564369200	4.516	4.405724457928545
1564369800	4.466	4.498824948221412
1564370400	4.404	4.4731904276044085
1564371000	4.401	4.4142490764198605
1564371600	4.221	4.3981219315189986
1564372200	4.362	4.246609237162897
1564372800	4.371	4.336741410509566
1564373400	4.467	4.363475796542145
1564374000	4.328	4.454809951759987
1564374600	4.368	4.349915381514059
1564375200	4.413	4.360920835166936
1564375800	4.238	4.400615142234235
1564376400	4.077	4.266012021951503
1564377000	4.272	4.098480450502338
1564377600	4.243	4.234918553656083
1564378200	4.315	4.242899836781765
1564378800	4.5	4.308126092987638
1564379400	4.324	4.469873781111358
1564380000	4.262	4.354090393297927
1564380600	4.282	4.271922917157088
1564381200	4.427	4.272884398251102
1564381800	4.351	4.401442462512397
1564382400	4.37	4.363757063442403
1564383000	4.421	4.368275211236094
1564383600	4.378	4.409436337099463
1564384200	4.323	4.384520222584488
1564384800	4.097	4.331374530485346
1564385400	4.227	4.128435761944292
1564386000	4.043	4.202533078485391
1564386600	4.244	4.063607272306376
1564387200	4.244	4.213462621622583
1564387800	4.267	4.238522059254585
1564388400	4.232	4.268289853484103
1564389000	4.387	4.237200748796031
1564389600	4.354	4.362406108060941
1564390200	4.382	4.358458906946839
1564390800	4.463	4.379931026677054
1564391400	4.429	4.447794739076469
1564392000	4.37	4.434319630081984
1564392600	4.359	4.379550287796273
1564393200	4.38	4.358096261001271
1564393800	4.196	4.373743883045892
1564394400	4.347	4.223771739855759
1564395000	4.454	4.320792221065048
1564395600	4.408	4.430181970677801
1564396200	4.474	4.419377973257037
1564396800	4.372	4.463894862990248
1564397400	4.414	4.386142852911952
1564398000	4.349	4.406205432546549
1564398600	4.384	4.355668524133427
1564399200	4.411	4.377550667963059
1564399800	4.329	4.403745732335277
1564400400	4.336	4.342024743645275
1564401000	4.615	4.333627428626213
1564401600	4.409	4.56575331399765
1564402200	4.044	4.4418619106078765
1564402800	4.192	4.098887788569894
1564403400	4.52	4.160203691627627
1564404000	4.489	4.4519009862607195
1564404600	4.399	4.502701761998151
1564405200	4.28	4.417982912872134
1564405800	4.269	4.295849200911821
1564406400	4.298	4.266473983004412
1564407000	4.17	4.2893159953399085
1564407600	4.151	4.189157966390678
1564408200	4.2	4.152480611000242
1564408800	4.291	4.188207611123469
1564409400	4.263	4.276822419332374
1564410000	4.074	4.269343775032451
1564410600	4.251	4.103664804315094
1564411200	4.259	4.220296964128857
1564411800	3.949	4.251994600061284
1564412400	3.79	3.997614867052118
1564413000	3.989	3.8013731172117593
1564413600	3.786	3.94658874397641
1564414200	3.621	3.808226067518908
1564414800	3.483	3.638669108915283
1564416000	3.425	3.478466891272661
1564416600	3.818	3.413397632265876
1564417200	3.838	3.759666020043942
1564417800	4.086	3.842523942782975
1564418400	3.803	4.0680170829749
1564419000	4.184	3.8437606827077726
1564419600	4.334	4.127418095643013
1564420200	4.243	4.3011550658706925
1564420800	3.997	4.267536142254888
1564421400	4.208	4.034406184661396
1564422000	4.285	4.1700859729980815
1564422600	4.113	4.2647389255404935
1564423200	4.174	4.144365520436329
1564423800	4.223	4.1637652292391145
1564424400	4.193	4.210148793948881
1564425000	4.113	4.19963922098972
1564425600	4.275	4.12556893633386
1564426200	4.26	4.24796821262456
1564426800	4.295	4.260754131055581
1564427400	4.002	4.293111348789706
1564428000	4.018	4.044509025234665
1564428600	4.255	4.010816705684887
1564429200	4.237	4.207693534990266
1564429800	4.205	4.242988465385371
1564430400	4.284	4.214727759468955
1564431000	4.34	4.2704792541514
1564431600	4.353	4.330537590950785
1564432200	4.248	4.353075355076843
1564432800	4.259	4.265189184920399
1564433400	4.256	4.2557618498371355
1564434000	4.188	4.253034700446153
1564434600	4.154	4.1982589736925044
1564435200	4.043	4.157878070131721
1564435800	4.27	4.056518038263409
1564436400	4.225	4.232600714750212
1564437000	4.321	4.229505452112898
1564437600	4.259	4.311010383690817
1564438200	4.142	4.267604589816562
1564438800	4.133	4.1607666715930565
1564439400	4.145	4.130865781566192
1564440000	4.085	4.139317150218164
1564440600	4.273	4.093541076833695
1564441200	4.137	4.2438303574464795
1564441800	4.192	4.156937670087199
1564442400	4.169	4.185476686135744
1564443000	4.162	4.168529493199531
1564443600	4.028	4.164014080094533
1564444200	4.173	4.046481745453222
1564444800	4.154	4.148875799453089
1564445400	4.222	4.153490321751597
1564446000	4.168	4.215327095475895
1564446600	4.33	4.176116004264436
1564447200	4.122	4.30598351971513
1564447800	3.903	4.152952132699564
1564448400	4.096	3.9324396913222417
1564449000	4.206	4.0580730842381705
1564449600	4.057	4.182632628966834
1564450200	4.021	4.084956420603011
1564450800	4.152	4.026006470916721
1564451400	4.128	4.126906021298464
1564452000	4.181	4.131857585599869
1564452600	4.045	4.176190828360189
1564453200	4.134	4.064634946584233
1564453800	4.144	4.11981939121172
1564454400	4.167	4.138723883529276
1564455000	4.02	4.166135576752882
1564455600	3.898	4.041683849655867
1564456200	3.828	3.911934351428217
1564456800	3.98	3.8285148729045915
1564457400	4.027	3.9523826030159297
1564458000	3.966	4.0201060892406915
1564458600	3.975	3.9794178057820977
1564459200	3.932	3.9735904552898274
1564459800	4.112	3.935503430392937
1564460400	4.092	4.085440086764785
1564461000	4.074	4.0956645293642655
1564461600	3.865	4.080760783410214
1564462200	3.77	3.8918809753397894
1564462800	3.879	3.7751396928208036
1564463400	4.127	3.8533400463295635
1564464000	3.894	4.09059336060597
1564464600	4.162	3.9319709955822275
1564465200	4.234	4.123328228319417
1564465800	4.208	4.2156168350095395
1564466400	4.064	4.219700685046983
1564467000	3.937	4.086479886584479
1564467600	3.808	3.950841858331137
1564468200	3.921	3.8159903090434737
1564468800	4.051	3.897627139959913
1564469400	4.08	4.029260968797439
1564470000	4.136	4.0821574599513495
1564470600	4.246	4.132247011867702
1564471200	4.355	4.231356948736681
1564471800	3.784	4.341814246509749
1564472400	4.568	3.86656666813567
1564473000	4.376	4.434240429764157
1564473600	4.493	4.366107914901588
1564474200	4.392	4.478621423736741
1564474800	4.442	4.401759782041374
1564475400	4.39	4.433853034336241
1564476000	4.315	4.39442270461699
1564476600	4.304	4.326363034164358
1564477200	4.173	4.30277910364994
1564477800	4.19	4.1904432535156495
1564478400	4.183	4.185077620288313
1564479000	4.218	4.179999695598413
1564479600	4.265	4.212826623647051
1564480200	4.258	4.257684111047603
1564480800	4.104	4.260210178217675
1564482000	4.113	4.12788957408359
1564482600	4.069	4.108964680881477
1564483200	4.122	4.070462092481969
1564483800	4.032	4.113622833412339
1564484400	4.076	4.044142794898068
1564485000	4.069	4.069352324831738
1564485600	4.192	4.067453916486369
1564486200	4.055	4.175030910142734
1564486800	4.109	4.0760707318072225
1564487400	4.06	4.101564611114334
1564488000	4.145	4.063099391553463
1564488600	4.232	4.1331138383232435
1564489200	4.138	4.218295001803322
1564489800	4.19	4.155284028843322
1564490400	4.087	4.182744323765247
1564491000	4.057	4.099793083134095
1564491600	4.04	4.060863149369923
1564492200	3.908	4.0385469268452265
1564492800	3.926	3.9244636864172
1564493400	4.216	3.9197434946508363
1564494000	4.351	4.168469644614585
1564494600	4.383	4.338101967063543
1564495200	4.231	4.388929125933257
1564495800	4.369	4.257470525226756
1564496400	4.226	4.345328312507974
1564497000	4.305	4.244057752846569
1564497600	4.364	4.293214806292064
1564498200	4.187	4.349886768822259
1564498800	4.241	4.216327376814908
1564499400	4.235	4.231160058351674
1564500000	4.368	4.230490474172122
1564500600	4.11	4.348442350759794
1564501200	4.352	4.149852002891791
1564501800	4.25	4.312714066346305
1564502400	4.424	4.257355028336544
1564503000	4.145	4.400700330965798
1564503600	4.202	4.185834721418127
1564504200	4.195	4.191770590136119
1564504800	3.977	4.187196420517662
1564505400	4.075	4.009451666146839
1564506000	4.088	4.056599378289785
1564506600	4.412	4.0790638518126965
1564507200	4.328	4.36879291405576
1564507800	4.272	4.343457754650986
1564508400	4.215	4.284833133104314
1564509000	4.217	4.220445684160577
1564509600	4.164	4.214133415829682
1564510200	4.136	4.170145839147906
1564510800	4.095	4.139301973497987
1564511400	4.151	4.098948211044577
1564512000	4.216	4.1410810798726905
1564512600	4.225	4.205461936814815
1564513200	4.21	4.225946438582564
1564513800	4.17	4.213861810071447
1564514400	4.141	4.175826825082355
1564515000	4.294	4.1441806022542815
1564515600	4.097	4.268654676837195
1564516200	4.099	4.126826381506283
1564516800	4.335	4.098491716363318
1564517400	4.509	4.2911939753800095
1564518000	4.429	4.486614612928204
1564518600	4.456	4.44906275456744
1564519200	4.397	4.4528833593785935
1564519800	4.196	4.402958587069919
1564520400	4.326	4.226172024781601
1564521000	4.259	4.301264288340622
1564521600	4.313	4.2633525140772175
1564522200	4.226	4.306302445066858
1564522800	4.185	4.2375503520027085
1564524000	4.169	4.191030296352277
1564524600	4.246	4.168210147362572
1564525200	4.171	4.232532333320004
1564525800	4.27	4.182449493191185
1564526400	4.273	4.255493702957096
1564527000	4.286	4.270669790316997
1564527600	4.113	4.286157922133326
1564528200	4.071	4.138947976224413
1564528800	4.171	4.074472946143446
1564529400	4.293	4.149765889054545
1564530000	4.168	4.274331711958418
1564530600	4.119	4.190695230605304
1564531200	4.215	4.126962273978735
1564531800	4.224	4.1957921196819274
1564532400	4.185	4.221893876431618
1564533000	4.146	4.193275004945572
1564533600	4.084	4.151342566869326
1564534200	4.021	4.091298916078141
1564534800	4.138	4.0277307027447415
1564535400	3.965	4.117654380082074
1564536000	4.042	3.9887036722583513
1564536600	3.952	4.030320478700843
1564537200	3.949	3.9591047662558267
1564537800	3.959	3.949384794263518
1564538400	3.937	3.953939814535315
1564539000	3.858	3.939600271510273
1564539600	4.156	3.8676681116358336
1564540200	4.233	4.110390842483188
1564540800	4.247	4.222877644509046
1564541400	4.355	4.25405982049477
1564542000	4.304	4.340373988695302
1564542600	4.353	4.312685239716514
1564543200	4.241	4.346537560720309
1564543800	4.3	4.256845690199986
1564544400	4.171	4.289952640593849
1564545000	4.191	4.187671576740072
1564545600	4.096	4.187258928426339
1564546200	4.191	4.106252985725192
1564546800	4.201	4.175662386411098
1564547400	4.382	4.197176103399698
1564548000	4.24	4.35740739869436
1564548600	4.376	4.263160990247438
1564549200	4.349	4.3560298317120685
1564549800	4.233	4.348682110667411
1564550400	4.124	4.253101051752324
1564551000	3.928	4.137661355108237
1564551600	3.83	3.9490877817453405
1564552200	4.167	3.8340001948422757
1564552800	4.434	4.107882465421509
1564553400	4.255	4.399081233156894
1564554000	4.187	4.29301745522404
1564554600	4.197	4.198952737917324
1564555200	4.571	4.189368367191937
1564555800	4.465	4.510007601647805
1564556400	4.285	4.482906801705162
1564557000	4.33	4.316938480535469
1564557600	4.375	4.317588048210375
1564558200	4.211	4.361644842926835
1564558800	4.399	4.237392328715772
1564559400	4.507	4.36750126753977
1564560000	4.431	4.483434750903852
1564560600	4.329	4.447710988280188
1564561200	4.402	4.345380278558705
1564561800	4.337	4.386157134036293
1564562400	4.317	4.343873014929738
1564563000	4.393	4.320193563555458
1564563600	4.348	4.37780758430797
1564564200	4.37	4.3541508783904925
1564564800	4.372	4.366796937971527
1564565400	4.269	4.369463403530212
1564566000	4.301	4.2848761235185036
1564566600	4.279	4.294118767923673
1564567200	4.471	4.279113907541361
1564567800	4.383	4.440563550688831
1564568400	4.195	4.3963407029807415
1564569000	4.333	4.226074777973691
1564569600	4.218	4.306470943134667
1564570200	4.258	4.230413900351102
1564570800	4.377	4.252917802339789
1564571400	4.131	4.354247984426648
1564572000	4.207	4.170296780904904
1564572600	4.137	4.1937801235675805
1564573200	4.165	4.140027629482205
1564573800	4.176	4.161553943167872
1564574400	4.154	4.172317957033218
1564575000	4.124	4.158034398844002
1564575600	4.036	4.128273792032533
1564576200	4.067	4.047476454636182
1564576800	4.08	4.060008147286392
1564577400	4.112	4.075451918534373
1564578000	4.034	4.108347504276902
1564578600	3.982	4.045900087118422
1564579200	3.839	3.9885862428694114
1564579800	4.039	3.853606832530447
1564580400	4.321	4.005537146915485
1564581000	4.327	4.277469619201949
1564582800	4.401	4.338193828051133
1564583400	4.435	4.39643827206591
1564584000	4.399	4.429135454643615
1564584600	4.488	4.405582647135077
1564585200	4.31	4.472423403645681
1564585800	4.284	4.336894838099878
1564586400	4.334	4.28670197465291
1564587000	4.266	4.320022774524574
1564587600	4.297	4.2756922008722045
1564588200	4.157	4.291948875989982
1564588800	4.168	4.176386498973353
1564589400	4.198	4.164833341729027
1564590000	4.264	4.188964402574973
1564590600	4.156	4.254396734539435
1564591200	4.005	4.17361327937803
1564591800	4.231	4.026386657043655
1564592400	4.009	4.191192534791785
1564593000	4.091	4.0378178009212355
1564593600	3.96	4.079281657298388
1564594200	3.954	3.971375694148595
1564594800	3.857	3.9540716172236072
1564595400	4.022	3.8644235163764034
1564596000	3.85	3.9961253966817876
1564596600	3.703	3.871288608209075
1564597200	3.867	3.7201630440627698
1564597800	3.302	3.8340302252781666
1564598400	3.233	3.3480054885254873
1564599000	3.015	3.2117379837501634
1564599600	3.035	2.982680283256153
1564600200	2.907	3.0111264341749173
1564600800	2.532	2.8991768510898153
1564601400	2.948	2.518121076161996
1564602000	3.758	2.894378918859732
1564602600	3.985	3.707573883451693
1564603200	4.029	4.042625488058896
1564603800	3.969	4.046387910462537
1564604400	3.972	3.983977776520378
1564605000	4.101	3.971361001173282
1564605600	4.331	4.080155441522005
1564606200	4.104	4.300409129744817
1564606800	4.176	4.143173964673821
1564607400	4.226	4.16548520778694
1564608000	4.258	4.210997874330432
1564608600	4.251	4.255668555736158
1564609200	4.496	4.253456956047699
1564609800	4.324	4.458112803178853
1564610400	4.26	4.351314958102889
1564611000	4.43	4.271156254430022
1564611600	4.201	4.396180367103087
1564612200	4.438	4.2353965859177
1564612800	4.497	4.399956043315126
1564613400	4.326	4.478123412160159
1564614000	4.262	4.357767837910102
1564614600	4.154	4.270089918231676
1564615200	4.183	4.164483913839037
1564615800	4.263	4.175244834825561
1564616400	4.358	4.2472722230811275
1564617000	4.175	4.344959814214347
1564617600	4.369	4.205618990584545
1564618200	4.329	4.337672650515353
1564618800	4.342	4.329347358484138
1564619400	4.323	4.343176700065665
1564620000	4.381	4.324120760566255
1564620600	4.227	4.370958166736874
1564621200	4.294	4.250336572509423
1564621800	4.554	4.282283332172197
1564622400	4.535	4.506277759159207
1564623000	4.432	4.541212297977236
1564623600	4.384	4.452001882654146
1564624200	4.314	4.388574126396958
1564624800	4.449	4.320931551630304
1564625400	4.255	4.424027952670105
1564626000	4.2	4.283713656614291
1564626600	4.332	4.207775844435494
1564627200	4.269	4.304445865003659
1564627800	4.42	4.2776519054226965
1564628400	4.259	4.3982759096467765
1564629000	4.182	4.282732416088249
1564629600	4.416	4.194036213599306
1564630200	4.536	4.372463433103006
1564630800	4.548	4.5154043656667575
1564631400	4.474	4.553071664222277
1564632000	4.477	4.486756662090388
1564632600	4.412	4.4738604560688
1564633200	4.383	4.418821457720832
1564633800	4.405	4.385572736968802
1564634400	4.486	4.398060926621048
1564635000	4.506	4.47056886065923
1564635600	4.343	4.502081234027323
1564636200	4.278	4.369715140674272
1564636800	4.168	4.285549510632618
1564637400	4.337	4.179091434093289
1564638000	4.196	4.306975680190605
1564638600	4.397	4.215092938861553
1564639200	4.32	4.367114572341196
1564639800	4.477	4.327789643590676
1564640400	4.545	4.455295446327763
1564641000	4.264	4.53051097350092
1564641600	4.293	4.311696423658571
1564642200	4.35	4.285025022777605
1564642800	4.263	4.33168686184617
1564643400	4.394	4.27721948912397
1564644000	4.582	4.372885555453871
1564644600	4.579	4.548630678330768
1564645200	4.633	4.583748023551454
1564645800	4.374	4.626179611861924
1564646400	4.35	4.414552839057331
1564647000	4.474	4.349900480999209
1564647600	4.436	4.444610389146252
1564648200	4.556	4.440648896054878
1564648800	4.526	4.537533214220895
1564649400	4.2	4.527968423982709
1564650000	4.49	4.252203387976201
1564650600	4.461	4.43796708405892
1564651200	4.506	4.452014994257417
1564654200	4.447	4.503736230018701
1564654800	4.568	4.4540976356968445
1564655400	4.505	4.546438004190292
1564656000	4.558	4.511766621200561
1564656600	4.61	4.548966699713655
1564657200	4.575	4.596604498842728
1564657800	4.526	4.579426266539446
1564658400	4.474	4.5320917557475955
1564659000	4.462	4.478812741147433
1564659600	4.403	4.460155393984113
1564660200	4.368	4.409373319291524
1564660800	4.393	4.371327008374445
1564661400	4.262	4.385799284641663
1564662000	4.342	4.281030017181371
1564662600	3.98	4.327609145556561
1564663200	3.749	4.029202267427377
1564663800	3.676	3.768261038137602
1564664400	3.613	3.6613391835456772
1564665000	3.534	3.605365581525036
1564665600	3.586	3.5343876034475805
1564666200	3.415	3.572140683751114
1564666800	3.342	3.4269493573100522
1564667400	3.179	3.3391882995405977
1564668000	3.123	3.1731175616810376
1564668600	3.265	3.1086252280912845
1564669200	4.242	3.2405209663695116
1564669800	4.446	4.153698451399654
1564670400	4.463	4.480002370797921
1564671000	4.397	4.485512026661034
1564671600	4.263	4.41105982370816
1564672200	4.2	4.282668591174658
1564672800	4.251	4.205781141482783
1564673400	4.23	4.238279856335874
1564674000	4.263	4.231490631390033
1564674600	4.21	4.258628635021211
1564675800	4.324	4.217496057568676
1564676400	4.298	4.306066234289982
1564677000	4.023	4.300810183383199
1564677600	4.248	4.0655344383708725
1564678200	4.202	4.208827832708264
1564678800	4.306	4.19983625628574
1564679400	4.291	4.294936248081896
1564680000	4.359	4.292333125838084
1564680600	3.942	4.35029655226647
1564681200	4.194	4.002158016775686
1564681800	4.276	4.150407715861602
1564682400	4.338	4.246345577340348
1564683000	4.051	4.337311276339128
1564683600	4.195	4.096301721439829
1564684200	3.934	4.16986600602507
1564684800	3.629	3.961976500890386
1564685400	3.583	3.66010586552477
1564686000	3.657	3.564435146005036
1564686600	4.164	3.630340590204497
1564687200	4.14	4.098852774693507
1564687800	3.892	4.15542662883133
1564688400	3.679	3.932808196158023
1564689000	3.526	3.6948252606747194
1564689600	3.691	3.520549057347098
1564690200	3.783	3.6548496234817596
1564690800	4.115	3.7678940102386433
1564691400	4.044	4.0837675689830535
1564692000	4.238	4.06230539339526
1564692600	4.108	4.2171256908801285
1564693200	4.017	4.1265935609329265
1564693800	4.049	4.031978505298934
1564694400	4.282	4.038742297769952
1564695000	4.572	4.244173389553916
1564695600	4.604	4.537800564681632
1564696200	4.513	4.6126047854770444
1564696800	4.383	4.532500119569171
1564697400	4.332	4.401737439833074
1564698000	4.399	4.335288598009244
1564698600	4.263	4.383100227130626
1564699200	4.371	4.282722828871326
1564699800	4.291	4.352944371355113
1564700400	4.346	4.2994922737448675
1564701000	4.295	4.338135783465344
1564701600	4.421	4.300415153669572
1564702200	4.348	4.400977454926817
1564702800	4.405	4.357903384339196
1564703400	4.426	4.396880673515057
1564704000	4.415	4.419456844903478
1564704600	4.339	4.416974922135162
1564705200	4.369	4.350256562473124
1564705800	4.394	4.362007545424563
1564706400	4.344	4.3868385397893785
1564707000	4.592	4.351832675238182
1564707600	4.421	4.550753820635037
1564708200	4.483	4.446321196522247
1564708800	4.473	4.473640018964941
1564709400	4.777	4.467943745483754
1564710000	4.697	4.727691859855607
1564710600	4.486	4.7071408245784765
1564711200	4.481	4.522940238954263
1564711800	4.5	4.475421648266869
1564712400	4.51	4.488843722821872
1564713000	4.456	4.505994239347612
1564713600	4.507	4.463191063864695
1564714200	4.526	4.496171697671788
1564714800	4.428	4.519211681767139
1564715400	4.53	4.443286924999562
1564716000	4.436	4.510582680663038
1564716600	4.496	4.447131503212794
1564717200	4.524	4.485552645616233
1564717800	4.533	4.514607257230126
1564718400	4.393	4.53089358910765
1564719000	4.464	4.414518456405787
1564719600	4.447	4.4494138870437
1564720200	4.28	4.444264254311452
1564720800	4.19	4.30673439014148
1564721400	4.124	4.200396452352341
1564722000	4.28	4.1277841151254835
1564722600	4.228	4.252177031131362
1564723200	4.259	4.234901913506617
1564723800	4.276	4.256945337087017
1564724400	4.22	4.27166043545934
1564725000	4.23	4.229185369991071
1564725600	4.235	4.227812568393088
1564726200	4.478	4.232335544378708
1564726800	4.293	4.4400704152201405
1564727400	4.196	4.32278071518847
1564728000	4.417	4.2119278685226655
1564728600	4.188	4.374680808033613
1564729200	4.036	4.221326200050083
1564729800	4.329	4.0581313502794485
1564730400	4.052	4.274410729423339
1564731000	3.91	4.089545671508264
1564731600	3.779	3.929229747347422
1564732200	4.13	3.780700486975631
1564732800	4.093	4.07069289613348
1564733400	4.129	4.09647681728833
1564734000	4.001	4.130789267839953
1564734600	4.191	4.018495683945217
1564735200	4.196	4.161408991059125
1564735800	4.317	4.19233060855684
1564736400	4.575	4.3042229287368485
1564737000	4.487	4.537174147526921
1564737600	4.571	4.505539034507547
1564738200	4.667	4.559940702518546
1564738800	4.573	4.645160805980545
1564739400	4.616	4.588254047390185
1564740000	4.718	4.6067223595228555
1564740600	4.773	4.693845959808492
1564741200	4.786	4.76126036295364
1564741800	4.333	4.7821145275372725
1564742400	4.203	4.405826310917125
1564743000	4.345	4.209709305581027
1564743600	4.258	4.309314941582141
1564744200	4.295	4.26793078810486
1564744800	4.487	4.2908054942967055
1564745400	4.572	4.452909563662164
1564746000	4.545	4.560619802797674
1564746600	4.513	4.553282553814749
1564747200	4.48	4.5173971012660905
1564747800	4.474	4.482065840659306
1564748400	4.379	4.471678723442852
1564749000	4.53	4.391770742128173
1564749600	4.543	4.502369027668491
1564750200	4.592	4.536169371011496
1564750800	4.545	4.585622123997545
1564751400	4.484	4.550465135677272
1564752000	4.493	4.492152174214807
1564752600	4.455	4.487478981007788
1564753200	4.357	4.457547250901436
1564753800	4.438	4.371021345969973
1564754400	4.353	4.421525067718924
1564755000	4.443	4.363126458756809
1564755600	4.37	4.428199774584684
1564756200	4.414	4.3785434351190915
1564756800	4.371	4.406924743485283
1564757400	4.528	4.374888846306108
1564758000	4.638	4.501844155160801
1564758600	4.569	4.617435354376043
1564759200	4.429	4.582797206093112
1564759800	4.393	4.4511342292042935
1564760400	4.409	4.394058447131844
1564761000	4.381	4.40094467231846
1564761600	4.212	4.383283911955335
1564762200	4.491	4.237548657353052
1564762800	4.342	4.442534353602104
1564763400	4.376	4.359841575363111
1564764000	4.371	4.3727058527392675
1564764600	4.31	4.366586955157434
1564765200	4.352	4.31945311744418
1564765800	4.28	4.343614350515721
1564766400	4.263	4.289208292084875
1564767000	4.214	4.265174691915311
1564767600	4.183	4.218938286557381
1564768200	4.315	4.186328372580184
1564768800	4.105	4.292301459599987
1564769400	4.249	4.136692063768465
1564770000	4.263	4.226310332177288
1564770600	4.356	4.254191681990897
1564771200	4.474	4.345597813556067
1564771800	4.263	4.456021297067847
1564772400	4.401	4.298649655206236
1564773000	4.12	4.377730614052768
1564773600	4.217	4.157299119988458
1564774200	4.258	4.2001767871912286
1564774800	4.216	4.242319956729025
1564775400	4.241	4.225191382295716
1564776000	3.998	4.237334507956444
1564776600	4.141	4.032082862954188
1564777200	4.198	4.11618752512072
1564777800	4.167	4.18136532331272
1564778400	4.172	4.176219339550588
1564779000	4.25	4.172140721900705
1564779600	4.184	4.2369625237938076
1564780200	4.191	4.1947361735330775
1564780800	4.257	4.190722420473581
1564781400	4.262	4.244618682295298
1564782000	4.116	4.26181259111056
1564782600	4.206	4.139380136437732
1564783200	4.184	4.190156940126059
1564783800	4.326	4.18321425246244
1564784400	4.273	4.306360474555212
1564785000	4.385	4.281303070149983
1564785600	4.503	4.36980074867078
1564786200	4.401	4.482161100620842
1564786800	4.468	4.419854200590658
1564787400	4.436	4.456993899140795
1564788000	4.428	4.436908678848412
1564788600	4.236	4.428899253559276
1564789200	4.359	4.264239644660245
1564789800	4.399	4.336284345259948
1564790400	4.406	4.38587931529686
1564791000	4.38	4.407501408050857
1564791600	4.417	4.383924171609254
1564792200	4.431	4.4095774537352135
1564792800	4.542	4.42677701288215
1564793400	4.403	4.5233717698597795
1564794000	4.367	4.424832751795435
1564794600	4.486	4.371940212459176
1564795200	4.489	4.460746357602984
1564795800	4.427	4.486316379404738
1564796400	4.506	4.4380643662844355
1564797000	4.514	4.490526362272101
1564797600	4.527	4.509041229961284
1564798200	4.549	4.524585479679419
1564798800	4.415	4.542964422055426
1564799400	4.497	4.435222661478839
1564800000	4.374	4.480694189454504
1564800600	4.424	4.38912113489128
1564801200	4.562	4.414887907468155
1564801800	4.315	4.533727756408933
1564802400	4.104	4.355521042112938
1564803000	4.114	4.132947644449972
1564803600	4.282	4.1026505123454555
1564804200	5.039	4.248700328340593
1564804800	5.042	4.957558297085402
1564805400	5.019	5.075632024312641
1564806000	5.019	5.047053286787799
1565313000	5.017	5.011404195408939
1565313600	5.025	5.008977384845652
1565314200	5.009	5.01582134635558
1565314800	5.016	5.004267135039675
1565315400	4.999	5.007297988109916
1565316000	5.02	4.9940655184444
1565316600	5.034	5.008685327356889
1565317200	5.04	5.023108922530266
1565317800	5.062	5.0318234127889525
1565318400	5.078	5.050500002664696
1565319000	5.074	5.067238487494564
1565319600	5.072	5.067530712760314
1565320200	5.068	5.064954645873106
1565320800	5.065	5.060690321453913
1565321400	5.082	5.0575824832705925
1565322000	5.093	5.070679337305913
1565322600	5.081	5.082759397501606
1565323200	5.088	5.0758329488014455
1565323800	5.081	5.0790318943063895
1565324400	5.07	5.073924031596051
1565325000	5.074	5.064365611195614
1565325600	5.078	5.065070751559277
1565326200	5.079	5.068897969481446
1565326800	5.088	5.0709582263260895
1565327400	5.089	5.078414128324884
1565328000	5.088	5.080806362872657
1565328600	5.093	5.0804666841896955
1565329200	5.091	5.084045231672362
1565329800	5.091	5.083303298336021
1565330400	5.089	5.083134910640881
1565331000	5.09	5.081286676916269
1565331600	5.083	5.081783297195241
1565332200	5.079	5.076257232151855
1565332800	5.078	5.071814360664982
1565333400	5.069	5.069986078343009
1565334000	5.069	5.062628309000471
1565334600	5.068	5.06103793471439
1565335200	5.07	5.059960089811531
1565335800	5.074	5.061683230687294
1565336400	5.075	5.065253188036547
1565337000	5.019	5.066909800395292
1565337600	5.017	5.02191048729519
1565338200	5.007	5.009703145464463
1565338800	5.016	4.999517427225944
1565340000	5.035	5.006623343867479
1565340600	5.03	5.023419721356092
1565341200	5.036	5.023495097974246
1565341800	5.051	5.0277400998347845
1565342400	5.052	5.040207328523374
1565343000	5.056	5.044161113918181
1565343600	5.059	5.047878229609969
1565344200	5.064	5.0505824741417555
1565344800	5.068	5.055283878556553
1565345400	5.072	5.059415738553733
1565346000	5.064	5.063462947629353
1565346600	5.068	5.057715171063969
1565347200	5.065	5.0594531392966235
1565347800	5.067	5.057377451914746
1565348400	5.065	5.058830446208271
1565349000	5.07	5.057356021542622
1565349600	5.073	5.061187899352797
1565350200	5.072	5.064409817174648
1565350800	5.066	5.064399806828731
1565351400	5.043	5.059302136480295
1565352000	5.043	5.0394672750057055
1565352600	5.052	5.035009027763062
1565353200	5.051	5.041721151218694
1565353800	5.058	5.043334732999769
1565354400	5.06	5.049109752299777
1565355000	5.056	5.051695977801879
1565355600	5.068	5.049100940911777
1565356200	5.071	5.057892267746571
1565356800	5.063	5.06234708542573
1565357400	5.076	5.056983508455956
1565358000	5.074	5.065696155049402
1565358600	5.064	5.066133052779062
1565359200	5.047	5.05838923000364
1565359800	5.053	5.042296088502101
1565360400	5.056	5.043709353557246
1565361000	5.052	5.047003364351913
1565361600	5.04	5.045086759628765
1565362200	5.025	5.034537725813833
1565362800	5.047	5.0199462813598785
1565363400	5.055	5.034709060753137
1565364000	5.012	5.04513125374444
1565364600	5.009	5.0130237898911565
1565365200	5.009	5.0021373160330524
1565365800	4.991	5.0000442093014374
1565366400	5.008	4.9866955096401275
1565367000	4.993	4.997270647266417
1565367600	4.979	4.987666653164963
1565368200	4.998	4.974618423948846
1565368800	4.961	4.986515902207242
1565369400	4.959	4.960007747921873
1565370000	4.98	4.9525533701771005
1565370600	5.007	4.967624709881134
1565371200	5.008	4.994501483913115
1565371800	5.016	5.000968364991675
1565372400	5.022	5.007773334966408
1565373000	5.022	5.013250116322063
1565373600	5.02	5.014575761804799
1565374200	5.015	5.012881930773019
1565374800	5.015	5.00826789421962
1565375400	5.006	5.007283413190677
1565376000	5.005	4.999897255715213
1565376600	5.012	4.9975854698751965
1565377200	5.012	5.002799938474915
1565377800	5.021	5.004343922084756
1565378400	4.993	5.011895388032178
1565379000	4.976	4.990622593636109
1565379600	4.974	4.971916540889497
1565380200	4.99	4.9661105495770395
1565380800	4.995	4.979072232115705
1565381400	4.998	4.986532497285451
1565382000	5.003	4.990440493277413
1565382600	4.983	4.994681476868983
1565383200	5.009	4.979295072297438
1565383800	5.013	4.996787633231667
1565384400	5.023	5.003990486666273
1565385000	5.027	5.014343436528149
1565385600	5.019	5.018685655071816
1565386200	5.03	5.0131235644475876
1565386800	5.026	5.02036333168271
1565387400	5.027	5.018766718310985
1565388000	5.025	5.019448577247455
1565388600	5.029	5.017532374939988
1565389200	5.02	5.0205636624896615
1565389800	5.016	5.013916572461398
1565390400	5.02	5.009199630309748
1565391000	5.004	5.011296369073562
1565391600	4.941	4.999229333976271
1565392200	4.927	4.945380692788593
1565392800	4.92	4.921866238314052
1565393400	4.935	4.912418453464079
1565394000	4.921	4.924803295972585
1565394600	4.965	4.916335834215278
1565395200	4.979	4.95031851791062
1565395800	5.006	4.968708392470685
1565396400	4.997	4.99510272684438
1565397000	5.003	4.991605177821702
1565397600	4.988	4.9951822657619065
1565398200	4.978	4.9829790145864745
1565398800	4.997	4.972561661231618
1565399400	5.001	4.985528348952621
1565400000	4.998	4.992408489097985
1565400600	5.005	4.991621456135171
1565401200	5.005	4.996261656726237
1565401800	4.995	4.997324077760097
1565402400	4.995	4.989520303921549
1565403000	4.986	4.987462431335695
1565403600	4.989	4.979859967489121
1565404200	4.993	4.980957078208306
1565404800	4.988	4.9844813489322135
1565405400	4.97	4.981531799856875
1565406000	4.976	4.966019410595921
1565406600	4.978	4.967332694429363
1565407200	4.987	4.969671132761543
1565407800	4.993	4.9781019375365245
1565408400	4.998	4.984484615723793
1565409000	5.018	4.9898523244341595
1565409600	5.025	5.00689775909131
1565410200	5.034	5.016199542472514
1565410800	5.005	5.025261809277749
1565411400	5.017	5.0029731034204445
1565412000	5.052	5.007386722188285
1565412600	5.036	5.036716242959846
1565413200	5.047	5.031603349810922
1565413800	5.055	5.038266443158508
1565414400	5.055	5.045105918731153
1565415000	5.074	5.047495882066833
1565415600	5.075	5.062761691093445
1565416200	5.061	5.06683140455712
1565416800	5.052	5.056347489692902
1565417400	5.077	5.045869246766735
1565418000	5.065	5.063886878063589
1565418600	5.043	5.059003543434298
1565419200	5.039	5.040094917064133
1565419800	5.028	5.031591022648787
1565420400	5.039	5.021623250598317
1565421000	5.033	5.029048087774868
1565421600	5.018	5.025998622348535
1565422200	5.084	5.013442940045377
1565422800	5.094	5.063560532923469
1565423400	5.086	5.083461492462902
1565424000	5.087	5.081770826067527
1565424600	5.065	5.079133250770535
1565425200	5.05	5.060976489478031
1565425800	5.04	5.045014249464988
1565426400	5.035	5.033397698455394
1565427000	5.03	5.027692585190953
1565427600	5.029	5.022870651314994
1565428200	5.023	5.021292579323173
1565428800	4.994	5.016250124789716
1565429400	4.994	4.991769524834099
1565430000	4.993	4.98626430462926
1565430600	4.991	4.984764041264808
1565431200	5.013	4.983864683901164
1565431800	5.017	5.0013258719162765
1565432400	5.013	5.008564954579028
1565433000	5.011	5.006814393208476
1565433600	4.993	5.003865024722788
1565434200	4.931	4.988653230357936
1565434800	4.921	4.93505694635366
1565435400	4.933	4.915130320548159
1565436000	4.937	4.921917983844171
1565436600	4.976	4.9289090761064225
1565437200	4.988	4.962082559640008
1565437800	4.979	4.97860139350845
1565438400	5.007	4.974501412775069
1565439000	4.997	4.994702752938318
1565439600	4.998	4.99102018968259
1565440200	4.995	4.991145911543549
1565440800	5.001	4.987708150620423
1565441400	5.031	4.992373873661885
1565442000	5.018	5.017687146009592
1565442600	5.016	5.012940546005496
1565443200	5.012	5.009650111164733
1565443800	5.024	5.004691037274837
1565444400	5.033	5.014028708468961
1565445000	5.027	5.02346588366059
1565445600	5.035	5.02078428751039
1565446200	5.038	5.026049022901492
1565446800	5.052	5.0294691872848425
1565447400	5.051	5.041821411997004
1565448000	5.049	5.043435087679418
1565448600	5.056	5.04199080561567
1565449200	5.063	5.046789330841912
1565449800	5.173	5.053715323384587
1565450400	5.191	5.144255758357256
1565451000	5.188	5.1792041496112375
1565451600	5.19	5.184367731089681
1565452800	5.186	5.181919873641213
1565453400	5.184	5.178358450380112
1565454000	5.175	5.176168546952504
1565454600	5.175	5.168357675231272
1565455200	5.168	5.166675792649986
1565455800	5.15	5.160791097277293
1565456400	5.166	5.145327735235746
1565457000	5.161	5.154421071610697
1565457600	5.154	5.153017435321142
1565458200	5.154	5.147686311752141
1565458800	5.171	5.145610928132056
1565459400	5.163	5.1591354645711505
1565460000	5.171	5.156226288726182
1565460600	5.167	5.161761474854792
1565461200	5.141	5.159192990972362
1565461800	5.148	5.13816210387805
1565462400	5.118	5.138365828005302
1565463000	5.104	5.11480977881309
1565463600	5.104	5.098900581259717
1565464200	5.101	5.094980549589511
1565464800	5.082	5.093034169201584
1565465400	5.142	5.077620481975514
1565466000	5.114	5.1222737951865795
1565466600	5.109	5.110390507968011
1565467200	5.13	5.103866949587281
1565467800	5.141	5.116850743260063
1565468400	5.144	5.130431032927691
1565469000	5.157	5.13590804572651
1565469600	5.154	5.14659461166826
1565470200	5.147	5.1463937913649715
1565470800	5.159	5.140589536940944
1565471400	5.155	5.148319964601724
1565472000	5.153	5.147240339917506
1565472600	5.16	5.145570827464279
1565473200	5.159	5.150238194807171
1565473800	5.15	5.150837553609105
1565474400	5.152	5.1437643243564555
1565475000	5.154	5.1433673863593246
1565475600	5.152	5.145045116765716
1565476200	5.163	5.1442093216775975
1565476800	5.159	5.152656862118727
1565477400	5.161	5.151407918626769
1565478000	5.169	5.152737266493502
1565478600	5.165	5.15899763841984
1565479200	5.161	5.1575454407016394
1565479800	5.165	5.153809402569041
1565480400	5.162	5.155818926842431
1565481000	5.157	5.154165570090683
1565481600	5.158	5.149872922021763
1565482200	5.15	5.149464069730742
1565482800	5.136	5.143153786814471
1565483400	5.139	5.130592807920101
1565484000	5.142	5.1299935262584215
1565484600	5.119	5.132715099426639
1565485200	5.119	5.11539901808985
1565485800	5.117	5.111017743672947
1565486400	5.125	5.108485658677315
1565487000	5.109	5.115307214966314
1565487600	5.116	5.103879479941537
1565488200	5.099	5.106829160264878
1565488800	5.12	5.093641871220584
1565489400	5.134	5.108111197452196
1565490000	5.14	5.122462440780809
1565490600	5.162	5.131343482592171
1565491200	5.178	5.149945926454191
1565491800	5.174	5.166700906583831
1565492400	5.172	5.167210037626428
1565493000	5.168	5.164672709796255
1565493600	5.165	5.1603778570177194
1565494200	5.182	5.157264052432313
1565494800	5.193	5.170210781823078
1565495400	5.181	5.18229828282452
1565496000	5.188	5.175611255265357
1565496600	5.181	5.178724982537969
1565497200	5.17	5.17362452716524
1565497800	5.174	5.164158245152777
1565498400	5.178	5.164726974573943
1565499000	5.179	5.1685025739185555
1565499600	5.188	5.170616753063662
1565500200	5.189	5.178030003548869
1565500800	5.188	5.180464096890317
1565501400	5.193	5.18018308929456
1565502000	5.191	5.183711300637495
1565502600	5.191	5.183004897946582
1565503200	5.189	5.182853430686284
1565503800	5.19	5.181000763085834
1565504400	5.183	5.181482175318351
1565505000	5.179	5.176000489960678
1565505600	5.178	5.171554522432159
1565506200	5.169	5.16967225952469
1565506800	5.169	5.1623606185691555
1565507400	5.168	5.160721348429194
1565508000	5.17	5.159605070257445
1565508600	5.174	5.161323564014772
1565509200	5.175	5.164872161959942
1565509800	5.119	5.16655600612929
1565510400	5.117	5.121939469125534
1565511000	5.107	5.109438901312909
1565511600	5.116	5.099026859855965
1565512800	5.13	5.106102212039126
1565513400	5.136	5.11876440984102
1565514000	5.151	5.126927566550483
1565514600	5.152	5.140335497515375
1565515800	5.156	5.143722853359991
1565516400	5.159	5.147485773538542
1565517000	5.164	5.150172410756474
1565517600	5.168	5.154875872227357
1565518200	5.172	5.159017065361705
1565518800	5.164	5.163080092447579
1565519400	5.168	5.157420532690046
1565520000	5.165	5.15910214975114
1565520600	5.167	5.157020752389124
1565521200	5.165	5.158477402739095
1565521800	5.17	5.157005378112741
1565522400	5.173	5.1608078802540005
1565523000	5.172	5.164023269707277
1565523600	5.166	5.164065762290943
1565524200	5.143	5.1590105883663995
1565524800	5.143	5.139283300860914
1565525400	5.152	5.1346703654631
1565526000	5.151	5.141217333219565
1565526600	5.158	5.142922390506299
1565527200	5.16	5.148692467047723
1565527800	5.156	5.151283384923522
1565528400	5.168	5.148762795689543
1565529000	5.171	5.157451996844856
1565529600	5.163	5.1619279772305555
1565530200	5.176	5.156702827284187
1565530800	5.174	5.165280185778893
1565531400	5.164	5.165755805704628
1565532000	5.147	5.158148791781392
1565532600	5.153	5.142081235858225
1565533200	5.156	5.143314332455665
1565533800	5.152	5.146550453545322
1565534400	5.14	5.144733812769134
1565535000	5.125	5.134245506059128
1565535600	5.147	5.119658090244561
1565536200	5.155	5.1341494359915965
1565536800	5.073	5.144580595015276
1565537400	5.091	5.081505553720326
1565538000	5.088	5.079887408366041
1565538600	5.09	5.077809623247198
1565539200	5.086	5.082197466221615
1565539800	5.084	5.0786415615888725
1565540400	5.075	5.076444770176322
1565541000	5.075	5.068606954707516
1565541600	5.068	5.066979682783099
1565542200	5.05	5.06109115153973
1565542800	5.066	5.045533289807332
1565543400	5.054	5.05486726798206
1565544000	5.054	5.047773830327916
1565544600	5.071	5.04665394493874
1565545200	5.063	5.0594750174156164
1565546400	5.071	5.056576163503645
1565547000	5.067	5.062120398852138
1565547600	5.041	5.059550254380572
1565548200	5.048	5.038317921471198
1565548800	5.018	5.038740898386732
1565549400	5.004	5.015083818504311
1565550000	5.004	4.999177133867959
1565550600	5.001	4.995485935179388
1565551200	4.982	4.993543669093372
1565551800	5.042	4.978016692734012
1565552400	5.014	5.023130683084947
1565553000	5.009	5.010863106725066
1565553600	5.03	5.004128366877066
1565554200	5.041	5.017497887020662
1565554800	5.044	5.0310175740960625
1565555400	5.057	5.036343437152373
1565556000	5.054	5.04707685858139
1565556600	5.047	5.046790441215166
1565557200	5.059	5.040895988633278
1565557800	5.055	5.04877808068489
1565558400	5.053	5.0476384345968235
1565559000	5.06	5.045904956148447
1565559600	5.059	5.050668694681656
1565560200	5.05	5.051227393651908
1565560800	5.052	5.044062008968055
1565561400	5.054	5.043742915874716
1565562000	5.052	5.045467090244206
1565562600	5.063	5.044582950200439
1565563200	5.059	5.053106273669603
1565563800	5.061	5.051785052510634
1565564400	5.069	5.053089491556494
1565565000	5.065	5.059430795794109
1565565600	5.061	5.057891394700157
1565566200	5.065	5.054112539159967
1565566800	5.062	5.056204012169817
1565567400	5.057	5.05452301485602
1565568000	5.058	5.050186773737837
1565568600	5.05	5.049833504630236
1565569200	5.036	5.043486425909073
1565569800	5.039	5.030866723489239
1565570400	5.042	5.030403334084053
1565571000	5.019	5.0331854816653925
1565571600	5.019	5.015674820122542
1565572200	5.017	5.011404195408939
1565572800	5.025	5.008977384845652
1565573400	5.009	5.01582134635558
1565574000	5.016	5.004267135039675
1565574600	4.999	5.007297988109916
1565575200	5.02	4.9940655184444
1565575800	5.034	5.008685327356889
1565576400	5.04	5.023108922530266
1565577000	5.062	5.0318234127889525
1565577600	5.078	5.050500002664696
1565578200	5.074	5.067238487494564
1565578800	5.072	5.067530712760314
1565579400	5.068	5.064954645873106
1565580000	5.065	5.060690321453913
1565580600	5.082	5.0575824832705925
1565581200	5.093	5.070679337305913
1565581800	5.081	5.082759397501606
1565582400	5.088	5.0758329488014455
1565583000	5.081	5.0790318943063895
1565583600	5.07	5.073924031596051
1565584200	5.074	5.064365611195614
1565584800	5.078	5.065070751559277
1565585400	5.079	5.068897969481446
1565586000	5.088	5.0709582263260895
1565586600	5.089	5.078414128324884
1565587200	5.088	5.080806362872657
1565587800	5.093	5.0804666841896955
1565588400	5.091	5.084045231672362
1565589000	5.091	5.083303298336021
1565589600	5.089	5.083134910640881
1565590200	5.09	5.081286676916269
1565590800	5.083	5.081783297195241
1565591400	5.079	5.076257232151855
1565592000	5.078	5.071814360664982
1565592600	5.069	5.069986078343009
1565593200	5.069	5.062628309000471
1565593800	5.068	5.06103793471439
1565594400	5.07	5.059960089811531
1565595000	5.074	5.061683230687294
1565595600	5.075	5.065253188036547
1565596200	5.019	5.066909800395292
1565596800	5.017	5.02191048729519
1565597400	5.007	5.009703145464463
1565598000	5.016	4.999517427225944
1565599200	5.035	5.006623343867479
1565599800	5.03	5.023419721356092
1565600400	5.036	5.023495097974246
1565601000	5.051	5.0277400998347845
1565601600	5.052	5.040207328523374
1565602200	5.056	5.044161113918181
1565602800	5.059	5.047878229609969
1565603400	5.064	5.0505824741417555
1565604000	5.068	5.055283878556553
1565604600	5.072	5.059415738553733
1565605200	5.064	5.063462947629353
1565605800	5.068	5.057715171063969
1565606400	5.065	5.0594531392966235
1565607000	5.067	5.057377451914746
1565607600	5.065	5.058830446208271
1565608200	5.07	5.057356021542622
1565608800	5.073	5.061187899352797
1565609400	5.072	5.064409817174648
1565610000	5.066	5.064399806828731
1565610600	5.043	5.059302136480295
1565611200	5.043	5.0394672750057055
1565611800	5.052	5.035009027763062
1565612400	5.051	5.041721151218694
1565613000	5.058	5.043334732999769
1565613600	5.06	5.049109752299777
1565614200	5.056	5.051695977801879
1565614800	5.068	5.049100940911777
1565615400	5.071	5.057892267746571
1565616000	5.063	5.06234708542573
1565616600	5.076	5.056983508455956
1565617200	5.074	5.065696155049402
1565617800	5.064	5.066133052779062
1565618400	5.047	5.05838923000364
1565619000	5.053	5.042296088502101
1565619600	5.056	5.043709353557246
1565620200	5.052	5.047003364351913
1565620800	5.04	5.045086759628765
1565621400	5.025	5.034537725813833
1565622000	5.047	5.0199462813598785
1565622600	5.055	5.034709060753137
1565623200	5.012	5.04513125374444
1565623800	5.009	5.0130237898911565
1565624400	5.009	5.0021373160330524
1565625000	4.991	5.0000442093014374
1565625600	5.008	4.9866955096401275
1565626200	4.993	4.997270647266417
1565626800	4.979	4.987666653164963
1565627400	4.998	4.974618423948846
1565628000	4.961	4.986515902207242
1565628600	4.959	4.960007747921873
1565629200	4.98	4.9525533701771005
1565629800	5.007	4.967624709881134
1565630400	5.008	4.994501483913115
1565631000	5.016	5.000968364991675
1565631600	5.022	5.007773334966408
1565632200	5.022	5.013250116322063
1565632800	5.02	5.014575761804799
1565633400	5.015	5.012881930773019
1565634000	5.015	5.00826789421962
1565634600	5.006	5.007283413190677
1565635200	5.005	4.999897255715213
1565635800	5.012	4.9975854698751965
1565636400	5.012	5.002799938474915
1565637000	5.021	5.004343922084756
1565637600	4.993	5.011895388032178
1565638200	4.976	4.990622593636109
1565638800	4.974	4.971916540889497
1565639400	4.99	4.9661105495770395
1565640000	4.995	4.979072232115705
1565640600	4.998	4.986532497285451
1565641200	5.003	4.990440493277413
1565641800	5.013	4.994681476868983
1565642400	5.023	5.00364410203263
1565643000	5.027	5.013650617021275
1565643600	5.019	5.018886068566788
1565645400	5.03	5.0131235644475876
1565646000	5.026	5.02036333168271
1565646600	5.027	5.018766718310985
1565647200	5.025	5.019448577247455
1565647800	5.029	5.017532374939988
1565648400	5.02	5.0205636624896615
1565649000	5.016	5.013916572461398
1565649600	5.02	5.009199630309748
1565650200	5.004	5.011296369073562
1565650800	4.941	4.999229333976271
1565651400	4.927	4.945380692788593
1565652000	4.92	4.921866238314052
1565652600	4.935	4.912418453464079
1565653200	4.921	4.924803295972585
1565653800	4.965	4.916335834215278
1565654400	4.979	4.95031851791062
1565655000	5.006	4.968708392470685
1565655600	4.997	4.99510272684438
1565656200	5.003	4.991605177821702
1565656800	4.988	4.9951822657619065
1565657400	4.978	4.9829790145864745
1565658000	4.997	4.972561661231618
1565658600	5.001	4.985528348952621
1565659200	4.998	4.992408489097985
1565659800	5.005	4.991621456135171
1565660400	5.005	4.996261656726237
1565661000	4.995	4.997324077760097
1565661600	4.995	4.989520303921549
1565662200	4.986	4.987462431335695
1565662800	4.989	4.979859967489121
1565663400	4.993	4.980957078208306
1565664000	4.988	4.9844813489322135
1565664600	4.97	4.981531799856875
1565665200	4.976	4.966019410595921
1565665800	4.978	4.967332694429363
1565666400	4.987	4.969671132761543
1565667000	4.993	4.9781019375365245
1565667600	4.998	4.984484615723793
1565668200	5.018	4.9898523244341595
1565668800	5.025	5.00689775909131
1565669400	5.034	5.016199542472514
1565670000	5.005	5.025261809277749
1565670600	5.017	5.0029731034204445
1565671200	5.052	5.007386722188285
1565671800	5.036	5.036716242959846
1565672400	5.047	5.031603349810922
1565673000	5.055	5.038266443158508
1565673600	5.055	5.045105918731153
1565674200	5.074	5.047495882066833
1565674800	5.075	5.062761691093445
1565675400	5.061	5.06683140455712
1565676000	5.052	5.056347489692902
1565676600	5.077	5.045869246766735
1565677200	5.065	5.063886878063589
1565677800	5.043	5.059003543434298
1565678400	5.039	5.040094917064133
1565679000	5.028	5.031591022648787
1565679600	5.039	5.021623250598317
1565680200	5.033	5.029048087774868
1565680800	5.018	5.025998622348535
1565681400	5.084	5.013442940045377
1565682000	5.094	5.063560532923469
1565682600	5.086	5.083461492462902
1565683200	5.087	5.081770826067527
1565683800	5.065	5.079133250770535
1565684400	5.05	5.060976489478031
1565685000	5.04	5.045014249464988
1565685600	5.035	5.033397698455394
1565686200	5.03	5.027692585190953
1565686800	5.029	5.022870651314994
1565687400	5.023	5.021292579323173
1565688000	4.994	5.016250124789716
1565688600	4.994	4.991769524834099
1565689200	4.993	4.98626430462926
1565689800	4.991	4.984764041264808
1565690400	5.013	4.983864683901164
1565691000	5.017	5.0013258719162765
1565691600	5.013	5.008564954579028
1565692200	5.011	5.006814393208476
1565692800	4.993	5.003865024722788
1565693400	4.931	4.988653230357936
1565694000	4.921	4.93505694635366
1565694600	4.933	4.915130320548159
1565695200	4.937	4.921917983844171
1565695800	4.976	4.9289090761064225
1565696400	4.988	4.962082559640008
1565697000	4.979	4.97860139350845
1565697600	5.007	4.974501412775069
1565698200	4.997	4.994702752938318
1565698800	4.998	4.99102018968259
1565699400	4.995	4.991145911543549
1565700000	5.001	4.987708150620423
1565700600	5.031	4.992373873661885
1565701200	5.016	5.017687146009592
1565701800	5.012	5.011318393722068
1565702400	5.024	5.006030417753623
1565703000	5.033	5.013609430100692
1565704200	5.027	5.02346588366059
1565704800	5.035	5.02078428751039
1565705400	5.038	5.026049022901492
1565706000	5.052	5.0294691872848425
1565706600	5.051	5.041821411997004
1565707200	5.049	5.043435087679418
1565707800	5.056	5.04199080561567
1565708400	5.063	5.046789330841912
1565709000	5.068	5.053715323384587
1565709600	5.073	5.05936413651696
1565710200	5.091	5.064338404887729
1565710800	5.088	5.079746128097746
1565711400	5.09	5.08069224462659
1565712000	5.086	5.082197466221615
1565712600	5.084	5.0786415615888725
1565713200	5.075	5.076444770176322
1565713800	5.075	5.068606954707516
1565714400	5.068	5.066979682783099
1565715000	5.05	5.06109115153973
1565715600	5.066	5.045533289807332
1565716200	5.061	5.05486726798206
1565716800	5.054	5.053424107481227
1565717400	5.071	5.0479633488495
1565718000	5.063	5.059712001062188
1565718600	5.071	5.056341312875762
1565719800	5.067	5.062120398852138
1565720400	5.048	5.059550254380572
1565721000	5.018	5.043978166049239
1565721600	5.004	5.01578523628705
1565722200	5.004	4.998415221367474
1565723400	5.001	4.995485935179388
1565724000	4.982	4.993543669093372
1565724600	5.042	4.978016692734012
1565725200	5.009	5.023130683084947
1565725800	5.03	5.006814490896106
1565726400	5.041	5.020285193692124
1565727000	5.044	5.030066975610298
1565728200	5.057	5.036343437152373
1565728800	5.054	5.04707685858139
1565729400	5.047	5.046790441215166
1565730000	5.059	5.040895988633278
1565730600	5.055	5.04877808068489
1565731200	5.053	5.0476384345968235
1565731800	5.06	5.045904956148447
1565732400	5.059	5.050668694681656
1565733000	5.05	5.051227393651908
1565733600	5.052	5.044062008968055
1565734200	5.054	5.043742915874716
1565734800	5.052	5.045467090244206
1565735400	5.063	5.044582950200439
1565736000	5.059	5.053106273669603
1565736600	5.061	5.051785052510634
1565737200	5.069	5.053089491556494
1565737800	5.065	5.059430795794109
1565738400	5.061	5.057891394700157
1565739000	5.065	5.054112539159967
1565739600	5.062	5.056204012169817
1565740200	5.057	5.05452301485602
1565740800	5.058	5.050186773737837
1565741400	5.05	5.049833504630236
1565742000	5.036	5.043486425909073
1565742600	5.039	5.030866723489239
1565743200	5.042	5.030403334084053
1565743800	5.019	5.0331854816653925
1565744400	5.019	5.015674820122542
1565745000	5.017	5.011404195408939
1565745600	5.025	5.008977384845652
1565746200	5.009	5.01582134635558
1565746800	5.016	5.004267135039675
1565747400	4.999	5.007297988109916
1565748000	5.02	4.9940655184444
1565748600	5.034	5.008685327356889
1565749200	5.04	5.023108922530266
1565749800	5.062	5.0318234127889525
1565750400	5.078	5.050500002664696
1565751000	5.074	5.067238487494564
1565751600	5.072	5.067530712760314
1565752200	5.068	5.064954645873106
1565752800	5.065	5.060690321453913
1565753400	5.082	5.0575824832705925
1565754000	5.093	5.070679337305913
1565754600	5.081	5.082759397501606
1565755200	5.088	5.0758329488014455
1565755800	5.081	5.0790318943063895
1565756400	5.07	5.073924031596051
1565757000	5.074	5.064365611195614
1565757600	5.078	5.065070751559277
1565758200	5.079	5.068897969481446
1565758800	5.088	5.0709582263260895
1565759400	5.089	5.078414128324884
1565760000	5.088	5.080806362872657
1565760600	5.093	5.0804666841896955
1565761200	5.091	5.084045231672362
1565761800	5.091	5.083303298336021
1565762400	5.089	5.083134910640881
1565763000	5.059	5.081286676916269
1565763600	5.064	5.056775120343219
1565764200	5.068	5.055105877978528
1565764800	5.072	5.058325287826904
1565778000	5.064	5.063462947629353
1565778600	5.068	5.057715171063969
1565779200	5.065	5.0594531392966235
1565779800	5.067	5.057377451914746
1565780400	5.065	5.058830446208271
1565781000	5.07	5.057356021542622
1565781600	5.073	5.061187899352797
1565782200	5.072	5.064409817174648
1565782800	5.066	5.064399806828731
1565783400	5.043	5.059302136480295
1565784000	5.043	5.0394672750057055
1565784600	5.052	5.035009027763062
1565785200	5.051	5.041721151218694
1565785800	5.058	5.043334732999769
1565786400	5.06	5.049109752299777
1565787000	5.056	5.051695977801879
1565787600	5.068	5.049100940911777
1565788200	5.071	5.057892267746571
1565788800	5.063	5.06234708542573
1565789400	5.076	5.056983508455956
1565790000	5.074	5.065696155049402
1565790600	5.064	5.066133052779062
1565791200	5.047	5.05838923000364
1565791800	5.053	5.042296088502101
1565792400	5.056	5.043709353557246
1565793000	5.052	5.047003364351913
1565793600	5.04	5.045086759628765
1565794200	5.025	5.034537725813833
1565794800	5.047	5.0199462813598785
1565795400	5.055	5.034709060753137
1565796000	5.012	5.04513125374444
1565796600	5.009	5.0130237898911565
1565797200	5.009	5.0021373160330524
1565797800	4.991	5.0000442093014374
1565798400	5.008	4.9866955096401275
1565799000	4.993	4.997270647266417
1565799600	4.979	4.987666653164963
1565800200	4.998	4.974618423948846
1565800800	4.961	4.986515902207242
1565801400	4.959	4.960007747921873
1565802000	4.98	4.9525533701771005
1565802600	5.007	4.967624709881134
1565803200	5.008	4.994501483913115
1565803800	5.016	5.000968364991675
1565804400	5.022	5.007773334966408
1565805000	5.022	5.013250116322063
1565805600	5.02	5.014575761804799
1565806200	5.015	5.012881930773019
1565806800	5.015	5.00826789421962
1565807400	5.006	5.007283413190677
1565808000	5.005	4.999897255715213
1565808600	5.012	4.9975854698751965
1565809200	5.012	5.002799938474915
1565809800	5.021	5.004343922084756
1565810400	4.993	5.011895388032178
1565811000	4.976	4.990622593636109
1565811600	4.974	4.971916540889497
1565812200	4.99	4.9661105495770395
1565812800	4.995	4.979072232115705
1565813400	4.998	4.986532497285451
1565814000	5.003	4.990440493277413
1565814600	4.983	4.994681476868983
1565815200	5.009	4.979295072297438
1565815800	5.013	4.996787633231667
1565816400	5.023	5.003990486666273
1565817000	5.027	5.014343436528149
1565817600	5.019	5.018685655071816
1565818200	5.03	5.0131235644475876
1565818800	5.026	5.02036333168271
1565819400	5.027	5.018766718310985
1565820000	5.025	5.019448577247455
1565820600	5.029	5.017532374939988
1565821200	5.02	5.0205636624896615
1565821800	5.016	5.013916572461398
1565822400	5.02	5.009199630309748
1565823000	5.004	5.011296369073562
1565823600	4.941	4.999229333976271
1565824200	4.927	4.945380692788593
1565824800	4.92	4.921866238314052
1565825400	4.935	4.912418453464079
1565826000	4.921	4.924803295972585
1565826600	4.965	4.916335834215278
1565827200	4.979	4.95031851791062
1565827800	5.006	4.968708392470685
1565828400	4.997	4.99510272684438
1565829000	5.003	4.991605177821702
1565829600	4.988	4.9951822657619065
1565830200	4.978	4.9829790145864745
1565830800	4.997	4.972561661231618
1565831400	5.001	4.985528348952621
1565832000	4.998	4.992408489097985
1565832600	5.005	4.991621456135171
1565833200	5.005	4.996261656726237
1565833800	4.995	4.997324077760097
1565834400	4.995	4.989520303921549
1565835000	4.986	4.987462431335695
1565835600	4.989	4.979859967489121
1565836200	4.993	4.980957078208306
1565836800	4.988	4.9844813489322135
1565837400	4.97	4.981531799856875
1565838000	4.976	4.966019410595921
1565838600	4.978	4.967332694429363
1565839200	4.987	4.969671132761543
1565839800	4.993	4.9781019375365245
1565840400	4.998	4.984484615723793
1565841000	5.018	4.9898523244341595
1565841600	5.025	5.00689775909131
1565842200	5.034	5.016199542472514
1565842800	5.005	5.025261809277749
1565843400	5.017	5.0029731034204445
1565844000	5.052	5.007386722188285
1565844600	5.036	5.036716242959846
1565845200	5.047	5.031603349810922
1565845800	5.055	5.038266443158508
1565846400	5.055	5.045105918731153
1565847000	5.074	5.047495882066833
1565847600	5.075	5.062761691093445
1565848200	5.061	5.06683140455712
1565848800	5.052	5.056347489692902
1565849400	5.077	5.045869246766735
1565850000	5.065	5.063886878063589
1565850600	5.043	5.059003543434298
1565851200	5.039	5.040094917064133
1565851800	5.028	5.031591022648787
1565852400	5.039	5.021623250598317
1565853000	5.033	5.029048087774868
1565853600	5.018	5.025998622348535
1565854200	5.094	5.013442940045377
1565854800	5.086	5.071652505063096
1565855400	5.087	5.07884228213793
1565856000	5.065	5.081382889671161
1565857200	5.04	5.060976489478031
1565857800	5.035	5.0369333201040405
1565858400	5.03	5.02749821437864
1565859000	5.029	5.022401851200561
1565860200	5.023	5.021292579323173
1565860800	4.994	5.016250124789716
1565861400	4.994	4.991769524834099
1565862000	4.993	4.98626430462926
1565862600	4.991	4.984764041264808
1565863200	5.013	4.983864683901164
1565863800	5.017	5.0013258719162765
1565864400	5.013	5.008564954579028
1565865000	5.011	5.006814393208476
1565865600	4.993	5.003865024722788
1565866200	4.931	4.988653230357936
1565866800	4.921	4.93505694635366
1565867400	4.933	4.915130320548159
1565868000	4.937	4.921917983844171
1565868600	4.976	4.9289090761064225
1565869200	4.988	4.962082559640008
1565869800	4.979	4.97860139350845
1565870400	5.007	4.974501412775069
1565871000	4.997	4.994702752938318
1565871600	4.998	4.99102018968259
1565872200	4.995	4.991145911543549
1565872800	5.001	4.987708150620423
1565873400	5.031	4.992373873661885
1565874000	5.018	5.017687146009592
1565874600	5.016	5.012940546005496
1565875200	5.012	5.009650111164733
1565875800	5.024	5.004691037274837
1565876400	5.033	5.014028708468961
1565877000	5.027	5.02346588366059
1565877600	5.035	5.02078428751039
1565878200	5.038	5.026049022901492
1565878800	5.052	5.0294691872848425
1565879400	5.051	5.041821411997004
1565880000	5.049	5.043435087679418
1565880600	5.056	5.04199080561567
1565881200	5.063	5.046789330841912
1565881800	5.068	5.053715323384587
1565882400	5.173	5.05936413651696
1565883000	5.191	5.145143314830232
1565883600	5.188	5.179107916937182
1565884200	5.19	5.184167028731914
1565884800	5.186	5.181919873641213
1565885400	5.184	5.178358450380112
1565886000	5.175	5.176168546952504
1565886600	5.175	5.168357675231272
1565887200	5.168	5.166675792649986
1565887800	5.15	5.160791097277293
1565888400	5.166	5.145327735235746
1565889000	5.161	5.154421071610697
1565889600	5.154	5.153017435321142
1565890200	5.154	5.147686311752141
1565890800	5.171	5.145610928132056
1565891400	5.163	5.1591354645711505
1565892000	5.171	5.156226288726182
1565892600	5.167	5.161761474854792
1565893200	5.141	5.159192990972362
1565893800	5.148	5.13816210387805
1565894400	5.118	5.138365828005302
1565895000	5.104	5.11480977881309
1565895600	5.104	5.098900581259717
1565896200	5.101	5.094980549589511
1565896800	5.082	5.093034169201584
1565897400	5.142	5.077620481975514
1565898000	5.114	5.1222737951865795
1565898600	5.109	5.110390507968011
1565899200	5.13	5.103866949587281
1565899800	5.141	5.116850743260063
1565900400	5.144	5.130431032927691
1565901000	5.157	5.13590804572651
1565901600	5.154	5.14659461166826
1565902200	5.147	5.1463937913649715
1565902800	5.159	5.140589536940944
1565903400	5.155	5.148319964601724
1565904000	5.153	5.147240339917506
1565904600	5.16	5.145570827464279
1565905200	5.159	5.150238194807171
1565905800	5.15	5.150837553609105
1565906400	5.152	5.1437643243564555
1565907000	5.154	5.1433673863593246
1565907600	5.152	5.145045116765716
1565908200	5.163	5.1442093216775975
1565908800	5.159	5.152656862118727
1565909400	5.161	5.151407918626769
1565910000	5.169	5.152737266493502
1565910600	5.165	5.15899763841984
1565911200	5.161	5.1575454407016394
1565911800	5.165	5.153809402569041
1565912400	5.162	5.155818926842431
1565913000	5.157	5.154165570090683
1565913600	5.158	5.149872922021763
1565914200	5.15	5.149464069730742
1565914800	5.136	5.143153786814471
1565915400	5.139	5.130592807920101
1565916000	5.142	5.1299935262584215
1565916600	5.119	5.132715099426639
1565917200	5.119	5.11539901808985
1565917800	5.125	5.111017743672947
1565918400	5.109	5.1149093516376976
1565919000	5.116	5.103952165094623
1565919600	5.099	5.106762891092572
1565920800	5.12	5.093641871220584
1565921400	5.134	5.108111197452196
1565922000	5.14	5.122462440780809
1565922600	5.162	5.131343482592171
1565923200	5.178	5.149945926454191
1565923800	5.174	5.166700906583831
1565924400	5.172	5.167210037626428
1565925000	5.168	5.164672709796255
1565925600	5.165	5.1603778570177194
1565926200	5.182	5.157264052432313
1565926800	5.193	5.170210781823078
1565927400	5.181	5.18229828282452
1565928000	5.188	5.175611255265357
1565928600	5.181	5.178724982537969
1565929200	5.17	5.17362452716524
1565929800	5.174	5.164158245152777
1565930400	5.178	5.164726974573943
1565931000	5.179	5.1685025739185555
1565931600	5.188	5.170616753063662
1565932200	5.189	5.178030003548869
1565932800	5.188	5.180464096890317
1565933400	5.193	5.18018308929456
1565934000	5.191	5.183711300637495
1565934600	5.191	5.183004897946582
1565935200	5.189	5.182853430686284
1565935800	5.19	5.181000763085834
1565936400	5.183	5.181482175318351
1565937000	5.179	5.176000489960678
1565937600	5.178	5.171554522432159
1565938200	5.169	5.16967225952469
1565938800	5.169	5.1623606185691555
1565939400	5.168	5.160721348429194
1565940000	5.17	5.159605070257445
1565940600	5.174	5.161323564014772
1565941200	5.175	5.164872161959942
1565941800	5.119	5.16655600612929
1565942400	5.117	5.121939469125534
1565943000	5.107	5.109438901312909
1565943600	5.116	5.099026859855965
1565944800	5.135	5.106102212039126
1565945400	5.13	5.122783995945376
1565946000	5.136	5.12304816071938
1565946600	5.151	5.127310142019281
1565947200	5.152	5.139657940312124
1565947800	5.156	5.143722853359991
1565948400	5.159	5.147485773538542
1565949000	5.164	5.150172410756474
1565949600	5.168	5.154875872227357
1565950200	5.172	5.159017065361705
1565950800	5.164	5.163080092447579
1565951400	5.168	5.157420532690046
1565952000	5.165	5.15910214975114
1565952600	5.167	5.157020752389124
1565953200	5.165	5.158477402739095
1565953800	5.17	5.157005378112741
1565954400	5.172	5.1608078802540005
1565955000	5.166	5.163222514839865
1565955600	5.143	5.159066212200726
1565956200	5.143	5.1393812591008246
1565957400	5.152	5.1346703654631
1565958000	5.151	5.141217333219565
1565958600	5.158	5.142922390506299
1565959200	5.16	5.148692467047723
1565959800	5.156	5.151283384923522
1565960400	5.168	5.148762795689543
1565961000	5.171	5.157451996844856
1565961600	5.163	5.1619279772305555
1565962200	5.176	5.156702827284187
1565962800	5.174	5.165280185778893
1565963400	5.164	5.165755805704628
1565964000	5.147	5.158148791781392
1565964600	5.153	5.142081235858225
1565965200	5.156	5.143314332455665
1565965800	5.152	5.146550453545322
1565966400	5.14	5.144733812769134
1565967000	5.125	5.134245506059128
1565967600	5.147	5.119658090244561
1565968200	5.155	5.1341494359915965
1565968800	5.073	5.144580595015276
1565969400	5.091	5.081505553720326
1565970000	5.088	5.079887408366041
1565970600	5.09	5.077809623247198
1565971200	5.086	5.082197466221615
1565971800	5.084	5.0786415615888725
1565972400	5.075	5.076444770176322
1565973000	5.075	5.068606954707516
1565973600	5.068	5.066979682783099
1565974200	5.05	5.06109115153973
1565974800	5.066	5.045533289807332
1565975400	5.061	5.05486726798206
1565976000	5.054	5.053424107481227
1565976600	5.054	5.0479633488495
1565977200	5.071	5.045977130643667
1565977800	5.063	5.059642521611024
1565978400	5.071	5.056576163503645
1565979000	5.067	5.062120398852138
1565979600	5.041	5.059550254380572
1565980200	5.048	5.038317921471198
1565980800	5.018	5.038740898386732
1565981400	5.004	5.015083818504311
1565982000	5.004	4.999177133867959
1565982600	5.001	4.995485935179388
1565983200	4.982	4.993543669093372
1565983800	5.042	4.978016692734012
1565984400	5.014	5.023130683084947
1565985000	5.009	5.010863106725066
1565985600	5.03	5.004128366877066
1565986200	5.041	5.017497887020662
1565986800	5.044	5.0310175740960625
1565987400	5.057	5.036343437152373
1565988000	5.054	5.04707685858139
1565988600	5.047	5.046790441215166
1565989200	5.059	5.040895988633278
1565989800	5.055	5.04877808068489
1565990400	5.053	5.0476384345968235
1565991000	5.06	5.045904956148447
1565991600	5.059	5.050668694681656
1565992200	5.05	5.051227393651908
1565992800	5.054	5.044062008968055
1565993400	5.052	5.045359844642894
1565994000	5.063	5.044222341044679
1565994600	5.059	5.053172937103055
1565995800	5.061	5.051785052510634
1565996400	5.069	5.053089491556494
1565997000	5.065	5.059430795794109
1565997600	5.065	5.057891394700157
1565998200	5.057	5.057345907641249
1565998800	5.058	5.050488320990615
1565999400	5.05	5.049932211943124
1566000600	5.036	5.043389997031722
1566001800	5.039	5.030866723489239
1566002400	5.042	5.030403334084053
1566003000	5.019	5.0331854816653925
1566003600	5.019	5.015674820122542
1566004200	5.017	5.011404195408939
[truncated: 10,584 more rows]
