# Supplementary material for: A novel dissolved oxygen prediction model based on enhanced semi-naive Bayes for ocean ranches in northeast China
Source: PeerJ Comput Sci. 2021 Jun 11;7:e591. doi: 10.7717/peerj-cs.591 (PMC8205303; doi:10.7717/peerj-cs.591)
Supplement: Supplemental Information 1 — Source code for prediction algorithms built in Go, and source code for comparison algorithms and other related methods built in Python. [file peerj-cs-07-591-s001.zip › packet/Result-SVR/Result-SVR-5.csv]

1564267200	4.102	4.04414244598011
1564267800	4.14	4.088344567835767
1564268400	4.166	4.132215707242267
1564269000	4.19	4.163642994130931
1564269600	4.257	4.187998910636251
1564270200	4.29	4.24810206640663
1564270800	4.279	4.286097525085081
1564271400	4.421	4.282108434500568
1564272000	4.291	4.400276376859141
1564272600	4.249	4.310006067375263
1564273200	4.306	4.2557895586545555
1564273800	4.353	4.294518783386886
1564274400	4.341	4.342330313954944
1564275000	4.425	4.3428993276479675
1564275600	4.349	4.412731171615113
1564276200	4.301	4.35971914670889
1564276800	4.322	4.308101360699682
1564277400	4.293	4.31668452252236
1564278000	4.257	4.293979887296467
1564278600	4.353	4.260916931482951
1564279200	4.426	4.336585445734715
1564279800	4.377	4.412760284296686
1564280400	4.493	4.385402543401897
1564281000	4.326	4.476335225183413
1564281600	4.392	4.350143528708363
1564282200	4.404	4.380343142557508
1564282800	4.372	4.397262932228601
1564283400	4.433	4.374086938260314
1564284000	4.33	4.422950904974514
1564284600	4.553	4.343825514223537
1564285200	4.453	4.516548363815647
1564285800	4.537	4.463762831674277
1564286400	4.498	4.523454209690223
1564287000	4.572	4.502305045592859
1564287600	4.67	4.55701600696684
1564288200	4.782	4.6510111961070795
1564288800	4.688	4.761461038861166
1564289400	4.55	4.703451847382167
1564290000	4.597	4.574866545308662
1564290600	4.571	4.586818137667338
1564291200	4.535	4.565555690989791
1564291800	4.426	4.535188063881975
1564292400	4.457	4.441527524437207
1564293000	4.419	4.448053706683261
1564293600	4.464	4.41937952152101
1564294200	4.515	4.453247541525039
1564294800	4.605	4.504043239165317
1564295400	4.565	4.5887066196444986
1564296000	4.582	4.5705835681844516
1564296600	4.416	4.579156783703635
1564297200	4.567	4.441394753573686
1564297800	4.493	4.538740248179328
1564298400	4.529	4.497146185376864
1564299000	4.578	4.5197674804380314
1564299600	4.711	4.567593005855665
1564300200	4.685	4.685389060338162
1564300800	4.703	4.68724329848544
1564301400	4.688	4.700265611879283
1564302000	4.633	4.688570803738223
1564302600	4.603	4.637660025603591
1564303200	4.632	4.60429355022749
1564303800	4.676	4.6214153804441525
1564304400	4.697	4.662166081934615
1564305000	4.732	4.689042132258796
1564305600	4.615	4.723347841295979
1564306200	4.541	4.632034871835624
1564306800	4.435	4.551190006028119
1564307400	4.595	4.447801600545666
1564308000	4.521	4.561262707508509
1564308600	4.602	4.525057067913013
1564309200	4.593	4.586866604105781
1564309800	4.495	4.591742223968801
1564310400	4.442	4.507823935097612
1564311000	4.294	4.4497282067074835
1564311600	4.435	4.312664515797892
1564312200	4.478	4.407343493752174
1564312800	4.536	4.464072863230066
1564313400	4.364	4.526263804166757
1564314000	4.498	4.392586679360647
1564314600	4.602	4.47585258729065
1564315200	4.662	4.577487924330754
1564315800	4.434	4.6501838274703164
1564316400	4.621	4.47331116851165
1564317000	4.57	4.5903593900801445
1564317600	4.601	4.5679278491223805
1564318200	4.543	4.590993281999409
1564318800	4.469	4.55176734044341
1564319400	4.473	4.47744059539314
1564320000	4.595	4.469083219347166
1564320600	4.527	4.569101316391209
1564321200	4.553	4.533524976039254
1564321800	4.529	4.548478530772113
1564322400	4.494	4.530484406626058
1564323000	4.542	4.495798601071682
1564323600	4.391	4.531217765378925
1564324200	4.398	4.411327543639864
1564324800	4.501	4.394468476623336
1564325400	4.456	4.47895353154605
1564326000	4.402	4.458634542818292
1564326600	4.47	4.410643382749175
1564327200	4.375	4.457630387728308
1564327800	4.492	4.38584585837626
1564328400	4.502	4.47162453650216
1564329600	4.363	4.496213905290906
1564330200	4.295	4.383440686555397
1564330800	4.457	4.3063174336287835
1564331400	4.409	4.4261828897924484
1564332000	4.344	4.411143298049323
1564332600	4.338	4.354297980324595
1564333200	4.316	4.338808630633307
1564333800	4.379	4.3155737938075704
1564334400	4.361	4.3666977468268975
1564335000	4.427	4.361920858544003
1564335600	4.513	4.416442367284456
1564336200	4.539	4.498332219630102
1564336800	4.455	4.534487756981699
1564337400	4.405	4.4691831149756
1564338000	4.535	4.413010475574934
1564338600	4.313	4.509911246506661
1564339200	4.422	4.343088253402474
1564339800	4.41	4.403099929794016
1564340400	4.321	4.405130330255213
1564341000	4.238	4.331291717223977
1564341600	4.333	4.250787257052897
1564342200	4.389	4.314459660224592
1564342800	4.372	4.376183638945284
1564343400	4.339	4.374952667383219
1564344000	4.171	4.345298912945022
1564344600	4.313	4.19559768844243
1564345200	4.29	4.288136578932584
1564345800	4.327	4.2876194037546895
1564346400	4.207	4.321303310968721
1564347000	4.09	4.225351519284806
1564347600	4.408	4.105297027589973
1564348200	4.465	4.35490829815924
1564348800	4.274	4.451884501274546
1564349400	4.353	4.3064390208025305
1564350000	4.366	4.344864989250606
1564350600	4.293	4.35786339351831
1564351200	4.311	4.301665521057745
1564351800	4.297	4.308112594983337
1564352400	4.23	4.296295860822878
1564353000	4.36	4.238230717749378
1564353600	4.331	4.338597115192892
1564354200	4.255	4.332707820170158
1564354800	4.265	4.2669418365019816
1564355400	4.196	4.263195912335876
1564356000	4.184	4.203026072214749
1564356600	4.425	4.183405436453198
1564357200	4.205	4.385871276933003
1564357800	4.136	4.236748898390741
1564358400	4.121	4.146701497133325
1564359000	3.978	4.119518296448102
1564359600	3.916	3.991254115976243
1564360200	4.052	3.9189554889078764
1564360800	4.03	4.026639867058858
1564361400	3.98	4.031760563110687
1564362000	3.878	3.9885991765818583
1564362600	4.029	3.8902145126840137
1564363200	3.935	4.003695878231586
1564363800	4.004	3.9452540490407193
1564364400	4.033	3.994827203459301
1564365000	4.278	4.026915384773531
1564365600	4.306	4.2460933264259335
1564366200	4.203	4.306821013352099
1564366800	4.318	4.223337097487911
1564367400	4.395	4.302675819166737
1564368000	4.404	4.379871874808876
1564368600	4.516	4.403734633345925
1564369200	4.466	4.501140736237795
1564369800	4.404	4.473224026898938
1564370400	4.401	4.414056158374931
1564371000	4.221	4.400353423549121
1564371600	4.362	4.244533740281833
1564372200	4.371	4.33662876689912
1564372800	4.467	4.362985900431271
1564373400	4.328	4.451899102960039
1564374000	4.368	4.350204928615724
1564374600	4.413	4.361552316761588
1564375200	4.238	4.401767838480442
1564375800	4.077	4.262040791172722
1564376400	4.272	4.099849472425079
1564377000	4.243	4.237075914910231
1564377600	4.315	4.241458400237555
1564378200	4.5	4.306084277600185
1564378800	4.324	4.473321694251802
1564379400	4.262	4.351479717886958
1564380000	4.282	4.273662396831364
1564380600	4.427	4.2760833489187835
1564381200	4.351	4.399528779530032
1564381800	4.37	4.36167938870488
1564382400	4.421	4.368622168496387
1564383000	4.378	4.411337361343065
1564383600	4.323	4.382453141832116
1564384200	4.097	4.331228857608331
1564384800	4.227	4.129089875861981
1564385400	4.043	4.202792267900976
1564386000	4.244	4.062056794394206
1564386600	4.244	4.210952999045737
1564387200	4.267	4.2388097112572165
1564387800	4.232	4.265743940513192
1564388400	4.387	4.238587756775937
1564389000	4.354	4.363125329865891
1564389600	4.382	4.357747958465358
1564390200	4.463	4.379283545110145
1564390800	4.429	4.4500146969173064
1564391400	4.37	4.432868417746972
1564392000	4.359	4.3795493983772715
1564392600	4.38	4.359518598115528
1564393200	4.196	4.373022068755695
1564393800	4.347	4.221348984689266
1564394400	4.454	4.321645986998163
1564395000	4.408	4.430585713240436
1564395600	4.474	4.415521594629179
1564396200	4.372	4.46674992751097
1564396800	4.414	4.386661495525577
1564397400	4.349	4.405621794172501
1564398000	4.384	4.355918734939883
1564398600	4.411	4.375747482625523
1564399200	4.329	4.404039784016194
1564399800	4.336	4.33995292376159
1564400400	4.615	4.3342611140305936
1564401000	4.409	4.567331218220202
1564401600	4.044	4.4378665019943035
1564402200	4.192	4.100742931929767
1564402800	4.52	4.170292081988694
1564403400	4.489	4.453458284178832
1564404000	4.399	4.4959349676075435
1564404600	4.28	4.419798683710896
1564405200	4.269	4.30293178816879
1564405800	4.298	4.266128903559593
1564406400	4.17	4.287996626673574
1564407000	4.151	4.186205326941303
1564407600	4.2	4.152151697325888
1564408200	4.291	4.188675931016543
1564408800	4.263	4.275705097084993
1564409400	4.074	4.268418885695632
1564410000	4.251	4.103069812157496
1564410600	4.259	4.2226675800844
1564411200	3.949	4.251757285014567
1564411800	3.79	3.992816101862578
1564412400	3.989	3.8086527624771014
1564413000	3.786	3.9485518923726266
1564413600	3.621	3.80679615421925
1564414200	3.483	3.634437804957168
1564414800	3.425	3.4833198774096563
1564416000	3.818	3.406317998994713
1564416600	3.838	3.757073870568111
1564417200	4.086	3.843269657636411
1564417800	3.803	4.068763365049303
1564418400	4.184	3.8397541164928954
1564419000	4.334	4.130236105427371
1564419600	4.243	4.3033946205390325
1564420200	3.997	4.26419530288831
1564420800	4.208	4.0396177268234545
1564421400	4.285	4.17379706497353
1564422000	4.113	4.265270007139905
1564422600	4.174	4.1402398765737365
1564423200	4.223	4.167055424490352
1564423800	4.193	4.210900836633487
1564424400	4.113	4.197096506784175
1564425000	4.275	4.1254236600298295
1564425600	4.26	4.249328439704377
1564426200	4.295	4.260012748828648
1564426800	4.002	4.291957528539665
1564427400	4.018	4.045524294737318
1564428000	4.255	4.011024471255444
1564428600	4.237	4.210169851064845
1564429200	4.205	4.240879619814986
1564429800	4.284	4.214387075879289
1564430400	4.34	4.273183945151454
1564431000	4.353	4.330239050314031
1564431600	4.248	4.352242528233915
1564432200	4.259	4.265186545171243
1564432800	4.256	4.256744445561845
1564433400	4.188	4.252896197885772
1564434000	4.154	4.195959675116802
1564434600	4.043	4.157612281110001
1564435200	4.27	4.055709067231471
1564435800	4.225	4.233022323214706
1564436400	4.321	4.2288192572099
1564437000	4.259	4.309982558050953
1564437600	4.142	4.268585113609327
1564438200	4.133	4.159136652563721
1564438800	4.145	4.132447347199591
1564439400	4.085	4.13849560322574
1564440000	4.273	4.091428505749629
1564440600	4.137	4.244668503423185
1564441200	4.192	4.155612495357672
1564441800	4.169	4.184733130103155
1564442400	4.162	4.169580932572183
1564443000	4.028	4.1618470599051784
1564443600	4.173	4.04609592420765
1564444200	4.154	4.14917734963479
1564444800	4.222	4.153161634464162
1564445400	4.168	4.213853039808207
1564446000	4.33	4.176396659870548
1564446600	4.122	4.3065472183964575
1564447200	3.903	4.1514810391772174
1564447800	4.096	3.9310528921935517
1564448400	4.206	4.061921583994942
1564449000	4.057	4.183307587984769
1564449600	4.021	4.082064151880174
1564450200	4.152	4.028241083379224
1564450800	4.128	4.128547847645252
1564451400	4.181	4.130500440212808
1564452000	4.045	4.175762842301935
1564452600	4.134	4.064492592825488
1564453200	4.144	4.119671692117929
1564453800	4.167	4.138906019724407
1564454400	4.02	4.164415489262014
1564455000	3.898	4.041283334186279
1564455600	3.828	3.911536540190278
1564456200	3.98	3.8285721082709525
1564456800	4.027	3.9513157903230383
1564457400	3.966	4.019927277742252
1564458000	3.975	3.978076451296424
1564458600	3.932	3.9744786980198277
1564459200	4.112	3.9352251467232247
1564459800	4.092	4.085524379642501
1564460400	4.074	4.095445995518784
1564461000	3.865	4.079764869505813
1564461600	3.77	3.8931232264169084
1564462200	3.879	3.7741405077974637
1564462800	4.127	3.8535048138526777
1564463400	3.894	4.090372499816082
1564464000	4.162	3.9307174313452915
1564464600	4.234	4.126621396802751
1564465200	4.208	4.216534496326245
1564465800	4.064	4.216948170776453
1564466400	3.937	4.0883344654289075
1564467000	3.808	3.9520184325035648
1564467600	3.921	3.8150379365295874
1564468200	4.051	3.895743814413139
1564468800	4.08	4.029519858560328
1564469400	4.136	4.081377512343147
1564470000	4.246	4.133178864079232
1564470600	4.355	4.2329216379573875
1564471200	3.784	4.342707099487205
1564471800	4.568	3.8658108519468026
1564472400	4.376	4.440256682037865
1564473000	4.493	4.36601820978931
1564473600	4.392	4.466397504405334
1564474200	4.442	4.408845635218193
1564474800	4.39	4.430094556077937
1564475400	4.315	4.39548149161613
1564476000	4.304	4.323834890645832
1564476600	4.173	4.303689430144369
1564477200	4.19	4.188654468468867
1564477800	4.183	4.183861749674895
1564478400	4.218	4.179627524358571
1564479000	4.265	4.211076725008275
1564479600	4.258	4.257731697517182
1564480200	4.104	4.259576464823419
1564480800	4.113	4.127104226972901
1564482000	4.069	4.109815571446795
1564482600	4.122	4.070037081606117
1564483200	4.032	4.111734645754973
1564483800	4.076	4.043246525462639
1564484400	4.069	4.068592977623451
1564485000	4.192	4.0674667141458025
1564485600	4.055	4.174550433006614
1564486200	4.109	4.074951628406568
1564486800	4.06	4.1014113680343804
1564487400	4.145	4.063493976961454
1564488000	4.232	4.131649531256981
1564488600	4.138	4.21897467655991
1564489200	4.19	4.1536990265541265
1564489800	4.087	4.183796197081437
1564490400	4.057	4.099669300207965
1564491000	4.04	4.058927687802011
1564491600	3.908	4.0387744236736385
1564492200	3.926	3.922047618942397
1564492800	4.216	3.918861385568265
1564493400	4.351	4.17023837646027
1564494000	4.383	4.338046373903111
1564494600	4.231	4.39004119785994
1564495200	4.369	4.259385724583604
1564495800	4.226	4.348354193747362
1564496400	4.305	4.2429438326341335
1564497000	4.364	4.29100144693188
1564497600	4.187	4.3511714469197855
1564498200	4.241	4.21257632094304
1564498800	4.235	4.232993852959491
1564499400	4.368	4.230852941802572
1564500000	4.11	4.346488192035153
1564500600	4.352	4.148119195696632
1564501200	4.25	4.314226741669643
1564501800	4.424	4.256892616610028
1564502400	4.145	4.397096765969928
1564503000	4.202	4.185814350670037
1564503600	4.195	4.190427964466467
1564504200	3.977	4.188888640407667
1564504800	4.075	4.003343286301438
1564505400	4.088	4.057959092747609
1564506000	4.412	4.079325568692404
1564506600	4.328	4.367137378081937
1564507200	4.272	4.343229471832125
1564507800	4.215	4.2845762921564265
1564508400	4.217	4.225011105433746
1564509000	4.164	4.2126824598494705
1564509600	4.136	4.168761868762228
1564510200	4.095	4.138018346194931
1564510800	4.151	4.0984172609594225
1564511400	4.216	4.1404671174602825
1564512000	4.225	4.205299328306006
1564512600	4.21	4.225166638380401
1564513200	4.17	4.213881261756077
1564513800	4.141	4.175932841625193
1564514400	4.294	4.143784971671717
1564515000	4.097	4.269204621900733
1564515600	4.099	4.124671972975941
1564516200	4.335	4.097947379428663
1564516800	4.509	4.293929286711773
1564517400	4.429	4.484358769040411
1564518000	4.456	4.448107333735195
1564518600	4.397	4.457342465158142
1564519200	4.196	4.405185663338887
1564519800	4.326	4.22354955278886
1564520400	4.259	4.302953867697831
1564521000	4.313	4.261991602580865
1564521600	4.226	4.303166039348631
1564522200	4.185	4.238030046655864
1564522800	4.169	4.189513511552433
1564524000	4.246	4.168676783490103
1564524600	4.171	4.231688450232642
1564525200	4.27	4.181039787769263
1564525800	4.273	4.255620622591801
1564526400	4.286	4.270853805810466
1564527000	4.113	4.284838687161384
1564527600	4.071	4.139000018311551
1564528200	4.171	4.074516774661869
1564528800	4.293	4.1505612287823315
1564529400	4.168	4.273311468601926
1564530000	4.119	4.188900238064765
1564530600	4.215	4.128026930662354
1564531200	4.224	4.197534288916795
1564531800	4.185	4.220470082233244
1564532400	4.146	4.191971279209046
1564533000	4.084	4.151923432849485
1564533600	4.021	4.090772622895378
1564534200	4.138	4.026540491997411
1564534800	3.965	4.117656135925372
1564535400	4.042	3.9869679808658494
1564536000	3.952	4.029370157147713
1564536600	3.949	3.9593206954057942
1564537200	3.959	3.946462084827936
1564537800	3.937	3.954235536874414
1564538400	3.858	3.938148925264768
1564539000	4.156	3.86665207026632
1564539600	4.233	4.112039385679741
1564540200	4.247	4.223818775382439
1564540800	4.355	4.253525173866415
1564541400	4.304	4.344243717457202
1564542000	4.353	4.3124762178347416
1564542600	4.241	4.34680605807446
1564543200	4.3	4.257117301682945
1564543800	4.171	4.2893778144857135
1564544400	4.191	4.187180512739826
1564545000	4.096	4.185363509979361
1564545600	4.191	4.106251344946864
1564546200	4.201	4.174193360580204
1564546800	4.382	4.197040084757295
1564547400	4.24	4.357124324328478
1564548000	4.376	4.262113453183198
1564548600	4.349	4.35709899365851
1564549200	4.233	4.349515225114627
1564549800	4.124	4.249662728206249
1564550400	3.928	4.140302839884354
1564551000	3.83	3.948247075727885
1564551600	4.167	3.830730493576628
1564552200	4.434	4.109329458755057
1564552800	4.255	4.398278900546881
1564553400	4.187	4.291133791499352
1564554000	4.197	4.204052575067387
1564554600	4.571	4.193321570991725
1564555200	4.465	4.508900669548087
1564555800	4.285	4.480467864528685
1564556400	4.33	4.316163211354546
1564557000	4.375	4.326136368783728
1564557600	4.211	4.360197736288527
1564558200	4.399	4.232951266783074
1564558800	4.507	4.369408697203548
1564559400	4.431	4.483918438504804
1564560000	4.329	4.443695194704998
1564560600	4.402	4.34866636343076
1564561200	4.337	4.388688432477329
1564561800	4.317	4.341776475782601
1564562400	4.393	4.318081318020102
1564563000	4.348	4.379028598256649
1564563600	4.37	4.352316606749147
1564564200	4.372	4.366351154767305
1564564800	4.269	4.3701235746316165
1564565400	4.301	4.283146387567465
1564566000	4.279	4.294689927104544
1564566600	4.471	4.278644435741007
1564567200	4.383	4.4398454716179785
1564567800	4.195	4.395137501282612
1564568400	4.333	4.2248101862902985
1564569000	4.218	4.310921799786071
1564569600	4.258	4.228371126756021
1564570200	4.377	4.249860208889701
1564570800	4.131	4.356060735621335
1564571400	4.207	4.166635762664033
1564572000	4.137	4.195258697193839
1564572600	4.165	4.1408050049179135
1564573200	4.176	4.157850501850561
1564573800	4.154	4.172685673516189
1564574400	4.124	4.156661057792105
1564575000	4.036	4.127965377832971
1564575600	4.067	4.046766932650868
1564576200	4.08	4.059545258271017
1564576800	4.112	4.074979945922137
1564577400	4.034	4.107280167512538
1564578000	3.982	4.045169741884856
1564578600	3.839	3.9880034141247016
1564579200	4.039	3.8532483388495775
1564579800	4.321	4.005247323731179
1564580400	4.327	4.279152915145837
1564581000	4.401	4.337372113708736
1564582800	4.435	4.4004258875268425
1564583400	4.399	4.432356353007826
1564584000	4.488	4.4049187770823455
1564584600	4.31	4.473986239370668
1564585200	4.284	4.335730919308527
1564585800	4.334	4.286392292586486
1564586400	4.266	4.321583319727638
1564587000	4.297	4.2721856818417905
1564587600	4.157	4.291508963422323
1564588200	4.168	4.175947831557594
1564588800	4.198	4.163670343182595
1564589400	4.264	4.189290959771041
1564590000	4.156	4.252876578440124
1564590600	4.005	4.172438103937665
1564591200	4.231	4.026196002323129
1564591800	4.009	4.193354386365913
1564592400	4.091	4.036052074793143
1564593000	3.96	4.077073082573719
1564593600	3.954	3.972483405554054
1564594200	3.857	3.950013592227514
1564594800	4.022	3.864651243186796
1564595400	3.85	3.994958571025421
1564596000	3.703	3.8703800728908986
1564596600	3.867	3.717396126543407
1564597200	3.302	3.836560646593409
1564597800	3.233	3.3468422978294
1564598400	3.015	3.2046709463107392
1564599000	3.035	2.9853035835333195
1564599600	2.907	2.986069764177919
1564600200	2.532	2.897754204786895
1564600800	2.948	2.5194901886029473
1564601400	3.758	2.896505616566068
1564602000	3.985	3.6960513493123996
1564602600	4.029	4.012079718247829
1564603200	3.969	4.048609921735288
1564603800	3.972	3.9824669324104316
1564604400	4.101	3.9728013954152352
1564605000	4.331	4.080964241691232
1564605600	4.104	4.301307926279639
1564606200	4.176	4.141062618377779
1564606800	4.226	4.1679446713658015
1564607400	4.258	4.212666535179492
1564608000	4.251	4.252832213027446
1564608600	4.496	4.253679754175538
1564609200	4.324	4.460259650469425
1564609800	4.26	4.349311846768529
1564610400	4.43	4.27109147162754
1564611000	4.201	4.400212664164815
1564611600	4.438	4.230947639256087
1564612200	4.497	4.400436124725132
1564612800	4.326	4.47913325261154
1564613400	4.262	4.352030533002904
1564614000	4.154	4.275812265397608
1564614600	4.183	4.165661075794579
1564615200	4.263	4.172416783319498
1564615800	4.358	4.246900019412874
1564616400	4.175	4.343942542149166
1564617000	4.369	4.20400338181481
1564617600	4.329	4.340161964110241
1564618200	4.342	4.329169379179167
1564618800	4.323	4.339987803164491
1564619400	4.381	4.326126305208906
1564620000	4.227	4.370365516518012
1564620600	4.294	4.249056538016634
1564621200	4.554	4.282435644484195
1564621800	4.535	4.508183673665306
1564622400	4.432	4.537513810737332
1564623000	4.384	4.452426454934822
1564623600	4.314	4.394535119387417
1564624200	4.449	4.320282650846161
1564624800	4.255	4.42290548122158
1564625400	4.2	4.281033738798276
1564626000	4.332	4.20650945515857
1564626600	4.269	4.306958049788873
1564627200	4.42	4.2745814122395025
1564627800	4.259	4.398226456930833
1564628400	4.182	4.282196637037275
1564629000	4.416	4.19265499313194
1564629600	4.536	4.375634795790679
1564630200	4.548	4.513160040116309
1564630800	4.474	4.5511999773592775
1564631400	4.477	4.490366162655054
1564632000	4.412	4.476642651394728
1564632600	4.383	4.418513358860936
1564633200	4.405	4.383890842272891
1564633800	4.486	4.39806257057488
1564634400	4.506	4.469489616086226
1564635000	4.343	4.500988708309999
1564635600	4.278	4.368847685365521
1564636200	4.168	4.2881372572507
1564636800	4.337	4.179412445415673
1564637400	4.196	4.305488462700538
1564638000	4.397	4.213047064847177
1564638600	4.32	4.366544594818093
1564639200	4.477	4.327735475016491
1564639800	4.545	4.453624245530604
1564640400	4.264	4.53284368183899
1564641000	4.293	4.307895592341413
1564641600	4.35	4.290560642198613
1564642200	4.263	4.332983314445973
1564642800	4.394	4.271873445560891
1564643400	4.582	4.3739879348516455
1564644000	4.579	4.549969237037252
1564644600	4.633	4.581106976423429
1564645200	4.374	4.629277032347953
1564645800	4.35	4.417658150446815
1564646400	4.474	4.3516215759194665
1564647000	4.436	4.446219549688499
1564647600	4.556	4.435283683078506
1564648200	4.526	4.537567540146757
1564648800	4.2	4.528925086953086
1564649400	4.49	4.250259233870804
1564650000	4.461	4.442698136158035
1564650600	4.506	4.450916812434856
1564651200	4.447	4.496640130249501
1564654200	4.568	4.45796703230741
1564654800	4.505	4.546356870590008
1564655400	4.558	4.511247977798122
1564656000	4.61	4.547913133635391
1564656600	4.575	4.598589833947636
1564657200	4.526	4.5772215091811885
1564657800	4.474	4.533224459882971
1564658400	4.462	4.480061554770915
1564659000	4.403	4.459372876716277
1564659600	4.368	4.407857918370396
1564660200	4.393	4.37008469837173
1564660800	4.262	4.38556704122943
1564661400	4.342	4.278858204662312
1564662000	3.98	4.327520999786388
1564662600	3.749	4.028261616113883
1564663200	3.676	3.76453294220449
1564663800	3.613	3.664676157287867
1564664400	3.534	3.597302527509683
1564665000	3.586	3.5287786181540817
1564665600	3.415	3.5700206040681817
1564666200	3.342	3.42552153554961
1564666800	3.179	3.3366923619837867
1564667400	3.123	3.1739032538211625
1564668000	3.265	3.102287129372675
1564668600	4.242	3.2375628347056655
1564669200	4.446	4.1357672520212585
1564669800	4.463	4.476216544957669
1564670400	4.397	4.49633329355499
1564671000	4.263	4.424962337375421
1564671600	4.2	4.286389193931187
1564672200	4.251	4.206428305761609
1564672800	4.23	4.23760625817199
1564673400	4.263	4.229386580479428
1564674000	4.21	4.257629909279808
1564674600	4.324	4.217247480632322
1564675800	4.298	4.306224247757537
1564676400	4.023	4.300354758941254
1564677000	4.248	4.063079227620109
1564677600	4.202	4.2121951642816775
1564678200	4.306	4.199740722489915
1564678800	4.291	4.291350415996162
1564679400	4.359	4.293538419145892
1564680000	3.942	4.349752639095261
1564680600	4.194	4.002623002727753
1564681200	4.276	4.151901234062007
1564681800	4.338	4.248162514363853
1564682400	4.051	4.331435266062099
1564683000	4.195	4.09703278852543
1564683600	3.934	4.172459821098187
1564684200	3.629	3.961880544799551
1564684800	3.583	3.6501708911059794
1564685400	3.657	3.5694102937418744
1564686000	4.164	3.6263291496616947
1564686600	4.14	4.093334523776678
1564687200	3.892	4.156798240151033
1564687800	3.679	3.9311802001980687
1564688400	3.526	3.7107052874176443
1564689000	3.691	3.5191504047464264
1564689600	3.783	3.649639330267113
1564690200	4.115	3.767067202351102
1564690800	4.044	4.082116040105561
1564691400	4.238	4.061924743626534
1564692000	4.108	4.220391335454823
1564692600	4.017	4.125895000984971
1564693200	4.049	4.030108815357997
1564693800	4.282	4.041170982006312
1564694400	4.572	4.244417337644659
1564695000	4.604	4.537770335769222
1564695600	4.513	4.614202333533651
1564696200	4.383	4.536174790830355
1564696800	4.332	4.409052099296282
1564697400	4.399	4.336688178283705
1564698000	4.263	4.381801205312716
1564698600	4.371	4.279235451280158
1564699200	4.291	4.35271960288979
1564699800	4.346	4.299180679629405
1564700400	4.295	4.335989613053474
1564701000	4.421	4.300934157533362
1564701600	4.348	4.400230199763244
1564702200	4.405	4.357290080050108
1564702800	4.426	4.396200236177145
1564703400	4.415	4.4207457617515225
1564704000	4.339	4.4151772840588785
1564704600	4.369	4.35055248257701
1564705200	4.394	4.362532793229105
1564705800	4.344	4.386388455722364
1564706400	4.592	4.349808732559374
1564707000	4.421	4.552489617157032
1564707600	4.483	4.44408026623203
1564708200	4.473	4.473403750464725
1564708800	4.777	4.471191558634992
1564709400	4.697	4.723860121365833
1564710000	4.486	4.706012467882845
1564710600	4.481	4.522496238403107
1564711200	4.5	4.486613682159418
1564711800	4.51	4.486911602080985
1564712400	4.456	4.501043427071091
1564713000	4.507	4.462453357143157
1564713600	4.526	4.496772875735097
1564714200	4.428	4.51890506060664
1564714800	4.53	4.441237097079695
1564715400	4.436	4.512293086370066
1564716000	4.496	4.446147297284785
1564716600	4.524	4.483847203619001
1564717200	4.533	4.515869326320957
1564717800	4.393	4.528495515558607
1564718400	4.464	4.414863284079093
1564719000	4.447	4.4508309526199215
1564719600	4.28	4.443740609508825
1564720200	4.19	4.3026437788941205
1564720800	4.124	4.202709315523127
1564721400	4.28	4.127501477677604
1564722000	4.228	4.2509240647974424
1564722600	4.259	4.233407146083045
1564723200	4.276	4.25593941703493
1564723800	4.22	4.272926206787116
1564724400	4.23	4.227678596633416
1564725000	4.235	4.228003206855876
1564725600	4.478	4.232184835085482
1564726200	4.293	4.440532966420422
1564726800	4.196	4.320530449216772
1564727400	4.417	4.212032470538224
1564728000	4.188	4.3789320297646865
1564728600	4.036	4.217305272795223
1564729200	4.329	4.055916761527623
1564729800	4.052	4.278808495726382
1564730400	3.91	4.0869455966741315
1564731000	3.779	3.9256505380893247
1564731600	4.13	3.7886213185122903
1564732200	4.093	4.069665819074744
1564732800	4.129	4.097524949023596
1564733400	4.001	4.129668271512873
1564734000	4.191	4.019845414633129
1564734600	4.196	4.161796605171633
1564735200	4.317	4.192392692288825
1564735800	4.575	4.303252279297465
1564736400	4.487	4.542072690767729
1564737000	4.571	4.504119998794344
1564737600	4.667	4.56329530023356
1564738200	4.573	4.649567165071146
1564738800	4.616	4.584855862176768
1564739400	4.718	4.609444245925406
1564740000	4.773	4.695795619099161
1564740600	4.786	4.757904234968445
1564741200	4.333	4.782840633491071
1564741800	4.203	4.410310474039646
1564742400	4.345	4.2187482909841245
1564743000	4.258	4.311555774476722
1564743600	4.295	4.260982951252155
1564744200	4.487	4.288745193079791
1564744800	4.572	4.455492971743166
1564745400	4.545	4.558848234387876
1564746000	4.513	4.553252520936437
1564746600	4.48	4.5211157350518
1564747200	4.474	4.483784137108467
1564747800	4.379	4.470986064785119
1564748400	4.53	4.39041966995233
1564749000	4.543	4.502533675852352
1564749600	4.592	4.535135593443008
1564750200	4.545	4.5833675979423205
1564750800	4.484	4.55272232171716
1564751400	4.493	4.492341254951086
1564752000	4.455	4.488776402496942
1564752600	4.357	4.456060849191084
1564753200	4.438	4.369162134963629
1564753800	4.353	4.422252264103982
1564754400	4.443	4.361405145175704
1564755000	4.37	4.426806728132511
1564755600	4.414	4.378563097205591
1564756200	4.371	4.4054878000417155
1564756800	4.528	4.375495966754687
1564757400	4.638	4.50116234082841
1564758000	4.569	4.617881403952786
1564758600	4.429	4.580559603065677
1564759200	4.393	4.454944664175397
1564759800	4.409	4.397789104622951
1564760400	4.381	4.3995956906667155
1564761000	4.212	4.380184685776685
1564761600	4.491	4.235873054784895
1564762200	4.342	4.444487025861845
1564762800	4.376	4.357604371850779
1564763400	4.371	4.369790684761127
1564764000	4.31	4.369788235017726
1564764600	4.352	4.316114155872214
1564765200	4.28	4.344250071911073
1564765800	4.263	4.288232564443249
1564766400	4.214	4.263885658161703
1564767000	4.183	4.219032545147576
1564767600	4.315	4.184808113289712
1564768200	4.105	4.292674054554259
1564768800	4.249	4.134293905476128
1564769400	4.263	4.226647420881646
1564770000	4.356	4.254812262713498
1564770600	4.474	4.342889359519544
1564771200	4.263	4.458337088940818
1564771800	4.401	4.296548003321992
1564772400	4.12	4.380643756269976
1564773000	4.217	4.1573524300829945
1564773600	4.258	4.196509317477879
1564774200	4.216	4.243614051908204
1564774800	4.241	4.220912509213961
1564775400	3.998	4.238315938489361
1564776000	4.141	4.031322203168424
1564776600	4.198	4.116211048392894
1564777200	4.167	4.1821188430582374
1564777800	4.172	4.173129805545432
1564778400	4.25	4.173228694005868
1564779000	4.184	4.237662445930052
1564779600	4.191	4.193461925842998
1564780200	4.257	4.190471457451225
1564780800	4.262	4.245480784273157
1564781400	4.116	4.260659236923982
1564782000	4.206	4.138133700318873
1564782600	4.184	4.191537964805503
1564783200	4.326	4.18285458696857
1564783800	4.273	4.3050669779407436
1564784400	4.385	4.281052282564023
1564785000	4.503	4.3700235510962235
1564785600	4.401	4.484197733395011
1564786200	4.468	4.417512202354778
1564786800	4.436	4.459604530189216
1564787400	4.428	4.437972316353788
1564788000	4.236	4.426619636404607
1564788600	4.359	4.264723165424522
1564789200	4.399	4.336718858970796
1564789800	4.406	4.385584796253386
1564790400	4.38	4.403879025942935
1564791000	4.417	4.385241618570416
1564791600	4.431	4.4101822264828465
1564792200	4.542	4.426448563417855
1564792800	4.403	4.52311024777119
1564793400	4.367	4.42370247885764
1564794000	4.486	4.372629780874036
1564794600	4.489	4.463044768056289
1564795200	4.427	4.483190130114519
1564795800	4.506	4.436635768997372
1564796400	4.514	4.493123233985058
1564797000	4.527	4.508415347888479
1564797600	4.549	4.522982068104005
1564798200	4.415	4.544257122601543
1564798800	4.497	4.434404860436422
1564799400	4.374	4.481796758248911
1564800000	4.424	4.3882542806687965
1564800600	4.562	4.41248350084467
1564801200	4.315	4.535206006927213
1564801800	4.104	4.3508139490539355
1564802400	4.114	4.136342258543727
1564803000	4.282	4.107586699172501
1564803600	5.039	4.247702060947445
1564804200	5.042	4.9431694321010795
1564804800	5.019	5.075346939473566
1564805400	5.019	5.051913318003526
1564806000	5.017	5.03615274230061
1565313000	5.025	5.0097272702631015
1565313600	5.009	5.015500621573898
1565314200	5.016	5.004917852593639
1565314800	4.999	5.007992391005056
1565315400	5.02	4.99501435647795
1565316000	5.034	5.008726453972815
1565316600	5.04	5.023766955282483
1565317200	5.062	5.031661196970445
1565317800	5.078	5.051924399646789
1565318400	5.074	5.06828730556525
1565319000	5.072	5.068464175681254
1565319600	5.068	5.066761318725087
1565320200	5.065	5.062190993765433
1565320800	5.082	5.058223496588643
1565321400	5.093	5.071288388482491
1565322000	5.081	5.083160920221938
1565322600	5.088	5.076506215421515
1565323200	5.081	5.0806702659002205
1565323800	5.07	5.075159425952523
1565324400	5.074	5.064763963520885
1565325000	5.078	5.066215459155643
1565325600	5.079	5.069293390233556
1565326200	5.088	5.071231071426665
1565326800	5.089	5.079329815157063
1565327400	5.088	5.081701910433606
1565328000	5.093	5.081335327709442
1565328600	5.091	5.0852345440306985
1565329200	5.091	5.084128881075569
1565329800	5.089	5.083935173201933
1565330400	5.09	5.082328953732509
1565331000	5.083	5.082519322401539
1565331600	5.079	5.077092948258014
1565332200	5.078	5.072612344899003
1565332800	5.069	5.070847026898891
1565333400	5.069	5.063153464584324
1565334000	5.068	5.061714088581625
1565334600	5.07	5.060672268045299
1565335200	5.074	5.062058641156843
1565335800	5.075	5.065984152666636
1565336400	5.019	5.067607162030108
1565337000	5.017	5.023024693441051
1565337600	5.007	5.011078811171496
1565338200	5.016	5.000131142069655
1565338800	5.035	5.00494123580053
1565340000	5.03	5.023808233097334
1565340600	5.036	5.0236134889400095
1565341200	5.051	5.028845496677586
1565341800	5.052	5.041557952314264
1565342400	5.056	5.044535367255967
1565343000	5.059	5.048857047285564
1565343600	5.064	5.0519081314214
1565344200	5.068	5.056027865298876
1565344800	5.072	5.060282853275263
1565345400	5.064	5.064309350465541
1565346000	5.068	5.058714936346596
1565346600	5.065	5.060449624765304
1565347200	5.067	5.058278544425908
1565347800	5.065	5.059270307923519
1565348400	5.07	5.058278942727874
1565349000	5.073	5.06181710841704
1565349600	5.072	5.065201712973135
1565350200	5.066	5.065076383794919
1565350800	5.043	5.060340200353539
1565351400	5.043	5.040522889317793
1565352000	5.052	5.035881438638916
1565352600	5.051	5.042091858435419
1565353200	5.058	5.043001956379978
1565353800	5.06	5.049830487592338
1565354400	5.056	5.0527448141491815
1565355000	5.068	5.049819255893041
1565355600	5.071	5.058916540124315
1565356200	5.063	5.063063524682603
1565356800	5.076	5.057614523499248
1565357400	5.074	5.0669865253147055
1565358000	5.064	5.066918584244076
1565358600	5.047	5.058912460021841
1565359200	5.053	5.04379304918772
1565359800	5.056	5.044453406001833
1565360400	5.052	5.047207022498355
1565361000	5.04	5.045096653768439
1565361600	5.025	5.035626527637561
1565362200	5.047	5.020954127654956
1565362800	5.055	5.03523388004065
1565363400	5.012	5.045079785095067
1565364000	5.009	5.013252282226072
1565364600	5.009	5.004174570423961
1565365200	4.991	5.000952185735799
1565365800	5.008	4.985583468009987
1565366400	4.993	4.997852999842916
1565367000	4.979	4.988155902658075
1565367600	4.998	4.97469825784184
1565368200	4.961	4.9878127643007515
1565368800	4.959	4.9599087495996335
1565369400	4.98	4.95291479036759
1565370000	5.007	4.968787799547752
1565370600	5.008	4.993296100831618
1565371200	5.016	5.001238910748887
1565371800	5.022	5.0092281306517235
1565372400	5.022	5.014888109462055
1565373000	5.02	5.015229913620853
1565373600	5.015	5.0138936304645085
1565374200	5.015	5.009217360667048
1565374800	5.006	5.007978795256053
1565375400	5.005	5.000490074599337
1565376000	5.012	4.998099784286161
1565376600	5.012	5.0033953307147465
1565377200	5.021	5.004544329388043
1565377800	4.993	5.012467258167887
1565378400	4.976	4.991585830977057
1565379000	4.974	4.972875813019998
1565379600	4.99	4.967159275678208
1565380200	4.995	4.978439449829433
1565380800	4.998	4.986261166593067
1565381400	5.003	4.990911534300183
1565382000	4.983	4.995886824153061
1565382600	5.009	4.980141210403248
1565383200	5.013	4.997588504160598
1565383800	5.023	5.004526515189031
1565384400	5.027	5.01410652854208
1565385000	5.019	5.020294686482305
1565385600	5.03	5.013970395553734
1565386200	5.026	5.021474434154014
1565386800	5.027	5.019511060154736
1565387400	5.025	5.019838437727556
1565388000	5.029	5.018658449822978
1565388600	5.02	5.021072546010271
1565389200	5.016	5.014633021427103
1565389800	5.02	5.009888417946955
1565390400	5.004	5.012122528754181
1565391000	4.941	4.999529717225058
1565391600	4.927	4.94621344908518
1565392200	4.92	4.923139659158557
1565392800	4.935	4.912250284027836
1565393400	4.921	4.922794837386735
1565394000	4.965	4.916132214749359
1565394600	4.979	4.950499271091334
1565395200	5.006	4.9692905947945665
1565395800	4.997	4.994875207864122
1565396400	5.003	4.993696151060761
1565397000	4.988	4.996447944101992
1565397600	4.978	4.9846688863485
1565398200	4.997	4.9729734163897295
1565398800	5.001	4.986341969954016
1565399400	4.998	4.992196642043609
1565400000	5.005	4.991818424578862
1565400600	5.005	4.997644536129543
1565401200	4.995	4.998036466577766
1565401800	4.995	4.9900682428892855
1565402400	4.986	4.988451212341771
1565403000	4.989	4.98047906553353
1565403600	4.993	4.981210576804766
1565404200	4.988	4.985013169357568
1565404800	4.97	4.981744605744692
1565405400	4.976	4.96684329602529
1565406000	4.978	4.968191032300318
1565406600	4.987	4.9699399131525706
1565407200	4.993	4.977898600393224
1565407800	4.998	4.9851918399571185
1565408400	5.018	4.9904561454479675
1565409000	5.025	5.0077420803239265
1565409600	5.034	5.016867544696419
1565410200	5.005	5.026046124907252
1565410800	5.017	5.004526681806875
1565411400	5.052	5.008557903057565
1565412000	5.036	5.037430586778164
1565412600	5.047	5.030850464369865
1565413200	5.055	5.039621360642716
1565413800	5.055	5.047113318994002
1565414400	5.074	5.047490048191729
1565415000	5.075	5.063884617190024
1565415600	5.061	5.067762707639707
1565416200	5.052	5.057221272597433
1565416800	5.077	5.0476267983816445
1565417400	5.065	5.064595199165815
1565418000	5.043	5.058989679929107
1565418600	5.039	5.040730675932604
1565419200	5.028	5.033583678784223
1565419800	5.039	5.0218458039736475
1565420400	5.033	5.028839702142008
1565421000	5.018	5.026434160482626
1565421600	5.084	5.013806366921923
1565422200	5.094	5.064480012017537
1565422800	5.086	5.08330095348145
1565423400	5.087	5.081939457910426
1565424000	5.065	5.082873078017212
1565424600	5.05	5.062305028191711
1565425200	5.04	5.045697190359184
1565425800	5.035	5.034297394809792
1565426400	5.03	5.027526596602003
1565427000	5.029	5.022974170833436
1565427600	5.023	5.021596586047991
1565428200	4.994	5.016746953512992
1565428800	4.994	4.992394343548085
1565429400	4.993	4.987096506892456
1565430000	4.991	4.98507295902099
1565430600	5.013	4.983290471707257
1565431200	5.017	5.001852249361704
1565431800	5.013	5.008926183884762
1565432400	5.011	5.007381423527531
1565433000	4.993	5.005464370932112
1565433600	4.931	4.9895391392976425
1565434200	4.921	4.935859488705245
1565434800	4.933	4.916101144508466
1565435400	4.937	4.9216050293320315
1565436000	4.976	4.9268316698199
1565436600	4.988	4.9620099448320385
1565437200	4.979	4.979160613217191
1565437800	5.007	4.975157506454641
1565438400	4.997	4.996794163648946
1565439000	4.998	4.991863690073967
1565439600	4.995	4.9915119784667255
1565440200	5.001	4.989431591952403
1565440800	5.031	4.992577102062745
1565441400	5.018	5.018157726385431
1565442000	5.016	5.013250513663441
1565442600	5.012	5.010732063840377
1565443200	5.024	5.006590953817996
1565443800	5.033	5.0141186197374505
1565444400	5.027	5.023890583900261
1565445000	5.035	5.021256108910908
1565445600	5.038	5.027262243734911
1565446200	5.052	5.030437236996379
1565446800	5.051	5.042187675990714
1565447400	5.049	5.044372568841368
1565448000	5.056	5.04288891155603
1565448600	5.063	5.048093884112349
1565449200	5.173	5.054310032922765
1565449800	5.191	5.144160310360139
1565450400	5.188	5.179277863404151
1565451000	5.19	5.185619786949609
1565451600	5.186	5.187984735047001
1565452800	5.184	5.180198413777205
1565453400	5.175	5.177055988398518
1565454000	5.175	5.169489974223149
1565454600	5.168	5.167511152952494
1565455200	5.15	5.161673704155528
1565455800	5.166	5.146018804861525
1565456400	5.161	5.155361536767339
1565457000	5.154	5.153489465568504
1565457600	5.154	5.1479136963063805
1565458200	5.171	5.147328693013429
1565458800	5.163	5.15970479588075
1565459400	5.171	5.1567692893737584
1565460000	5.167	5.162769047900655
1565460600	5.141	5.160879343482595
1565461200	5.148	5.138952667006372
1565461800	5.118	5.139802300483661
1565462400	5.104	5.115562478316224
1565463000	5.104	5.098896034694383
1565463600	5.101	5.096161657468247
1565464200	5.082	5.09249100955099
1565464800	5.142	5.077948709982081
1565465400	5.114	5.122871689904654
1565466000	5.109	5.110736503123801
1565466600	5.13	5.104273286554294
1565467200	5.141	5.120198645816748
1565467800	5.144	5.129796655065689
1565468400	5.157	5.136516952816864
1565469000	5.154	5.148379703446228
1565469600	5.147	5.147749835450001
1565470200	5.159	5.141766194074313
1565470800	5.155	5.149813731856689
1565471400	5.153	5.147946688787261
1565472000	5.16	5.146257507507414
1565472600	5.159	5.151684018839883
1565473200	5.15	5.151535744192192
1565473800	5.152	5.1446957140805445
1565474400	5.154	5.144676682356505
1565475000	5.152	5.145871099406036
1565475600	5.163	5.1447235212838365
1565476200	5.159	5.153629667656478
1565476800	5.161	5.152375021963725
1565477400	5.169	5.153635428590793
1565478000	5.165	5.160371388210929
1565478600	5.161	5.158279850907698
1565479200	5.165	5.154935201815261
1565479800	5.162	5.157129776015507
1565480400	5.157	5.154901637061932
1565481000	5.158	5.150697805881764
1565481600	5.15	5.150612212896693
1565482200	5.136	5.143976706387799
1565482800	5.139	5.131436009178983
1565483400	5.142	5.131011979238954
1565484000	5.119	5.133168819332782
1565484600	5.119	5.11577564706407
1565485200	5.117	5.1122317333382306
1565485800	5.125	5.109435612408322
1565486400	5.109	5.1150968265922785
1565487000	5.116	5.104773348698093
1565487600	5.099	5.107710985996353
1565488200	5.12	5.094852534660215
1565488800	5.134	5.108265169809275
1565489400	5.14	5.12334142318921
1565490000	5.162	5.131349244306821
1565490600	5.178	5.1516345734318945
1565491200	5.174	5.167999340164108
1565491800	5.172	5.168399972884938
1565492400	5.168	5.16675842497465
1565493000	5.165	5.162118227616304
1565493600	5.182	5.158072743560228
1565494200	5.193	5.1709648463088875
1565494800	5.181	5.182867442658912
1565495400	5.188	5.176500852044791
1565496000	5.181	5.180586366918764
1565496600	5.17	5.175079153071011
1565497200	5.174	5.164705716339432
1565497800	5.178	5.166049462920888
1565498400	5.179	5.169041706548451
1565499000	5.188	5.17103943992063
1565499600	5.189	5.1791319991289315
1565500200	5.188	5.181561441693715
1565500800	5.193	5.1812426923031465
1565501400	5.191	5.185098291550066
1565502000	5.191	5.184014107111365
1565502600	5.189	5.183824803425755
1565503200	5.19	5.18223271376044
1565503800	5.183	5.182379155636611
1565504400	5.179	5.177017826118859
1565505000	5.178	5.172517974543145
1565505600	5.169	5.170702188105061
1565506200	5.169	5.163047271812449
1565506800	5.168	5.161553382157844
1565507400	5.17	5.160489538285338
1565508000	5.174	5.161847970714646
1565508600	5.175	5.165783811209778
1565509200	5.119	5.16743933396896
1565509800	5.117	5.1233314369043
1565510400	5.107	5.110962171238956
1565511000	5.116	5.099798294627369
1565511600	5.13	5.104394646810952
1565512800	5.136	5.11935640254873
1565513400	5.151	5.12722469866823
1565514000	5.152	5.141525409248097
1565514600	5.156	5.14516234341227
1565515800	5.159	5.148694308618852
1565516400	5.164	5.151748623648484
1565517000	5.168	5.155816183913174
1565517600	5.172	5.160091959711728
1565518200	5.164	5.164129271884526
1565518800	5.168	5.15864579057408
1565519400	5.165	5.1602886242929795
1565520000	5.167	5.158123513058771
1565520600	5.165	5.159073544888181
1565521200	5.17	5.158132232631367
1565521800	5.173	5.161605962902626
1565522400	5.172	5.165007920948604
1565523000	5.166	5.16493053568113
1565523600	5.143	5.160262124714037
1565524200	5.143	5.140561079394748
1565524800	5.152	5.135697620997689
1565525400	5.151	5.141724718709973
1565526000	5.158	5.1427138133093075
1565526600	5.16	5.149607124382002
1565527200	5.156	5.15256308362898
1565527800	5.168	5.149686102125488
1565528400	5.171	5.158672865700469
1565529000	5.163	5.162846029159316
1565529600	5.176	5.157535337383443
1565530200	5.174	5.166774796313129
1565530800	5.164	5.166746669697153
1565531400	5.147	5.15885413194622
1565532000	5.153	5.143821548620913
1565532600	5.156	5.144202384201947
1565533200	5.152	5.146895858979234
1565533800	5.14	5.144891957132863
1565534400	5.125	5.135568816909356
1565535000	5.147	5.120880044178241
1565535600	5.155	5.134799900561031
1565536200	5.073	5.144681880733673
1565536800	5.091	5.082159926724913
1565537400	5.088	5.082316249591504
1565538000	5.09	5.078580272755524
1565538600	5.086	5.079338662541559
1565539200	5.084	5.080239769502419
1565539800	5.075	5.077169025734976
1565540400	5.075	5.069551088669221
1565541000	5.068	5.067664463731768
1565541600	5.05	5.0618000944857355
1565542200	5.066	5.046055036781761
1565542800	5.054	5.055671067794452
1565543400	5.054	5.048103788564431
1565544000	5.071	5.046753763360643
1565544600	5.063	5.060788473258763
1565545200	5.071	5.05670789214906
1565546400	5.067	5.062942664121763
1565547000	5.041	5.060981825597289
1565547600	5.048	5.038907514695587
1565548200	5.018	5.040000548888353
1565548800	5.004	5.01563173940038
1565549400	5.004	4.999068746543257
1565550000	5.001	4.99647565768716
1565550600	4.982	4.9929078805851175
1565551200	5.042	4.97815166896404
1565551800	5.014	5.023628901052738
1565552400	5.009	5.010923731425606
1565553000	5.03	5.004351885730281
1565553600	5.041	5.020475510378666
1565554200	5.044	5.030281168581326
1565554800	5.057	5.036739261908448
1565555400	5.054	5.0485899857746475
1565556000	5.047	5.047886950070653
1565556600	5.059	5.041844607855182
1565557200	5.055	5.050058066784098
1565557800	5.053	5.048149065364744
1565558400	5.06	5.046411665554564
1565559000	5.059	5.05189404044713
1565559600	5.05	5.051739955409903
1565560200	5.052	5.044787913478942
1565560800	5.054	5.044847009049235
1565561400	5.052	5.0461121630624355
1565562000	5.063	5.044927484373533
1565562600	5.059	5.053894125125439
1565563200	5.061	5.052535722711939
1565563800	5.069	5.053799079433817
1565564400	5.065	5.060588363873401
1565565000	5.061	5.058434211779722
1565565600	5.065	5.055032778901471
1565566200	5.062	5.057312259757028
1565566800	5.057	5.055079848837035
1565567400	5.058	5.0508281458924404
1565568000	5.05	5.050786764231073
1565568600	5.036	5.044120433492959
1565569200	5.039	5.031520557715492
1565569800	5.042	5.031247992705754
1565570400	5.019	5.033483463165211
1565571000	5.019	5.015859129590014
1565571600	5.017	5.012421206308439
1565572200	5.025	5.0097272702631015
1565572800	5.009	5.015500621573898
1565573400	5.016	5.004917852593639
1565574000	4.999	5.007992391005056
1565574600	5.02	4.99501435647795
1565575200	5.034	5.008726453972815
1565575800	5.04	5.023766955282483
1565576400	5.062	5.031661196970445
1565577000	5.078	5.051924399646789
1565577600	5.074	5.06828730556525
1565578200	5.072	5.068464175681254
1565578800	5.068	5.066761318725087
1565579400	5.065	5.062190993765433
1565580000	5.082	5.058223496588643
1565580600	5.093	5.071288388482491
1565581200	5.081	5.083160920221938
1565581800	5.088	5.076506215421515
1565582400	5.081	5.0806702659002205
1565583000	5.07	5.075159425952523
1565583600	5.074	5.064763963520885
1565584200	5.078	5.066215459155643
1565584800	5.079	5.069293390233556
1565585400	5.088	5.071231071426665
1565586000	5.089	5.079329815157063
1565586600	5.088	5.081701910433606
1565587200	5.093	5.081335327709442
1565587800	5.091	5.0852345440306985
1565588400	5.091	5.084128881075569
1565589000	5.089	5.083935173201933
1565589600	5.09	5.082328953732509
1565590200	5.083	5.082519322401539
1565590800	5.079	5.077092948258014
1565591400	5.078	5.072612344899003
1565592000	5.069	5.070847026898891
1565592600	5.069	5.063153464584324
1565593200	5.068	5.061714088581625
1565593800	5.07	5.060672268045299
1565594400	5.074	5.062058641156843
1565595000	5.075	5.065984152666636
1565595600	5.019	5.067607162030108
1565596200	5.017	5.023024693441051
1565596800	5.007	5.011078811171496
1565597400	5.016	5.000131142069655
1565598000	5.035	5.00494123580053
1565599200	5.03	5.023808233097334
1565599800	5.036	5.0236134889400095
1565600400	5.051	5.028845496677586
1565601000	5.052	5.041557952314264
1565601600	5.056	5.044535367255967
1565602200	5.059	5.048857047285564
1565602800	5.064	5.0519081314214
1565603400	5.068	5.056027865298876
1565604000	5.072	5.060282853275263
1565604600	5.064	5.064309350465541
1565605200	5.068	5.058714936346596
1565605800	5.065	5.060449624765304
1565606400	5.067	5.058278544425908
1565607000	5.065	5.059270307923519
1565607600	5.07	5.058278942727874
1565608200	5.073	5.06181710841704
1565608800	5.072	5.065201712973135
1565609400	5.066	5.065076383794919
1565610000	5.043	5.060340200353539
1565610600	5.043	5.040522889317793
1565611200	5.052	5.035881438638916
1565611800	5.051	5.042091858435419
1565612400	5.058	5.043001956379978
1565613000	5.06	5.049830487592338
1565613600	5.056	5.0527448141491815
1565614200	5.068	5.049819255893041
1565614800	5.071	5.058916540124315
1565615400	5.063	5.063063524682603
1565616000	5.076	5.057614523499248
1565616600	5.074	5.0669865253147055
1565617200	5.064	5.066918584244076
1565617800	5.047	5.058912460021841
1565618400	5.053	5.04379304918772
1565619000	5.056	5.044453406001833
1565619600	5.052	5.047207022498355
1565620200	5.04	5.045096653768439
1565620800	5.025	5.035626527637561
1565621400	5.047	5.020954127654956
1565622000	5.055	5.03523388004065
1565622600	5.012	5.045079785095067
1565623200	5.009	5.013252282226072
1565623800	5.009	5.004174570423961
1565624400	4.991	5.000952185735799
1565625000	5.008	4.985583468009987
1565625600	4.993	4.997852999842916
1565626200	4.979	4.988155902658075
1565626800	4.998	4.97469825784184
1565627400	4.961	4.9878127643007515
1565628000	4.959	4.9599087495996335
1565628600	4.98	4.95291479036759
1565629200	5.007	4.968787799547752
1565629800	5.008	4.993296100831618
1565630400	5.016	5.001238910748887
1565631000	5.022	5.0092281306517235
1565631600	5.022	5.014888109462055
1565632200	5.02	5.015229913620853
1565632800	5.015	5.0138936304645085
1565633400	5.015	5.009217360667048
1565634000	5.006	5.007978795256053
1565634600	5.005	5.000490074599337
1565635200	5.012	4.998099784286161
1565635800	5.012	5.0033953307147465
1565636400	5.021	5.004544329388043
1565637000	4.993	5.012467258167887
1565637600	4.976	4.991585830977057
1565638200	4.974	4.972875813019998
1565638800	4.99	4.967159275678208
1565639400	4.995	4.978439449829433
1565640000	4.998	4.986261166593067
1565640600	5.003	4.990911534300183
1565641200	5.013	4.995886824153061
1565641800	5.023	5.004379501482188
1565642400	5.027	5.0142787409644445
1565643000	5.019	5.019649133526336
1565643600	5.03	5.01421785263418
1565645400	5.026	5.021474434154014
1565646000	5.027	5.019511060154736
1565646600	5.025	5.019838437727556
1565647200	5.029	5.018658449822978
1565647800	5.02	5.021072546010271
1565648400	5.016	5.014633021427103
1565649000	5.02	5.009888417946955
1565649600	5.004	5.012122528754181
1565650200	4.941	4.999529717225058
1565650800	4.927	4.94621344908518
1565651400	4.92	4.923139659158557
1565652000	4.935	4.912250284027836
1565652600	4.921	4.922794837386735
1565653200	4.965	4.916132214749359
1565653800	4.979	4.950499271091334
1565654400	5.006	4.9692905947945665
1565655000	4.997	4.994875207864122
1565655600	5.003	4.993696151060761
1565656200	4.988	4.996447944101992
1565656800	4.978	4.9846688863485
1565657400	4.997	4.9729734163897295
1565658000	5.001	4.986341969954016
1565658600	4.998	4.992196642043609
1565659200	5.005	4.991818424578862
1565659800	5.005	4.997644536129543
1565660400	4.995	4.998036466577766
1565661000	4.995	4.9900682428892855
1565661600	4.986	4.988451212341771
1565662200	4.989	4.98047906553353
1565662800	4.993	4.981210576804766
1565663400	4.988	4.985013169357568
1565664000	4.97	4.981744605744692
1565664600	4.976	4.96684329602529
1565665200	4.978	4.968191032300318
1565665800	4.987	4.9699399131525706
1565666400	4.993	4.977898600393224
1565667000	4.998	4.9851918399571185
1565667600	5.018	4.9904561454479675
1565668200	5.025	5.0077420803239265
1565668800	5.034	5.016867544696419
1565669400	5.005	5.026046124907252
1565670000	5.017	5.004526681806875
1565670600	5.052	5.008557903057565
1565671200	5.036	5.037430586778164
1565671800	5.047	5.030850464369865
1565672400	5.055	5.039621360642716
1565673000	5.055	5.047113318994002
1565673600	5.074	5.047490048191729
1565674200	5.075	5.063884617190024
1565674800	5.061	5.067762707639707
1565675400	5.052	5.057221272597433
1565676000	5.077	5.0476267983816445
1565676600	5.065	5.064595199165815
1565677200	5.043	5.058989679929107
1565677800	5.039	5.040730675932604
1565678400	5.028	5.033583678784223
1565679000	5.039	5.0218458039736475
1565679600	5.033	5.028839702142008
1565680200	5.018	5.026434160482626
1565680800	5.084	5.013806366921923
1565681400	5.094	5.064480012017537
1565682000	5.086	5.08330095348145
1565682600	5.087	5.081939457910426
1565683200	5.065	5.082873078017212
1565683800	5.05	5.062305028191711
1565684400	5.04	5.045697190359184
1565685000	5.035	5.034297394809792
1565685600	5.03	5.027526596602003
1565686200	5.029	5.022974170833436
1565686800	5.023	5.021596586047991
1565687400	4.994	5.016746953512992
1565688000	4.994	4.992394343548085
1565688600	4.993	4.987096506892456
1565689200	4.991	4.98507295902099
1565689800	5.013	4.983290471707257
1565690400	5.017	5.001852249361704
1565691000	5.013	5.008926183884762
1565691600	5.011	5.007381423527531
1565692200	4.993	5.005464370932112
1565692800	4.931	4.9895391392976425
1565693400	4.921	4.935859488705245
1565694000	4.933	4.916101144508466
1565694600	4.937	4.9216050293320315
1565695200	4.976	4.9268316698199
1565695800	4.988	4.9620099448320385
1565696400	4.979	4.979160613217191
1565697000	5.007	4.975157506454641
1565697600	4.997	4.996794163648946
1565698200	4.998	4.991863690073967
1565698800	4.995	4.9915119784667255
1565699400	5.001	4.989431591952403
1565700000	5.031	4.992577102062745
1565700600	5.016	5.018157726385431
1565701200	5.012	5.011635650215038
1565701800	5.024	5.00713795982727
1565702400	5.033	5.015446506266666
1565703000	5.027	5.023353498375472
1565704200	5.035	5.021256108910908
1565704800	5.038	5.027262243734911
1565705400	5.052	5.030437236996379
1565706000	5.051	5.042187675990714
1565706600	5.049	5.044372568841368
1565707200	5.056	5.04288891155603
1565707800	5.063	5.048093884112349
1565708400	5.068	5.054310032922765
1565709000	5.073	5.059953466702144
1565709600	5.091	5.065343694767603
1565710200	5.088	5.0806912477373265
1565710800	5.09	5.0815754717864525
1565711400	5.086	5.083277035008179
1565712000	5.084	5.080239769502419
1565712600	5.075	5.077169025734976
1565713200	5.075	5.069551088669221
1565713800	5.068	5.067664463731768
1565714400	5.05	5.0618000944857355
1565715000	5.066	5.046055036781761
1565715600	5.061	5.055671067794452
1565716200	5.054	5.053724679915018
1565716800	5.071	5.048043290812917
1565717400	5.063	5.061106936204145
1565718000	5.071	5.0567628771298585
1565718600	5.067	5.062639466336736
1565719800	5.048	5.060981825597289
1565720400	5.018	5.0445372893383125
1565721000	5.004	5.0171625234108355
1565721600	5.004	4.99918959005599
1565722200	5.001	4.995374851674302
1565723400	4.982	4.9929078805851175
1565724000	5.042	4.97815166896404
1565724600	5.009	5.023628901052738
1565725200	5.03	5.006889595832506
1565725800	5.041	5.020426131306892
1565726400	5.044	5.032863575811631
1565727000	5.057	5.035560609027958
1565728200	5.054	5.0485899857746475
1565728800	5.047	5.047886950070653
1565729400	5.059	5.041844607855182
1565730000	5.055	5.050058066784098
1565730600	5.053	5.048149065364744
1565731200	5.06	5.046411665554564
1565731800	5.059	5.05189404044713
1565732400	5.05	5.051739955409903
1565733000	5.052	5.044787913478942
1565733600	5.054	5.044847009049235
1565734200	5.052	5.0461121630624355
1565734800	5.063	5.044927484373533
1565735400	5.059	5.053894125125439
1565736000	5.061	5.052535722711939
1565736600	5.069	5.053799079433817
1565737200	5.065	5.060588363873401
1565737800	5.061	5.058434211779722
1565738400	5.065	5.055032778901471
1565739000	5.062	5.057312259757028
1565739600	5.057	5.055079848837035
1565740200	5.058	5.0508281458924404
1565740800	5.05	5.050786764231073
1565741400	5.036	5.044120433492959
1565742000	5.039	5.031520557715492
1565742600	5.042	5.031247992705754
1565743200	5.019	5.033483463165211
1565743800	5.019	5.015859129590014
1565744400	5.017	5.012421206308439
1565745000	5.025	5.0097272702631015
1565745600	5.009	5.015500621573898
1565746200	5.016	5.004917852593639
1565746800	4.999	5.007992391005056
1565747400	5.02	4.99501435647795
1565748000	5.034	5.008726453972815
1565748600	5.04	5.023766955282483
1565749200	5.062	5.031661196970445
1565749800	5.078	5.051924399646789
1565750400	5.074	5.06828730556525
1565751000	5.072	5.068464175681254
1565751600	5.068	5.066761318725087
1565752200	5.065	5.062190993765433
1565752800	5.082	5.058223496588643
1565753400	5.093	5.071288388482491
1565754000	5.081	5.083160920221938
1565754600	5.088	5.076506215421515
1565755200	5.081	5.0806702659002205
1565755800	5.07	5.075159425952523
1565756400	5.074	5.064763963520885
1565757000	5.078	5.066215459155643
1565757600	5.079	5.069293390233556
1565758200	5.088	5.071231071426665
1565758800	5.089	5.079329815157063
1565759400	5.088	5.081701910433606
1565760000	5.093	5.081335327709442
1565760600	5.091	5.0852345440306985
1565761200	5.091	5.084128881075569
1565761800	5.089	5.083935173201933
1565762400	5.059	5.082328953732509
1565763000	5.064	5.057661750715356
1565763600	5.068	5.056099902430724
1565764200	5.072	5.0588655605262325
1565764800	5.064	5.062874406930277
1565778000	5.068	5.058714936346596
1565778600	5.065	5.060449624765304
1565779200	5.067	5.058278544425908
1565779800	5.065	5.059270307923519
1565780400	5.07	5.058278942727874
1565781000	5.073	5.06181710841704
1565781600	5.072	5.065201712973135
1565782200	5.066	5.065076383794919
1565782800	5.043	5.060340200353539
1565783400	5.043	5.040522889317793
1565784000	5.052	5.035881438638916
1565784600	5.051	5.042091858435419
1565785200	5.058	5.043001956379978
1565785800	5.06	5.049830487592338
1565786400	5.056	5.0527448141491815
1565787000	5.068	5.049819255893041
1565787600	5.071	5.058916540124315
1565788200	5.063	5.063063524682603
1565788800	5.076	5.057614523499248
1565789400	5.074	5.0669865253147055
1565790000	5.064	5.066918584244076
1565790600	5.047	5.058912460021841
1565791200	5.053	5.04379304918772
1565791800	5.056	5.044453406001833
1565792400	5.052	5.047207022498355
1565793000	5.04	5.045096653768439
1565793600	5.025	5.035626527637561
1565794200	5.047	5.020954127654956
1565794800	5.055	5.03523388004065
1565795400	5.012	5.045079785095067
1565796000	5.009	5.013252282226072
1565796600	5.009	5.004174570423961
1565797200	4.991	5.000952185735799
1565797800	5.008	4.985583468009987
1565798400	4.993	4.997852999842916
1565799000	4.979	4.988155902658075
1565799600	4.998	4.97469825784184
1565800200	4.961	4.9878127643007515
1565800800	4.959	4.9599087495996335
1565801400	4.98	4.95291479036759
1565802000	5.007	4.968787799547752
1565802600	5.008	4.993296100831618
1565803200	5.016	5.001238910748887
1565803800	5.022	5.0092281306517235
1565804400	5.022	5.014888109462055
1565805000	5.02	5.015229913620853
1565805600	5.015	5.0138936304645085
1565806200	5.015	5.009217360667048
1565806800	5.006	5.007978795256053
1565807400	5.005	5.000490074599337
1565808000	5.012	4.998099784286161
1565808600	5.012	5.0033953307147465
1565809200	5.021	5.004544329388043
1565809800	4.993	5.012467258167887
1565810400	4.976	4.991585830977057
1565811000	4.974	4.972875813019998
1565811600	4.99	4.967159275678208
1565812200	4.995	4.978439449829433
1565812800	4.998	4.986261166593067
1565813400	5.003	4.990911534300183
1565814000	4.983	4.995886824153061
1565814600	5.009	4.980141210403248
1565815200	5.013	4.997588504160598
1565815800	5.023	5.004526515189031
1565816400	5.027	5.01410652854208
1565817000	5.019	5.020294686482305
1565817600	5.03	5.013970395553734
1565818200	5.026	5.021474434154014
1565818800	5.027	5.019511060154736
1565819400	5.025	5.019838437727556
1565820000	5.029	5.018658449822978
1565820600	5.02	5.021072546010271
1565821200	5.016	5.014633021427103
1565821800	5.02	5.009888417946955
1565822400	5.004	5.012122528754181
1565823000	4.941	4.999529717225058
1565823600	4.927	4.94621344908518
1565824200	4.92	4.923139659158557
1565824800	4.935	4.912250284027836
1565825400	4.921	4.922794837386735
1565826000	4.965	4.916132214749359
1565826600	4.979	4.950499271091334
1565827200	5.006	4.9692905947945665
1565827800	4.997	4.994875207864122
1565828400	5.003	4.993696151060761
1565829000	4.988	4.996447944101992
1565829600	4.978	4.9846688863485
1565830200	4.997	4.9729734163897295
1565830800	5.001	4.986341969954016
1565831400	4.998	4.992196642043609
1565832000	5.005	4.991818424578862
1565832600	5.005	4.997644536129543
1565833200	4.995	4.998036466577766
1565833800	4.995	4.9900682428892855
1565834400	4.986	4.988451212341771
1565835000	4.989	4.98047906553353
1565835600	4.993	4.981210576804766
1565836200	4.988	4.985013169357568
1565836800	4.97	4.981744605744692
1565837400	4.976	4.96684329602529
1565838000	4.978	4.968191032300318
1565838600	4.987	4.9699399131525706
1565839200	4.993	4.977898600393224
1565839800	4.998	4.9851918399571185
1565840400	5.018	4.9904561454479675
1565841000	5.025	5.0077420803239265
1565841600	5.034	5.016867544696419
1565842200	5.005	5.026046124907252
1565842800	5.017	5.004526681806875
1565843400	5.052	5.008557903057565
1565844000	5.036	5.037430586778164
1565844600	5.047	5.030850464369865
1565845200	5.055	5.039621360642716
1565845800	5.055	5.047113318994002
1565846400	5.074	5.047490048191729
1565847000	5.075	5.063884617190024
1565847600	5.061	5.067762707639707
1565848200	5.052	5.057221272597433
1565848800	5.077	5.0476267983816445
1565849400	5.065	5.064595199165815
1565850000	5.043	5.058989679929107
1565850600	5.039	5.040730675932604
1565851200	5.028	5.033583678784223
1565851800	5.039	5.0218458039736475
1565852400	5.033	5.028839702142008
1565853000	5.018	5.026434160482626
1565853600	5.094	5.013806366921923
1565854200	5.086	5.072511221917221
1565854800	5.087	5.078686011755256
1565855400	5.065	5.08168157829669
1565856000	5.04	5.065137555397151
1565857200	5.035	5.0376606549463245
1565857800	5.03	5.0284432146703315
1565858400	5.029	5.022160860527585
1565859000	5.023	5.0209542672362675
1565860200	4.994	5.016746953512992
1565860800	4.994	4.992394343548085
1565861400	4.993	4.987096506892456
1565862000	4.991	4.98507295902099
1565862600	5.013	4.983290471707257
1565863200	5.017	5.001852249361704
1565863800	5.013	5.008926183884762
1565864400	5.011	5.007381423527531
1565865000	4.993	5.005464370932112
1565865600	4.931	4.9895391392976425
1565866200	4.921	4.935859488705245
1565866800	4.933	4.916101144508466
1565867400	4.937	4.9216050293320315
1565868000	4.976	4.9268316698199
1565868600	4.988	4.9620099448320385
1565869200	4.979	4.979160613217191
1565869800	5.007	4.975157506454641
1565870400	4.997	4.996794163648946
1565871000	4.998	4.991863690073967
1565871600	4.995	4.9915119784667255
1565872200	5.001	4.989431591952403
1565872800	5.031	4.992577102062745
1565873400	5.018	5.018157726385431
1565874000	5.016	5.013250513663441
1565874600	5.012	5.010732063840377
1565875200	5.024	5.006590953817996
1565875800	5.033	5.0141186197374505
1565876400	5.027	5.023890583900261
1565877000	5.035	5.021256108910908
1565877600	5.038	5.027262243734911
1565878200	5.052	5.030437236996379
1565878800	5.051	5.042187675990714
1565879400	5.049	5.044372568841368
1565880000	5.056	5.04288891155603
1565880600	5.063	5.048093884112349
1565881200	5.068	5.054310032922765
1565881800	5.173	5.059953466702144
1565882400	5.191	5.14549373172136
1565883000	5.188	5.179241281137984
1565883600	5.19	5.1853340396292085
1565884200	5.186	5.187765836159391
1565884800	5.184	5.180198413777205
1565885400	5.175	5.177055988398518
1565886000	5.175	5.169489974223149
1565886600	5.168	5.167511152952494
1565887200	5.15	5.161673704155528
1565887800	5.166	5.146018804861525
1565888400	5.161	5.155361536767339
1565889000	5.154	5.153489465568504
1565889600	5.154	5.1479136963063805
1565890200	5.171	5.147328693013429
1565890800	5.163	5.15970479588075
1565891400	5.171	5.1567692893737584
1565892000	5.167	5.162769047900655
1565892600	5.141	5.160879343482595
1565893200	5.148	5.138952667006372
1565893800	5.118	5.139802300483661
1565894400	5.104	5.115562478316224
1565895000	5.104	5.098896034694383
1565895600	5.101	5.096161657468247
1565896200	5.082	5.09249100955099
1565896800	5.142	5.077948709982081
1565897400	5.114	5.122871689904654
1565898000	5.109	5.110736503123801
1565898600	5.13	5.104273286554294
1565899200	5.141	5.120198645816748
1565899800	5.144	5.129796655065689
1565900400	5.157	5.136516952816864
1565901000	5.154	5.148379703446228
1565901600	5.147	5.147749835450001
1565902200	5.159	5.141766194074313
1565902800	5.155	5.149813731856689
1565903400	5.153	5.147946688787261
1565904000	5.16	5.146257507507414
1565904600	5.159	5.151684018839883
1565905200	5.15	5.151535744192192
1565905800	5.152	5.1446957140805445
1565906400	5.154	5.144676682356505
1565907000	5.152	5.145871099406036
1565907600	5.163	5.1447235212838365
1565908200	5.159	5.153629667656478
1565908800	5.161	5.152375021963725
1565909400	5.169	5.153635428590793
1565910000	5.165	5.160371388210929
1565910600	5.161	5.158279850907698
1565911200	5.165	5.154935201815261
1565911800	5.162	5.157129776015507
1565912400	5.157	5.154901637061932
1565913000	5.158	5.150697805881764
1565913600	5.15	5.150612212896693
1565914200	5.136	5.143976706387799
1565914800	5.139	5.131436009178983
1565915400	5.142	5.131011979238954
1565916000	5.119	5.133168819332782
1565916600	5.119	5.11577564706407
1565917200	5.125	5.1122317333382306
1565917800	5.109	5.115815713225569
1565918400	5.116	5.103816785478666
1565919000	5.099	5.107730346679283
1565919600	5.12	5.094762509864641
1565920800	5.134	5.108265169809275
1565921400	5.14	5.12334142318921
1565922000	5.162	5.131349244306821
1565922600	5.178	5.1516345734318945
1565923200	5.174	5.167999340164108
1565923800	5.172	5.168399972884938
1565924400	5.168	5.16675842497465
1565925000	5.165	5.162118227616304
1565925600	5.182	5.158072743560228
1565926200	5.193	5.1709648463088875
1565926800	5.181	5.182867442658912
1565927400	5.188	5.176500852044791
1565928000	5.181	5.180586366918764
1565928600	5.17	5.175079153071011
1565929200	5.174	5.164705716339432
1565929800	5.178	5.166049462920888
1565930400	5.179	5.169041706548451
1565931000	5.188	5.17103943992063
1565931600	5.189	5.1791319991289315
1565932200	5.188	5.181561441693715
1565932800	5.193	5.1812426923031465
1565933400	5.191	5.185098291550066
1565934000	5.191	5.184014107111365
1565934600	5.189	5.183824803425755
1565935200	5.19	5.18223271376044
1565935800	5.183	5.182379155636611
1565936400	5.179	5.177017826118859
1565937000	5.178	5.172517974543145
1565937600	5.169	5.170702188105061
1565938200	5.169	5.163047271812449
1565938800	5.168	5.161553382157844
1565939400	5.17	5.160489538285338
1565940000	5.174	5.161847970714646
1565940600	5.175	5.165783811209778
1565941200	5.119	5.16743933396896
1565941800	5.117	5.1233314369043
1565942400	5.107	5.110962171238956
1565943000	5.116	5.099798294627369
1565943600	5.135	5.104394646810952
1565944800	5.13	5.123346389237372
1565945400	5.136	5.1233736691349705
1565946000	5.151	5.128660920180179
1565946600	5.152	5.141260742963519
1565947200	5.156	5.144299276525866
1565947800	5.159	5.148694308618852
1565948400	5.164	5.151748623648484
1565949000	5.168	5.155816183913174
1565949600	5.172	5.160091959711728
1565950200	5.164	5.164129271884526
1565950800	5.168	5.15864579057408
1565951400	5.165	5.1602886242929795
1565952000	5.167	5.158123513058771
1565952600	5.165	5.159073544888181
1565953200	5.17	5.158132232631367
1565953800	5.172	5.161605962902626
1565954400	5.166	5.164213681386014
1565955000	5.143	5.159969839327783
1565955600	5.143	5.140764887391551
1565956200	5.152	5.135839694219946
1565957400	5.151	5.141724718709973
1565958000	5.158	5.1427138133093075
1565958600	5.16	5.149607124382002
1565959200	5.156	5.15256308362898
1565959800	5.168	5.149686102125488
1565960400	5.171	5.158672865700469
1565961000	5.163	5.162846029159316
1565961600	5.176	5.157535337383443
1565962200	5.174	5.166774796313129
1565962800	5.164	5.166746669697153
1565963400	5.147	5.15885413194622
1565964000	5.153	5.143821548620913
1565964600	5.156	5.144202384201947
1565965200	5.152	5.146895858979234
1565965800	5.14	5.144891957132863
1565966400	5.125	5.135568816909356
1565967000	5.147	5.120880044178241
1565967600	5.155	5.134799900561031
1565968200	5.073	5.144681880733673
1565968800	5.091	5.082159926724913
1565969400	5.088	5.082316249591504
1565970000	5.09	5.078580272755524
1565970600	5.086	5.079338662541559
1565971200	5.084	5.080239769502419
1565971800	5.075	5.077169025734976
1565972400	5.075	5.069551088669221
1565973000	5.068	5.067664463731768
1565973600	5.05	5.0618000944857355
1565974200	5.066	5.046055036781761
1565974800	5.061	5.055671067794452
1565975400	5.054	5.053724679915018
1565976000	5.054	5.048043290812917
1565976600	5.071	5.047458153728453
1565977200	5.063	5.0600708523977485
1565977800	5.071	5.056922974267777
1565978400	5.067	5.062942664121763
1565979000	5.041	5.060981825597289
1565979600	5.048	5.038907514695587
1565980200	5.018	5.040000548888353
1565980800	5.004	5.01563173940038
1565981400	5.004	4.999068746543257
1565982000	5.001	4.99647565768716
1565982600	4.982	4.9929078805851175
1565983200	5.042	4.97815166896404
1565983800	5.014	5.023628901052738
1565984400	5.009	5.010923731425606
1565985000	5.03	5.004351885730281
1565985600	5.041	5.020475510378666
1565986200	5.044	5.030281168581326
1565986800	5.057	5.036739261908448
1565987400	5.054	5.0485899857746475
1565988000	5.047	5.047886950070653
1565988600	5.059	5.041844607855182
1565989200	5.055	5.050058066784098
1565989800	5.053	5.048149065364744
1565990400	5.06	5.046411665554564
1565991000	5.059	5.05189404044713
1565991600	5.05	5.051739955409903
1565992200	5.054	5.044787913478942
1565992800	5.052	5.046454283592515
1565993400	5.063	5.044870855671608
1565994000	5.059	5.05349341653376
1565994600	5.061	5.052620857923098
1565995800	5.069	5.053799079433817
1565996400	5.065	5.060588363873401
1565997000	5.065	5.058434211779722
1565997600	5.057	5.058246353121923
1565998200	5.058	5.0516250088063535
1565998800	5.05	5.0505739004127665
1565999400	5.036	5.044147162605832
1566000600	5.039	5.031390207708144
1566001800	5.042	5.031247992705754
1566002400	5.019	5.033483463165211
1566003000	5.019	5.015859129590014
1566003600	5.017	5.012421206308439
1566004200	5.025	5.0097272702631015
[truncated: 10,583 more rows]
