# Supplementary material for: A novel dissolved oxygen prediction model based on enhanced semi-naive Bayes for ocean ranches in northeast China
Source: PeerJ Comput Sci. 2021 Jun 11;7:e591. doi: 10.7717/peerj-cs.591 (PMC8205303; doi:10.7717/peerj-cs.591)
Supplement: Supplemental Information 1 — Source code for prediction algorithms built in Go, and source code for comparison algorithms and other related methods built in Python. [file peerj-cs-07-591-s001.zip › packet/Result-SVR/Result-SVR-6.csv]

1564267200	4.14	4.089041472209085
1564267800	4.166	4.1290545845436455
1564268400	4.19	4.161358061383529
1564269000	4.257	4.186392136190454
1564269600	4.29	4.251248548628031
1564270200	4.279	4.288030519589196
1564270800	4.421	4.283674036787536
1564271400	4.291	4.402454734181538
1564272000	4.249	4.312191661119942
1564272600	4.306	4.25783724029833
1564273200	4.353	4.294762159957334
1564273800	4.341	4.345098751654151
1564274400	4.425	4.338523558143081
1564275000	4.349	4.412388981105853
1564275600	4.301	4.361717671778361
1564276200	4.322	4.310025392337555
1564276800	4.293	4.316600981293881
1564277400	4.257	4.295340090884698
1564278000	4.353	4.258154942661993
1564278600	4.426	4.335548536226933
1564279200	4.377	4.413205769731345
1564279800	4.493	4.3844132246102046
1564280400	4.326	4.476819886182499
1564281000	4.392	4.35325383076349
1564281600	4.404	4.383580283705576
1564282200	4.372	4.395687672127836
1564282800	4.433	4.376547280644006
1564283400	4.33	4.418561434506874
1564284000	4.553	4.3454805686950575
1564284600	4.453	4.518019111919622
1564285200	4.537	4.46210115455246
1564285800	4.498	4.5270709902479185
1564286400	4.572	4.499138394921539
1564287000	4.67	4.5641794880241555
1564287600	4.782	4.64835829502064
1564288200	4.688	4.765069596083795
1564288800	4.55	4.702583419052893
1564289400	4.597	4.5788185473607355
1564290000	4.571	4.5906037095062215
1564290600	4.535	4.566988873311827
1564291200	4.426	4.532271213021214
1564291800	4.457	4.436854863690306
1564292400	4.419	4.449216885173952
1564293000	4.464	4.41753562348703
1564293600	4.515	4.452017360361073
1564294200	4.605	4.500902463686719
1564294800	4.565	4.5901352410582446
1564295400	4.582	4.569635547592089
1564296000	4.416	4.58194978678958
1564296600	4.567	4.44290791103818
1564297200	4.493	4.541778976343941
1564297800	4.529	4.494908176213905
1564298400	4.578	4.520656170040746
1564299000	4.711	4.562910770306192
1564299600	4.685	4.69036668717804
1564300200	4.703	4.685006476037891
1564300800	4.688	4.703108593197606
1564301400	4.633	4.6911302365125795
1564302000	4.603	4.641997591091469
1564302600	4.632	4.603707551616797
1564303200	4.676	4.621849181019498
1564303800	4.697	4.661680078981595
1564304400	4.732	4.6877300296587485
1564305000	4.615	4.723183187887002
1564305600	4.541	4.633131925575926
1564306200	4.435	4.553137339151544
1564306800	4.595	4.447681321620208
1564307400	4.521	4.56153611813187
1564308000	4.602	4.5207052543538655
1564308600	4.593	4.585891778198665
1564309200	4.495	4.5885565710566105
1564309800	4.442	4.512979376216467
1564310400	4.294	4.447820808826383
1564311000	4.435	4.3140144469331965
1564311600	4.478	4.406800858967368
1564312200	4.536	4.460601887214107
1564312800	4.364	4.524822561001927
1564313400	4.498	4.386824689665317
1564314000	4.602	4.481641315563693
1564314600	4.662	4.578627520380692
1564315200	4.434	4.652169759583321
1564315800	4.621	4.466195809320852
1564316400	4.57	4.596702917344066
1564317000	4.601	4.570300525679554
1564317600	4.543	4.593045736306959
1564318200	4.469	4.544410185415425
1564318800	4.473	4.483277584093319
1564319400	4.595	4.467639618641801
1564320000	4.527	4.569572807084448
1564320600	4.553	4.531040369440711
1564321200	4.529	4.547299596278941
1564321800	4.494	4.530985329480408
1564322400	4.542	4.499238046301283
1564323000	4.391	4.529615684890144
1564323600	4.398	4.4110201105226885
1564324200	4.501	4.3941577936086595
1564324800	4.456	4.477896474970138
1564325400	4.402	4.458809249301572
1564326000	4.47	4.406201646283927
1564326600	4.375	4.458661096841565
1564327200	4.492	4.388006867540727
1564327800	4.502	4.471149219664972
1564328400	4.363	4.494403057083739
1564329600	4.295	4.385193337587041
1564330200	4.457	4.303989325636091
1564330800	4.409	4.42875637710362
1564331400	4.344	4.4097732556116505
1564332000	4.338	4.350104025784293
1564332600	4.316	4.337446808900823
1564333200	4.379	4.319497355421449
1564333800	4.361	4.3650885496877905
1564334400	4.427	4.3594964938079555
1564335000	4.513	4.416812043157055
1564335600	4.539	4.498231708711893
1564336200	4.455	4.53722867369532
1564336800	4.405	4.46907280598175
1564337400	4.535	4.416016991992498
1564338000	4.313	4.512449747385428
1564338600	4.422	4.341754436569633
1564339200	4.41	4.402499125653729
1564339800	4.321	4.403309641797323
1564340400	4.238	4.333744729022921
1564341000	4.333	4.244080046395682
1564341600	4.389	4.317008076617546
1564342200	4.372	4.374801087874124
1564342800	4.339	4.3718235461963975
1564343400	4.171	4.343167457916849
1564344000	4.313	4.198818331082179
1564344600	4.29	4.289885691094369
1564345200	4.327	4.285816534820045
1564345800	4.207	4.320154372140139
1564346400	4.09	4.2194814354542665
1564347000	4.408	4.110111128173383
1564347600	4.465	4.355000330133995
1564348200	4.274	4.451853462374604
1564348800	4.353	4.301782538603196
1564349400	4.366	4.343649692142
1564350000	4.293	4.367030902919959
1564350600	4.311	4.30193587201008
1564351200	4.297	4.302985450765117
1564351800	4.23	4.298333546095387
1564352400	4.36	4.237798599832045
1564353000	4.331	4.337144019763921
1564353600	4.255	4.3326465854547305
1564354200	4.265	4.266457955771415
1564354800	4.196	4.2619444232799575
1564355400	4.184	4.206135790475093
1564356000	4.425	4.181950385160173
1564356600	4.205	4.384179241554497
1564357200	4.136	4.2355641631855265
1564357800	4.121	4.146120084918748
1564358400	3.978	4.120077112408007
1564359000	3.916	3.9956675546731093
1564359600	4.052	3.912142229724757
1564360200	4.03	4.024651368223403
1564360800	3.98	4.029672972625982
1564361400	3.878	3.983860300055134
1564362000	4.029	3.889314666921761
1564362600	3.935	4.007778872071043
1564363200	4.004	3.9436997491143906
1564363800	4.033	3.9939635667873543
1564364400	4.278	4.0246877825531095
1564365000	4.306	4.251564173217188
1564365600	4.203	4.303696509346427
1564366200	4.318	4.227819864571562
1564366800	4.395	4.306397709394149
1564367400	4.404	4.387946800169405
1564368000	4.516	4.404708914616975
1564368600	4.466	4.498968541381265
1564369200	4.404	4.478191474801898
1564369800	4.401	4.417433077972597
1564370400	4.221	4.401207807783495
1564371000	4.362	4.246665742231681
1564371600	4.371	4.335811883049657
1564372200	4.467	4.360287796518007
1564372800	4.328	4.451858083761094
1564373400	4.368	4.3433156557296115
1564374000	4.413	4.367263014061134
1564374600	4.238	4.402100076641648
1564375200	4.077	4.263408290211456
1564375800	4.272	4.095437153222951
1564376400	4.243	4.237933549613298
1564377000	4.315	4.24010037645163
1564377600	4.5	4.30109568443155
1564378200	4.324	4.46883508993966
1564378800	4.262	4.359084524453138
1564379400	4.282	4.2744124692885705
1564380000	4.427	4.2788354324189415
1564380600	4.351	4.402491699317995
1564381200	4.37	4.355036389266263
1564381800	4.421	4.367817155916324
1564382400	4.378	4.412859817142143
1564383000	4.323	4.386551389946337
1564383600	4.097	4.328936894295025
1564384200	4.227	4.1292420413169735
1564384800	4.043	4.203983514412974
1564385400	4.244	4.05842166353243
1564386000	4.244	4.209974513270916
1564386600	4.267	4.231524792915159
1564387200	4.232	4.270403960415273
1564387800	4.387	4.232876371607628
1564388400	4.354	4.3702827566122835
1564389000	4.382	4.357594299927822
1564389600	4.463	4.381128311991024
1564390200	4.429	4.450035780339224
1564390800	4.37	4.438160081250502
1564391400	4.359	4.378877244679888
1564392000	4.38	4.360825779171385
1564392600	4.196	4.374772900533577
1564393200	4.347	4.218639955530599
1564393800	4.454	4.321125955127087
1564394400	4.408	4.429789444369648
1564395000	4.474	4.4156577162313155
1564395600	4.372	4.461847512763465
1564396200	4.414	4.3924211456001645
1564396800	4.349	4.409315618353071
1564397400	4.384	4.353987580325706
1564398000	4.411	4.377322212482098
1564398600	4.329	4.400927503410398
1564399200	4.336	4.340620819223677
1564399800	4.615	4.332784107739401
1564400400	4.409	4.568664216764244
1564401000	4.044	4.437494460251572
1564401600	4.192	4.097901283822369
1564402200	4.52	4.172496094174846
1564402800	4.489	4.453721495413342
1564403400	4.399	4.487769388414556
1564404000	4.28	4.405689040411445
1564404600	4.269	4.310381721510969
1564405200	4.298	4.275127765962031
1564405800	4.17	4.285803184407695
1564406400	4.151	4.181652505224074
1564407000	4.2	4.148813206733835
1564407600	4.291	4.188056022621655
1564408200	4.263	4.275567753747084
1564408800	4.074	4.2638022381058684
1564409400	4.251	4.102543630664062
1564410000	4.259	4.225462589877949
1564410600	3.949	4.253305914580605
1564411200	3.79	3.989720208332189
1564411800	3.989	3.804770200765468
1564412400	3.786	3.9508106811002937
1564413000	3.621	3.802369800769881
1564413600	3.483	3.6234336155638034
1564414200	3.425	3.481124575743629
1564414800	3.818	3.412364356602702
1564416000	3.838	3.751925437709085
1564416600	4.086	3.8369307341733405
1564417200	3.803	4.065624274287053
1564417800	4.184	3.839720074762943
1564418400	4.334	4.145166577069323
1564419000	4.243	4.306876530073484
1564419600	3.997	4.275811983409456
1564420200	4.208	4.028442703680618
1564420800	4.285	4.184302864082583
1564421400	4.113	4.267375891709417
1564422000	4.174	4.135443744675663
1564422600	4.223	4.1613019175099994
1564423200	4.193	4.21724918411821
1564423800	4.113	4.198275005254217
1564424400	4.275	4.119908456752846
1564425000	4.26	4.252028183113061
1564425600	4.295	4.260951147078715
1564426200	4.002	4.291604986452882
1564426800	4.018	4.042365975066362
1564427400	4.255	4.016905613817606
1564428000	4.237	4.209330949072115
1564428600	4.205	4.239393319970795
1564429200	4.284	4.2044527314714415
1564429800	4.34	4.275955371143212
1564430400	4.353	4.338096764934742
1564431000	4.248	4.351883578694418
1564431600	4.259	4.264384169908306
1564432200	4.256	4.2600096579270135
1564432800	4.188	4.253994411935746
1564433400	4.154	4.195159598165027
1564434000	4.043	4.154368500138913
1564434600	4.27	4.055400709511878
1564435200	4.225	4.233060802247602
1564435800	4.321	4.225621037188932
1564436400	4.259	4.310111663047537
1564437000	4.142	4.265311980674544
1564437600	4.133	4.167321334677553
1564438200	4.145	4.131669486938725
1564438800	4.085	4.139914272722786
1564439400	4.273	4.088173479453994
1564440000	4.137	4.242069994509426
1564440600	4.192	4.154700317498034
1564441200	4.169	4.186563164428736
1564441800	4.162	4.168349729839547
1564442400	4.028	4.167002696381097
1564443000	4.173	4.041351138413032
1564443600	4.154	4.151174945523334
1564444200	4.222	4.151702948865435
1564444800	4.168	4.213857022212352
1564445400	4.33	4.172224720179431
1564446000	4.122	4.31225479285737
1564446600	3.903	4.150218022563485
1564447200	4.096	3.9343771027746843
1564447800	4.206	4.061834949094468
1564448400	4.057	4.184230299933106
1564449000	4.021	4.073277571348953
1564449600	4.152	4.022544255248859
1564450200	4.128	4.134626878340261
1564450800	4.181	4.132412825501073
1564451400	4.045	4.171483146966743
1564452000	4.134	4.06376035917085
1564452600	4.144	4.1244225864321775
1564453200	4.167	4.138042416266865
1564453800	4.02	4.1657025104478205
1564454400	3.898	4.036598284447806
1564455000	3.828	3.915314605784839
1564455600	3.98	3.8290062440467407
1564456200	4.027	3.9503865993044496
1564456800	3.966	4.014214729214886
1564457400	3.975	3.9738084473233237
1564458000	3.932	3.9739046920291736
1564458600	4.112	3.940897391367992
1564459200	4.092	4.087271090753593
1564459800	4.074	4.093325253352156
1564460400	3.865	4.081167200337045
1564461000	3.77	3.892786784808939
1564461600	3.879	3.7813021234532944
1564462200	4.127	3.852528594641882
1564462800	3.894	4.08807275638161
1564463400	4.162	3.92154617290345
1564464000	4.234	4.127767079180084
1564464600	4.208	4.2228640719573285
1564465200	4.064	4.226778150669892
1564465800	3.937	4.080343617635906
1564466400	3.808	3.962590963363372
1564467000	3.921	3.8170228513969047
1564467600	4.051	3.893625107059285
1564468200	4.08	4.0243535701272295
1564468800	4.136	4.07642922090549
1564469400	4.246	4.130101501172158
1564470000	4.355	4.239270879166976
1564470600	3.784	4.349057596339113
1564471200	4.568	3.866788807078616
1564471800	4.376	4.446098410102847
1564472400	4.493	4.373063164522912
1564473000	4.392	4.476695251828163
1564473600	4.442	4.3815419482449816
1564474200	4.39	4.452405557739219
1564474800	4.315	4.389310429471597
1564475400	4.304	4.326739637835862
1564476000	4.173	4.300769131471377
1564476600	4.19	4.188692031839125
1564477200	4.183	4.18193692960147
1564477800	4.218	4.176636487567689
1564478400	4.265	4.2098389431542484
1564479000	4.258	4.2537266197792
1564479600	4.104	4.260317610859603
1564480200	4.113	4.1268213670622504
1564480800	4.069	4.111602319258743
1564482000	4.122	4.070441419469624
1564482600	4.032	4.110434819136714
1564483200	4.076	4.037745575067495
1564483800	4.069	4.0692722404758115
1564484400	4.192	4.0661989106467
1564485000	4.055	4.176244318688712
1564485600	4.109	4.071524318449153
1564486200	4.06	4.1042336510219215
1564486800	4.145	4.063707416509027
1564487400	4.232	4.134891158063047
1564488000	4.138	4.214856177368926
1564488600	4.19	4.155599765656696
1564489200	4.087	4.183773894238013
1564489800	4.057	4.10272296320291
1564490400	4.04	4.061297769182811
1564491000	3.908	4.035974216403735
1564491600	3.926	3.9225249884910527
1564492200	4.216	3.9160045393006175
1564492800	4.351	4.169425515220342
1564493400	4.383	4.3364957747740815
1564494000	4.231	4.385617757056288
1564494600	4.369	4.261924716126291
1564495200	4.226	4.35956828677639
1564495800	4.305	4.246471236592072
1564496400	4.364	4.29224793450692
1564497000	4.187	4.346807061619415
1564497600	4.241	4.215911255157158
1564498200	4.235	4.230211080845237
1564498800	4.368	4.232689680463488
1564499400	4.11	4.347472850140666
1564500000	4.352	4.140357363572247
1564500600	4.25	4.318136141404158
1564501200	4.424	4.256434098613409
1564501800	4.145	4.401727867048935
1564502400	4.202	4.1749701191954305
1564503000	4.195	4.198906788792489
1564503600	3.977	4.18604716423531
1564504200	4.075	4.005843735700614
1564504800	4.088	4.052201174343136
1564505400	4.412	4.079903139932912
1564506000	4.328	4.366286701437364
1564506600	4.272	4.33366113108428
1564507200	4.215	4.291000425589925
1564507800	4.217	4.227118843246051
1564508400	4.164	4.221114297901139
1564509000	4.136	4.165197422438992
1564509600	4.095	4.135780274716874
1564510200	4.151	4.096290917725102
1564510800	4.216	4.140163715460096
1564511400	4.225	4.203404979921122
1564512000	4.21	4.224242036166422
1564512600	4.17	4.213233797283037
1564513200	4.141	4.1784402362522615
1564513800	4.294	4.145887927139823
1564514400	4.097	4.269645533228476
1564515000	4.099	4.122831894281608
1564515600	4.335	4.097967588060232
1564516200	4.509	4.294061472166977
1564516800	4.429	4.488192587591102
1564517400	4.456	4.4398104379038665
1564518000	4.397	4.460396561464064
1564518600	4.196	4.414620739215295
1564519200	4.326	4.228500154396197
1564519800	4.259	4.301674612700904
1564520400	4.313	4.260771911385234
1564521000	4.226	4.301221153303327
1564521600	4.185	4.231238027405895
1564522200	4.169	4.193437522331551
1564522800	4.246	4.166581093677581
1564524000	4.171	4.232416793785394
1564524600	4.27	4.177357472332331
1564525200	4.273	4.255247280279837
1564525800	4.286	4.270540584248254
1564526400	4.113	4.287613498356599
1564527000	4.071	4.13624329638413
1564527600	4.171	4.078068634076166
1564528200	4.293	4.150116441943528
1564528800	4.168	4.272199830654605
1564529400	4.119	4.181937627469849
1564530000	4.215	4.12809489295508
1564530600	4.224	4.201186964410905
1564531200	4.185	4.222761229912104
1564531800	4.146	4.187721215114345
1564532400	4.084	4.1510029080420265
1564533000	4.021	4.093733195940716
1564533600	4.138	4.026217955106913
1564534200	3.965	4.116428800977008
1564534800	4.042	3.9843155067049323
1564535400	3.952	4.028525586553892
1564536000	3.949	3.9576640327044807
1564536600	3.959	3.9493930083254494
1564537200	3.937	3.9494325650779967
1564537800	3.858	3.9401522948906837
1564538400	4.156	3.8638390916662786
1564539000	4.233	4.1131356788555875
1564539600	4.247	4.224247687954306
1564540200	4.355	4.254317173146207
1564540800	4.304	4.344202950946248
1564541400	4.353	4.324930992697701
1564542000	4.241	4.350675120199872
1564542600	4.3	4.257652420833493
1564543200	4.171	4.292867492056887
1564543800	4.191	4.184683714521612
1564544400	4.096	4.1864322455824645
1564545000	4.191	4.102233848443718
1564545600	4.201	4.175213263295822
1564546200	4.382	4.192683956252598
1564546800	4.24	4.358241595579282
1564547400	4.376	4.258332365207199
1564548000	4.349	4.362635439174551
1564548600	4.233	4.350469703294032
1564549200	4.124	4.255229969593595
1564549800	3.928	4.136172099929823
1564550400	3.83	3.952261865022021
1564551000	4.167	3.828382791127093
1564551600	4.434	4.106814297139977
1564552200	4.255	4.391879237716115
1564552800	4.187	4.281887525896932
1564553400	4.197	4.202800129394545
1564554000	4.571	4.2052456487640875
1564554600	4.465	4.513322360218874
1564555200	4.285	4.472404175237562
1564555800	4.33	4.315019915584092
1564556400	4.375	4.3287001581166935
1564557000	4.211	4.367742255737463
1564557600	4.399	4.227548739028569
1564558200	4.507	4.366282783122602
1564558800	4.431	4.485236040867101
1564559400	4.329	4.445109243423393
1564560000	4.402	4.343635615417282
1564560600	4.337	4.395150621356144
1564561200	4.317	4.343358116633377
1564561800	4.393	4.31554176934169
1564562400	4.348	4.376456653597796
1564563000	4.37	4.353764562934695
1564563600	4.372	4.364786569454497
1564564200	4.269	4.369733716630455
1564564800	4.301	4.284976029342112
1564565400	4.279	4.293785756844988
1564566000	4.471	4.278543122515289
1564566600	4.383	4.439968330174191
1564567200	4.195	4.390937628945467
1564567800	4.333	4.226318963020693
1564568400	4.218	4.311934318025553
1564569000	4.258	4.231754500990859
1564569600	4.377	4.247324560285496
1564570200	4.131	4.351021211101124
1564570800	4.207	4.169955853072574
1564571400	4.137	4.193907111851285
1564572000	4.165	4.141672426056724
1564572600	4.176	4.1594890061767344
1564573200	4.154	4.16534576465692
1564573800	4.124	4.1587086832166165
1564574400	4.036	4.125909851360221
1564575000	4.067	4.047589501583884
1564575600	4.08	4.059828997349867
1564576200	4.112	4.073708108005966
1564576800	4.034	4.1059501629950725
1564577400	3.982	4.04227662801963
1564578000	3.839	3.989598844356678
1564578600	4.039	3.8539741195896733
1564579200	4.321	4.005998282807999
1564579800	4.327	4.275868286349513
1564580400	4.401	4.335116239976602
1564581000	4.435	4.397106017332659
1564582800	4.399	4.443759788456802
1564583400	4.488	4.415963719987577
1564584000	4.31	4.47539287569134
1564584600	4.284	4.337589993412413
1564585200	4.334	4.28798025510616
1564585800	4.266	4.320424819060061
1564586400	4.297	4.27258408863773
1564587000	4.157	4.286665865270374
1564587600	4.168	4.174461585961754
1564588200	4.198	4.164977681832346
1564588800	4.264	4.1869621641436
1564589400	4.156	4.252829754690011
1564590000	4.005	4.167170250044546
1564590600	4.231	4.027064037521743
1564591200	4.009	4.194872452283296
1564591800	4.091	4.0359765155189224
1564592400	3.96	4.075304957589788
1564593000	3.954	3.9683739288475657
1564593600	3.857	3.9557243921857115
1564594200	4.022	3.8580161332292704
1564594800	3.85	3.9967653106066057
1564595400	3.703	3.8653478289106467
1564596000	3.867	3.717922274802107
1564596600	3.302	3.835706782152487
1564597200	3.233	3.356754710314077
1564597800	3.015	3.20015715142598
1564598400	3.035	2.985510089073718
1564599000	2.907	2.9877046674886993
1564599600	2.532	2.8752879942625147
1564600200	2.948	2.5153526349786786
1564600800	3.758	2.8964952507817427
1564601400	3.985	3.704840322267704
1564602000	4.029	4.008058437955832
1564602600	3.969	4.033757275955592
1564603200	3.972	3.9976087226213637
1564603800	4.101	3.993934713053933
1564604400	4.331	4.088663609523239
1564605000	4.104	4.302894841635783
1564605600	4.176	4.138381557662895
1564606200	4.226	4.171412388197884
1564606800	4.258	4.217855291362186
1564607400	4.251	4.258477498589757
1564608000	4.496	4.246299245425757
1564608600	4.324	4.464202640409284
1564609200	4.26	4.350952992136505
1564609800	4.43	4.2739830736963915
1564610400	4.201	4.401447599463248
1564611000	4.438	4.236391733212664
1564611600	4.497	4.3985076384597015
1564612200	4.326	4.477407015471173
1564612800	4.262	4.35736200583832
1564613400	4.154	4.269524507549513
1564614000	4.183	4.172871330427504
1564614600	4.263	4.171864078043504
1564615200	4.358	4.2418746883077985
1564615800	4.175	4.341480158651053
1564616400	4.369	4.199446510337157
1564617000	4.329	4.3434638545930095
1564617600	4.342	4.331741783480894
1564618200	4.323	4.343200969490616
1564618800	4.381	4.320562236032664
1564619400	4.227	4.376465010293652
1564620000	4.294	4.246818074937169
1564620600	4.554	4.28357326688073
1564621200	4.535	4.507788721820337
1564621800	4.432	4.539008134620579
1564622400	4.384	4.447592007416593
1564623000	4.314	4.398614819298238
1564623600	4.449	4.327466863836496
1564624200	4.255	4.422011787464063
1564624800	4.2	4.275806637449069
1564625400	4.332	4.205516352479948
1564626000	4.269	4.305581334082374
1564626600	4.42	4.276129939475638
1564627200	4.259	4.393488046894062
1564627800	4.182	4.279900976957161
1564628400	4.416	4.197689413402114
1564629000	4.536	4.37503484084246
1564629600	4.548	4.516421356849294
1564630200	4.474	4.54547127207722
1564630800	4.477	4.488681942763067
1564631400	4.412	4.486096644470749
1564632000	4.383	4.42172169803684
1564632600	4.405	4.383607385948355
1564633200	4.486	4.395737483335906
1564633800	4.506	4.46923893499242
1564634400	4.343	4.49886948959566
1564635000	4.278	4.367529518523003
1564635600	4.168	4.289659615840402
1564636200	4.337	4.1807798532363405
1564636800	4.196	4.304795107125896
1564637400	4.397	4.20630314106726
1564638000	4.32	4.3661963518583615
1564638600	4.477	4.323876024534246
1564639200	4.545	4.4603181606292335
1564639800	4.264	4.528376416876038
1564640400	4.293	4.315052452001715
1564641000	4.35	4.290506988220062
1564641600	4.263	4.336049959091869
1564642200	4.394	4.2708898241565
1564642800	4.582	4.36724366929456
1564643400	4.579	4.551386373289371
1564644000	4.633	4.583686766207468
1564644600	4.374	4.627969757801133
1564645200	4.35	4.423163669631325
1564645800	4.474	4.358653536080204
1564646400	4.436	4.44550344191609
1564647000	4.556	4.434423144393766
1564647600	4.526	4.530991979291112
1564648200	4.2	4.528514966983061
1564648800	4.49	4.254274348508147
1564649400	4.461	4.444162156224843
1564650000	4.506	4.452536197648456
1564650600	4.447	4.496385579417509
1564651200	4.568	4.446292508155448
1564654200	4.505	4.556082507682235
1564654800	4.558	4.5099532300939265
1564655400	4.61	4.550232160868847
1564656000	4.575	4.597275418086964
1564656600	4.526	4.581155651632216
1564657200	4.474	4.531718097956206
1564657800	4.462	4.481853039844947
1564658400	4.403	4.460324350047976
1564659000	4.368	4.40588330829063
1564659600	4.393	4.368089308470666
1564660200	4.262	4.383788684699017
1564660800	4.342	4.27704232842594
1564661400	3.98	4.326349417719763
1564662000	3.749	4.025200460699099
1564662600	3.676	3.7660202728779453
1564663200	3.613	3.6616998807039707
1564663800	3.534	3.5935392751627795
1564664400	3.586	3.5156220862769594
1564665000	3.415	3.5625409699635515
1564665600	3.342	3.4229794598723933
1564666200	3.179	3.3350108797329234
1564666800	3.123	3.1730625569126443
1564667400	3.265	3.1048268976717885
1564668000	4.242	3.231998597737136
1564668600	4.446	4.13069745171689
1564669200	4.463	4.46355934868483
1564669800	4.397	4.4991041431020244
1564670400	4.263	4.438313604618174
1564671000	4.2	4.3189325698090935
1564671600	4.251	4.212730453836549
1564672200	4.23	4.236738826775802
1564672800	4.263	4.2258878490247795
1564673400	4.21	4.253551071990581
1564674000	4.324	4.215131149927342
1564674600	4.298	4.308343475946121
1564675800	4.023	4.299454235370924
1564676400	4.248	4.063543572872058
1564677000	4.202	4.212957982771743
1564677600	4.306	4.201443702416592
1564678200	4.291	4.290581767686895
1564678800	4.359	4.284002227841941
1564679400	3.942	4.3582899626797555
1564680000	4.194	3.999989802228516
1564680600	4.276	4.156377962959098
1564681200	4.338	4.247287563349818
1564681800	4.051	4.3322049037137
1564682400	4.195	4.0795361565068315
1564683000	3.934	4.181652514940347
1564683600	3.629	3.9638977230857964
1564684200	3.583	3.650935902360377
1564684800	3.657	3.563763136481551
1564685400	4.164	3.625770950561169
1564686000	4.14	4.084651157469911
1564686600	3.892	4.1422360869126935
1564687200	3.679	3.931333076743592
1564687800	3.526	3.7163256836263447
1564688400	3.691	3.540909011795506
1564689000	3.783	3.6461910943008586
1564689600	4.115	3.7580998398087706
1564690200	4.044	4.073888452290257
1564690800	4.238	4.057151040332902
1564691400	4.108	4.231873430700799
1564692000	4.017	4.13217518672738
1564692600	4.049	4.043163862453582
1564693200	4.282	4.040333028214371
1564693800	4.572	4.2481158799362015
1564694400	4.604	4.530979604454294
1564695000	4.513	4.610603037516365
1564695600	4.383	4.540495354081332
1564696200	4.332	4.420283835397092
1564696800	4.399	4.345912697558119
1564697400	4.263	4.38122177535683
1564698000	4.371	4.2744430826451465
1564698600	4.291	4.350091462173103
1564699200	4.346	4.296884553156657
1564699800	4.295	4.337963276063581
1564700400	4.421	4.296436109591816
1564701000	4.348	4.403695532115263
1564701600	4.405	4.354180836843649
1564702200	4.426	4.398873520413486
1564702800	4.415	4.419537800190017
1564703400	4.339	4.419123008451991
1564704000	4.369	4.348198290264321
1564704600	4.394	4.364557597049295
1564705200	4.344	4.386505691196078
1564705800	4.592	4.348779533232231
1564706400	4.421	4.551374781008099
1564707000	4.483	4.444446932847512
1564707600	4.473	4.4765235361445255
1564708200	4.777	4.470119905778985
1564708800	4.697	4.730248319692835
1564709400	4.486	4.699133105021072
1564710000	4.481	4.526076041644206
1564710600	4.5	4.488374660490152
1564711200	4.51	4.492781330179431
1564711800	4.456	4.498137842541372
1564712400	4.507	4.456066094810016
1564713000	4.526	4.497169407360277
1564713600	4.428	4.519349513101393
1564714200	4.53	4.441058727592188
1564714800	4.436	4.5118061087331665
1564715400	4.496	4.4469430194995425
1564716000	4.524	4.484914994600988
1564716600	4.533	4.513015163373525
1564717200	4.393	4.531576595489727
1564717800	4.464	4.411378922810803
1564718400	4.447	4.453393335192016
1564719000	4.28	4.443705339448783
1564719600	4.19	4.301347241570319
1564720200	4.124	4.198648331295451
1564720800	4.28	4.12818382841455
1564721400	4.228	4.249173124438286
1564722000	4.259	4.227004152915515
1564722600	4.276	4.253700014900675
1564723200	4.22	4.271589099105404
1564723800	4.23	4.232574689459074
1564724400	4.235	4.226797710634509
1564725000	4.478	4.2329778898347366
1564725600	4.293	4.441298916093912
1564726200	4.196	4.317530526579064
1564726800	4.417	4.2140447315486504
1564727400	4.188	4.380585255834914
1564728000	4.036	4.22232058340434
1564728600	4.329	4.050390586934175
1564729200	4.052	4.2781202592970615
1564729800	3.91	4.090473976422424
1564730400	3.779	3.9191077729766155
1564731000	4.13	3.7862709796278113
1564731600	4.093	4.071377364708596
1564732200	4.129	4.087256441125864
1564732800	4.001	4.126010667780539
1564733400	4.191	4.0165558401195725
1564734000	4.196	4.1723334216507215
1564734600	4.317	4.191001590338638
1564735200	4.575	4.305401211756554
1564735800	4.487	4.538407627777724
1564736400	4.571	4.513966137592228
1564737000	4.667	4.566819576205661
1564737600	4.573	4.656395623415765
1564738200	4.616	4.593895140045033
1564738800	4.718	4.608181677837789
1564739400	4.773	4.699017033849412
1564740000	4.786	4.761003857263234
1564740600	4.333	4.780597430620874
1564741200	4.203	4.41113849133597
1564741800	4.345	4.225688094828511
1564742400	4.258	4.310054375724247
1564743000	4.295	4.256010044163144
1564743600	4.487	4.278655585479606
1564744200	4.572	4.452364586855805
1564744800	4.545	4.564083795407141
1564745400	4.513	4.550871518317909
1564746000	4.48	4.524324089953454
1564746600	4.474	4.490905954415293
1564747200	4.379	4.473169571476132
1564747800	4.53	4.3886684538739615
1564748400	4.543	4.502223110859403
1564749000	4.592	4.533638909207791
1564749600	4.545	4.583927384552858
1564750200	4.484	4.549931944987101
1564750800	4.493	4.497888053319842
1564751400	4.455	4.489396936714031
1564752000	4.357	4.4566117254289415
1564752600	4.438	4.366858231841898
1564753200	4.353	4.420928222602182
1564753800	4.443	4.360327275963046
1564754400	4.37	4.426159543545792
1564755000	4.414	4.374961006033089
1564755600	4.371	4.4082321241376
1564756200	4.528	4.372660118358981
1564756800	4.638	4.504145678762555
1564757400	4.569	4.615603631560414
1564758000	4.429	4.5828010659734515
1564758600	4.393	4.4542787113338935
1564759200	4.409	4.403600396757251
1564759800	4.381	4.400966779062814
1564760400	4.212	4.376991313458587
1564761000	4.491	4.230232703222994
1564761600	4.342	4.444779692407356
1564762200	4.376	4.356597685395545
1564762800	4.371	4.370438205332348
1564763400	4.31	4.364892649195677
1564764000	4.352	4.32364626657338
1564764600	4.28	4.340343220769955
1564765200	4.263	4.288531253079664
1564765800	4.214	4.263482326470525
1564766400	4.183	4.216819581794003
1564767000	4.315	4.185196346359097
1564767600	4.105	4.290772151518452
1564768200	4.249	4.132143859437287
1564768800	4.263	4.227022575991031
1564769400	4.356	4.253990530011615
1564770000	4.474	4.346707597593995
1564770600	4.263	4.451392972118249
1564771200	4.401	4.302171369903665
1564771800	4.12	4.383606464440594
1564772400	4.217	4.159871319610017
1564773000	4.258	4.199519935315098
1564773600	4.216	4.2380832439557725
1564774200	4.241	4.222920441375267
1564774800	3.998	4.230134268514332
1564775400	4.141	4.0346288086487965
1564776000	4.198	4.118056624067737
1564776600	4.167	4.180284998076466
1564777200	4.172	4.172624651325989
1564777800	4.25	4.16593722104825
1564778400	4.184	4.243072106052666
1564779000	4.191	4.194999496120991
1564779600	4.257	4.190141561381216
1564780200	4.262	4.246180861772371
1564780800	4.116	4.262731924422793
1564781400	4.206	4.135538518933319
1564782000	4.184	4.192908562220121
1564782600	4.326	4.184054455254177
1564783200	4.273	4.305160535788727
1564783800	4.385	4.275810218869985
1564784400	4.503	4.374612741093615
1564785000	4.401	4.484600746978295
1564785600	4.468	4.4229867645939684
1564786200	4.436	4.459782016159878
1564786800	4.428	4.442043306995949
1564787400	4.236	4.429975209907623
1564788000	4.359	4.260446378731437
1564788600	4.399	4.338827538984376
1564789200	4.406	4.383760672002847
1564789800	4.38	4.403052199044012
1564790400	4.417	4.3792138861259815
1564791000	4.431	4.4148206361156355
1564791600	4.542	4.427666850513827
1564792200	4.403	4.523834869607414
1564792800	4.367	4.422313754520609
1564793400	4.486	4.374834457170113
1564794000	4.489	4.463869472950144
1564794600	4.427	4.485194594611219
1564795200	4.506	4.432270569579053
1564795800	4.514	4.493228091003669
1564796400	4.527	4.511966069222854
1564797000	4.549	4.523341044231227
1564797600	4.415	4.5428897767618075
1564798200	4.497	4.436713641403772
1564798800	4.374	4.48288388416998
1564799400	4.424	4.3874187230406445
1564800000	4.562	4.413082810252771
1564800600	4.315	4.531728603954087
1564801200	4.104	4.351763532984382
1564801800	4.114	4.132892847521701
1564802400	4.282	4.10919355717678
1564803000	5.039	4.246808571017134
1564803600	5.042	4.920449009395844
1564804200	5.019	5.056329438302733
1564804800	5.019	5.057515705008729
1564805400	5.017	5.0496883888603605
1564806000	5.025	5.038030301757455
1565313000	5.009	5.015832733632988
1565313600	5.016	5.004529619882912
1565314200	4.999	5.008391243233187
1565314800	5.02	4.99520831938385
1565315400	5.034	5.009314740685082
1565316000	5.04	5.023544936769975
1565316600	5.062	5.03218642036213
1565317200	5.078	5.051831125606496
1565317800	5.074	5.069190287940202
1565318400	5.072	5.069201299356071
1565319000	5.068	5.0673342870159725
1565319600	5.065	5.063134098962681
1565320200	5.082	5.058916312406127
1565320800	5.093	5.071392489054568
1565321400	5.081	5.083256031957719
1565322000	5.088	5.076633449278153
1565322600	5.081	5.080923330023684
1565323200	5.07	5.07584312822685
1565323800	5.074	5.065303971512717
1565324400	5.078	5.066111590884736
1565325000	5.079	5.069640299115881
1565325600	5.088	5.071226610109375
1565326200	5.089	5.079254850105075
1565326800	5.088	5.0820217747586955
1565327400	5.093	5.081694707395827
1565328000	5.091	5.0854985120812914
1565328600	5.091	5.084574550787604
1565329200	5.089	5.0841811833565735
1565329800	5.09	5.08250318316286
1565330400	5.083	5.0828593263336455
1565331000	5.079	5.077222987760665
1565331600	5.078	5.072833464526391
1565332200	5.069	5.070985836634905
1565332800	5.069	5.063362962954507
1565333400	5.068	5.061745008534604
1565334000	5.07	5.060749711174131
1565334600	5.074	5.06223987997761
1565335200	5.075	5.065951645446107
1565335800	5.019	5.067834874191402
1565336400	5.017	5.023218705852626
1565337000	5.007	5.0115753519615405
1565337600	5.016	5.000292301836771
1565338200	5.035	5.005107348463106
1565338800	5.03	5.022532671401395
1565340000	5.036	5.023833089841872
1565340600	5.051	5.028990658660315
1565341200	5.052	5.042153202950782
1565341800	5.056	5.045349655281914
1565342400	5.059	5.049069713939971
1565343000	5.064	5.052399946090804
1565343600	5.068	5.056741948059846
1565344200	5.072	5.060578427188957
1565344800	5.064	5.0646925633906426
1565345400	5.068	5.0590679237558165
1565346000	5.065	5.060890550099122
1565346600	5.067	5.058607148619228
1565347200	5.065	5.059627057945392
1565347800	5.07	5.058284848245191
1565348400	5.073	5.062180020684991
1565349000	5.072	5.065339607958608
1565349600	5.066	5.065377255837797
1565350200	5.043	5.0605485265582155
1565350800	5.043	5.040930028218785
1565351400	5.052	5.036257509911873
1565352000	5.051	5.042218018051518
1565352600	5.058	5.043011445965067
1565353200	5.06	5.049483689263725
1565353800	5.056	5.053018389447923
1565354400	5.068	5.0503667192028825
1565355000	5.071	5.05918736887012
1565355600	5.063	5.063475530124489
1565356200	5.076	5.057947226125983
1565356800	5.074	5.067183609419836
1565357400	5.064	5.067448008377076
1565358000	5.047	5.059267434134342
1565358600	5.053	5.0438549182519345
1565359200	5.056	5.045082022196713
1565359800	5.052	5.047293891411329
1565360400	5.04	5.045039698254636
1565361000	5.025	5.035434723952061
1565361600	5.047	5.0214279518197324
1565362200	5.055	5.035585008000322
1565362800	5.012	5.045103574184765
1565363400	5.009	5.013177190645479
1565364000	5.009	5.004256183419388
1565364600	4.991	5.001753146434975
1565365200	5.008	4.985942296395392
1565365800	4.993	4.997033211780952
1565366400	4.979	4.9882780600975085
1565367000	4.998	4.9750813256834086
1565367600	4.961	4.98768888474021
1565368200	4.959	4.9605514291444335
1565368800	4.98	4.9529703630802295
1565369400	5.007	4.968686830007451
1565370000	5.008	4.994033300396721
1565370600	5.016	5.0005647173215975
1565371200	5.022	5.009718091577041
1565371800	5.022	5.01594833548526
1565372400	5.02	5.016385772869946
1565373000	5.015	5.01429991934047
1565373600	5.015	5.00979929611861
1565374200	5.006	5.008480275000918
1565374800	5.005	5.000779066335085
1565375400	5.012	4.998375863216956
1565376000	5.012	5.003553148564779
1565376600	5.021	5.004828129510009
1565377200	4.993	5.012574284196498
1565377800	4.976	4.991864700347768
1565378400	4.974	4.973517606622671
1565379000	4.99	4.967448275038671
1565379600	4.995	4.978886863436058
1565380200	4.998	4.9857546226587885
1565380800	5.003	4.990840186346018
1565381400	4.983	4.996260092016969
1565382000	5.009	4.980976366251875
1565382600	5.013	4.998186899286438
1565383200	5.023	5.004831778268022
1565383800	5.027	5.014639787724899
1565384400	5.019	5.020107091967917
1565385000	5.03	5.015119210667308
1565385600	5.026	5.0219881935837964
1565386200	5.027	5.020067615620337
1565386800	5.025	5.020299338228373
1565387400	5.029	5.018751333577774
1565388000	5.02	5.0217010526014585
1565388600	5.016	5.014806614924329
1565389200	5.02	5.010263383720415
1565389800	5.004	5.012369116612186
1565390400	4.941	4.99989545056401
1565391000	4.927	4.946203336144211
1565391600	4.92	4.923424635117399
1565392200	4.935	4.912357474494406
1565392800	4.921	4.9225108141587395
1565393400	4.965	4.914651531682572
1565394000	4.979	4.950649163150397
1565394600	5.006	4.969397539811741
1565395200	4.997	4.995856308545564
1565395800	5.003	4.993768082622561
1565396400	4.988	4.998373982504081
1565397000	4.978	4.9854803979091935
1565397600	4.997	4.974146040086474
1565398200	5.001	4.986433803829801
1565398800	4.998	4.992589269433186
1565399400	5.005	4.991784043715082
1565400000	5.005	4.997797316547315
1565400600	4.995	4.998928731811822
1565401200	4.995	4.9905443608747255
1565401800	4.986	4.98875989647936
1565402400	4.989	4.980978385350682
1565403000	4.993	4.981552655495916
1565403600	4.988	4.985039266394461
1565404200	4.97	4.982072022558609
1565404800	4.976	4.966957430451226
1565405400	4.978	4.968684648686951
1565406000	4.987	4.97031039703922
1565406600	4.993	4.978100439469019
1565407200	4.998	4.9850543595331125
1565407800	5.018	4.991036420475515
1565408400	5.025	5.008212755438922
1565409000	5.034	5.017471333009214
1565409600	5.005	5.02664347440702
1565410200	5.017	5.005058566582398
1565410800	5.052	5.009626482338457
1565411400	5.036	5.037826155154714
1565412000	5.047	5.031285994193131
1565412600	5.055	5.039300318583325
1565413200	5.055	5.047784815488482
1565413800	5.074	5.048759386021616
1565414400	5.075	5.06375050614538
1565415000	5.061	5.068310445865543
1565415600	5.052	5.057778633643935
1565416200	5.077	5.047981659770126
1565416800	5.065	5.065354775664218
1565417400	5.043	5.059118361189151
1565418000	5.039	5.04066713639874
1565418600	5.028	5.0336735744887715
1565419200	5.039	5.022709961860656
1565419800	5.033	5.028734250706554
1565420400	5.018	5.0260132551755845
1565421000	5.084	5.014006052668672
1565421600	5.094	5.064494417091828
1565422200	5.086	5.083628529933344
1565422800	5.087	5.082200424871633
1565423400	5.065	5.082891856693605
1565424000	5.05	5.064566258848767
1565424600	5.04	5.046246549145247
1565425200	5.035	5.0342535844926815
1565425800	5.03	5.027698425142682
1565426400	5.029	5.022552072622456
1565427000	5.023	5.021420541860533
1565427600	4.994	5.016721030377698
1565428200	4.994	4.992520622524657
1565428800	4.993	4.987314882575486
1565429400	4.991	4.98522733638355
1565430000	5.013	4.983369712866676
1565430600	5.017	5.001402755267859
1565431200	5.013	5.0092113018032425
1565431800	5.011	5.007772752490101
1565432400	4.993	5.005843568782629
1565433000	4.931	4.99051895194019
1565433600	4.921	4.936228433335065
1565434200	4.933	4.916354701145778
1565434800	4.937	4.921587754364593
1565435400	4.976	4.926479864644408
1565436000	4.988	4.960784935612901
1565436600	4.979	4.979247762521766
1565437200	5.007	4.976077027882048
1565437800	4.997	4.997527445452181
1565438400	4.998	4.993332272561727
1565439000	4.995	4.992348055823202
1565439600	5.001	4.989563157915139
1565440200	5.031	4.993722118561773
1565440800	5.018	5.018207039112357
1565441400	5.016	5.013551858789011
1565442000	5.012	5.011162959542772
1565442600	5.024	5.007152630342645
1565443200	5.033	5.015267229136216
1565443800	5.027	5.023791994117647
1565444400	5.035	5.021527794639425
1565445000	5.038	5.027553915251399
1565445600	5.052	5.031080342834537
1565446200	5.051	5.042752920568994
1565446800	5.049	5.044484418996434
1565447400	5.056	5.043478416607576
1565448000	5.063	5.0485057328925
1565448600	5.173	5.054954137786183
1565449200	5.191	5.144161247964735
1565449800	5.188	5.178995713551298
1565450400	5.19	5.186212334054534
1565451000	5.186	5.188597848022646
1565451600	5.184	5.183692430201814
1565452800	5.175	5.1775541542909345
1565453400	5.175	5.1693761059387136
1565454000	5.168	5.167554734119405
1565454600	5.15	5.161517058832853
1565455200	5.166	5.145972500053293
1565455800	5.161	5.155139382747057
1565456400	5.154	5.153393417637316
1565457000	5.154	5.147764191724994
1565457600	5.171	5.146887250202355
1565458200	5.163	5.160137541588181
1565458800	5.171	5.156586832442161
1565459400	5.167	5.162654143891883
1565460000	5.141	5.1608935023553695
1565460600	5.148	5.139516455851886
1565461200	5.118	5.139695163984969
1565461800	5.104	5.11575196213353
1565462400	5.104	5.098900030284617
1565463000	5.101	5.095495779103843
1565463600	5.082	5.092688108508941
1565464200	5.142	5.077223661200061
1565464800	5.114	5.122639864170254
1565465400	5.109	5.110659007592286
1565466000	5.13	5.104594431933117
1565466600	5.141	5.119846753267581
1565467200	5.144	5.13144289542307
1565467800	5.157	5.135842622057454
1565468400	5.154	5.148383275762797
1565469000	5.147	5.148441470586862
1565469600	5.159	5.142217773662879
1565470200	5.155	5.149990954849723
1565470800	5.153	5.1483043207989425
1565471400	5.16	5.146248587591036
1565472000	5.159	5.151542002877357
1565472600	5.15	5.151882509041907
1565473200	5.152	5.144645748042371
1565473800	5.154	5.144706445075466
1565474400	5.152	5.146079688095623
1565475000	5.163	5.14471854389171
1565475600	5.159	5.153420796728
1565476200	5.161	5.152439146261744
1565476800	5.169	5.1537674292262805
1565477400	5.165	5.160341267095688
1565478000	5.161	5.158592946226954
1565478600	5.165	5.154884660223027
1565479200	5.162	5.1572271186361505
1565479800	5.157	5.155119616109591
1565480400	5.158	5.150620694584588
1565481000	5.15	5.150541496200365
1565481600	5.136	5.144107666131671
1565482200	5.139	5.131419504089994
1565482800	5.142	5.130948839170177
1565483400	5.119	5.133189829391438
1565484000	5.119	5.115599332837911
1565484600	5.117	5.112015143550435
1565485200	5.125	5.109570022949819
1565485800	5.109	5.115237752279421
1565486400	5.116	5.104213107284335
1565487000	5.099	5.107915683201721
1565487600	5.12	5.094890177255677
1565488200	5.134	5.108654639094701
1565488800	5.14	5.122916717053375
1565489400	5.162	5.131649600912393
1565490000	5.178	5.1512831128923935
1565490600	5.174	5.1686317717580925
1565491200	5.172	5.168875237292127
1565491800	5.168	5.167076285122416
1565492400	5.165	5.162830470050491
1565493000	5.182	5.158542054831219
1565493600	5.193	5.170820869226789
1565494200	5.181	5.182704103278981
1565494800	5.188	5.176376285950595
1565495400	5.181	5.180574203177417
1565496000	5.17	5.17552974748586
1565496600	5.174	5.1650183479285126
1565497200	5.178	5.165711890837247
1565497800	5.179	5.169157751889225
1565498400	5.188	5.1707934494848855
1565499000	5.189	5.1787987286691495
1565499600	5.188	5.181626857060342
1565500200	5.193	5.181345846495103
1565500800	5.191	5.1851035713118865
1565501400	5.191	5.184209938731963
1565502000	5.189	5.183817095172671
1565502600	5.19	5.182159651226808
1565503200	5.183	5.182470713690116
1565503800	5.179	5.176909698180728
1565504400	5.178	5.1725022083144045
1565505000	5.169	5.170608496188795
1565505600	5.169	5.163035358851715
1565506200	5.168	5.16135534957986
1565506800	5.17	5.160343546609596
1565507400	5.174	5.161797803910221
1565508000	5.175	5.165512518182564
1565508600	5.119	5.167426211876684
1565509200	5.117	5.1233603077360055
1565509800	5.107	5.111277303233804
1565510400	5.116	5.099829143324225
1565511000	5.13	5.104391609085249
1565511600	5.136	5.1178790582180795
1565512800	5.151	5.127248958664283
1565513400	5.152	5.141374663971467
1565514000	5.156	5.145519712264383
1565514600	5.159	5.149232182916618
1565515800	5.164	5.1520061100220795
1565516400	5.168	5.156293149620754
1565517000	5.172	5.160147545280795
1565517600	5.164	5.16426796942274
1565518200	5.168	5.1587679814065694
1565518800	5.165	5.160492012691264
1565519400	5.167	5.158228445192948
1565520000	5.165	5.159197805233837
1565520600	5.17	5.1579100639852715
1565521200	5.173	5.161731896050651
1565521800	5.172	5.164907624438832
1565522400	5.166	5.164992059936913
1565523000	5.143	5.160238993595885
1565523600	5.143	5.1407706942021925
1565524200	5.152	5.135872249060566
1565524800	5.151	5.141648442327732
1565525400	5.158	5.142513006315185
1565526000	5.16	5.149026220930486
1565526600	5.156	5.152605477989305
1565527200	5.168	5.150007070671857
1565527800	5.171	5.158701081426987
1565528400	5.163	5.1630207088200475
1565529000	5.176	5.157634815870759
1565529600	5.174	5.166720420552993
1565530200	5.164	5.167042033530932
1565530800	5.147	5.158977814287455
1565531400	5.153	5.143676484509912
1565532000	5.156	5.14462196954073
1565532600	5.152	5.146775545377806
1565533200	5.14	5.144619228692075
1565533800	5.125	5.135170260113922
1565534400	5.147	5.1211705753359835
1565535000	5.155	5.134938599396051
1565535600	5.073	5.1444925428669475
1565536200	5.091	5.081879108229723
1565536800	5.088	5.082364323857487
1565537400	5.09	5.079060035325072
1565538000	5.086	5.079564906234996
1565538600	5.084	5.078134603130268
1565539200	5.075	5.077909937641831
1565539800	5.075	5.069666367401019
1565540400	5.068	5.0679401894476666
1565541000	5.05	5.061862999039283
1565541600	5.066	5.046211924584682
1565542200	5.054	5.055679224445136
1565542800	5.054	5.048215531501999
1565543400	5.071	5.046851209026275
1565544000	5.063	5.0605280541872695
1565544600	5.071	5.057339803552724
1565545200	5.067	5.062934546827227
1565546400	5.041	5.061226678162905
1565547000	5.048	5.03966939626711
1565547600	5.018	5.04010846724872
1565548200	5.004	5.015974114825628
1565548800	5.004	4.999237843548801
1565549400	5.001	4.9959687410589515
1565550000	4.982	4.99325683979931
1565550600	5.042	4.977569337125432
1565551200	5.014	5.0236328641263075
1565551800	5.009	5.011013682485418
1565552400	5.03	5.004883883408138
1565553000	5.041	5.020335690694615
1565553600	5.044	5.032141545742158
1565554200	5.057	5.036290111925655
1565554800	5.054	5.048841188621873
1565555400	5.047	5.048809214465994
1565556000	5.059	5.042518420053677
1565556600	5.055	5.050467693507905
1565557200	5.053	5.0487226204664815
1565557800	5.06	5.04662818744551
1565558400	5.059	5.051982476757214
1565559000	5.05	5.052310107915368
1565559600	5.052	5.044955351835374
1565560200	5.054	5.04509695384603
1565560800	5.052	5.046535279569933
1565561400	5.063	5.045139330206434
1565562000	5.059	5.053921500916097
1565562600	5.061	5.052824346968183
1565563200	5.069	5.054166559077207
1565563800	5.065	5.060797193598685
1565564400	5.061	5.058977609667545
1565565000	5.065	5.0552132819192215
1565565600	5.062	5.057640288678387
1565566200	5.057	5.055519705213285
1565566800	5.058	5.050972937946151
1565567400	5.05	5.050938720473618
1565568000	5.036	5.044459414308455
1565568600	5.039	5.031700048033383
1565569200	5.042	5.031386337008459
1565569800	5.019	5.033703080124341
1565570400	5.019	5.015859515583921
1565571000	5.017	5.012396640224896
1565571600	5.025	5.010032910034202
1565572200	5.009	5.015832733632988
1565572800	5.016	5.004529619882912
1565573400	4.999	5.008391243233187
1565574000	5.02	4.99520831938385
1565574600	5.034	5.009314740685082
1565575200	5.04	5.023544936769975
1565575800	5.062	5.03218642036213
1565576400	5.078	5.051831125606496
1565577000	5.074	5.069190287940202
1565577600	5.072	5.069201299356071
1565578200	5.068	5.0673342870159725
1565578800	5.065	5.063134098962681
1565579400	5.082	5.058916312406127
1565580000	5.093	5.071392489054568
1565580600	5.081	5.083256031957719
1565581200	5.088	5.076633449278153
1565581800	5.081	5.080923330023684
1565582400	5.07	5.07584312822685
1565583000	5.074	5.065303971512717
1565583600	5.078	5.066111590884736
1565584200	5.079	5.069640299115881
1565584800	5.088	5.071226610109375
1565585400	5.089	5.079254850105075
1565586000	5.088	5.0820217747586955
1565586600	5.093	5.081694707395827
1565587200	5.091	5.0854985120812914
1565587800	5.091	5.084574550787604
1565588400	5.089	5.0841811833565735
1565589000	5.09	5.08250318316286
1565589600	5.083	5.0828593263336455
1565590200	5.079	5.077222987760665
1565590800	5.078	5.072833464526391
1565591400	5.069	5.070985836634905
1565592000	5.069	5.063362962954507
1565592600	5.068	5.061745008534604
1565593200	5.07	5.060749711174131
1565593800	5.074	5.06223987997761
1565594400	5.075	5.065951645446107
1565595000	5.019	5.067834874191402
1565595600	5.017	5.023218705852626
1565596200	5.007	5.0115753519615405
1565596800	5.016	5.000292301836771
1565597400	5.035	5.005107348463106
1565598000	5.03	5.022532671401395
1565599200	5.036	5.023833089841872
1565599800	5.051	5.028990658660315
1565600400	5.052	5.042153202950782
1565601000	5.056	5.045349655281914
1565601600	5.059	5.049069713939971
1565602200	5.064	5.052399946090804
1565602800	5.068	5.056741948059846
1565603400	5.072	5.060578427188957
1565604000	5.064	5.0646925633906426
1565604600	5.068	5.0590679237558165
1565605200	5.065	5.060890550099122
1565605800	5.067	5.058607148619228
1565606400	5.065	5.059627057945392
1565607000	5.07	5.058284848245191
1565607600	5.073	5.062180020684991
1565608200	5.072	5.065339607958608
1565608800	5.066	5.065377255837797
1565609400	5.043	5.0605485265582155
1565610000	5.043	5.040930028218785
1565610600	5.052	5.036257509911873
1565611200	5.051	5.042218018051518
1565611800	5.058	5.043011445965067
1565612400	5.06	5.049483689263725
1565613000	5.056	5.053018389447923
1565613600	5.068	5.0503667192028825
1565614200	5.071	5.05918736887012
1565614800	5.063	5.063475530124489
1565615400	5.076	5.057947226125983
1565616000	5.074	5.067183609419836
1565616600	5.064	5.067448008377076
1565617200	5.047	5.059267434134342
1565617800	5.053	5.0438549182519345
1565618400	5.056	5.045082022196713
1565619000	5.052	5.047293891411329
1565619600	5.04	5.045039698254636
1565620200	5.025	5.035434723952061
1565620800	5.047	5.0214279518197324
1565621400	5.055	5.035585008000322
1565622000	5.012	5.045103574184765
1565622600	5.009	5.013177190645479
1565623200	5.009	5.004256183419388
1565623800	4.991	5.001753146434975
1565624400	5.008	4.985942296395392
1565625000	4.993	4.997033211780952
1565625600	4.979	4.9882780600975085
1565626200	4.998	4.9750813256834086
1565626800	4.961	4.98768888474021
1565627400	4.959	4.9605514291444335
1565628000	4.98	4.9529703630802295
1565628600	5.007	4.968686830007451
1565629200	5.008	4.994033300396721
1565629800	5.016	5.0005647173215975
1565630400	5.022	5.009718091577041
1565631000	5.022	5.01594833548526
1565631600	5.02	5.016385772869946
1565632200	5.015	5.01429991934047
1565632800	5.015	5.00979929611861
1565633400	5.006	5.008480275000918
1565634000	5.005	5.000779066335085
1565634600	5.012	4.998375863216956
1565635200	5.012	5.003553148564779
1565635800	5.021	5.004828129510009
1565636400	4.993	5.012574284196498
1565637000	4.976	4.991864700347768
1565637600	4.974	4.973517606622671
1565638200	4.99	4.967448275038671
1565638800	4.995	4.978886863436058
1565639400	4.998	4.9857546226587885
1565640000	5.003	4.990840186346018
1565640600	5.013	4.996260092016969
1565641200	5.023	5.005225416399843
1565641800	5.027	5.014778281593041
1565642400	5.019	5.020105864806562
1565643000	5.03	5.014755212215364
1565643600	5.026	5.022166589697622
1565645400	5.027	5.020067615620337
1565646000	5.025	5.020299338228373
1565646600	5.029	5.018751333577774
1565647200	5.02	5.0217010526014585
1565647800	5.016	5.014806614924329
1565648400	5.02	5.010263383720415
1565649000	5.004	5.012369116612186
1565649600	4.941	4.99989545056401
1565650200	4.927	4.946203336144211
1565650800	4.92	4.923424635117399
1565651400	4.935	4.912357474494406
1565652000	4.921	4.9225108141587395
1565652600	4.965	4.914651531682572
1565653200	4.979	4.950649163150397
1565653800	5.006	4.969397539811741
1565654400	4.997	4.995856308545564
1565655000	5.003	4.993768082622561
1565655600	4.988	4.998373982504081
1565656200	4.978	4.9854803979091935
1565656800	4.997	4.974146040086474
1565657400	5.001	4.986433803829801
1565658000	4.998	4.992589269433186
1565658600	5.005	4.991784043715082
1565659200	5.005	4.997797316547315
1565659800	4.995	4.998928731811822
1565660400	4.995	4.9905443608747255
1565661000	4.986	4.98875989647936
1565661600	4.989	4.980978385350682
1565662200	4.993	4.981552655495916
1565662800	4.988	4.985039266394461
1565663400	4.97	4.982072022558609
1565664000	4.976	4.966957430451226
1565664600	4.978	4.968684648686951
1565665200	4.987	4.97031039703922
1565665800	4.993	4.978100439469019
1565666400	4.998	4.9850543595331125
1565667000	5.018	4.991036420475515
1565667600	5.025	5.008212755438922
1565668200	5.034	5.017471333009214
1565668800	5.005	5.02664347440702
1565669400	5.017	5.005058566582398
1565670000	5.052	5.009626482338457
1565670600	5.036	5.037826155154714
1565671200	5.047	5.031285994193131
1565671800	5.055	5.039300318583325
1565672400	5.055	5.047784815488482
1565673000	5.074	5.048759386021616
1565673600	5.075	5.06375050614538
1565674200	5.061	5.068310445865543
1565674800	5.052	5.057778633643935
1565675400	5.077	5.047981659770126
1565676000	5.065	5.065354775664218
1565676600	5.043	5.059118361189151
1565677200	5.039	5.04066713639874
1565677800	5.028	5.0336735744887715
1565678400	5.039	5.022709961860656
1565679000	5.033	5.028734250706554
1565679600	5.018	5.0260132551755845
1565680200	5.084	5.014006052668672
1565680800	5.094	5.064494417091828
1565681400	5.086	5.083628529933344
1565682000	5.087	5.082200424871633
1565682600	5.065	5.082891856693605
1565683200	5.05	5.064566258848767
1565683800	5.04	5.046246549145247
1565684400	5.035	5.0342535844926815
1565685000	5.03	5.027698425142682
1565685600	5.029	5.022552072622456
1565686200	5.023	5.021420541860533
1565686800	4.994	5.016721030377698
1565687400	4.994	4.992520622524657
1565688000	4.993	4.987314882575486
1565688600	4.991	4.98522733638355
1565689200	5.013	4.983369712866676
1565689800	5.017	5.001402755267859
1565690400	5.013	5.0092113018032425
1565691000	5.011	5.007772752490101
1565691600	4.993	5.005843568782629
1565692200	4.931	4.99051895194019
1565692800	4.921	4.936228433335065
1565693400	4.933	4.916354701145778
1565694000	4.937	4.921587754364593
1565694600	4.976	4.926479864644408
1565695200	4.988	4.960784935612901
1565695800	4.979	4.979247762521766
1565696400	5.007	4.976077027882048
1565697000	4.997	4.997527445452181
1565697600	4.998	4.993332272561727
1565698200	4.995	4.992348055823202
1565698800	5.001	4.989563157915139
1565699400	5.031	4.993722118561773
1565700000	5.016	5.018207039112357
1565700600	5.012	5.011935857709717
1565701200	5.024	5.007574820973933
1565701800	5.033	5.016009138149294
1565702400	5.027	5.024438959341385
1565703000	5.035	5.021150485189933
1565704200	5.038	5.027553915251399
1565704800	5.052	5.031080342834537
1565705400	5.051	5.042752920568994
1565706000	5.049	5.044484418996434
1565706600	5.056	5.043478416607576
1565707200	5.063	5.0485057328925
1565707800	5.068	5.054954137786183
1565708400	5.073	5.060187464353598
1565709000	5.091	5.065571346993403
1565709600	5.088	5.081152065024493
1565710200	5.09	5.081986098247082
1565710800	5.086	5.083729807469038
1565711400	5.084	5.08063452060644
1565712000	5.075	5.077909937641831
1565712600	5.075	5.069666367401019
1565713200	5.068	5.0679401894476666
1565713800	5.05	5.061862999039283
1565714400	5.066	5.046211924584682
1565715000	5.061	5.055679224445136
1565715600	5.054	5.053837945735313
1565716200	5.071	5.048116600604287
1565716800	5.063	5.060888216869941
1565717400	5.071	5.057388650225151
1565718000	5.067	5.062811984220546
1565718600	5.048	5.061018674611933
1565719800	5.018	5.045299414104553
1565720400	5.004	5.017222824063304
1565721000	5.004	4.999668522263053
1565721600	5.001	4.9953943274001995
1565722200	4.982	4.992542993186775
1565723400	5.042	4.977569337125432
1565724000	5.009	5.0236328641263075
1565724600	5.03	5.006974564174784
1565725200	5.041	5.020983680164166
1565725800	5.044	5.032610065174989
1565726400	5.057	5.0375567079369645
1565727000	5.054	5.04801730161526
1565728200	5.047	5.048809214465994
1565728800	5.059	5.042518420053677
1565729400	5.055	5.050467693507905
1565730000	5.053	5.0487226204664815
1565730600	5.06	5.04662818744551
1565731200	5.059	5.051982476757214
1565731800	5.05	5.052310107915368
1565732400	5.052	5.044955351835374
1565733000	5.054	5.04509695384603
1565733600	5.052	5.046535279569933
1565734200	5.063	5.045139330206434
1565734800	5.059	5.053921500916097
1565735400	5.061	5.052824346968183
1565736000	5.069	5.054166559077207
1565736600	5.065	5.060797193598685
1565737200	5.061	5.058977609667545
1565737800	5.065	5.0552132819192215
1565738400	5.062	5.057640288678387
1565739000	5.057	5.055519705213285
1565739600	5.058	5.050972937946151
1565740200	5.05	5.050938720473618
1565740800	5.036	5.044459414308455
1565741400	5.039	5.031700048033383
1565742000	5.042	5.031386337008459
1565742600	5.019	5.033703080124341
1565743200	5.019	5.015859515583921
1565743800	5.017	5.012396640224896
1565744400	5.025	5.010032910034202
1565745000	5.009	5.015832733632988
1565745600	5.016	5.004529619882912
1565746200	4.999	5.008391243233187
1565746800	5.02	4.99520831938385
1565747400	5.034	5.009314740685082
1565748000	5.04	5.023544936769975
1565748600	5.062	5.03218642036213
1565749200	5.078	5.051831125606496
1565749800	5.074	5.069190287940202
1565750400	5.072	5.069201299356071
1565751000	5.068	5.0673342870159725
1565751600	5.065	5.063134098962681
1565752200	5.082	5.058916312406127
1565752800	5.093	5.071392489054568
1565753400	5.081	5.083256031957719
1565754000	5.088	5.076633449278153
1565754600	5.081	5.080923330023684
1565755200	5.07	5.07584312822685
1565755800	5.074	5.065303971512717
1565756400	5.078	5.066111590884736
1565757000	5.079	5.069640299115881
1565757600	5.088	5.071226610109375
1565758200	5.089	5.079254850105075
1565758800	5.088	5.0820217747586955
1565759400	5.093	5.081694707395827
1565760000	5.091	5.0854985120812914
1565760600	5.091	5.084574550787604
1565761200	5.089	5.0841811833565735
1565761800	5.059	5.08250318316286
1565762400	5.064	5.058007620493614
1565763000	5.068	5.05633713440524
1565763600	5.072	5.05896030856866
1565764200	5.064	5.062974938154314
1565764800	5.068	5.058104963892636
1565778000	5.065	5.060890550099122
1565778600	5.067	5.058607148619228
1565779200	5.065	5.059627057945392
1565779800	5.07	5.058284848245191
1565780400	5.073	5.062180020684991
1565781000	5.072	5.065339607958608
1565781600	5.066	5.065377255837797
1565782200	5.043	5.0605485265582155
1565782800	5.043	5.040930028218785
1565783400	5.052	5.036257509911873
1565784000	5.051	5.042218018051518
1565784600	5.058	5.043011445965067
1565785200	5.06	5.049483689263725
1565785800	5.056	5.053018389447923
1565786400	5.068	5.0503667192028825
1565787000	5.071	5.05918736887012
1565787600	5.063	5.063475530124489
1565788200	5.076	5.057947226125983
1565788800	5.074	5.067183609419836
1565789400	5.064	5.067448008377076
1565790000	5.047	5.059267434134342
1565790600	5.053	5.0438549182519345
1565791200	5.056	5.045082022196713
1565791800	5.052	5.047293891411329
1565792400	5.04	5.045039698254636
1565793000	5.025	5.035434723952061
1565793600	5.047	5.0214279518197324
1565794200	5.055	5.035585008000322
1565794800	5.012	5.045103574184765
1565795400	5.009	5.013177190645479
1565796000	5.009	5.004256183419388
1565796600	4.991	5.001753146434975
1565797200	5.008	4.985942296395392
1565797800	4.993	4.997033211780952
1565798400	4.979	4.9882780600975085
1565799000	4.998	4.9750813256834086
1565799600	4.961	4.98768888474021
1565800200	4.959	4.9605514291444335
1565800800	4.98	4.9529703630802295
1565801400	5.007	4.968686830007451
1565802000	5.008	4.994033300396721
1565802600	5.016	5.0005647173215975
1565803200	5.022	5.009718091577041
1565803800	5.022	5.01594833548526
1565804400	5.02	5.016385772869946
1565805000	5.015	5.01429991934047
1565805600	5.015	5.00979929611861
1565806200	5.006	5.008480275000918
1565806800	5.005	5.000779066335085
1565807400	5.012	4.998375863216956
1565808000	5.012	5.003553148564779
1565808600	5.021	5.004828129510009
1565809200	4.993	5.012574284196498
1565809800	4.976	4.991864700347768
1565810400	4.974	4.973517606622671
1565811000	4.99	4.967448275038671
1565811600	4.995	4.978886863436058
1565812200	4.998	4.9857546226587885
1565812800	5.003	4.990840186346018
1565813400	4.983	4.996260092016969
1565814000	5.009	4.980976366251875
1565814600	5.013	4.998186899286438
1565815200	5.023	5.004831778268022
1565815800	5.027	5.014639787724899
1565816400	5.019	5.020107091967917
1565817000	5.03	5.015119210667308
1565817600	5.026	5.0219881935837964
1565818200	5.027	5.020067615620337
1565818800	5.025	5.020299338228373
1565819400	5.029	5.018751333577774
1565820000	5.02	5.0217010526014585
1565820600	5.016	5.014806614924329
1565821200	5.02	5.010263383720415
1565821800	5.004	5.012369116612186
1565822400	4.941	4.99989545056401
1565823000	4.927	4.946203336144211
1565823600	4.92	4.923424635117399
1565824200	4.935	4.912357474494406
1565824800	4.921	4.9225108141587395
1565825400	4.965	4.914651531682572
1565826000	4.979	4.950649163150397
1565826600	5.006	4.969397539811741
1565827200	4.997	4.995856308545564
1565827800	5.003	4.993768082622561
1565828400	4.988	4.998373982504081
1565829000	4.978	4.9854803979091935
1565829600	4.997	4.974146040086474
1565830200	5.001	4.986433803829801
1565830800	4.998	4.992589269433186
1565831400	5.005	4.991784043715082
1565832000	5.005	4.997797316547315
1565832600	4.995	4.998928731811822
1565833200	4.995	4.9905443608747255
1565833800	4.986	4.98875989647936
1565834400	4.989	4.980978385350682
1565835000	4.993	4.981552655495916
1565835600	4.988	4.985039266394461
1565836200	4.97	4.982072022558609
1565836800	4.976	4.966957430451226
1565837400	4.978	4.968684648686951
1565838000	4.987	4.97031039703922
1565838600	4.993	4.978100439469019
1565839200	4.998	4.9850543595331125
1565839800	5.018	4.991036420475515
1565840400	5.025	5.008212755438922
1565841000	5.034	5.017471333009214
1565841600	5.005	5.02664347440702
1565842200	5.017	5.005058566582398
1565842800	5.052	5.009626482338457
1565843400	5.036	5.037826155154714
1565844000	5.047	5.031285994193131
1565844600	5.055	5.039300318583325
1565845200	5.055	5.047784815488482
1565845800	5.074	5.048759386021616
1565846400	5.075	5.06375050614538
1565847000	5.061	5.068310445865543
1565847600	5.052	5.057778633643935
1565848200	5.077	5.047981659770126
1565848800	5.065	5.065354775664218
1565849400	5.043	5.059118361189151
1565850000	5.039	5.04066713639874
1565850600	5.028	5.0336735744887715
1565851200	5.039	5.022709961860656
1565851800	5.033	5.028734250706554
1565852400	5.018	5.0260132551755845
1565853000	5.094	5.014006052668672
1565853600	5.086	5.0725092204336155
1565854200	5.087	5.0789971692040465
1565854800	5.065	5.082038194516796
1565855400	5.04	5.065100110569384
1565856000	5.035	5.040271728288455
1565857200	5.03	5.028430815167772
1565857800	5.029	5.022283717835511
1565858400	5.023	5.02054043927668
1565859000	4.994	5.0162942327753
1565860200	4.994	4.992520622524657
1565860800	4.993	4.987314882575486
1565861400	4.991	4.98522733638355
1565862000	5.013	4.983369712866676
1565862600	5.017	5.001402755267859
1565863200	5.013	5.0092113018032425
1565863800	5.011	5.007772752490101
1565864400	4.993	5.005843568782629
1565865000	4.931	4.99051895194019
1565865600	4.921	4.936228433335065
1565866200	4.933	4.916354701145778
1565866800	4.937	4.921587754364593
1565867400	4.976	4.926479864644408
1565868000	4.988	4.960784935612901
1565868600	4.979	4.979247762521766
1565869200	5.007	4.976077027882048
1565869800	4.997	4.997527445452181
1565870400	4.998	4.993332272561727
1565871000	4.995	4.992348055823202
1565871600	5.001	4.989563157915139
1565872200	5.031	4.993722118561773
1565872800	5.018	5.018207039112357
1565873400	5.016	5.013551858789011
1565874000	5.012	5.011162959542772
1565874600	5.024	5.007152630342645
1565875200	5.033	5.015267229136216
1565875800	5.027	5.023791994117647
1565876400	5.035	5.021527794639425
1565877000	5.038	5.027553915251399
1565877600	5.052	5.031080342834537
1565878200	5.051	5.042752920568994
1565878800	5.049	5.044484418996434
1565879400	5.056	5.043478416607576
1565880000	5.063	5.0485057328925
1565880600	5.068	5.054954137786183
1565881200	5.173	5.060187464353598
1565881800	5.191	5.145497759188968
1565882400	5.188	5.17922247151429
1565883000	5.19	5.185898000816543
1565883600	5.186	5.188291688475818
1565884200	5.184	5.183525261394998
1565884800	5.175	5.1775541542909345
1565885400	5.175	5.1693761059387136
1565886000	5.168	5.167554734119405
1565886600	5.15	5.161517058832853
1565887200	5.166	5.145972500053293
1565887800	5.161	5.155139382747057
1565888400	5.154	5.153393417637316
1565889000	5.154	5.147764191724994
1565889600	5.171	5.146887250202355
1565890200	5.163	5.160137541588181
1565890800	5.171	5.156586832442161
1565891400	5.167	5.162654143891883
1565892000	5.141	5.1608935023553695
1565892600	5.148	5.139516455851886
1565893200	5.118	5.139695163984969
1565893800	5.104	5.11575196213353
1565894400	5.104	5.098900030284617
1565895000	5.101	5.095495779103843
1565895600	5.082	5.092688108508941
1565896200	5.142	5.077223661200061
1565896800	5.114	5.122639864170254
1565897400	5.109	5.110659007592286
1565898000	5.13	5.104594431933117
1565898600	5.141	5.119846753267581
1565899200	5.144	5.13144289542307
1565899800	5.157	5.135842622057454
1565900400	5.154	5.148383275762797
1565901000	5.147	5.148441470586862
1565901600	5.159	5.142217773662879
1565902200	5.155	5.149990954849723
1565902800	5.153	5.1483043207989425
1565903400	5.16	5.146248587591036
1565904000	5.159	5.151542002877357
1565904600	5.15	5.151882509041907
1565905200	5.152	5.144645748042371
1565905800	5.154	5.144706445075466
1565906400	5.152	5.146079688095623
1565907000	5.163	5.14471854389171
1565907600	5.159	5.153420796728
1565908200	5.161	5.152439146261744
1565908800	5.169	5.1537674292262805
1565909400	5.165	5.160341267095688
1565910000	5.161	5.158592946226954
1565910600	5.165	5.154884660223027
1565911200	5.162	5.1572271186361505
1565911800	5.157	5.155119616109591
1565912400	5.158	5.150620694584588
1565913000	5.15	5.150541496200365
1565913600	5.136	5.144107666131671
1565914200	5.139	5.131419504089994
1565914800	5.142	5.130948839170177
1565915400	5.119	5.133189829391438
1565916000	5.119	5.115599332837911
1565916600	5.125	5.112015143550435
1565917200	5.109	5.115942711213705
1565917800	5.116	5.103944900334508
1565918400	5.099	5.107268259105637
1565919000	5.12	5.094852344266019
1565919600	5.134	5.108597802885075
1565920800	5.14	5.122916717053375
1565921400	5.162	5.131649600912393
1565922000	5.178	5.1512831128923935
1565922600	5.174	5.1686317717580925
1565923200	5.172	5.168875237292127
1565923800	5.168	5.167076285122416
1565924400	5.165	5.162830470050491
1565925000	5.182	5.158542054831219
1565925600	5.193	5.170820869226789
1565926200	5.181	5.182704103278981
1565926800	5.188	5.176376285950595
1565927400	5.181	5.180574203177417
1565928000	5.17	5.17552974748586
1565928600	5.174	5.1650183479285126
1565929200	5.178	5.165711890837247
1565929800	5.179	5.169157751889225
1565930400	5.188	5.1707934494848855
1565931000	5.189	5.1787987286691495
1565931600	5.188	5.181626857060342
1565932200	5.193	5.181345846495103
1565932800	5.191	5.1851035713118865
1565933400	5.191	5.184209938731963
1565934000	5.189	5.183817095172671
1565934600	5.19	5.182159651226808
1565935200	5.183	5.182470713690116
1565935800	5.179	5.176909698180728
1565936400	5.178	5.1725022083144045
1565937000	5.169	5.170608496188795
1565937600	5.169	5.163035358851715
1565938200	5.168	5.16135534957986
1565938800	5.17	5.160343546609596
1565939400	5.174	5.161797803910221
1565940000	5.175	5.165512518182564
1565940600	5.119	5.167426211876684
1565941200	5.117	5.1233603077360055
1565941800	5.107	5.111277303233804
1565942400	5.116	5.099829143324225
1565943000	5.135	5.104391609085249
1565943600	5.13	5.121869387532183
1565944800	5.136	5.123390073643604
1565945400	5.151	5.128581420071537
1565946000	5.152	5.141624099137088
1565946600	5.156	5.14488533002987
1565947200	5.159	5.14866798627477
1565947800	5.164	5.1520061100220795
1565948400	5.168	5.156293149620754
1565949000	5.172	5.160147545280795
1565949600	5.164	5.16426796942274
1565950200	5.168	5.1587679814065694
1565950800	5.165	5.160492012691264
1565951400	5.167	5.158228445192948
1565952000	5.165	5.159197805233837
1565952600	5.17	5.1579100639852715
1565953200	5.172	5.161731896050651
1565953800	5.166	5.164115054813777
1565954400	5.143	5.160044231184336
1565955000	5.143	5.140782579330095
1565955600	5.152	5.136085463151957
1565956200	5.151	5.14173334906162
1565957400	5.158	5.142513006315185
1565958000	5.16	5.149026220930486
1565958600	5.156	5.152605477989305
1565959200	5.168	5.150007070671857
1565959800	5.171	5.158701081426987
1565960400	5.163	5.1630207088200475
1565961000	5.176	5.157634815870759
1565961600	5.174	5.166720420552993
1565962200	5.164	5.167042033530932
1565962800	5.147	5.158977814287455
1565963400	5.153	5.143676484509912
1565964000	5.156	5.14462196954073
1565964600	5.152	5.146775545377806
1565965200	5.14	5.144619228692075
1565965800	5.125	5.135170260113922
1565966400	5.147	5.1211705753359835
1565967000	5.155	5.134938599396051
1565967600	5.073	5.1444925428669475
1565968200	5.091	5.081879108229723
1565968800	5.088	5.082364323857487
1565969400	5.09	5.079060035325072
1565970000	5.086	5.079564906234996
1565970600	5.084	5.078134603130268
1565971200	5.075	5.077909937641831
1565971800	5.075	5.069666367401019
1565972400	5.068	5.0679401894476666
1565973000	5.05	5.061862999039283
1565973600	5.066	5.046211924584682
1565974200	5.061	5.055679224445136
1565974800	5.054	5.053837945735313
1565975400	5.054	5.048116600604287
1565976000	5.071	5.047238486060696
1565976600	5.063	5.06074039984686
1565977200	5.071	5.056964972372819
1565977800	5.067	5.063079688298383
1565978400	5.041	5.061226678162905
1565979000	5.048	5.03966939626711
1565979600	5.018	5.04010846724872
1565980200	5.004	5.015974114825628
1565980800	5.004	4.999237843548801
1565981400	5.001	4.9959687410589515
1565982000	4.982	4.99325683979931
1565982600	5.042	4.977569337125432
1565983200	5.014	5.0236328641263075
1565983800	5.009	5.011013682485418
1565984400	5.03	5.004883883408138
1565985000	5.041	5.020335690694615
1565985600	5.044	5.032141545742158
1565986200	5.057	5.036290111925655
1565986800	5.054	5.048841188621873
1565987400	5.047	5.048809214465994
1565988000	5.059	5.042518420053677
1565988600	5.055	5.050467693507905
1565989200	5.053	5.0487226204664815
1565989800	5.06	5.04662818744551
1565990400	5.059	5.051982476757214
1565991000	5.05	5.052310107915368
1565991600	5.054	5.044955351835374
1565992200	5.052	5.046704129508113
1565992800	5.063	5.045287934133283
1565993400	5.059	5.053723658203863
1565994000	5.061	5.052595365099749
1565994600	5.069	5.054225264607089
1565995800	5.065	5.060797193598685
1565996400	5.065	5.058977609667545
1565997000	5.057	5.058426512017717
1565997600	5.058	5.051941188034134
1565998200	5.05	5.051066185891905
1565998800	5.036	5.04424922109265
1565999400	5.039	5.031646233746745
1566000600	5.042	5.031299490256886
1566001800	5.019	5.033703080124341
1566002400	5.019	5.015859515583921
1566003000	5.017	5.012396640224896
1566003600	5.025	5.010032910034202
1566004200	5.009	5.015832733632988
[truncated: 10,582 more rows]
