# Supplementary material for: A novel dissolved oxygen prediction model based on enhanced semi-naive Bayes for ocean ranches in northeast China
Source: PeerJ Comput Sci. 2021 Jun 11;7:e591. doi: 10.7717/peerj-cs.591 (PMC8205303; doi:10.7717/peerj-cs.591)
Supplement: Supplemental Information 1 — Source code for prediction algorithms built in Go, and source code for comparison algorithms and other related methods built in Python. [file peerj-cs-07-591-s001.zip › packet/Result-SVR/Result-SVR-7.csv]

1564267200	4.166	4.12927736457804
1564267800	4.19	4.1598787040664345
1564268400	4.257	4.184283530730586
1564269000	4.29	4.249478015847831
1564269600	4.279	4.288854540689009
1564270200	4.421	4.283808995002512
1564270800	4.291	4.402272596404944
1564271400	4.249	4.312158446138919
1564272000	4.306	4.258702091250639
1564272600	4.353	4.294482163287179
1564273200	4.341	4.345303645010036
1564273800	4.425	4.339670894950829
1564274400	4.349	4.409640476026087
1564275000	4.301	4.360368747684888
1564275600	4.322	4.310714093534678
1564276200	4.293	4.3166469531145735
1564276800	4.257	4.2951803604861
1564277400	4.353	4.258729758476188
1564278000	4.426	4.334132873492227
1564278600	4.377	4.412431990357363
1564279200	4.493	4.384354418884115
1564279800	4.326	4.4753383378331275
1564280400	4.392	4.351845396516856
1564281000	4.404	4.3851730186013
1564281600	4.372	4.396082380459085
1564282200	4.433	4.376228630572989
1564282800	4.33	4.419101541411406
1564283400	4.553	4.342150434651937
1564284000	4.453	4.518553378791189
1564284600	4.537	4.46191224511078
1564285200	4.498	4.526811913424211
1564285800	4.572	4.498813781770714
1564286400	4.67	4.562943969984421
1564287000	4.782	4.6502065358822025
1564287600	4.688	4.763380494087895
1564288200	4.55	4.703139729146387
1564288800	4.597	4.577321614560084
1564289400	4.571	4.59205778788734
1564290000	4.535	4.568764163780255
1564290600	4.426	4.533284092962556
1564291200	4.457	4.434705207375477
1564291800	4.419	4.447152236396979
1564292400	4.464	4.417894081764507
1564293000	4.515	4.451843399034354
1564293600	4.605	4.5003305276647145
1564294200	4.565	4.5886292699669315
1564294800	4.582	4.569530739364122
1564295400	4.416	4.580740814800046
1564296000	4.567	4.4431440937076125
1564296600	4.493	4.542755253103672
1564297200	4.529	4.495795386642586
1564297800	4.578	4.520594736829533
1564298400	4.711	4.562493451463792
1564299000	4.685	4.688081523072036
1564299600	4.703	4.686416178258529
1564300200	4.688	4.701279031027144
1564300800	4.633	4.691065296307319
1564301400	4.603	4.643093246979898
1564302000	4.632	4.60560277477238
1564302600	4.676	4.6215978630298915
1564303200	4.697	4.662082702033894
1564303800	4.732	4.687695519414612
1564304400	4.615	4.722282576545663
1564305000	4.541	4.632236736846935
1564305600	4.435	4.5536885910125235
1564306200	4.595	4.448452039643163
1564306800	4.521	4.56216752269207
1564307400	4.602	4.521236952058273
1564308000	4.593	4.58510430041149
1564308600	4.495	4.586863810234629
1564309200	4.442	4.5112463229784865
1564309800	4.294	4.449761821399923
1564310400	4.435	4.312508654767683
1564311000	4.478	4.4077170535028385
1564311600	4.536	4.460934090794679
1564312200	4.364	4.5243553101770795
1564312800	4.498	4.384559048471737
1564313400	4.602	4.478814214744489
1564314000	4.662	4.580350319793924
1564314600	4.434	4.65291625725622
1564315200	4.621	4.4657539302051035
1564315800	4.57	4.592938708099894
1564316400	4.601	4.5723045164659295
1564317000	4.543	4.594717654886738
1564317600	4.469	4.544218479452027
1564318200	4.473	4.479138196140289
1564318800	4.595	4.46989649163647
1564319400	4.527	4.5693305399273845
1564320000	4.553	4.53139814574936
1564320600	4.529	4.546231363144641
1564321200	4.494	4.529036379225645
1564321800	4.542	4.4995224595193495
1564322400	4.391	4.530705268936951
1564323000	4.398	4.4095711819334165
1564323600	4.501	4.394357477161939
1564324200	4.456	4.477509861815056
1564324800	4.402	4.45861816452945
1564325400	4.47	4.406210157358597
1564326000	4.375	4.455592050266205
1564326600	4.492	4.388073177167935
1564327200	4.502	4.472100110545739
1564327800	4.363	4.493501027321101
1564328400	4.295	4.38427467690574
1564329600	4.457	4.304039275854494
1564330200	4.409	4.427679640170556
1564330800	4.344	4.410946873660056
1564331400	4.338	4.349973873782363
1564332000	4.316	4.33383623388363
1564332600	4.379	4.318628294521332
1564333200	4.361	4.366520346489702
1564333800	4.427	4.358489688351772
1564334400	4.513	4.415614224714998
1564335000	4.539	4.497583592277947
1564335600	4.455	4.536630547108322
1564336200	4.405	4.469308595359006
1564336800	4.535	4.415040155396594
1564337400	4.313	4.513303356469154
1564338000	4.422	4.342735544775606
1564338600	4.41	4.402675942096484
1564339200	4.321	4.401750719192678
1564339800	4.238	4.333573372069749
1564340400	4.333	4.244463052419664
1564341000	4.389	4.313862538110389
1564341600	4.372	4.375814430570096
1564342200	4.339	4.37157539911699
1564342800	4.171	4.340618209125736
1564343400	4.313	4.196628935642439
1564344000	4.29	4.291143046238313
1564344600	4.327	4.2862353585010275
1564345200	4.207	4.3202084265506
1564345800	4.09	4.217456763819781
1564346400	4.408	4.107111435601146
1564347000	4.465	4.355986170666433
1564347600	4.274	4.452214952187736
1564348200	4.353	4.302452668798537
1564348800	4.366	4.338361017560776
1564349400	4.293	4.365457925145033
1564350000	4.311	4.306131582062043
1564350600	4.297	4.302686362225717
1564351200	4.23	4.294930578781813
1564351800	4.36	4.23871697460539
1564352400	4.331	4.336815587460663
1564353000	4.255	4.331304406759121
1564353600	4.265	4.266461144521828
1564354200	4.196	4.260564386487925
1564354800	4.184	4.205045403891921
1564355400	4.425	4.183346124292864
1564356000	4.205	4.383648799665698
1564356600	4.136	4.233901867901198
1564357200	4.121	4.1459768960650365
1564357800	3.978	4.117743999439882
1564358400	3.916	3.9968702939638954
1564359000	4.052	3.9140357896535316
1564359600	4.03	4.021794561560284
1564360200	3.98	4.02844082031564
1564360800	3.878	3.983120092732767
1564361400	4.029	3.885416655048617
1564362000	3.935	4.007433070215112
1564362600	4.004	3.945427051670222
1564363200	4.033	3.9935903784722497
1564363800	4.278	4.022842088468773
1564364400	4.306	4.250082264084093
1564365000	4.203	4.306847453898636
1564365600	4.318	4.224705797453347
1564366200	4.395	4.306398628220866
1564366800	4.404	4.389414495832301
1564367400	4.516	4.408122617628427
1564368000	4.466	4.498241081147035
1564368600	4.404	4.475445000265109
1564369200	4.401	4.419217422045455
1564369800	4.221	4.401766923197795
1564370400	4.362	4.246976037789143
1564371000	4.371	4.336828509241808
1564371600	4.467	4.359746980437608
1564372200	4.328	4.451641704285954
1564372800	4.368	4.341960315706057
1564373400	4.413	4.363812210368085
1564374000	4.238	4.403680654880357
1564374600	4.077	4.263636856922415
1564375200	4.272	4.096177241825772
1564375800	4.243	4.236260594900242
1564376400	4.315	4.24045885094468
1564377000	4.5	4.301854484129931
1564377600	4.324	4.464205742791045
1564378200	4.262	4.355327546990146
1564378800	4.282	4.277049074800834
1564379400	4.427	4.277621679715346
1564380000	4.351	4.403877659526885
1564380600	4.37	4.356448392331965
1564381200	4.421	4.364546305548646
1564381800	4.378	4.410864798801272
1564382400	4.323	4.387049284992185
1564383000	4.097	4.330346687285655
1564383600	4.227	4.127032453762805
1564384200	4.043	4.204528554224174
1564384800	4.244	4.0582984386624945
1564385400	4.244	4.210378319754134
1564386000	4.267	4.230341526825226
1564386600	4.232	4.267181250141454
1564387200	4.387	4.233432065705066
1564387800	4.354	4.366892997913106
1564388400	4.382	4.360523066050955
1564389000	4.463	4.380824488326537
1564389600	4.429	4.449358235233974
1564390200	4.37	4.437545289152544
1564390800	4.359	4.38067990932547
1564391400	4.38	4.359612407706151
1564392000	4.196	4.3751710070555365
1564392600	4.347	4.219358893598419
1564393200	4.454	4.320465384606199
1564393800	4.408	4.429275871960097
1564394400	4.474	4.4158275757506225
1564395000	4.372	4.460757764608598
1564395600	4.414	4.387710556246601
1564396200	4.349	4.411842418649476
1564396800	4.384	4.354876799395424
1564397400	4.411	4.37687262210477
1564398000	4.329	4.401169127917574
1564398600	4.336	4.338877137118063
1564399200	4.615	4.3327115335199995
1564399800	4.409	4.567664915582576
1564400400	4.044	4.437911835315527
1564401000	4.192	4.098104769254499
1564401600	4.52	4.170257981296252
1564402200	4.489	4.455114916873864
1564402800	4.399	4.4889982214863355
1564403400	4.28	4.402418068472251
1564404000	4.269	4.297890807884621
1564404600	4.298	4.279674351087123
1564405200	4.17	4.288721613661109
1564405800	4.151	4.180662827595898
1564406400	4.2	4.146915969655779
1564407000	4.291	4.185990906435231
1564407600	4.263	4.275510923868195
1564408200	4.074	4.263659967133631
1564408800	4.251	4.0990575072218505
1564409400	4.259	4.224733629241599
1564410000	3.949	4.254235934751947
1564410600	3.79	3.991305163502431
1564411200	3.989	3.8030670754285443
1564411800	3.786	3.950128405392314
1564412400	3.621	3.8032344836057708
1564413000	3.483	3.623549212267127
1564413600	3.425	3.474974639545362
1564414200	3.818	3.4129364873220878
1564414800	3.838	3.7542140321377855
1564416000	4.086	3.8306922889866764
1564416600	3.803	4.0578219332036225
1564417200	4.184	3.83300379314765
1564417800	4.334	4.144970394567919
1564418400	4.243	4.32229604192867
1564419000	3.997	4.27771992867795
1564419600	4.208	4.030163893447286
1564420200	4.285	4.1797089134478655
1564420800	4.113	4.27213437287693
1564421400	4.174	4.1373312707984775
1564422000	4.223	4.157942372735359
1564422600	4.193	4.212771217504614
1564423200	4.113	4.201206246549309
1564423800	4.275	4.119899422285409
1564424400	4.26	4.248869915651539
1564425000	4.295	4.261859290308658
1564425600	4.002	4.292113207240785
1564426200	4.018	4.0399636876392195
1564426800	4.255	4.016692201399402
1564427400	4.237	4.21080260346026
1564428000	4.205	4.239531124904458
1564428600	4.284	4.204440478878565
1564429200	4.34	4.267328111068483
1564429800	4.353	4.3391202387018355
1564430400	4.248	4.3550040692837255
1564431000	4.259	4.262976168687418
1564431600	4.256	4.2590194288558765
1564432200	4.188	4.254971249042595
1564432800	4.154	4.195754635818073
1564433400	4.043	4.153761695521676
1564434000	4.27	4.053171257555355
1564434600	4.225	4.233182963416394
1564435200	4.321	4.225323377152009
1564435800	4.259	4.309155386741519
1564436400	4.142	4.26287795541164
1564437000	4.133	4.165444327259297
1564437600	4.145	4.134487345757055
1564438200	4.085	4.139406403555584
1564438800	4.273	4.0888969518969605
1564439400	4.137	4.2409733836511565
1564440000	4.192	4.151960241819062
1564440600	4.169	4.18631871656517
1564441200	4.162	4.16747253004718
1564441800	4.028	4.16660632389255
1564442400	4.173	4.043216872535279
1564443000	4.154	4.149259784971146
1564443600	4.222	4.152150602474436
1564444200	4.168	4.213600331521894
1564444800	4.33	4.170725551664123
1564445400	4.122	4.309817312697932
1564446000	3.903	4.15215617847092
1564446600	4.096	3.9348278291704735
1564447200	4.206	4.06224027624391
1564447800	4.057	4.184311795892498
1564448400	4.021	4.074981562467864
1564449000	4.152	4.016865203891313
1564449600	4.128	4.130891567494319
1564450200	4.181	4.135333460652211
1564450800	4.045	4.1724054032304405
1564451400	4.134	4.059381352385225
1564452000	4.144	4.124041185753852
1564452600	4.167	4.139639696451167
1564453200	4.02	4.165443559756117
1564453800	3.898	4.036223226440543
1564454400	3.828	3.9130292609336994
1564455000	3.98	3.8308034524240653
1564455600	4.027	3.950729175496534
1564456200	3.966	4.0140074761289934
1564456800	3.975	3.9706726816325686
1564457400	3.932	3.9700849077785163
1564458000	4.112	3.9398538411291337
1564458600	4.092	4.089478245011889
1564459200	4.074	4.093776919653607
1564459800	3.865	4.079603873931935
1564460400	3.77	3.8917246723109145
1564461000	3.879	3.7822942905087737
1564461600	4.127	3.8546310220427777
1564462200	3.894	4.088167632875235
1564462800	4.162	3.9204515446172783
1564463400	4.234	4.121841536571621
1564464000	4.208	4.222064932993255
1564464600	4.064	4.2299530856692655
1564465200	3.937	4.082885623147534
1564465800	3.808	3.958434501586802
1564466400	3.921	3.822941452071342
1564467000	4.051	3.894378726485775
1564467600	4.08	4.023820270728999
1564468200	4.136	4.0737954530656575
1564468800	4.246	4.125676659155923
1564469400	4.355	4.235664547763179
1564470000	3.784	4.352137606777948
1564470600	4.568	3.869325063252933
1564471200	4.376	4.445150241268243
1564471800	4.493	4.37877185543724
1564472400	4.392	4.482038614505514
1564473000	4.442	4.378273792682584
1564473600	4.39	4.441151453257718
1564474200	4.315	4.396999054664818
1564474800	4.304	4.323746499470709
1564475400	4.173	4.301569117462185
1564476000	4.19	4.186746849092
1564476600	4.183	4.182261892488603
1564477200	4.218	4.17542784631937
1564477800	4.265	4.208938354717249
1564478400	4.258	4.252972787212579
1564479000	4.104	4.257627207612817
1564479600	4.113	4.126340116468425
1564480200	4.069	4.111170843129532
1564480800	4.122	4.070834894605892
1564482000	4.032	4.110926569950121
1564482600	4.076	4.036654348117022
1564483200	4.069	4.066719127024732
1564483800	4.192	4.065714349367921
1564484400	4.055	4.175629720973065
1564485000	4.109	4.071527651660583
1564485600	4.06	4.102434721625445
1564486200	4.145	4.063896977854908
1564486800	4.232	4.13519816035779
1564487400	4.138	4.215966197554552
1564488000	4.19	4.152627832399574
1564488600	4.087	4.183708659682139
1564489200	4.057	4.101315639559585
1564489800	4.04	4.06290771895415
1564490400	3.908	4.036409654785603
1564491000	3.926	3.9210218850878977
1564491600	4.216	3.916253038133722
1564492200	4.351	4.168242733190076
1564492800	4.383	4.336154446689133
1564493400	4.231	4.384037331511534
1564494000	4.369	4.25509854542684
1564494600	4.226	4.360087676573237
1564495200	4.305	4.251914589258876
1564495800	4.364	4.2941491109938905
1564496400	4.187	4.346468552147531
1564497000	4.241	4.213406686023911
1564497600	4.235	4.23104300409198
1564498200	4.368	4.2301110336939285
1564498800	4.11	4.348552259757404
1564499400	4.352	4.139980728516433
1564500000	4.25	4.315475956655679
1564500600	4.424	4.2570492746490585
1564501200	4.145	4.402591990094591
1564501800	4.202	4.175239395641761
1564502400	4.195	4.195623932397531
1564503000	3.977	4.18858040655271
1564503600	4.075	4.005014950611814
1564504200	4.088	4.052767276781291
1564504800	4.412	4.075685111452004
1564505400	4.328	4.367033253817744
1564506000	4.272	4.332932827261035
1564506600	4.215	4.285267718414884
1564507200	4.217	4.227348825909229
1564507800	4.164	4.222688562220765
1564508400	4.136	4.168431047286997
1564509000	4.095	4.134209791399207
1564509600	4.151	4.094805643274688
1564510200	4.216	4.139185537655645
1564510800	4.225	4.203049292854168
1564511400	4.21	4.222998961396092
1564512000	4.17	4.211831842105794
1564512600	4.141	4.177027954477
1564513200	4.294	4.146589378235247
1564513800	4.097	4.270253646624026
1564514400	4.099	4.122342481870521
1564515000	4.335	4.097533485435223
1564515600	4.509	4.2931403991505315
1564516200	4.429	4.48848847971208
1564516800	4.456	4.441758904402309
1564517400	4.397	4.453004839953925
1564518000	4.196	4.414224932629243
1564518600	4.326	4.234493156302522
1564519200	4.259	4.303222275779726
1564519800	4.313	4.259623125235351
1564520400	4.226	4.301739117766649
1564521000	4.185	4.229164705028407
1564521600	4.169	4.190157880976812
1564522200	4.246	4.167682023218263
1564522800	4.171	4.231602419387803
1564524000	4.27	4.177465050147107
1564524600	4.273	4.253602399037517
1564525200	4.286	4.269200992333136
1564525800	4.113	4.287316889825395
1564526400	4.071	4.136411040735589
1564527000	4.171	4.076962205739022
1564527600	4.293	4.151097880136106
1564528200	4.168	4.27239873049452
1564528800	4.119	4.181575742575273
1564529400	4.215	4.123611526032425
1564530000	4.224	4.200225032673321
1564530600	4.185	4.224414100627809
1564531200	4.146	4.188761491648921
1564531800	4.084	4.147685058124347
1564532400	4.021	4.092759946383456
1564533000	4.138	4.027494229217456
1564533600	3.965	4.116265265662158
1564534200	4.042	3.982991141921144
1564534800	3.952	4.027924755067187
1564535400	3.949	3.9557394909654753
1564536000	3.959	3.949141560114353
1564536600	3.937	3.9501541164995513
1564537200	3.858	3.9373229263892258
1564537800	4.156	3.864450739532428
1564538400	4.233	4.111730440027383
1564539000	4.247	4.224743124637871
1564539600	4.355	4.254213484680226
1564540200	4.304	4.341299830121275
1564540800	4.353	4.3234547379166175
1564541400	4.241	4.355451532400649
1564542000	4.3	4.258195669148799
1564542600	4.171	4.293237834687011
1564543200	4.191	4.185575450110801
1564543800	4.096	4.18594217425943
1564544400	4.191	4.1019148831060255
1564545000	4.201	4.174096516573432
1564545600	4.382	4.19277776357653
1564546200	4.24	4.356294748160091
1564546800	4.376	4.2576562806328955
1564547400	4.349	4.360488223156542
1564548000	4.233	4.351603379303896
1564548600	4.124	4.255998349492992
1564549200	3.928	4.137909245264755
1564549800	3.83	3.9502528478869983
1564550400	4.167	3.8312105250244834
1564551000	4.434	4.107102278864447
1564551600	4.255	4.3912648189908134
1564552200	4.187	4.279932607295084
1564552800	4.197	4.1934400300458154
1564553400	4.571	4.203186995302897
1564554000	4.465	4.517143652649005
1564554600	4.285	4.475537528699647
1564555200	4.33	4.3111892846790765
1564555800	4.375	4.324654705896041
1564556400	4.211	4.369385621907491
1564557000	4.399	4.231170265859764
1564557600	4.507	4.364830788614685
1564558200	4.431	4.48271989881831
1564558800	4.329	4.446007063114432
1564559400	4.402	4.3425233114587565
1564560000	4.337	4.391708035714411
1564560600	4.317	4.346235675708932
1564561200	4.393	4.3165373412717205
1564561800	4.348	4.374937105360059
1564562400	4.37	4.352166367750269
1564563000	4.372	4.365292628372096
1564563600	4.269	4.3680042622040665
1564564200	4.301	4.284466969053467
1564564800	4.279	4.294290455695866
1564565400	4.471	4.277548386551395
1564566000	4.383	4.440245815103101
1564566600	4.195	4.3905070989043615
1564567200	4.333	4.223960041565284
1564567800	4.218	4.311346774209318
1564568400	4.258	4.231798711983274
1564569000	4.377	4.249091339362484
1564569600	4.131	4.349340468479154
1564570200	4.207	4.166328795269422
1564570800	4.137	4.1950475693502955
1564571400	4.165	4.139225098962148
1564572000	4.176	4.16062269284073
1564572600	4.154	4.165658490138132
1564573200	4.124	4.154517474237415
1564573800	4.036	4.126303824269606
1564574400	4.067	4.045940861497668
1564575000	4.08	4.060032194525762
1564575600	4.112	4.073470892261355
1564576200	4.034	4.105386226511119
1564576800	3.982	4.040865158259383
1564577400	3.839	3.98770348250942
1564578000	4.039	3.854444808779682
1564578600	4.321	4.006479997783334
1564579200	4.327	4.276631632814119
1564579800	4.401	4.333395277017999
1564580400	4.435	4.392914209310113
1564581000	4.399	4.438410990080994
1564582800	4.488	4.421038720976129
1564583400	4.31	4.479070606625823
1564584000	4.284	4.33714433852067
1564584600	4.334	4.289272996817502
1564585200	4.266	4.320346386693782
1564585800	4.297	4.27225612528787
1564586400	4.157	4.287015299621641
1564587000	4.168	4.170519919377304
1564587600	4.198	4.16470460640904
1564588200	4.264	4.186992906000665
1564588800	4.156	4.2521120279935065
1564589400	4.005	4.166740342104618
1564590000	4.231	4.02386325144508
1564590600	4.009	4.194837562197713
1564591200	4.091	4.0361219423058845
1564591800	3.96	4.07643929382953
1564592400	3.954	3.9648811763694347
1564593000	3.857	3.9549567842207183
1564593600	4.022	3.859990331690483
1564594200	3.85	3.994335277823822
1564594800	3.703	3.8657060819320463
1564595400	3.867	3.7163055313372113
1564596000	3.302	3.8355424548142434
1564596600	3.233	3.3571720259116633
1564597200	3.015	3.206316640103369
1564597800	3.035	2.9827388358587434
1564598400	2.907	2.9863755001478425
1564599000	2.532	2.8710137093515313
1564599600	2.948	2.5040989501318185
1564600200	3.758	2.896165920541107
1564600800	3.985	3.7072361841264447
1564601400	4.029	4.003430409525757
1564602000	3.969	4.004910726465592
1564602600	3.972	3.9730257977315304
1564603200	4.101	3.9978096939025303
1564603800	4.331	4.096237380524067
1564604400	4.104	4.307261187839286
1564605000	4.176	4.138596815027266
1564605600	4.226	4.168785740059706
1564606200	4.258	4.218115831679516
1564606800	4.251	4.26116641412394
1564607400	4.496	4.2482239797241705
1564608000	4.324	4.459105258493733
1564608600	4.26	4.352033671138164
1564609200	4.43	4.274598177091693
1564609800	4.201	4.400896193649411
1564610400	4.438	4.2367942904814955
1564611000	4.497	4.399904396154484
1564611600	4.326	4.474747082060057
1564612200	4.262	4.356993502576794
1564612800	4.154	4.270173742909851
1564613400	4.183	4.168614380328015
1564614000	4.263	4.174975939553963
1564614600	4.358	4.241969932137643
1564615200	4.175	4.339778194270668
1564615800	4.369	4.197371043447407
1564616400	4.329	4.3408483135388245
1564617000	4.342	4.332210617130398
1564617600	4.323	4.3448117066428225
1564618200	4.381	4.32047466133386
1564618800	4.227	4.373438639716998
1564619400	4.294	4.249232837840713
1564620000	4.554	4.282799601303057
1564620600	4.535	4.5078340315053795
1564621200	4.432	4.539137180893022
1564621800	4.384	4.4474888580331005
1564622400	4.314	4.393132166553923
1564623000	4.449	4.329817134216019
1564623600	4.255	4.424089521456219
1564624200	4.2	4.274874131075532
1564624800	4.332	4.20377113135151
1564625400	4.269	4.30435454005498
1564626000	4.42	4.275478939885524
1564626600	4.259	4.394379401196129
1564627200	4.182	4.275057805419335
1564627800	4.416	4.1970907601153105
1564628400	4.536	4.375888559706766
1564629000	4.548	4.51630550251324
1564629600	4.474	4.547115201308768
1564630200	4.477	4.482885318942727
1564630800	4.412	4.483936202674702
1564631400	4.383	4.425970671377962
1564632000	4.405	4.385243687321968
1564632600	4.486	4.395494926341845
1564633200	4.506	4.468531575332147
1564633800	4.343	4.498763532699939
1564634400	4.278	4.365671254474389
1564635000	4.168	4.288529669471473
1564635600	4.337	4.181363459460279
1564636200	4.196	4.305638334844343
1564636800	4.397	4.2058587757381245
1564637400	4.32	4.364803551914244
1564638000	4.477	4.321854766676057
1564638600	4.545	4.459014921704991
1564639200	4.264	4.5301255346441955
1564639800	4.293	4.311902963820916
1564640400	4.35	4.292923417455901
1564641000	4.263	4.3352112244121725
1564641600	4.394	4.2726935293573165
1564642200	4.582	4.367401933225726
1564642800	4.579	4.546537615060305
1564643400	4.633	4.584195630899169
1564644000	4.374	4.627492466234108
1564644600	4.35	4.419340943911365
1564645200	4.474	4.3628381207280444
1564645800	4.436	4.44745449154963
1564646400	4.556	4.434708708563817
1564647000	4.526	4.531522629269159
1564647600	4.2	4.5234494916223
1564648200	4.49	4.253733338134845
1564648800	4.461	4.445051453180139
1564649400	4.506	4.45280132308603
1564650000	4.447	4.498058996454553
1564650600	4.568	4.444321783331866
1564651200	4.505	4.549893099214431
1564654200	4.558	4.513486165141457
1564654800	4.61	4.549825031412055
1564655400	4.575	4.597241519032873
1564656000	4.526	4.580290021581905
1564656600	4.474	4.532926590701658
1564657200	4.462	4.480386753424849
1564657800	4.403	4.461170757196826
1564658400	4.368	4.406281627167386
1564659000	4.393	4.367299153729727
1564659600	4.262	4.382903653962361
1564660200	4.342	4.275824574698599
1564660800	3.98	4.325934543394478
1564661400	3.749	4.0228941838410215
1564662000	3.676	3.7676476075325076
1564662600	3.613	3.6618937748678375
1564663200	3.534	3.5917515895812864
1564663800	3.586	3.5140690637215104
1564664400	3.415	3.555942733090185
1564665000	3.342	3.4179294531746978
1564665600	3.179	3.334426365028196
1564666200	3.123	3.1730229940203345
1564666800	3.265	3.1052507764703514
1564667400	4.242	3.2329255297486634
1564668000	4.446	4.124424764169772
1564668600	4.463	4.456007635520698
1564669200	4.397	4.47748174576582
1564669800	4.263	4.431516571736752
1564670400	4.2	4.324211156754328
1564671000	4.251	4.22894192217317
1564671600	4.23	4.23902359065788
1564672200	4.263	4.225735844924715
1564672800	4.21	4.252595674264081
1564673400	4.324	4.212143469624487
1564674000	4.298	4.307192203447087
1564674600	4.023	4.2997369321816405
1564675800	4.248	4.062879375886157
1564676400	4.202	4.2126538670314915
1564677000	4.306	4.20099315822466
1564677600	4.291	4.292196460259545
1564678200	4.359	4.282083663730333
1564678800	3.942	4.35279008488312
1564679400	4.194	4.004182392376012
1564680000	4.276	4.156576647744653
1564680600	4.338	4.248955670033842
1564681200	4.051	4.3332922102162375
1564681800	4.195	4.078262708971901
1564682400	3.934	4.17356350423983
1564683000	3.629	3.9691963491336746
1564683600	3.583	3.656104424302879
1564684200	3.657	3.5633983145852097
1564684800	4.164	3.623353495341977
1564685400	4.14	4.086425465711142
1564686000	3.892	4.133233364365812
1564686600	3.679	3.9199617719241004
1564687200	3.526	3.7125321692582784
1564687800	3.691	3.5483703956084827
1564688400	3.783	3.6484962267193763
1564689000	4.115	3.7566044755319754
1564689600	4.044	4.067208991035393
1564690200	4.238	4.047636114439808
1564690800	4.108	4.2259548068333315
1564691400	4.017	4.137762127289655
1564692000	4.049	4.045614200358017
1564692600	4.282	4.044621557265555
1564693200	4.572	4.248024121104035
1564693800	4.604	4.533296225837916
1564694400	4.513	4.605587969192749
1564695000	4.383	4.534993485890743
1564695600	4.332	4.419198962778712
1564696200	4.399	4.352513829237843
1564696800	4.263	4.384450178832698
1564697400	4.371	4.274191593587042
1564698000	4.291	4.349096987347571
1564698600	4.346	4.29434142829283
1564699200	4.295	4.337591777337497
1564699800	4.421	4.296350856080967
1564700400	4.348	4.401893655005471
1564701000	4.405	4.355046295459389
1564701600	4.426	4.39754940205596
1564702200	4.415	4.419532250226613
1564702800	4.339	4.4183916312402705
1564703400	4.369	4.349283337517223
1564704000	4.394	4.363098058098886
1564704600	4.344	4.38703814022721
1564705200	4.592	4.348839421498155
1564705800	4.421	4.550748049842691
1564706400	4.483	4.442761215325188
1564707000	4.473	4.4769760108814145
1564707600	4.777	4.4692818463306265
1564708200	4.697	4.729960208214831
1564708800	4.486	4.701390511111685
1564709400	4.481	4.522216215603469
1564710000	4.5	4.488194905497231
1564710600	4.51	4.493842834181934
1564711200	4.456	4.499908276611919
1564711800	4.507	4.455186519315943
1564712400	4.526	4.493994994894145
1564713000	4.428	4.519090853586742
1564713600	4.53	4.441124808217689
1564714200	4.436	4.511444562618895
1564714800	4.496	4.445812000442483
1564715400	4.524	4.485679886806355
1564716000	4.533	4.512746251537626
1564716600	4.393	4.530348651067966
1564717200	4.464	4.412095940648827
1564717800	4.447	4.4516931543294
1564718400	4.28	4.444350117510847
1564719000	4.19	4.301642526748737
1564719600	4.124	4.197589793977561
1564720200	4.28	4.125816271176956
1564720800	4.228	4.24971433808232
1564721400	4.259	4.22663767237496
1564722000	4.276	4.251337054788559
1564722600	4.22	4.268739567367847
1564723200	4.23	4.2314786331884
1564723800	4.235	4.228372909459906
1564724400	4.478	4.231754920014286
1564725000	4.293	4.441547293988286
1564725600	4.196	4.317251567734827
1564726200	4.417	4.212629265503939
1564726800	4.188	4.379789561949037
1564727400	4.036	4.2228735399755095
1564728000	4.329	4.053766853226518
1564728600	4.052	4.275174927667515
1564729200	3.91	4.089023672397056
1564729800	3.779	3.9223379442314172
1564730400	4.13	3.780291103837654
1564731000	4.093	4.072247515276935
1564731600	4.129	4.089203387937936
1564732200	4.001	4.121777161292636
1564732800	4.191	4.010256353660445
1564733400	4.196	4.171253875739371
1564734000	4.317	4.196274785380467
1564734600	4.575	4.304871177680742
1564735200	4.487	4.537635176502675
1564735800	4.571	4.51069458671348
1564736400	4.667	4.569430824028872
1564737000	4.573	4.655431606495798
1564737600	4.616	4.596788318569742
1564738200	4.718	4.611056690260469
1564738800	4.773	4.697294963709922
1564739400	4.786	4.762096982690977
1564740000	4.333	4.781290901669819
1564740600	4.203	4.407440665630811
1564741200	4.345	4.230226752966194
1564741800	4.258	4.312208553113611
1564742400	4.295	4.255160049052483
1564743000	4.487	4.2795663038419525
1564743600	4.572	4.445736369568968
1564744200	4.545	4.562000415545787
1564744800	4.513	4.552387212231217
1564745400	4.48	4.520717804878042
1564746000	4.474	4.4915007685838395
1564746600	4.379	4.4762421418435405
1564747200	4.53	4.389544769028764
1564747800	4.543	4.5019281340249515
1564748400	4.592	4.533397402464199
1564749000	4.545	4.58360932364763
1564749600	4.484	4.548735174051885
1564750200	4.493	4.495914454911556
1564750800	4.455	4.491422600514058
1564751400	4.357	4.45678152235086
1564752000	4.438	4.367172478952994
1564752600	4.353	4.420068050673057
1564753200	4.443	4.359247799736469
1564753800	4.37	4.426298409225716
1564754400	4.414	4.373718607348913
1564755000	4.371	4.406949782734166
1564755600	4.528	4.372981859942605
1564756200	4.638	4.503138511659774
1564756800	4.569	4.616383184420336
1564757400	4.429	4.581356173639949
1564758000	4.393	4.4536711137953615
1564758600	4.409	4.402634018899701
1564759200	4.381	4.4036250180202625
1564759800	4.212	4.37778690120439
1564760400	4.491	4.228251672027204
1564761000	4.342	4.443243927451617
1564761600	4.376	4.3560381924883105
1564762200	4.371	4.371181960430165
1564762800	4.31	4.362758451266691
1564763400	4.352	4.32146729508907
1564764000	4.28	4.3425942334816865
1564764600	4.263	4.285796548914875
1564765200	4.214	4.2637377296531564
1564765800	4.183	4.215972222092377
1564766400	4.315	4.184199021125714
1564767000	4.105	4.2908680978839575
1564767600	4.249	4.130289987117923
1564768200	4.263	4.2266075554185
1564768800	4.356	4.252739429904588
1564769400	4.474	4.346862693247121
1564770000	4.263	4.452241712891635
1564770600	4.401	4.2968048591506935
1564771200	4.12	4.385101701415111
1564771800	4.217	4.159639675819303
1564772400	4.258	4.202021666646841
1564773000	4.216	4.2385475186964605
1564773600	4.241	4.220873760922511
1564774200	3.998	4.230584649441361
1564774800	4.141	4.0281457363528075
1564775400	4.198	4.1194992176415814
1564776000	4.167	4.180617215127446
1564776600	4.172	4.172452245378663
1564777200	4.25	4.164834300788457
1564777800	4.184	4.237936979001372
1564778400	4.191	4.197193110460625
1564779000	4.257	4.190445815776748
1564779600	4.262	4.245073971521146
1564780200	4.116	4.262770278233262
1564780800	4.206	4.136024904473944
1564781400	4.184	4.191278102279793
1564782000	4.326	4.184028628117118
1564782600	4.273	4.305991750723063
1564783200	4.385	4.274970472532016
1564783800	4.503	4.371660246228146
1564784400	4.401	4.4855769899809035
1564785000	4.468	4.4225207819788706
1564785600	4.436	4.460972628125498
1564786200	4.428	4.4404589534523895
1564786800	4.236	4.431964487473279
1564787400	4.359	4.261391833874315
1564788000	4.399	4.337556870417166
1564788600	4.406	4.384367420178247
1564789200	4.38	4.403067870566808
1564789800	4.417	4.377996219532309
1564790400	4.431	4.410941965436262
1564791000	4.542	4.429198806971132
1564791600	4.403	4.524126352496545
1564792200	4.367	4.42173914376166
1564792800	4.486	4.374053077479704
1564793400	4.489	4.463919725055464
1564794000	4.427	4.485663894942418
1564794600	4.506	4.4331590959259755
1564795200	4.514	4.490173993135406
1564795800	4.527	4.511334331138682
1564796400	4.549	4.524743038666793
1564797000	4.415	4.5422909710884305
1564797600	4.497	4.435223902259196
1564798200	4.374	4.483788987234748
1564798800	4.424	4.387137362070859
1564799400	4.562	4.413487932147353
1564800000	4.315	4.531791391179988
1564800600	4.104	4.349380300412211
1564801200	4.114	4.133843341851916
1564801800	4.282	4.106934287041133
1564802400	5.039	4.2475813670734786
1564803000	5.042	4.917164229127417
1564803600	5.019	5.044620153385004
1564804200	5.019	5.045792252371772
1564804800	5.017	5.043806920651492
1564805400	5.025	5.044985491210325
1564806000	5.009	5.028385742782164
1565313000	5.016	5.004813481313705
1565313600	4.999	5.00820718569579
1565314200	5.02	4.995453408033962
1565314800	5.034	5.009506972969723
1565315400	5.04	5.023898196472344
1565316000	5.062	5.03213263397075
1565316600	5.078	5.0520380660323925
1565317200	5.074	5.069019018153854
1565317800	5.072	5.0696826756641356
1565318400	5.068	5.067710172201217
1565319000	5.065	5.0634385028880935
1565319600	5.082	5.059548627951092
1565320200	5.093	5.071869555611074
1565320800	5.081	5.083405705549674
1565321400	5.088	5.076789467103622
1565322000	5.081	5.080994101928482
1565322600	5.07	5.076012936782925
1565323200	5.074	5.065856074107397
1565323800	5.078	5.066516924519546
1565324400	5.079	5.069687276399555
1565325000	5.088	5.071570338793133
1565325600	5.089	5.079323229720191
1565326200	5.088	5.082030141497584
1565326800	5.093	5.081954151023624
1565327400	5.091	5.085752463917934
1565328000	5.091	5.084805685229364
1565328600	5.089	5.08454312471947
1565329200	5.09	5.082730224073449
1565329800	5.083	5.0830581011755
1565330400	5.079	5.0775376402811885
1565331000	5.078	5.073018996844606
1565331600	5.069	5.071216452890533
1565332200	5.069	5.063576915166455
1565332800	5.068	5.061988189930927
1565333400	5.07	5.060870497863819
1565334000	5.074	5.0624054933010285
1565334600	5.075	5.066149360823071
1565335200	5.019	5.067892928997667
1565335800	5.017	5.023470203625507
1565336400	5.007	5.011771336108284
1565337000	5.016	5.000675857085366
1565337600	5.035	5.00549880248909
1565338200	5.03	5.022818108209811
1565338800	5.036	5.023202214487039
1565340000	5.051	5.0291019616004595
1565340600	5.052	5.042141188301819
1565341200	5.056	5.045693380837172
1565341800	5.059	5.049542008056225
1565342400	5.064	5.0524836977799215
1565343000	5.068	5.057037406231434
1565343600	5.072	5.061020967470584
1565344200	5.064	5.0648980035451014
1565344800	5.068	5.059339841420841
1565345400	5.065	5.061138709325463
1565346000	5.067	5.058922590899097
1565346600	5.065	5.0599185338324
1565347200	5.07	5.058569691199621
1565347800	5.073	5.062255644043602
1565348400	5.072	5.065618548482908
1565349000	5.066	5.065533920743768
1565349600	5.043	5.060787999561526
1565350200	5.043	5.041132290252026
1565350800	5.052	5.036587040950416
1565351400	5.051	5.042547271270731
1565352000	5.058	5.043266290241946
1565352600	5.06	5.049580965960784
1565353200	5.056	5.052828907165245
1565353800	5.068	5.050571621111883
1565354400	5.071	5.059520798738738
1565355000	5.063	5.063670106855495
1565355600	5.076	5.0582711461342855
1565356200	5.074	5.067384657423291
1565356800	5.064	5.067603256569172
1565357400	5.047	5.059692243941907
1565358000	5.053	5.044119524452481
1565358600	5.056	5.045183285797973
1565359200	5.052	5.047785994618746
1565359800	5.04	5.045251477665662
1565360400	5.025	5.035471280601705
1565361000	5.047	5.021357020529486
1565361600	5.055	5.035923433875004
1565362200	5.012	5.045426542181755
1565362800	5.009	5.013339599488908
1565363400	5.009	5.004181309944203
1565364000	4.991	5.001790380917788
1565364600	5.008	4.986629153934887
1565365200	4.993	4.997366334544512
1565365800	4.979	4.987873286627808
1565366400	4.998	4.975260334731958
1565367000	4.961	4.987885546575876
1565367600	4.959	4.9605504806309995
1565368200	4.98	4.953452289683749
1565368800	5.007	4.968703012194292
1565369400	5.008	4.994120125665526
1565370000	5.016	5.001004838688157
1565370600	5.022	5.0092035681505935
1565371200	5.022	5.01602090372565
1565371800	5.02	5.016916935459919
1565372400	5.015	5.014927620274756
1565373000	5.015	5.010021638277599
1565373600	5.006	5.008836581017215
1565374200	5.005	5.001118503857517
1565374800	5.012	4.9986064695827075
1565375400	5.012	5.003755412864459
1565376000	5.021	5.004990038081894
1565376600	4.993	5.012770387200268
1565377200	4.976	4.991929840492003
1565377800	4.974	4.973715929274894
1565378400	4.99	4.967823823503481
1565379000	4.995	4.979199821554082
1565379600	4.998	4.986154235369984
1565380200	5.003	4.990609393229208
1565380800	4.983	4.996141135620112
1565381400	5.009	4.981145321289496
1565382000	5.013	4.998622553807109
1565382600	5.023	5.005144776168453
1565383200	5.027	5.014873376327907
1565383800	5.019	5.020319796590612
1565384400	5.03	5.01495642658727
1565385000	5.026	5.022592867204024
1565385600	5.027	5.0203562315626336
1565386200	5.025	5.020674096576784
1565386800	5.029	5.019019222384713
1565387400	5.02	5.0217878903616535
1565388000	5.016	5.015214448900264
1565388600	5.02	5.010413748572239
1565389200	5.004	5.01261214262754
1565389800	4.941	5.000121158513706
1565390400	4.927	4.946503871515439
1565391000	4.92	4.9234670274871775
1565391600	4.935	4.912654750867625
1565392200	4.921	4.922935177000527
1565392800	4.965	4.914736521010083
1565393400	4.979	4.949964799762609
1565394000	5.006	4.969384867406646
1565394600	4.997	4.995831753651312
1565395200	5.003	4.994022328041074
1565395800	4.988	4.99821721795283
1565396400	4.978	4.986396666389821
1565397000	4.997	4.974634067314547
1565397600	5.001	4.987078699330933
1565398200	4.998	4.99272577566032
1565398800	5.005	4.992074076271131
1565399400	5.005	4.997708358406939
1565400000	4.995	4.998965551626048
1565400600	4.995	4.991068267497728
1565401200	4.986	4.9890244839924796
1565401800	4.989	4.981171386828848
1565402400	4.993	4.981902990799963
1565403000	4.988	4.985274492291688
1565403600	4.97	4.982147575703789
1565404200	4.976	4.967162641663009
1565404800	4.978	4.968747505402518
1565405400	4.987	4.970620237465006
1565406000	4.993	4.9783990540782845
1565406600	4.998	4.985174474813707
1565407200	5.018	4.990930763499067
1565407800	5.025	5.008450541652293
1565408400	5.034	5.017659821136005
1565409000	5.005	5.026916160277671
1565409600	5.017	5.005329830612293
1565410200	5.052	5.009900292838522
1565410800	5.036	5.0383504757003355
1565411400	5.047	5.031648340356069
1565412000	5.055	5.039542868385939
1565412600	5.055	5.047431629618211
1565413200	5.074	5.049180737738564
1565413800	5.075	5.064457962727816
1565414400	5.061	5.06822517764635
1565415000	5.052	5.058159566324516
1565415600	5.077	5.048315797309896
1565416200	5.065	5.065574415666012
1565416800	5.043	5.059702829899459
1565417400	5.039	5.040880392174718
1565418000	5.028	5.033607366623595
1565418600	5.039	5.022859990183576
1565419200	5.033	5.029401982036339
1565419800	5.018	5.0260920302425625
1565420400	5.084	5.013862495229071
1565421000	5.094	5.064564720551059
1565421600	5.086	5.083689790081438
1565422200	5.087	5.082459361679276
1565422800	5.065	5.082802449605471
1565423400	5.05	5.064516988251168
1565424000	5.04	5.047779021480441
1565424600	5.035	5.034703433655461
1565425200	5.03	5.027858892911535
1565425800	5.029	5.022839564479973
1565426400	5.023	5.021315095105667
1565427000	4.994	5.016721612596489
1565427600	4.994	4.992593085951391
1565428200	4.993	4.98745760864922
1565428800	4.991	4.985445235550376
1565429400	5.013	4.983638992822998
1565430000	5.017	5.0015322450421085
1565430600	5.013	5.008995043860091
1565431200	5.011	5.007940412410022
1565431800	4.993	5.005975918737483
1565432400	4.931	4.9907146375823075
1565433000	4.921	4.9369025712031345
1565433600	4.933	4.916661605668925
1565434200	4.937	4.921901335984801
1565434800	4.976	4.9268364773528255
1565435400	4.988	4.9608271368626795
1565436000	4.979	4.97857519502365
1565436600	5.007	4.976007392646871
1565437200	4.997	4.997742369875717
1565437800	4.998	4.993558638509351
1565438400	4.995	4.9931602407177635
1565439000	5.001	4.9899220562085995
1565439600	5.031	4.993802262425763
1565440200	5.018	5.018807328139678
1565440800	5.016	5.013609392955531
1565441400	5.012	5.011315147155241
1565442000	5.024	5.007269905821643
1565442600	5.033	5.0156076846068975
1565443200	5.027	5.024469814512751
1565443800	5.035	5.02152158967678
1565444400	5.038	5.027678766598805
1565445000	5.052	5.031211500266248
1565445600	5.051	5.043136734762269
1565446200	5.049	5.044815300599255
1565446800	5.056	5.043552248010072
1565447400	5.063	5.048818456098528
1565448000	5.173	5.055213133379006
1565448600	5.191	5.144308172660999
1565449200	5.188	5.1789732333211695
1565449800	5.19	5.186007364323433
1565450400	5.186	5.188614439017863
1565451000	5.184	5.1840462163088
1565451600	5.175	5.179997173980588
1565452800	5.175	5.169932998359229
1565453400	5.168	5.167686263171843
1565454000	5.15	5.161770714044807
1565454600	5.166	5.146115408708132
1565455200	5.161	5.155272548883969
1565455800	5.154	5.1534810667315405
1565456400	5.154	5.147949601100378
1565457000	5.171	5.146920388465198
1565457600	5.163	5.159988083330258
1565458200	5.171	5.15708612511078
1565458800	5.167	5.162688877057841
1565459400	5.141	5.1609392544407555
1565460000	5.148	5.139755668024668
1565460600	5.118	5.140208930216469
1565461200	5.104	5.115899660628797
1565461800	5.104	5.099288387974142
1565462400	5.101	5.095662124601776
1565463000	5.082	5.092523401971766
1565463600	5.142	5.077583679217005
1565464200	5.114	5.122281591574866
1565464800	5.109	5.11072895162091
1565465400	5.13	5.104710343153532
1565466000	5.141	5.119901585581099
1565466600	5.144	5.131328303611045
1565467200	5.157	5.136987523648354
1565467800	5.154	5.147976061793074
1565468400	5.147	5.148508553440273
1565469000	5.159	5.142801877803436
1565469600	5.155	5.150359572976635
1565470200	5.153	5.148580695813578
1565470800	5.16	5.14667090086188
1565471400	5.159	5.151651703556713
1565472000	5.15	5.151955373763496
1565472600	5.152	5.1450654007547385
1565473200	5.154	5.144808197019702
1565473800	5.152	5.146256219852248
1565474400	5.163	5.145053968050305
1565475000	5.159	5.153564730509401
1565475600	5.161	5.152468268899321
1565476200	5.169	5.153969743905403
1565476800	5.165	5.160541908857332
1565477400	5.161	5.158751518580854
1565478000	5.165	5.15526748621435
1565478600	5.162	5.15732743476997
1565479200	5.157	5.1553690941213395
1565479800	5.158	5.150965727375151
1565480400	5.15	5.150651235654424
1565481000	5.136	5.144252378120253
1565481600	5.139	5.131715743348662
1565482200	5.142	5.131096124759564
1565482800	5.119	5.1333391283877265
1565483400	5.119	5.115859387975362
1565484000	5.117	5.11204003325226
1565484600	5.125	5.109565881051454
1565485200	5.109	5.115526632353064
1565485800	5.116	5.104491653466165
1565486400	5.099	5.107670493303226
1565487000	5.12	5.0951410307899945
1565487600	5.134	5.108814909438797
1565488200	5.14	5.12326461481544
1565488800	5.162	5.131541617322682
1565489400	5.178	5.15147831965797
1565490000	5.174	5.168413143490918
1565490600	5.172	5.169381159375054
1565491200	5.168	5.167468586860186
1565491800	5.165	5.1631368146403736
1565492400	5.182	5.159193603384489
1565493000	5.193	5.171285178715098
1565493600	5.181	5.182803158803235
1565494200	5.188	5.176496851294659
1565494800	5.181	5.180604954032886
1565495400	5.17	5.1756743879892895
1565496000	5.174	5.165573509977205
1565496600	5.178	5.166100279879932
1565497200	5.179	5.16914298822355
1565497800	5.188	5.171107114257186
1565498400	5.189	5.178810110283443
1565499000	5.188	5.181580918385486
1565499600	5.193	5.181579529279998
1565500200	5.191	5.185330564446711
1565500800	5.191	5.184410237870011
1565501400	5.189	5.184158214079823
1565502000	5.19	5.182352863878144
1565502600	5.183	5.182628428234755
1565503200	5.179	5.177198873571187
1565503800	5.178	5.17264617801538
1565504400	5.169	5.170802002683984
1565505000	5.169	5.163211275563653
1565505600	5.168	5.16156049565763
1565506200	5.17	5.1604156059978195
1565506800	5.174	5.161916557623566
1565507400	5.175	5.165670080704411
1565508000	5.119	5.167432960291487
1565508600	5.117	5.123616976867629
1565509200	5.107	5.111446011684597
1565509800	5.116	5.100207246318047
1565510400	5.13	5.1047437104545645
1565511000	5.136	5.118122982081614
1565511600	5.151	5.126491336064913
1565512800	5.152	5.141456728391605
1565513400	5.156	5.145477714176792
1565514000	5.159	5.14954084660601
1565514600	5.164	5.152425682130717
1565515800	5.168	5.156578003569888
1565516400	5.172	5.160592398856134
1565517000	5.164	5.164447341423518
1565517600	5.168	5.1590269542810026
1565518200	5.165	5.1607176648913375
1565518800	5.167	5.1585293078826275
1565519400	5.165	5.159462601203132
1565520000	5.17	5.158172683070309
1565520600	5.173	5.161757928010351
1565521200	5.172	5.165161889875475
1565521800	5.166	5.165111542130534
1565522400	5.143	5.160456440529126
1565523000	5.143	5.140956004582719
1565523600	5.152	5.13618397060524
1565524200	5.151	5.141949742064589
1565524800	5.158	5.142727414128318
1565525400	5.16	5.149072772954783
1565526000	5.156	5.152350355285853
1565526600	5.168	5.15019138175646
1565527200	5.171	5.1590218358697
1565527800	5.163	5.163187336965091
1565528400	5.176	5.1579464037759815
1565529000	5.174	5.166892647437765
1565529600	5.164	5.16716619108199
1565530200	5.147	5.159397578775572
1565530800	5.153	5.143930566192724
1565531400	5.156	5.144678027209056
1565532000	5.152	5.147258777148122
1565532600	5.14	5.144789519735685
1565533200	5.125	5.13516521852531
1565533800	5.147	5.1210556221737065
1565534400	5.155	5.135253883208575
1565535000	5.073	5.144788125447628
1565535600	5.091	5.0820529831927574
1565536200	5.088	5.082207196530934
1565536800	5.09	5.07918370806755
1565537400	5.086	5.08022676938744
1565538000	5.084	5.078448621426999
1565538600	5.075	5.076636414800796
1565539200	5.075	5.070218456874106
1565539800	5.068	5.068116233590311
1565540400	5.05	5.0621462030030004
1565541000	5.066	5.0463912454449655
1565541600	5.054	5.055861267096567
1565542200	5.054	5.048353799980163
1565542800	5.071	5.047068326579608
1565543400	5.063	5.0606099436585
1565544000	5.071	5.0572837681289196
1565544600	5.067	5.063369480762938
1565545200	5.041	5.06121775015653
1565546400	5.048	5.039919849445358
1565547000	5.018	5.04061829550704
1565547600	5.004	5.01614138505119
1565548200	5.004	4.999638152645131
1565548800	5.001	4.996162230621232
1565549400	4.982	4.993160080563145
1565550000	5.042	4.9779293872174515
1565550600	5.014	5.023375551042361
1565551200	5.009	5.011098673526384
1565551800	5.03	5.005022942626785
1565552400	5.041	5.020388613688431
1565553000	5.044	5.032078876387458
1565553600	5.057	5.037359153139358
1565554200	5.054	5.048502921561904
1565554800	5.047	5.048891283515111
1565555400	5.059	5.043074192585143
1565556000	5.055	5.050837151735111
1565556600	5.053	5.0490123244502305
1565557200	5.06	5.047054876888947
1565557800	5.059	5.052124113922426
1565558400	5.05	5.052419811215279
1565559000	5.052	5.045375195100695
1565559600	5.054	5.045230962677889
1565560200	5.052	5.046740044653614
1565560800	5.063	5.045490678055084
1565561400	5.059	5.054102374171194
1565562000	5.061	5.052892660526346
1565562600	5.069	5.054393766539859
1565563200	5.065	5.061020914342622
1565563800	5.061	5.05916431767731
1565564400	5.065	5.055601596686595
1565565000	5.062	5.057775029167986
1565565600	5.057	5.055791532180783
1565566200	5.058	5.051332011915735
1565566800	5.05	5.051084927123419
1565567400	5.036	5.04463454062871
1565568000	5.039	5.032009730579328
1565568600	5.042	5.031566647842894
1565569200	5.019	5.03388892109727
1565569800	5.019	5.01613434018133
1565570400	5.017	5.0124596388624605
1565571000	5.025	5.0100651744360745
1565571600	5.009	5.016145572626022
1565572200	5.016	5.004813481313705
1565572800	4.999	5.00820718569579
1565573400	5.02	4.995453408033962
1565574000	5.034	5.009506972969723
1565574600	5.04	5.023898196472344
1565575200	5.062	5.03213263397075
1565575800	5.078	5.0520380660323925
1565576400	5.074	5.069019018153854
1565577000	5.072	5.0696826756641356
1565577600	5.068	5.067710172201217
1565578200	5.065	5.0634385028880935
1565578800	5.082	5.059548627951092
1565579400	5.093	5.071869555611074
1565580000	5.081	5.083405705549674
1565580600	5.088	5.076789467103622
1565581200	5.081	5.080994101928482
1565581800	5.07	5.076012936782925
1565582400	5.074	5.065856074107397
1565583000	5.078	5.066516924519546
1565583600	5.079	5.069687276399555
1565584200	5.088	5.071570338793133
1565584800	5.089	5.079323229720191
1565585400	5.088	5.082030141497584
1565586000	5.093	5.081954151023624
1565586600	5.091	5.085752463917934
1565587200	5.091	5.084805685229364
1565587800	5.089	5.08454312471947
1565588400	5.09	5.082730224073449
1565589000	5.083	5.0830581011755
1565589600	5.079	5.0775376402811885
1565590200	5.078	5.073018996844606
1565590800	5.069	5.071216452890533
1565591400	5.069	5.063576915166455
1565592000	5.068	5.061988189930927
1565592600	5.07	5.060870497863819
1565593200	5.074	5.0624054933010285
1565593800	5.075	5.066149360823071
1565594400	5.019	5.067892928997667
1565595000	5.017	5.023470203625507
1565595600	5.007	5.011771336108284
1565596200	5.016	5.000675857085366
1565596800	5.035	5.00549880248909
1565597400	5.03	5.022818108209811
1565598000	5.036	5.023202214487039
1565599200	5.051	5.0291019616004595
1565599800	5.052	5.042141188301819
1565600400	5.056	5.045693380837172
1565601000	5.059	5.049542008056225
1565601600	5.064	5.0524836977799215
1565602200	5.068	5.057037406231434
1565602800	5.072	5.061020967470584
1565603400	5.064	5.0648980035451014
1565604000	5.068	5.059339841420841
1565604600	5.065	5.061138709325463
1565605200	5.067	5.058922590899097
1565605800	5.065	5.0599185338324
1565606400	5.07	5.058569691199621
1565607000	5.073	5.062255644043602
1565607600	5.072	5.065618548482908
1565608200	5.066	5.065533920743768
1565608800	5.043	5.060787999561526
1565609400	5.043	5.041132290252026
1565610000	5.052	5.036587040950416
1565610600	5.051	5.042547271270731
1565611200	5.058	5.043266290241946
1565611800	5.06	5.049580965960784
1565612400	5.056	5.052828907165245
1565613000	5.068	5.050571621111883
1565613600	5.071	5.059520798738738
1565614200	5.063	5.063670106855495
1565614800	5.076	5.0582711461342855
1565615400	5.074	5.067384657423291
1565616000	5.064	5.067603256569172
1565616600	5.047	5.059692243941907
1565617200	5.053	5.044119524452481
1565617800	5.056	5.045183285797973
1565618400	5.052	5.047785994618746
1565619000	5.04	5.045251477665662
1565619600	5.025	5.035471280601705
1565620200	5.047	5.021357020529486
1565620800	5.055	5.035923433875004
1565621400	5.012	5.045426542181755
1565622000	5.009	5.013339599488908
1565622600	5.009	5.004181309944203
1565623200	4.991	5.001790380917788
1565623800	5.008	4.986629153934887
1565624400	4.993	4.997366334544512
1565625000	4.979	4.987873286627808
1565625600	4.998	4.975260334731958
1565626200	4.961	4.987885546575876
1565626800	4.959	4.9605504806309995
1565627400	4.98	4.953452289683749
1565628000	5.007	4.968703012194292
1565628600	5.008	4.994120125665526
1565629200	5.016	5.001004838688157
1565629800	5.022	5.0092035681505935
1565630400	5.022	5.01602090372565
1565631000	5.02	5.016916935459919
1565631600	5.015	5.014927620274756
1565632200	5.015	5.010021638277599
1565632800	5.006	5.008836581017215
1565633400	5.005	5.001118503857517
1565634000	5.012	4.9986064695827075
1565634600	5.012	5.003755412864459
1565635200	5.021	5.004990038081894
1565635800	4.993	5.012770387200268
1565636400	4.976	4.991929840492003
1565637000	4.974	4.973715929274894
1565637600	4.99	4.967823823503481
1565638200	4.995	4.979199821554082
1565638800	4.998	4.986154235369984
1565639400	5.003	4.990609393229208
1565640000	5.013	4.996141135620112
1565640600	5.023	5.005364892564343
1565641200	5.027	5.015200959558263
1565641800	5.019	5.020349599930426
1565642400	5.03	5.014974254710734
1565643000	5.026	5.022420758186703
1565643600	5.027	5.020454574011422
1565645400	5.025	5.020674096576784
1565646000	5.029	5.019019222384713
1565646600	5.02	5.0217878903616535
1565647200	5.016	5.015214448900264
1565647800	5.02	5.010413748572239
1565648400	5.004	5.01261214262754
1565649000	4.941	5.000121158513706
1565649600	4.927	4.946503871515439
1565650200	4.92	4.9234670274871775
1565650800	4.935	4.912654750867625
1565651400	4.921	4.922935177000527
1565652000	4.965	4.914736521010083
1565652600	4.979	4.949964799762609
1565653200	5.006	4.969384867406646
1565653800	4.997	4.995831753651312
1565654400	5.003	4.994022328041074
1565655000	4.988	4.99821721795283
1565655600	4.978	4.986396666389821
1565656200	4.997	4.974634067314547
1565656800	5.001	4.987078699330933
1565657400	4.998	4.99272577566032
1565658000	5.005	4.992074076271131
1565658600	5.005	4.997708358406939
1565659200	4.995	4.998965551626048
1565659800	4.995	4.991068267497728
1565660400	4.986	4.9890244839924796
1565661000	4.989	4.981171386828848
1565661600	4.993	4.981902990799963
1565662200	4.988	4.985274492291688
1565662800	4.97	4.982147575703789
1565663400	4.976	4.967162641663009
1565664000	4.978	4.968747505402518
1565664600	4.987	4.970620237465006
1565665200	4.993	4.9783990540782845
1565665800	4.998	4.985174474813707
1565666400	5.018	4.990930763499067
1565667000	5.025	5.008450541652293
1565667600	5.034	5.017659821136005
1565668200	5.005	5.026916160277671
1565668800	5.017	5.005329830612293
1565669400	5.052	5.009900292838522
1565670000	5.036	5.0383504757003355
1565670600	5.047	5.031648340356069
1565671200	5.055	5.039542868385939
1565671800	5.055	5.047431629618211
1565672400	5.074	5.049180737738564
1565673000	5.075	5.064457962727816
1565673600	5.061	5.06822517764635
1565674200	5.052	5.058159566324516
1565674800	5.077	5.048315797309896
1565675400	5.065	5.065574415666012
1565676000	5.043	5.059702829899459
1565676600	5.039	5.040880392174718
1565677200	5.028	5.033607366623595
1565677800	5.039	5.022859990183576
1565678400	5.033	5.029401982036339
1565679000	5.018	5.0260920302425625
1565679600	5.084	5.013862495229071
1565680200	5.094	5.064564720551059
1565680800	5.086	5.083689790081438
1565681400	5.087	5.082459361679276
1565682000	5.065	5.082802449605471
1565682600	5.05	5.064516988251168
1565683200	5.04	5.047779021480441
1565683800	5.035	5.034703433655461
1565684400	5.03	5.027858892911535
1565685000	5.029	5.022839564479973
1565685600	5.023	5.021315095105667
1565686200	4.994	5.016721612596489
1565686800	4.994	4.992593085951391
1565687400	4.993	4.98745760864922
1565688000	4.991	4.985445235550376
1565688600	5.013	4.983638992822998
1565689200	5.017	5.0015322450421085
1565689800	5.013	5.008995043860091
1565690400	5.011	5.007940412410022
1565691000	4.993	5.005975918737483
1565691600	4.931	4.9907146375823075
1565692200	4.921	4.9369025712031345
1565692800	4.933	4.916661605668925
1565693400	4.937	4.921901335984801
1565694000	4.976	4.9268364773528255
1565694600	4.988	4.9608271368626795
1565695200	4.979	4.97857519502365
1565695800	5.007	4.976007392646871
1565696400	4.997	4.997742369875717
1565697000	4.998	4.993558638509351
1565697600	4.995	4.9931602407177635
1565698200	5.001	4.9899220562085995
1565698800	5.031	4.993802262425763
1565699400	5.016	5.018807328139678
1565700000	5.012	5.011994686756318
1565700600	5.024	5.007730425576053
1565701200	5.033	5.0161161944618975
1565701800	5.027	5.024773974527841
1565702400	5.035	5.021821836956376
1565703000	5.038	5.027464496899358
1565704200	5.052	5.031211500266248
1565704800	5.051	5.043136734762269
1565705400	5.049	5.044815300599255
1565706000	5.056	5.043552248010072
1565706600	5.063	5.048818456098528
1565707200	5.068	5.055213133379006
1565707800	5.073	5.060611016488787
1565708400	5.091	5.065727824968181
1565709000	5.088	5.0812718569009006
1565709600	5.09	5.082284805888795
1565710200	5.086	5.084008128082596
1565710800	5.084	5.0809086031571535
1565711400	5.075	5.07822325598797
1565712000	5.075	5.070218456874106
1565712600	5.068	5.068116233590311
1565713200	5.05	5.0621462030030004
1565713800	5.066	5.0463912454449655
1565714400	5.061	5.055861267096567
1565715000	5.054	5.05397227518937
1565715600	5.071	5.048340194830931
1565716200	5.063	5.060948724214491
1565716800	5.071	5.057330521089522
1565717400	5.067	5.063263976400351
1565718000	5.048	5.061133383503098
1565718600	5.018	5.045413475799932
1565719800	5.004	5.017776344067526
1565720400	5.004	4.999796877685465
1565721000	5.001	4.995848961727489
1565721600	4.982	4.992796574862292
1565722200	5.042	4.977521257136844
1565723400	5.009	5.023375551042361
1565724000	5.03	5.007060556457997
1565724600	5.041	5.021094470476573
1565725200	5.044	5.032682541734877
1565725800	5.057	5.037452505556695
1565726400	5.054	5.049072322028286
1565727000	5.047	5.048415348350739
1565728200	5.059	5.043074192585143
1565728800	5.055	5.050837151735111
1565729400	5.053	5.0490123244502305
1565730000	5.06	5.047054876888947
1565730600	5.059	5.052124113922426
1565731200	5.05	5.052419811215279
1565731800	5.052	5.045375195100695
1565732400	5.054	5.045230962677889
1565733000	5.052	5.046740044653614
1565733600	5.063	5.045490678055084
1565734200	5.059	5.054102374171194
1565734800	5.061	5.052892660526346
1565735400	5.069	5.054393766539859
1565736000	5.065	5.061020914342622
1565736600	5.061	5.05916431767731
1565737200	5.065	5.055601596686595
1565737800	5.062	5.057775029167986
1565738400	5.057	5.055791532180783
1565739000	5.058	5.051332011915735
1565739600	5.05	5.051084927123419
1565740200	5.036	5.04463454062871
1565740800	5.039	5.032009730579328
1565741400	5.042	5.031566647842894
1565742000	5.019	5.03388892109727
1565742600	5.019	5.01613434018133
1565743200	5.017	5.0124596388624605
1565743800	5.025	5.0100651744360745
1565744400	5.009	5.016145572626022
1565745000	5.016	5.004813481313705
1565745600	4.999	5.00820718569579
1565746200	5.02	4.995453408033962
1565746800	5.034	5.009506972969723
1565747400	5.04	5.023898196472344
1565748000	5.062	5.03213263397075
1565748600	5.078	5.0520380660323925
1565749200	5.074	5.069019018153854
1565749800	5.072	5.0696826756641356
1565750400	5.068	5.067710172201217
1565751000	5.065	5.0634385028880935
1565751600	5.082	5.059548627951092
1565752200	5.093	5.071869555611074
1565752800	5.081	5.083405705549674
1565753400	5.088	5.076789467103622
1565754000	5.081	5.080994101928482
1565754600	5.07	5.076012936782925
1565755200	5.074	5.065856074107397
1565755800	5.078	5.066516924519546
1565756400	5.079	5.069687276399555
1565757000	5.088	5.071570338793133
1565757600	5.089	5.079323229720191
1565758200	5.088	5.082030141497584
1565758800	5.093	5.081954151023624
1565759400	5.091	5.085752463917934
1565760000	5.091	5.084805685229364
1565760600	5.089	5.08454312471947
1565761200	5.059	5.082730224073449
1565761800	5.064	5.058242343563309
1565762400	5.068	5.056647207271885
1565763000	5.072	5.059216624207416
1565763600	5.064	5.063237192779006
1565764200	5.068	5.058278030158213
1565764800	5.065	5.060557594360906
1565778000	5.067	5.058922590899097
1565778600	5.065	5.0599185338324
1565779200	5.07	5.058569691199621
1565779800	5.073	5.062255644043602
1565780400	5.072	5.065618548482908
1565781000	5.066	5.065533920743768
1565781600	5.043	5.060787999561526
1565782200	5.043	5.041132290252026
1565782800	5.052	5.036587040950416
1565783400	5.051	5.042547271270731
1565784000	5.058	5.043266290241946
1565784600	5.06	5.049580965960784
1565785200	5.056	5.052828907165245
1565785800	5.068	5.050571621111883
1565786400	5.071	5.059520798738738
1565787000	5.063	5.063670106855495
1565787600	5.076	5.0582711461342855
1565788200	5.074	5.067384657423291
1565788800	5.064	5.067603256569172
1565789400	5.047	5.059692243941907
1565790000	5.053	5.044119524452481
1565790600	5.056	5.045183285797973
1565791200	5.052	5.047785994618746
1565791800	5.04	5.045251477665662
1565792400	5.025	5.035471280601705
1565793000	5.047	5.021357020529486
1565793600	5.055	5.035923433875004
1565794200	5.012	5.045426542181755
1565794800	5.009	5.013339599488908
1565795400	5.009	5.004181309944203
1565796000	4.991	5.001790380917788
1565796600	5.008	4.986629153934887
1565797200	4.993	4.997366334544512
1565797800	4.979	4.987873286627808
1565798400	4.998	4.975260334731958
1565799000	4.961	4.987885546575876
1565799600	4.959	4.9605504806309995
1565800200	4.98	4.953452289683749
1565800800	5.007	4.968703012194292
1565801400	5.008	4.994120125665526
1565802000	5.016	5.001004838688157
1565802600	5.022	5.0092035681505935
1565803200	5.022	5.01602090372565
1565803800	5.02	5.016916935459919
1565804400	5.015	5.014927620274756
1565805000	5.015	5.010021638277599
1565805600	5.006	5.008836581017215
1565806200	5.005	5.001118503857517
1565806800	5.012	4.9986064695827075
1565807400	5.012	5.003755412864459
1565808000	5.021	5.004990038081894
1565808600	4.993	5.012770387200268
1565809200	4.976	4.991929840492003
1565809800	4.974	4.973715929274894
1565810400	4.99	4.967823823503481
1565811000	4.995	4.979199821554082
1565811600	4.998	4.986154235369984
1565812200	5.003	4.990609393229208
1565812800	4.983	4.996141135620112
1565813400	5.009	4.981145321289496
1565814000	5.013	4.998622553807109
1565814600	5.023	5.005144776168453
1565815200	5.027	5.014873376327907
1565815800	5.019	5.020319796590612
1565816400	5.03	5.01495642658727
1565817000	5.026	5.022592867204024
1565817600	5.027	5.0203562315626336
1565818200	5.025	5.020674096576784
1565818800	5.029	5.019019222384713
1565819400	5.02	5.0217878903616535
1565820000	5.016	5.015214448900264
1565820600	5.02	5.010413748572239
1565821200	5.004	5.01261214262754
1565821800	4.941	5.000121158513706
1565822400	4.927	4.946503871515439
1565823000	4.92	4.9234670274871775
1565823600	4.935	4.912654750867625
1565824200	4.921	4.922935177000527
1565824800	4.965	4.914736521010083
1565825400	4.979	4.949964799762609
1565826000	5.006	4.969384867406646
1565826600	4.997	4.995831753651312
1565827200	5.003	4.994022328041074
1565827800	4.988	4.99821721795283
1565828400	4.978	4.986396666389821
1565829000	4.997	4.974634067314547
1565829600	5.001	4.987078699330933
1565830200	4.998	4.99272577566032
1565830800	5.005	4.992074076271131
1565831400	5.005	4.997708358406939
1565832000	4.995	4.998965551626048
1565832600	4.995	4.991068267497728
1565833200	4.986	4.9890244839924796
1565833800	4.989	4.981171386828848
1565834400	4.993	4.981902990799963
1565835000	4.988	4.985274492291688
1565835600	4.97	4.982147575703789
1565836200	4.976	4.967162641663009
1565836800	4.978	4.968747505402518
1565837400	4.987	4.970620237465006
1565838000	4.993	4.9783990540782845
1565838600	4.998	4.985174474813707
1565839200	5.018	4.990930763499067
1565839800	5.025	5.008450541652293
1565840400	5.034	5.017659821136005
1565841000	5.005	5.026916160277671
1565841600	5.017	5.005329830612293
1565842200	5.052	5.009900292838522
1565842800	5.036	5.0383504757003355
1565843400	5.047	5.031648340356069
1565844000	5.055	5.039542868385939
1565844600	5.055	5.047431629618211
1565845200	5.074	5.049180737738564
1565845800	5.075	5.064457962727816
1565846400	5.061	5.06822517764635
1565847000	5.052	5.058159566324516
1565847600	5.077	5.048315797309896
1565848200	5.065	5.065574415666012
1565848800	5.043	5.059702829899459
1565849400	5.039	5.040880392174718
1565850000	5.028	5.033607366623595
1565850600	5.039	5.022859990183576
1565851200	5.033	5.029401982036339
1565851800	5.018	5.0260920302425625
1565852400	5.094	5.013862495229071
1565853000	5.086	5.072562981635466
1565853600	5.087	5.079078144256734
1565854200	5.065	5.082277875485502
1565854800	5.04	5.065052912093088
1565855400	5.035	5.04028823121471
1565856000	5.03	5.030110675995605
1565857200	5.029	5.022470186001159
1565857800	5.023	5.020834657638142
1565858400	4.994	5.016189692191134
1565859000	4.994	4.99233070531388
1565860200	4.993	4.98745760864922
1565860800	4.991	4.985445235550376
1565861400	5.013	4.983638992822998
1565862000	5.017	5.0015322450421085
1565862600	5.013	5.008995043860091
1565863200	5.011	5.007940412410022
1565863800	4.993	5.005975918737483
1565864400	4.931	4.9907146375823075
1565865000	4.921	4.9369025712031345
1565865600	4.933	4.916661605668925
1565866200	4.937	4.921901335984801
1565866800	4.976	4.9268364773528255
1565867400	4.988	4.9608271368626795
1565868000	4.979	4.97857519502365
1565868600	5.007	4.976007392646871
1565869200	4.997	4.997742369875717
1565869800	4.998	4.993558638509351
1565870400	4.995	4.9931602407177635
1565871000	5.001	4.9899220562085995
1565871600	5.031	4.993802262425763
1565872200	5.018	5.018807328139678
1565872800	5.016	5.013609392955531
1565873400	5.012	5.011315147155241
1565874000	5.024	5.007269905821643
1565874600	5.033	5.0156076846068975
1565875200	5.027	5.024469814512751
1565875800	5.035	5.02152158967678
1565876400	5.038	5.027678766598805
1565877000	5.052	5.031211500266248
1565877600	5.051	5.043136734762269
1565878200	5.049	5.044815300599255
1565878800	5.056	5.043552248010072
1565879400	5.063	5.048818456098528
1565880000	5.068	5.055213133379006
1565880600	5.173	5.060611016488787
1565881200	5.191	5.145429657961488
1565881800	5.188	5.179178751328398
1565882400	5.19	5.185873965981427
1565883000	5.186	5.188324226669872
1565883600	5.184	5.183830819709674
1565884200	5.175	5.17989444449444
1565884800	5.175	5.169932998359229
1565885400	5.168	5.167686263171843
1565886000	5.15	5.161770714044807
1565886600	5.166	5.146115408708132
1565887200	5.161	5.155272548883969
1565887800	5.154	5.1534810667315405
1565888400	5.154	5.147949601100378
1565889000	5.171	5.146920388465198
1565889600	5.163	5.159988083330258
1565890200	5.171	5.15708612511078
1565890800	5.167	5.162688877057841
1565891400	5.141	5.1609392544407555
1565892000	5.148	5.139755668024668
1565892600	5.118	5.140208930216469
1565893200	5.104	5.115899660628797
1565893800	5.104	5.099288387974142
1565894400	5.101	5.095662124601776
1565895000	5.082	5.092523401971766
1565895600	5.142	5.077583679217005
1565896200	5.114	5.122281591574866
1565896800	5.109	5.11072895162091
1565897400	5.13	5.104710343153532
1565898000	5.141	5.119901585581099
1565898600	5.144	5.131328303611045
1565899200	5.157	5.136987523648354
1565899800	5.154	5.147976061793074
1565900400	5.147	5.148508553440273
1565901000	5.159	5.142801877803436
1565901600	5.155	5.150359572976635
1565902200	5.153	5.148580695813578
1565902800	5.16	5.14667090086188
1565903400	5.159	5.151651703556713
1565904000	5.15	5.151955373763496
1565904600	5.152	5.1450654007547385
1565905200	5.154	5.144808197019702
1565905800	5.152	5.146256219852248
1565906400	5.163	5.145053968050305
1565907000	5.159	5.153564730509401
1565907600	5.161	5.152468268899321
1565908200	5.169	5.153969743905403
1565908800	5.165	5.160541908857332
1565909400	5.161	5.158751518580854
1565910000	5.165	5.15526748621435
1565910600	5.162	5.15732743476997
1565911200	5.157	5.1553690941213395
1565911800	5.158	5.150965727375151
1565912400	5.15	5.150651235654424
1565913000	5.136	5.144252378120253
1565913600	5.139	5.131715743348662
1565914200	5.142	5.131096124759564
1565914800	5.119	5.1333391283877265
1565915400	5.119	5.115859387975362
1565916000	5.125	5.11204003325226
1565916600	5.109	5.115931440565122
1565917200	5.116	5.104265839915381
1565917800	5.099	5.107494617938103
1565918400	5.12	5.094682352212829
1565919000	5.134	5.108793432130096
1565919600	5.14	5.123232363668352
1565920800	5.162	5.131541617322682
1565921400	5.178	5.15147831965797
1565922000	5.174	5.168413143490918
1565922600	5.172	5.169381159375054
1565923200	5.168	5.167468586860186
1565923800	5.165	5.1631368146403736
1565924400	5.182	5.159193603384489
1565925000	5.193	5.171285178715098
1565925600	5.181	5.182803158803235
1565926200	5.188	5.176496851294659
1565926800	5.181	5.180604954032886
1565927400	5.17	5.1756743879892895
1565928000	5.174	5.165573509977205
1565928600	5.178	5.166100279879932
1565929200	5.179	5.16914298822355
1565929800	5.188	5.171107114257186
1565930400	5.189	5.178810110283443
1565931000	5.188	5.181580918385486
1565931600	5.193	5.181579529279998
1565932200	5.191	5.185330564446711
1565932800	5.191	5.184410237870011
1565933400	5.189	5.184158214079823
1565934000	5.19	5.182352863878144
1565934600	5.183	5.182628428234755
1565935200	5.179	5.177198873571187
1565935800	5.178	5.17264617801538
1565936400	5.169	5.170802002683984
1565937000	5.169	5.163211275563653
1565937600	5.168	5.16156049565763
1565938200	5.17	5.1604156059978195
1565938800	5.174	5.161916557623566
1565939400	5.175	5.165670080704411
1565940000	5.119	5.167432960291487
1565940600	5.117	5.123616976867629
1565941200	5.107	5.111446011684597
1565941800	5.116	5.100207246318047
1565942400	5.135	5.1047437104545645
1565943000	5.13	5.122109633255313
1565943600	5.136	5.122641905461274
1565944800	5.151	5.128671484498488
1565945400	5.152	5.141582082936765
1565946000	5.156	5.145228972419744
1565946600	5.159	5.149153492329413
1565947200	5.164	5.152065668594878
1565947800	5.168	5.156578003569888
1565948400	5.172	5.160592398856134
1565949000	5.164	5.164447341423518
1565949600	5.168	5.1590269542810026
1565950200	5.165	5.1607176648913375
1565950800	5.167	5.1585293078826275
1565951400	5.165	5.159462601203132
1565952000	5.17	5.158172683070309
1565952600	5.172	5.161757928010351
1565953200	5.166	5.164371328856003
1565953800	5.143	5.160173168951647
1565954400	5.143	5.1410342375278475
1565955000	5.152	5.136252099420485
1565955600	5.151	5.142073203048722
1565956200	5.158	5.142780482211468
1565957400	5.16	5.149072772954783
1565958000	5.156	5.152350355285853
1565958600	5.168	5.15019138175646
1565959200	5.171	5.1590218358697
1565959800	5.163	5.163187336965091
1565960400	5.176	5.1579464037759815
1565961000	5.174	5.166892647437765
1565961600	5.164	5.16716619108199
1565962200	5.147	5.159397578775572
1565962800	5.153	5.143930566192724
1565963400	5.156	5.144678027209056
1565964000	5.152	5.147258777148122
1565964600	5.14	5.144789519735685
1565965200	5.125	5.13516521852531
1565965800	5.147	5.1210556221737065
1565966400	5.155	5.135253883208575
1565967000	5.073	5.144788125447628
1565967600	5.091	5.0820529831927574
1565968200	5.088	5.082207196530934
1565968800	5.09	5.07918370806755
1565969400	5.086	5.08022676938744
1565970000	5.084	5.078448621426999
1565970600	5.075	5.076636414800796
1565971200	5.075	5.070218456874106
1565971800	5.068	5.068116233590311
1565972400	5.05	5.0621462030030004
1565973000	5.066	5.0463912454449655
1565973600	5.061	5.055861267096567
1565974200	5.054	5.05397227518937
1565974800	5.054	5.048340194830931
1565975400	5.071	5.047311912887174
1565976000	5.063	5.060660395544978
1565976600	5.071	5.057462577081889
1565977200	5.067	5.063162021308921
1565977800	5.041	5.061303618274788
1565978400	5.048	5.039919849445358
1565979000	5.018	5.04061829550704
1565979600	5.004	5.01614138505119
1565980200	5.004	4.999638152645131
1565980800	5.001	4.996162230621232
1565981400	4.982	4.993160080563145
1565982000	5.042	4.9779293872174515
1565982600	5.014	5.023375551042361
1565983200	5.009	5.011098673526384
1565983800	5.03	5.005022942626785
1565984400	5.041	5.020388613688431
1565985000	5.044	5.032078876387458
1565985600	5.057	5.037359153139358
1565986200	5.054	5.048502921561904
1565986800	5.047	5.048891283515111
1565987400	5.059	5.043074192585143
1565988000	5.055	5.050837151735111
1565988600	5.053	5.0490123244502305
1565989200	5.06	5.047054876888947
1565989800	5.059	5.052124113922426
1565990400	5.05	5.052419811215279
1565991000	5.054	5.045375195100695
1565991600	5.052	5.04683620658
1565992200	5.063	5.045496343678041
1565992800	5.059	5.0540548741434534
1565993400	5.061	5.05279587760006
1565994000	5.069	5.054264136474043
1565994600	5.065	5.061054503555036
1565995800	5.065	5.05916431767731
1565996400	5.057	5.058808651133063
1565997000	5.058	5.052087841535875
1565997600	5.05	5.0513293028568835
1565998200	5.036	5.044630757068158
1565998800	5.039	5.031821726609438
1565999400	5.042	5.031530894965824
1566000600	5.019	5.033839739323809
1566001800	5.019	5.01613434018133
1566002400	5.017	5.0124596388624605
1566003000	5.025	5.0100651744360745
1566003600	5.009	5.016145572626022
1566004200	5.016	5.004813481313705
[truncated: 10,581 more rows]
