# Supplementary material for: A novel dissolved oxygen prediction model based on enhanced semi-naive Bayes for ocean ranches in northeast China
Source: PeerJ Comput Sci. 2021 Jun 11;7:e591. doi: 10.7717/peerj-cs.591 (PMC8205303; doi:10.7717/peerj-cs.591)
Supplement: Supplemental Information 1 — Source code for prediction algorithms built in Go, and source code for comparison algorithms and other related methods built in Python. [file peerj-cs-07-591-s001.zip › packet/Result-SVR/Result-SVR-8.csv]

1564267200	4.19	4.160352827268608
1564267800	4.257	4.185229385124894
1564268400	4.29	4.250074345812453
1564269000	4.279	4.289476698586325
1564269600	4.421	4.28458293347197
1564270200	4.291	4.402902558852687
1564270800	4.249	4.312840379672989
1564271400	4.306	4.259231379077129
1564272000	4.353	4.294303116036994
1564272600	4.341	4.3454159712843765
1564273200	4.425	4.340579725142698
1564273800	4.349	4.410045255958273
1564274400	4.301	4.359971581409273
1564275000	4.322	4.310925176520538
1564275600	4.293	4.3167410243915825
1564276200	4.257	4.295346530998055
1564276800	4.353	4.259067875747203
1564277400	4.426	4.33433896677148
1564278000	4.377	4.412807464165036
1564278600	4.493	4.384819196184273
1564279200	4.326	4.4761029606724145
1564279800	4.392	4.351810097805749
1564280400	4.404	4.385435164154014
1564281000	4.372	4.396499324965657
1564281600	4.433	4.376538033282956
1564282200	4.33	4.419774060303719
1564282800	4.553	4.34249873624973
1564283400	4.453	4.518804552634535
1564284000	4.537	4.462911813696818
1564284600	4.498	4.527509940241835
1564285200	4.572	4.499362752286407
1564285800	4.67	4.563268075046109
1564286400	4.782	4.65026998562723
1564287000	4.688	4.764085906401144
1564287600	4.55	4.702361165201627
1564288200	4.597	4.578430189581151
1564288800	4.571	4.591811413779798
1564289400	4.535	4.569601012425273
1564290000	4.426	4.534138627981179
1564290600	4.457	4.43512695943739
1564291200	4.419	4.446973940045094
1564291800	4.464	4.417357722279583
1564292400	4.515	4.452078528286245
1564293000	4.605	4.5008707046557435
1564293600	4.565	4.588765046291607
1564294200	4.582	4.569155994947442
1564294800	4.416	4.581228115690394
1564295400	4.567	4.4430580267813635
1564296000	4.493	4.542949451031425
1564296600	4.529	4.4965587981340285
1564297200	4.578	4.521094809056339
1564297800	4.711	4.563175434832657
1564298400	4.685	4.6880177135336965
1564299000	4.703	4.685226761192871
1564299600	4.688	4.7024200327682655
1564300200	4.633	4.6904695906086165
1564300800	4.603	4.643686329258125
1564301400	4.632	4.606434519893101
1564302000	4.676	4.622358257387841
1564302600	4.697	4.662090354785559
1564303200	4.732	4.687888244802762
1564303800	4.615	4.722294033865149
1564304400	4.541	4.631741126559496
1564305000	4.435	4.55375082976383
1564305600	4.595	4.449162464439517
1564306200	4.521	4.562393080181962
1564306800	4.602	4.52154218105466
1564307400	4.593	4.58542792049844
1564308000	4.495	4.587014268807788
1564308600	4.442	4.510448893652556
1564309200	4.294	4.449417858565343
1564309800	4.435	4.3138023522414635
1564310400	4.478	4.407704251208653
1564311000	4.536	4.4612915360773115
1564311600	4.364	4.5245890848804535
1564312200	4.498	4.384528988263199
1564312800	4.602	4.479239748230672
1564313400	4.662	4.579955269180022
1564314000	4.434	4.653913317171381
1564314600	4.621	4.467034632127514
1564315200	4.57	4.593482997335836
1564315800	4.601	4.57112758750842
1564316400	4.543	4.595995196190352
1564317000	4.469	4.545291052964211
1564317600	4.473	4.479385982399393
1564318200	4.595	4.468571587340626
1564318800	4.527	4.569351733303358
1564319400	4.553	4.531275700423526
1564320000	4.529	4.54678657960839
1564320600	4.494	4.5290608941933606
1564321200	4.542	4.499083575999454
1564321800	4.391	4.531080798113411
1564322400	4.398	4.410412493555766
1564323000	4.501	4.394287413228788
1564323600	4.456	4.477916050203042
1564324200	4.402	4.458426939500742
1564324800	4.47	4.4066764110244225
1564325400	4.375	4.45607841512029
1564326000	4.492	4.387053889128062
1564326600	4.502	4.472520173429525
1564327200	4.363	4.494146172157761
1564327800	4.295	4.383998216710111
1564328400	4.457	4.304069969310735
1564329600	4.409	4.427746706991076
1564330200	4.344	4.410692742559328
1564330800	4.338	4.350902349738246
1564331400	4.316	4.3342822679228075
1564332000	4.379	4.31811167188452
1564332600	4.361	4.366759726462754
1564333200	4.427	4.358871178227817
1564333800	4.513	4.416088723061552
1564334400	4.539	4.498029774956226
1564335000	4.455	4.536972917244183
1564335600	4.405	4.469833054814046
1564336200	4.535	4.415443350381536
1564336800	4.313	4.513290977705574
1564337400	4.422	4.3438917584388275
1564338000	4.41	4.403122006259634
1564338600	4.321	4.402423810077888
1564339200	4.238	4.332861408732968
1564339800	4.333	4.244744987616382
1564340400	4.389	4.3137864276389415
1564341000	4.372	4.375401622459203
1564341600	4.339	4.372279736176281
1564342200	4.171	4.341255240342908
1564342800	4.313	4.196089077557815
1564343400	4.29	4.291073829984283
1564344000	4.327	4.286656609872568
1564344600	4.207	4.320680191782784
1564345200	4.09	4.218038700286061
1564345800	4.408	4.106803796600978
1564346400	4.465	4.3568249808839985
1564347000	4.274	4.45298416649403
1564347600	4.353	4.303819387831624
1564348200	4.366	4.338981610106662
1564348800	4.293	4.365064199316652
1564349400	4.311	4.306452610126138
1564350000	4.297	4.3020631610065845
1564350600	4.23	4.295137671602149
1564351200	4.36	4.238022442541291
1564351800	4.331	4.3369238337289975
1564352400	4.255	4.331691597599423
1564353000	4.265	4.2666974901690224
1564353600	4.196	4.260814033893795
1564354200	4.184	4.204953000778529
1564354800	4.425	4.183459015900494
1564355400	4.205	4.383378388955174
1564356000	4.136	4.233849717411409
1564356600	4.121	4.146671962270601
1564357200	3.978	4.1174265174157965
1564357800	3.916	3.9963933213216056
1564358400	4.052	3.9141861136505423
1564359000	4.03	4.0195618201522025
1564359600	3.98	4.028411195448501
1564360200	3.878	3.9838544759755656
1564360800	4.029	3.885261852924202
1564361400	3.935	4.008313495794628
1564362000	4.004	3.9461758570734218
1564362600	4.033	3.99324990263293
1564363200	4.278	4.02358254919476
1564363800	4.306	4.251153376177495
1564364400	4.203	4.30857993360629
1564365000	4.318	4.2257819645080845
1564365600	4.395	4.306588738672898
1564366200	4.404	4.389813223000328
1564366800	4.516	4.410018320568188
1564367400	4.466	4.498841942339322
1564368000	4.404	4.4757880484597505
1564368600	4.401	4.419006039667544
1564369200	4.221	4.402057719689306
1564369800	4.362	4.247747589462838
1564370400	4.371	4.336802759777278
1564371000	4.467	4.3600866919905075
1564371600	4.328	4.45196941890396
1564372200	4.368	4.3425972100934285
1564372800	4.413	4.364193680639324
1564373400	4.238	4.403319813684644
1564374000	4.077	4.264772538191725
1564374600	4.272	4.096519329333693
1564375200	4.243	4.235732163516536
1564375800	4.315	4.240129472455271
1564376400	4.5	4.302858782410624
1564377000	4.324	4.465896010114484
1564377600	4.262	4.353422474388879
1564378200	4.282	4.277174599761199
1564378800	4.427	4.276515001879077
1564379400	4.351	4.403824091632589
1564380000	4.37	4.357904394691524
1564380600	4.421	4.364925454658807
1564381200	4.378	4.410954638361187
1564381800	4.323	4.386875550086994
1564382400	4.097	4.331094667836978
1564383000	4.227	4.127775499745308
1564383600	4.043	4.204409770974405
1564384200	4.244	4.05862253240805
1564384800	4.244	4.210498232007231
1564385400	4.267	4.231864980708604
1564386000	4.232	4.267656691616591
1564386600	4.387	4.233988830422875
1564387200	4.354	4.366799192031218
1564387800	4.382	4.360419157746124
1564388400	4.463	4.3815611790490685
1564389000	4.429	4.450001538258997
1564389600	4.37	4.437850801199556
1564390200	4.359	4.381271208338046
1564390800	4.38	4.359799307440329
1564391400	4.196	4.375195210856699
1564392000	4.347	4.219980799670441
1564392600	4.454	4.320410597637528
1564393200	4.408	4.430083951216561
1564393800	4.474	4.415781937808076
1564394400	4.372	4.46200972589395
1564395000	4.414	4.387795469730284
1564395600	4.349	4.411083165630557
1564396200	4.384	4.3556763349312195
1564396800	4.411	4.377132755759892
1564397400	4.329	4.401605111439486
1564398000	4.336	4.339151807979735
1564398600	4.615	4.3328544357965955
1564399200	4.409	4.568084119504673
1564399800	4.044	4.437645489046168
1564400400	4.192	4.099484140790802
1564401000	4.52	4.168899951135922
1564401600	4.489	4.456024555265615
1564402200	4.399	4.490219420761565
1564402800	4.28	4.40399221931901
1564403400	4.269	4.297868947874312
1564404000	4.298	4.276879339165153
1564404600	4.17	4.289087791914889
1564405200	4.151	4.1813374031896355
1564405800	4.2	4.1468324621643715
1564406400	4.291	4.186492175195396
1564407000	4.263	4.27586221653141
1564407600	4.074	4.264561401036066
1564408200	4.251	4.099212570834316
1564408800	4.259	4.225377114063596
1564409400	3.949	4.254683678038768
1564410000	3.79	3.992607860556378
1564410600	3.989	3.801946103368346
1564411200	3.786	3.9502972602564688
1564411800	3.621	3.802354986328835
1564412400	3.483	3.622862377236773
1564413000	3.425	3.4720776895343968
1564413600	3.818	3.4126852542371227
1564414200	3.838	3.75682781317088
1564414800	4.086	3.8314663470101666
1564416000	3.803	4.059008888887554
1564416600	4.184	3.831002836169225
1564417200	4.334	4.145342152568081
1564417800	4.243	4.328543961017387
1564418400	3.997	4.280985071493676
1564419000	4.208	4.031315563419961
1564419600	4.285	4.17565707166137
1564420200	4.113	4.272288564536301
1564420800	4.174	4.13975979510353
1564421400	4.223	4.157718625838443
1564422000	4.193	4.213620211455106
1564422600	4.113	4.200718556094864
1564423200	4.275	4.1201962757985395
1564423800	4.26	4.248988364728137
1564424400	4.295	4.261774633793706
1564425000	4.002	4.293133700844457
1564425600	4.018	4.040411526709507
1564426200	4.255	4.0162124457058095
1564426800	4.237	4.211131346503492
1564427400	4.205	4.2397234289546075
1564428000	4.284	4.206539727311521
1564428600	4.34	4.268404555272478
1564429200	4.353	4.337555910732834
1564429800	4.248	4.3566089411683855
1564430400	4.259	4.26356525506535
1564431000	4.256	4.2590588663587985
1564431600	4.188	4.255017265823572
1564432200	4.154	4.196137930005568
1564432800	4.043	4.153877040449873
1564433400	4.27	4.052898967153164
1564434000	4.225	4.234055765658897
1564434600	4.321	4.2260597363816235
1564435200	4.259	4.310408132454672
1564435800	4.142	4.263740585419763
1564436400	4.133	4.165185372609529
1564437000	4.145	4.13431912983817
1564437600	4.085	4.138392630694648
1564438200	4.273	4.089026673120057
1564438800	4.137	4.2410843024742935
1564439400	4.192	4.152176647368423
1564440000	4.169	4.187246692858828
1564440600	4.162	4.167900786051456
1564441200	4.028	4.166600189092983
1564441800	4.173	4.043763577635267
1564442400	4.154	4.14780815993504
1564443000	4.222	4.152529294395961
1564443600	4.168	4.214228237860001
1564444200	4.33	4.17161405613145
1564444800	4.122	4.310437622125533
1564445400	3.903	4.152293025211639
1564446000	4.096	3.9352045507371107
1564446600	4.206	4.0611086183305325
1564447200	4.057	4.184333388303285
1564447800	4.021	4.076182342267643
1564448400	4.152	4.016465533726
1564449000	4.128	4.132549965040427
1564449600	4.181	4.135281542392039
1564450200	4.045	4.172807819312135
1564450800	4.134	4.059468002937297
1564451400	4.144	4.12456355724024
1564452000	4.167	4.140213233965955
1564452600	4.02	4.165536898408016
1564453200	3.898	4.036765481822462
1564453800	3.828	3.9123683444028647
1564454400	3.98	3.8303572536056523
1564455000	4.027	3.949620777576068
1564455600	3.966	4.0145307097737
1564456200	3.975	3.9712542035178244
1564456800	3.932	3.971091668147226
1564457400	4.112	3.939880064744784
1564458000	4.092	4.0903817521812265
1564458600	4.074	4.094774753424949
1564459200	3.865	4.080233004725354
1564459800	3.77	3.891601860197418
1564460400	3.879	3.781293393959561
1564461000	4.127	3.8541785643168405
1564461600	3.894	4.087326739292376
1564462200	4.162	3.9212316485952745
1564462800	4.234	4.1243844130105
1564463400	4.208	4.2221344105814875
1564464000	4.064	4.230791302353495
1564464600	3.937	4.084170396158715
1564465200	3.808	3.9562225197006016
1564465800	3.921	3.8225936455887335
1564466400	4.051	3.8914537390900863
1564467000	4.08	4.023722315737799
1564467600	4.136	4.074889124393596
1564468200	4.246	4.127372518048971
1564468800	4.355	4.23605610885957
1564469400	3.784	4.352699339789432
1564470000	4.568	3.871941322570202
1564470600	4.376	4.44187745726823
1564471200	4.493	4.383620391022298
1564471800	4.392	4.487318654006765
1564472400	4.442	4.380615758434
1564473000	4.39	4.441805191721825
1564473600	4.315	4.392134800692091
1564474200	4.304	4.321333559313899
1564474800	4.173	4.301115149969001
1564475400	4.19	4.1870139882465915
1564476000	4.183	4.182043708667421
1564476600	4.218	4.175400480698799
1564477200	4.265	4.20911358101119
1564477800	4.258	4.25382932895473
1564478400	4.104	4.258120804531164
1564479000	4.113	4.1261513829998595
1564479600	4.069	4.110853954362347
1564480200	4.122	4.070721931898896
1564480800	4.032	4.1108640173241255
1564482000	4.076	4.036870503788767
1564482600	4.069	4.0670147342500655
1564483200	4.192	4.066180794664395
1564483800	4.055	4.176122391880202
1564484400	4.109	4.072256816909036
1564485000	4.06	4.102496552850974
1564485600	4.145	4.064172002286656
1564486200	4.232	4.135205781063147
1564486800	4.138	4.217097555087663
1564487400	4.19	4.152944253167114
1564488000	4.087	4.184511288595529
1564488600	4.057	4.10128820873872
1564489200	4.04	4.062934221772775
1564489800	3.908	4.03611321610105
1564490400	3.926	3.9206004341206437
1564491000	4.216	3.9162021102384625
1564491600	4.351	4.168801433960532
1564492200	4.383	4.336941807909359
1564492800	4.231	4.386262148272298
1564493400	4.369	4.255395705730731
1564494000	4.226	4.35936945368201
1564494600	4.305	4.252954737862893
1564495200	4.364	4.293680210238501
1564495800	4.187	4.346789601917674
1564496400	4.241	4.213246542449532
1564497000	4.235	4.2314798027966205
1564497600	4.368	4.229976792484631
1564498200	4.11	4.3487547663133075
1564498800	4.352	4.14128084936554
1564499400	4.25	4.316160325901256
1564500000	4.424	4.257174035522857
1564500600	4.145	4.403360849783834
1564501200	4.202	4.176717224069702
1564501800	4.195	4.195540371135447
1564502400	3.977	4.188436724022506
1564503000	4.075	4.006005188275519
1564503600	4.088	4.052917883187323
1564504200	4.412	4.075168557183494
1564504800	4.328	4.3684260720100765
1564505400	4.272	4.335292769811586
1564506000	4.215	4.286319419814998
1564506600	4.217	4.226473101016252
1564507200	4.164	4.222043809720098
1564507800	4.136	4.1693088826908
1564508400	4.095	4.13313136334463
1564509000	4.151	4.0948004211431765
1564509600	4.216	4.1394687764252485
1564510200	4.225	4.203692962386129
1564510800	4.21	4.223666934113035
1564511400	4.17	4.212529889972121
1564512000	4.141	4.177208686513255
1564512600	4.294	4.1466266207524445
1564513200	4.097	4.270271867048391
1564513800	4.099	4.1230363394634315
1564514400	4.335	4.097831753894267
1564515000	4.509	4.293928800043046
1564515600	4.429	4.48873202992228
1564516200	4.456	4.444289619387434
1564516800	4.397	4.453841282127109
1564517400	4.196	4.412339407796137
1564518000	4.326	4.235256686276937
1564518600	4.259	4.301763024383087
1564519200	4.313	4.259860512012834
1564519800	4.226	4.301947159448822
1564520400	4.185	4.229767332815594
1564521000	4.169	4.190131063378945
1564521600	4.246	4.167499510602831
1564522200	4.171	4.231225957409689
1564522800	4.27	4.177778698785763
1564524000	4.273	4.254073920068797
1564524600	4.286	4.269750650323628
1564525200	4.113	4.28772202695171
1564525800	4.071	4.136886479547798
1564526400	4.171	4.076484124367114
1564527000	4.293	4.151104895993154
1564527600	4.168	4.272385346100595
1564528200	4.119	4.182576065664206
1564528800	4.215	4.124098840102485
1564529400	4.224	4.200700155846855
1564530000	4.185	4.224719462859346
1564530600	4.146	4.189762531434833
1564531200	4.084	4.147627201941069
1564531800	4.021	4.09258010631653
1564532400	4.138	4.027438790608604
1564533000	3.965	4.115648595470763
1564533600	4.042	3.9829888520621854
1564534200	3.952	4.028415090684399
1564534800	3.949	3.955928806209813
1564535400	3.959	3.9491428365662866
1564536000	3.937	3.9506167014998588
1564536600	3.858	3.9366653594440075
1564537200	4.156	3.8647375845300393
1564537800	4.233	4.111817057324448
1564538400	4.247	4.225828531714506
1564539000	4.355	4.256196653627933
1564539600	4.304	4.342514334836341
1564540200	4.353	4.3231835992860645
1564540800	4.241	4.356405556082438
1564541400	4.3	4.258565217957451
1564542000	4.171	4.293227237745246
1564542600	4.191	4.186058982437958
1564543200	4.096	4.1858111575452455
1564543800	4.191	4.101962293889381
1564544400	4.201	4.174011663785647
1564545000	4.382	4.193428573706903
1564545600	4.24	4.357019905669599
1564546200	4.376	4.258024481761076
1564546800	4.349	4.361268180024972
1564547400	4.233	4.351901257549754
1564548000	4.124	4.256692400312059
1564548600	3.928	4.138193236059703
1564549200	3.83	3.9506290431556628
1564549800	4.167	3.8302256660072453
1564550400	4.434	4.1052693775700035
1564551000	4.255	4.393008199055208
1564551600	4.187	4.281172303753152
1564552200	4.197	4.195069091736214
1564552800	4.571	4.202255184198901
1564553400	4.465	4.51801564982583
1564554000	4.285	4.480440630778638
1564554600	4.33	4.31287473738612
1564555200	4.375	4.324501440306897
1564555800	4.211	4.368942374224931
1564556400	4.399	4.233121290206342
1564557000	4.507	4.361982472192518
1564557600	4.431	4.483690378656947
1564558200	4.329	4.444834080989343
1564558800	4.402	4.343537032024958
1564559400	4.337	4.39175191062951
1564560000	4.317	4.345400935626248
1564560600	4.393	4.317334205440377
1564561200	4.348	4.375180016768981
1564561800	4.37	4.351979089577944
1564562400	4.372	4.365603744239067
1564563000	4.269	4.368427220822453
1564563600	4.301	4.284252563905897
1564564200	4.279	4.29448939914971
1564564800	4.471	4.277715637383089
1564565400	4.383	4.440762372702022
1564566000	4.195	4.3914154458200745
1564566600	4.333	4.2242213499416925
1564567200	4.218	4.311437710674574
1564567800	4.258	4.232009043632397
1564568400	4.377	4.249692192729367
1564569000	4.131	4.349123462533234
1564569600	4.207	4.165148903012384
1564570200	4.137	4.195625043986346
1564570800	4.165	4.139125659176116
1564571400	4.176	4.160513866986009
1564572000	4.154	4.166255204327758
1564572600	4.124	4.154359322899801
1564573200	4.036	4.126376247873722
1564573800	4.067	4.045738360679412
1564574400	4.08	4.060092142900643
1564575000	4.112	4.073510038212702
1564575600	4.034	4.105723577174575
1564576200	3.982	4.041273271069832
1564576800	3.839	3.9876667538863635
1564577400	4.039	3.854154416558409
1564578000	4.321	4.0059098201027235
1564578600	4.327	4.278101768987476
1564579200	4.401	4.33498848020909
1564579800	4.435	4.394805855584573
1564580400	4.399	4.437877465730642
1564581000	4.488	4.4203778045643425
1564582800	4.31	4.4800533673829275
1564583400	4.284	4.338717258253298
1564584000	4.334	4.28958082963059
1564584600	4.266	4.320320174262016
1564585200	4.297	4.272254670287349
1564585800	4.157	4.28753328767584
1564586400	4.168	4.170559270890877
1564587000	4.198	4.164517902623353
1564587600	4.264	4.187172996757394
1564588200	4.156	4.252246749994793
1564588800	4.005	4.167256419439314
1564589400	4.231	4.023662023621074
1564590000	4.009	4.195671982059056
1564590600	4.091	4.036555669480683
1564591200	3.96	4.077045387295526
1564591800	3.954	3.964965762047512
1564592400	3.857	3.954922396746155
1564593000	4.022	3.860306654826608
1564593600	3.85	3.9922324014362145
1564594200	3.703	3.8655640885963174
1564594800	3.867	3.715397707340162
1564595400	3.302	3.8360625521623315
1564596000	3.233	3.358130716161246
1564596600	3.015	3.205078681937651
1564597200	3.035	2.9817038377991647
1564597800	2.907	2.9850885672750245
1564598400	2.532	2.8681018475707982
1564599000	2.948	2.4973292956273925
1564599600	3.758	2.899257830822876
1564600200	3.985	3.711547629311888
1564600800	4.029	3.9888773858506408
1564601400	3.969	4.000379833914173
1564602000	3.972	3.960613745108647
1564602600	4.101	3.990905349551725
1564603200	4.331	4.0909948103563885
1564603800	4.104	4.296515786919478
1564604400	4.176	4.141306689864227
1564605000	4.226	4.169232432821136
1564605600	4.258	4.218244078214639
1564606200	4.251	4.261776493919536
1564606800	4.496	4.249736069270462
1564607400	4.324	4.458657795442146
1564608000	4.26	4.350388330566409
1564608600	4.43	4.275582848160706
1564609200	4.201	4.400566301967537
1564609800	4.438	4.237107547751489
1564610400	4.497	4.4007139216435665
1564611000	4.326	4.475120988938201
1564611600	4.262	4.355173235853925
1564612200	4.154	4.270599940023003
1564612800	4.183	4.168550938810424
1564613400	4.263	4.174123483275617
1564614000	4.358	4.240951484978075
1564614600	4.175	4.340332183273374
1564615200	4.369	4.1970928840917345
1564615800	4.329	4.341990025371594
1564616400	4.342	4.332347841392265
1564617000	4.323	4.345697774210574
1564617600	4.381	4.321283573784919
1564618200	4.227	4.373570239481943
1564618800	4.294	4.248661589591373
1564619400	4.554	4.282358740868547
1564620000	4.535	4.508626176766224
1564620600	4.432	4.539431440781283
1564621200	4.384	4.448975793329895
1564621800	4.314	4.393184288462427
1564622400	4.449	4.328589847944127
1564623000	4.255	4.424057188277593
1564623600	4.2	4.276226720872609
1564624200	4.332	4.203665485942344
1564624800	4.269	4.3052122672326085
1564625400	4.42	4.275102527131047
1564626000	4.259	4.395619258480768
1564626600	4.182	4.275700249616771
1564627200	4.416	4.19652757472302
1564627800	4.536	4.376060287007374
1564628400	4.548	4.516619809408541
1564629000	4.474	4.548483456017057
1564629600	4.477	4.484022584844811
1564630200	4.412	4.482651312020067
1564630800	4.383	4.425645481280071
1564631400	4.405	4.3864008402063925
1564632000	4.486	4.395802392722409
1564632600	4.506	4.468837098355484
1564633200	4.343	4.498947268997222
1564633800	4.278	4.365917214994289
1564634400	4.168	4.288327443537324
1564635000	4.337	4.181229990706825
1564635600	4.196	4.305386456941107
1564636200	4.397	4.206302272519533
1564636800	4.32	4.366002959440694
1564637400	4.477	4.322438066733646
1564638000	4.545	4.4595523270304955
1564638600	4.264	4.530966273025126
1564639200	4.293	4.313098784629948
1564639800	4.35	4.292540526140944
1564640400	4.263	4.334636120951451
1564641000	4.394	4.2724155498168495
1564641600	4.582	4.367468376953215
1564642200	4.579	4.547601980454715
1564642800	4.633	4.580912798062572
1564643400	4.374	4.62889696347863
1564644000	4.35	4.4195827027232975
1564644600	4.474	4.362220906111718
1564645200	4.436	4.446967802723234
1564645800	4.556	4.435071389617587
1564646400	4.526	4.532511155209717
1564647000	4.2	4.524105991160134
1564647600	4.49	4.250259650308948
1564648200	4.461	4.44460198032833
1564648800	4.506	4.453636597771182
1564649400	4.447	4.498478299568747
1564650000	4.568	4.445602665708997
1564650600	4.505	4.550256402233489
1564651200	4.558	4.510634382820536
1564654200	4.61	4.5505844328132135
1564654800	4.575	4.597606771663327
1564655400	4.526	4.5806073306135
1564656000	4.474	4.53303964743621
1564656600	4.462	4.481139243421427
1564657200	4.403	4.460989244837866
1564657800	4.368	4.406797231223217
1564658400	4.393	4.367537923454383
1564659000	4.262	4.383069712978554
1564659600	4.342	4.275441703017973
1564660200	3.98	4.326205990040282
1564660800	3.749	4.022606871674213
1564661400	3.676	3.76664558523744
1564662000	3.613	3.659963230423579
1564662600	3.534	3.5898471883531204
1564663200	3.586	3.5112592258421884
1564663800	3.415	3.553230289020118
1564664400	3.342	3.4162552807504594
1564665000	3.179	3.333917718270301
1564665600	3.123	3.17218907342199
1564666200	3.265	3.1050000561155344
1564666800	4.242	3.2332605436463693
1564667400	4.446	4.130947296180925
1564668000	4.463	4.444493066519995
1564668600	4.397	4.4719563849911275
1564669200	4.263	4.421604431569296
1564669800	4.2	4.3180481644287
1564670400	4.251	4.228061872945051
1564671000	4.23	4.226876441675689
1564671600	4.263	4.225659101432287
1564672200	4.21	4.253022267297244
1564672800	4.324	4.212553891348815
1564673400	4.298	4.307818033576652
1564674000	4.023	4.300219835900444
1564674600	4.248	4.063418115832332
1564675800	4.202	4.212450153060797
1564676400	4.306	4.201475924171666
1564677000	4.291	4.293189578138689
1564677600	4.359	4.283358124258417
1564678200	3.942	4.353285366826539
1564678800	4.194	4.002405872179645
1564679400	4.276	4.153142712832453
1564680000	4.338	4.2500967266784935
1564680600	4.051	4.333739011512822
1564681200	4.195	4.079975432114628
1564681800	3.934	4.1743079607471705
1564682400	3.629	3.9668894997855384
1564683000	3.583	3.6607004083018486
1564683600	3.657	3.560709546662779
1564684200	4.164	3.621738677803057
1564684800	4.14	4.091574582021738
1564685400	3.892	4.136003715228102
1564686000	3.679	3.921015828780176
1564686600	3.526	3.7112214747208165
1564687200	3.691	3.5473508099023867
1564687800	3.783	3.647739076257033
1564688400	4.115	3.7522448050954904
1564689000	4.044	4.070657369134308
1564689600	4.238	4.046225150789589
1564690200	4.108	4.224725882350317
1564690800	4.017	4.1374890398431585
1564691400	4.049	4.044097588802141
1564692000	4.282	4.043309459284339
1564692600	4.572	4.244903734701245
1564693200	4.604	4.535116842879411
1564693800	4.513	4.608341746243799
1564694400	4.383	4.534173489328369
1564695000	4.332	4.417189905202449
1564695600	4.399	4.35163332795176
1564696200	4.263	4.384466811983037
1564696800	4.371	4.275580553843478
1564697400	4.291	4.349498557052227
1564698000	4.346	4.294555507952069
1564698600	4.295	4.337633439087904
1564699200	4.421	4.296877944490298
1564699800	4.348	4.402194876344076
1564700400	4.405	4.355123720387558
1564701000	4.426	4.398029726906246
1564701600	4.415	4.4199015249744935
1564702200	4.339	4.418767426282862
1564702800	4.369	4.349662845036193
1564703400	4.394	4.363222263998214
1564704000	4.344	4.387089963212768
1564704600	4.592	4.349325445706844
1564705200	4.421	4.5514416793661745
1564705800	4.483	4.4429338204853766
1564706400	4.473	4.47757446337531
1564707000	4.777	4.469768103235347
1564707600	4.697	4.72982043472026
1564708200	4.486	4.702492342794304
1564708800	4.481	4.524618601408519
1564709400	4.5	4.486819663264931
1564710000	4.51	4.494334134598024
1564710600	4.456	4.500240506159656
1564711200	4.507	4.455374523355665
1564711800	4.526	4.4943297178222945
1564712400	4.428	4.518155711825086
1564713000	4.53	4.4413560142730555
1564713600	4.436	4.511878138862942
1564714200	4.496	4.446042134344075
1564714800	4.524	4.4858000915235055
1564715400	4.533	4.513377307766196
1564716000	4.393	4.530461677293133
1564716600	4.464	4.411906384697264
1564717200	4.447	4.452016550147329
1564717800	4.28	4.444179307971842
1564718400	4.19	4.302366589083513
1564719000	4.124	4.197623409645726
1564719600	4.28	4.125524123006968
1564720200	4.228	4.249883651977469
1564720800	4.259	4.2269246422030236
1564721400	4.276	4.25223647813542
1564722000	4.22	4.269540053207227
1564722600	4.23	4.231288657500328
1564723200	4.235	4.228785825018584
1564723800	4.478	4.2315529826228895
1564724400	4.293	4.442274330943624
1564725000	4.196	4.318367349088254
1564725600	4.417	4.213335026255335
1564726200	4.188	4.380031865902788
1564726800	4.036	4.223051147215664
1564727400	4.329	4.055247532360546
1564728000	4.052	4.272622458596665
1564728600	3.91	4.086854910138371
1564729200	3.779	3.92332174246648
1564729800	4.13	3.7782124510835082
1564730400	4.093	4.0754676288846055
1564731000	4.129	4.090806613251126
1564731600	4.001	4.121649454441225
1564732200	4.191	4.011040585668346
1564732800	4.196	4.171934727486467
1564733400	4.317	4.1980761622444644
1564734000	4.575	4.304045225869558
1564734600	4.487	4.539116475387903
1564735200	4.571	4.511223054160616
1564735800	4.667	4.570107635317587
1564736400	4.573	4.656327046721377
1564737000	4.616	4.597411639926241
1564737600	4.718	4.61253160006862
1564738200	4.773	4.697768412289177
1564738800	4.786	4.761036042579152
1564739400	4.333	4.782334692273292
1564740000	4.203	4.409013649432325
1564740600	4.345	4.229821410002145
1564741200	4.258	4.3125254196732365
1564741800	4.295	4.2549813214928776
1564742400	4.487	4.279577382620366
1564743000	4.572	4.449356293987244
1564743600	4.545	4.556834321220398
1564744200	4.513	4.552692489819713
1564744800	4.48	4.521552229546345
1564745400	4.474	4.49070761920346
1564746000	4.379	4.476753447404984
1564746600	4.53	4.3909894139266115
1564747200	4.543	4.502143267458773
1564747800	4.592	4.5337210813656865
1564748400	4.545	4.583738955183944
1564749000	4.484	4.549144686107288
1564749600	4.493	4.495918278483499
1564750200	4.455	4.491062752830513
1564750800	4.357	4.457620329310589
1564751400	4.438	4.367502625103996
1564752000	4.353	4.420342550104509
1564752600	4.443	4.35911031064747
1564753200	4.37	4.426586296965897
1564753800	4.414	4.374225057672618
1564754400	4.371	4.407145424084776
1564755000	4.528	4.373122081230428
1564755600	4.638	4.503411389151352
1564756200	4.569	4.616685319066784
1564756800	4.429	4.5822408901480145
1564757400	4.393	4.453599518275491
1564758000	4.409	4.402680246524385
1564758600	4.381	4.403492384540577
1564759200	4.212	4.378519366272997
1564759800	4.491	4.2285256618188045
1564760400	4.342	4.444821503125364
1564761000	4.376	4.355536621620537
1564761600	4.371	4.3720334880842096
1564762200	4.31	4.3635369085344475
1564762800	4.352	4.321167926285641
1564763400	4.28	4.3427212282917615
1564764000	4.263	4.285750546094695
1564764600	4.214	4.263479818379305
1564765200	4.183	4.216141447534306
1564765800	4.315	4.184135488651075
1564766400	4.105	4.291412246326653
1564767000	4.249	4.130474060181605
1564767600	4.263	4.227548600732354
1564768200	4.356	4.253509331410518
1564768800	4.474	4.34724790888204
1564769400	4.263	4.453913539847068
1564770000	4.401	4.297290937613713
1564770600	4.12	4.385180884227118
1564771200	4.217	4.160856760499217
1564771800	4.258	4.202131493790937
1564772400	4.216	4.238735325467868
1564773000	4.241	4.220504298285558
1564773600	3.998	4.231684359601824
1564774200	4.141	4.027880189131973
1564774800	4.198	4.120080143092707
1564775400	4.167	4.180720530980005
1564776000	4.172	4.172736702675796
1564776600	4.25	4.166106991890697
1564777200	4.184	4.238463987232559
1564777800	4.191	4.196579705608735
1564778400	4.257	4.190548477482517
1564779000	4.262	4.245251759086708
1564779600	4.116	4.263089965620725
1564780200	4.206	4.136687621199724
1564780800	4.184	4.190955041716412
1564781400	4.326	4.1841932047717645
1564782000	4.273	4.306612150491427
1564782600	4.385	4.276114087062643
1564783200	4.503	4.3724326806699905
1564783800	4.401	4.4858208670698625
1564784400	4.468	4.423576898325577
1564785000	4.436	4.461750114637939
1564785600	4.428	4.440884381206949
1564786200	4.236	4.431994747989559
1564786800	4.359	4.262798611874876
1564787400	4.399	4.337423608693801
1564788000	4.406	4.38465257714433
1564788600	4.38	4.40340651480992
1564789200	4.417	4.378887883346099
1564789800	4.431	4.411286260928947
1564790400	4.542	4.428452774759451
1564791000	4.403	4.524675447679601
1564791600	4.367	4.4224751531417255
1564792200	4.486	4.374423985080277
1564792800	4.489	4.464077631160222
1564793400	4.427	4.485901540804669
1564794000	4.506	4.434061503687624
1564794600	4.514	4.490660986671399
1564795200	4.527	4.510607100344357
1564795800	4.549	4.525047033090837
1564796400	4.415	4.543057274070052
1564797000	4.497	4.435315687759167
1564797600	4.374	4.483818452108531
1564798200	4.424	4.387864859255215
1564798800	4.562	4.413734430013745
1564799400	4.315	4.532484755147365
1564800000	4.104	4.349048038794498
1564800600	4.114	4.133014449646662
1564801200	4.282	4.106366515179181
1564801800	5.039	4.247666945739122
1564802400	5.042	4.915929945289977
1564803000	5.019	5.042549390195812
1564803600	5.019	5.036053744646359
1564804200	5.017	5.034112203285097
1564804800	5.025	5.044242779607575
1564805400	5.009	5.031235953645692
1564806000	5.016	5.008599379977737
1565313000	4.999	5.0082405905349985
1565313600	5.02	4.995289544333969
1565314200	5.034	5.00949869029898
1565314800	5.04	5.023855750554027
1565315400	5.062	5.03204882418816
1565316000	5.078	5.051794691086061
1565316600	5.074	5.068880452944476
1565317200	5.072	5.069337542519325
1565317800	5.068	5.067887332682077
1565318400	5.065	5.063571053595417
1565319000	5.082	5.059617189950876
1565319600	5.093	5.07205786426359
1565320200	5.081	5.083463775760803
1565320800	5.088	5.0766864327783825
1565321400	5.081	5.08097159507845
1565322000	5.07	5.0759628340097045
1565322600	5.074	5.065849366795245
1565323200	5.078	5.066746228424755
1565323800	5.079	5.069785110533797
1565324400	5.088	5.07145532367989
1565325000	5.089	5.079368424692727
1565325600	5.088	5.08191454935532
1565326200	5.093	5.081810639305668
1565326800	5.091	5.085776579598109
1565327400	5.091	5.084816168679158
1565328000	5.089	5.084547668597405
1565328600	5.09	5.082827510122218
1565329200	5.083	5.083069005026899
1565329800	5.079	5.077554510730917
1565330400	5.078	5.073102341966144
1565331000	5.069	5.07124589584076
1565331600	5.069	5.063615950600788
1565332200	5.068	5.0620260393570025
1565332800	5.07	5.060918648849323
1565333400	5.074	5.062351117642352
1565334000	5.075	5.066120048465467
1565334600	5.019	5.067858877336879
1565335200	5.017	5.023468585861646
1565335800	5.007	5.011972723219378
1565336400	5.016	5.000855622305999
1565337000	5.035	5.00555780605166
1565337600	5.03	5.022913443935942
1565338200	5.036	5.023091837381697
1565338800	5.051	5.028520441268908
1565340000	5.052	5.042052670263333
1565340600	5.056	5.045475958539387
1565341200	5.059	5.049576879670702
1565341800	5.064	5.0526179488797345
1565342400	5.068	5.056922383351329
1565343000	5.072	5.061036016488261
1565343600	5.064	5.064986859419027
1565344200	5.068	5.059330282044375
1565344800	5.065	5.061177110457592
1565345400	5.067	5.05895854601271
1565346000	5.065	5.059956308976032
1565346600	5.07	5.058624844689067
1565347200	5.073	5.062275012612901
1565347800	5.072	5.06553152745592
1565348400	5.066	5.065540805187735
1565349000	5.043	5.060768520926368
1565349600	5.043	5.041214026150325
1565350200	5.052	5.036671576454693
1565350800	5.051	5.042649503705366
1565351400	5.058	5.0432762610331165
1565352000	5.06	5.0495733943371555
1565352600	5.056	5.052734895459004
1565353200	5.068	5.050305455766835
1565353800	5.071	5.059502576826432
1565354400	5.063	5.063695366304994
1565355000	5.076	5.05822676453132
1565355600	5.074	5.067445320760058
1565356200	5.064	5.067575071530285
1565356800	5.047	5.059642744940193
1565357400	5.053	5.044322048410886
1565358000	5.056	5.045273411050025
1565358600	5.052	5.04775148146512
1565359200	5.04	5.04535907116289
1565359800	5.025	5.035501489016116
1565360400	5.047	5.021324214679027
1565361000	5.055	5.035822545354884
1565361600	5.012	5.0454339297302715
1565362200	5.009	5.013366611787099
1565362800	5.009	5.00428197721396
1565363400	4.991	5.001782648396233
1565364000	5.008	4.986543244733778
1565364600	4.993	4.997624758878402
1565365200	4.979	4.987931767743614
1565365800	4.998	4.974874780944626
1565366400	4.961	4.987942539937081
1565367000	4.959	4.96055295087856
1565367600	4.98	4.95339442595531
1565368200	5.007	4.968927539564684
1565368800	5.008	4.993854050328883
1565369400	5.016	5.0007857213189055
1565370000	5.022	5.009243327386346
1565370600	5.022	5.015527811810001
1565371200	5.02	5.016809982868101
1565371800	5.015	5.0151283967383
1565372400	5.015	5.01028237663817
1565373000	5.006	5.008862188423881
1565373600	5.005	5.0012253745549025
1565374200	5.012	4.998696530297755
1565374800	5.012	5.003778153585493
1565375400	5.021	5.004946668483407
1565376000	4.993	5.012698295356128
1565376600	4.976	4.991937139018669
1565377200	4.974	4.97371855161118
1565377800	4.99	4.967957888659863
1565378400	4.995	4.979282240495584
1565379000	4.998	4.98614263958504
1565379600	5.003	4.990616720259436
1565380200	4.983	4.995832227281649
1565380800	5.009	4.980952818726065
1565381400	5.013	4.998606740872918
1565382000	5.023	5.005236814103457
1565382600	5.027	5.014795056751647
1565383200	5.019	5.020313252274034
1565383800	5.03	5.0149175666117545
1565384400	5.026	5.022379319483171
1565385000	5.027	5.020573617436458
1565385600	5.025	5.020687940274406
1565386200	5.029	5.019130154395387
1565386800	5.02	5.021798445198969
1565387400	5.016	5.015154878832592
1565388000	5.02	5.010538130804325
1565388600	5.004	5.0126103427253
1565389200	4.941	5.000150012594798
1565389800	4.927	4.946640236433845
1565390400	4.92	4.923757277002521
1565391000	4.935	4.912811934357138
1565391600	4.921	4.922981168791935
1565392200	4.965	4.914820395857539
1565392800	4.979	4.949801168025164
1565393400	5.006	4.968724449787903
1565394000	4.997	4.995421790140528
1565394600	5.003	4.993849914522695
1565395200	4.988	4.998247396038154
1565395800	4.978	4.9862708326938145
1565396400	4.997	4.975130744647714
1565397000	5.001	4.987263254568156
1565397600	4.998	4.992892330283229
1565398200	5.005	4.991950992292189
1565398800	5.005	4.997746986442521
1565399400	4.995	4.998763762005118
1565400000	4.995	4.990970175015578
1565400600	4.986	4.989239007300666
1565401200	4.989	4.9812414143771555
1565401800	4.993	4.981906951792676
1565402400	4.988	4.9853558822708575
1565403000	4.97	4.982126614918284
1565403600	4.976	4.967114386291993
1565404200	4.978	4.968804049624447
1565404800	4.987	4.9705679105904
1565405400	4.993	4.978394390826242
1565406000	4.998	4.985181522453592
1565406600	5.018	4.990803525115686
1565407200	5.025	5.008196186545961
1565407800	5.034	5.0175882692245395
1565408400	5.005	5.026812310234659
1565409000	5.017	5.005417131656358
1565409600	5.052	5.009990863469783
1565410200	5.036	5.038346384982601
1565410800	5.047	5.031677496780881
1565411400	5.055	5.039584215644309
1565412000	5.055	5.047457473870788
1565412600	5.074	5.048745408407786
1565413200	5.075	5.064523422643395
1565413800	5.061	5.068435579488735
1565414400	5.052	5.057946518449502
1565415000	5.077	5.048492592728575
1565415600	5.065	5.0656399758098845
1565416200	5.043	5.059663595780155
1565416800	5.039	5.041097633260519
1565417400	5.028	5.033737440941135
1565418000	5.039	5.0227948258296315
1565418600	5.033	5.029387394902702
1565419200	5.018	5.0263194968366545
1565419800	5.084	5.013763231307422
1565420400	5.094	5.064356349982543
1565421000	5.086	5.083388361515138
1565421600	5.087	5.08211756512975
1565422200	5.065	5.082912815697637
1565422800	5.05	5.064392041827313
1565423400	5.04	5.047734648527467
1565424000	5.035	5.035432506566194
1565424600	5.03	5.028038780867541
1565425200	5.029	5.022874825735356
1565425800	5.023	5.021375974543672
1565426400	4.994	5.016574769035934
1565427000	4.994	4.992523858932228
1565427600	4.993	4.987488980198446
1565428200	4.991	4.985493490455632
1565428800	5.013	4.983617101961935
1565429400	5.017	5.00154087325507
1565430000	5.013	5.008847310360738
1565430600	5.011	5.007579102356494
1565431200	4.993	5.005974867527662
1565431800	4.931	4.9907232855349974
1565432400	4.921	4.937080851049673
1565433000	4.933	4.917135769102126
1565433600	4.937	4.92213288175417
1565434200	4.976	4.926824610457031
1565434800	4.988	4.9608146764967405
1565435400	4.979	4.978253401500954
1565436000	5.007	4.975167551015836
1565436600	4.997	4.99756817863569
1565437200	4.998	4.993569043612365
1565437800	4.995	4.993164280349591
1565438400	5.001	4.990330322790225
1565439000	5.031	4.993870208740109
1565439600	5.018	5.018668702913779
1565440200	5.016	5.013742472055541
1565440800	5.012	5.011177392082407
1565441400	5.024	5.007310045701824
1565442000	5.033	5.0155321349279465
1565442600	5.027	5.0244940495248365
1565443200	5.035	5.02172080563007
1565443800	5.038	5.027532432424181
1565444400	5.052	5.031145016754331
1565445000	5.051	5.04301461841323
1565445600	5.049	5.044869996664342
1565446200	5.056	5.04358255055035
1565446800	5.063	5.04874391678861
1565447400	5.173	5.055224922223284
1565448000	5.191	5.143971920896188
1565448600	5.188	5.178481812410977
1565449200	5.19	5.185495010083178
1565449800	5.186	5.188466235153452
1565450400	5.184	5.183917923625533
1565451000	5.175	5.180002744462881
1565451600	5.175	5.1709880078775665
1565452800	5.168	5.167927252647394
1565453400	5.15	5.161841411248974
1565454000	5.166	5.146249509300551
1565454600	5.161	5.155362775379064
1565455200	5.154	5.153515336747664
1565455800	5.154	5.147919245609816
1565456400	5.171	5.147030596715936
1565457000	5.163	5.159916187864585
1565457600	5.171	5.156912315066348
1565458200	5.167	5.162838421500231
1565458800	5.141	5.160917183670546
1565459400	5.148	5.139734213914843
1565460000	5.118	5.14035031703095
1565460600	5.104	5.116177109504529
1565461200	5.104	5.099389147758347
1565461800	5.101	5.095934185851374
1565462400	5.082	5.0925683093075325
1565463000	5.142	5.077500918068108
1565463600	5.114	5.122358224728251
1565464200	5.109	5.110374086331228
1565464800	5.13	5.104535694101182
1565465400	5.141	5.119986713955426
1565466000	5.144	5.131093315056548
1565466600	5.157	5.136734837816603
1565467200	5.154	5.148428093370361
1565467800	5.147	5.14811934491179
1565468400	5.159	5.142728114637878
1565469000	5.155	5.150573118423319
1565469600	5.153	5.148658861756541
1565470200	5.16	5.146715164433222
1565470800	5.159	5.15180754376136
1565471400	5.15	5.151910710476711
1565472000	5.152	5.1450377323319945
1565472600	5.154	5.144980239997075
1565473200	5.152	5.146249918519679
1565473800	5.163	5.145059221720692
1565474400	5.159	5.153649790454576
1565475000	5.161	5.1524531234550475
1565475600	5.169	5.153886520239087
1565476200	5.165	5.160571719120741
1565476800	5.161	5.158744371518591
1565477400	5.165	5.155284921903204
1565478000	5.162	5.157469147139636
1565478600	5.157	5.15534993481101
1565479200	5.158	5.151035832176226
1565479800	5.15	5.150788203924043
1565480400	5.136	5.144270347750214
1565481000	5.139	5.131776985823867
1565481600	5.142	5.131243854959653
1565482200	5.119	5.133372982534982
1565482800	5.119	5.115890690085593
1565483400	5.117	5.112178253551759
1565484000	5.125	5.1095890450653325
1565484600	5.109	5.115424729487708
1565485200	5.116	5.104588031949411
1565485800	5.099	5.107735216836362
1565486400	5.12	5.0950002330963775
1565487000	5.134	5.108821674951736
1565487600	5.14	5.123233774164733
1565488200	5.162	5.13147221260822
1565488800	5.178	5.151246463492573
1565489400	5.174	5.168276356982955
1565490000	5.172	5.16903238819267
1565490600	5.168	5.167658863889864
1565491200	5.165	5.163280883520543
1565491800	5.182	5.1592730335546975
1565492400	5.193	5.171493607508456
1565493000	5.181	5.182891116907327
1565493600	5.188	5.1764364080707885
1565494200	5.181	5.180622326660181
1565494800	5.17	5.175650317494994
1565495400	5.174	5.165594171026092
1565496000	5.178	5.166364452247699
1565496600	5.179	5.169278068683386
1565497200	5.188	5.171037493814345
1565497800	5.189	5.178900354953234
1565498400	5.188	5.181506535353385
1565499000	5.193	5.181472033573977
1565499600	5.191	5.185387225022486
1565500200	5.191	5.184451935704274
1565500800	5.189	5.184197887469119
1565501400	5.19	5.182487958107796
1565502000	5.183	5.182678667388497
1565502600	5.179	5.17725686872069
1565503200	5.178	5.172772818762691
1565503800	5.169	5.170874753164857
1565504400	5.169	5.163293882531296
1565505000	5.168	5.16164486480854
1565505600	5.17	5.160508318448716
1565506200	5.174	5.161906759621458
1565506800	5.175	5.165683805356556
1565507400	5.119	5.167439389733125
1565508000	5.117	5.123662630016831
1565508600	5.107	5.111689697159937
1565509200	5.116	5.100414098833691
1565509800	5.13	5.104840706221968
1565510400	5.136	5.118277642937206
1565511000	5.151	5.126433302837565
1565511600	5.152	5.1408729359417835
1565512800	5.156	5.145356330269871
1565513400	5.159	5.149351671321281
1565514000	5.164	5.152480552918584
1565514600	5.168	5.156660569951521
1565515800	5.172	5.1606225385335724
1565516400	5.164	5.1645579500667775
1565517000	5.168	5.15904397929505
1565517600	5.165	5.16078316784684
1565518200	5.167	5.158590906554597
1565518800	5.165	5.159529734186988
1565519400	5.17	5.158262373934228
1565520000	5.173	5.1618123286261985
1565520600	5.172	5.165108577739366
1565521200	5.166	5.165151785125002
1565521800	5.143	5.160472326373362
1565522400	5.143	5.141073636879841
1565523000	5.152	5.136302349234278
1565523600	5.151	5.14208120474102
1565524200	5.158	5.142775710879136
1565524800	5.16	5.1491126716031275
1565525400	5.156	5.152295268638273
1565526000	5.168	5.149952894067739
1565526600	5.171	5.159025360761845
1565527200	5.163	5.16323302016252
1565527800	5.176	5.157929532241218
1565528400	5.174	5.166982739592215
1565529000	5.164	5.16716188395438
1565529600	5.147	5.159377741547625
1565530200	5.153	5.1441697730487315
1565530800	5.156	5.144799840237142
1565531400	5.152	5.147253790977833
1565532000	5.14	5.144935708325592
1565532600	5.125	5.135244744204937
1565533200	5.147	5.121063821571379
1565533800	5.155	5.135179340937825
1565534400	5.073	5.144817275222515
1565535000	5.091	5.082195147728769
1565535600	5.088	5.082447981596016
1565536200	5.09	5.079264445023336
1565536800	5.086	5.080092338619038
1565537400	5.084	5.078765272473073
1565538000	5.075	5.0766493004238615
1565538600	5.075	5.0694571556212065
1565539200	5.068	5.068320322897765
1565539800	5.05	5.062173663640847
1565540400	5.066	5.046478198174248
1565541000	5.054	5.0559055238243165
1565541600	5.054	5.048359247101143
1565542200	5.071	5.047003924907607
1565542800	5.063	5.060643055588131
1565543400	5.071	5.0571378770524165
1565544000	5.067	5.063184653576798
1565544600	5.041	5.061354799200426
1565545200	5.048	5.039815653192761
1565546400	5.018	5.040729302416068
1565547000	5.004	5.016390152073533
1565547600	5.004	4.999694666030421
1565548200	5.001	4.99639189982927
1565548800	4.982	4.993162816462619
1565549400	5.042	4.9777969883609385
1565550000	5.014	5.023423245540385
1565550600	5.009	5.0107214653270535
1565551200	5.03	5.004827330442811
1565551800	5.041	5.020460575333017
1565552400	5.044	5.031856879945874
1565553000	5.057	5.037112892556942
1565553600	5.054	5.048931911546954
1565554200	5.047	5.0484943986741335
1565554800	5.059	5.0429937383271035
1565555400	5.055	5.051037154264106
1565556000	5.053	5.049076529733386
1565556600	5.06	5.0470745405813755
1565557200	5.059	5.052250759361148
1565557800	5.05	5.052349176156618
1565558400	5.052	5.0453184124141774
1565559000	5.054	5.045372065717016
1565559600	5.052	5.0467068781402915
1565560200	5.063	5.045467462117504
1565560800	5.059	5.054155381801061
1565561400	5.061	5.0528460677068905
1565562000	5.069	5.054280579707701
1565562600	5.065	5.061024983432413
1565563200	5.061	5.059132900535895
1565563800	5.065	5.055589608525184
1565564400	5.062	5.057887435280606
1565565000	5.057	5.055744659771113
1565565600	5.058	5.051369867794972
1565566200	5.05	5.051186753904791
1565566800	5.036	5.04461789551814
1565567400	5.039	5.032033938607314
1565568000	5.042	5.031678551490271
1565568600	5.019	5.033890255626409
1565569200	5.019	5.016125788046417
1565569800	5.017	5.012556091656759
1565570400	5.025	5.010057627331223
1565571000	5.009	5.016018060532337
1565571600	5.016	5.004878013239998
1565572200	4.999	5.0082405905349985
1565572800	5.02	4.995289544333969
1565573400	5.034	5.00949869029898
1565574000	5.04	5.023855750554027
1565574600	5.062	5.03204882418816
1565575200	5.078	5.051794691086061
1565575800	5.074	5.068880452944476
1565576400	5.072	5.069337542519325
1565577000	5.068	5.067887332682077
1565577600	5.065	5.063571053595417
1565578200	5.082	5.059617189950876
1565578800	5.093	5.07205786426359
1565579400	5.081	5.083463775760803
1565580000	5.088	5.0766864327783825
1565580600	5.081	5.08097159507845
1565581200	5.07	5.0759628340097045
1565581800	5.074	5.065849366795245
1565582400	5.078	5.066746228424755
1565583000	5.079	5.069785110533797
1565583600	5.088	5.07145532367989
1565584200	5.089	5.079368424692727
1565584800	5.088	5.08191454935532
1565585400	5.093	5.081810639305668
1565586000	5.091	5.085776579598109
1565586600	5.091	5.084816168679158
1565587200	5.089	5.084547668597405
1565587800	5.09	5.082827510122218
1565588400	5.083	5.083069005026899
1565589000	5.079	5.077554510730917
1565589600	5.078	5.073102341966144
1565590200	5.069	5.07124589584076
1565590800	5.069	5.063615950600788
1565591400	5.068	5.0620260393570025
1565592000	5.07	5.060918648849323
1565592600	5.074	5.062351117642352
1565593200	5.075	5.066120048465467
1565593800	5.019	5.067858877336879
1565594400	5.017	5.023468585861646
1565595000	5.007	5.011972723219378
1565595600	5.016	5.000855622305999
1565596200	5.035	5.00555780605166
1565596800	5.03	5.022913443935942
1565597400	5.036	5.023091837381697
1565598000	5.051	5.028520441268908
1565599200	5.052	5.042052670263333
1565599800	5.056	5.045475958539387
1565600400	5.059	5.049576879670702
1565601000	5.064	5.0526179488797345
1565601600	5.068	5.056922383351329
1565602200	5.072	5.061036016488261
1565602800	5.064	5.064986859419027
1565603400	5.068	5.059330282044375
1565604000	5.065	5.061177110457592
1565604600	5.067	5.05895854601271
1565605200	5.065	5.059956308976032
1565605800	5.07	5.058624844689067
1565606400	5.073	5.062275012612901
1565607000	5.072	5.06553152745592
1565607600	5.066	5.065540805187735
1565608200	5.043	5.060768520926368
1565608800	5.043	5.041214026150325
1565609400	5.052	5.036671576454693
1565610000	5.051	5.042649503705366
1565610600	5.058	5.0432762610331165
1565611200	5.06	5.0495733943371555
1565611800	5.056	5.052734895459004
1565612400	5.068	5.050305455766835
1565613000	5.071	5.059502576826432
1565613600	5.063	5.063695366304994
1565614200	5.076	5.05822676453132
1565614800	5.074	5.067445320760058
1565615400	5.064	5.067575071530285
1565616000	5.047	5.059642744940193
1565616600	5.053	5.044322048410886
1565617200	5.056	5.045273411050025
1565617800	5.052	5.04775148146512
1565618400	5.04	5.04535907116289
1565619000	5.025	5.035501489016116
1565619600	5.047	5.021324214679027
1565620200	5.055	5.035822545354884
1565620800	5.012	5.0454339297302715
1565621400	5.009	5.013366611787099
1565622000	5.009	5.00428197721396
1565622600	4.991	5.001782648396233
1565623200	5.008	4.986543244733778
1565623800	4.993	4.997624758878402
1565624400	4.979	4.987931767743614
1565625000	4.998	4.974874780944626
1565625600	4.961	4.987942539937081
1565626200	4.959	4.96055295087856
1565626800	4.98	4.95339442595531
1565627400	5.007	4.968927539564684
1565628000	5.008	4.993854050328883
1565628600	5.016	5.0007857213189055
1565629200	5.022	5.009243327386346
1565629800	5.022	5.015527811810001
1565630400	5.02	5.016809982868101
1565631000	5.015	5.0151283967383
1565631600	5.015	5.01028237663817
1565632200	5.006	5.008862188423881
1565632800	5.005	5.0012253745549025
1565633400	5.012	4.998696530297755
1565634000	5.012	5.003778153585493
1565634600	5.021	5.004946668483407
1565635200	4.993	5.012698295356128
1565635800	4.976	4.991937139018669
1565636400	4.974	4.97371855161118
1565637000	4.99	4.967957888659863
1565637600	4.995	4.979282240495584
1565638200	4.998	4.98614263958504
1565638800	5.003	4.990616720259436
1565639400	5.013	4.995832227281649
1565640000	5.023	5.005118927863993
1565640600	5.027	5.015098642929192
1565641200	5.019	5.020414308096827
1565641800	5.03	5.014980942701647
1565642400	5.026	5.02242435685728
1565643000	5.027	5.020476540616834
1565643600	5.025	5.020744985338163
1565645400	5.029	5.019130154395387
1565646000	5.02	5.021798445198969
1565646600	5.016	5.015154878832592
1565647200	5.02	5.010538130804325
1565647800	5.004	5.0126103427253
1565648400	4.941	5.000150012594798
1565649000	4.927	4.946640236433845
1565649600	4.92	4.923757277002521
1565650200	4.935	4.912811934357138
1565650800	4.921	4.922981168791935
1565651400	4.965	4.914820395857539
1565652000	4.979	4.949801168025164
1565652600	5.006	4.968724449787903
1565653200	4.997	4.995421790140528
1565653800	5.003	4.993849914522695
1565654400	4.988	4.998247396038154
1565655000	4.978	4.9862708326938145
1565655600	4.997	4.975130744647714
1565656200	5.001	4.987263254568156
1565656800	4.998	4.992892330283229
1565657400	5.005	4.991950992292189
1565658000	5.005	4.997746986442521
1565658600	4.995	4.998763762005118
1565659200	4.995	4.990970175015578
1565659800	4.986	4.989239007300666
1565660400	4.989	4.9812414143771555
1565661000	4.993	4.981906951792676
1565661600	4.988	4.9853558822708575
1565662200	4.97	4.982126614918284
1565662800	4.976	4.967114386291993
1565663400	4.978	4.968804049624447
1565664000	4.987	4.9705679105904
1565664600	4.993	4.978394390826242
1565665200	4.998	4.985181522453592
1565665800	5.018	4.990803525115686
1565666400	5.025	5.008196186545961
1565667000	5.034	5.0175882692245395
1565667600	5.005	5.026812310234659
1565668200	5.017	5.005417131656358
1565668800	5.052	5.009990863469783
1565669400	5.036	5.038346384982601
1565670000	5.047	5.031677496780881
1565670600	5.055	5.039584215644309
1565671200	5.055	5.047457473870788
1565671800	5.074	5.048745408407786
1565672400	5.075	5.064523422643395
1565673000	5.061	5.068435579488735
1565673600	5.052	5.057946518449502
1565674200	5.077	5.048492592728575
1565674800	5.065	5.0656399758098845
1565675400	5.043	5.059663595780155
1565676000	5.039	5.041097633260519
1565676600	5.028	5.033737440941135
1565677200	5.039	5.0227948258296315
1565677800	5.033	5.029387394902702
1565678400	5.018	5.0263194968366545
1565679000	5.084	5.013763231307422
1565679600	5.094	5.064356349982543
1565680200	5.086	5.083388361515138
1565680800	5.087	5.08211756512975
1565681400	5.065	5.082912815697637
1565682000	5.05	5.064392041827313
1565682600	5.04	5.047734648527467
1565683200	5.035	5.035432506566194
1565683800	5.03	5.028038780867541
1565684400	5.029	5.022874825735356
1565685000	5.023	5.021375974543672
1565685600	4.994	5.016574769035934
1565686200	4.994	4.992523858932228
1565686800	4.993	4.987488980198446
1565687400	4.991	4.985493490455632
1565688000	5.013	4.983617101961935
1565688600	5.017	5.00154087325507
1565689200	5.013	5.008847310360738
1565689800	5.011	5.007579102356494
1565690400	4.993	5.005974867527662
1565691000	4.931	4.9907232855349974
1565691600	4.921	4.937080851049673
1565692200	4.933	4.917135769102126
1565692800	4.937	4.92213288175417
1565693400	4.976	4.926824610457031
1565694000	4.988	4.9608146764967405
1565694600	4.979	4.978253401500954
1565695200	5.007	4.975167551015836
1565695800	4.997	4.99756817863569
1565696400	4.998	4.993569043612365
1565697000	4.995	4.993164280349591
1565697600	5.001	4.990330322790225
1565698200	5.031	4.993870208740109
1565698800	5.016	5.018668702913779
1565699400	5.012	5.012132902586571
1565700000	5.024	5.007604440284125
1565700600	5.033	5.016138225804136
1565701200	5.027	5.024644804166867
1565701800	5.035	5.021850247962787
1565702400	5.038	5.027703420187202
1565703000	5.052	5.031019525676035
1565704200	5.051	5.04301461841323
1565704800	5.049	5.044869996664342
1565705400	5.056	5.04358255055035
1565706000	5.063	5.04874391678861
1565706600	5.068	5.055224922223284
1565707200	5.073	5.060578871274751
1565707800	5.091	5.0658013821257235
1565708400	5.088	5.08116536884245
1565709000	5.09	5.082163972166312
1565709600	5.086	5.08401762708261
1565710200	5.084	5.080973082958829
1565710800	5.075	5.078259397970231
1565711400	5.075	5.0703165239290735
1565712000	5.068	5.068320322897765
1565712600	5.05	5.062173663640847
1565713200	5.066	5.046478198174248
1565713800	5.061	5.0559055238243165
1565714400	5.054	5.053966021405172
1565715000	5.071	5.048261407459901
1565715600	5.063	5.060984676151137
1565716200	5.071	5.057205259914701
1565716800	5.067	5.063067456764275
1565717400	5.048	5.061283838882437
1565718000	5.018	5.045364531365588
1565718600	5.004	5.017863702578533
1565719800	5.004	5.000127073732928
1565720400	5.001	4.99593662682408
1565721000	4.982	4.99293456725396
1565721600	5.042	4.977554330337165
1565722200	5.009	5.023247264806797
1565723400	5.03	5.006689220234632
1565724000	5.041	5.02086978348133
1565724600	5.044	5.032698390871343
1565725200	5.057	5.037198399804991
1565725800	5.054	5.048862785415681
1565726400	5.047	5.048859748107596
1565727000	5.059	5.042690861871353
1565728200	5.055	5.051037154264106
1565728800	5.053	5.049076529733386
1565729400	5.06	5.0470745405813755
1565730000	5.059	5.052250759361148
1565730600	5.05	5.052349176156618
1565731200	5.052	5.0453184124141774
1565731800	5.054	5.045372065717016
1565732400	5.052	5.0467068781402915
1565733000	5.063	5.045467462117504
1565733600	5.059	5.054155381801061
1565734200	5.061	5.0528460677068905
1565734800	5.069	5.054280579707701
1565735400	5.065	5.061024983432413
1565736000	5.061	5.059132900535895
1565736600	5.065	5.055589608525184
1565737200	5.062	5.057887435280606
1565737800	5.057	5.055744659771113
1565738400	5.058	5.051369867794972
1565739000	5.05	5.051186753904791
1565739600	5.036	5.04461789551814
1565740200	5.039	5.032033938607314
1565740800	5.042	5.031678551490271
1565741400	5.019	5.033890255626409
1565742000	5.019	5.016125788046417
1565742600	5.017	5.012556091656759
1565743200	5.025	5.010057627331223
1565743800	5.009	5.016018060532337
1565744400	5.016	5.004878013239998
1565745000	4.999	5.0082405905349985
1565745600	5.02	4.995289544333969
1565746200	5.034	5.00949869029898
1565746800	5.04	5.023855750554027
1565747400	5.062	5.03204882418816
1565748000	5.078	5.051794691086061
1565748600	5.074	5.068880452944476
1565749200	5.072	5.069337542519325
1565749800	5.068	5.067887332682077
1565750400	5.065	5.063571053595417
1565751000	5.082	5.059617189950876
1565751600	5.093	5.07205786426359
1565752200	5.081	5.083463775760803
1565752800	5.088	5.0766864327783825
1565753400	5.081	5.08097159507845
1565754000	5.07	5.0759628340097045
1565754600	5.074	5.065849366795245
1565755200	5.078	5.066746228424755
1565755800	5.079	5.069785110533797
1565756400	5.088	5.07145532367989
1565757000	5.089	5.079368424692727
1565757600	5.088	5.08191454935532
1565758200	5.093	5.081810639305668
1565758800	5.091	5.085776579598109
1565759400	5.091	5.084816168679158
1565760000	5.089	5.084547668597405
1565760600	5.059	5.082827510122218
1565761200	5.064	5.058317167388247
1565761800	5.068	5.056758178593592
1565762400	5.072	5.059332173893229
1565763000	5.064	5.063199915754255
1565763600	5.068	5.058319770995767
1565764200	5.065	5.060529869543313
1565764800	5.067	5.058645146208718
1565778000	5.065	5.059956308976032
1565778600	5.07	5.058624844689067
1565779200	5.073	5.062275012612901
1565779800	5.072	5.06553152745592
1565780400	5.066	5.065540805187735
1565781000	5.043	5.060768520926368
1565781600	5.043	5.041214026150325
1565782200	5.052	5.036671576454693
1565782800	5.051	5.042649503705366
1565783400	5.058	5.0432762610331165
1565784000	5.06	5.0495733943371555
1565784600	5.056	5.052734895459004
1565785200	5.068	5.050305455766835
1565785800	5.071	5.059502576826432
1565786400	5.063	5.063695366304994
1565787000	5.076	5.05822676453132
1565787600	5.074	5.067445320760058
1565788200	5.064	5.067575071530285
1565788800	5.047	5.059642744940193
1565789400	5.053	5.044322048410886
1565790000	5.056	5.045273411050025
1565790600	5.052	5.04775148146512
1565791200	5.04	5.04535907116289
1565791800	5.025	5.035501489016116
1565792400	5.047	5.021324214679027
1565793000	5.055	5.035822545354884
1565793600	5.012	5.0454339297302715
1565794200	5.009	5.013366611787099
1565794800	5.009	5.00428197721396
1565795400	4.991	5.001782648396233
1565796000	5.008	4.986543244733778
1565796600	4.993	4.997624758878402
1565797200	4.979	4.987931767743614
1565797800	4.998	4.974874780944626
1565798400	4.961	4.987942539937081
1565799000	4.959	4.96055295087856
1565799600	4.98	4.95339442595531
1565800200	5.007	4.968927539564684
1565800800	5.008	4.993854050328883
1565801400	5.016	5.0007857213189055
1565802000	5.022	5.009243327386346
1565802600	5.022	5.015527811810001
1565803200	5.02	5.016809982868101
1565803800	5.015	5.0151283967383
1565804400	5.015	5.01028237663817
1565805000	5.006	5.008862188423881
1565805600	5.005	5.0012253745549025
1565806200	5.012	4.998696530297755
1565806800	5.012	5.003778153585493
1565807400	5.021	5.004946668483407
1565808000	4.993	5.012698295356128
1565808600	4.976	4.991937139018669
1565809200	4.974	4.97371855161118
1565809800	4.99	4.967957888659863
1565810400	4.995	4.979282240495584
1565811000	4.998	4.98614263958504
1565811600	5.003	4.990616720259436
1565812200	4.983	4.995832227281649
1565812800	5.009	4.980952818726065
1565813400	5.013	4.998606740872918
1565814000	5.023	5.005236814103457
1565814600	5.027	5.014795056751647
1565815200	5.019	5.020313252274034
1565815800	5.03	5.0149175666117545
1565816400	5.026	5.022379319483171
1565817000	5.027	5.020573617436458
1565817600	5.025	5.020687940274406
1565818200	5.029	5.019130154395387
1565818800	5.02	5.021798445198969
1565819400	5.016	5.015154878832592
1565820000	5.02	5.010538130804325
1565820600	5.004	5.0126103427253
1565821200	4.941	5.000150012594798
1565821800	4.927	4.946640236433845
1565822400	4.92	4.923757277002521
1565823000	4.935	4.912811934357138
1565823600	4.921	4.922981168791935
1565824200	4.965	4.914820395857539
1565824800	4.979	4.949801168025164
1565825400	5.006	4.968724449787903
1565826000	4.997	4.995421790140528
1565826600	5.003	4.993849914522695
1565827200	4.988	4.998247396038154
1565827800	4.978	4.9862708326938145
1565828400	4.997	4.975130744647714
1565829000	5.001	4.987263254568156
1565829600	4.998	4.992892330283229
1565830200	5.005	4.991950992292189
1565830800	5.005	4.997746986442521
1565831400	4.995	4.998763762005118
1565832000	4.995	4.990970175015578
1565832600	4.986	4.989239007300666
1565833200	4.989	4.9812414143771555
1565833800	4.993	4.981906951792676
1565834400	4.988	4.9853558822708575
1565835000	4.97	4.982126614918284
1565835600	4.976	4.967114386291993
1565836200	4.978	4.968804049624447
1565836800	4.987	4.9705679105904
1565837400	4.993	4.978394390826242
1565838000	4.998	4.985181522453592
1565838600	5.018	4.990803525115686
1565839200	5.025	5.008196186545961
1565839800	5.034	5.0175882692245395
1565840400	5.005	5.026812310234659
1565841000	5.017	5.005417131656358
1565841600	5.052	5.009990863469783
1565842200	5.036	5.038346384982601
1565842800	5.047	5.031677496780881
1565843400	5.055	5.039584215644309
1565844000	5.055	5.047457473870788
1565844600	5.074	5.048745408407786
1565845200	5.075	5.064523422643395
1565845800	5.061	5.068435579488735
1565846400	5.052	5.057946518449502
1565847000	5.077	5.048492592728575
1565847600	5.065	5.0656399758098845
1565848200	5.043	5.059663595780155
1565848800	5.039	5.041097633260519
1565849400	5.028	5.033737440941135
1565850000	5.039	5.0227948258296315
1565850600	5.033	5.029387394902702
1565851200	5.018	5.0263194968366545
1565851800	5.094	5.013763231307422
1565852400	5.086	5.072337252039851
1565853000	5.087	5.078775016893218
1565853600	5.065	5.0819637765231915
1565854200	5.04	5.065228851054592
1565854800	5.035	5.040244306929855
1565855400	5.03	5.030144780040077
1565856000	5.029	5.023164275963113
1565857200	5.023	5.020852838160397
1565857800	4.994	5.016256281678255
1565858400	4.994	4.992186558804903
1565859000	4.993	4.987352452990146
1565860200	4.991	4.985493490455632
1565860800	5.013	4.983617101961935
1565861400	5.017	5.00154087325507
1565862000	5.013	5.008847310360738
1565862600	5.011	5.007579102356494
1565863200	4.993	5.005974867527662
1565863800	4.931	4.9907232855349974
1565864400	4.921	4.937080851049673
1565865000	4.933	4.917135769102126
1565865600	4.937	4.92213288175417
1565866200	4.976	4.926824610457031
1565866800	4.988	4.9608146764967405
1565867400	4.979	4.978253401500954
1565868000	5.007	4.975167551015836
1565868600	4.997	4.99756817863569
1565869200	4.998	4.993569043612365
1565869800	4.995	4.993164280349591
1565870400	5.001	4.990330322790225
1565871000	5.031	4.993870208740109
1565871600	5.018	5.018668702913779
1565872200	5.016	5.013742472055541
1565872800	5.012	5.011177392082407
1565873400	5.024	5.007310045701824
1565874000	5.033	5.0155321349279465
1565874600	5.027	5.0244940495248365
1565875200	5.035	5.02172080563007
1565875800	5.038	5.027532432424181
1565876400	5.052	5.031145016754331
1565877000	5.051	5.04301461841323
1565877600	5.049	5.044869996664342
1565878200	5.056	5.04358255055035
1565878800	5.063	5.04874391678861
1565879400	5.068	5.055224922223284
1565880000	5.173	5.060578871274751
1565880600	5.191	5.145216153126185
1565881200	5.188	5.178560194953852
1565881800	5.19	5.1853746142414066
1565882400	5.186	5.188307137519873
1565883000	5.184	5.183711151176003
1565883600	5.175	5.179880859285959
1565884200	5.175	5.17094557271793
1565884800	5.168	5.167927252647394
1565885400	5.15	5.161841411248974
1565886000	5.166	5.146249509300551
1565886600	5.161	5.155362775379064
1565887200	5.154	5.153515336747664
1565887800	5.154	5.147919245609816
1565888400	5.171	5.147030596715936
1565889000	5.163	5.159916187864585
1565889600	5.171	5.156912315066348
1565890200	5.167	5.162838421500231
1565890800	5.141	5.160917183670546
1565891400	5.148	5.139734213914843
1565892000	5.118	5.14035031703095
1565892600	5.104	5.116177109504529
1565893200	5.104	5.099389147758347
1565893800	5.101	5.095934185851374
1565894400	5.082	5.0925683093075325
1565895000	5.142	5.077500918068108
1565895600	5.114	5.122358224728251
1565896200	5.109	5.110374086331228
1565896800	5.13	5.104535694101182
1565897400	5.141	5.119986713955426
1565898000	5.144	5.131093315056548
1565898600	5.157	5.136734837816603
1565899200	5.154	5.148428093370361
1565899800	5.147	5.14811934491179
1565900400	5.159	5.142728114637878
1565901000	5.155	5.150573118423319
1565901600	5.153	5.148658861756541
1565902200	5.16	5.146715164433222
1565902800	5.159	5.15180754376136
1565903400	5.15	5.151910710476711
1565904000	5.152	5.1450377323319945
1565904600	5.154	5.144980239997075
1565905200	5.152	5.146249918519679
1565905800	5.163	5.145059221720692
1565906400	5.159	5.153649790454576
1565907000	5.161	5.1524531234550475
1565907600	5.169	5.153886520239087
1565908200	5.165	5.160571719120741
1565908800	5.161	5.158744371518591
1565909400	5.165	5.155284921903204
1565910000	5.162	5.157469147139636
1565910600	5.157	5.15534993481101
1565911200	5.158	5.151035832176226
1565911800	5.15	5.150788203924043
1565912400	5.136	5.144270347750214
1565913000	5.139	5.131776985823867
1565913600	5.142	5.131243854959653
1565914200	5.119	5.133372982534982
1565914800	5.119	5.115890690085593
1565915400	5.125	5.112178253551759
1565916000	5.109	5.115942529706871
1565916600	5.116	5.104175959366891
1565917200	5.099	5.10761319142361
1565917800	5.12	5.094772121674879
1565918400	5.134	5.108603284068374
1565919000	5.14	5.123218627696471
1565919600	5.162	5.131454965424377
1565920800	5.178	5.151246463492573
1565921400	5.174	5.168276356982955
1565922000	5.172	5.16903238819267
1565922600	5.168	5.167658863889864
1565923200	5.165	5.163280883520543
1565923800	5.182	5.1592730335546975
1565924400	5.193	5.171493607508456
1565925000	5.181	5.182891116907327
1565925600	5.188	5.1764364080707885
1565926200	5.181	5.180622326660181
1565926800	5.17	5.175650317494994
1565927400	5.174	5.165594171026092
1565928000	5.178	5.166364452247699
1565928600	5.179	5.169278068683386
1565929200	5.188	5.171037493814345
1565929800	5.189	5.178900354953234
1565930400	5.188	5.181506535353385
1565931000	5.193	5.181472033573977
1565931600	5.191	5.185387225022486
1565932200	5.191	5.184451935704274
1565932800	5.189	5.184197887469119
1565933400	5.19	5.182487958107796
1565934000	5.183	5.182678667388497
1565934600	5.179	5.17725686872069
1565935200	5.178	5.172772818762691
1565935800	5.169	5.170874753164857
1565936400	5.169	5.163293882531296
1565937000	5.168	5.16164486480854
1565937600	5.17	5.160508318448716
1565938200	5.174	5.161906759621458
1565938800	5.175	5.165683805356556
1565939400	5.119	5.167439389733125
1565940000	5.117	5.123662630016831
1565940600	5.107	5.111689697159937
1565941200	5.116	5.100414098833691
1565941800	5.135	5.104840706221968
1565942400	5.13	5.122257404187364
1565943000	5.136	5.122580378979446
1565943600	5.151	5.128118987946811
1565944800	5.152	5.141503043510862
1565945400	5.156	5.145011977037259
1565946000	5.159	5.149198766191885
1565946600	5.164	5.152217182559491
1565947200	5.168	5.156475411640931
1565947800	5.172	5.1606225385335724
1565948400	5.164	5.1645579500667775
1565949000	5.168	5.15904397929505
1565949600	5.165	5.16078316784684
1565950200	5.167	5.158590906554597
1565950800	5.165	5.159529734186988
1565951400	5.17	5.158262373934228
1565952000	5.172	5.1618123286261985
1565952600	5.166	5.164320147694025
1565953200	5.143	5.160229248815228
1565953800	5.143	5.141108387060808
1565954400	5.152	5.136401612387326
1565955000	5.151	5.142139958673284
1565955600	5.158	5.142842500665138
1565956200	5.16	5.149135820152624
1565957400	5.156	5.152295268638273
1565958000	5.168	5.149952894067739
1565958600	5.171	5.159025360761845
1565959200	5.163	5.16323302016252
1565959800	5.176	5.157929532241218
1565960400	5.174	5.166982739592215
1565961000	5.164	5.16716188395438
1565961600	5.147	5.159377741547625
1565962200	5.153	5.1441697730487315
1565962800	5.156	5.144799840237142
1565963400	5.152	5.147253790977833
1565964000	5.14	5.144935708325592
1565964600	5.125	5.135244744204937
1565965200	5.147	5.121063821571379
1565965800	5.155	5.135179340937825
1565966400	5.073	5.144817275222515
1565967000	5.091	5.082195147728769
1565967600	5.088	5.082447981596016
1565968200	5.09	5.079264445023336
1565968800	5.086	5.080092338619038
1565969400	5.084	5.078765272473073
1565970000	5.075	5.0766493004238615
1565970600	5.075	5.0694571556212065
1565971200	5.068	5.068320322897765
1565971800	5.05	5.062173663640847
1565972400	5.066	5.046478198174248
1565973000	5.061	5.0559055238243165
1565973600	5.054	5.053966021405172
1565974200	5.054	5.048261407459901
1565974800	5.071	5.047376403561751
1565975400	5.063	5.060557259063842
1565976000	5.071	5.05725911594749
1565976600	5.067	5.063276268598474
1565977200	5.041	5.061249170929097
1565977800	5.048	5.039868047725157
1565978400	5.018	5.040729302416068
1565979000	5.004	5.016390152073533
1565979600	5.004	4.999694666030421
1565980200	5.001	4.99639189982927
1565980800	4.982	4.993162816462619
1565981400	5.042	4.9777969883609385
1565982000	5.014	5.023423245540385
1565982600	5.009	5.0107214653270535
1565983200	5.03	5.004827330442811
1565983800	5.041	5.020460575333017
1565984400	5.044	5.031856879945874
1565985000	5.057	5.037112892556942
1565985600	5.054	5.048931911546954
1565986200	5.047	5.0484943986741335
1565986800	5.059	5.0429937383271035
1565987400	5.055	5.051037154264106
1565988000	5.053	5.049076529733386
1565988600	5.06	5.0470745405813755
1565989200	5.059	5.052250759361148
1565989800	5.05	5.052349176156618
1565990400	5.054	5.0453184124141774
1565991000	5.052	5.046972981111539
1565991600	5.063	5.0454631541892745
1565992200	5.059	5.054013722246329
1565992800	5.061	5.052841896818855
1565993400	5.069	5.054220223928034
1565994000	5.065	5.0609572670232765
1565994600	5.065	5.059151874865809
1565995800	5.057	5.058787859277072
1565996400	5.058	5.052211111820775
1565997000	5.05	5.051308861830057
1565997600	5.036	5.044694614052321
1565998200	5.039	5.0319493671488384
1565998800	5.042	5.031578636991776
1565999400	5.019	5.0338659032416455
1566000600	5.019	5.016098594053423
1566001800	5.017	5.012556091656759
1566002400	5.025	5.010057627331223
1566003000	5.009	5.016018060532337
1566003600	5.016	5.004878013239998
1566004200	4.999	5.0082405905349985
[truncated: 10,580 more rows]
