# Supplementary material for: A novel dissolved oxygen prediction model based on enhanced semi-naive Bayes for ocean ranches in northeast China
Source: PeerJ Comput Sci. 2021 Jun 11;7:e591. doi: 10.7717/peerj-cs.591 (PMC8205303; doi:10.7717/peerj-cs.591)
Supplement: Supplemental Information 1 — Source code for prediction algorithms built in Go, and source code for comparison algorithms and other related methods built in Python. [file peerj-cs-07-591-s001.zip › packet/Result-SVR/Result-SVR-9.csv]

1564267200	4.257	4.185926906105213
1564267800	4.29	4.251206886665852
1564268400	4.279	4.28991446074764
1564269000	4.421	4.2849489975090105
1564269600	4.291	4.403355326085194
1564270200	4.249	4.312747055118656
1564270800	4.306	4.259885414940064
1564271400	4.353	4.2948959841362875
1564272000	4.341	4.34539668799995
1564272600	4.425	4.340573785576671
1564273200	4.349	4.411118693988255
1564273800	4.301	4.359830759668316
1564274400	4.322	4.310721663969456
1564275000	4.293	4.317046437390444
1564275600	4.257	4.295571923464573
1564276200	4.353	4.259281675325593
1564276800	4.426	4.3351923801740835
1564277400	4.377	4.412795571573732
1564278000	4.493	4.386191112114293
1564278600	4.326	4.477499739230987
1564279200	4.392	4.351833546871164
1564279800	4.404	4.385847094718364
1564280400	4.372	4.396636578671968
1564281000	4.433	4.376554140439527
1564281600	4.33	4.419712694408318
1564282200	4.553	4.343254823916283
1564282800	4.453	4.519054339429466
1564283400	4.537	4.463997271899479
1564284000	4.498	4.528157656765652
1564284600	4.572	4.499699131367884
1564285200	4.67	4.564259165371752
1564285800	4.782	4.6500816670220075
1564286400	4.688	4.765397807604205
1564287000	4.55	4.700660359737254
1564287600	4.597	4.5782494301013354
1564288200	4.571	4.592209596533745
1564288800	4.535	4.5691736057716525
1564289400	4.426	4.533311906027716
1564290000	4.457	4.434788346128832
1564290600	4.419	4.447033533867304
1564291200	4.464	4.417554177874682
1564291800	4.515	4.4535175229917146
1564292400	4.605	4.501133267292411
1564293000	4.565	4.590626895129639
1564293600	4.582	4.570616240160866
1564294200	4.416	4.582366247626618
1564294800	4.567	4.442749092207235
1564295400	4.493	4.543584871708833
1564296000	4.529	4.495923479367582
1564296600	4.578	4.521292675391054
1564297200	4.711	4.562809677532466
1564297800	4.685	4.689923738215937
1564298400	4.703	4.686080181653044
1564299000	4.688	4.703961337466401
1564299600	4.633	4.690253491623374
1564300200	4.603	4.643412773366613
1564300800	4.632	4.6061486598374675
1564301400	4.676	4.622396606257867
1564302000	4.697	4.66103720500238
1564302600	4.732	4.688844011735065
1564303200	4.615	4.723168140550585
1564303800	4.541	4.632281238321319
1564304400	4.435	4.553509509003395
1564305000	4.595	4.448603226905664
1564305600	4.521	4.562791687302395
1564306200	4.602	4.5207213782609355
1564306800	4.593	4.586386640508326
1564307400	4.495	4.588136392820605
1564308000	4.442	4.511318609601046
1564308600	4.294	4.4486716547722605
1564309200	4.435	4.313330851323454
1564309800	4.478	4.407890556522621
1564310400	4.536	4.46212477847906
1564311000	4.364	4.524417378914482
1564311600	4.498	4.385897915194563
1564312200	4.602	4.480598325021986
1564312800	4.662	4.580460848027104
1564313400	4.434	4.654708081441022
1564314000	4.621	4.4661105523019655
1564314600	4.57	4.594904475966308
1564315200	4.601	4.570747006080027
1564315800	4.543	4.596105290620793
1564316400	4.469	4.543859564226488
1564317000	4.473	4.4801996886077395
1564317600	4.595	4.468198884800835
1564318200	4.527	4.57084478188371
1564318800	4.553	4.52922251276993
1564319400	4.529	4.548298298680897
1564320000	4.494	4.529570930895227
1564320600	4.542	4.499329773926698
1564321200	4.391	4.531321614912889
1564321800	4.398	4.410523304940862
1564322400	4.501	4.394606027040402
1564323000	4.456	4.478771971493822
1564323600	4.402	4.458579405015698
1564324200	4.47	4.407474629748963
1564324800	4.375	4.457268861065421
1564325400	4.492	4.386998611316525
1564326000	4.502	4.473431209954551
1564326600	4.363	4.494409916496183
1564327200	4.295	4.3841815515587506
1564327800	4.457	4.303891186679536
1564328400	4.409	4.428621948368404
1564329600	4.344	4.41008934310975
1564330200	4.338	4.352010004617943
1564330800	4.316	4.3343383587960815
1564331400	4.379	4.3182222006376225
1564332000	4.361	4.3670727540351715
1564332600	4.427	4.359602765215843
1564333200	4.513	4.415391222632355
1564333800	4.539	4.499513488362169
1564334400	4.455	4.538164058974114
1564335000	4.405	4.470171595797576
1564335600	4.535	4.41576959119281
1564336200	4.313	4.513686407405755
1564336800	4.422	4.343147099472219
1564337400	4.41	4.403792543730249
1564338000	4.321	4.402098768441669
1564338600	4.238	4.333319973058426
1564339200	4.333	4.244672314148001
1564339800	4.389	4.3149108234949045
1564340400	4.372	4.374963482844932
1564341000	4.339	4.3746119759952835
1564341600	4.171	4.341348892457064
1564342200	4.313	4.195946719628712
1564342800	4.29	4.291124476217657
1564343400	4.327	4.2866254059606135
1564344000	4.207	4.320292237058331
1564344600	4.09	4.218422990918449
1564345200	4.408	4.107130106593443
1564345800	4.465	4.357817242771455
1564346400	4.274	4.45422642964964
1564347000	4.353	4.303221284570758
1564347600	4.366	4.340278125762594
1564348200	4.293	4.364900177411658
1564348800	4.311	4.304557524247585
1564349400	4.297	4.302826455376652
1564350000	4.23	4.29333204710859
1564350600	4.36	4.238179933293809
1564351200	4.331	4.3383399935255245
1564351800	4.255	4.331438522888529
1564352400	4.265	4.267392681975039
1564353000	4.196	4.261483293222736
1564353600	4.184	4.205135694244076
1564354200	4.425	4.183710599471222
1564354800	4.205	4.384686941568276
1564355400	4.136	4.232945956214817
1564356000	4.121	4.147801623415324
1564356600	3.978	4.1171214479321145
1564357200	3.916	3.996188552843596
1564357800	4.052	3.9146768157142313
1564358400	4.03	4.02045584525703
1564359000	3.98	4.026271512718027
1564359600	3.878	3.98669589825151
1564360200	4.029	3.8858808527894535
1564360800	3.935	4.008619701014837
1564361400	4.004	3.9456665583524817
1564362000	4.033	3.99430616761338
1564362600	4.278	4.023147650191344
1564363200	4.306	4.251838549209467
1564363800	4.203	4.309599438809448
1564364400	4.318	4.226587479318377
1564365000	4.395	4.307384944684811
1564365600	4.404	4.389055077535904
1564366200	4.516	4.409562004809005
1564366800	4.466	4.499102282667356
1564367400	4.404	4.474652025567766
1564368000	4.401	4.419049104247153
1564368600	4.221	4.401753470878866
1564369200	4.362	4.248822736556583
1564369800	4.371	4.337518184520611
1564370400	4.467	4.359997801589279
1564371000	4.328	4.4514965109904985
1564371600	4.368	4.3442438649604656
1564372200	4.413	4.365509689336993
1564372800	4.238	4.403304720450844
1564373400	4.077	4.263785870854239
1564374000	4.272	4.098274242102187
1564374600	4.243	4.236784042118731
1564375200	4.315	4.2393572840518505
1564375800	4.5	4.305526013438241
1564376400	4.324	4.4668836315799
1564377000	4.262	4.354559991456805
1564377600	4.282	4.275701908103936
1564378200	4.427	4.276102959646629
1564378800	4.351	4.403600506814671
1564379400	4.37	4.3575757867138964
1564380000	4.421	4.365255304440436
1564380600	4.378	4.4104486639021525
1564381200	4.323	4.386598626518213
1564381800	4.097	4.331046527131658
1564382400	4.227	4.128730616252689
1564383000	4.043	4.205800967912399
1564383600	4.244	4.057801275830311
1564384200	4.244	4.211561661060231
1564384800	4.267	4.232295990692872
1564385400	4.232	4.270088105807687
1564386000	4.387	4.23540474374253
1564386600	4.354	4.367841349162966
1564387200	4.382	4.360163904581321
1564387800	4.463	4.382222670382456
1564388400	4.429	4.449224370144444
1564389000	4.37	4.438126114870851
1564389600	4.359	4.381274639365041
1564390200	4.38	4.360387615467692
1564390800	4.196	4.375302595159119
1564391400	4.347	4.2197048546246485
1564392000	4.454	4.321332423237815
1564392600	4.408	4.4297433654612695
1564393200	4.474	4.417141727741004
1564393800	4.372	4.463905752740492
1564394400	4.414	4.3884565292320055
1564395000	4.349	4.411153967763047
1564395600	4.384	4.354840734168699
1564396200	4.411	4.377278011085155
1564396800	4.329	4.40117151203937
1564397400	4.336	4.339894831830556
1564398000	4.615	4.3331844727089175
1564398600	4.409	4.570058516945076
1564399200	4.044	4.4374963607940305
1564399800	4.192	4.09944892489011
1564400400	4.52	4.169752121174826
1564401000	4.489	4.456329553396868
1564401600	4.399	4.490298365679816
1564402200	4.28	4.405262266589275
1564402800	4.269	4.296972705189837
1564403400	4.298	4.270801687136932
1564404000	4.17	4.284621552709164
1564404600	4.151	4.181443512907215
1564405200	4.2	4.1457538532288485
1564405800	4.291	4.1870977519110015
1564406400	4.263	4.277418036361917
1564407000	4.074	4.266510592876467
1564407600	4.251	4.100117077076911
1564408200	4.259	4.226056264394699
1564408800	3.949	4.254397243619502
1564409400	3.79	3.992713219817771
1564410000	3.989	3.80441578292923
1564410600	3.786	3.951102525488378
1564411200	3.621	3.801327550993745
1564411800	3.483	3.6241898128574057
1564412400	3.425	3.4726444669152854
1564413000	3.818	3.409945427023962
1564413600	3.838	3.760221235586467
1564414200	4.086	3.8339691899240087
1564414800	3.803	4.0580924855536145
1564416000	4.184	3.8321938320080884
1564416600	4.334	4.142018084453025
1564417200	4.243	4.326631741768398
1564417800	3.997	4.279227446732856
1564418400	4.208	4.032195486820734
1564419000	4.285	4.178082638458956
1564419600	4.113	4.272948364862978
1564420200	4.174	4.1382546555980175
1564420800	4.223	4.154016712712473
1564421400	4.193	4.213090885730785
1564422000	4.113	4.200415528679178
1564422600	4.275	4.1205858239184785
1564423200	4.26	4.248115838125072
1564423800	4.295	4.261727331853912
1564424400	4.002	4.294313308122663
1564425000	4.018	4.040994842760974
1564425600	4.255	4.017706771412642
1564426200	4.237	4.2117685182680935
1564426800	4.205	4.2392648076021455
1564427400	4.284	4.2053610878164855
1564428000	4.34	4.27002466296091
1564428600	4.353	4.337674141359331
1564429200	4.248	4.354630171241017
1564429800	4.259	4.264072426811143
1564430400	4.256	4.259696644994461
1564431000	4.188	4.254996440432915
1564431600	4.154	4.1963193771582485
1564432200	4.043	4.154419923285701
1564432800	4.27	4.053406282297063
1564433400	4.225	4.235001323097225
1564434000	4.321	4.227318971106508
1564434600	4.259	4.311725242533955
1564435200	4.142	4.264936107870188
1564435800	4.133	4.165072662119705
1564436400	4.145	4.133993518722978
1564437000	4.085	4.1387967653309286
1564437600	4.273	4.0887962441597905
1564438200	4.137	4.242472754338286
1564438800	4.192	4.151976536554091
1564439400	4.169	4.188720787438078
1564440000	4.162	4.168291364526123
1564440600	4.028	4.16692173784321
1564441200	4.173	4.044082155570167
1564441800	4.154	4.149191523387056
1564442400	4.222	4.151596594066614
1564443000	4.168	4.2158272164164865
1564443600	4.33	4.172118140765307
1564444200	4.122	4.311529022652093
1564444800	3.903	4.152015815075678
1564445400	4.096	3.9349670583239846
1564446000	4.206	4.063047592426269
1564446600	4.057	4.183853493054584
1564447200	4.021	4.0758948484161195
1564447800	4.152	4.018404464829976
1564448400	4.128	4.131900338640516
1564449000	4.181	4.1338506768135375
1564449600	4.045	4.1738740940115715
1564450200	4.134	4.058971964362373
1564450800	4.144	4.125193251348162
1564451400	4.167	4.13992302010462
1564452000	4.02	4.16595010611043
1564452600	3.898	4.037057403853844
1564453200	3.828	3.9129902530308613
1564453800	3.98	3.8311872800119033
1564454400	4.027	3.950283730486707
1564455000	3.966	4.0135479767804085
1564455600	3.975	3.972363858284018
1564456200	3.932	3.9720095054583147
1564456800	4.112	3.938732567177438
1564457400	4.092	4.090496518873648
1564458000	4.074	4.094999956406797
1564458600	3.865	4.079776536221589
1564459200	3.77	3.8919874367204503
1564459800	3.879	3.7811712211294752
1564460400	4.127	3.8557430959531818
1564461000	3.894	4.087388327358526
1564461600	4.162	3.919096520306986
1564462200	4.234	4.126625793943175
1564462800	4.208	4.222533652781625
1564463400	4.064	4.2283306784388035
1564464000	3.937	4.084111176895917
1564464600	3.808	3.958771150869909
1564465200	3.921	3.827330105641306
1564465800	4.051	3.8920128079292184
1564466400	4.08	4.0193125130362555
1564467000	4.136	4.074905694736438
1564467600	4.246	4.130413415410718
1564468200	4.355	4.237114967638776
1564468800	3.784	4.351807440649408
1564469400	4.568	3.8689404100601856
1564470000	4.376	4.445314420696407
1564470600	4.493	4.381753696155485
1564471200	4.392	4.487835377908388
1564471800	4.442	4.381510849220545
1564472400	4.39	4.444433414575469
1564473000	4.315	4.390898441349694
1564473600	4.304	4.318984736248021
1564474200	4.173	4.29562722521052
1564474800	4.19	4.18637980530817
1564475400	4.183	4.1825347895238725
1564476000	4.218	4.175964230638772
1564476600	4.265	4.209481936085833
1564477200	4.258	4.255554296800705
1564477800	4.104	4.259803173571234
1564478400	4.113	4.1264819750619015
1564479000	4.069	4.11068737589761
1564479600	4.122	4.071005452758468
1564480200	4.032	4.111426287615638
1564480800	4.076	4.037223892608434
1564482000	4.069	4.067671656882336
1564482600	4.192	4.066730843263344
1564483200	4.055	4.177379646425972
1564483800	4.109	4.07269763164848
1564484400	4.06	4.103578836160521
1564485000	4.145	4.064383816127453
1564485600	4.232	4.135611972704017
1564486200	4.138	4.217378686050105
1564486800	4.19	4.153406995667304
1564487400	4.087	4.184989016896099
1564488000	4.057	4.100744491087848
1564488600	4.04	4.063720554890089
1564489200	3.908	4.036737573688372
1564489800	3.926	3.9214805372552615
1564490400	4.216	3.9170846997770585
1564491000	4.351	4.17054795453922
1564491600	4.383	4.3370593060527005
1564492200	4.231	4.389966567504165
1564492800	4.369	4.256649515855902
1564493400	4.226	4.358901328561691
1564494000	4.305	4.249471348915737
1564494600	4.364	4.294676054532044
1564495200	4.187	4.343825859231718
1564495800	4.241	4.213241682503572
1564496400	4.235	4.23201907392031
1564497000	4.368	4.230389283346874
1564497600	4.11	4.348455466971636
1564498200	4.352	4.141767867218823
1564498800	4.25	4.31731373483757
1564499400	4.424	4.257084055200281
1564500000	4.145	4.404894306989047
1564500600	4.202	4.176797259437063
1564501200	4.195	4.197604747774057
1564501800	3.977	4.188455965955382
1564502400	4.075	4.004296317393392
1564503000	4.088	4.053443010414012
1564503600	4.412	4.075945502071409
1564504200	4.328	4.367617358405153
1564504800	4.272	4.341190873345597
1564505400	4.215	4.288034668858434
1564506000	4.217	4.225605674698579
1564506600	4.164	4.2191071132863645
1564507200	4.136	4.169932509057981
1564507800	4.095	4.13417666209165
1564508400	4.151	4.0936356527012565
1564509000	4.216	4.140402990375153
1564509600	4.225	4.2048373802873975
1564510200	4.21	4.224982897144204
1564510800	4.17	4.213490534959186
1564511400	4.141	4.177615654994005
1564512000	4.294	4.146715219175171
1564512600	4.097	4.270960709802805
1564513200	4.099	4.122827996332806
1564513800	4.335	4.098976748657847
1564514400	4.509	4.294692058357804
1564515000	4.429	4.489001052929215
1564515600	4.456	4.445916279322723
1564516200	4.397	4.4557473295696095
1564516800	4.196	4.412524932527719
1564517400	4.326	4.230286134553661
1564518000	4.259	4.303219868771526
1564518600	4.313	4.2588762107493245
1564519200	4.226	4.301077805262875
1564519800	4.185	4.231160233810333
1564520400	4.169	4.190873237446892
1564521000	4.246	4.167292013975667
1564521600	4.171	4.232053898409088
1564522200	4.27	4.177358858842347
1564522800	4.273	4.255661132600158
1564524000	4.286	4.270129275832982
1564524600	4.113	4.288621461545621
1564525200	4.071	4.136957740287714
1564525800	4.171	4.07742228686889
1564526400	4.293	4.151692355816285
1564527000	4.168	4.272918595374125
1564527600	4.119	4.18212417824485
1564528200	4.215	4.125387544507104
1564528800	4.224	4.2008394533177835
1564529400	4.185	4.2238418863671185
1564530000	4.146	4.190172010978888
1564530600	4.084	4.1480321646104015
1564531200	4.021	4.092912740560774
1564531800	4.138	4.026750838696186
1564532400	3.965	4.1165544088229655
1564533000	4.042	3.982859385635584
1564533600	3.952	4.029542487604384
1564534200	3.949	3.956219288181586
1564534800	3.959	3.9495605615947147
1564535400	3.937	3.951406902527151
1564536000	3.858	3.9371171509330503
1564536600	4.156	3.8652512184367898
1564537200	4.233	4.113684083922241
1564537800	4.247	4.22530546147166
1564538400	4.355	4.2578521940942196
1564539000	4.304	4.343684284083174
1564539600	4.353	4.32282510811239
1564540200	4.241	4.355785512049138
1564540800	4.3	4.258456095713172
1564541400	4.171	4.29391861768511
1564542000	4.191	4.186234919889532
1564542600	4.096	4.186864126650484
1564543200	4.191	4.102159772983338
1564543800	4.201	4.175064497402606
1564544400	4.382	4.19373491792972
1564545000	4.24	4.3594687210502
1564545600	4.376	4.258788704647374
1564546200	4.349	4.36285324933389
1564546800	4.233	4.351985399334394
1564547400	4.124	4.256230932082914
1564548000	3.928	4.139179364619397
1564548600	3.83	3.952616150555747
1564549200	4.167	3.8340817362840474
1564549800	4.434	4.107229046086955
1564550400	4.255	4.3894535080812975
1564551000	4.187	4.287482732153747
1564551600	4.197	4.198332179167469
1564552200	4.571	4.198933940501222
1564552800	4.465	4.515370524117613
1564553400	4.285	4.478730681348937
1564554000	4.33	4.310145991897539
1564554600	4.375	4.324350200526255
1564555200	4.211	4.366395239805774
1564555800	4.399	4.231536088421564
1564556400	4.507	4.36253819549851
1564557000	4.431	4.477308044255631
1564557600	4.329	4.44727256751805
1564558200	4.402	4.344305181692544
1564558800	4.337	4.392679627030418
1564559400	4.317	4.344859926603001
1564560000	4.393	4.317305550694057
1564560600	4.348	4.373782255746608
1564561200	4.37	4.351829312895529
1564561800	4.372	4.366707668786052
1564562400	4.269	4.369465984563943
1564563000	4.301	4.284493688901039
1564563600	4.279	4.2948274603036385
1564564200	4.471	4.278060795799782
1564564800	4.383	4.440809523250736
1564565400	4.195	4.392515540674221
1564566000	4.333	4.225195406859907
1564566600	4.218	4.311718734420699
1564567200	4.258	4.230899291237557
1564567800	4.377	4.250077925374062
1564568400	4.131	4.349921116125406
1564569000	4.207	4.164624679877775
1564569600	4.137	4.196070768736096
1564570200	4.165	4.138782629783238
1564570800	4.176	4.1609457573324224
1564571400	4.154	4.167378136400123
1564572000	4.124	4.154813775561009
1564572600	4.036	4.126670480895143
1564573200	4.067	4.045248443237952
1564573800	4.08	4.060761054840841
1564574400	4.112	4.073963456674795
1564575000	4.034	4.106111465398975
1564575600	3.982	4.0419425628468275
1564576200	3.839	3.9882169373922594
1564576800	4.039	3.8539745118987923
1564577400	4.321	4.006909244791554
1564578000	4.327	4.277869426046712
1564578600	4.401	4.3356388889764235
1564579200	4.435	4.397051718197575
1564579800	4.399	4.437889861006753
1564580400	4.488	4.418053139315738
1564581000	4.31	4.47874816825761
1564582800	4.284	4.339147366008955
1564583400	4.334	4.291242259018501
1564584000	4.266	4.320700191728206
1564584600	4.297	4.272197857817504
1564585200	4.157	4.287896926644108
1564585800	4.168	4.1711890762387345
1564586400	4.198	4.164972982922894
1564587000	4.264	4.1874247456435425
1564587600	4.156	4.252925539499565
1564588200	4.005	4.167681108900491
1564588800	4.231	4.024250058204165
1564589400	4.009	4.19632962354192
1564590000	4.091	4.035385669724842
1564590600	3.96	4.078366207359975
1564591200	3.954	3.9654125369587
1564591800	3.857	3.955458874022042
1564592400	4.022	3.8601904048392193
1564593000	3.85	3.993721226666195
1564593600	3.703	3.864947108831694
1564594200	3.867	3.71535663051335
1564594800	3.302	3.8365840975796406
1564595400	3.233	3.355242943878997
1564596000	3.015	3.20836582095295
1564596600	3.035	2.982628870433696
1564597200	2.907	2.98631317342932
1564597800	2.532	2.868137372259841
1564598400	2.948	2.493680437911933
1564599000	3.758	2.901223187643498
1564599600	3.985	3.71057721552709
1564600200	4.029	3.990850309384065
1564600800	3.969	3.998825376886828
1564601400	3.972	3.9533468937213683
1564602000	4.101	3.9744995872509907
1564602600	4.331	4.083051994144493
1564603200	4.104	4.295842576421379
1564603800	4.176	4.1262667710537615
1564604400	4.226	4.169709701797999
1564605000	4.258	4.218339419993024
1564605600	4.251	4.260908418293019
1564606200	4.496	4.249953018126605
1564606800	4.324	4.457739885589349
1564607400	4.26	4.349449991603404
1564608000	4.43	4.274916062324522
1564608600	4.201	4.401324443919721
1564609200	4.438	4.236496777414288
1564609800	4.497	4.4012739259668106
1564610400	4.326	4.4755784005858015
1564611000	4.262	4.35443062177374
1564611600	4.154	4.2699105799667665
1564612200	4.183	4.16877997483599
1564612800	4.263	4.175274970831024
1564613400	4.358	4.2420353486414255
1564614000	4.175	4.336004104426329
1564614600	4.369	4.198287693109607
1564615200	4.329	4.344037813948698
1564615800	4.342	4.332408180427775
1564616400	4.323	4.34591095687169
1564617000	4.381	4.321614749490701
1564617600	4.227	4.374171014711312
1564618200	4.294	4.248475259903613
1564618800	4.554	4.28313553424475
1564619400	4.535	4.506820250267641
1564620000	4.432	4.540313772024513
1564620600	4.384	4.450060006791675
1564621200	4.314	4.39379806091799
1564621800	4.449	4.328303520796752
1564622400	4.255	4.423365408856859
1564623000	4.2	4.2756555461794665
1564623600	4.332	4.204151888781791
1564624200	4.269	4.305746717100755
1564624800	4.42	4.2755487021050795
1564625400	4.259	4.39727388625991
1564626000	4.182	4.277167778511208
1564626600	4.416	4.197330256137963
1564627200	4.536	4.37636903581941
1564627800	4.548	4.516753848958316
1564628400	4.474	4.547169680449364
1564629000	4.477	4.486023165504851
1564629600	4.412	4.483256276922196
1564630200	4.383	4.422510254442485
1564630800	4.405	4.386242272838949
1564631400	4.486	4.394811997142132
1564632000	4.506	4.468152825002524
1564632600	4.343	4.499860040030863
1564633200	4.278	4.366874772787827
1564633800	4.168	4.288467258239656
1564634400	4.337	4.180102714631804
1564635000	4.196	4.306044895618805
1564635600	4.397	4.205856011417869
1564636200	4.32	4.366364658487502
1564636800	4.477	4.323973021157087
1564637400	4.545	4.462053193269202
1564638000	4.264	4.532253242683983
1564638600	4.293	4.3129842422314875
1564639200	4.35	4.293549932708268
1564639800	4.263	4.334576662813323
1564640400	4.394	4.271908362189929
1564641000	4.582	4.368601209689197
1564641600	4.579	4.545534111234708
1564642200	4.633	4.582615160914423
1564642800	4.374	4.630887058692332
1564643400	4.35	4.419527909450348
1564644000	4.474	4.362747941689001
1564644600	4.436	4.4467428191539025
1564645200	4.556	4.433285000745489
1564645800	4.526	4.529336644824612
1564646400	4.2	4.525874681295545
1564647000	4.49	4.2498365287811
1564647600	4.461	4.443701192519891
1564648200	4.506	4.453274090444307
1564648800	4.447	4.497258217176591
1564649400	4.568	4.44684772569278
1564650000	4.505	4.551129395975023
1564650600	4.558	4.510514746181939
1564651200	4.61	4.550953679990262
1564654200	4.575	4.594943521085759
1564654800	4.526	4.5812576831870455
1564655400	4.474	4.532941751428254
1564656000	4.462	4.481469724745678
1564656600	4.403	4.461100624809786
1564657200	4.368	4.406698483411829
1564657800	4.393	4.367738941111951
1564658400	4.262	4.383223858793565
1564659000	4.342	4.275576426490843
1564659600	3.98	4.32714240218689
1564660200	3.749	4.0215583501451855
1564660800	3.676	3.76720077593439
1564661400	3.613	3.6586567124343907
1564662000	3.534	3.5893080588211137
1564662600	3.586	3.511567178317824
1564663200	3.415	3.5546067926759406
1564663800	3.342	3.415555012226531
1564664400	3.179	3.331583557816688
1564665000	3.123	3.1694329348533703
1564665600	3.265	3.104149606948542
1564666200	4.242	3.2344700830095214
1564666800	4.446	4.133966803191595
1564667400	4.463	4.445337801651978
1564668000	4.397	4.473188791220741
1564668600	4.263	4.412131222156393
1564669200	4.2	4.302421911324776
1564669800	4.251	4.224623784550137
1564670400	4.23	4.231761712709712
1564671000	4.263	4.211084902769142
1564671600	4.21	4.251108146520588
1564672200	4.324	4.213462428833379
1564672800	4.298	4.309349632227914
1564673400	4.023	4.301048969151498
1564674000	4.248	4.063451289244487
1564674600	4.202	4.213624177244756
1564675800	4.306	4.201127951428278
1564676400	4.291	4.293591457016744
1564677000	4.359	4.285095254654139
1564677600	3.942	4.353695932683412
1564678200	4.194	4.000651184302654
1564678800	4.276	4.153319142550862
1564679400	4.338	4.248698802323754
1564680000	4.051	4.333883530167841
1564680600	4.195	4.080367746714072
1564681200	3.934	4.1757920013881815
1564681800	3.629	3.965408715608511
1564682400	3.583	3.654342830661641
1564683000	3.657	3.570110939383032
1564683600	4.164	3.621792995501819
1564684200	4.14	4.094559806886053
1564684800	3.892	4.149633761500317
1564685400	3.679	3.924775489972504
1564686000	3.526	3.703241835618461
1564686600	3.691	3.5377119156070966
1564687200	3.783	3.6525501487771237
1564687800	4.115	3.7498620825995546
1564688400	4.044	4.051101224896483
1564689000	4.238	4.0530833524191
1564689600	4.108	4.224672026927207
1564690200	4.017	4.131991557264041
1564690800	4.049	4.0408709374969565
1564691400	4.282	4.046797484361132
1564692000	4.572	4.245261325385341
1564692600	4.604	4.528063993918339
1564693200	4.513	4.610656548583238
1564693800	4.383	4.535127779165637
1564694400	4.332	4.413381488281574
1564695000	4.399	4.348579037989892
1564695600	4.263	4.385243848833466
1564696200	4.371	4.274964792019828
1564696800	4.291	4.346682817523811
1564697400	4.346	4.2949577709320135
1564698000	4.295	4.339275397370995
1564698600	4.421	4.297725014113998
1564699200	4.348	4.403563824225735
1564699800	4.405	4.355175416271648
1564700400	4.426	4.399465258565444
1564701000	4.415	4.419803967340323
1564701600	4.339	4.419368306240226
1564702200	4.369	4.349686972846124
1564702800	4.394	4.364005258840151
1564703400	4.344	4.3868693991584555
1564704000	4.592	4.349747254231726
1564704600	4.421	4.551651717479628
1564705200	4.483	4.4433899273080035
1564705800	4.473	4.478808623888271
1564706400	4.777	4.4700653225779625
1564707000	4.697	4.7305772747101535
1564707600	4.486	4.702261957729106
1564708200	4.481	4.525746554527405
1564708800	4.5	4.487165163286574
1564709400	4.51	4.49261096514094
1564710000	4.456	4.499101257957474
1564710600	4.507	4.455024444423524
1564711200	4.526	4.491333567257671
1564711800	4.428	4.519921143150343
1564712400	4.53	4.4418443522050275
1564713000	4.436	4.512572515821594
1564713600	4.496	4.446129879203144
1564714200	4.524	4.486410523476014
1564714800	4.533	4.514121795171647
1564715400	4.393	4.530873219035298
1564716000	4.464	4.411853338770266
1564716600	4.447	4.452930035820941
1564717200	4.28	4.443865847595783
1564717800	4.19	4.302158049678694
1564718400	4.124	4.198264105871047
1564719000	4.28	4.125735559909829
1564719600	4.228	4.250407217931998
1564720200	4.259	4.228688340667537
1564720800	4.276	4.252919369739882
1564721400	4.22	4.271123486387473
1564722000	4.23	4.231340601217125
1564722600	4.235	4.228815383434282
1564723200	4.478	4.232161687317799
1564723800	4.293	4.441307990933328
1564724400	4.196	4.319056906935779
1564725000	4.417	4.214531316493938
1564725600	4.188	4.380638931677682
1564726200	4.036	4.221578162166806
1564726800	4.329	4.056143702367913
1564727400	4.052	4.273858313487137
1564728000	3.91	4.085180456158201
1564728600	3.779	3.923116172560921
1564729200	4.13	3.77858456530853
1564729800	4.093	4.075219178466092
1564730400	4.129	4.094431850397621
1564731000	4.001	4.125773942758821
1564731600	4.191	4.009309277870953
1564732200	4.196	4.1695591651230375
1564732800	4.317	4.196710155294541
1564733400	4.575	4.304813156728177
1564734000	4.487	4.533867673617863
1564734600	4.571	4.512120055349153
1564735200	4.667	4.570645039806107
1564735800	4.573	4.656345894113416
1564736400	4.616	4.59756026728784
1564737000	4.718	4.611884106252549
1564737600	4.773	4.697564969305572
1564738200	4.786	4.75870041182538
1564738800	4.333	4.783123163189221
1564739400	4.203	4.409330751557446
1564740000	4.345	4.231718510567603
1564740600	4.258	4.311482152377909
1564741200	4.295	4.253678124160339
1564741800	4.487	4.277833841617918
1564742400	4.572	4.451100345330442
1564743000	4.545	4.561977532776945
1564743600	4.513	4.5552941969519765
1564744200	4.48	4.522427819760316
1564744800	4.474	4.491221777617254
1564745400	4.379	4.475633456023515
1564746000	4.53	4.391088616878577
1564746600	4.543	4.501002875080617
1564747200	4.592	4.533234628360066
1564747800	4.545	4.5853435941741285
1564748400	4.484	4.5503173636812
1564749000	4.493	4.4964722536312705
1564749600	4.455	4.4907669785351505
1564750200	4.357	4.4575693296250956
1564750800	4.438	4.36746458718477
1564751400	4.353	4.420870509702028
1564752000	4.443	4.359023044542915
1564752600	4.37	4.4278908267349095
1564753200	4.414	4.375139078022484
1564753800	4.371	4.408181768217008
1564754400	4.528	4.373495770969342
1564755000	4.638	4.504935885683876
1564755600	4.569	4.6165156761212405
1564756200	4.429	4.583741210946172
1564756800	4.393	4.453751592400467
1564757400	4.409	4.402129895710691
1564758000	4.381	4.403558003092327
1564758600	4.212	4.378242315858739
1564759200	4.491	4.228574506982111
1564759800	4.342	4.44491608552186
1564760400	4.376	4.356802110919761
1564761000	4.371	4.374223388474564
1564761600	4.31	4.3644158285093795
1564762200	4.352	4.321681496351915
1564762800	4.28	4.342738961404736
1564763400	4.263	4.286512513117604
1564764000	4.214	4.262943490746482
1564764600	4.183	4.216360230314853
1564765200	4.315	4.1846172280292615
1564765800	4.105	4.292182386938667
1564766400	4.249	4.130827754131392
1564767000	4.263	4.228648192097271
1564767600	4.356	4.254374980574742
1564768200	4.474	4.348123343700282
1564768800	4.263	4.4554703772519115
1564769400	4.401	4.2981338515484895
1564770000	4.12	4.385876506444045
1564770600	4.217	4.157896849294125
1564771200	4.258	4.20471157609815
1564771800	4.216	4.238878371762701
1564772400	4.241	4.220089796164966
1564773000	3.998	4.231836069980639
1564773600	4.141	4.0278201235176025
1564774200	4.198	4.120956595625945
1564774800	4.167	4.1810406636948
1564775400	4.172	4.172024541100917
1564776000	4.25	4.167002705179849
1564776600	4.184	4.239575029059374
1564777200	4.191	4.19666104066746
1564777800	4.257	4.190456947943505
1564778400	4.262	4.245191318076713
1564779000	4.116	4.263168379477192
1564779600	4.206	4.13699311204271
1564780200	4.184	4.192009124693251
1564780800	4.326	4.184152876947733
1564781400	4.273	4.307536762947372
1564782000	4.385	4.276659931072694
1564782600	4.503	4.373189894679855
1564783200	4.401	4.486679025704343
1564783800	4.468	4.423533291303853
1564784400	4.436	4.462106583944218
1564785000	4.428	4.441208433897533
1564785600	4.236	4.432209515876988
1564786200	4.359	4.262368941947033
1564786800	4.399	4.338710105582637
1564787400	4.406	4.383978153958937
1564788000	4.38	4.404856492431957
1564788600	4.417	4.379197742645594
1564789200	4.431	4.412582151967508
1564789800	4.542	4.428689940230889
1564790400	4.403	4.525649619938609
1564791000	4.367	4.421913502313585
1564791600	4.486	4.375153645715466
1564792200	4.489	4.464474796973226
1564792800	4.427	4.485968029961801
1564793400	4.506	4.4339453496698455
1564794000	4.514	4.4915630797145365
1564794600	4.527	4.510632242171344
1564795200	4.549	4.525563962421147
1564795800	4.415	4.543623453205821
1564796400	4.497	4.435428597101163
1564797000	4.374	4.484201447719943
1564797600	4.424	4.387571580947576
1564798200	4.562	4.414174036935563
1564798800	4.315	4.532982758768772
1564799400	4.104	4.349302768984723
1564800000	4.114	4.1327854210164015
1564800600	4.282	4.104883354223382
1564801200	5.039	4.24775406484692
1564801800	5.042	4.918404744478567
1564802400	5.019	5.043329602702205
1564803000	5.019	5.040826400650105
1564803600	5.017	5.026648498819272
1564804200	5.025	5.033911944150992
1564804800	5.009	5.026180626083488
1564805400	5.016	5.005264890001966
1564806000	4.999	4.994788787047798
1565313000	5.02	4.996076673265692
1565313600	5.034	5.01060941725137
1565314200	5.04	5.024664505847341
1565314800	5.062	5.0329349222615765
1565315400	5.078	5.052665778076061
1565316000	5.074	5.070080777079007
1565316600	5.072	5.070167990297637
1565317200	5.068	5.0688229884492815
1565317800	5.065	5.0640826267865515
1565318400	5.082	5.060171281501107
1565319000	5.093	5.072663243509869
1565319600	5.081	5.083921000225694
1565320200	5.088	5.077337334689537
1565320800	5.081	5.081957155548557
1565321400	5.07	5.076886830089179
1565322000	5.074	5.066684015931242
1565322600	5.078	5.067494271561071
1565323200	5.079	5.0703567578183755
1565323800	5.088	5.072184703796255
1565324400	5.089	5.080424661327818
1565325000	5.088	5.082779051314302
1565325600	5.093	5.082848476335838
1565326200	5.091	5.086794225780664
1565326800	5.091	5.085613071823264
1565327400	5.089	5.085330952571172
1565328000	5.09	5.083627339977265
1565328600	5.083	5.083807923981742
1565329200	5.079	5.078376552009659
1565329800	5.078	5.073936675562979
1565330400	5.069	5.072026149665231
1565331000	5.069	5.06446366770022
1565331600	5.068	5.062857910674225
1565332200	5.07	5.061790052575439
1565332800	5.074	5.063227187209336
1565333400	5.075	5.067106881995288
1565334000	5.019	5.068815549112061
1565334600	5.017	5.024201672820665
1565335200	5.007	5.012793415696135
1565335800	5.016	5.0015094018037445
1565336400	5.035	5.006258086975864
1565337000	5.03	5.023646728454967
1565337600	5.036	5.024035700134312
1565338200	5.051	5.029691966532632
1565338800	5.052	5.043734797824199
1565340000	5.056	5.046381642116401
1565340600	5.059	5.050449000352254
1565341200	5.064	5.053267442963313
1565341800	5.068	5.0575351486731375
1565342400	5.072	5.061881760062956
1565343000	5.064	5.065681251551631
1565343600	5.068	5.05994298783421
1565344200	5.065	5.061986903774393
1565344800	5.067	5.059704901783537
1565345400	5.065	5.060712385922456
1565346000	5.07	5.0593491927261205
1565346600	5.073	5.0630754617062
1565347200	5.072	5.066365238419368
1565347800	5.066	5.066498351011895
1565348400	5.043	5.061560216086695
1565349000	5.043	5.042014282919453
1565349600	5.052	5.03741980017933
1565350200	5.051	5.04343834829149
1565350800	5.058	5.043979399411713
1565351400	5.06	5.050395289087559
1565352000	5.056	5.053722299248536
1565352600	5.068	5.051356715047559
1565353200	5.071	5.0606616711241
1565353800	5.063	5.064512201313058
1565354400	5.076	5.058918719884802
1565355000	5.074	5.068296803511232
1565355600	5.064	5.0683398543225
1565356200	5.047	5.060424445131518
1565356800	5.053	5.045081816494618
1565357400	5.056	5.045938550902909
1565358000	5.052	5.048512084254194
1565358600	5.04	5.046204283508855
1565359200	5.025	5.036139284823258
1565359800	5.047	5.022199430183984
1565360400	5.055	5.036853347568372
1565361000	5.012	5.046469932803004
1565361600	5.009	5.013984544792088
1565362200	5.009	5.005041688675938
1565362800	4.991	5.002650561954237
1565363400	5.008	4.987344392618841
1565364000	4.993	4.998432628568191
1565364600	4.979	4.98842271646832
1565365200	4.998	4.9756873715791965
1565365800	4.961	4.989273841806994
1565366400	4.959	4.961264674001504
1565367000	4.98	4.954080940630522
1565367600	5.007	4.969851933778547
1565368200	5.008	4.9945452692560375
1565368800	5.016	5.001852899284572
1565369400	5.022	5.010329807029773
1565370000	5.022	5.016333860515932
1565370600	5.02	5.017974194601905
1565371200	5.015	5.015731004300588
1565371800	5.015	5.010653146814402
1565372400	5.006	5.009254581789478
1565373000	5.005	5.001882853603625
1565373600	5.012	4.999303455119144
1565374200	5.012	5.00446952096787
1565374800	5.021	5.005741533755203
1565375400	4.993	5.013559593262499
1565376000	4.976	4.99273664349772
1565376600	4.974	4.974433872300527
1565377200	4.99	4.968694169924313
1565377800	4.995	4.97997677937446
1565378400	4.998	4.986736775229241
1565379000	5.003	4.991449645017064
1565379600	4.983	4.996726486233586
1565380200	5.009	4.982078873539624
1565380800	5.013	4.9995709775711195
1565381400	5.023	5.00593912844862
1565382000	5.027	5.015346330422479
1565382600	5.019	5.021038442048691
1565383200	5.03	5.015725185420146
1565383800	5.026	5.023151801073054
1565384400	5.027	5.02145824507141
1565385000	5.025	5.021078819343961
1565385600	5.029	5.0197927873066375
1565386200	5.02	5.022471958723509
1565386800	5.016	5.015868274588532
1565387400	5.02	5.01135776242161
1565388000	5.004	5.013255362731857
1565388600	4.941	5.000919377224429
1565389200	4.927	4.947142187441751
1565389800	4.92	4.924314917239801
1565390400	4.935	4.913299684718572
1565391000	4.921	4.923697513575863
1565391600	4.965	4.915503101660935
1565392200	4.979	4.95089896059939
1565392800	5.006	4.970264513268609
1565393400	4.997	4.997321227794147
1565394000	5.003	4.994838992752492
1565394600	4.988	4.99912842025453
1565395200	4.978	4.986747707147952
1565395800	4.997	4.975724393891343
1565396400	5.001	4.987300870254448
1565397000	4.998	4.993330358554799
1565397600	5.005	4.992349961091808
1565398200	5.005	4.998685551595691
1565398800	4.995	4.999580576516408
1565399400	4.995	4.991865688523696
1565400000	4.986	4.989988341911214
1565400600	4.989	4.9817046579061595
1565401200	4.993	4.982570515476771
1565401800	4.988	4.986093586699788
1565402400	4.97	4.982796148924275
1565403000	4.976	4.967838449020994
1565403600	4.978	4.969665627067941
1565404200	4.987	4.971306312324902
1565404800	4.993	4.979227255181786
1565405400	4.998	4.985902820454784
1565406000	5.018	4.991633088367365
1565406600	5.025	5.009189422814674
1565407200	5.034	5.018629601117016
1565407800	5.005	5.0275405281532395
1565408400	5.017	5.006070257134284
1565409000	5.052	5.0106447618159535
1565409600	5.036	5.039041196879837
1565410200	5.047	5.03224300772793
1565410800	5.055	5.0400719107365965
1565411400	5.055	5.04829290654765
1565412000	5.074	5.0495976238536295
1565412600	5.075	5.06562286930951
1565413200	5.061	5.068993004187765
1565413800	5.052	5.058356050907942
1565414400	5.077	5.049418432249168
1565415000	5.065	5.066335564254226
1565415600	5.043	5.06029357454699
1565416200	5.039	5.041762687613561
1565416800	5.028	5.034309587204966
1565417400	5.039	5.023611782717132
1565418000	5.033	5.030318940670511
1565418600	5.018	5.027108903369583
1565419200	5.084	5.0142902139617185
1565419800	5.094	5.065684138019507
1565420400	5.086	5.084794166986443
1565421000	5.087	5.083136899008612
1565421600	5.065	5.083962166768037
1565422200	5.05	5.065193794567645
1565422800	5.04	5.048425355007421
1565423400	5.035	5.035995158510371
1565424000	5.03	5.027826328149029
1565424600	5.029	5.023498104345577
1565425200	5.023	5.022320109538747
1565425800	4.994	5.0174875301709925
1565426400	4.994	4.993574328497292
1565427000	4.993	4.988430870550638
1565427600	4.991	4.986351296089155
1565428200	5.013	4.984415906721341
1565428800	5.017	5.002444250695681
1565429400	5.013	5.009818655677205
1565430000	5.011	5.008630840069643
1565430600	4.993	5.007126327204463
1565431200	4.931	4.991448941758815
1565431800	4.921	4.937524926885768
1565432400	4.933	4.917600009050889
1565433000	4.937	4.9224298296693645
1565433600	4.976	4.927387767828085
1565434200	4.988	4.961776341477268
1565434800	4.979	4.979516812434051
1565435400	5.007	4.976612379038355
1565436000	4.997	4.999158580919364
1565436600	4.998	4.994378522808707
1565437200	4.995	4.993632338317312
1565437800	5.001	4.990789253338297
1565438400	5.031	4.994133147500548
1565439000	5.018	5.0192922155344855
1565439600	5.016	5.014528485367337
1565440200	5.012	5.011657587947904
1565440800	5.024	5.008208505232007
1565441400	5.033	5.016319271397776
1565442000	5.027	5.025197123455917
1565442600	5.035	5.022305127976024
1565443200	5.038	5.028022630670959
1565443800	5.052	5.032170590541211
1565444400	5.051	5.043881818790678
1565445000	5.049	5.045665048173879
1565445600	5.056	5.0442291727155775
1565446200	5.063	5.049482991854541
1565446800	5.173	5.056112147548318
1565447400	5.191	5.144894684689492
1565448000	5.188	5.179450273325343
1565448600	5.19	5.186371966590948
1565449200	5.186	5.189627848538312
1565449800	5.184	5.184994402575475
1565450400	5.175	5.18056502748627
1565451000	5.175	5.1711272370791646
1565451600	5.168	5.166947591147848
1565452800	5.15	5.162492543053175
1565453400	5.166	5.147184308097382
1565454000	5.161	5.1563114504570615
1565454600	5.154	5.154549166871778
1565455200	5.154	5.1489256670222
1565455800	5.171	5.148141562902807
1565456400	5.163	5.161004256795102
1565457000	5.171	5.1580460414927405
1565457600	5.167	5.164030102811085
1565458200	5.141	5.16168939644721
1565458800	5.148	5.140744059782068
1565459400	5.118	5.141331449910544
1565460000	5.104	5.116934890336588
1565460600	5.104	5.099974737975867
1565461200	5.101	5.096841505804296
1565461800	5.082	5.093360584845107
1565462400	5.142	5.078476957346089
1565463000	5.114	5.123884408678014
1565463600	5.109	5.111400184648792
1565464200	5.13	5.105985816068928
1565464800	5.141	5.121197398733263
1565465400	5.144	5.1321458491466565
1565466000	5.157	5.137655192506936
1565466600	5.154	5.149436767958832
1565467200	5.147	5.14833894971712
1565467800	5.159	5.144045114948195
1565468400	5.155	5.1514722998855
1565469000	5.153	5.149206695858593
1565469600	5.16	5.147423811934733
1565470200	5.159	5.152657205388692
1565470800	5.15	5.152700143388898
1565471400	5.152	5.1460217046749355
1565472000	5.154	5.145974675678552
1565472600	5.152	5.147036054460055
1565473200	5.163	5.1460459579582105
1565473800	5.159	5.154611122317691
1565474400	5.161	5.153330169634894
1565475000	5.169	5.1549200072696495
1565475600	5.165	5.161688753115929
1565476200	5.161	5.159672185994756
1565476800	5.165	5.156188038957842
1565477400	5.162	5.158415904795877
1565478000	5.157	5.156144964000994
1565478600	5.158	5.151997860882079
1565479200	5.15	5.151665718984338
1565479800	5.136	5.145102570908576
1565480400	5.139	5.132735435422717
1565481000	5.142	5.132198288502342
1565481600	5.119	5.13425319712302
1565482200	5.119	5.116810510920965
1565482800	5.117	5.113152841265114
1565483400	5.125	5.110537367548146
1565484000	5.109	5.116523901528941
1565484600	5.116	5.105637618290216
1565485200	5.099	5.108649105230255
1565485800	5.12	5.095934305484589
1565486400	5.134	5.11009574230002
1565487000	5.14	5.124170873573537
1565487600	5.162	5.132464464958878
1565488200	5.178	5.152231805755699
1565488800	5.174	5.169616412861482
1565489400	5.172	5.1699932339435435
1565490000	5.168	5.168751553253553
1565490600	5.165	5.163883435074507
1565491200	5.182	5.1599340076840585
1565491800	5.193	5.17219455527235
1565492400	5.181	5.183401513821907
1565493000	5.188	5.177170735737543
1565493600	5.181	5.181731874472309
1565494200	5.17	5.176705428595932
1565494800	5.174	5.166566207408615
1565495400	5.178	5.167233060020051
1565496000	5.179	5.16991908687032
1565496600	5.188	5.17186394920031
1565497200	5.189	5.1800823702817835
1565497800	5.188	5.182470095324479
1565498400	5.193	5.182645067381963
1565499000	5.191	5.1865412613094755
1565499600	5.191	5.185355603821284
1565500200	5.189	5.185090293139889
1565500800	5.19	5.183397496538949
1565501400	5.183	5.183512186958851
1565502000	5.179	5.178196064422614
1565502600	5.178	5.173721356720559
1565503200	5.169	5.171763227362513
1565503800	5.169	5.164262426091206
1565504400	5.168	5.162593756974749
1565505000	5.17	5.161497768402956
1565505600	5.174	5.162896158623881
1565506200	5.175	5.1667999001100355
1565506800	5.119	5.168515318990818
1565507400	5.117	5.1245454997684705
1565508000	5.107	5.112661689619098
1565508600	5.116	5.101211589410404
1565509200	5.13	5.105651584317516
1565509800	5.136	5.119101535782667
1565510400	5.151	5.127483591445513
1565511000	5.152	5.142253767343579
1565511600	5.156	5.147277013819547
1565512800	5.159	5.150412432678822
1565513400	5.164	5.153523565922012
1565514000	5.168	5.157407110219748
1565514600	5.172	5.161300547611775
1565515800	5.164	5.165352257274073
1565516400	5.168	5.159753960585451
1565517000	5.165	5.16171179270431
1565517600	5.167	5.15945470606333
1565518200	5.165	5.160395933731796
1565518800	5.17	5.159097176984756
1565519400	5.173	5.162715613984892
1565520000	5.172	5.16605801551122
1565520600	5.166	5.166238129038248
1565521200	5.143	5.161381025999153
1565521800	5.143	5.142010570361003
1565522400	5.152	5.137177197004335
1565523000	5.151	5.142993521434819
1565523600	5.158	5.14357903386644
1565524200	5.16	5.1500392853304
1565524800	5.156	5.153398975471042
1565525400	5.168	5.151150627953552
1565526000	5.171	5.1603524299559815
1565526600	5.163	5.164164892569038
1565527200	5.176	5.15872826289396
1565527800	5.174	5.167951841325603
1565528400	5.164	5.168032702086225
1565529000	5.147	5.160282999135622
1565529600	5.153	5.145064738964014
1565530200	5.156	5.145561317746906
1565530800	5.152	5.14813790206059
1565531400	5.14	5.145902279373521
1565532000	5.125	5.135979359375925
1565532600	5.147	5.122074251754278
1565533200	5.155	5.136362035565564
1565533800	5.073	5.146001063182253
1565534400	5.091	5.082826844121848
1565535000	5.088	5.083312458511027
1565535600	5.09	5.080216196963804
1565536200	5.086	5.081087297182658
1565536800	5.084	5.079679555870806
1565537400	5.075	5.077369735130722
1565538000	5.075	5.070568498545645
1565538600	5.068	5.0701502351211385
1565539200	5.05	5.06273797637645
1565539800	5.066	5.047287011296508
1565540400	5.054	5.056741907962558
1565541000	5.054	5.04924390613944
1565541600	5.071	5.047894229571898
1565542200	5.063	5.061679095057347
1565542800	5.071	5.058076995349682
1565543400	5.067	5.064208670016676
1565544000	5.041	5.062410058714697
1565544600	5.048	5.040442914285271
1565545200	5.018	5.0416249839671625
1565546400	5.004	5.017020616899538
1565547000	5.004	5.000179703699445
1565547600	5.001	4.9971557348190645
1565548200	4.982	4.993854967826497
1565548800	5.042	4.978620393913
1565549400	5.014	5.0248045348029775
1565550000	5.009	5.011617972174793
1565550600	5.03	5.006099085850009
1565551200	5.041	5.021502977227045
1565551800	5.044	5.032789115915651
1565552400	5.057	5.037873274697697
1565553000	5.054	5.04983217647755
1565553600	5.047	5.0486833294240965
1565554200	5.059	5.044115172407924
1565554800	5.055	5.051806734737671
1565555400	5.053	5.049543506646486
1565556000	5.06	5.047680424402209
1565556600	5.059	5.052991753927569
1565557200	5.05	5.053043021862005
1565557800	5.052	5.04616369777615
1565558400	5.054	5.046236459178049
1565559000	5.052	5.047390864529154
1565559600	5.063	5.046322449214674
1565560200	5.059	5.055000825849508
1565560800	5.061	5.053617956349949
1565561400	5.069	5.055187556974678
1565562000	5.065	5.062003274443179
1565562600	5.061	5.059945274282965
1565563200	5.065	5.056368578747258
1565563800	5.062	5.058715069354054
1565564400	5.057	5.0564358357365125
1565565000	5.058	5.052200947516744
1565565600	5.05	5.0519521123936935
1565566200	5.036	5.045340306690198
1565566800	5.039	5.032853460305821
1565567400	5.042	5.032503183033507
1565568000	5.019	5.034656228609903
1565568600	5.019	5.016909628461635
1565569200	5.017	5.013397561270614
1565569800	5.025	5.010875418487367
1565570400	5.009	5.0169736411957855
1565571000	5.016	5.005771913253446
1565571600	4.999	5.009046531575514
1565572200	5.02	4.996076673265692
1565572800	5.034	5.01060941725137
1565573400	5.04	5.024664505847341
1565574000	5.062	5.0329349222615765
1565574600	5.078	5.052665778076061
1565575200	5.074	5.070080777079007
1565575800	5.072	5.070167990297637
1565576400	5.068	5.0688229884492815
1565577000	5.065	5.0640826267865515
1565577600	5.082	5.060171281501107
1565578200	5.093	5.072663243509869
1565578800	5.081	5.083921000225694
1565579400	5.088	5.077337334689537
1565580000	5.081	5.081957155548557
1565580600	5.07	5.076886830089179
1565581200	5.074	5.066684015931242
1565581800	5.078	5.067494271561071
1565582400	5.079	5.0703567578183755
1565583000	5.088	5.072184703796255
1565583600	5.089	5.080424661327818
1565584200	5.088	5.082779051314302
1565584800	5.093	5.082848476335838
1565585400	5.091	5.086794225780664
1565586000	5.091	5.085613071823264
1565586600	5.089	5.085330952571172
1565587200	5.09	5.083627339977265
1565587800	5.083	5.083807923981742
1565588400	5.079	5.078376552009659
1565589000	5.078	5.073936675562979
1565589600	5.069	5.072026149665231
1565590200	5.069	5.06446366770022
1565590800	5.068	5.062857910674225
1565591400	5.07	5.061790052575439
1565592000	5.074	5.063227187209336
1565592600	5.075	5.067106881995288
1565593200	5.019	5.068815549112061
1565593800	5.017	5.024201672820665
1565594400	5.007	5.012793415696135
1565595000	5.016	5.0015094018037445
1565595600	5.035	5.006258086975864
1565596200	5.03	5.023646728454967
1565596800	5.036	5.024035700134312
1565597400	5.051	5.029691966532632
1565598000	5.052	5.043734797824199
1565599200	5.056	5.046381642116401
1565599800	5.059	5.050449000352254
1565600400	5.064	5.053267442963313
1565601000	5.068	5.0575351486731375
1565601600	5.072	5.061881760062956
1565602200	5.064	5.065681251551631
1565602800	5.068	5.05994298783421
1565603400	5.065	5.061986903774393
1565604000	5.067	5.059704901783537
1565604600	5.065	5.060712385922456
1565605200	5.07	5.0593491927261205
1565605800	5.073	5.0630754617062
1565606400	5.072	5.066365238419368
1565607000	5.066	5.066498351011895
1565607600	5.043	5.061560216086695
1565608200	5.043	5.042014282919453
1565608800	5.052	5.03741980017933
1565609400	5.051	5.04343834829149
1565610000	5.058	5.043979399411713
1565610600	5.06	5.050395289087559
1565611200	5.056	5.053722299248536
1565611800	5.068	5.051356715047559
1565612400	5.071	5.0606616711241
1565613000	5.063	5.064512201313058
1565613600	5.076	5.058918719884802
1565614200	5.074	5.068296803511232
1565614800	5.064	5.0683398543225
1565615400	5.047	5.060424445131518
1565616000	5.053	5.045081816494618
1565616600	5.056	5.045938550902909
1565617200	5.052	5.048512084254194
1565617800	5.04	5.046204283508855
1565618400	5.025	5.036139284823258
1565619000	5.047	5.022199430183984
1565619600	5.055	5.036853347568372
1565620200	5.012	5.046469932803004
1565620800	5.009	5.013984544792088
1565621400	5.009	5.005041688675938
1565622000	4.991	5.002650561954237
1565622600	5.008	4.987344392618841
1565623200	4.993	4.998432628568191
1565623800	4.979	4.98842271646832
1565624400	4.998	4.9756873715791965
1565625000	4.961	4.989273841806994
1565625600	4.959	4.961264674001504
1565626200	4.98	4.954080940630522
1565626800	5.007	4.969851933778547
1565627400	5.008	4.9945452692560375
1565628000	5.016	5.001852899284572
1565628600	5.022	5.010329807029773
1565629200	5.022	5.016333860515932
1565629800	5.02	5.017974194601905
1565630400	5.015	5.015731004300588
1565631000	5.015	5.010653146814402
1565631600	5.006	5.009254581789478
1565632200	5.005	5.001882853603625
1565632800	5.012	4.999303455119144
1565633400	5.012	5.00446952096787
1565634000	5.021	5.005741533755203
1565634600	4.993	5.013559593262499
1565635200	4.976	4.99273664349772
1565635800	4.974	4.974433872300527
1565636400	4.99	4.968694169924313
1565637000	4.995	4.97997677937446
1565637600	4.998	4.986736775229241
1565638200	5.003	4.991449645017064
1565638800	5.013	4.996726486233586
1565639400	5.023	5.006394335114856
1565640000	5.027	5.016098701642004
1565640600	5.019	5.021156210247552
1565641200	5.03	5.015530040551974
1565641800	5.026	5.023154031538128
1565642400	5.027	5.021165599677099
1565643000	5.025	5.021383341928829
1565643600	5.029	5.019712289755111
1565645400	5.02	5.022471958723509
1565646000	5.016	5.015868274588532
1565646600	5.02	5.01135776242161
1565647200	5.004	5.013255362731857
1565647800	4.941	5.000919377224429
1565648400	4.927	4.947142187441751
1565649000	4.92	4.924314917239801
1565649600	4.935	4.913299684718572
1565650200	4.921	4.923697513575863
1565650800	4.965	4.915503101660935
1565651400	4.979	4.95089896059939
1565652000	5.006	4.970264513268609
1565652600	4.997	4.997321227794147
1565653200	5.003	4.994838992752492
1565653800	4.988	4.99912842025453
1565654400	4.978	4.986747707147952
1565655000	4.997	4.975724393891343
1565655600	5.001	4.987300870254448
1565656200	4.998	4.993330358554799
1565656800	5.005	4.992349961091808
1565657400	5.005	4.998685551595691
1565658000	4.995	4.999580576516408
1565658600	4.995	4.991865688523696
1565659200	4.986	4.989988341911214
1565659800	4.989	4.9817046579061595
1565660400	4.993	4.982570515476771
1565661000	4.988	4.986093586699788
1565661600	4.97	4.982796148924275
1565662200	4.976	4.967838449020994
1565662800	4.978	4.969665627067941
1565663400	4.987	4.971306312324902
1565664000	4.993	4.979227255181786
1565664600	4.998	4.985902820454784
1565665200	5.018	4.991633088367365
1565665800	5.025	5.009189422814674
1565666400	5.034	5.018629601117016
1565667000	5.005	5.0275405281532395
1565667600	5.017	5.006070257134284
1565668200	5.052	5.0106447618159535
1565668800	5.036	5.039041196879837
1565669400	5.047	5.03224300772793
1565670000	5.055	5.0400719107365965
1565670600	5.055	5.04829290654765
1565671200	5.074	5.0495976238536295
1565671800	5.075	5.06562286930951
1565672400	5.061	5.068993004187765
1565673000	5.052	5.058356050907942
1565673600	5.077	5.049418432249168
1565674200	5.065	5.066335564254226
1565674800	5.043	5.06029357454699
1565675400	5.039	5.041762687613561
1565676000	5.028	5.034309587204966
1565676600	5.039	5.023611782717132
1565677200	5.033	5.030318940670511
1565677800	5.018	5.027108903369583
1565678400	5.084	5.0142902139617185
1565679000	5.094	5.065684138019507
1565679600	5.086	5.084794166986443
1565680200	5.087	5.083136899008612
1565680800	5.065	5.083962166768037
1565681400	5.05	5.065193794567645
1565682000	5.04	5.048425355007421
1565682600	5.035	5.035995158510371
1565683200	5.03	5.027826328149029
1565683800	5.029	5.023498104345577
1565684400	5.023	5.022320109538747
1565685000	4.994	5.0174875301709925
1565685600	4.994	4.993574328497292
1565686200	4.993	4.988430870550638
1565686800	4.991	4.986351296089155
1565687400	5.013	4.984415906721341
1565688000	5.017	5.002444250695681
1565688600	5.013	5.009818655677205
1565689200	5.011	5.008630840069643
1565689800	4.993	5.007126327204463
1565690400	4.931	4.991448941758815
1565691000	4.921	4.937524926885768
1565691600	4.933	4.917600009050889
1565692200	4.937	4.9224298296693645
1565692800	4.976	4.927387767828085
1565693400	4.988	4.961776341477268
1565694000	4.979	4.979516812434051
1565694600	5.007	4.976612379038355
1565695200	4.997	4.999158580919364
1565695800	4.998	4.994378522808707
1565696400	4.995	4.993632338317312
1565697000	5.001	4.990789253338297
1565697600	5.031	4.994133147500548
1565698200	5.016	5.0192922155344855
1565698800	5.012	5.012912624825092
1565699400	5.024	5.0080785107761265
1565700000	5.033	5.017086412779992
1565700600	5.027	5.0254483146491085
1565701200	5.035	5.022531292102309
1565701800	5.038	5.028336117648817
1565702400	5.052	5.031531545767874
1565703000	5.051	5.044060765049141
1565704200	5.049	5.045665048173879
1565704800	5.056	5.0442291727155775
1565705400	5.063	5.049482991854541
1565706000	5.068	5.056112147548318
1565706600	5.073	5.061259639129538
1565707200	5.091	5.066556215437512
1565707800	5.088	5.081896964474693
1565708400	5.09	5.083066576292563
1565709000	5.086	5.084884082637035
1565709600	5.084	5.081705322793918
1565710200	5.075	5.078990809770027
1565710800	5.075	5.070991699660118
1565711400	5.068	5.068997367978536
1565712000	5.05	5.06273797637645
1565712600	5.066	5.047287011296508
1565713200	5.061	5.056741907962558
1565713800	5.054	5.054875568080202
1565714400	5.071	5.049146243071846
1565715000	5.063	5.062019858253521
1565715600	5.071	5.0581424573929405
1565716200	5.067	5.064084850184708
1565716800	5.048	5.06231229820095
1565717400	5.018	5.045995640448768
1565718000	5.004	5.01859350996383
1565718600	5.004	5.000827644269346
1565719800	5.001	4.996405683790001
1565720400	4.982	4.993694327161527
1565721000	5.042	4.978179499248423
1565721600	5.009	5.024448446430321
1565722200	5.03	5.00796935611754
1565723400	5.041	5.022239789629028
1565724000	5.044	5.03378265035986
1565724600	5.057	5.03813855126637
1565725200	5.054	5.049666278511556
1565725800	5.047	5.049747569787696
1565726400	5.059	5.042822174666661
1565727000	5.055	5.052161696217796
1565728200	5.053	5.049543506646486
1565728800	5.06	5.047680424402209
1565729400	5.059	5.052991753927569
1565730000	5.05	5.053043021862005
1565730600	5.052	5.04616369777615
1565731200	5.054	5.046236459178049
1565731800	5.052	5.047390864529154
1565732400	5.063	5.046322449214674
1565733000	5.059	5.055000825849508
1565733600	5.061	5.053617956349949
1565734200	5.069	5.055187556974678
1565734800	5.065	5.062003274443179
1565735400	5.061	5.059945274282965
1565736000	5.065	5.056368578747258
1565736600	5.062	5.058715069354054
1565737200	5.057	5.0564358357365125
1565737800	5.058	5.052200947516744
1565738400	5.05	5.0519521123936935
1565739000	5.036	5.045340306690198
1565739600	5.039	5.032853460305821
1565740200	5.042	5.032503183033507
1565740800	5.019	5.034656228609903
1565741400	5.019	5.016909628461635
1565742000	5.017	5.013397561270614
1565742600	5.025	5.010875418487367
1565743200	5.009	5.0169736411957855
1565743800	5.016	5.005771913253446
1565744400	4.999	5.009046531575514
1565745000	5.02	4.996076673265692
1565745600	5.034	5.01060941725137
1565746200	5.04	5.024664505847341
1565746800	5.062	5.0329349222615765
1565747400	5.078	5.052665778076061
1565748000	5.074	5.070080777079007
1565748600	5.072	5.070167990297637
1565749200	5.068	5.0688229884492815
1565749800	5.065	5.0640826267865515
1565750400	5.082	5.060171281501107
1565751000	5.093	5.072663243509869
1565751600	5.081	5.083921000225694
1565752200	5.088	5.077337334689537
1565752800	5.081	5.081957155548557
1565753400	5.07	5.076886830089179
1565754000	5.074	5.066684015931242
1565754600	5.078	5.067494271561071
1565755200	5.079	5.0703567578183755
1565755800	5.088	5.072184703796255
1565756400	5.089	5.080424661327818
1565757000	5.088	5.082779051314302
1565757600	5.093	5.082848476335838
1565758200	5.091	5.086794225780664
1565758800	5.091	5.085613071823264
1565759400	5.089	5.085330952571172
1565760000	5.059	5.083627339977265
1565760600	5.064	5.0589731277504715
1565761200	5.068	5.057547999442307
1565761800	5.072	5.0601365600958745
1565762400	5.064	5.063958369649025
1565763000	5.068	5.059179120290519
1565763600	5.065	5.0614983986374265
1565764200	5.067	5.059661571294587
1565764800	5.065	5.0611685385115885
1565778000	5.07	5.0593491927261205
1565778600	5.073	5.0630754617062
1565779200	5.072	5.066365238419368
1565779800	5.066	5.066498351011895
1565780400	5.043	5.061560216086695
1565781000	5.043	5.042014282919453
1565781600	5.052	5.03741980017933
1565782200	5.051	5.04343834829149
1565782800	5.058	5.043979399411713
1565783400	5.06	5.050395289087559
1565784000	5.056	5.053722299248536
1565784600	5.068	5.051356715047559
1565785200	5.071	5.0606616711241
1565785800	5.063	5.064512201313058
1565786400	5.076	5.058918719884802
1565787000	5.074	5.068296803511232
1565787600	5.064	5.0683398543225
1565788200	5.047	5.060424445131518
1565788800	5.053	5.045081816494618
1565789400	5.056	5.045938550902909
1565790000	5.052	5.048512084254194
1565790600	5.04	5.046204283508855
1565791200	5.025	5.036139284823258
1565791800	5.047	5.022199430183984
1565792400	5.055	5.036853347568372
1565793000	5.012	5.046469932803004
1565793600	5.009	5.013984544792088
1565794200	5.009	5.005041688675938
1565794800	4.991	5.002650561954237
1565795400	5.008	4.987344392618841
1565796000	4.993	4.998432628568191
1565796600	4.979	4.98842271646832
1565797200	4.998	4.9756873715791965
1565797800	4.961	4.989273841806994
1565798400	4.959	4.961264674001504
1565799000	4.98	4.954080940630522
1565799600	5.007	4.969851933778547
1565800200	5.008	4.9945452692560375
1565800800	5.016	5.001852899284572
1565801400	5.022	5.010329807029773
1565802000	5.022	5.016333860515932
1565802600	5.02	5.017974194601905
1565803200	5.015	5.015731004300588
1565803800	5.015	5.010653146814402
1565804400	5.006	5.009254581789478
1565805000	5.005	5.001882853603625
1565805600	5.012	4.999303455119144
1565806200	5.012	5.00446952096787
1565806800	5.021	5.005741533755203
1565807400	4.993	5.013559593262499
1565808000	4.976	4.99273664349772
1565808600	4.974	4.974433872300527
1565809200	4.99	4.968694169924313
1565809800	4.995	4.97997677937446
1565810400	4.998	4.986736775229241
1565811000	5.003	4.991449645017064
1565811600	4.983	4.996726486233586
1565812200	5.009	4.982078873539624
1565812800	5.013	4.9995709775711195
1565813400	5.023	5.00593912844862
1565814000	5.027	5.015346330422479
1565814600	5.019	5.021038442048691
1565815200	5.03	5.015725185420146
1565815800	5.026	5.023151801073054
1565816400	5.027	5.02145824507141
1565817000	5.025	5.021078819343961
1565817600	5.029	5.0197927873066375
1565818200	5.02	5.022471958723509
1565818800	5.016	5.015868274588532
1565819400	5.02	5.01135776242161
1565820000	5.004	5.013255362731857
1565820600	4.941	5.000919377224429
1565821200	4.927	4.947142187441751
1565821800	4.92	4.924314917239801
1565822400	4.935	4.913299684718572
1565823000	4.921	4.923697513575863
1565823600	4.965	4.915503101660935
1565824200	4.979	4.95089896059939
1565824800	5.006	4.970264513268609
1565825400	4.997	4.997321227794147
1565826000	5.003	4.994838992752492
1565826600	4.988	4.99912842025453
1565827200	4.978	4.986747707147952
1565827800	4.997	4.975724393891343
1565828400	5.001	4.987300870254448
1565829000	4.998	4.993330358554799
1565829600	5.005	4.992349961091808
1565830200	5.005	4.998685551595691
1565830800	4.995	4.999580576516408
1565831400	4.995	4.991865688523696
1565832000	4.986	4.989988341911214
1565832600	4.989	4.9817046579061595
1565833200	4.993	4.982570515476771
1565833800	4.988	4.986093586699788
1565834400	4.97	4.982796148924275
1565835000	4.976	4.967838449020994
1565835600	4.978	4.969665627067941
1565836200	4.987	4.971306312324902
1565836800	4.993	4.979227255181786
1565837400	4.998	4.985902820454784
1565838000	5.018	4.991633088367365
1565838600	5.025	5.009189422814674
1565839200	5.034	5.018629601117016
1565839800	5.005	5.0275405281532395
1565840400	5.017	5.006070257134284
1565841000	5.052	5.0106447618159535
1565841600	5.036	5.039041196879837
1565842200	5.047	5.03224300772793
1565842800	5.055	5.0400719107365965
1565843400	5.055	5.04829290654765
1565844000	5.074	5.0495976238536295
1565844600	5.075	5.06562286930951
1565845200	5.061	5.068993004187765
1565845800	5.052	5.058356050907942
1565846400	5.077	5.049418432249168
1565847000	5.065	5.066335564254226
1565847600	5.043	5.06029357454699
1565848200	5.039	5.041762687613561
1565848800	5.028	5.034309587204966
1565849400	5.039	5.023611782717132
1565850000	5.033	5.030318940670511
1565850600	5.018	5.027108903369583
1565851200	5.094	5.0142902139617185
1565851800	5.086	5.07370529383769
1565852400	5.087	5.080146746887724
1565853000	5.065	5.082992164176139
1565853600	5.04	5.06619712181508
1565854200	5.035	5.040996672103816
1565854800	5.03	5.030761825143118
1565855400	5.029	5.023706462027616
1565856000	5.023	5.0204429519351415
1565857200	4.994	5.0171910381059295
1565857800	4.994	4.993033661596595
1565858400	4.993	4.98845068551732
1565859000	4.991	4.9865399228475304
1565860200	5.013	4.984415906721341
1565860800	5.017	5.002444250695681
1565861400	5.013	5.009818655677205
1565862000	5.011	5.008630840069643
1565862600	4.993	5.007126327204463
1565863200	4.931	4.991448941758815
1565863800	4.921	4.937524926885768
1565864400	4.933	4.917600009050889
1565865000	4.937	4.9224298296693645
1565865600	4.976	4.927387767828085
1565866200	4.988	4.961776341477268
1565866800	4.979	4.979516812434051
1565867400	5.007	4.976612379038355
1565868000	4.997	4.999158580919364
1565868600	4.998	4.994378522808707
1565869200	4.995	4.993632338317312
1565869800	5.001	4.990789253338297
1565870400	5.031	4.994133147500548
1565871000	5.018	5.0192922155344855
1565871600	5.016	5.014528485367337
1565872200	5.012	5.011657587947904
1565872800	5.024	5.008208505232007
1565873400	5.033	5.016319271397776
1565874000	5.027	5.025197123455917
1565874600	5.035	5.022305127976024
1565875200	5.038	5.028022630670959
1565875800	5.052	5.032170590541211
1565876400	5.051	5.043881818790678
1565877000	5.049	5.045665048173879
1565877600	5.056	5.0442291727155775
1565878200	5.063	5.049482991854541
1565878800	5.068	5.056112147548318
1565879400	5.173	5.061259639129538
1565880000	5.191	5.146208791546233
1565880600	5.188	5.179443378603149
1565881200	5.19	5.186484594694134
1565881800	5.186	5.189422525054808
1565882400	5.184	5.1846985723573455
1565883000	5.175	5.180467810232356
1565883600	5.175	5.171142679177259
1565884200	5.168	5.167034836531685
1565884800	5.15	5.162492543053175
1565885400	5.166	5.147184308097382
1565886000	5.161	5.1563114504570615
1565886600	5.154	5.154549166871778
1565887200	5.154	5.1489256670222
1565887800	5.171	5.148141562902807
1565888400	5.163	5.161004256795102
1565889000	5.171	5.1580460414927405
1565889600	5.167	5.164030102811085
1565890200	5.141	5.16168939644721
1565890800	5.148	5.140744059782068
1565891400	5.118	5.141331449910544
1565892000	5.104	5.116934890336588
1565892600	5.104	5.099974737975867
1565893200	5.101	5.096841505804296
1565893800	5.082	5.093360584845107
1565894400	5.142	5.078476957346089
1565895000	5.114	5.123884408678014
1565895600	5.109	5.111400184648792
1565896200	5.13	5.105985816068928
1565896800	5.141	5.121197398733263
1565897400	5.144	5.1321458491466565
1565898000	5.157	5.137655192506936
1565898600	5.154	5.149436767958832
1565899200	5.147	5.14833894971712
1565899800	5.159	5.144045114948195
1565900400	5.155	5.1514722998855
1565901000	5.153	5.149206695858593
1565901600	5.16	5.147423811934733
1565902200	5.159	5.152657205388692
1565902800	5.15	5.152700143388898
1565903400	5.152	5.1460217046749355
1565904000	5.154	5.145974675678552
1565904600	5.152	5.147036054460055
1565905200	5.163	5.1460459579582105
1565905800	5.159	5.154611122317691
1565906400	5.161	5.153330169634894
1565907000	5.169	5.1549200072696495
1565907600	5.165	5.161688753115929
1565908200	5.161	5.159672185994756
1565908800	5.165	5.156188038957842
1565909400	5.162	5.158415904795877
1565910000	5.157	5.156144964000994
1565910600	5.158	5.151997860882079
1565911200	5.15	5.151665718984338
1565911800	5.136	5.145102570908576
1565912400	5.139	5.132735435422717
1565913000	5.142	5.132198288502342
1565913600	5.119	5.13425319712302
1565914200	5.119	5.116810510920965
1565914800	5.125	5.113152841265114
1565915400	5.109	5.11691695798392
1565916000	5.116	5.105213745900583
1565916600	5.099	5.108695361237528
1565917200	5.12	5.0956248732226
1565917800	5.134	5.109615365938404
1565918400	5.14	5.124538864930806
1565919000	5.162	5.1324268663269095
1565919600	5.178	5.152266950838691
1565920800	5.174	5.169616412861482
1565921400	5.172	5.1699932339435435
1565922000	5.168	5.168751553253553
1565922600	5.165	5.163883435074507
1565923200	5.182	5.1599340076840585
1565923800	5.193	5.17219455527235
1565924400	5.181	5.183401513821907
1565925000	5.188	5.177170735737543
1565925600	5.181	5.181731874472309
1565926200	5.17	5.176705428595932
1565926800	5.174	5.166566207408615
1565927400	5.178	5.167233060020051
1565928000	5.179	5.16991908687032
1565928600	5.188	5.17186394920031
1565929200	5.189	5.1800823702817835
1565929800	5.188	5.182470095324479
1565930400	5.193	5.182645067381963
1565931000	5.191	5.1865412613094755
1565931600	5.191	5.185355603821284
1565932200	5.189	5.185090293139889
1565932800	5.19	5.183397496538949
1565933400	5.183	5.183512186958851
1565934000	5.179	5.178196064422614
1565934600	5.178	5.173721356720559
1565935200	5.169	5.171763227362513
1565935800	5.169	5.164262426091206
1565936400	5.168	5.162593756974749
1565937000	5.17	5.161497768402956
1565937600	5.174	5.162896158623881
1565938200	5.175	5.1667999001100355
1565938800	5.119	5.168515318990818
1565939400	5.117	5.1245454997684705
1565940000	5.107	5.112661689619098
1565940600	5.116	5.101211589410404
1565941200	5.135	5.105651584317516
1565941800	5.13	5.123095036391732
1565942400	5.136	5.123609781981615
1565943000	5.151	5.129437617883203
1565943600	5.152	5.1434150534070655
1565944800	5.156	5.146056646828397
1565945400	5.159	5.1502159822540055
1565946000	5.164	5.152964308920887
1565946600	5.168	5.157181128462752
1565947200	5.172	5.161603017452268
1565947800	5.164	5.165352257274073
1565948400	5.168	5.159753960585451
1565949000	5.165	5.16171179270431
1565949600	5.167	5.15945470606333
1565950200	5.165	5.160395933731796
1565950800	5.17	5.159097176984756
1565951400	5.172	5.162715613984892
1565952000	5.166	5.165266931786373
1565952600	5.143	5.161298434263942
1565953200	5.143	5.1419604817631415
1565953800	5.152	5.137351462221005
1565954400	5.151	5.143028930521249
1565955000	5.158	5.143743788326309
1565955600	5.16	5.150006249285328
1565956200	5.156	5.153347868793459
1565957400	5.168	5.151150627953552
1565958000	5.171	5.1603524299559815
1565958600	5.163	5.164164892569038
1565959200	5.176	5.15872826289396
1565959800	5.174	5.167951841325603
1565960400	5.164	5.168032702086225
1565961000	5.147	5.160282999135622
1565961600	5.153	5.145064738964014
1565962200	5.156	5.145561317746906
1565962800	5.152	5.14813790206059
1565963400	5.14	5.145902279373521
1565964000	5.125	5.135979359375925
1565964600	5.147	5.122074251754278
1565965200	5.155	5.136362035565564
1565965800	5.073	5.146001063182253
1565966400	5.091	5.082826844121848
1565967000	5.088	5.083312458511027
1565967600	5.09	5.080216196963804
1565968200	5.086	5.081087297182658
1565968800	5.084	5.079679555870806
1565969400	5.075	5.077369735130722
1565970000	5.075	5.070568498545645
1565970600	5.068	5.0701502351211385
1565971200	5.05	5.06273797637645
1565971800	5.066	5.047287011296508
1565972400	5.061	5.056741907962558
1565973000	5.054	5.054875568080202
1565973600	5.054	5.049146243071846
1565974200	5.071	5.04834873863458
1565974800	5.063	5.061533770917047
1565975400	5.071	5.058244110649395
1565976000	5.067	5.064331554199334
1565976600	5.041	5.061925649312672
1565977200	5.048	5.040733205076698
1565977800	5.018	5.041562815443643
1565978400	5.004	5.017020616899538
1565979000	5.004	5.000179703699445
1565979600	5.001	4.9971557348190645
1565980200	4.982	4.993854967826497
1565980800	5.042	4.978620393913
1565981400	5.014	5.0248045348029775
1565982000	5.009	5.011617972174793
1565982600	5.03	5.006099085850009
1565983200	5.041	5.021502977227045
1565983800	5.044	5.032789115915651
1565984400	5.057	5.037873274697697
1565985000	5.054	5.04983217647755
1565985600	5.047	5.0486833294240965
1565986200	5.059	5.044115172407924
1565986800	5.055	5.051806734737671
1565987400	5.053	5.049543506646486
1565988000	5.06	5.047680424402209
1565988600	5.059	5.052991753927569
1565989200	5.05	5.053043021862005
1565989800	5.054	5.04616369777615
1565990400	5.052	5.047843986193782
1565991000	5.063	5.046139609176495
1565991600	5.059	5.0549073952485175
1565992200	5.061	5.053665312744707
1565992800	5.069	5.0550056495668585
1565993400	5.065	5.0618798461327
1565994000	5.065	5.060106404287904
1565994600	5.057	5.059550851278731
1565995800	5.058	5.053010629962502
1565996400	5.05	5.051999584198212
1565997000	5.036	5.045502546042325
1565997600	5.039	5.032652381504267
1565998200	5.042	5.032271461864749
1565998800	5.019	5.034738731751318
1565999400	5.019	5.016857856600529
1566000600	5.017	5.01343711378116
1566001800	5.025	5.010875418487367
1566002400	5.009	5.0169736411957855
1566003000	5.016	5.005771913253446
1566003600	4.999	5.009046531575514
1566004200	5.02	4.996076673265692
[truncated: 10,579 more rows]
