# Supplementary material for: A novel dissolved oxygen prediction model based on enhanced semi-naive Bayes for ocean ranches in northeast China
Source: PeerJ Comput Sci. 2021 Jun 11;7:e591. doi: 10.7717/peerj-cs.591 (PMC8205303; doi:10.7717/peerj-cs.591)
Supplement: Supplemental Information 1 — Source code for prediction algorithms built in Go, and source code for comparison algorithms and other related methods built in Python. [file peerj-cs-07-591-s001.zip › packet/Result-SVR/output.csv]

1	0.08245867751601495	0.4726599561364029	0.009684015415288965
1	0.08245867751601495	0.4726599561364029	0.009684015415288965
2	0.08026147183949837	0.4511729380328641	0.009558532504118976
3	0.0878037740998158	0.49621999468960404	0.010218327863652761
4	0.0938641357647263	0.5314078662753343	0.010751626016136157
5	0.09097054825914272	0.5156236284928493	0.010461397766301
6	0.09214375336536505	0.5236536683661037	0.010561558768953557
7	0.09534413100771429	0.5409070061183553	0.01084846935699477
8	0.09706994968700203	0.5500135143389661	0.011019915471947543
9	0.0991422039089756	0.5627064855454273	0.011187047080906315
10	0.10159275072019774	0.5748648393977167	0.011420801559717015
11	0.10396468320593451	0.5880001787044274	0.011625244440836706
12	0.1064245029790605	0.6002792226157533	0.011838336582182534
13	0.10822098831402713	0.6086593815942033	0.012005977864184747
14	0.11007228163687269	0.6170858945529617	0.012176512537201464
15	0.1121324602482362	0.6264046114440638	0.01236038191405352
16	0.11442738330778743	0.6366972256789529	0.012569683590582026
17	0.11632627062457929	0.6451567799870742	0.01274900686164086
18	0.11826675636501473	0.6540227609952265	0.012926362534237611
19	0.11934509209537565	0.6573861169365	0.01303553617644136
