# Supplementary material for: A novel dissolved oxygen prediction model based on enhanced semi-naive Bayes for ocean ranches in northeast China
Source: PeerJ Comput Sci. 2021 Jun 11;7:e591. doi: 10.7717/peerj-cs.591 (PMC8205303; doi:10.7717/peerj-cs.591)
Supplement: Supplemental Information 1 — Source code for prediction algorithms built in Go, and source code for comparison algorithms and other related methods built in Python. [file peerj-cs-07-591-s001.zip › packet/Result-lstm/Result-LSTM-1-1.csv]

Timestamp	real	predict
1564266600	4.197000263790706	4.2667613
1564267200	4.252999761661036	4.179125
1564267800	4.173999679595768	4.236193
1564268400	4.107999727577834	4.155683
1564269000	4.037000079652886	4.0884094
1564269600	4.10200037577837	4.016034
1564270200	4.140000047694351	4.0822945
1564270800	4.165999953677829	4.121028
1564271400	4.190000193765218	4.1475296
1564272000	4.257000155786792	4.171991
1564272600	4.290000131795759	4.240269
1564273200	4.2790000217557065	4.2738934
1564273800	4.421000025827985	4.2626863
1564274400	4.290999787688209	4.4073167
1564275000	4.249000075757663	4.2749124
1564275600	4.3060002918540174	4.2321177
1564276200	4.353000053802769	4.2901945
1564276800	4.3410002878702665	4.338072
1564277400	4.425000419953741	4.3258486
1564278000	4.3490000137882046	4.4113894
1564278600	4.301000241835812	4.3339972
1564279200	4.322000097801085	4.2851005
1564279800	4.293000161806682	4.306494
1564280400	4.257000155786792	4.27695
1564281000	4.353000053802769	4.240269
1564281600	4.426000075846191	4.338072
1564282200	4.376999939778965	4.4124074
1564282800	4.493000037867765	4.3625135
1564283400	4.326000137815649	4.4806027
1564284000	4.392000089833583	4.310569
1564284600	4.403999855766085	4.3777885
1564285200	4.372000243871951	4.390008
1564285800	4.433000145871679	4.3574224
1564286400	4.329999823719023	4.4195337
1564287000	4.552999929863852	4.314643
1564287600	4.452999991833311	4.541643
1564288200	4.537000123916785	4.4398937
1564288800	4.498000087885972	4.5253687
1564289400	4.572000119933034	4.4856906
1564290000	4.670000037956293	4.5609665
1564290600	4.7820000960305284	4.660578
1564291200	4.688000218021834	4.7742915
1564291800	4.55000025396412	4.678863
1564292400	4.597000015912871	4.5385923
1564293000	4.571000109929393	4.5863857
1564293600	4.534999749798311	4.55995
1564294200	4.426000075846191	4.5233345
1564294800	4.456999677736684	4.4124074
1564295400	4.419000359931894	4.4439635
1564296000	4.4640004559845545	4.4052815
1564296600	4.51499990383668	4.4510903
1564297200	4.6050000959420005	4.502988
1564297800	4.565000049907546	4.5945196
1564298400	4.581999865858254	4.553848
1564299000	4.415999975809779	4.571135
1564299600	4.567000069914828	4.402226
1564300200	4.493000037867765	4.555882
1564300800	4.529000043887656	4.4806027
1564301400	4.578000179954881	4.5172305
1564302000	4.7110000939943895	4.567068
1564302600	4.684999833899719	4.7022214
1564303200	4.70300001396526	4.6758146
1564303800	4.688000218021834	4.694098
1564304400	4.633000021932762	4.678863
1564305000	4.603000075934719	4.6229806
1564305600	4.6320000119291205	4.5924864
1564306200	4.67600009797814	4.6219635
1564306800	4.696999953943413	4.6666737
1564307400	4.731999949959662	4.6880035
1564308000	4.614999841867221	4.7235436
1564308600	4.540999809820159	4.604685
1564309200	4.435000165878961	4.5294375
1564309800	4.59499999590559	4.42157
1564310400	4.520999963858527	4.584353
1564311000	4.602000420042269	4.5090923
1564311600	4.592999975898307	4.59147
1564312200	4.495000057875048	4.5823197
1564312800	4.441999881793258	4.4826384
1564313400	4.294000171810324	4.4286957
1564314000	4.435000165878961	4.2779694
1564314600	4.478000241924339	4.42157
1564315200	4.535999759801952	4.4653387
1564315800	4.363999809731631	4.524351
1564316400	4.498000087885972	4.349274
1564317000	4.602000420042269	4.4856906
1564317600	4.662000312038355	4.59147
1564318200	4.43400015587532	4.6524496
1564318800	4.620999901889068	4.4205523
1564319400	4.5700000999257515	4.6107845
1564320000	4.601000055927436	4.558933
1564320600	4.543000183938632	4.590453
1564321200	4.468999797780378	4.531472
1564321800	4.4730001919061335	4.4561787
1564322400	4.59499999590559	4.4602494
1564323000	4.527000023880373	4.584353
1564323600	4.552999929863852	4.5151963
1564324200	4.529000043887656	4.541643
1564324800	4.494000047871407	4.5172305
1564325400	4.5419998198238	4.481621
1564326000	4.390999725718751	4.5304546
1564326600	4.397999795744239	4.3767705
1564327200	4.501000117896894	4.383898
1564327800	4.456000021844234	4.488744
1564328400	4.4020001898699945	4.442947
1564329600	4.469999807784019	4.387972
1564330200	4.374999919771684	4.4571958
1564330800	4.492000027864124	4.360477
1564331400	4.501999773789345	4.4795847
1564332000	4.363000153839181	4.4897604
1564332600	4.295000181813965	4.348256
1564333200	4.456999677736684	4.2789874
1564333800	4.408999905784291	4.4439635
1564334400	4.343999963769999	4.3950987
1564335000	4.337999903748152	4.3289037
1564335600	4.316000037779237	4.3227925
1564336200	4.379000313897439	4.300382
1564336800	4.361000133831898	4.3645515
1564337400	4.427000085849832	4.346219
1564338000	4.513000237940588	4.413426
1564338600	4.539000143924067	4.5009537
1564339200	4.455000011840593	4.5274034
1564339800	4.405000219880917	4.441929
1564340400	4.534999749798311	4.391026
1564341000	4.313000361879506	4.5233345
1564341600	4.422000035831626	4.2973256
1564342200	4.409999915787933	4.4083357
1564342800	4.321000087797444	4.3961167
1564343400	4.23799996571761	4.305475
1564344000	4.333000207841137	4.220908
1564344600	4.389000059822659	4.3176994
1564345200	4.372000243871951	4.3747334
1564345800	4.339000267862984	4.3574224
1564346400	4.171000003696036	4.3238115
1564347000	4.313000361879506	4.152625
1564347600	4.290000131795759	4.2973256
1564348200	4.32700014781929	4.2738934
1564348800	4.207000009715926	4.311588
1564349400	4.090000255734676	4.1893167
1564350000	4.40799989578065	4.070061
1564350600	4.465000111877004	4.394081
1564351200	4.274000325848692	4.452108
1564351800	4.353000053802769	4.2575912
1564352400	4.366000183850104	4.338072
1564353000	4.293000161806682	4.3513107
1564353600	4.310999987761032	4.27695
1564354200	4.2969998477100555	4.2952876
1564354800	4.230000239799672	4.281025
1564355400	4.360000123828257	4.2127557
1564356000	4.330999833722664	4.3452
1564356600	4.25500013577951	4.315662
1564357200	4.26499988170473	4.2382317
1564357800	4.196000253787064	4.2484217
1564358400	4.18400013374337	4.1781054
1564359000	4.425000419953741	4.1658754
1564359600	4.204999989708644	4.4113894
1564360200	4.136000361790978	4.187278
1564360800	4.120999857625169	4.1169505
1564361400	3.977999843549249	4.101661
1564362000	3.91599993154588	3.955891
1564362600	4.052000229707503	3.892693
1564363200	4.030000363738589	4.031325
1564363800	3.980000217667723	4.008899
1564364400	3.878000259629899	3.9579294
1564365000	4.028999999623757	3.8539648
1564365600	3.935000121615062	4.007879
1564366200	4.00400010364392	3.9120605
1564366800	4.033000039638321	3.9823942
1564367400	4.278000011752066	4.011956
1564368000	4.3060002918540174	4.2616673
1564368600	4.202999969701361	4.2901945
1564369200	4.31800005778652	4.1852393
1564369800	4.395000119844506	4.302419
1564370400	4.403999855766085	4.380843
1564371000	4.515999913840321	4.390008
1564371600	4.466000121880645	4.5040054
1564372200	4.403999855766085	4.4531255
1564372800	4.401000179866353	4.390008
1564373400	4.221000149766902	4.386954
1564374000	4.362000143835539	4.2035847
1564374600	4.370999879757119	4.3472376
1564375200	4.467000131884287	4.356403
1564375800	4.328000157822932	4.454143
1564376400	4.368000203857386	4.3126063
1564377000	4.413000299910047	4.3533483
1564377600	4.23799996571761	4.399172
1564378200	4.0770001256873405	4.220908
1564378800	4.271999951730218	4.05681
1564379400	4.243000015735816	4.2555537
1564380000	4.315000027775596	4.2260036
1564380600	4.500000107893253	4.299363
1564381200	4.3240001178083665	4.487726
1564381800	4.2620002058049975	4.3085313
1564382400	4.28200005176663	4.245364
1564383000	4.427000085849832	4.2657423
1564383600	4.351000033795486	4.413426
1564384200	4.369999869753477	4.3360343
1564384800	4.421000025827985	4.355385
1564385400	4.377999949782606	4.4073167
1564386000	4.3230001078047255	4.3635325
1564386600	4.097000325760164	4.3075128
1564387200	4.2270002097887485	4.077197
1564387800	4.043000139674733	4.2096987
1564388400	4.2440000257394574	4.02215
1564389000	4.2440000257394574	4.227023
1564389600	4.267000255823204	4.227023
1564390200	4.231999905695764	4.250459
1564390800	4.387000039815377	4.214794
1564391400	4.35400006380641	4.3726974
1564392000	4.381999989797171	4.3390894
1564392600	4.462999737758531	4.367605
1564393200	4.4290001058571145	4.450072
1564393800	4.369999869753477	4.4154615
1564394400	4.359000113824616	4.355385
1564395000	4.38000032390108	4.3441815
1564395600	4.196000253787064	4.36557
1564396200	4.347000347892113	4.1781054
1564396800	4.454000001836952	4.3319597
1564397400	4.40799989578065	4.4409113
1564398000	4.474000201909774	4.394081
1564398600	4.372000243871951	4.4612675
1564399200	4.413999955802497	4.3574224
1564399800	4.3490000137882046	4.40019
1564400400	4.384000009804454	4.3339972
1564401000	4.4109999257915735	4.3696427
1564401600	4.329000167826573	4.3971353
1564402200	4.33599988374087	4.313625
1564402800	4.614999841867221	4.320755
1564403400	4.408999905784291	4.604685
1564404000	4.044000149678374	4.3950987
1564404600	4.191999859661308	4.0231705
1564405200	4.519999953854885	4.174029
1564405800	4.488999997853201	4.5080748
1564406400	4.399000159859071	4.476533
1564407000	4.280000385870538	4.3849173
1564407600	4.269000275830486	4.2637057
1564408200	4.297999857713697	4.252497
1564408800	4.169999993692395	4.2820435
1564409400	4.151000157734404	4.1516066
1564410000	4.1999999396904375	4.1322412
1564410600	4.290999787688209	4.182182
1564411200	4.263000215808639	4.2749124
1564411800	4.074000095676418	4.2463837
1564412400	4.251000095764946	4.0537515
1564413000	4.258999821682884	4.2341557
1564413600	3.948999907554847	4.2423077
1564414200	3.79000008753186	3.92633
1564414800	3.989000307700493	3.7642941
1564416000	3.7860000475172955	3.9671042
1564416600	3.6210001674724612	3.7602186
1564417200	3.4830002034147474	3.5921967
1564417800	3.424999977314752	3.4518292
1564418400	3.8180000135226213	3.3928905
1564419000	3.838000213595444	3.792822
1564419600	4.08599986160892	3.8132017
1564420200	3.802999863468004	4.0659833
1564420800	4.18400013374337	3.7775385
1564421400	4.334000217844778	4.1658754
1564422000	4.243000015735816	4.318718
1564422600	3.997000033618431	4.2260036
1564423200	4.208000373830758	3.9752586
1564423800	4.285000081777553	4.190336
1564424400	4.113000131707231	4.2687993
1564425000	4.173999679595768	4.0935063
1564425600	4.223000169774184	4.155683
1564426200	4.192999869664949	4.205622
1564426800	4.113000131707231	4.175048
1564427400	4.275000335852333	4.0935063
1564428000	4.260000185797716	4.2586107
1564428600	4.295000181813965	4.2433267
1564429200	4.002000083636637	4.2789874
1564429800	4.018000243694895	3.9803557
1564430400	4.25500013577951	3.9966652
1564431000	4.236999955713969	4.2382317
1564431600	4.204999989708644	4.2198887
1564432200	4.284000071773912	4.187278
1564432800	4.340000277866626	4.267781
1564433400	4.353000053802769	4.3248296
1564434000	4.248000065754022	4.338072
1564434600	4.258999821682884	4.231099
1564435200	4.256000145783151	4.2423077
1564435800	4.188000173757935	4.23925
1564436400	4.153999833634136	4.1699524
1564437000	4.043000139674733	4.135298
1564437600	4.269999931722936	4.02215
1564438200	4.224999835670276	4.253516
1564438800	4.321000087797444	4.20766
1564439400	4.258999821682884	4.305475
1564440000	4.142000421812824	4.2423077
1564440600	4.132999977668863	4.1230674
1564441200	4.145000097712557	4.113893
1564441800	4.0850002057164705	4.126125
1564442400	4.272999961733859	4.0649643
1564443000	4.137000017683428	4.2565722
1564443600	4.191999859661308	4.11797
1564444200	4.169000337799944	4.174029
1564444800	4.162000267774457	4.1505876
1564445400	4.027999989620116	4.1434526
1564446000	4.173000023703318	4.0068593
1564446600	4.153999833634136	4.1546636
1564447200	4.222000159770543	4.135298
1564447800	4.168000327796303	4.204603
1564448400	4.329999823719023	4.1495686
1564449000	4.122000221740001	4.314643
1564449600	3.9030001556097367	4.1026807
1564450200	4.096000315756522	3.8794444
1564450800	4.205999999712285	4.0761776
1564451400	4.057000279725709	4.1882973
1564452000	4.020999919594628	4.0364223
1564452600	4.152000167738045	3.9997234
1564453200	4.127999927650658	4.1332603
1564453800	4.181000457843638	4.108796
1564454400	4.045000159682015	4.162818
1564455000	4.133999987672504	4.0241895
1564455600	4.144000087708916	4.114912
1564456200	4.166999963681471	4.125106
1564456800	4.019999909590987	4.1485486
1564457400	3.8980001055915308	3.9987035
1564458000	3.8280001135590327	3.874348
1564458600	3.980000217667723	3.8030114
1564459200	4.026999979616474	3.9579294
1564459800	3.9660000776167466	4.00584
1564460400	3.974999813538326	3.9436588
1564461000	3.932000091604139	3.9528325
1564461600	4.11200012170359	3.9090023
1564462200	4.091999921630767	4.0924873
1564462800	4.074000095676418	4.0720997
1564463400	3.865000129582564	4.0537515
1564464000	3.7699998874590372	3.8407161
1564464600	3.878999915522349	3.7439184
1564465200	4.126999917647016	3.8549829
1564465800	3.894000065576966	4.107777
1564466400	4.162000267774457	3.8702717
1564467000	4.234000279814237	4.1434526
1564467600	4.208000373830758	4.2168326
1564468200	4.064000349751197	4.190336
1564468800	3.9370001416223444	4.0435576
1564469400	3.8080002675974005	3.9140987
1564470000	3.920999981564086	3.7826338
1564470600	4.051000219703862	3.8977904
1564471200	4.080000155698264	4.030306
1564471800	4.136000361790978	4.059868
1564472400	4.246000045746739	4.1169505
1564473000	4.355000073810052	4.22906
1564473600	3.784000027510013	4.340108
1564474200	4.56800007991847	3.7581806
1564474800	4.3759999297753245	4.5568986
1564475400	4.493000037867765	4.361496
1564476000	4.392000089833583	4.4806027
1564476600	4.441999881793258	4.3777885
1564477200	4.390000069826301	4.4286957
1564477800	4.315000027775596	4.375753
1564478400	4.303999917735544	4.299363
1564479000	4.173000023703318	4.2881565
1564479600	4.190000193765218	4.1546636
1564480200	4.183000123739729	4.171991
1564480800	4.218000119755978	4.164856
1564482000	4.26499988170473	4.2005267
1564482600	4.257999811679242	4.2484217
1564483200	4.10400004167446	4.241288
1564483800	4.113000131707231	4.0843325
1564484400	4.06899969154702	4.0935063
1564485000	4.122000221740001	4.0486536
1564485600	4.0320000296346805	4.1026807
1564486200	4.0760001156837	4.010937
1564486800	4.06899969154702	4.05579
1564487400	4.191999859661308	4.0486536
1564488000	4.054999905607236	4.174029
1564488600	4.109000445803858	4.0343823
1564489200	4.059999955625441	4.08943
1564489800	4.145000097712557	4.0394797
1564490400	4.231999905695764	4.126125
1564491000	4.1380000276870685	4.214794
1564491600	4.190000193765218	4.118989
1564492200	4.086999871612561	4.171991
1564492800	4.057000279725709	4.067003
1564493400	4.04000010966381	4.0364223
1564494000	3.908000205627942	4.019092
1564494600	3.926000031582292	3.8845403
1564495200	4.216000099748696	3.9028869
1564495800	4.351000033795486	4.1984887
1564496400	4.382999999800813	4.3360343
1564497000	4.230999895692122	4.3686237
1564497600	4.368999859749836	4.213775
1564498200	4.2259998456739165	4.3543663
1564498800	4.3049999277391855	4.208679
1564499400	4.363999809731631	4.2891755
1564500000	4.186999809643103	4.349274
1564500600	4.241000349839725	4.1689324
1564501200	4.235000289817878	4.2239656
1564501800	4.368000203857386	4.217851
1564502400	4.110000101696308	4.3533483
1564503000	4.352000397910319	4.0904484
1564503600	4.250000085761304	4.337053
1564504200	4.423999701727717	4.2331367
1564504800	4.145000097712557	4.4103713
1564505400	4.202000313808911	4.126125
1564506000	4.195000243783423	4.1842213
1564506600	3.9770001876567993	4.1770873
1564507200	4.074999751568868	3.9548717
1564507800	4.087999881616202	4.05477
1564508400	4.4120002899064055	4.0680223
1564509000	4.328000157822932	4.398154
1564509600	4.271999951730218	4.3126063
1564510200	4.215000089745055	4.2555537
1564510800	4.2170001097523375	4.197469
1564511400	4.1639999336705475	4.199508
1564512000	4.136000361790978	4.1454906
1564512600	4.09499995164169	4.1169505
1564513200	4.151000157734404	4.0751576
1564513800	4.216000099748696	4.1322412
1564514400	4.224999835670276	4.1984887
1564515000	4.210000039726849	4.20766
1564515600	4.169999993692395	4.1923738
1564516200	4.140999703586801	4.1516066
1564516800	4.294000171810324	4.122047
1564517400	4.097000325760164	4.2779694
1564518000	4.098999991656255	4.077197
1564518600	4.335000227848419	4.0792356
1564519200	4.508999843814832	4.3197365
1564519800	4.4290001058571145	4.496883
1564520400	4.456000021844234	4.4154615
1564521000	4.396999785740597	4.442947
1564521600	4.196000253787064	4.38288
1564522200	4.326000137815649	4.1781054
1564522800	4.258999821682884	4.310569
1564524000	4.313000361879506	4.2423077
1564524600	4.2259998456739165	4.2973256
1564525200	4.185000143747011	4.208679
1564525800	4.169000337799944	4.1668944
1564526400	4.246000045746739	4.1505876
1564527000	4.171000003696036	4.22906
1564527600	4.269999931722936	4.152625
1564528200	4.272999961733859	4.253516
1564528800	4.285999737670004	4.2565722
1564529400	4.113000131707231	4.2698174
1564530000	4.071000065665494	4.0935063
1564530600	4.171000003696036	4.0506926
1564531200	4.293000161806682	4.152625
1564531800	4.168000327796303	4.27695
1564532400	4.119000191729078	4.1495686
1564533000	4.215000089745055	4.0996222
1564533600	4.224000179777826	4.197469
1564534200	4.185000143747011	4.2066417
1564534800	4.146000107716198	4.1668944
1564535400	4.084000195712829	4.127144
1564536000	4.020999919594628	4.0639453
1564536600	4.1380000276870685	3.9997234
1564537200	3.9650000676131056	4.118989
1564537800	4.0419997755599	3.9426394
1564538400	3.9519999375657706	4.021131
1564539000	3.948999907554847	3.9293885
1564539600	3.959000007591259	3.92633
1564540200	3.9370001416223444	3.9365232
1564540800	3.858000059557076	3.9140987
1564541400	4.1560002077526095	3.8335826
1564542000	4.232999915699405	4.137337
1564542600	4.247000409861572	4.215813
1564543200	4.355000073810052	4.23008
1564543800	4.303999917735544	4.340108
1564544400	4.353000053802769	4.2881565
1564545000	4.241000349839725	4.338072
1564545600	4.30000023183217	4.2239656
1564546200	4.171000003696036	4.284082
1564546800	4.1910002037688585	4.152625
1564547400	4.096000315756522	4.1730103
1564548000	4.1910002037688585	4.0761776
1564548600	4.20100030380527	4.1730103
1564549200	4.381999989797171	4.183202
1564549800	4.239999985724893	4.367605
1564550400	4.3759999297753245	4.2229466
1564551000	4.3490000137882046	4.361496
1564551600	4.232999915699405	4.3339972
1564552200	4.124000241747284	4.215813
1564552800	3.9280000515895743	4.104719
1564553400	3.830000133566315	3.904925
1564554000	4.166999963681471	3.8050501
1564554600	4.43400015587532	4.1485486
1564555200	4.25500013577951	4.4205523
1564555800	4.186999809643103	4.2382317
1564556400	4.197000263790706	4.1689324
1564557000	4.571000109929393	4.179125
1564557600	4.465000111877004	4.55995
1564558200	4.285000081777553	4.452108
1564558800	4.329999823719023	4.2687993
1564559400	4.374999919771684	4.314643
1564560000	4.21100004973049	4.360477
1564560600	4.399000159859071	4.193393
1564561200	4.507000177918742	4.3849173
1564561800	4.431000125864396	4.4948487
1564562400	4.329000167826573	4.417498
1564563000	4.4020001898699945	4.313625
1564563600	4.336999893744511	4.387972
1564564200	4.317000047782879	4.3217735
1564564800	4.393000099837224	4.3014
1564565400	4.348000003784564	4.378807
1564566000	4.369999869753477	4.3329787
1564566600	4.372000243871951	4.355385
1564567200	4.269000275830486	4.3574224
1564567800	4.301000241835812	4.252497
1564568400	4.2790000217557065	4.2851005
1564569000	4.471000171898852	4.2626863
1564569600	4.382999999800813	4.458214
1564570200	4.195000243783423	4.3686237
1564570800	4.333000207841137	4.1770873
1564571400	4.218000119755978	4.3176994
1564572000	4.257999811679242	4.2005267
1564572600	4.376999939778965	4.241288
1564573200	4.13099995766158	4.3625135
1564573800	4.207000009715926	4.111854
1564574400	4.137000017683428	4.1893167
1564575000	4.1649999436741885	4.11797
1564575600	4.176000053714241	4.1465096
1564576200	4.153999833634136	4.1577215
1564576800	4.124000241747284	4.135298
1564577400	4.035999715538054	4.104719
1564578000	4.0670000256509296	4.015014
1564578600	4.080000155698264	4.0466156
1564579200	4.11200012170359	4.059868
1564579800	4.034000049641962	4.0924873
1564580400	3.982000237675005	4.012976
1564581000	3.8390002235990854	3.9599688
1564582800	4.039000099660169	3.8142204
1564583400	4.321000087797444	4.0180726
1564584000	4.32700014781929	4.305475
1564584600	4.401000179866353	4.311588
1564585200	4.435000165878961	4.386954
1564585800	4.399000159859071	4.42157
1564586400	4.48799998784956	4.3849173
1564587000	4.309999977757391	4.4755144
1564587600	4.284000071773912	4.294269
1564588200	4.334000217844778	4.267781
1564588800	4.265999891708371	4.318718
1564589400	4.2969998477100555	4.2494397
1564590000	4.15700021775625	4.281025
1564590600	4.168000327796303	4.1383557
1564591200	4.197999919683156	4.1495686
1564591800	4.263999871701089	4.180144
1564592400	4.1560002077526095	4.2474017
1564593000	4.005000113647561	4.137337
1564593600	4.230999895692122	3.9834142
1564594200	4.008999799550934	4.213775
1564594800	4.091000265738317	3.9874911
1564595400	3.9600000175948997	4.0710807
1564596000	3.953999957573053	3.937543
1564596600	3.857000049553435	3.9314268
1564597200	4.021999929598269	3.8325632
1564597800	3.8499999795279467	4.0007434
1564598400	3.7030002795486534	3.82543
1564599000	3.8670001495898463	3.675677
1564599600	3.302000163311655	3.8427541
1564600200	3.2330001812827978	3.2680342
1564600800	3.015000125156174	3.198083
1564601400	3.035000325228997	2.977589
1564602000	2.9070001070965032	2.9977822
1564602600	2.5320000738985793	2.868687
1564603200	2.9479999860790036	2.492697
1564603800	3.758000121526534	2.9100008
1564604400	3.9849999135747374	3.7316945
1564605000	4.028999999623757	3.9630265
1564605600	3.96900010762767	4.007879
1564606200	3.9719997835274024	3.9467165
1564606800	4.101000011663538	3.949774
1564607400	4.330999833722664	4.0812736
1564608000	4.10400004167446	4.315662
1564608600	4.176000053714241	4.0843325
1564609200	4.2259998456739165	4.1577215
1564609800	4.257999811679242	4.208679
1564610400	4.251000095764946	4.241288
1564611000	4.495999713767498	4.2341557
1564611600	4.3240001178083665	4.4836555
1564612200	4.260000185797716	4.3085313
1564612800	4.429999761749564	4.2433267
1564613400	4.20100030380527	4.4164796
1564614000	4.4380001958898845	4.183202
1564614600	4.497000431993521	4.4246235
1564615200	4.326000137815649	4.484674
1564615800	4.2620002058049975	4.310569
1564616400	4.153999833634136	4.245364
1564617000	4.183000123739729	4.135298
1564617600	4.263000215808639	4.164856
1564618200	4.3579997497097835	4.2463837
1564618800	4.175000397821791	4.343163
1564619400	4.368999859749836	4.1567025
1564620000	4.329000167826573	4.3543663
1564620600	4.341999943762716	4.313625
1564621200	4.3230001078047255	4.3268666
1564621800	4.38099997979353	4.3075128
1564622400	4.2270002097887485	4.3665867
1564623000	4.294000171810324	4.2096987
1564623600	4.553999939867493	4.2779694
1564624200	4.534999749798311	4.54266
1564624800	4.432000135868037	4.5233345
1564625400	4.384000009804454	4.4185157
1564626000	4.3140000177719555	4.3696427
1564626600	4.448999951818746	4.298344
1564627200	4.25500013577951	4.435821
1564627800	4.1999999396904375	4.2382317
1564628400	4.331999843726305	4.182182
1564629000	4.269000275830486	4.3166804
1564629600	4.4200000158243435	4.252497
1564630200	4.258999821682884	4.4062986
1564630800	4.1820001137360885	4.2423077
1564631400	4.415999975809779	4.1638374
1564632000	4.535999759801952	4.402226
1564632600	4.547999879845647	4.524351
1564633200	4.474000201909774	4.536558
1564633800	4.477000231920698	4.4612675
1564634400	4.4120002899064055	4.4643207
1564635000	4.382999999800813	4.398154
1564635600	4.405000219880917	4.3686237
1564636200	4.485999967842277	4.391026
1564636800	4.506000167915101	4.4734797
1564637400	4.342999953766357	4.4938307
1564638000	4.278000011752066	4.3278856
1564638600	4.168000327796303	4.2616673
1564639200	4.336999893744511	4.1495686
1564639800	4.196000253787064	4.3217735
1564640400	4.396999785740597	4.1781054
1564641000	4.320000077793802	4.38288
1564641600	4.477000231920698	4.3044567
1564642200	4.545000203945914	4.4643207
1564642800	4.263999871701089	4.5335064
1564643400	4.293000161806682	4.2474017
1564644000	4.3500000237918455	4.27695
1564644600	4.263000215808639	4.335015
1564645200	4.394000109840865	4.2463837
1564645800	4.581999865858254	4.3798256
1564646400	4.579000189958522	4.571135
1564647000	4.633000021932762	4.5680842
1564647600	4.374000263879233	4.6229806
1564648200	4.3500000237918455	4.3594594
1564648800	4.474000201909774	4.335015
1564649400	4.435999821771411	4.4612675
1564650000	4.556000313985967	4.4225874
1564650600	4.5260000138767325	4.5446954
1564651200	4.1999999396904375	4.514179
1564654200	4.490000007856842	4.182182
1564654800	4.46100007186244	4.47755
1564655400	4.506000167915101	4.448036
1564656000	4.4469999318114635	4.4938307
1564656600	4.56800007991847	4.433786
1564657200	4.505000157911459	4.5568986
1564657800	4.557999979882058	4.4928136
1564658400	4.610000145960207	4.5467286
1564659000	4.574999795832766	4.5996027
1564659600	4.5260000138767325	4.564017
1564660200	4.474000201909774	4.514179
1564660800	4.462000081866081	4.4612675
1564661400	4.402999845762444	4.4490542
1564662000	4.368000203857386	4.38899
1564662600	4.393000099837224	4.3533483
1564663200	4.2620002058049975	4.378807
1564663800	4.341999943762716	4.245364
1564664400	3.980000217667723	4.3268666
1564665000	3.749000031493764	3.9579294
1564665600	3.6760000094503424	3.7225266
1564666200	3.613000087443332	3.648184
1564666800	3.5340000053780636	3.5840547
1564667400	3.586000171456212	3.5036833
1564668000	3.4149998772783405	3.5565798
1564668600	3.34200020934611	3.3827324
1564669200	3.178999995197367	3.3086164
1564669800	3.1230001432158447	3.143389
1564670400	3.2650001472881236	3.0867202
1564671000	4.242000005732175	3.230515
1564671600	4.446000275919014	4.2249846
1564672200	4.462999737758531	4.4327683
1564672800	4.396999785740597	4.450072
1564673400	4.263000215808639	4.38288
1564674000	4.1999999396904375	4.2463837
1564674600	4.251000095764946	4.182182
1564675800	4.230000239799672	4.2341557
1564676400	4.263000215808639	4.2127557
1564677000	4.210000039726849	4.2463837
1564677600	4.3240001178083665	4.1923738
1564678200	4.297999857713697	4.3085313
1564678800	4.02299993960191	4.2820435
1564679400	4.248000065754022	4.0017624
1564680000	4.202000313808911	4.231099
1564680600	4.3060002918540174	4.1842213
1564681200	4.290999787688209	4.2901945
1564681800	4.359000113824616	4.2749124
1564682400	3.9419998375293592	4.3441815
1564683000	4.193999879668591	3.919195
1564683600	4.275999991744783	4.176067
1564684200	4.337999903748152	4.2596292
1564684800	4.051000219703862	4.3227925
1564685400	4.195000243783423	4.030306
1564686000	3.934000111611421	4.1770873
1564686600	3.6289998933903997	3.9110408
1564687200	3.583000141445289	3.6003385
1564687800	3.6570001734923516	3.5535278
1564688400	4.1639999336705475	3.6288412
1564689000	4.140000047694351	4.1454906
1564689600	3.892000045569684	4.121028
1564690200	3.6790000394612656	3.8682332
1564690800	3.5259999253489345	3.6512387
1564691400	3.6910001595049597	3.4955473
1564692000	3.783000017506372	3.663458
1564692600	4.114999797603322	3.7571619
1564693200	4.044000149678374	4.0955453
1564693800	4.23799996571761	4.0231705
1564694400	4.107999727577834	4.220908
1564695000	4.017000233691254	4.0884094
1564695600	4.048999845585389	3.995647
1564696200	4.28200005176663	4.0282664
1564696800	4.572000119933034	4.2657423
1564697400	4.60400008593836	4.5609665
1564698000	4.513000237940588	4.5935035
1564698600	4.382999999800813	4.5009537
1564699200	4.331999843726305	4.3686237
1564699800	4.399000159859071	4.3166804
1564700400	4.263000215808639	4.3849173
1564701000	4.370999879757119	4.2463837
1564701600	4.290999787688209	4.356403
1564702200	4.346000337888472	4.2749124
1564702800	4.295000181813965	4.330941
1564703400	4.421000025827985	4.2789874
1564704000	4.348000003784564	4.4073167
1564704600	4.405000219880917	4.3329787
1564705200	4.426000075846191	4.391026
1564705800	4.414999965806138	4.4124074
1564706400	4.339000267862984	4.401209
1564707000	4.368999859749836	4.3238115
1564707600	4.394000109840865	4.3543663
1564708200	4.343999963769999	4.3798256
1564708800	4.591999965894666	4.3289037
1564709400	4.421000025827985	4.581303
1564710000	4.482999937831354	4.4073167
1564710600	4.4730001919061335	4.470427
1564711200	4.777000046012323	4.4602494
1564711800	4.696999953943413	4.7692175
1564712400	4.485999967842277	4.6880035
1564713000	4.480999917824072	4.4734797
1564713600	4.500000107893253	4.468391
1564714200	4.510000207929665	4.487726
1564714800	4.456000021844234	4.4979014
1564715400	4.507000177918742	4.442947
1564716000	4.5260000138767325	4.4948487
1564716600	4.428000095853473	4.514179
1564717200	4.530000408002488	4.4144435
1564717800	4.435999821771411	4.5182486
1564718400	4.495999713767498	4.4225874
1564719000	4.524000347980641	4.4836555
1564719600	4.533000083902221	4.512144
1564720200	4.393000099837224	4.5213003
1564720800	4.4640004559845545	4.378807
1564721400	4.4469999318114635	4.4510903
1564722000	4.280000385870538	4.433786
1564722600	4.190000193765218	4.2637057
1564723200	4.124000241747284	4.171991
1564723800	4.280000385870538	4.104719
1564724400	4.22800021979239	4.2637057
1564725000	4.258999821682884	4.210718
1564725600	4.275999991744783	4.2423077
1564726200	4.219999785652069	4.2596292
1564726800	4.230000239799672	4.2025642
1564727400	4.235000289817878	4.2127557
1564728000	4.478000241924339	4.217851
1564728600	4.293000161806682	4.4653387
1564729200	4.196000253787064	4.27695
1564729800	4.416999985813421	4.1781054
1564730400	4.188000173757935	4.403245
1564731000	4.035999715538054	4.1699524
1564731600	4.329000167826573	4.015014
1564732200	4.052000229707503	4.313625
1564732800	3.9100002256352244	4.031325
1564733400	3.7789999774918073	3.8865786
1564734000	4.1300003017691305	3.753087
1564734600	4.092999931634409	4.1108356
1564735200	4.1290002917654895	4.073119
1564735800	4.001000073632996	4.109816
1564736400	4.1910002037688585	3.9793358
1564737000	4.196000253787064	4.1730103
1564737600	4.317000047782879	4.1781054
1564738200	4.574999795832766	4.3014
1564738800	4.486999977845919	4.564017
1564739400	4.571000109929393	4.4744973
1564740000	4.6670000079453695	4.55995
1564740600	4.573000129936675	4.65753
1564741200	4.616000205982053	4.561984
1564741800	4.718000164019878	4.605702
1564742400	4.772999651886567	4.7093296
1564743000	4.785999781933902	4.765158
1564743600	4.333000207841137	4.778349
1564744200	4.202999969701361	4.3176994
1564744800	4.34499997377364	4.1852393
1564745400	4.257999811679242	4.3299227
1564746000	4.295000181813965	4.241288
1564746600	4.486999977845919	4.2789874
1564747200	4.572000119933034	4.4744973
1564747800	4.545000203945914	4.5609665
1564748400	4.513000237940588	4.5335064
1564749000	4.479999907820431	4.5009537
1564749600	4.474000201909774	4.467374
1564750200	4.379000313897439	4.4612675
1564750800	4.530000408002488	4.3645515
1564751400	4.543000183938632	4.5182486
1564752000	4.591999965894666	4.531472
1564752600	4.545000203945914	4.581303
1564753200	4.484000301946186	4.5335064
1564753800	4.493000037867765	4.471445
1564754400	4.455000011840593	4.4806027
1564755000	4.357000093817334	4.441929
1564755600	4.4380001958898845	4.342145
1564756200	4.353000053802769	4.4246235
1564756800	4.442999891796899	4.338072
1564757400	4.369999869753477	4.4297137
1564758000	4.413999955802497	4.355385
1564758600	4.370999879757119	4.40019
1564759200	4.528000033884014	4.356403
1564759800	4.638000071950968	4.5162134
1564760400	4.56899973581092	4.6280613
1564761000	4.4290001058571145	4.5579157
1564761600	4.393000099837224	4.4154615
1564762200	4.408999905784291	4.378807
1564762800	4.38099997979353	4.3950987
1564763400	4.212000059734131	4.3665867
1564764000	4.4910003719716745	4.194412
1564764600	4.341999943762716	4.478568
1564765200	4.3759999297753245	4.3268666
1564765800	4.370999879757119	4.361496
1564766400	4.309999977757391	4.356403
1564767000	4.352000397910319	4.294269
1564767600	4.280000385870538	4.337053
1564768200	4.263000215808639	4.2637057
1564768800	4.214000433852605	4.2463837
1564769400	4.183000123739729	4.1964507
1564770000	4.315000027775596	4.164856
1564770600	4.105000051678102	4.299363
1564771200	4.249000075757663	4.085352
1564771800	4.263000215808639	4.2321177
1564772400	4.356000083813693	4.2463837
1564773000	4.474000201909774	4.3411264
1564773600	4.263000215808639	4.4612675
1564774200	4.401000179866353	4.2463837
1564774800	4.1199998476215285	4.386954
1564775400	4.2170001097523375	4.1006417
1564776000	4.257999811679242	4.199508
1564776600	4.216000099748696	4.241288
1564777200	4.241000349839725	4.1984887
1564777800	3.9980000436220724	4.2239656
1564778400	4.140999703586801	3.9762785
1564779000	4.197999919683156	4.122047
1564779600	4.166999963681471	4.180144
1564780200	4.172000013699677	4.1485486
1564780800	4.250000085761304	4.153645
1564781400	4.18400013374337	4.2331367
1564782000	4.1910002037688585	4.1658754
1564782600	4.257000155786792	4.1730103
1564783200	4.2620002058049975	4.240269
1564783800	4.116000161718155	4.245364
1564784400	4.205999999712285	4.0965643
1564785000	4.18400013374337	4.1882973
1564785600	4.326000137815649	4.1658754
1564786200	4.272999961733859	4.310569
1564786800	4.3850003739192855	4.2565722
1564787400	4.502999783792986	4.3706617
1564788000	4.401000179866353	4.4907784
1564788600	4.468000141887928	4.386954
1564789200	4.435999821771411	4.455161
1564789800	4.428000095853473	4.4225874
1564790400	4.236000299821519	4.4144435
1564791000	4.359000113824616	4.2188706
1564791600	4.399000159859071	4.3441815
1564792200	4.406000229884559	4.3849173
1564792800	4.38000032390108	4.392045
1564793400	4.416999985813421	4.36557
1564794000	4.431000125864396	4.403245
1564794600	4.5419998198238	4.417498
1564795200	4.402999845762444	4.5304546
1564795800	4.3670001938537455	4.38899
1564796400	4.485999967842277	4.3523297
1564797000	4.488999997853201	4.4734797
1564797600	4.427000085849832	4.476533
1564798200	4.506000167915101	4.413426
1564798800	4.513999893833039	4.4938307
1564799400	4.527000023880373	4.5019712
1564800000	4.548999889849288	4.5151963
1564800600	4.414999965806138	4.5375743
1564801200	4.497000431993521	4.401209
1564801800	4.374000263879233	4.484674
1564802400	4.423999701727717	4.3594594
1564803000	4.562000019896622	4.4103713
1564803600	4.315000027775596	4.5507975
1564804200	4.10400004167446	4.299363
1564804800	4.113999787599681	4.0843325
1564805400	4.28200005176663	4.0945253
1564806000	5.039000188187966	4.2657423
1565313000	5.041999864087699	5.034589
1565313600	5.0189999881151435	5.0376205
1565314200	5.0189999881151435	5.0143676
1565314800	5.017000322219052	5.0143676
1565315400	5.02500004813699	5.0123453
1565316000	5.008999888078732	5.0204353
1565316600	5.01599995810422	5.0042543
1565317200	4.999000142153511	5.0113335
1565317800	5.019999998118784	4.994141
1565318400	5.034000138169761	5.015379
1565319000	5.040000198191607	5.029535
1565319600	5.061999710049331	5.035599
1565320200	5.07800022421878	5.0578337
1565320800	5.073999830093024	5.0740004
1565321400	5.072000164196933	5.0699587
1565322000	5.067999770071177	5.0679383
1565322600	5.065000094171445	5.063896
1565323200	5.081999910122153	5.060866
1565323800	5.093000020162206	5.078041
1565324400	5.080999900118512	5.089151
1565325000	5.087999970144001	5.0770297
1565325600	5.080999900118512	5.0841017
1565326200	5.070000144189651	5.0770297
1565326800	5.073999830093024	5.065918
1565327400	5.07800022421878	5.0699587
1565328000	5.079000234222421	5.0740004
1565328600	5.087999970144001	5.0750103
1565329200	5.089000334258833	5.0841017
1565329800	5.087999970144001	5.085112
1565330400	5.093000020162206	5.0841017
1565331000	5.091000000154923	5.089151
1565331600	5.091000000154923	5.0871315
1565332200	5.089000334258833	5.0871315
1565332800	5.0900003442624735	5.085112
1565333400	5.083000274236985	5.086121
1565334000	5.079000234222421	5.0790505
1565334600	5.07800022421878	5.0750103
1565335200	5.068999780074819	5.0740004
1565335800	5.068999780074819	5.064907
1565336400	5.067999770071177	5.064907
1565337000	5.070000144189651	5.063896
1565337600	5.073999830093024	5.065918
1565338200	5.074999840096665	5.0699587
1565338800	5.0189999881151435	5.070969
1565340000	5.017000322219052	5.0143676
1565340600	5.00699986807145	5.0123453
1565341200	5.01599995810422	5.0022326
1565341800	5.034999794062211	5.0113335
1565342400	5.030000098155196	5.030545
1565343000	5.035999804065852	5.0254903
1565343600	5.05100030823166	5.031556
1565344200	5.05199996412411	5.046719
1565344800	5.056000358249865	5.047728
1565345400	5.059000034149598	5.0517716
1565346000	5.0640000841678035	5.054803
1565346600	5.067999770071177	5.059855
1565347200	5.072000164196933	5.063896
1565347800	5.0640000841678035	5.0679383
1565348400	5.067999770071177	5.059855
1565349000	5.065000094171445	5.063896
1565349600	5.067000114178727	5.060866
1565350200	5.065000094171445	5.062886
1565350800	5.070000144189651	5.060866
1565351400	5.073000174200574	5.065918
1565352000	5.072000164196933	5.0689483
1565352600	5.066000104175086	5.0679383
1565353200	5.043000228202531	5.0618763
1565353800	5.043000228202531	5.0386324
1565354400	5.05199996412411	5.0386324
1565355000	5.05100030823166	5.047728
1565355600	5.058000024145957	5.046719
1565356200	5.060000044153239	5.053792
1565356800	5.056000358249865	5.055813
1565357400	5.067999770071177	5.0517716
1565358000	5.071000154193292	5.063896
1565358600	5.063000428275354	5.0669284
1565359200	5.076000204211497	5.058845
1565359800	5.073999830093024	5.07198
1565360400	5.0640000841678035	5.0699587
1565361000	5.046999914105904	5.059855
1565361600	5.052999974127751	5.042674
1565362200	5.056000358249865	5.0487394
1565362800	5.05199996412411	5.0517716
1565363400	5.040000198191607	5.047728
1565364000	5.02500004813699	5.035599
1565364600	5.046999914105904	5.0204353
1565365200	5.054999994135033	5.042674
1565365800	5.012000272200846	5.0507607
1565366400	5.008999888078732	5.0072904
1565367000	5.008999888078732	5.0042543
1565367600	4.991000062124382	5.0042543
1565368200	5.007999878075091	4.9860477
1565368800	4.9930000821316645	5.0032434
1565369400	4.979000296191879	4.9880714
1565370000	4.99800013214987	4.973907
1565370600	4.961000116126339	4.9931293
1565371200	4.959000096119056	4.9556913
1565371800	4.97999995208433	4.953667
1565372400	5.00699986807145	4.974919
1565373000	5.007999878075091	5.0022326
1565373600	5.01599995810422	5.0032434
1565374200	5.022000018126066	5.0113335
1565374800	5.022000018126066	5.017402
1565375400	5.019999998118784	5.017402
1565376000	5.014999948100579	5.015379
1565376600	5.014999948100579	5.0103226
1565377200	5.006000212178999	5.0103226
1565377800	5.005000202175358	5.0012207
1565378400	5.012000272200846	5.0002103
1565379000	5.012000272200846	5.0072904
1565379600	5.021000008122425	5.0072904
1565380200	4.9930000821316645	5.0163903
1565380800	4.975999912069764	4.9880714
1565381400	4.973999892062483	4.9708714
1565382000	4.98999969800955	4.9688473
1565382600	4.995000102138946	4.9850364
1565383200	4.99800013214987	4.9900937
1565383800	5.002999828056884	4.9931293
1565384400	4.982999982095253	4.998186
1565385000	5.008999888078732	4.977955
1565385600	5.012999928093296	5.0042543
1565386200	5.022999674018517	5.008301
1565386800	5.027000068144273	5.018412
1565387400	5.0189999881151435	5.0224566
1565388000	5.030000098155196	5.0143676
1565388600	5.026000058140631	5.0254903
1565389200	5.027000068144273	5.021446
1565389800	5.02500004813699	5.0224566
1565390400	5.028999734040363	5.0204353
1565391000	5.019999998118784	5.024479
1565391600	5.01599995810422	5.015379
1565392200	5.019999998118784	5.0113335
1565392800	5.004000192171717	5.015379
1565393400	4.940999916053515	4.999199
1565394000	4.927000130113731	4.9354453
1565394600	4.920000060088243	4.9212713
1565395200	4.934999856031669	4.914182
1565395800	4.921000070091884	4.929371
1565396400	4.965000156140904	4.9151945
1565397000	4.979000296191879	4.9597406
1565397600	5.006000212178999	4.973907
1565398200	4.997000122146229	5.0012207
1565398800	5.002999828056884	4.992118
1565399400	4.988000032113459	4.998186
1565400000	4.978000286188238	4.983013
1565400600	4.997000122146229	4.972895
1565401200	5.001000162160794	4.992118
1565401800	4.99800013214987	4.996165
1565402400	5.005000202175358	4.9931293
1565403000	5.005000202175358	5.0002103
1565403600	4.995000102138946	5.0002103
1565404200	4.995000102138946	4.9900937
1565404800	4.986000012106176	4.9900937
1565405400	4.9890000421171	4.9809895
1565406000	4.9930000821316645	4.9840255
1565406600	4.988000032113459	4.9880714
1565407200	4.969999852047918	4.983013
1565407800	4.975999912069764	4.9648
1565408400	4.978000286188238	4.9708714
1565409000	4.987000022109817	4.972895
1565409600	4.9930000821316645	4.9820013
1565410200	4.99800013214987	4.9880714
1565410800	5.018000332222693	4.9931293
1565411400	5.02500004813699	5.013357
1565412000	5.034000138169761	5.0204353
1565412600	5.005000202175358	5.029535
1565413200	5.017000322219052	5.0002103
1565413800	5.05199996412411	5.0123453
1565414400	5.035999804065852	5.047728
1565415000	5.046999914105904	5.031556
1565415600	5.054999994135033	5.042674
1565416200	5.054999994135033	5.0507607
1565416800	5.073999830093024	5.0507607
1565417400	5.074999840096665	5.0699587
1565418000	5.061000054156881	5.070969
1565418600	5.05199996412411	5.0568237
1565419200	5.077000214215139	5.047728
1565419800	5.065000094171445	5.07299
1565420400	5.043000228202531	5.060866
1565421000	5.039000188187966	5.0386324
1565421600	5.0280000781479135	5.034589
1565422200	5.039000188187966	5.0234675
1565422800	5.033000128166119	5.034589
1565423400	5.018000332222693	5.0285234
1565424000	5.084000284240627	5.013357
1565424600	5.094000030165847	5.080061
1565425200	5.085999950136718	5.0901613
1565425800	5.086999960140359	5.082081
1565426400	5.065000094171445	5.0830903
1565427000	5.050000298228019	5.060866
1565427600	5.040000198191607	5.0457077
1565428200	5.034999794062211	5.035599
1565428800	5.030000098155196	5.030545
1565429400	5.028999734040363	5.0254903
1565430000	5.022999674018517	5.024479
1565430600	4.994000092135305	5.018412
1565431200	4.994000092135305	4.9890833
1565431800	4.9930000821316645	4.9890833
1565432400	4.991000062124382	4.9880714
1565433000	5.012999928093296	4.9860477
1565433600	5.017000322219052	5.008301
1565434200	5.012999928093296	5.0123453
1565434800	5.011000262197205	5.008301
1565435400	4.9930000821316645	5.006278
1565436000	4.9310001701282955	4.9880714
1565436600	4.921000070091884	4.925322
1565437200	4.933000190135577	4.9151945
1565437800	4.936999876038951	4.927346
1565438400	4.975999912069764	4.931396
1565439000	4.988000032113459	4.9708714
1565439600	4.979000296191879	4.983013
1565440200	5.00699986807145	4.973907
1565440800	4.997000122146229	5.0022326
1565441400	4.99800013214987	4.992118
1565442000	4.995000102138946	4.9931293
1565442600	5.001000162160794	4.9900937
1565443200	5.031000108158837	4.996165
1565443800	5.018000332222693	5.0265017
1565444400	5.01599995810422	5.013357
1565445000	5.012000272200846	5.0113335
1565445600	5.02400039224454	5.0072904
1565446200	5.033000128166119	5.019424
1565446800	5.027000068144273	5.0285234
1565447400	5.034999794062211	5.0224566
1565448000	5.038000178184325	5.030545
1565448600	5.05199996412411	5.0335784
1565449200	5.05100030823166	5.047728
1565449800	5.048999934113186	5.046719
1565450400	5.056000358249865	5.044697
1565451000	5.063000428275354	5.0517716
1565451600	5.172999758119925	5.058845
1565452800	5.190999938185465	5.1698895
1565453400	5.188000262285732	5.1880403
1565454000	5.190000282293015	5.185016
1565454600	5.1859998881672595	5.187032
1565455200	5.184000222271168	5.182999
1565455800	5.175000132238398	5.180983
1565456400	5.175000132238398	5.171908
1565457000	5.168000416324101	5.171908
1565457600	5.150000236258561	5.164848
1565458200	5.166000042205628	5.1466904
1565458800	5.1609999921874214	5.162831
1565459400	5.153999922161934	5.157787
1565460000	5.153999922161934	5.150725
1565460600	5.171000092223833	5.150725
1565461200	5.163000012194704	5.1678734
1565461800	5.171000092223833	5.159804
1565462400	5.167000052209269	5.1678734
1565463000	5.140999792114599	5.1638393
1565463600	5.147999862140087	5.1376085
1565464200	5.118000270253234	5.144672
1565464800	5.104000130202259	5.1143947
1565465400	5.104000130202259	5.1002593
1565466000	5.100999746080144	5.1002593
1565466600	5.081999910122153	5.09723
1565467200	5.1420001562294315	5.078041
1565467800	5.113999876127479	5.1386175
1565468400	5.109000180220464	5.1103563
1565469000	5.130000036185737	5.1053076
1565469600	5.140999792114599	5.1265078
1565470200	5.144000176236713	5.1376085
1565470800	5.156999952172857	5.140636
1565471400	5.153999922161934	5.1537523
1565472000	5.146999852136446	5.150725
1565472600	5.15899997218014	5.1436625
1565473200	5.155000286276766	5.1557693
1565473800	5.152999912158292	5.151735
1565474400	5.1599999821837805	5.1497164
1565475000	5.15899997218014	5.1567783
1565475600	5.150000236258561	5.1557693
1565476200	5.151999902154651	5.1466904
1565476800	5.153999922161934	5.1487074
1565477400	5.151999902154651	5.150725
1565478000	5.163000012194704	5.1487074
1565478600	5.15899997218014	5.159804
1565479200	5.1609999921874214	5.1557693
1565479800	5.1690000722165514	5.157787
1565480400	5.165000032201986	5.1658554
1565481000	5.1609999921874214	5.161821
1565481600	5.165000032201986	5.157787
1565482200	5.162000356302254	5.161821
1565482800	5.156999952172857	5.158796
1565483400	5.157999962176499	5.1537523
1565484000	5.150000236258561	5.1547604
1565484600	5.136000096207584	5.1466904
1565485200	5.139000126218508	5.132562
1565485800	5.1420001562294315	5.1355906
1565486400	5.118999926145685	5.1386175
1565487000	5.118999926145685	5.1154037
1565487600	5.117000260249593	5.1154037
1565488200	5.1249999861675315	5.1133847
1565488800	5.109000180220464	5.1214604
1565489400	5.1160002502459525	5.1053076
1565490000	5.0990000801840525	5.1123757
1565490600	5.119999936149326	5.0952106
1565491200	5.1339997220891105	5.1164136
1565491800	5.139999782110958	5.1305437
1565492400	5.162000356302254	5.1365995
1565493000	5.1780001622493215	5.158796
1565493600	5.173999768123566	5.1749325
1565494200	5.172000102227474	5.170898
1565494800	5.168000416324101	5.168882
1565495400	5.165000032201986	5.164848
1565496000	5.182000202263886	5.161821
1565496600	5.192999958192748	5.1789665
1565497200	5.181000192260245	5.1900563
1565497800	5.188000262285732	5.1779585
1565498400	5.181000192260245	5.185016
1565499000	5.170000082220192	5.1779585
1565499600	5.173999768123566	5.166865
1565500200	5.1780001622493215	5.170898
1565500800	5.178999818141771	5.1749325
1565501400	5.188000262285732	5.1759415
1565502000	5.189000272289374	5.185016
1565502600	5.188000262285732	5.186024
1565503200	5.192999958192748	5.185016
1565503800	5.190999938185465	5.1900563
1565504400	5.190999938185465	5.1880403
1565505000	5.189000272289374	5.1880403
1565505600	5.190000282293015	5.186024
1565506200	5.183000212267527	5.187032
1565506800	5.178999818141771	5.179975
1565507400	5.1780001622493215	5.1759415
1565508000	5.1690000722165514	5.1749325
1565508600	5.1690000722165514	5.1658554
1565509200	5.168000416324101	5.1658554
1565509800	5.170000082220192	5.164848
1565510400	5.173999768123566	5.166865
1565511000	5.175000132238398	5.170898
1565511600	5.118999926145685	5.171908
1565512800	5.117000260249593	5.1154037
1565513400	5.106999806101991	5.1133847
1565514000	5.1160002502459525	5.103288
1565514600	5.130000036185737	5.1123757
1565515800	5.136000096207584	5.1265078
1565516400	5.1510002462622015	5.132562
1565517000	5.151999902154651	5.1476984
1565517600	5.156000296280407	5.1487074
1565518200	5.15899997218014	5.1527433
1565518800	5.164000022198345	5.1557693
1565519400	5.168000416324101	5.1608124
1565520000	5.172000102227474	5.164848
1565520600	5.164000022198345	5.168882
1565521200	5.168000416324101	5.1608124
1565521800	5.165000032201986	5.164848
1565522400	5.167000052209269	5.161821
1565523000	5.165000032201986	5.1638393
1565523600	5.170000082220192	5.161821
1565524200	5.172999758119925	5.166865
1565524800	5.172000102227474	5.1698895
1565525400	5.166000042205628	5.168882
1565526000	5.143000166233072	5.162831
1565526600	5.143000166233072	5.139626
1565527200	5.151999902154651	5.139626
1565527800	5.1510002462622015	5.1487074
1565528400	5.157999962176499	5.1476984
1565529000	5.1599999821837805	5.1547604
1565529600	5.156000296280407	5.1567783
1565530200	5.168000416324101	5.1527433
1565530800	5.171000092223833	5.164848
1565531400	5.163000012194704	5.1678734
1565532000	5.176000142242039	5.159804
1565532600	5.173999768123566	5.172916
1565533200	5.164000022198345	5.170898
1565533800	5.146999852136446	5.1608124
1565534400	5.152999912158292	5.1436625
1565535000	5.156000296280407	5.1497164
1565535600	5.151999902154651	5.1527433
1565536200	5.139999782110958	5.1487074
1565536800	5.1249999861675315	5.1365995
1565537400	5.146999852136446	5.1214604
1565538000	5.155000286276766	5.1436625
1565538600	5.073000174200574	5.151735
1565539200	5.091000000154923	5.0689483
1565539800	5.087999970144001	5.0871315
1565540400	5.0900003442624735	5.0841017
1565541000	5.085999950136718	5.086121
1565541600	5.084000284240627	5.082081
1565542200	5.074999840096665	5.080061
1565542800	5.074999840096665	5.070969
1565543400	5.067999770071177	5.070969
1565544000	5.050000298228019	5.063896
1565544600	5.066000104175086	5.0457077
1565545200	5.0539999841313925	5.0618763
1565546400	5.0539999841313925	5.0497494
1565547000	5.071000154193292	5.0497494
1565547600	5.063000428275354	5.0669284
1565548200	5.071000154193292	5.058845
1565548800	5.067000114178727	5.0669284
1565549400	5.040999854084057	5.062886
1565550000	5.047999924109545	5.0366106
1565550600	5.018000332222693	5.043686
1565551200	5.004000192171717	5.013357
1565551800	5.004000192171717	4.999199
1565552400	5.001000162160794	4.999199
1565553000	4.981999972091612	4.996165
1565553600	5.041999864087699	4.976943
1565554200	5.013999938096937	5.0376205
1565554800	5.008999888078732	5.009311
1565555400	5.030000098155196	5.0042543
1565556000	5.040999854084057	5.0254903
1565556600	5.044000238206172	5.0366106
1565557200	5.057000368253507	5.0396433
1565557800	5.0539999841313925	5.052782
1565558400	5.046999914105904	5.0497494
1565559000	5.059000034149598	5.042674
1565559600	5.054999994135033	5.054803
1565560200	5.052999974127751	5.0507607
1565560800	5.060000044153239	5.0487394
1565561400	5.059000034149598	5.055813
1565562000	5.050000298228019	5.054803
1565562600	5.05199996412411	5.0457077
1565563200	5.0539999841313925	5.047728
1565563800	5.05199996412411	5.0497494
1565564400	5.063000428275354	5.047728
1565565000	5.059000034149598	5.058845
1565565600	5.061000054156881	5.054803
1565566200	5.068999780074819	5.0568237
1565566800	5.065000094171445	5.064907
1565567400	5.061000054156881	5.060866
1565568000	5.065000094171445	5.0568237
1565568600	5.061999710049331	5.060866
1565569200	5.057000368253507	5.0578337
1565569800	5.058000024145957	5.052782
1565570400	5.050000298228019	5.053792
1565571000	5.035999804065852	5.0457077
1565571600	5.039000188187966	5.031556
1565572200	5.041999864087699	5.034589
1565572800	5.0189999881151435	5.0376205
1565573400	5.0189999881151435	5.0143676
1565574000	5.017000322219052	5.0143676
1565574600	5.02500004813699	5.0123453
1565575200	5.008999888078732	5.0204353
1565575800	5.01599995810422	5.0042543
1565576400	4.999000142153511	5.0113335
1565577000	5.019999998118784	4.994141
1565577600	5.034000138169761	5.015379
1565578200	5.040000198191607	5.029535
1565578800	5.061999710049331	5.035599
1565579400	5.07800022421878	5.0578337
1565580000	5.073999830093024	5.0740004
1565580600	5.072000164196933	5.0699587
1565581200	5.067999770071177	5.0679383
1565581800	5.065000094171445	5.063896
1565582400	5.081999910122153	5.060866
1565583000	5.093000020162206	5.078041
1565583600	5.080999900118512	5.089151
1565584200	5.087999970144001	5.0770297
1565584800	5.080999900118512	5.0841017
1565585400	5.070000144189651	5.0770297
1565586000	5.073999830093024	5.065918
1565586600	5.07800022421878	5.0699587
1565587200	5.079000234222421	5.0740004
1565587800	5.087999970144001	5.0750103
1565588400	5.089000334258833	5.0841017
1565589000	5.087999970144001	5.085112
1565589600	5.093000020162206	5.0841017
1565590200	5.091000000154923	5.089151
1565590800	5.091000000154923	5.0871315
1565591400	5.089000334258833	5.0871315
1565592000	5.0900003442624735	5.085112
1565592600	5.083000274236985	5.086121
1565593200	5.079000234222421	5.0790505
1565593800	5.07800022421878	5.0750103
1565594400	5.068999780074819	5.0740004
1565595000	5.068999780074819	5.064907
1565595600	5.067999770071177	5.064907
1565596200	5.070000144189651	5.063896
1565596800	5.073999830093024	5.065918
1565597400	5.074999840096665	5.0699587
1565598000	5.0189999881151435	5.070969
1565599200	5.017000322219052	5.0143676
1565599800	5.00699986807145	5.0123453
1565600400	5.01599995810422	5.0022326
1565601000	5.034999794062211	5.0113335
1565601600	5.030000098155196	5.030545
1565602200	5.035999804065852	5.0254903
1565602800	5.05100030823166	5.031556
1565603400	5.05199996412411	5.046719
1565604000	5.056000358249865	5.047728
1565604600	5.059000034149598	5.0517716
1565605200	5.0640000841678035	5.054803
1565605800	5.067999770071177	5.059855
1565606400	5.072000164196933	5.063896
1565607000	5.0640000841678035	5.0679383
1565607600	5.067999770071177	5.059855
1565608200	5.065000094171445	5.063896
1565608800	5.067000114178727	5.060866
1565609400	5.065000094171445	5.062886
1565610000	5.070000144189651	5.060866
1565610600	5.073000174200574	5.065918
1565611200	5.072000164196933	5.0689483
1565611800	5.066000104175086	5.0679383
1565612400	5.043000228202531	5.0618763
1565613000	5.043000228202531	5.0386324
1565613600	5.05199996412411	5.0386324
1565614200	5.05100030823166	5.047728
1565614800	5.058000024145957	5.046719
1565615400	5.060000044153239	5.053792
1565616000	5.056000358249865	5.055813
1565616600	5.067999770071177	5.0517716
1565617200	5.071000154193292	5.063896
1565617800	5.063000428275354	5.0669284
1565618400	5.076000204211497	5.058845
1565619000	5.073999830093024	5.07198
1565619600	5.0640000841678035	5.0699587
1565620200	5.046999914105904	5.059855
1565620800	5.052999974127751	5.042674
1565621400	5.056000358249865	5.0487394
1565622000	5.05199996412411	5.0517716
1565622600	5.040000198191607	5.047728
1565623200	5.02500004813699	5.035599
1565623800	5.046999914105904	5.0204353
1565624400	5.054999994135033	5.042674
1565625000	5.012000272200846	5.0507607
1565625600	5.008999888078732	5.0072904
1565626200	5.008999888078732	5.0042543
1565626800	4.991000062124382	5.0042543
1565627400	5.007999878075091	4.9860477
1565628000	4.9930000821316645	5.0032434
1565628600	4.979000296191879	4.9880714
1565629200	4.99800013214987	4.973907
1565629800	4.961000116126339	4.9931293
1565630400	4.959000096119056	4.9556913
1565631000	4.97999995208433	4.953667
1565631600	5.00699986807145	4.974919
1565632200	5.007999878075091	5.0022326
1565632800	5.01599995810422	5.0032434
1565633400	5.022000018126066	5.0113335
1565634000	5.022000018126066	5.017402
1565634600	5.019999998118784	5.017402
1565635200	5.014999948100579	5.015379
1565635800	5.014999948100579	5.0103226
1565636400	5.006000212178999	5.0103226
1565637000	5.005000202175358	5.0012207
1565637600	5.012000272200846	5.0002103
1565638200	5.012000272200846	5.0072904
1565638800	5.021000008122425	5.0072904
1565639400	4.9930000821316645	5.0163903
1565640000	4.975999912069764	4.9880714
1565640600	4.973999892062483	4.9708714
1565641200	4.98999969800955	4.9688473
1565641800	4.995000102138946	4.9850364
1565642400	4.99800013214987	4.9900937
1565643000	5.002999828056884	4.9931293
1565643600	5.012999928093296	4.998186
1565645400	5.022999674018517	5.008301
1565646000	5.027000068144273	5.018412
1565646600	5.0189999881151435	5.0224566
1565647200	5.030000098155196	5.0143676
1565647800	5.026000058140631	5.0254903
1565648400	5.027000068144273	5.021446
1565649000	5.02500004813699	5.0224566
1565649600	5.028999734040363	5.0204353
1565650200	5.019999998118784	5.024479
1565650800	5.01599995810422	5.015379
1565651400	5.019999998118784	5.0113335
1565652000	5.004000192171717	5.015379
1565652600	4.940999916053515	4.999199
1565653200	4.927000130113731	4.9354453
1565653800	4.920000060088243	4.9212713
1565654400	4.934999856031669	4.914182
1565655000	4.921000070091884	4.929371
1565655600	4.965000156140904	4.9151945
1565656200	4.979000296191879	4.9597406
1565656800	5.006000212178999	4.973907
1565657400	4.997000122146229	5.0012207
1565658000	5.002999828056884	4.992118
1565658600	4.988000032113459	4.998186
1565659200	4.978000286188238	4.983013
1565659800	4.997000122146229	4.972895
1565660400	5.001000162160794	4.992118
1565661000	4.99800013214987	4.996165
1565661600	5.005000202175358	4.9931293
1565662200	5.005000202175358	5.0002103
1565662800	4.995000102138946	5.0002103
1565663400	4.995000102138946	4.9900937
1565664000	4.986000012106176	4.9900937
1565664600	4.9890000421171	4.9809895
1565665200	4.9930000821316645	4.9840255
1565665800	4.988000032113459	4.9880714
1565666400	4.969999852047918	4.983013
1565667000	4.975999912069764	4.9648
1565667600	4.978000286188238	4.9708714
1565668200	4.987000022109817	4.972895
1565668800	4.9930000821316645	4.9820013
1565669400	4.99800013214987	4.9880714
1565670000	5.018000332222693	4.9931293
1565670600	5.02500004813699	5.013357
1565671200	5.034000138169761	5.0204353
1565671800	5.005000202175358	5.029535
1565672400	5.017000322219052	5.0002103
1565673000	5.05199996412411	5.0123453
1565673600	5.035999804065852	5.047728
1565674200	5.046999914105904	5.031556
1565674800	5.054999994135033	5.042674
1565675400	5.054999994135033	5.0507607
1565676000	5.073999830093024	5.0507607
1565676600	5.074999840096665	5.0699587
1565677200	5.061000054156881	5.070969
1565677800	5.05199996412411	5.0568237
1565678400	5.077000214215139	5.047728
1565679000	5.065000094171445	5.07299
1565679600	5.043000228202531	5.060866
1565680200	5.039000188187966	5.0386324
1565680800	5.0280000781479135	5.034589
1565681400	5.039000188187966	5.0234675
1565682000	5.033000128166119	5.034589
1565682600	5.018000332222693	5.0285234
1565683200	5.084000284240627	5.013357
1565683800	5.094000030165847	5.080061
1565684400	5.085999950136718	5.0901613
1565685000	5.086999960140359	5.082081
1565685600	5.065000094171445	5.0830903
1565686200	5.050000298228019	5.060866
1565686800	5.040000198191607	5.0457077
1565687400	5.034999794062211	5.035599
1565688000	5.030000098155196	5.030545
1565688600	5.028999734040363	5.0254903
1565689200	5.022999674018517	5.024479
1565689800	4.994000092135305	5.018412
1565690400	4.994000092135305	4.9890833
1565691000	4.9930000821316645	4.9890833
1565691600	4.991000062124382	4.9880714
1565692200	5.012999928093296	4.9860477
1565692800	5.017000322219052	5.008301
1565693400	5.012999928093296	5.0123453
1565694000	5.011000262197205	5.008301
1565694600	4.9930000821316645	5.006278
1565695200	4.9310001701282955	4.9880714
1565695800	4.921000070091884	4.925322
1565696400	4.933000190135577	4.9151945
1565697000	4.936999876038951	4.927346
1565697600	4.975999912069764	4.931396
1565698200	4.988000032113459	4.9708714
1565698800	4.979000296191879	4.983013
1565699400	5.00699986807145	4.973907
1565700000	4.997000122146229	5.0022326
1565700600	4.99800013214987	4.992118
1565701200	4.995000102138946	4.9931293
1565701800	5.001000162160794	4.9900937
1565702400	5.031000108158837	4.996165
1565703000	5.01599995810422	5.0265017
1565704200	5.012000272200846	5.0113335
1565704800	5.02400039224454	5.0072904
1565705400	5.033000128166119	5.019424
1565706000	5.027000068144273	5.0285234
1565706600	5.034999794062211	5.0224566
1565707200	5.038000178184325	5.030545
1565707800	5.05199996412411	5.0335784
1565708400	5.05100030823166	5.047728
1565709000	5.048999934113186	5.046719
1565709600	5.056000358249865	5.044697
1565710200	5.063000428275354	5.0517716
1565710800	5.067999770071177	5.058845
1565711400	5.073000174200574	5.063896
1565712000	5.091000000154923	5.0689483
1565712600	5.087999970144001	5.0871315
1565713200	5.0900003442624735	5.0841017
1565713800	5.085999950136718	5.086121
1565714400	5.084000284240627	5.082081
1565715000	5.074999840096665	5.080061
1565715600	5.074999840096665	5.070969
1565716200	5.067999770071177	5.070969
1565716800	5.050000298228019	5.063896
1565717400	5.066000104175086	5.0457077
1565718000	5.061000054156881	5.0618763
1565718600	5.0539999841313925	5.0568237
1565719800	5.071000154193292	5.0497494
1565720400	5.063000428275354	5.0669284
1565721000	5.071000154193292	5.058845
1565721600	5.067000114178727	5.0669284
1565722200	5.047999924109545	5.062886
1565723400	5.018000332222693	5.043686
1565724000	5.004000192171717	5.013357
1565724600	5.004000192171717	4.999199
1565725200	5.001000162160794	4.999199
1565725800	4.981999972091612	4.996165
1565726400	5.041999864087699	4.976943
1565727000	5.008999888078732	5.0376205
1565728200	5.030000098155196	5.0042543
1565728800	5.040999854084057	5.0254903
1565729400	5.044000238206172	5.0366106
1565730000	5.057000368253507	5.0396433
1565730600	5.0539999841313925	5.052782
1565731200	5.046999914105904	5.0497494
1565731800	5.059000034149598	5.042674
1565732400	5.054999994135033	5.054803
1565733000	5.052999974127751	5.0507607
1565733600	5.060000044153239	5.0487394
1565734200	5.059000034149598	5.055813
1565734800	5.050000298228019	5.054803
1565735400	5.05199996412411	5.0457077
1565736000	5.0539999841313925	5.047728
1565736600	5.05199996412411	5.0497494
1565737200	5.063000428275354	5.047728
1565737800	5.059000034149598	5.058845
1565738400	5.061000054156881	5.054803
1565739000	5.068999780074819	5.0568237
1565739600	5.065000094171445	5.064907
1565740200	5.061000054156881	5.060866
1565740800	5.065000094171445	5.0568237
1565741400	5.061999710049331	5.060866
1565742000	5.057000368253507	5.0578337
1565742600	5.058000024145957	5.052782
1565743200	5.050000298228019	5.053792
1565743800	5.035999804065852	5.0457077
1565744400	5.039000188187966	5.031556
1565745000	5.041999864087699	5.034589
1565745600	5.0189999881151435	5.0376205
1565746200	5.0189999881151435	5.0143676
1565746800	5.017000322219052	5.0143676
1565747400	5.02500004813699	5.0123453
1565748000	5.008999888078732	5.0204353
1565748600	5.01599995810422	5.0042543
1565749200	4.999000142153511	5.0113335
1565749800	5.019999998118784	4.994141
1565750400	5.034000138169761	5.015379
1565751000	5.040000198191607	5.029535
1565751600	5.061999710049331	5.035599
1565752200	5.07800022421878	5.0578337
1565752800	5.073999830093024	5.0740004
1565753400	5.072000164196933	5.0699587
1565754000	5.067999770071177	5.0679383
1565754600	5.065000094171445	5.063896
1565755200	5.081999910122153	5.060866
1565755800	5.093000020162206	5.078041
1565756400	5.080999900118512	5.089151
1565757000	5.087999970144001	5.0770297
1565757600	5.080999900118512	5.0841017
1565758200	5.070000144189651	5.0770297
1565758800	5.073999830093024	5.065918
1565759400	5.07800022421878	5.0699587
1565760000	5.079000234222421	5.0740004
1565760600	5.087999970144001	5.0750103
1565761200	5.089000334258833	5.0841017
1565761800	5.087999970144001	5.085112
1565762400	5.093000020162206	5.0841017
1565763000	5.091000000154923	5.089151
1565763600	5.091000000154923	5.0871315
1565764200	5.089000334258833	5.0871315
1565764800	5.059000034149598	5.085112
1565778000	5.0640000841678035	5.054803
1565778600	5.067999770071177	5.059855
1565779200	5.072000164196933	5.063896
1565779800	5.0640000841678035	5.0679383
1565780400	5.067999770071177	5.059855
1565781000	5.065000094171445	5.063896
1565781600	5.067000114178727	5.060866
1565782200	5.065000094171445	5.062886
1565782800	5.070000144189651	5.060866
1565783400	5.073000174200574	5.065918
1565784000	5.072000164196933	5.0689483
1565784600	5.066000104175086	5.0679383
1565785200	5.043000228202531	5.0618763
1565785800	5.043000228202531	5.0386324
1565786400	5.05199996412411	5.0386324
1565787000	5.05100030823166	5.047728
1565787600	5.058000024145957	5.046719
1565788200	5.060000044153239	5.053792
1565788800	5.056000358249865	5.055813
1565789400	5.067999770071177	5.0517716
1565790000	5.071000154193292	5.063896
1565790600	5.063000428275354	5.0669284
1565791200	5.076000204211497	5.058845
1565791800	5.073999830093024	5.07198
1565792400	5.0640000841678035	5.0699587
1565793000	5.046999914105904	5.059855
1565793600	5.052999974127751	5.042674
1565794200	5.056000358249865	5.0487394
1565794800	5.05199996412411	5.0517716
1565795400	5.040000198191607	5.047728
1565796000	5.02500004813699	5.035599
1565796600	5.046999914105904	5.0204353
1565797200	5.054999994135033	5.042674
1565797800	5.012000272200846	5.0507607
1565798400	5.008999888078732	5.0072904
1565799000	5.008999888078732	5.0042543
1565799600	4.991000062124382	5.0042543
1565800200	5.007999878075091	4.9860477
1565800800	4.9930000821316645	5.0032434
1565801400	4.979000296191879	4.9880714
1565802000	4.99800013214987	4.973907
1565802600	4.961000116126339	4.9931293
1565803200	4.959000096119056	4.9556913
1565803800	4.97999995208433	4.953667
1565804400	5.00699986807145	4.974919
1565805000	5.007999878075091	5.0022326
1565805600	5.01599995810422	5.0032434
1565806200	5.022000018126066	5.0113335
1565806800	5.022000018126066	5.017402
1565807400	5.019999998118784	5.017402
1565808000	5.014999948100579	5.015379
1565808600	5.014999948100579	5.0103226
1565809200	5.006000212178999	5.0103226
1565809800	5.005000202175358	5.0012207
1565810400	5.012000272200846	5.0002103
1565811000	5.012000272200846	5.0072904
1565811600	5.021000008122425	5.0072904
1565812200	4.9930000821316645	5.0163903
1565812800	4.975999912069764	4.9880714
1565813400	4.973999892062483	4.9708714
1565814000	4.98999969800955	4.9688473
1565814600	4.995000102138946	4.9850364
1565815200	4.99800013214987	4.9900937
1565815800	5.002999828056884	4.9931293
1565816400	4.982999982095253	4.998186
1565817000	5.008999888078732	4.977955
1565817600	5.012999928093296	5.0042543
1565818200	5.022999674018517	5.008301
1565818800	5.027000068144273	5.018412
1565819400	5.0189999881151435	5.0224566
1565820000	5.030000098155196	5.0143676
1565820600	5.026000058140631	5.0254903
1565821200	5.027000068144273	5.021446
1565821800	5.02500004813699	5.0224566
1565822400	5.028999734040363	5.0204353
1565823000	5.019999998118784	5.024479
1565823600	5.01599995810422	5.015379
1565824200	5.019999998118784	5.0113335
1565824800	5.004000192171717	5.015379
1565825400	4.940999916053515	4.999199
1565826000	4.927000130113731	4.9354453
1565826600	4.920000060088243	4.9212713
1565827200	4.934999856031669	4.914182
1565827800	4.921000070091884	4.929371
1565828400	4.965000156140904	4.9151945
1565829000	4.979000296191879	4.9597406
1565829600	5.006000212178999	4.973907
1565830200	4.997000122146229	5.0012207
1565830800	5.002999828056884	4.992118
1565831400	4.988000032113459	4.998186
1565832000	4.978000286188238	4.983013
1565832600	4.997000122146229	4.972895
1565833200	5.001000162160794	4.992118
1565833800	4.99800013214987	4.996165
1565834400	5.005000202175358	4.9931293
1565835000	5.005000202175358	5.0002103
1565835600	4.995000102138946	5.0002103
1565836200	4.995000102138946	4.9900937
1565836800	4.986000012106176	4.9900937
1565837400	4.9890000421171	4.9809895
1565838000	4.9930000821316645	4.9840255
1565838600	4.988000032113459	4.9880714
1565839200	4.969999852047918	4.983013
1565839800	4.975999912069764	4.9648
1565840400	4.978000286188238	4.9708714
1565841000	4.987000022109817	4.972895
1565841600	4.9930000821316645	4.9820013
1565842200	4.99800013214987	4.9880714
1565842800	5.018000332222693	4.9931293
1565843400	5.02500004813699	5.013357
1565844000	5.034000138169761	5.0204353
1565844600	5.005000202175358	5.029535
1565845200	5.017000322219052	5.0002103
1565845800	5.05199996412411	5.0123453
1565846400	5.035999804065852	5.047728
1565847000	5.046999914105904	5.031556
1565847600	5.054999994135033	5.042674
1565848200	5.054999994135033	5.0507607
1565848800	5.073999830093024	5.0507607
1565849400	5.074999840096665	5.0699587
1565850000	5.061000054156881	5.070969
1565850600	5.05199996412411	5.0568237
1565851200	5.077000214215139	5.047728
1565851800	5.065000094171445	5.07299
1565852400	5.043000228202531	5.060866
1565853000	5.039000188187966	5.0386324
1565853600	5.0280000781479135	5.034589
1565854200	5.039000188187966	5.0234675
1565854800	5.033000128166119	5.034589
1565855400	5.018000332222693	5.0285234
1565856000	5.094000030165847	5.013357
1565857200	5.085999950136718	5.0901613
1565857800	5.086999960140359	5.082081
1565858400	5.065000094171445	5.0830903
1565859000	5.040000198191607	5.060866
1565860200	5.034999794062211	5.035599
1565860800	5.030000098155196	5.030545
1565861400	5.028999734040363	5.0254903
1565862000	5.022999674018517	5.024479
1565862600	4.994000092135305	5.018412
1565863200	4.994000092135305	4.9890833
1565863800	4.9930000821316645	4.9890833
1565864400	4.991000062124382	4.9880714
1565865000	5.012999928093296	4.9860477
1565865600	5.017000322219052	5.008301
1565866200	5.012999928093296	5.0123453
1565866800	5.011000262197205	5.008301
1565867400	4.9930000821316645	5.006278
1565868000	4.9310001701282955	4.9880714
1565868600	4.921000070091884	4.925322
1565869200	4.933000190135577	4.9151945
1565869800	4.936999876038951	4.927346
1565870400	4.975999912069764	4.931396
1565871000	4.988000032113459	4.9708714
1565871600	4.979000296191879	4.983013
1565872200	5.00699986807145	4.973907
1565872800	4.997000122146229	5.0022326
1565873400	4.99800013214987	4.992118
1565874000	4.995000102138946	4.9931293
1565874600	5.001000162160794	4.9900937
1565875200	5.031000108158837	4.996165
1565875800	5.018000332222693	5.0265017
1565876400	5.01599995810422	5.013357
1565877000	5.012000272200846	5.0113335
1565877600	5.02400039224454	5.0072904
1565878200	5.033000128166119	5.019424
1565878800	5.027000068144273	5.0285234
1565879400	5.034999794062211	5.0224566
1565880000	5.038000178184325	5.030545
1565880600	5.05199996412411	5.0335784
1565881200	5.05100030823166	5.047728
1565881800	5.048999934113186	5.046719
1565882400	5.056000358249865	5.044697
1565883000	5.063000428275354	5.0517716
1565883600	5.067999770071177	5.058845
1565884200	5.172999758119925	5.063896
1565884800	5.190999938185465	5.1698895
1565885400	5.188000262285732	5.1880403
1565886000	5.190000282293015	5.185016
1565886600	5.1859998881672595	5.187032
1565887200	5.184000222271168	5.182999
1565887800	5.175000132238398	5.180983
1565888400	5.175000132238398	5.171908
1565889000	5.168000416324101	5.171908
1565889600	5.150000236258561	5.164848
1565890200	5.166000042205628	5.1466904
1565890800	5.1609999921874214	5.162831
1565891400	5.153999922161934	5.157787
1565892000	5.153999922161934	5.150725
1565892600	5.171000092223833	5.150725
1565893200	5.163000012194704	5.1678734
1565893800	5.171000092223833	5.159804
1565894400	5.167000052209269	5.1678734
1565895000	5.140999792114599	5.1638393
1565895600	5.147999862140087	5.1376085
1565896200	5.118000270253234	5.144672
1565896800	5.104000130202259	5.1143947
1565897400	5.104000130202259	5.1002593
1565898000	5.100999746080144	5.1002593
1565898600	5.081999910122153	5.09723
1565899200	5.1420001562294315	5.078041
1565899800	5.113999876127479	5.1386175
1565900400	5.109000180220464	5.1103563
1565901000	5.130000036185737	5.1053076
1565901600	5.140999792114599	5.1265078
1565902200	5.144000176236713	5.1376085
1565902800	5.156999952172857	5.140636
1565903400	5.153999922161934	5.1537523
1565904000	5.146999852136446	5.150725
1565904600	5.15899997218014	5.1436625
1565905200	5.155000286276766	5.1557693
1565905800	5.152999912158292	5.151735
1565906400	5.1599999821837805	5.1497164
1565907000	5.15899997218014	5.1567783
1565907600	5.150000236258561	5.1557693
1565908200	5.151999902154651	5.1466904
1565908800	5.153999922161934	5.1487074
1565909400	5.151999902154651	5.150725
1565910000	5.163000012194704	5.1487074
1565910600	5.15899997218014	5.159804
1565911200	5.1609999921874214	5.1557693
1565911800	5.1690000722165514	5.157787
1565912400	5.165000032201986	5.1658554
1565913000	5.1609999921874214	5.161821
1565913600	5.165000032201986	5.157787
1565914200	5.162000356302254	5.161821
1565914800	5.156999952172857	5.158796
1565915400	5.157999962176499	5.1537523
1565916000	5.150000236258561	5.1547604
1565916600	5.136000096207584	5.1466904
1565917200	5.139000126218508	5.132562
1565917800	5.1420001562294315	5.1355906
1565918400	5.118999926145685	5.1386175
1565919000	5.118999926145685	5.1154037
1565919600	5.1249999861675315	5.1154037
1565920800	5.109000180220464	5.1214604
1565921400	5.1160002502459525	5.1053076
1565922000	5.0990000801840525	5.1123757
1565922600	5.119999936149326	5.0952106
1565923200	5.1339997220891105	5.1164136
1565923800	5.139999782110958	5.1305437
1565924400	5.162000356302254	5.1365995
1565925000	5.1780001622493215	5.158796
1565925600	5.173999768123566	5.1749325
1565926200	5.172000102227474	5.170898
1565926800	5.168000416324101	5.168882
1565927400	5.165000032201986	5.164848
1565928000	5.182000202263886	5.161821
1565928600	5.192999958192748	5.1789665
1565929200	5.181000192260245	5.1900563
1565929800	5.188000262285732	5.1779585
1565930400	5.181000192260245	5.185016
1565931000	5.170000082220192	5.1779585
1565931600	5.173999768123566	5.166865
1565932200	5.1780001622493215	5.170898
1565932800	5.178999818141771	5.1749325
1565933400	5.188000262285732	5.1759415
1565934000	5.189000272289374	5.185016
1565934600	5.188000262285732	5.186024
1565935200	5.192999958192748	5.185016
1565935800	5.190999938185465	5.1900563
1565936400	5.190999938185465	5.1880403
1565937000	5.189000272289374	5.1880403
1565937600	5.190000282293015	5.186024
1565938200	5.183000212267527	5.187032
1565938800	5.178999818141771	5.179975
1565939400	5.1780001622493215	5.1759415
1565940000	5.1690000722165514	5.1749325
1565940600	5.1690000722165514	5.1658554
1565941200	5.168000416324101	5.1658554
1565941800	5.170000082220192	5.164848
1565942400	5.173999768123566	5.166865
1565943000	5.175000132238398	5.170898
1565943600	5.118999926145685	5.171908
1565944800	5.117000260249593	5.1154037
1565945400	5.106999806101991	5.1133847
1565946000	5.1160002502459525	5.103288
1565946600	5.135000440315134	5.1123757
1565947200	5.130000036185737	5.131554
1565947800	5.136000096207584	5.1265078
1565948400	5.1510002462622015	5.132562
1565949000	5.151999902154651	5.1476984
1565949600	5.156000296280407	5.1487074
1565950200	5.15899997218014	5.1527433
1565950800	5.164000022198345	5.1557693
1565951400	5.168000416324101	5.1608124
1565952000	5.172000102227474	5.164848
1565952600	5.164000022198345	5.168882
1565953200	5.168000416324101	5.1608124
1565953800	5.165000032201986	5.164848
1565954400	5.167000052209269	5.161821
1565955000	5.165000032201986	5.1638393
1565955600	5.170000082220192	5.161821
1565956200	5.172000102227474	5.166865
1565957400	5.166000042205628	5.168882
1565958000	5.143000166233072	5.162831
1565958600	5.143000166233072	5.139626
1565959200	5.151999902154651	5.139626
1565959800	5.1510002462622015	5.1487074
1565960400	5.157999962176499	5.1476984
1565961000	5.1599999821837805	5.1547604
1565961600	5.156000296280407	5.1567783
1565962200	5.168000416324101	5.1527433
1565962800	5.171000092223833	5.164848
1565963400	5.163000012194704	5.1678734
1565964000	5.176000142242039	5.159804
1565964600	5.173999768123566	5.172916
1565965200	5.164000022198345	5.170898
1565965800	5.146999852136446	5.1608124
1565966400	5.152999912158292	5.1436625
1565967000	5.156000296280407	5.1497164
1565967600	5.151999902154651	5.1527433
1565968200	5.139999782110958	5.1487074
1565968800	5.1249999861675315	5.1365995
1565969400	5.146999852136446	5.1214604
1565970000	5.155000286276766	5.1436625
1565970600	5.073000174200574	5.151735
1565971200	5.091000000154923	5.0689483
1565971800	5.087999970144001	5.0871315
1565972400	5.0900003442624735	5.0841017
1565973000	5.085999950136718	5.086121
1565973600	5.084000284240627	5.082081
1565974200	5.074999840096665	5.080061
1565974800	5.074999840096665	5.070969
1565975400	5.067999770071177	5.070969
1565976000	5.050000298228019	5.063896
1565976600	5.066000104175086	5.0457077
1565977200	5.061000054156881	5.0618763
1565977800	5.0539999841313925	5.0568237
1565978400	5.0539999841313925	5.0497494
1565979000	5.071000154193292	5.0497494
1565979600	5.063000428275354	5.0669284
1565980200	5.071000154193292	5.058845
1565980800	5.067000114178727	5.0669284
1565981400	5.040999854084057	5.062886
1565982000	5.047999924109545	5.0366106
1565982600	5.018000332222693	5.043686
1565983200	5.004000192171717	5.013357
1565983800	5.004000192171717	4.999199
1565984400	5.001000162160794	4.999199
1565985000	4.981999972091612	4.996165
1565985600	5.041999864087699	4.976943
1565986200	5.013999938096937	5.0376205
1565986800	5.008999888078732	5.009311
1565987400	5.030000098155196	5.0042543
1565988000	5.040999854084057	5.0254903
1565988600	5.044000238206172	5.0366106
1565989200	5.057000368253507	5.0396433
1565989800	5.0539999841313925	5.052782
1565990400	5.046999914105904	5.0497494
1565991000	5.059000034149598	5.042674
1565991600	5.054999994135033	5.054803
1565992200	5.052999974127751	5.0507607
1565992800	5.060000044153239	5.0487394
1565993400	5.059000034149598	5.055813
1565994000	5.050000298228019	5.054803
1565994600	5.0539999841313925	5.0457077
1565995800	5.05199996412411	5.0497494
1565996400	5.063000428275354	5.047728
1565997000	5.059000034149598	5.058845
1565997600	5.061000054156881	5.054803
1565998200	5.068999780074819	5.0568237
1565998800	5.065000094171445	5.064907
1565999400	5.065000094171445	5.060866
1566000600	5.057000368253507	5.060866
1566001800	5.058000024145957	5.052782
1566002400	5.050000298228019	5.053792
1566003000	5.035999804065852	5.0457077
[truncated: 10,588 more rows]
