# Supplementary material for: A novel dissolved oxygen prediction model based on enhanced semi-naive Bayes for ocean ranches in northeast China
Source: PeerJ Comput Sci. 2021 Jun 11;7:e591. doi: 10.7717/peerj-cs.591 (PMC8205303; doi:10.7717/peerj-cs.591)
Supplement: Supplemental Information 1 — Source code for prediction algorithms built in Go, and source code for comparison algorithms and other related methods built in Python. [file peerj-cs-07-591-s001.zip › packet/Result-lstm/Result-LSTM-1-2.csv]

1564266600	4.197000263790706	4.2807937
1564267200	4.252999761661036	4.19644
1564267800	4.173999679595768	4.251371
1564268400	4.107999727577834	4.173875
1564269000	4.037000079652886	4.1091127
1564269600	4.10200037577837	4.0394306
1564270200	4.140000047694351	4.103225
1564270800	4.165999953677829	4.1405144
1564271400	4.190000193765218	4.166025
1564272000	4.257000155786792	4.1895733
1564272600	4.290000131795759	4.2552953
1564273200	4.2790000217557065	4.287658
1564273800	4.421000025827985	4.276871
1564274400	4.290999787688209	4.416072
1564275000	4.249000075757663	4.288638
1564275600	4.3060002918540174	4.2474484
1564276200	4.353000053802769	4.303347
1564276800	4.3410002878702665	4.3494267
1564277400	4.425000419953741	4.3376627
1564278000	4.3490000137882046	4.419992
1564278600	4.301000241835812	4.3455057
1564279200	4.322000097801085	4.2984447
1564279800	4.293000161806682	4.319035
1564280400	4.257000155786792	4.2906
1564281000	4.353000053802769	4.2552953
1564281600	4.426000075846191	4.3494267
1564282200	4.376999939778965	4.420971
1564282800	4.493000037867765	4.3729515
1564283400	4.326000137815649	4.4866047
1564284000	4.392000089833583	4.322957
1564284600	4.403999855766085	4.3876534
1564285200	4.372000243871951	4.399413
1564285800	4.433000145871679	4.3680506
1564286400	4.329999823719023	4.42783
1564287000	4.552999929863852	4.326878
1564287600	4.452999991833311	4.545354
1564288200	4.537000123916785	4.447424
1564288800	4.498000087885972	4.5296907
1564289400	4.572000119933034	4.4915013
1564290000	4.670000037956293	4.5639524
1564290600	4.7820000960305284	4.6598325
1564291200	4.688000218021834	4.7693014
1564291800	4.55000025396412	4.677433
1564292400	4.597000015912871	4.5424175
1564293000	4.571000109929393	4.5884194
1564293600	4.534999749798311	4.562974
1564294200	4.426000075846191	4.527732
1564294800	4.456999677736684	4.420971
1564295400	4.419000359931894	4.451342
1564296000	4.4640004559845545	4.414112
1564296600	4.51499990383668	4.4582005
1564297200	4.6050000959420005	4.5081496
1564297800	4.565000049907546	4.5962477
1564298400	4.581999865858254	4.5571012
1564299000	4.415999975809779	4.5737395
1564299600	4.567000069914828	4.411173
1564300200	4.493000037867765	4.559058
1564300800	4.529000043887656	4.4866047
1564301400	4.578000179954881	4.5218587
1564302000	4.7110000939943895	4.569825
1564302600	4.684999833899719	4.6999197
1564303200	4.70300001396526	4.6744995
1564303800	4.688000218021834	4.692099
1564304400	4.633000021932762	4.677433
1564305000	4.603000075934719	4.6236424
1564305600	4.6320000119291205	4.594291
1564306200	4.67600009797814	4.622664
1564306800	4.696999953943413	4.6656985
1564307400	4.731999949959662	4.686232
1564308000	4.614999841867221	4.720446
1564308600	4.540999809820159	4.606032
1564309200	4.435000165878961	4.533606
1564309800	4.59499999590559	4.4297895
1564310400	4.520999963858527	4.586462
1564311000	4.602000420042269	4.5140247
1564311600	4.592999975898307	4.5933123
1564312200	4.495000057875048	4.584505
1564312800	4.441999881793258	4.4885635
1564313400	4.294000171810324	4.4366474
1564314000	4.435000165878961	4.29158
1564314600	4.478000241924339	4.4297895
1564315200	4.535999759801952	4.4719143
1564315800	4.363999809731631	4.528711
1564316400	4.498000087885972	4.360209
1564317000	4.602000420042269	4.4915013
1564317600	4.662000312038355	4.5933123
1564318200	4.43400015587532	4.6520085
1564318800	4.620999901889068	4.42881
1564319400	4.5700000999257515	4.611902
1564320000	4.601000055927436	4.561995
1564320600	4.543000183938632	4.5923333
1564321200	4.468999797780378	4.535565
1564321800	4.4730001919061335	4.463098
1564322400	4.59499999590559	4.4670167
1564323000	4.527000023880373	4.586462
1564323600	4.552999929863852	4.5198994
1564324200	4.529000043887656	4.545354
1564324800	4.494000047871407	4.5218587
1564325400	4.5419998198238	4.487584
1564326000	4.390999725718751	4.5345855
1564326600	4.397999795744239	4.386673
1564327200	4.501000117896894	4.3935328
1564327800	4.456000021844234	4.4944396
1564328400	4.4020001898699945	4.450363
1564329600	4.469999807784019	4.397454
1564330200	4.374999919771684	4.4640775
1564330800	4.492000027864124	4.3709908
1564331400	4.501999773789345	4.4856257
1564332000	4.363000153839181	4.4954185
1564332600	4.295000181813965	4.3592296
1564333200	4.456999677736684	4.292561
1564333800	4.408999905784291	4.451342
1564334400	4.343999963769999	4.4043136
1564335000	4.337999903748152	4.340604
1564335600	4.316000037779237	4.3347216
1564336200	4.379000313897439	4.3131523
1564336800	4.361000133831898	4.3749123
1564337400	4.427000085849832	4.357269
1564338000	4.513000237940588	4.4219513
1564338600	4.539000143924067	4.506191
1564339200	4.455000011840593	4.531649
1564339800	4.405000219880917	4.4493837
1564340400	4.534999749798311	4.4003935
1564341000	4.313000361879506	4.527732
1564341600	4.422000035831626	4.310211
1564342200	4.409999915787933	4.417052
1564342800	4.321000087797444	4.405293
1564343400	4.23799996571761	4.3180547
1564344000	4.333000207841137	4.236659
1564344600	4.389000059822659	4.3298197
1564345200	4.372000243871951	4.384713
1564345800	4.339000267862984	4.3680506
1564346400	4.171000003696036	4.3357024
1564347000	4.313000361879506	4.170932
1564347600	4.290000131795759	4.310211
1564348200	4.32700014781929	4.287658
1564348800	4.207000009715926	4.323938
1564349400	4.090000255734676	4.2062507
1564350000	4.40799989578065	4.0914483
1564350600	4.465000111877004	4.403333
1564351200	4.274000325848692	4.4591794
1564351800	4.353000053802769	4.2719674
1564352400	4.366000183850104	4.3494267
1564353000	4.293000161806682	4.36217
1564353600	4.310999987761032	4.2906
1564354200	4.2969998477100555	4.3082495
1564354800	4.230000239799672	4.2945223
1564355400	4.360000123828257	4.228812
1564356000	4.330999833722664	4.3562884
1564356600	4.25500013577951	4.327859
1564357200	4.26499988170473	4.2533336
1564357800	4.196000253787064	4.2631407
1564358400	4.18400013374337	4.195459
1564359000	4.425000419953741	4.1836867
1564359600	4.204999989708644	4.419992
1564360200	4.136000361790978	4.204288
1564360800	4.120999857625169	4.1365905
1564361400	3.977999843549249	4.1218705
1564362000	3.91599993154588	3.9815161
1564362600	4.052000229707503	3.9206522
1564363200	4.030000363738589	4.0541534
1564363800	3.980000217667723	4.03256
1564364400	3.878000259629899	3.9834797
1564365000	4.028999999623757	3.8833466
1564365600	3.935000121615062	4.031578
1564366200	4.00400010364392	3.9393046
1564366800	4.033000039638321	4.007038
1564367400	4.278000011752066	4.035504
1564368000	4.3060002918540174	4.2758904
1564368600	4.202999969701361	4.303347
1564369200	4.31800005778652	4.2023263
1564369800	4.395000119844506	4.315114
1564370400	4.403999855766085	4.390593
1564371000	4.515999913840321	4.399413
1564371600	4.466000121880645	4.509129
1564372200	4.403999855766085	4.4601593
1564372800	4.401000179866353	4.399413
1564373400	4.221000149766902	4.396473
1564374000	4.362000143835539	4.219984
1564374600	4.370999879757119	4.358249
1564375200	4.467000131884287	4.36707
1564375800	4.328000157822932	4.461139
1564376400	4.368000203857386	4.3249183
1564377000	4.413000299910047	4.36413
1564377600	4.23799996571761	4.4082336
1564378200	4.0770001256873405	4.236659
1564378800	4.271999951730218	4.07869
1564379400	4.243000015735816	4.2700057
1564380000	4.315000027775596	4.2415633
1564380600	4.500000107893253	4.3121715
1564381200	4.3240001178083665	4.493461
1564381800	4.2620002058049975	4.3209963
1564382400	4.28200005176663	4.2601986
1564383000	4.427000085849832	4.279813
1564383600	4.351000033795486	4.4219513
1564384200	4.369999869753477	4.347466
1564384800	4.421000025827985	4.3660903
1564385400	4.377999949782606	4.416072
1564386000	4.3230001078047255	4.3739314
1564386600	4.097000325760164	4.320016
1564387200	4.2270002097887485	4.098318
1564387800	4.043000139674733	4.2258697
1564388400	4.2440000257394574	4.0453196
1564389000	4.2440000257394574	4.242544
1564389600	4.267000255823204	4.242544
1564390200	4.231999905695764	4.2651024
1564390800	4.387000039815377	4.2307734
1564391400	4.35400006380641	4.3827524
1564392000	4.381999989797171	4.3504066
1564392600	4.462999737758531	4.3778524
1564393200	4.4290001058571145	4.45722
1564393800	4.369999869753477	4.4239106
1564394400	4.359000113824616	4.3660903
1564395000	4.38000032390108	4.3553085
1564395600	4.196000253787064	4.3758926
1564396200	4.347000347892113	4.195459
1564396800	4.454000001836952	4.3435454
1564397400	4.40799989578065	4.4484043
1564398000	4.474000201909774	4.403333
1564398600	4.372000243871951	4.4679956
1564399200	4.413999955802497	4.3680506
1564399800	4.3490000137882046	4.409212
1564400400	4.384000009804454	4.3455057
1564401000	4.4109999257915735	4.3798127
1564401600	4.329000167826573	4.406273
1564402200	4.33599988374087	4.3258986
1564402800	4.614999841867221	4.3327613
1564403400	4.408999905784291	4.606032
1564404000	4.044000149678374	4.4043136
1564404600	4.191999859661308	4.046301
1564405200	4.519999953854885	4.191535
1564405800	4.488999997853201	4.5130453
1564406400	4.399000159859071	4.4826875
1564407000	4.280000385870538	4.394514
1564407600	4.269000275830486	4.2778516
1564408200	4.297999857713697	4.267064
1564408800	4.169999993692395	4.295502
1564409400	4.151000157734404	4.1699505
1564410000	4.1999999396904375	4.151308
1564410600	4.290999787688209	4.1993833
1564411200	4.263000215808639	4.288638
1564411800	4.074000095676418	4.2611794
1564412400	4.251000095764946	4.0757456
1564413000	4.258999821682884	4.2494106
1564413600	3.948999907554847	4.257256
1564414200	3.79000008753186	3.9530485
1564414800	3.989000307700493	3.7969534
1564416000	3.7860000475172955	3.9923143
1564416600	3.6210001674724612	3.793027
1564417200	3.4830002034147474	3.6310623
1564417800	3.424999977314752	3.495655
1564418400	3.8180000135226213	3.4387674
1564419000	3.838000213595444	3.8244424
1564419600	4.08599986160892	3.844077
1564420200	3.802999863468004	4.087523
1564420800	4.18400013374337	3.809716
1564421400	4.334000217844778	4.1836867
1564422000	4.243000015735816	4.3308005
1564422600	3.997000033618431	4.2415633
1564423200	4.208000373830758	4.0001674
1564423800	4.285000081777553	4.2072315
1564424400	4.113000131707231	4.282755
1564425000	4.173999679595768	4.1140203
1564425600	4.223000169774184	4.173875
1564426200	4.192999869664949	4.2219462
1564426800	4.113000131707231	4.1925163
1564427400	4.275000335852333	4.1140203
1564428000	4.260000185797716	4.2729483
1564428600	4.295000181813965	4.2582374
1564429200	4.002000083636637	4.292561
1564429800	4.018000243694895	4.0050755
1564430400	4.25500013577951	4.0207815
1564431000	4.236999955713969	4.2533336
1564431600	4.204999989708644	4.235678
1564432200	4.284000071773912	4.204288
1564432800	4.340000277866626	4.2817745
1564433400	4.353000053802769	4.3366823
1564434000	4.248000065754022	4.3494267
1564434600	4.258999821682884	4.2464676
1564435200	4.256000145783151	4.257256
1564435800	4.188000173757935	4.254314
1564436400	4.153999833634136	4.1876106
1564437000	4.043000139674733	4.1542516
1564437600	4.269999931722936	4.0453196
1564438200	4.224999835670276	4.2680445
1564438800	4.321000087797444	4.223907
1564439400	4.258999821682884	4.3180547
1564440000	4.142000421812824	4.257256
1564440600	4.132999977668863	4.142478
1564441200	4.145000097712557	4.133646
1564441800	4.0850002057164705	4.1454206
1564442400	4.272999961733859	4.086541
1564443000	4.137000017683428	4.2709866
1564443600	4.191999859661308	4.1375713
1564444200	4.169000337799944	4.191535
1564444800	4.162000267774457	4.1689696
1564445400	4.027999989620116	4.1621013
1564446000	4.173000023703318	4.030597
1564446600	4.153999833634136	4.172894
1564447200	4.222000159770543	4.1542516
1564447800	4.168000327796303	4.220965
1564448400	4.329999823719023	4.1679883
1564449000	4.122000221740001	4.326878
1564449600	3.9030001556097367	4.122852
1564450200	4.096000315756522	3.9078896
1564450800	4.205999999712285	4.0973372
1564451400	4.057000279725709	4.205269
1564452000	4.020999919594628	4.0590615
1564452600	4.152000167738045	4.0237255
1564453200	4.127999927650658	4.15229
1564453800	4.181000457843638	4.1287394
1564454400	4.045000159682015	4.1807437
1564455000	4.133999987672504	4.047282
1564455600	4.144000087708916	4.134627
1564456200	4.166999963681471	4.1444397
1564456800	4.019999909590987	4.167007
1564457400	3.8980001055915308	4.0227437
1564458000	3.8280001135590327	3.9029813
1564458600	3.980000217667723	3.8342593
1564459200	4.026999979616474	3.9834797
1564459800	3.9660000776167466	4.029615
1564460400	3.974999813538326	3.969737
1564461000	3.932000091604139	3.9785717
1564461600	4.11200012170359	3.93636
1564462200	4.091999921630767	4.1130385
1564462800	4.074000095676418	4.0934105
1564463400	3.865000129582564	4.0757456
1564464000	3.7699998874590372	3.870584
1564464600	3.878999915522349	3.7773192
1564465200	4.126999917647016	3.8843281
1564465800	3.894000065576966	4.127758
1564466400	4.162000267774457	3.8990543
1564467000	4.234000279814237	4.1621013
1564467600	4.208000373830758	4.232736
1564468200	4.064000349751197	4.2072315
1564468800	3.9370001416223444	4.0659313
1564469400	3.8080002675974005	3.9412677
1564470000	3.920999981564086	3.8146253
1564470600	4.051000219703862	3.925561
1564471200	4.080000155698264	4.053172
1564471800	4.136000361790978	4.0816345
1564472400	4.246000045746739	4.1365905
1564473000	4.355000073810052	4.2445054
1564473600	3.784000027510013	4.351387
1564474200	4.56800007991847	3.7910633
1564474800	4.3759999297753245	4.560037
1564475400	4.493000037867765	4.371971
1564476000	4.392000089833583	4.4866047
1564476600	4.441999881793258	4.3876534
1564477200	4.390000069826301	4.4366474
1564477800	4.315000027775596	4.385693
1564478400	4.303999917735544	4.3121715
1564479000	4.173000023703318	4.3013864
1564479600	4.190000193765218	4.172894
1564480200	4.183000123739729	4.1895733
1564480800	4.218000119755978	4.1827054
1564482000	4.26499988170473	4.217041
1564482600	4.257999811679242	4.2631407
1564483200	4.10400004167446	4.256276
1564483800	4.113000131707231	4.105188
1564484400	4.06899969154702	4.1140203
1564485000	4.122000221740001	4.070838
1564485600	4.0320000296346805	4.122852
1564486200	4.0760001156837	4.0345225
1564486800	4.06899969154702	4.0777082
1564487400	4.191999859661308	4.070838
1564488000	4.054999905607236	4.191535
1564488600	4.109000445803858	4.0570974
1564489200	4.059999955625441	4.110095
1564489800	4.145000097712557	4.062005
1564490400	4.231999905695764	4.1454206
1564491000	4.1380000276870685	4.2307734
1564491600	4.190000193765218	4.138552
1564492200	4.086999871612561	4.1895733
1564492800	4.057000279725709	4.088504
1564493400	4.04000010966381	4.0590615
1564494000	3.908000205627942	4.042375
1564494600	3.926000031582292	3.9127986
1564495200	4.216000099748696	3.9304688
1564495800	4.351000033795486	4.2150793
1564496400	4.382999999800813	4.347466
1564497000	4.230999895692122	4.378833
1564497600	4.368999859749836	4.229793
1564498200	4.2259998456739165	4.3651104
1564498800	4.3049999277391855	4.2248883
1564499400	4.363999809731631	4.3023667
1564500000	4.186999809643103	4.360209
1564500600	4.241000349839725	4.1866293
1564501200	4.235000289817878	4.239602
1564501800	4.368000203857386	4.233717
1564502400	4.110000101696308	4.36413
1564503000	4.352000397910319	4.1110754
1564503600	4.250000085761304	4.3484464
1564504200	4.423999701727717	4.24843
1564504800	4.145000097712557	4.419011
1564505400	4.202000313808911	4.1454206
1564506000	4.195000243783423	4.2013454
1564506600	3.9770001876567993	4.194478
1564507200	4.074999751568868	3.9805346
1564507800	4.087999881616202	4.076727
1564508400	4.4120002899064055	4.089485
1564509000	4.328000157822932	4.407253
1564509600	4.271999951730218	4.3249183
1564510200	4.215000089745055	4.2700057
1564510800	4.2170001097523375	4.2140985
1564511400	4.1639999336705475	4.2160606
1564512000	4.136000361790978	4.1640635
1564512600	4.09499995164169	4.1365905
1564513200	4.151000157734404	4.0963554
1564513800	4.216000099748696	4.151308
1564514400	4.224999835670276	4.2150793
1564515000	4.210000039726849	4.223907
1564515600	4.169999993692395	4.209193
1564516200	4.140999703586801	4.1699505
1564516800	4.294000171810324	4.1414957
1564517400	4.097000325760164	4.29158
1564518000	4.098999991656255	4.098318
1564518600	4.335000227848419	4.1002803
1564519200	4.508999843814832	4.331781
1564519800	4.4290001058571145	4.5022736
1564520400	4.456000021844234	4.4239106
1564521000	4.396999785740597	4.450363
1564521600	4.196000253787064	4.3925533
1564522200	4.326000137815649	4.195459
1564522800	4.258999821682884	4.322957
1564524000	4.313000361879506	4.257256
1564524600	4.2259998456739165	4.310211
1564525200	4.185000143747011	4.2248883
1564525800	4.169000337799944	4.184667
1564526400	4.246000045746739	4.1689696
1564527000	4.171000003696036	4.2445054
1564527600	4.269999931722936	4.170932
1564528200	4.272999961733859	4.2680445
1564528800	4.285999737670004	4.2709866
1564529400	4.113000131707231	4.2837353
1564530000	4.071000065665494	4.1140203
1564530600	4.171000003696036	4.072801
1564531200	4.293000161806682	4.170932
1564531800	4.168000327796303	4.2906
1564532400	4.119000191729078	4.1679883
1564533000	4.215000089745055	4.119908
1564533600	4.224000179777826	4.2140985
1564534200	4.185000143747011	4.2229266
1564534800	4.146000107716198	4.184667
1564535400	4.084000195712829	4.1464024
1564536000	4.020999919594628	4.0855603
1564536600	4.1380000276870685	4.0237255
1564537200	3.9650000676131056	4.138552
1564537800	4.0419997755599	3.968755
1564538400	3.9519999375657706	4.044338
1564539000	3.948999907554847	3.9559932
1564539600	3.959000007591259	3.9530485
1564540200	3.9370001416223444	3.9628654
1564540800	3.858000059557076	3.9412677
1564541400	4.1560002077526095	3.8637118
1564542000	4.232999915699405	4.1562147
1564542600	4.247000409861572	4.231755
1564543200	4.355000073810052	4.245487
1564543800	4.303999917735544	4.351387
1564544400	4.353000053802769	4.3013864
1564545000	4.241000349839725	4.3494267
1564545600	4.30000023183217	4.239602
1564546200	4.171000003696036	4.297464
1564546800	4.1910002037688585	4.170932
1564547400	4.096000315756522	4.190554
1564548000	4.1910002037688585	4.0973372
1564548600	4.20100030380527	4.190554
1564549200	4.381999989797171	4.2003646
1564549800	4.239999985724893	4.3778524
1564550400	4.3759999297753245	4.238621
1564551000	4.3490000137882046	4.371971
1564551600	4.232999915699405	4.3455057
1564552200	4.124000241747284	4.231755
1564552800	3.9280000515895743	4.1248145
1564553400	3.830000133566315	3.9324327
1564554000	4.166999963681471	3.836223
1564554600	4.43400015587532	4.167007
1564555200	4.25500013577951	4.42881
1564555800	4.186999809643103	4.2533336
1564556400	4.197000263790706	4.1866293
1564557000	4.571000109929393	4.19644
1564557600	4.465000111877004	4.562974
1564558200	4.285000081777553	4.4591794
1564558800	4.329999823719023	4.282755
1564559400	4.374999919771684	4.326878
1564560000	4.21100004973049	4.3709908
1564560600	4.399000159859071	4.210174
1564561200	4.507000177918742	4.394514
1564561800	4.431000125864396	4.5003157
1564562400	4.329000167826573	4.4258704
1564563000	4.4020001898699945	4.3258986
1564563600	4.336999893744511	4.397454
1564564200	4.317000047782879	4.3337407
1564564800	4.393000099837224	4.3141327
1564565400	4.348000003784564	4.3886337
1564566000	4.369999869753477	4.344525
1564566600	4.372000243871951	4.3660903
1564567200	4.269000275830486	4.3680506
1564567800	4.301000241835812	4.267064
1564568400	4.2790000217557065	4.2984447
1564569000	4.471000171898852	4.276871
1564569600	4.382999999800813	4.465057
1564570200	4.195000243783423	4.378833
1564570800	4.333000207841137	4.194478
1564571400	4.218000119755978	4.3298197
1564572000	4.257999811679242	4.217041
1564572600	4.376999939778965	4.256276
1564573200	4.13099995766158	4.3729515
1564573800	4.207000009715926	4.1316833
1564574400	4.137000017683428	4.2062507
1564575000	4.1649999436741885	4.1375713
1564575600	4.176000053714241	4.165045
1564576200	4.153999833634136	4.1758375
1564576800	4.124000241747284	4.1542516
1564577400	4.035999715538054	4.1248145
1564578000	4.0670000256509296	4.038449
1564578600	4.080000155698264	4.068876
1564579200	4.11200012170359	4.0816345
1564579800	4.034000049641962	4.1130385
1564580400	3.982000237675005	4.0364857
1564581000	3.8390002235990854	3.985443
1564582800	4.039000099660169	3.8450587
1564583400	4.321000087797444	4.0413933
1564584000	4.32700014781929	4.3180547
1564584600	4.401000179866353	4.323938
1564585200	4.435000165878961	4.396473
1564585800	4.399000159859071	4.4297895
1564586400	4.48799998784956	4.394514
1564587000	4.309999977757391	4.481708
1564587600	4.284000071773912	4.307269
1564588200	4.334000217844778	4.2817745
1564588800	4.265999891708371	4.3308005
1564589400	4.2969998477100555	4.2641215
1564590000	4.15700021775625	4.2945223
1564590600	4.168000327796303	4.157195
1564591200	4.197999919683156	4.1679883
1564591800	4.263999871701089	4.197421
1564592400	4.1560002077526095	4.26216
1564593000	4.005000113647561	4.1562147
1564593600	4.230999895692122	4.0080204
1564594200	4.008999799550934	4.229793
1564594800	4.091000265738317	4.011946
1564595400	3.9600000175948997	4.0924296
1564596000	3.953999957573053	3.9638467
1564596600	3.857000049553435	3.9579563
1564597200	4.021999929598269	3.8627303
1564597800	3.8499999795279467	4.024707
1564598400	3.7030002795486534	3.8558576
1564599000	3.8670001495898463	3.711548
1564599600	3.302000163311655	3.8725471
1564600200	3.2330001812827978	3.3181872
1564600800	3.015000125156174	3.2505877
1564601400	3.035000325228997	3.0372648
1564602000	2.9070001070965032	3.0568173
1564602600	2.5320000738985793	2.931754
1564603200	2.9479999860790036	2.566563
1564603800	3.758000121526534	2.9717937
1564604400	3.9849999135747374	3.7655394
1564605000	4.028999999623757	3.988388
1564605600	3.96900010762767	4.031578
1564606200	3.9719997835274024	3.9726818
1564606800	4.101000011663538	3.9756258
1564607400	4.330999833722664	4.1022434
1564608000	4.10400004167446	4.327859
1564608600	4.176000053714241	4.105188
1564609200	4.2259998456739165	4.1758375
1564609800	4.257999811679242	4.2248883
1564610400	4.251000095764946	4.256276
1564611000	4.495999713767498	4.2494106
1564611600	4.3240001178083665	4.489543
1564612200	4.260000185797716	4.3209963
1564612800	4.429999761749564	4.2582374
1564613400	4.20100030380527	4.4248905
1564614000	4.4380001958898845	4.2003646
1564614600	4.497000431993521	4.432729
1564615200	4.326000137815649	4.4905224
1564615800	4.2620002058049975	4.322957
1564616400	4.153999833634136	4.2601986
1564617000	4.183000123739729	4.1542516
1564617600	4.263000215808639	4.1827054
1564618200	4.3579997497097835	4.2611794
1564618800	4.175000397821791	4.3543277
1564619400	4.368999859749836	4.1748567
1564620000	4.329000167826573	4.3651104
1564620600	4.341999943762716	4.3258986
1564621200	4.3230001078047255	4.338643
1564621800	4.38099997979353	4.320016
1564622400	4.2270002097887485	4.3768725
1564623000	4.294000171810324	4.2258697
1564623600	4.553999939867493	4.29158
1564624200	4.534999749798311	4.546333
1564624800	4.432000135868037	4.527732
1564625400	4.384000009804454	4.4268503
1564626000	4.3140000177719555	4.3798127
1564626600	4.448999951818746	4.3111916
1564627200	4.25500013577951	4.443506
1564627800	4.1999999396904375	4.2533336
1564628400	4.331999843726305	4.1993833
1564629000	4.269000275830486	4.328839
1564629600	4.4200000158243435	4.267064
1564630200	4.258999821682884	4.4150915
1564630800	4.1820001137360885	4.257256
1564631400	4.415999975809779	4.181724
1564632000	4.535999759801952	4.411173
1564632600	4.547999879845647	4.528711
1564633200	4.474000201909774	4.540459
1564633800	4.477000231920698	4.4679956
1564634400	4.4120002899064055	4.470934
1564635000	4.382999999800813	4.407253
1564635600	4.405000219880917	4.378833
1564636200	4.485999967842277	4.4003935
1564636800	4.506000167915101	4.479749
1564637400	4.342999953766357	4.4993362
1564638000	4.278000011752066	4.3396235
1564638600	4.168000327796303	4.2758904
1564639200	4.336999893744511	4.1679883
1564639800	4.196000253787064	4.3337407
1564640400	4.396999785740597	4.195459
1564641000	4.320000077793802	4.3925533
1564641600	4.477000231920698	4.3170743
1564642200	4.545000203945914	4.470934
1564642800	4.263999871701089	4.5375233
1564643400	4.293000161806682	4.26216
1564644000	4.3500000237918455	4.2906
1564644600	4.263000215808639	4.3464856
1564645200	4.394000109840865	4.2611794
1564645800	4.581999865858254	4.389613
1564646400	4.579000189958522	4.5737395
1564647000	4.633000021932762	4.5708036
1564647600	4.374000263879233	4.6236424
1564648200	4.3500000237918455	4.3700113
1564648800	4.474000201909774	4.3464856
1564649400	4.435999821771411	4.4679956
1564650000	4.556000313985967	4.430769
1564650600	4.5260000138767325	4.5482917
1564651200	4.1999999396904375	4.5189204
1564654200	4.490000007856842	4.1993833
1564654800	4.46100007186244	4.483667
1564655400	4.506000167915101	4.4552617
1564656000	4.4469999318114635	4.4993362
1564656600	4.56800007991847	4.4415464
1564657200	4.505000157911459	4.560037
1564657800	4.557999979882058	4.498357
1564658400	4.610000145960207	4.550249
1564659000	4.574999795832766	4.60114
1564659600	4.5260000138767325	4.5668883
1564660200	4.474000201909774	4.5189204
1564660800	4.462000081866081	4.4679956
1564661400	4.402999845762444	4.4562416
1564662000	4.368000203857386	4.398433
1564662600	4.393000099837224	4.36413
1564663200	4.2620002058049975	4.3886337
1564663800	4.341999943762716	4.2601986
1564664400	3.980000217667723	4.338643
1564665000	3.749000031493764	3.9834797
1564665600	3.6760000094503424	3.756704
1564666200	3.613000087443332	3.6850443
1564666800	3.5340000053780636	3.623211
1564667400	3.586000171456212	3.5456884
1564668000	3.4149998772783405	3.596713
1564668600	3.34200020934611	3.428961
1564669200	3.178999995197367	3.3573906
1564669800	3.1230001432158447	3.1977072
1564670400	3.2650001472881236	3.1428947
1564671000	4.242000005732175	3.281934
1564671600	4.446000275919014	4.2405825
1564672200	4.462999737758531	4.4405665
1564672800	4.396999785740597	4.45722
1564673400	4.263000215808639	4.3925533
1564674000	4.1999999396904375	4.2611794
1564674600	4.251000095764946	4.1993833
1564675800	4.230000239799672	4.2494106
1564676400	4.263000215808639	4.228812
1564677000	4.210000039726849	4.2611794
1564677600	4.3240001178083665	4.209193
1564678200	4.297999857713697	4.3209963
1564678800	4.02299993960191	4.295502
1564679400	4.248000065754022	4.0256886
1564680000	4.202000313808911	4.2464676
1564680600	4.3060002918540174	4.2013454
1564681200	4.290999787688209	4.303347
1564681800	4.359000113824616	4.288638
1564682400	3.9419998375293592	4.3553085
1564683000	4.193999879668591	3.946176
1564683600	4.275999991744783	4.1934967
1564684200	4.337999903748152	4.2739286
1564684800	4.051000219703862	4.3347216
1564685400	4.195000243783423	4.053172
1564686000	3.934000111611421	4.194478
1564686600	3.6289998933903997	3.938323
1564687200	3.583000141445289	3.6389136
1564687800	3.6570001734923516	3.5937696
1564688400	4.1639999336705475	3.666395
1564689000	4.140000047694351	4.1640635
1564689600	3.892000045569684	4.1405144
1564690200	3.6790000394612656	3.8970912
1564690800	3.5259999253489345	3.6879895
1564691400	3.6910001595049597	3.5378397
1564692000	3.783000017506372	3.699769
1564692600	4.114999797603322	3.7900815
1564693200	4.044000149678374	4.115982
1564693800	4.23799996571761	4.046301
1564694400	4.107999727577834	4.236659
1564695000	4.017000233691254	4.1091127
1564695600	4.048999845585389	4.019799
1564696200	4.28200005176663	4.051208
1564696800	4.572000119933034	4.279813
1564697400	4.60400008593836	4.5639524
1564698000	4.513000237940588	4.595269
1564698600	4.382999999800813	4.506191
1564699200	4.331999843726305	4.378833
1564699800	4.399000159859071	4.328839
1564700400	4.263000215808639	4.394514
1564701000	4.370999879757119	4.2611794
1564701600	4.290999787688209	4.36707
1564702200	4.346000337888472	4.288638
1564702800	4.295000181813965	4.342565
1564703400	4.421000025827985	4.292561
1564704000	4.348000003784564	4.416072
1564704600	4.405000219880917	4.344525
1564705200	4.426000075846191	4.4003935
1564705800	4.414999965806138	4.420971
1564706400	4.339000267862984	4.410193
1564707000	4.368999859749836	4.3357024
1564707600	4.394000109840865	4.3651104
1564708200	4.343999963769999	4.389613
1564708800	4.591999965894666	4.340604
1564709400	4.421000025827985	4.5835257
1564710000	4.482999937831354	4.416072
1564710600	4.4730001919061335	4.476811
1564711200	4.777000046012323	4.4670167
1564711800	4.696999953943413	4.764416
1564712400	4.485999967842277	4.686232
1564713000	4.480999917824072	4.479749
1564713600	4.500000107893253	4.4748516
1564714200	4.510000207929665	4.493461
1564714800	4.456000021844234	4.5032535
1564715400	4.507000177918742	4.450363
1564716000	4.5260000138767325	4.5003157
1564716600	4.428000095853473	4.5189204
1564717200	4.530000408002488	4.4229307
1564717800	4.435999821771411	4.522837
1564718400	4.495999713767498	4.430769
1564719000	4.524000347980641	4.489543
1564719600	4.533000083902221	4.516963
1564720200	4.393000099837224	4.5257745
1564720800	4.4640004559845545	4.3886337
1564721400	4.4469999318114635	4.4582005
1564722000	4.280000385870538	4.4415464
1564722600	4.190000193765218	4.2778516
1564723200	4.124000241747284	4.1895733
1564723800	4.280000385870538	4.1248145
1564724400	4.22800021979239	4.2778516
1564725000	4.258999821682884	4.2268505
1564725600	4.275999991744783	4.257256
1564726200	4.219999785652069	4.2739286
1564726800	4.230000239799672	4.2190027
1564727400	4.235000289817878	4.228812
1564728000	4.478000241924339	4.233717
1564728600	4.293000161806682	4.4719143
1564729200	4.196000253787064	4.2906
1564729800	4.416999985813421	4.195459
1564730400	4.188000173757935	4.4121523
1564731000	4.035999715538054	4.1876106
1564731600	4.329000167826573	4.038449
1564732200	4.052000229707503	4.3258986
1564732800	3.9100002256352244	4.0541534
1564733400	3.7789999774918073	3.9147618
1564734000	4.1300003017691305	3.7861547
1564734600	4.092999931634409	4.1307025
1564735200	4.1290002917654895	4.094393
1564735800	4.001000073632996	4.1297207
1564736400	4.1910002037688585	4.004094
1564737000	4.196000253787064	4.190554
1564737600	4.317000047782879	4.195459
1564738200	4.574999795832766	4.3141327
1564738800	4.486999977845919	4.5668883
1564739400	4.571000109929393	4.4807286
1564740000	4.6670000079453695	4.562974
1564740600	4.573000129936675	4.6568975
1564741200	4.616000205982053	4.564931
1564741800	4.718000164019878	4.607011
1564742400	4.772999651886567	4.706762
1564743000	4.785999781933902	4.7605085
1564743600	4.333000207841137	4.7732086
1564744200	4.202999969701361	4.3298197
1564744800	4.34499997377364	4.2023263
1564745400	4.257999811679242	4.341584
1564746000	4.295000181813965	4.256276
1564746600	4.486999977845919	4.292561
1564747200	4.572000119933034	4.4807286
1564747800	4.545000203945914	4.5639524
1564748400	4.513000237940588	4.5375233
1564749000	4.479999907820431	4.506191
1564749600	4.474000201909774	4.473873
1564750200	4.379000313897439	4.4679956
1564750800	4.530000408002488	4.3749123
1564751400	4.543000183938632	4.522837
1564752000	4.591999965894666	4.535565
1564752600	4.545000203945914	4.5835257
1564753200	4.484000301946186	4.5375233
1564753800	4.493000037867765	4.4777904
1564754400	4.455000011840593	4.4866047
1564755000	4.357000093817334	4.4493837
1564755600	4.4380001958898845	4.353348
1564756200	4.353000053802769	4.432729
1564756800	4.442999891796899	4.3494267
1564757400	4.369999869753477	4.437627
1564758000	4.413999955802497	4.3660903
1564758600	4.370999879757119	4.409212
1564759200	4.528000033884014	4.36707
1564759800	4.638000071950968	4.5208793
1564760400	4.56899973581092	4.6285334
1564761000	4.4290001058571145	4.561016
1564761600	4.393000099837224	4.4239106
1564762200	4.408999905784291	4.3886337
1564762800	4.38099997979353	4.4043136
1564763400	4.212000059734131	4.3768725
1564764000	4.4910003719716745	4.211156
1564764600	4.341999943762716	4.4846463
1564765200	4.3759999297753245	4.338643
1564765800	4.370999879757119	4.371971
1564766400	4.309999977757391	4.36707
1564767000	4.352000397910319	4.307269
1564767600	4.280000385870538	4.3484464
1564768200	4.263000215808639	4.2778516
1564768800	4.214000433852605	4.2611794
1564769400	4.183000123739729	4.2131176
1564770000	4.315000027775596	4.1827054
1564770600	4.105000051678102	4.3121715
1564771200	4.249000075757663	4.106169
1564771800	4.263000215808639	4.2474484
1564772400	4.356000083813693	4.2611794
1564773000	4.474000201909774	4.3523674
1564773600	4.263000215808639	4.4679956
1564774200	4.401000179866353	4.2611794
1564774800	4.1199998476215285	4.396473
1564775400	4.2170001097523375	4.120889
1564776000	4.257999811679242	4.2160606
1564776600	4.216000099748696	4.256276
1564777200	4.241000349839725	4.2150793
1564777800	3.9980000436220724	4.239602
1564778400	4.140999703586801	4.001149
1564779000	4.197999919683156	4.1414957
1564779600	4.166999963681471	4.197421
1564780200	4.172000013699677	4.167007
1564780800	4.250000085761304	4.1719127
1564781400	4.18400013374337	4.24843
1564782000	4.1910002037688585	4.1836867
1564782600	4.257000155786792	4.190554
1564783200	4.2620002058049975	4.2552953
1564783800	4.116000161718155	4.2601986
1564784400	4.205999999712285	4.1169643
1564785000	4.18400013374337	4.205269
1564785600	4.326000137815649	4.1836867
1564786200	4.272999961733859	4.322957
1564786800	4.3850003739192855	4.2709866
1564787400	4.502999783792986	4.3807936
1564788000	4.401000179866353	4.4963984
1564788600	4.468000141887928	4.396473
1564789200	4.435999821771411	4.4621186
1564789800	4.428000095853473	4.430769
1564790400	4.236000299821519	4.4229307
1564791000	4.359000113824616	4.2346973
1564791600	4.399000159859071	4.3553085
1564792200	4.406000229884559	4.394514
1564792800	4.38000032390108	4.401374
1564793400	4.416999985813421	4.3758926
1564794000	4.431000125864396	4.4121523
1564794600	4.5419998198238	4.4258704
1564795200	4.402999845762444	4.5345855
1564795800	4.3670001938537455	4.398433
1564796400	4.485999967842277	4.36315
1564797000	4.488999997853201	4.479749
1564797600	4.427000085849832	4.4826875
1564798200	4.506000167915101	4.4219513
1564798800	4.513999893833039	4.4993362
1564799400	4.527000023880373	4.5071697
1564800000	4.548999889849288	4.5198994
1564800600	4.414999965806138	4.541438
1564801200	4.497000431993521	4.410193
1564801800	4.374000263879233	4.4905224
1564802400	4.423999701727717	4.3700113
1564803000	4.562000019896622	4.419011
1564803600	4.315000027775596	4.554164
1564804200	4.10400004167446	4.3121715
1564804800	4.113999787599681	4.105188
1564805400	4.28200005176663	4.1150007
1564806000	5.039000188187966	4.279813
1565313000	5.041999864087699	5.019987
1565313600	5.0189999881151435	5.022908
1565314200	5.0189999881151435	5.0005064
1565314800	5.017000322219052	5.0005064
1565315400	5.02500004813699	4.9985585
1565316000	5.008999888078732	5.006351
1565316600	5.01599995810422	4.9907646
1565317200	4.999000142153511	4.997584
1565317800	5.019999998118784	4.981021
1565318400	5.034000138169761	5.0014806
1565319000	5.040000198191607	5.015117
1565319600	5.061999710049331	5.0209618
1565320200	5.07800022421878	5.0423837
1565320800	5.073999830093024	5.0579596
1565321400	5.072000164196933	5.054065
1565322000	5.067999770071177	5.0521183
1565322600	5.065000094171445	5.0482244
1565323200	5.081999910122153	5.0453043
1565323800	5.093000020162206	5.0618534
1565324400	5.080999900118512	5.0725594
1565325000	5.087999970144001	5.060879
1565325600	5.080999900118512	5.0676923
1565326200	5.070000144189651	5.060879
1565326800	5.073999830093024	5.050172
1565327400	5.07800022421878	5.054065
1565328000	5.079000234222421	5.0579596
1565328600	5.087999970144001	5.0589333
1565329200	5.089000334258833	5.0676923
1565329800	5.087999970144001	5.0686665
1565330400	5.093000020162206	5.0676923
1565331000	5.091000000154923	5.0725594
1565331600	5.091000000154923	5.0706124
1565332200	5.089000334258833	5.0706124
1565332800	5.0900003442624735	5.0686665
1565333400	5.083000274236985	5.0696397
1565334000	5.079000234222421	5.0628266
1565334600	5.07800022421878	5.0589333
1565335200	5.068999780074819	5.0579596
1565335800	5.068999780074819	5.049198
1565336400	5.067999770071177	5.049198
1565337000	5.070000144189651	5.0482244
1565337600	5.073999830093024	5.050172
1565338200	5.074999840096665	5.054065
1565338800	5.0189999881151435	5.0550394
1565340000	5.017000322219052	5.0005064
1565340600	5.00699986807145	4.9985585
1565341200	5.01599995810422	4.988816
1565341800	5.034999794062211	4.997584
1565342400	5.030000098155196	5.016091
1565343000	5.035999804065852	5.011222
1565343600	5.05100030823166	5.0170655
1565344200	5.05199996412411	5.0316734
1565344800	5.056000358249865	5.032647
1565345400	5.059000034149598	5.0365415
1565346000	5.0640000841678035	5.039463
1565346600	5.067999770071177	5.04433
1565347200	5.072000164196933	5.0482244
1565347800	5.0640000841678035	5.0521183
1565348400	5.067999770071177	5.04433
1565349000	5.065000094171445	5.0482244
1565349600	5.067000114178727	5.0453043
1565350200	5.065000094171445	5.047251
1565350800	5.070000144189651	5.0453043
1565351400	5.073000174200574	5.050172
1565352000	5.072000164196933	5.053092
1565352600	5.066000104175086	5.0521183
1565353200	5.043000228202531	5.046278
1565353800	5.043000228202531	5.0238824
1565354400	5.05199996412411	5.0238824
1565355000	5.05100030823166	5.032647
1565355600	5.058000024145957	5.0316734
1565356200	5.060000044153239	5.0384893
1565356800	5.056000358249865	5.0404363
1565357400	5.067999770071177	5.0365415
1565358000	5.071000154193292	5.0482244
1565358600	5.063000428275354	5.051145
1565359200	5.076000204211497	5.043357
1565359800	5.073999830093024	5.0560126
1565360400	5.0640000841678035	5.054065
1565361000	5.046999914105904	5.04433
1565361600	5.052999974127751	5.0277777
1565362200	5.056000358249865	5.033621
1565362800	5.05199996412411	5.0365415
1565363400	5.040000198191607	5.032647
1565364000	5.02500004813699	5.0209618
1565364600	5.046999914105904	5.006351
1565365200	5.054999994135033	5.0277777
1565365800	5.012000272200846	5.0355678
1565366400	5.008999888078732	4.9936876
1565367000	5.008999888078732	4.9907646
1565367600	4.991000062124382	4.9907646
1565368200	5.007999878075091	4.9732256
1565368800	4.9930000821316645	4.9897904
1565369400	4.979000296191879	4.975175
1565370000	4.99800013214987	4.9615307
1565370600	4.961000116126339	4.9800463
1565371200	4.959000096119056	4.9439845
1565371800	4.97999995208433	4.9420347
1565372400	5.00699986807145	4.9625053
1565373000	5.007999878075091	4.988816
1565373600	5.01599995810422	4.9897904
1565374200	5.022000018126066	4.997584
1565374800	5.022000018126066	5.0034285
1565375400	5.019999998118784	5.0034285
1565376000	5.014999948100579	5.0014806
1565376600	5.014999948100579	4.9966097
1565377200	5.006000212178999	4.9966097
1565377800	5.005000202175358	4.9878416
1565378400	5.012000272200846	4.9868674
1565379000	5.012000272200846	4.9936876
1565379600	5.021000008122425	4.9936876
1565380200	4.9930000821316645	5.0024548
1565380800	4.975999912069764	4.975175
1565381400	4.973999892062483	4.9586067
1565382000	4.98999969800955	4.956657
1565382600	4.995000102138946	4.9722505
1565383200	4.99800013214987	4.9771233
1565383800	5.002999828056884	4.9800463
1565384400	4.982999982095253	4.9849176
1565385000	5.008999888078732	4.9654284
1565385600	5.012999928093296	4.9907646
1565386200	5.022999674018517	4.9946613
1565386800	5.027000068144273	5.004403
1565387400	5.0189999881151435	5.008299
1565388000	5.030000098155196	5.0005064
1565388600	5.026000058140631	5.011222
1565389200	5.027000068144273	5.007326
1565389800	5.02500004813699	5.008299
1565390400	5.028999734040363	5.006351
1565391000	5.019999998118784	5.0102468
1565391600	5.01599995810422	5.0014806
1565392200	5.019999998118784	4.997584
1565392800	5.004000192171717	5.0014806
1565393400	4.940999916053515	4.985893
1565394000	4.927000130113731	4.924485
1565394600	4.920000060088243	4.910833
1565395200	4.934999856031669	4.904005
1565395800	4.921000070091884	4.9186344
1565396400	4.965000156140904	4.9049807
1565397000	4.979000296191879	4.947884
1565397600	5.006000212178999	4.9615307
1565398200	4.997000122146229	4.9878416
1565398800	5.002999828056884	4.979072
1565399400	4.988000032113459	4.9849176
1565400000	4.978000286188238	4.9703016
1565400600	4.997000122146229	4.9605565
1565401200	5.001000162160794	4.979072
1565401800	4.99800013214987	4.9829698
1565402400	5.005000202175358	4.9800463
1565403000	5.005000202175358	4.9868674
1565403600	4.995000102138946	4.9868674
1565404200	4.995000102138946	4.9771233
1565404800	4.986000012106176	4.9771233
1565405400	4.9890000421171	4.9683523
1565406000	4.9930000821316645	4.9712763
1565406600	4.988000032113459	4.975175
1565407200	4.969999852047918	4.9703016
1565407800	4.975999912069764	4.9527583
1565408400	4.978000286188238	4.9586067
1565409000	4.987000022109817	4.9605565
1565409600	4.9930000821316645	4.9693265
1565410200	4.99800013214987	4.975175
1565410800	5.018000332222693	4.9800463
1565411400	5.02500004813699	4.9995327
1565412000	5.034000138169761	5.006351
1565412600	5.005000202175358	5.015117
1565413200	5.017000322219052	4.9868674
1565413800	5.05199996412411	4.9985585
1565414400	5.035999804065852	5.032647
1565415000	5.046999914105904	5.0170655
1565415600	5.054999994135033	5.0277777
1565416200	5.054999994135033	5.0355678
1565416800	5.073999830093024	5.0355678
1565417400	5.074999840096665	5.054065
1565418000	5.061000054156881	5.0550394
1565418600	5.05199996412411	5.04141
1565419200	5.077000214215139	5.032647
1565419800	5.065000094171445	5.0569863
1565420400	5.043000228202531	5.0453043
1565421000	5.039000188187966	5.0238824
1565421600	5.0280000781479135	5.019987
1565422200	5.039000188187966	5.0092735
1565422800	5.033000128166119	5.019987
1565423400	5.018000332222693	5.0141435
1565424000	5.084000284240627	4.9995327
1565424600	5.094000030165847	5.0638003
1565425200	5.085999950136718	5.0735326
1565425800	5.086999960140359	5.065746
1565426400	5.065000094171445	5.0667195
1565427000	5.050000298228019	5.0453043
1565427600	5.040000198191607	5.0306993
1565428200	5.034999794062211	5.0209618
1565428800	5.030000098155196	5.016091
1565429400	5.028999734040363	5.011222
1565430000	5.022999674018517	5.0102468
1565430600	4.994000092135305	5.004403
1565431200	4.994000092135305	4.9761486
1565431800	4.9930000821316645	4.9761486
1565432400	4.991000062124382	4.975175
1565433000	5.012999928093296	4.9732256
1565433600	5.017000322219052	4.9946613
1565434200	5.012999928093296	4.9985585
1565434800	5.011000262197205	4.9946613
1565435400	4.9930000821316645	4.992713
1565436000	4.9310001701282955	4.975175
1565436600	4.921000070091884	4.914733
1565437200	4.933000190135577	4.9049807
1565437800	4.936999876038951	4.916684
1565438400	4.975999912069764	4.920584
1565439000	4.988000032113459	4.9586067
1565439600	4.979000296191879	4.9703016
1565440200	5.00699986807145	4.9615307
1565440800	4.997000122146229	4.988816
1565441400	4.99800013214987	4.979072
1565442000	4.995000102138946	4.9800463
1565442600	5.001000162160794	4.9771233
1565443200	5.031000108158837	4.9829698
1565443800	5.018000332222693	5.012196
1565444400	5.01599995810422	4.9995327
1565445000	5.012000272200846	4.997584
1565445600	5.02400039224454	4.9936876
1565446200	5.033000128166119	5.005378
1565446800	5.027000068144273	5.0141435
1565447400	5.034999794062211	5.008299
1565448000	5.038000178184325	5.016091
1565448600	5.05199996412411	5.0190134
1565449200	5.05100030823166	5.032647
1565449800	5.048999934113186	5.0316734
1565450400	5.056000358249865	5.0297256
1565451000	5.063000428275354	5.0365415
1565451600	5.172999758119925	5.043357
1565452800	5.190999938185465	5.150371
1565453400	5.188000262285732	5.167867
1565454000	5.190000282293015	5.164952
1565454600	5.1859998881672595	5.1668954
1565455200	5.184000222271168	5.1630077
1565455800	5.175000132238398	5.161064
1565456400	5.175000132238398	5.152316
1565457000	5.168000416324101	5.152316
1565457600	5.150000236258561	5.1455116
1565458200	5.166000042205628	5.12801
1565458800	5.1609999921874214	5.143566
1565459400	5.153999922161934	5.1387057
1565460000	5.153999922161934	5.1318994
1565460600	5.171000092223833	5.1318994
1565461200	5.163000012194704	5.1484275
1565461800	5.171000092223833	5.1406503
1565462400	5.167000052209269	5.1484275
1565463000	5.140999792114599	5.1445394
1565463600	5.147999862140087	5.119257
1565464200	5.118000270253234	5.1260643
1565464800	5.104000130202259	5.0968857
1565465400	5.104000130202259	5.0832634
1565466000	5.100999746080144	5.0832634
1565466600	5.081999910122153	5.0803437
1565467200	5.1420001562294315	5.0618534
1565467800	5.113999876127479	5.12023
1565468400	5.109000180220464	5.0929933
1565469000	5.130000036185737	5.0881286
1565469600	5.140999792114599	5.1085577
1565470200	5.144000176236713	5.119257
1565470800	5.156999952172857	5.1221743
1565471400	5.153999922161934	5.1348157
1565472000	5.146999852136446	5.1318994
1565472600	5.15899997218014	5.125092
1565473200	5.155000286276766	5.13676
1565473800	5.152999912158292	5.1328716
1565474400	5.1599999821837805	5.130927
1565475000	5.15899997218014	5.137733
1565475600	5.150000236258561	5.13676
1565476200	5.151999902154651	5.12801
1565476800	5.153999922161934	5.129955
1565477400	5.151999902154651	5.1318994
1565478000	5.163000012194704	5.129955
1565478600	5.15899997218014	5.1406503
1565479200	5.1609999921874214	5.13676
1565479800	5.1690000722165514	5.1387057
1565480400	5.165000032201986	5.146483
1565481000	5.1609999921874214	5.142595
1565481600	5.165000032201986	5.1387057
1565482200	5.162000356302254	5.142595
1565482800	5.156999952172857	5.139678
1565483400	5.157999962176499	5.1348157
1565484000	5.150000236258561	5.1357884
1565484600	5.136000096207584	5.12801
1565485200	5.139000126218508	5.114395
1565485800	5.1420001562294315	5.1173115
1565486400	5.118999926145685	5.12023
1565487000	5.118999926145685	5.0978575
1565487600	5.117000260249593	5.0978575
1565488200	5.1249999861675315	5.095912
1565488800	5.109000180220464	5.1036944
1565489400	5.1160002502459525	5.0881286
1565490000	5.0990000801840525	5.094939
1565490600	5.119999936149326	5.0783973
1565491200	5.1339997220891105	5.09883
1565491800	5.139999782110958	5.112448
1565492400	5.162000356302254	5.118284
1565493000	5.1780001622493215	5.139678
1565493600	5.173999768123566	5.155232
1565494200	5.172000102227474	5.151344
1565494800	5.168000416324101	5.1493998
1565495400	5.165000032201986	5.1455116
1565496000	5.182000202263886	5.142595
1565496600	5.192999958192748	5.15912
1565497200	5.181000192260245	5.169811
1565497800	5.188000262285732	5.1581483
1565498400	5.181000192260245	5.164952
1565499000	5.170000082220192	5.1581483
1565499600	5.173999768123566	5.1474557
1565500200	5.1780001622493215	5.151344
1565500800	5.178999818141771	5.155232
1565501400	5.188000262285732	5.156204
1565502000	5.189000272289374	5.164952
1565502600	5.188000262285732	5.165924
1565503200	5.192999958192748	5.164952
1565503800	5.190999938185465	5.169811
1565504400	5.190999938185465	5.167867
1565505000	5.189000272289374	5.167867
1565505600	5.190000282293015	5.165924
1565506200	5.183000212267527	5.1668954
1565506800	5.178999818141771	5.1600924
1565507400	5.1780001622493215	5.156204
1565508000	5.1690000722165514	5.155232
1565508600	5.1690000722165514	5.146483
1565509200	5.168000416324101	5.146483
1565509800	5.170000082220192	5.1455116
1565510400	5.173999768123566	5.1474557
1565511000	5.175000132238398	5.151344
1565511600	5.118999926145685	5.152316
1565512800	5.117000260249593	5.0978575
1565513400	5.106999806101991	5.095912
1565514000	5.1160002502459525	5.086182
1565514600	5.130000036185737	5.094939
1565515800	5.136000096207584	5.1085577
1565516400	5.1510002462622015	5.114395
1565517000	5.151999902154651	5.128982
1565517600	5.156000296280407	5.129955
1565518200	5.15899997218014	5.133844
1565518800	5.164000022198345	5.13676
1565519400	5.168000416324101	5.1416225
1565520000	5.172000102227474	5.1455116
1565520600	5.164000022198345	5.1493998
1565521200	5.168000416324101	5.1416225
1565521800	5.165000032201986	5.1455116
1565522400	5.167000052209269	5.142595
1565523000	5.165000032201986	5.1445394
1565523600	5.170000082220192	5.142595
1565524200	5.172999758119925	5.1474557
1565524800	5.172000102227474	5.150371
1565525400	5.166000042205628	5.1493998
1565526000	5.143000166233072	5.143566
1565526600	5.143000166233072	5.121202
1565527200	5.151999902154651	5.121202
1565527800	5.1510002462622015	5.129955
1565528400	5.157999962176499	5.128982
1565529000	5.1599999821837805	5.1357884
1565529600	5.156000296280407	5.137733
1565530200	5.168000416324101	5.133844
1565530800	5.171000092223833	5.1455116
1565531400	5.163000012194704	5.1484275
1565532000	5.176000142242039	5.1406503
1565532600	5.173999768123566	5.1532884
1565533200	5.164000022198345	5.151344
1565533800	5.146999852136446	5.1416225
1565534400	5.152999912158292	5.125092
1565535000	5.156000296280407	5.130927
1565535600	5.151999902154651	5.133844
1565536200	5.139999782110958	5.129955
1565536800	5.1249999861675315	5.118284
1565537400	5.146999852136446	5.1036944
1565538000	5.155000286276766	5.125092
1565538600	5.073000174200574	5.1328716
1565539200	5.091000000154923	5.053092
1565539800	5.087999970144001	5.0706124
1565540400	5.0900003442624735	5.0676923
1565541000	5.085999950136718	5.0696397
1565541600	5.084000284240627	5.065746
1565542200	5.074999840096665	5.0638003
1565542800	5.074999840096665	5.0550394
1565543400	5.067999770071177	5.0550394
1565544000	5.050000298228019	5.0482244
1565544600	5.066000104175086	5.0306993
1565545200	5.0539999841313925	5.046278
1565546400	5.0539999841313925	5.034594
1565547000	5.071000154193292	5.034594
1565547600	5.063000428275354	5.051145
1565548200	5.071000154193292	5.043357
1565548800	5.067000114178727	5.051145
1565549400	5.040999854084057	5.047251
1565550000	5.047999924109545	5.021935
1565550600	5.018000332222693	5.028752
1565551200	5.004000192171717	4.9995327
1565551800	5.004000192171717	4.985893
1565552400	5.001000162160794	4.985893
1565553000	4.981999972091612	4.9829698
1565553600	5.041999864087699	4.9644537
1565554200	5.013999938096937	5.022908
1565554800	5.008999888078732	4.9956355
1565555400	5.030000098155196	4.9907646
1565556000	5.040999854084057	5.011222
1565556600	5.044000238206172	5.021935
1565557200	5.057000368253507	5.024857
1565557800	5.0539999841313925	5.0375156
1565558400	5.046999914105904	5.034594
1565559000	5.059000034149598	5.0277777
1565559600	5.054999994135033	5.039463
1565560200	5.052999974127751	5.0355678
1565560800	5.060000044153239	5.033621
1565561400	5.059000034149598	5.0404363
1565562000	5.050000298228019	5.039463
1565562600	5.05199996412411	5.0306993
1565563200	5.0539999841313925	5.032647
1565563800	5.05199996412411	5.034594
1565564400	5.063000428275354	5.032647
1565565000	5.059000034149598	5.043357
1565565600	5.061000054156881	5.039463
1565566200	5.068999780074819	5.04141
1565566800	5.065000094171445	5.049198
1565567400	5.061000054156881	5.0453043
1565568000	5.065000094171445	5.04141
1565568600	5.061999710049331	5.0453043
1565569200	5.057000368253507	5.0423837
1565569800	5.058000024145957	5.0375156
1565570400	5.050000298228019	5.0384893
1565571000	5.035999804065852	5.0306993
1565571600	5.039000188187966	5.0170655
1565572200	5.041999864087699	5.019987
1565572800	5.0189999881151435	5.022908
1565573400	5.0189999881151435	5.0005064
1565574000	5.017000322219052	5.0005064
1565574600	5.02500004813699	4.9985585
1565575200	5.008999888078732	5.006351
1565575800	5.01599995810422	4.9907646
1565576400	4.999000142153511	4.997584
1565577000	5.019999998118784	4.981021
1565577600	5.034000138169761	5.0014806
1565578200	5.040000198191607	5.015117
1565578800	5.061999710049331	5.0209618
1565579400	5.07800022421878	5.0423837
1565580000	5.073999830093024	5.0579596
1565580600	5.072000164196933	5.054065
1565581200	5.067999770071177	5.0521183
1565581800	5.065000094171445	5.0482244
1565582400	5.081999910122153	5.0453043
1565583000	5.093000020162206	5.0618534
1565583600	5.080999900118512	5.0725594
1565584200	5.087999970144001	5.060879
1565584800	5.080999900118512	5.0676923
1565585400	5.070000144189651	5.060879
1565586000	5.073999830093024	5.050172
1565586600	5.07800022421878	5.054065
1565587200	5.079000234222421	5.0579596
1565587800	5.087999970144001	5.0589333
1565588400	5.089000334258833	5.0676923
1565589000	5.087999970144001	5.0686665
1565589600	5.093000020162206	5.0676923
1565590200	5.091000000154923	5.0725594
1565590800	5.091000000154923	5.0706124
1565591400	5.089000334258833	5.0706124
1565592000	5.0900003442624735	5.0686665
1565592600	5.083000274236985	5.0696397
1565593200	5.079000234222421	5.0628266
1565593800	5.07800022421878	5.0589333
1565594400	5.068999780074819	5.0579596
1565595000	5.068999780074819	5.049198
1565595600	5.067999770071177	5.049198
1565596200	5.070000144189651	5.0482244
1565596800	5.073999830093024	5.050172
1565597400	5.074999840096665	5.054065
1565598000	5.0189999881151435	5.0550394
1565599200	5.017000322219052	5.0005064
1565599800	5.00699986807145	4.9985585
1565600400	5.01599995810422	4.988816
1565601000	5.034999794062211	4.997584
1565601600	5.030000098155196	5.016091
1565602200	5.035999804065852	5.011222
1565602800	5.05100030823166	5.0170655
1565603400	5.05199996412411	5.0316734
1565604000	5.056000358249865	5.032647
1565604600	5.059000034149598	5.0365415
1565605200	5.0640000841678035	5.039463
1565605800	5.067999770071177	5.04433
1565606400	5.072000164196933	5.0482244
1565607000	5.0640000841678035	5.0521183
1565607600	5.067999770071177	5.04433
1565608200	5.065000094171445	5.0482244
1565608800	5.067000114178727	5.0453043
1565609400	5.065000094171445	5.047251
1565610000	5.070000144189651	5.0453043
1565610600	5.073000174200574	5.050172
1565611200	5.072000164196933	5.053092
1565611800	5.066000104175086	5.0521183
1565612400	5.043000228202531	5.046278
1565613000	5.043000228202531	5.0238824
1565613600	5.05199996412411	5.0238824
1565614200	5.05100030823166	5.032647
1565614800	5.058000024145957	5.0316734
1565615400	5.060000044153239	5.0384893
1565616000	5.056000358249865	5.0404363
1565616600	5.067999770071177	5.0365415
1565617200	5.071000154193292	5.0482244
1565617800	5.063000428275354	5.051145
1565618400	5.076000204211497	5.043357
1565619000	5.073999830093024	5.0560126
1565619600	5.0640000841678035	5.054065
1565620200	5.046999914105904	5.04433
1565620800	5.052999974127751	5.0277777
1565621400	5.056000358249865	5.033621
1565622000	5.05199996412411	5.0365415
1565622600	5.040000198191607	5.032647
1565623200	5.02500004813699	5.0209618
1565623800	5.046999914105904	5.006351
1565624400	5.054999994135033	5.0277777
1565625000	5.012000272200846	5.0355678
1565625600	5.008999888078732	4.9936876
1565626200	5.008999888078732	4.9907646
1565626800	4.991000062124382	4.9907646
1565627400	5.007999878075091	4.9732256
1565628000	4.9930000821316645	4.9897904
1565628600	4.979000296191879	4.975175
1565629200	4.99800013214987	4.9615307
1565629800	4.961000116126339	4.9800463
1565630400	4.959000096119056	4.9439845
1565631000	4.97999995208433	4.9420347
1565631600	5.00699986807145	4.9625053
1565632200	5.007999878075091	4.988816
1565632800	5.01599995810422	4.9897904
1565633400	5.022000018126066	4.997584
1565634000	5.022000018126066	5.0034285
1565634600	5.019999998118784	5.0034285
1565635200	5.014999948100579	5.0014806
1565635800	5.014999948100579	4.9966097
1565636400	5.006000212178999	4.9966097
1565637000	5.005000202175358	4.9878416
1565637600	5.012000272200846	4.9868674
1565638200	5.012000272200846	4.9936876
1565638800	5.021000008122425	4.9936876
1565639400	4.9930000821316645	5.0024548
1565640000	4.975999912069764	4.975175
1565640600	4.973999892062483	4.9586067
1565641200	4.98999969800955	4.956657
1565641800	4.995000102138946	4.9722505
1565642400	4.99800013214987	4.9771233
1565643000	5.002999828056884	4.9800463
1565643600	5.012999928093296	4.9849176
1565645400	5.022999674018517	4.9946613
1565646000	5.027000068144273	5.004403
1565646600	5.0189999881151435	5.008299
1565647200	5.030000098155196	5.0005064
1565647800	5.026000058140631	5.011222
1565648400	5.027000068144273	5.007326
1565649000	5.02500004813699	5.008299
1565649600	5.028999734040363	5.006351
1565650200	5.019999998118784	5.0102468
1565650800	5.01599995810422	5.0014806
1565651400	5.019999998118784	4.997584
1565652000	5.004000192171717	5.0014806
1565652600	4.940999916053515	4.985893
1565653200	4.927000130113731	4.924485
1565653800	4.920000060088243	4.910833
1565654400	4.934999856031669	4.904005
1565655000	4.921000070091884	4.9186344
1565655600	4.965000156140904	4.9049807
1565656200	4.979000296191879	4.947884
1565656800	5.006000212178999	4.9615307
1565657400	4.997000122146229	4.9878416
1565658000	5.002999828056884	4.979072
1565658600	4.988000032113459	4.9849176
1565659200	4.978000286188238	4.9703016
1565659800	4.997000122146229	4.9605565
1565660400	5.001000162160794	4.979072
1565661000	4.99800013214987	4.9829698
1565661600	5.005000202175358	4.9800463
1565662200	5.005000202175358	4.9868674
1565662800	4.995000102138946	4.9868674
1565663400	4.995000102138946	4.9771233
1565664000	4.986000012106176	4.9771233
1565664600	4.9890000421171	4.9683523
1565665200	4.9930000821316645	4.9712763
1565665800	4.988000032113459	4.975175
1565666400	4.969999852047918	4.9703016
1565667000	4.975999912069764	4.9527583
1565667600	4.978000286188238	4.9586067
1565668200	4.987000022109817	4.9605565
1565668800	4.9930000821316645	4.9693265
1565669400	4.99800013214987	4.975175
1565670000	5.018000332222693	4.9800463
1565670600	5.02500004813699	4.9995327
1565671200	5.034000138169761	5.006351
1565671800	5.005000202175358	5.015117
1565672400	5.017000322219052	4.9868674
1565673000	5.05199996412411	4.9985585
1565673600	5.035999804065852	5.032647
1565674200	5.046999914105904	5.0170655
1565674800	5.054999994135033	5.0277777
1565675400	5.054999994135033	5.0355678
1565676000	5.073999830093024	5.0355678
1565676600	5.074999840096665	5.054065
1565677200	5.061000054156881	5.0550394
1565677800	5.05199996412411	5.04141
1565678400	5.077000214215139	5.032647
1565679000	5.065000094171445	5.0569863
1565679600	5.043000228202531	5.0453043
1565680200	5.039000188187966	5.0238824
1565680800	5.0280000781479135	5.019987
1565681400	5.039000188187966	5.0092735
1565682000	5.033000128166119	5.019987
1565682600	5.018000332222693	5.0141435
1565683200	5.084000284240627	4.9995327
1565683800	5.094000030165847	5.0638003
1565684400	5.085999950136718	5.0735326
1565685000	5.086999960140359	5.065746
1565685600	5.065000094171445	5.0667195
1565686200	5.050000298228019	5.0453043
1565686800	5.040000198191607	5.0306993
1565687400	5.034999794062211	5.0209618
1565688000	5.030000098155196	5.016091
1565688600	5.028999734040363	5.011222
1565689200	5.022999674018517	5.0102468
1565689800	4.994000092135305	5.004403
1565690400	4.994000092135305	4.9761486
1565691000	4.9930000821316645	4.9761486
1565691600	4.991000062124382	4.975175
1565692200	5.012999928093296	4.9732256
1565692800	5.017000322219052	4.9946613
1565693400	5.012999928093296	4.9985585
1565694000	5.011000262197205	4.9946613
1565694600	4.9930000821316645	4.992713
1565695200	4.9310001701282955	4.975175
1565695800	4.921000070091884	4.914733
1565696400	4.933000190135577	4.9049807
1565697000	4.936999876038951	4.916684
1565697600	4.975999912069764	4.920584
1565698200	4.988000032113459	4.9586067
1565698800	4.979000296191879	4.9703016
1565699400	5.00699986807145	4.9615307
1565700000	4.997000122146229	4.988816
1565700600	4.99800013214987	4.979072
1565701200	4.995000102138946	4.9800463
1565701800	5.001000162160794	4.9771233
1565702400	5.031000108158837	4.9829698
1565703000	5.01599995810422	5.012196
1565704200	5.012000272200846	4.997584
1565704800	5.02400039224454	4.9936876
1565705400	5.033000128166119	5.005378
1565706000	5.027000068144273	5.0141435
1565706600	5.034999794062211	5.008299
1565707200	5.038000178184325	5.016091
1565707800	5.05199996412411	5.0190134
1565708400	5.05100030823166	5.032647
1565709000	5.048999934113186	5.0316734
1565709600	5.056000358249865	5.0297256
1565710200	5.063000428275354	5.0365415
1565710800	5.067999770071177	5.043357
1565711400	5.073000174200574	5.0482244
1565712000	5.091000000154923	5.053092
1565712600	5.087999970144001	5.0706124
1565713200	5.0900003442624735	5.0676923
1565713800	5.085999950136718	5.0696397
1565714400	5.084000284240627	5.065746
1565715000	5.074999840096665	5.0638003
1565715600	5.074999840096665	5.0550394
1565716200	5.067999770071177	5.0550394
1565716800	5.050000298228019	5.0482244
1565717400	5.066000104175086	5.0306993
1565718000	5.061000054156881	5.046278
1565718600	5.0539999841313925	5.04141
1565719800	5.071000154193292	5.034594
1565720400	5.063000428275354	5.051145
1565721000	5.071000154193292	5.043357
1565721600	5.067000114178727	5.051145
1565722200	5.047999924109545	5.047251
1565723400	5.018000332222693	5.028752
1565724000	5.004000192171717	4.9995327
1565724600	5.004000192171717	4.985893
1565725200	5.001000162160794	4.985893
1565725800	4.981999972091612	4.9829698
1565726400	5.041999864087699	4.9644537
1565727000	5.008999888078732	5.022908
1565728200	5.030000098155196	4.9907646
1565728800	5.040999854084057	5.011222
1565729400	5.044000238206172	5.021935
1565730000	5.057000368253507	5.024857
1565730600	5.0539999841313925	5.0375156
1565731200	5.046999914105904	5.034594
1565731800	5.059000034149598	5.0277777
1565732400	5.054999994135033	5.039463
1565733000	5.052999974127751	5.0355678
1565733600	5.060000044153239	5.033621
1565734200	5.059000034149598	5.0404363
1565734800	5.050000298228019	5.039463
1565735400	5.05199996412411	5.0306993
1565736000	5.0539999841313925	5.032647
1565736600	5.05199996412411	5.034594
1565737200	5.063000428275354	5.032647
1565737800	5.059000034149598	5.043357
1565738400	5.061000054156881	5.039463
1565739000	5.068999780074819	5.04141
1565739600	5.065000094171445	5.049198
1565740200	5.061000054156881	5.0453043
1565740800	5.065000094171445	5.04141
1565741400	5.061999710049331	5.0453043
1565742000	5.057000368253507	5.0423837
1565742600	5.058000024145957	5.0375156
1565743200	5.050000298228019	5.0384893
1565743800	5.035999804065852	5.0306993
1565744400	5.039000188187966	5.0170655
1565745000	5.041999864087699	5.019987
1565745600	5.0189999881151435	5.022908
1565746200	5.0189999881151435	5.0005064
1565746800	5.017000322219052	5.0005064
1565747400	5.02500004813699	4.9985585
1565748000	5.008999888078732	5.006351
1565748600	5.01599995810422	4.9907646
1565749200	4.999000142153511	4.997584
1565749800	5.019999998118784	4.981021
1565750400	5.034000138169761	5.0014806
1565751000	5.040000198191607	5.015117
1565751600	5.061999710049331	5.0209618
1565752200	5.07800022421878	5.0423837
1565752800	5.073999830093024	5.0579596
1565753400	5.072000164196933	5.054065
1565754000	5.067999770071177	5.0521183
1565754600	5.065000094171445	5.0482244
1565755200	5.081999910122153	5.0453043
1565755800	5.093000020162206	5.0618534
1565756400	5.080999900118512	5.0725594
1565757000	5.087999970144001	5.060879
1565757600	5.080999900118512	5.0676923
1565758200	5.070000144189651	5.060879
1565758800	5.073999830093024	5.050172
1565759400	5.07800022421878	5.054065
1565760000	5.079000234222421	5.0579596
1565760600	5.087999970144001	5.0589333
1565761200	5.089000334258833	5.0676923
1565761800	5.087999970144001	5.0686665
1565762400	5.093000020162206	5.0676923
1565763000	5.091000000154923	5.0725594
1565763600	5.091000000154923	5.0706124
1565764200	5.089000334258833	5.0706124
1565764800	5.059000034149598	5.0686665
1565778000	5.0640000841678035	5.039463
1565778600	5.067999770071177	5.04433
1565779200	5.072000164196933	5.0482244
1565779800	5.0640000841678035	5.0521183
1565780400	5.067999770071177	5.04433
1565781000	5.065000094171445	5.0482244
1565781600	5.067000114178727	5.0453043
1565782200	5.065000094171445	5.047251
1565782800	5.070000144189651	5.0453043
1565783400	5.073000174200574	5.050172
1565784000	5.072000164196933	5.053092
1565784600	5.066000104175086	5.0521183
1565785200	5.043000228202531	5.046278
1565785800	5.043000228202531	5.0238824
1565786400	5.05199996412411	5.0238824
1565787000	5.05100030823166	5.032647
1565787600	5.058000024145957	5.0316734
1565788200	5.060000044153239	5.0384893
1565788800	5.056000358249865	5.0404363
1565789400	5.067999770071177	5.0365415
1565790000	5.071000154193292	5.0482244
1565790600	5.063000428275354	5.051145
1565791200	5.076000204211497	5.043357
1565791800	5.073999830093024	5.0560126
1565792400	5.0640000841678035	5.054065
1565793000	5.046999914105904	5.04433
1565793600	5.052999974127751	5.0277777
1565794200	5.056000358249865	5.033621
1565794800	5.05199996412411	5.0365415
1565795400	5.040000198191607	5.032647
1565796000	5.02500004813699	5.0209618
1565796600	5.046999914105904	5.006351
1565797200	5.054999994135033	5.0277777
1565797800	5.012000272200846	5.0355678
1565798400	5.008999888078732	4.9936876
1565799000	5.008999888078732	4.9907646
1565799600	4.991000062124382	4.9907646
1565800200	5.007999878075091	4.9732256
1565800800	4.9930000821316645	4.9897904
1565801400	4.979000296191879	4.975175
1565802000	4.99800013214987	4.9615307
1565802600	4.961000116126339	4.9800463
1565803200	4.959000096119056	4.9439845
1565803800	4.97999995208433	4.9420347
1565804400	5.00699986807145	4.9625053
1565805000	5.007999878075091	4.988816
1565805600	5.01599995810422	4.9897904
1565806200	5.022000018126066	4.997584
1565806800	5.022000018126066	5.0034285
1565807400	5.019999998118784	5.0034285
1565808000	5.014999948100579	5.0014806
1565808600	5.014999948100579	4.9966097
1565809200	5.006000212178999	4.9966097
1565809800	5.005000202175358	4.9878416
1565810400	5.012000272200846	4.9868674
1565811000	5.012000272200846	4.9936876
1565811600	5.021000008122425	4.9936876
1565812200	4.9930000821316645	5.0024548
1565812800	4.975999912069764	4.975175
1565813400	4.973999892062483	4.9586067
1565814000	4.98999969800955	4.956657
1565814600	4.995000102138946	4.9722505
1565815200	4.99800013214987	4.9771233
1565815800	5.002999828056884	4.9800463
1565816400	4.982999982095253	4.9849176
1565817000	5.008999888078732	4.9654284
1565817600	5.012999928093296	4.9907646
1565818200	5.022999674018517	4.9946613
1565818800	5.027000068144273	5.004403
1565819400	5.0189999881151435	5.008299
1565820000	5.030000098155196	5.0005064
1565820600	5.026000058140631	5.011222
1565821200	5.027000068144273	5.007326
1565821800	5.02500004813699	5.008299
1565822400	5.028999734040363	5.006351
1565823000	5.019999998118784	5.0102468
1565823600	5.01599995810422	5.0014806
1565824200	5.019999998118784	4.997584
1565824800	5.004000192171717	5.0014806
1565825400	4.940999916053515	4.985893
1565826000	4.927000130113731	4.924485
1565826600	4.920000060088243	4.910833
1565827200	4.934999856031669	4.904005
1565827800	4.921000070091884	4.9186344
1565828400	4.965000156140904	4.9049807
1565829000	4.979000296191879	4.947884
1565829600	5.006000212178999	4.9615307
1565830200	4.997000122146229	4.9878416
1565830800	5.002999828056884	4.979072
1565831400	4.988000032113459	4.9849176
1565832000	4.978000286188238	4.9703016
1565832600	4.997000122146229	4.9605565
1565833200	5.001000162160794	4.979072
1565833800	4.99800013214987	4.9829698
1565834400	5.005000202175358	4.9800463
1565835000	5.005000202175358	4.9868674
1565835600	4.995000102138946	4.9868674
1565836200	4.995000102138946	4.9771233
1565836800	4.986000012106176	4.9771233
1565837400	4.9890000421171	4.9683523
1565838000	4.9930000821316645	4.9712763
1565838600	4.988000032113459	4.975175
1565839200	4.969999852047918	4.9703016
1565839800	4.975999912069764	4.9527583
1565840400	4.978000286188238	4.9586067
1565841000	4.987000022109817	4.9605565
1565841600	4.9930000821316645	4.9693265
1565842200	4.99800013214987	4.975175
1565842800	5.018000332222693	4.9800463
1565843400	5.02500004813699	4.9995327
1565844000	5.034000138169761	5.006351
1565844600	5.005000202175358	5.015117
1565845200	5.017000322219052	4.9868674
1565845800	5.05199996412411	4.9985585
1565846400	5.035999804065852	5.032647
1565847000	5.046999914105904	5.0170655
1565847600	5.054999994135033	5.0277777
1565848200	5.054999994135033	5.0355678
1565848800	5.073999830093024	5.0355678
1565849400	5.074999840096665	5.054065
1565850000	5.061000054156881	5.0550394
1565850600	5.05199996412411	5.04141
1565851200	5.077000214215139	5.032647
1565851800	5.065000094171445	5.0569863
1565852400	5.043000228202531	5.0453043
1565853000	5.039000188187966	5.0238824
1565853600	5.0280000781479135	5.019987
1565854200	5.039000188187966	5.0092735
1565854800	5.033000128166119	5.019987
1565855400	5.018000332222693	5.0141435
1565856000	5.094000030165847	4.9995327
1565857200	5.085999950136718	5.0735326
1565857800	5.086999960140359	5.065746
1565858400	5.065000094171445	5.0667195
1565859000	5.040000198191607	5.0453043
1565860200	5.034999794062211	5.0209618
1565860800	5.030000098155196	5.016091
1565861400	5.028999734040363	5.011222
1565862000	5.022999674018517	5.0102468
1565862600	4.994000092135305	5.004403
1565863200	4.994000092135305	4.9761486
1565863800	4.9930000821316645	4.9761486
1565864400	4.991000062124382	4.975175
1565865000	5.012999928093296	4.9732256
1565865600	5.017000322219052	4.9946613
1565866200	5.012999928093296	4.9985585
1565866800	5.011000262197205	4.9946613
1565867400	4.9930000821316645	4.992713
1565868000	4.9310001701282955	4.975175
1565868600	4.921000070091884	4.914733
1565869200	4.933000190135577	4.9049807
1565869800	4.936999876038951	4.916684
1565870400	4.975999912069764	4.920584
1565871000	4.988000032113459	4.9586067
1565871600	4.979000296191879	4.9703016
1565872200	5.00699986807145	4.9615307
1565872800	4.997000122146229	4.988816
1565873400	4.99800013214987	4.979072
1565874000	4.995000102138946	4.9800463
1565874600	5.001000162160794	4.9771233
1565875200	5.031000108158837	4.9829698
1565875800	5.018000332222693	5.012196
1565876400	5.01599995810422	4.9995327
1565877000	5.012000272200846	4.997584
1565877600	5.02400039224454	4.9936876
1565878200	5.033000128166119	5.005378
1565878800	5.027000068144273	5.0141435
1565879400	5.034999794062211	5.008299
1565880000	5.038000178184325	5.016091
1565880600	5.05199996412411	5.0190134
1565881200	5.05100030823166	5.032647
1565881800	5.048999934113186	5.0316734
1565882400	5.056000358249865	5.0297256
1565883000	5.063000428275354	5.0365415
1565883600	5.067999770071177	5.043357
1565884200	5.172999758119925	5.0482244
1565884800	5.190999938185465	5.150371
1565885400	5.188000262285732	5.167867
1565886000	5.190000282293015	5.164952
1565886600	5.1859998881672595	5.1668954
1565887200	5.184000222271168	5.1630077
1565887800	5.175000132238398	5.161064
1565888400	5.175000132238398	5.152316
1565889000	5.168000416324101	5.152316
1565889600	5.150000236258561	5.1455116
1565890200	5.166000042205628	5.12801
1565890800	5.1609999921874214	5.143566
1565891400	5.153999922161934	5.1387057
1565892000	5.153999922161934	5.1318994
1565892600	5.171000092223833	5.1318994
1565893200	5.163000012194704	5.1484275
1565893800	5.171000092223833	5.1406503
1565894400	5.167000052209269	5.1484275
1565895000	5.140999792114599	5.1445394
1565895600	5.147999862140087	5.119257
1565896200	5.118000270253234	5.1260643
1565896800	5.104000130202259	5.0968857
1565897400	5.104000130202259	5.0832634
1565898000	5.100999746080144	5.0832634
1565898600	5.081999910122153	5.0803437
1565899200	5.1420001562294315	5.0618534
1565899800	5.113999876127479	5.12023
1565900400	5.109000180220464	5.0929933
1565901000	5.130000036185737	5.0881286
1565901600	5.140999792114599	5.1085577
1565902200	5.144000176236713	5.119257
1565902800	5.156999952172857	5.1221743
1565903400	5.153999922161934	5.1348157
1565904000	5.146999852136446	5.1318994
1565904600	5.15899997218014	5.125092
1565905200	5.155000286276766	5.13676
1565905800	5.152999912158292	5.1328716
1565906400	5.1599999821837805	5.130927
1565907000	5.15899997218014	5.137733
1565907600	5.150000236258561	5.13676
1565908200	5.151999902154651	5.12801
1565908800	5.153999922161934	5.129955
1565909400	5.151999902154651	5.1318994
1565910000	5.163000012194704	5.129955
1565910600	5.15899997218014	5.1406503
1565911200	5.1609999921874214	5.13676
1565911800	5.1690000722165514	5.1387057
1565912400	5.165000032201986	5.146483
1565913000	5.1609999921874214	5.142595
1565913600	5.165000032201986	5.1387057
1565914200	5.162000356302254	5.142595
1565914800	5.156999952172857	5.139678
1565915400	5.157999962176499	5.1348157
1565916000	5.150000236258561	5.1357884
1565916600	5.136000096207584	5.12801
1565917200	5.139000126218508	5.114395
1565917800	5.1420001562294315	5.1173115
1565918400	5.118999926145685	5.12023
1565919000	5.118999926145685	5.0978575
1565919600	5.1249999861675315	5.0978575
1565920800	5.109000180220464	5.1036944
1565921400	5.1160002502459525	5.0881286
1565922000	5.0990000801840525	5.094939
1565922600	5.119999936149326	5.0783973
1565923200	5.1339997220891105	5.09883
1565923800	5.139999782110958	5.112448
1565924400	5.162000356302254	5.118284
1565925000	5.1780001622493215	5.139678
1565925600	5.173999768123566	5.155232
1565926200	5.172000102227474	5.151344
1565926800	5.168000416324101	5.1493998
1565927400	5.165000032201986	5.1455116
1565928000	5.182000202263886	5.142595
1565928600	5.192999958192748	5.15912
1565929200	5.181000192260245	5.169811
1565929800	5.188000262285732	5.1581483
1565930400	5.181000192260245	5.164952
1565931000	5.170000082220192	5.1581483
1565931600	5.173999768123566	5.1474557
1565932200	5.1780001622493215	5.151344
1565932800	5.178999818141771	5.155232
1565933400	5.188000262285732	5.156204
1565934000	5.189000272289374	5.164952
1565934600	5.188000262285732	5.165924
1565935200	5.192999958192748	5.164952
1565935800	5.190999938185465	5.169811
1565936400	5.190999938185465	5.167867
1565937000	5.189000272289374	5.167867
1565937600	5.190000282293015	5.165924
1565938200	5.183000212267527	5.1668954
1565938800	5.178999818141771	5.1600924
1565939400	5.1780001622493215	5.156204
1565940000	5.1690000722165514	5.155232
1565940600	5.1690000722165514	5.146483
1565941200	5.168000416324101	5.146483
1565941800	5.170000082220192	5.1455116
1565942400	5.173999768123566	5.1474557
1565943000	5.175000132238398	5.151344
1565943600	5.118999926145685	5.152316
1565944800	5.117000260249593	5.0978575
1565945400	5.106999806101991	5.095912
1565946000	5.1160002502459525	5.086182
1565946600	5.135000440315134	5.094939
1565947200	5.130000036185737	5.113421
1565947800	5.136000096207584	5.1085577
1565948400	5.1510002462622015	5.114395
1565949000	5.151999902154651	5.128982
1565949600	5.156000296280407	5.129955
1565950200	5.15899997218014	5.133844
1565950800	5.164000022198345	5.13676
1565951400	5.168000416324101	5.1416225
1565952000	5.172000102227474	5.1455116
1565952600	5.164000022198345	5.1493998
1565953200	5.168000416324101	5.1416225
1565953800	5.165000032201986	5.1455116
1565954400	5.167000052209269	5.142595
1565955000	5.165000032201986	5.1445394
1565955600	5.170000082220192	5.142595
1565956200	5.172000102227474	5.1474557
1565957400	5.166000042205628	5.1493998
1565958000	5.143000166233072	5.143566
1565958600	5.143000166233072	5.121202
1565959200	5.151999902154651	5.121202
1565959800	5.1510002462622015	5.129955
1565960400	5.157999962176499	5.128982
1565961000	5.1599999821837805	5.1357884
1565961600	5.156000296280407	5.137733
1565962200	5.168000416324101	5.133844
1565962800	5.171000092223833	5.1455116
1565963400	5.163000012194704	5.1484275
1565964000	5.176000142242039	5.1406503
1565964600	5.173999768123566	5.1532884
1565965200	5.164000022198345	5.151344
1565965800	5.146999852136446	5.1416225
1565966400	5.152999912158292	5.125092
1565967000	5.156000296280407	5.130927
1565967600	5.151999902154651	5.133844
1565968200	5.139999782110958	5.129955
1565968800	5.1249999861675315	5.118284
1565969400	5.146999852136446	5.1036944
1565970000	5.155000286276766	5.125092
1565970600	5.073000174200574	5.1328716
1565971200	5.091000000154923	5.053092
1565971800	5.087999970144001	5.0706124
1565972400	5.0900003442624735	5.0676923
1565973000	5.085999950136718	5.0696397
1565973600	5.084000284240627	5.065746
1565974200	5.074999840096665	5.0638003
1565974800	5.074999840096665	5.0550394
1565975400	5.067999770071177	5.0550394
1565976000	5.050000298228019	5.0482244
1565976600	5.066000104175086	5.0306993
1565977200	5.061000054156881	5.046278
1565977800	5.0539999841313925	5.04141
1565978400	5.0539999841313925	5.034594
1565979000	5.071000154193292	5.034594
1565979600	5.063000428275354	5.051145
1565980200	5.071000154193292	5.043357
1565980800	5.067000114178727	5.051145
1565981400	5.040999854084057	5.047251
1565982000	5.047999924109545	5.021935
1565982600	5.018000332222693	5.028752
1565983200	5.004000192171717	4.9995327
1565983800	5.004000192171717	4.985893
1565984400	5.001000162160794	4.985893
1565985000	4.981999972091612	4.9829698
1565985600	5.041999864087699	4.9644537
1565986200	5.013999938096937	5.022908
1565986800	5.008999888078732	4.9956355
1565987400	5.030000098155196	4.9907646
1565988000	5.040999854084057	5.011222
1565988600	5.044000238206172	5.021935
1565989200	5.057000368253507	5.024857
1565989800	5.0539999841313925	5.0375156
1565990400	5.046999914105904	5.034594
1565991000	5.059000034149598	5.0277777
1565991600	5.054999994135033	5.039463
1565992200	5.052999974127751	5.0355678
1565992800	5.060000044153239	5.033621
1565993400	5.059000034149598	5.0404363
1565994000	5.050000298228019	5.039463
1565994600	5.0539999841313925	5.0306993
1565995800	5.05199996412411	5.034594
1565996400	5.063000428275354	5.032647
1565997000	5.059000034149598	5.043357
1565997600	5.061000054156881	5.039463
1565998200	5.068999780074819	5.04141
1565998800	5.065000094171445	5.049198
1565999400	5.065000094171445	5.0453043
1566000600	5.057000368253507	5.0453043
1566001800	5.058000024145957	5.0375156
1566002400	5.050000298228019	5.0384893
1566003000	5.035999804065852	5.0306993
1566003600	5.039000188187966	5.0170655
[truncated: 10,587 more rows]
