# Supplementary material for: A novel dissolved oxygen prediction model based on enhanced semi-naive Bayes for ocean ranches in northeast China
Source: PeerJ Comput Sci. 2021 Jun 11;7:e591. doi: 10.7717/peerj-cs.591 (PMC8205303; doi:10.7717/peerj-cs.591)
Supplement: Supplemental Information 1 — Source code for prediction algorithms built in Go, and source code for comparison algorithms and other related methods built in Python. [file peerj-cs-07-591-s001.zip › packet/Result-lstm/Result-LSTM-1-3.csv]

1564266600	4.197000263790706	4.2809176
1564267200	4.252999761661036	4.194664
1564267800	4.173999679595768	4.250823
1564268400	4.107999727577834	4.1716037
1564269000	4.037000079652886	4.1054564
1564269600	4.10200037577837	4.0343347
1564270200	4.140000047694351	4.099446
1564270800	4.165999953677829	4.137524
1564271400	4.190000193765218	4.163585
1564272000	4.257000155786792	4.187645
1564272600	4.290000131795759	4.2548356
1564273200	4.2790000217557065	4.2879405
1564273800	4.421000025827985	4.2769046
1564274400	4.290999787688209	4.4194307
1564275000	4.249000075757663	4.288944
1564275600	4.3060002918540174	4.2468114
1564276200	4.353000053802769	4.3039947
1564276800	4.3410002878702665	4.351162
1564277400	4.425000419953741	4.339118
1564278000	4.3490000137882046	4.4234476
1564278600	4.301000241835812	4.347147
1564279200	4.322000097801085	4.2989774
1564279800	4.293000161806682	4.32005
1564280400	4.257000155786792	4.2909503
1564281000	4.353000053802769	4.2548356
1564281600	4.426000075846191	4.351162
1564282200	4.376999939778965	4.4244514
1564282800	4.493000037867765	4.375253
1564283400	4.326000137815649	4.491747
1564284000	4.392000089833583	4.3240643
1564284600	4.403999855766085	4.390312
1564285200	4.372000243871951	4.4023614
1564285800	4.433000145871679	4.370234
1564286400	4.329999823719023	4.4314804
1564287000	4.552999929863852	4.328078
1564287600	4.452999991833311	4.5520334
1564288200	4.537000123916785	4.451567
1564288800	4.498000087885972	4.535956
1564289400	4.572000119933034	4.4967704
1564290000	4.670000037956293	4.5711293
1564290600	4.7820000960305284	4.6696506
1564291200	4.688000218021834	4.7823033
1564291800	4.55000025396412	4.687752
1564292400	4.597000015912871	4.5490193
1564293000	4.571000109929393	4.596257
1564293600	4.534999749798311	4.570124
1564294200	4.426000075846191	4.5339456
1564294800	4.456999677736684	4.4244514
1564295400	4.419000359931894	4.4555845
1564296000	4.4640004559845545	4.417423
1564296600	4.51499990383668	4.462616
1564297200	4.6050000959420005	4.5138493
1564297800	4.565000049907546	4.604299
1564298400	4.581999865858254	4.564094
1564299000	4.415999975809779	4.5811806
1564299600	4.567000069914828	4.41441
1564300200	4.493000037867765	4.566104
1564300800	4.529000043887656	4.491747
1564301400	4.578000179954881	4.527917
1564302000	4.7110000939943895	4.5771594
1564302600	4.684999833899719	4.7108827
1564303200	4.70300001396526	4.6847343
1564303800	4.688000218021834	4.702837
1564304400	4.633000021932762	4.687752
1564305000	4.603000075934719	4.6324477
1564305600	4.6320000119291205	4.6022887
1564306200	4.67600009797814	4.6314425
1564306800	4.696999953943413	4.675684
1564307400	4.731999949959662	4.696802
1564308000	4.614999841867221	4.7320046
1564308600	4.540999809820159	4.6143513
1564309200	4.435000165878961	4.539975
1564309800	4.59499999590559	4.43349
1564310400	4.520999963858527	4.594247
1564311000	4.602000420042269	4.5198784
1564311600	4.592999975898307	4.6012836
1564312200	4.495000057875048	4.592236
1564312800	4.441999881793258	4.493756
1564313400	4.294000171810324	4.4405193
1564314000	4.435000165878961	4.2919536
1564314600	4.478000241924339	4.43349
1564315200	4.535999759801952	4.476679
1564315800	4.363999809731631	4.53495
1564316400	4.498000087885972	4.362203
1564317000	4.602000420042269	4.4967704
1564317600	4.662000312038355	4.6012836
1564318200	4.43400015587532	4.6616063
1564318800	4.620999901889068	4.4324856
1564319400	4.5700000999257515	4.6203837
1564320000	4.601000055927436	4.569119
1564320600	4.543000183938632	4.600279
1564321200	4.468999797780378	4.541985
1564321800	4.4730001919061335	4.467638
1564322400	4.59499999590559	4.4716563
1564323000	4.527000023880373	4.594247
1564323600	4.552999929863852	4.5259066
1564324200	4.529000043887656	4.5520334
1564324800	4.494000047871407	4.527917
1564325400	4.5419998198238	4.4927516
1564326000	4.390999725718751	4.54098
1564326600	4.397999795744239	4.389309
1564327200	4.501000117896894	4.3963366
1564327800	4.456000021844234	4.499784
1564328400	4.4020001898699945	4.454581
1564329600	4.469999807784019	4.400353
1564330200	4.374999919771684	4.468642
1564330800	4.492000027864124	4.3732452
1564331400	4.501999773789345	4.490742
1564332000	4.363000153839181	4.500788
1564332600	4.295000181813965	4.3611994
1564333200	4.456999677736684	4.292958
1564333800	4.408999905784291	4.4555845
1564334400	4.343999963769999	4.407381
1564335000	4.337999903748152	4.3421288
1564335600	4.316000037779237	4.336107
1564336200	4.379000313897439	4.314029
1564336800	4.361000133831898	4.3772616
1564337400	4.427000085849832	4.3591924
1564338000	4.513000237940588	4.425456
1564338600	4.539000143924067	4.5118403
1564339200	4.455000011840593	4.537966
1564339800	4.405000219880917	4.4535766
1564340400	4.534999749798311	4.4033647
1564341000	4.313000361879506	4.5339456
1564341600	4.422000035831626	4.311019
1564342200	4.409999915787933	4.420435
1564342800	4.321000087797444	4.4083853
1564343400	4.23799996571761	4.319046
1564344000	4.333000207841137	4.235778
1564344600	4.389000059822659	4.331089
1564345200	4.372000243871951	4.3873005
1564345800	4.339000267862984	4.370234
1564346400	4.171000003696036	4.337111
1564347000	4.313000361879506	4.168597
1564347600	4.290000131795759	4.311019
1564348200	4.32700014781929	4.2879405
1564348800	4.207000009715926	4.3250675
1564349400	4.090000255734676	4.2046905
1564350000	4.40799989578065	4.087423
1564350600	4.465000111877004	4.406377
1564351200	4.274000325848692	4.4636207
1564351800	4.353000053802769	4.2718887
1564352400	4.366000183850104	4.351162
1564353000	4.293000161806682	4.364211
1564353600	4.310999987761032	4.2909503
1564354200	4.2969998477100555	4.3090115
1564354800	4.230000239799672	4.294964
1564355400	4.360000123828257	4.227755
1564356000	4.330999833722664	4.3581886
1564356600	4.25500013577951	4.3290815
1564357200	4.26499988170473	4.252829
1564357800	4.196000253787064	4.26286
1564358400	4.18400013374337	4.193661
1564359000	4.425000419953741	4.18163
1564359600	4.204999989708644	4.4234476
1564360200	4.136000361790978	4.202685
1564360800	4.120999857625169	4.133516
1564361400	3.977999843549249	4.118483
1564362000	3.91599993154588	3.9752617
1564362600	4.052000229707503	3.9132154
1564363200	4.030000363738589	4.0493574
1564363800	3.980000217667723	4.027325
1564364400	3.878000259629899	3.9772646
1564365000	4.028999999623757	3.875202
1564365600	3.935000121615062	4.026323
1564366200	4.00400010364392	3.932227
1564366800	4.033000039638321	4.001291
1564367400	4.278000011752066	4.0303288
1564368000	4.3060002918540174	4.2759013
1564368600	4.202999969701361	4.3039947
1564369200	4.31800005778652	4.200679
1564369800	4.395000119844506	4.3160357
1564370400	4.403999855766085	4.3933244
1564371000	4.515999913840321	4.4023614
1564371600	4.466000121880645	4.5148544
1564372200	4.403999855766085	4.464625
1564372800	4.401000179866353	4.4023614
1564373400	4.221000149766902	4.399349
1564374000	4.362000143835539	4.218729
1564374600	4.370999879757119	4.360196
1564375200	4.467000131884287	4.3692303
1564375800	4.328000157822932	4.465629
1564376400	4.368000203857386	4.3260713
1564377000	4.413000299910047	4.3662195
1564377600	4.23799996571761	4.4113975
1564378200	4.0770001256873405	4.235778
1564378800	4.271999951730218	4.074399
1564379400	4.243000015735816	4.2698817
1564380000	4.315000027775596	4.2407923
1564380600	4.500000107893253	4.3130245
1564381200	4.3240001178083665	4.49878
1564381800	4.2620002058049975	4.3220572
1564382400	4.28200005176663	4.2598505
1564383000	4.427000085849832	4.2799144
1564383600	4.351000033795486	4.425456
1564384200	4.369999869753477	4.3491545
1564384800	4.421000025827985	4.368226
1564385400	4.377999949782606	4.4194307
1564386000	4.3230001078047255	4.3762574
1564386600	4.097000325760164	4.321053
1564387200	4.2270002097887485	4.094436
1564387800	4.043000139674733	4.224746
1564388400	4.2440000257394574	4.0403438
1564389000	4.2440000257394574	4.2417955
1564389600	4.267000255823204	4.2417955
1564390200	4.231999905695764	4.2648664
1564390800	4.387000039815377	4.2297606
1564391400	4.35400006380641	4.385293
1564392000	4.381999989797171	4.352166
1564392600	4.462999737758531	4.380273
1564393200	4.4290001058571145	4.4616113
1564393800	4.369999869753477	4.4274645
1564394400	4.359000113824616	4.368226
1564395000	4.38000032390108	4.3571844
1564395600	4.196000253787064	4.3782654
1564396200	4.347000347892113	4.193661
1564396800	4.454000001836952	4.34514
1564397400	4.40799989578065	4.452572
1564398000	4.474000201909774	4.406377
1564398600	4.372000243871951	4.4726605
1564399200	4.413999955802497	4.370234
1564399800	4.3490000137882046	4.412401
1564400400	4.384000009804454	4.347147
1564401000	4.4109999257915735	4.3822813
1564401600	4.329000167826573	4.409389
1564402200	4.33599988374087	4.327075
1564402800	4.614999841867221	4.334099
1564403400	4.408999905784291	4.6143513
1564404000	4.044000149678374	4.407381
1564404600	4.191999859661308	4.0413446
1564405200	4.519999953854885	4.18965
1564405800	4.488999997853201	4.5188727
1564406400	4.399000159859071	4.487728
1564407000	4.280000385870538	4.397341
1564407600	4.269000275830486	4.2779083
1564408200	4.297999857713697	4.266873
1564408800	4.169999993692395	4.2959666
1564409400	4.151000157734404	4.1675944
1564410000	4.1999999396904375	4.148549
1564410600	4.290999787688209	4.197672
1564411200	4.263000215808639	4.288944
1564411800	4.074000095676418	4.260854
1564412400	4.251000095764946	4.071394
1564413000	4.258999821682884	4.2488165
1564413600	3.948999907554847	4.256841
1564414200	3.79000008753186	3.9462364
1564414800	3.989000307700493	3.7872138
1564416000	3.7860000475172955	3.9862747
1564416600	3.6210001674724612	3.7832155
1564417200	3.4830002034147474	3.6184092
1564417800	3.424999977314752	3.4807355
1564418400	3.8180000135226213	3.422915
1564419000	3.838000213595444	3.8152034
1564419600	4.08599986160892	3.8351998
1564420200	3.802999863468004	4.0834146
1564420800	4.18400013374337	3.8002083
1564421400	4.334000217844778	4.18163
1564422000	4.243000015735816	4.332093
1564422600	3.997000033618431	4.2407923
1564423200	4.208000373830758	3.9942825
1564423800	4.285000081777553	4.2056932
1564424400	4.113000131707231	4.282924
1564425000	4.173999679595768	4.110467
1564425600	4.223000169774184	4.1716037
1564426200	4.192999869664949	4.220735
1564426800	4.113000131707231	4.190653
1564427400	4.275000335852333	4.110467
1564428000	4.260000185797716	4.2728925
1564428600	4.295000181813965	4.257844
1564429200	4.002000083636637	4.292958
1564429800	4.018000243694895	3.9992883
1564430400	4.25500013577951	4.0153084
1564431000	4.236999955713969	4.252829
1564431600	4.204999989708644	4.2347755
1564432200	4.284000071773912	4.202685
1564432800	4.340000277866626	4.2819204
1564433400	4.353000053802769	4.3381147
1564434000	4.248000065754022	4.351162
1564434600	4.258999821682884	4.2458076
1564435200	4.256000145783151	4.256841
1564435800	4.188000173757935	4.2538323
1564436400	4.153999833634136	4.1856403
1564437000	4.043000139674733	4.151556
1564437600	4.269999931722936	4.0403438
1564438200	4.224999835670276	4.2678757
1564438800	4.321000087797444	4.2227397
1564439400	4.258999821682884	4.319046
1564440000	4.142000421812824	4.256841
1564440600	4.132999977668863	4.139529
1564441200	4.145000097712557	4.1305094
1564441800	4.0850002057164705	4.142536
1564442400	4.272999961733859	4.082413
1564443000	4.137000017683428	4.2708855
1564443600	4.191999859661308	4.134518
1564444200	4.169000337799944	4.18965
1564444800	4.162000267774457	4.1665926
1564445400	4.027999989620116	4.1595755
1564446000	4.173000023703318	4.025322
1564446600	4.153999833634136	4.170602
1564447200	4.222000159770543	4.151556
1564447800	4.168000327796303	4.219732
1564448400	4.329999823719023	4.1655903
1564449000	4.122000221740001	4.328078
1564449600	3.9030001556097367	4.119486
1564450200	4.096000315756522	3.9002094
1564450800	4.205999999712285	4.093434
1564451400	4.057000279725709	4.203688
1564452000	4.020999919594628	4.054365
1564452600	4.152000167738045	4.018312
1564453200	4.127999927650658	4.1495523
1564453800	4.181000457843638	4.1254983
1564454400	4.045000159682015	4.1786227
1564455000	4.133999987672504	4.042347
1564455600	4.144000087708916	4.131511
1564456200	4.166999963681471	4.141534
1564456800	4.019999909590987	4.1645875
1564457400	3.8980001055915308	4.0173106
1564458000	3.8280001135590327	3.8952074
1564458600	3.980000217667723	3.8252013
1564459200	4.026999979616474	3.9772646
1564459800	3.9660000776167466	4.02432
1564460400	3.974999813538326	3.963251
1564461000	3.932000091604139	3.9722593
1564461600	4.11200012170359	3.9292245
1564462200	4.091999921630767	4.109465
1564462800	4.074000095676418	4.0894256
1564463400	3.865000129582564	4.071394
1564464000	3.7699998874590372	3.8621993
1564464600	3.878999915522349	3.767225
1564465200	4.126999917647016	3.8762023
1564465800	3.894000065576966	4.1244965
1564466400	4.162000267774457	3.8912058
1564467000	4.234000279814237	4.1595755
1564467600	4.208000373830758	4.2317667
1564468200	4.064000349751197	4.2056932
1564468800	3.9370001416223444	4.0613766
1564469400	3.8080002675974005	3.9342282
1564470000	3.920999981564086	3.8052063
1564470600	4.051000219703862	3.9182184
1564471200	4.080000155698264	4.0483565
1564471800	4.136000361790978	4.077404
1564472400	4.246000045746739	4.133516
1564473000	4.355000073810052	4.243802
1564473600	3.784000027510013	4.3531694
1564474200	4.56800007991847	3.7812166
1564474800	4.3759999297753245	4.5671086
1564475400	4.493000037867765	4.3742495
1564476000	4.392000089833583	4.491747
1564476600	4.441999881793258	4.390312
1564477200	4.390000069826301	4.4405193
1564477800	4.315000027775596	4.3883047
1564478400	4.303999917735544	4.3130245
1564479000	4.173000023703318	4.3019876
1564479600	4.190000193765218	4.170602
1564480200	4.183000123739729	4.187645
1564480800	4.218000119755978	4.1806273
1564482000	4.26499988170473	4.215721
1564482600	4.257999811679242	4.26286
1564483200	4.10400004167446	4.2558384
1564483800	4.113000131707231	4.101449
1564484400	4.06899969154702	4.110467
1564485000	4.122000221740001	4.066385
1564485600	4.0320000296346805	4.119486
1564486200	4.0760001156837	4.029328
1564486800	4.06899969154702	4.073397
1564487400	4.191999859661308	4.066385
1564488000	4.054999905607236	4.18965
1564488600	4.109000445803858	4.0523615
1564489200	4.059999955625441	4.1064596
1564489800	4.145000097712557	4.0573697
1564490400	4.231999905695764	4.142536
1564491000	4.1380000276870685	4.2297606
1564491600	4.190000193765218	4.13552
1564492200	4.086999871612561	4.187645
1564492800	4.057000279725709	4.0844164
1564493400	4.04000010966381	4.054365
1564494000	3.908000205627942	4.037339
1564494600	3.926000031582292	3.905212
1564495200	4.216000099748696	3.9232209
1564495800	4.351000033795486	4.213715
1564496400	4.382999999800813	4.3491545
1564497000	4.230999895692122	4.3812766
1564497600	4.368999859749836	4.2287574
1564498200	4.2259998456739165	4.3672223
1564498800	4.3049999277391855	4.2237434
1564499400	4.363999809731631	4.302991
1564500000	4.186999809643103	4.362203
1564500600	4.241000349839725	4.1846366
1564501200	4.235000289817878	4.2387877
1564501800	4.368000203857386	4.2327695
1564502400	4.110000101696308	4.3662195
1564503000	4.352000397910319	4.1074615
1564503600	4.250000085761304	4.3501587
1564504200	4.423999701727717	4.2478137
1564504800	4.145000097712557	4.4224424
1564505400	4.202000313808911	4.142536
1564506000	4.195000243783423	4.1996775
1564506600	3.9770001876567993	4.1926584
1564507200	4.074999751568868	3.974261
1564507800	4.087999881616202	4.072395
1564508400	4.4120002899064055	4.085418
1564509000	4.328000157822932	4.410394
1564509600	4.271999951730218	4.3260713
1564510200	4.215000089745055	4.2698817
1564510800	4.2170001097523375	4.212713
1564511400	4.1639999336705475	4.214718
1564512000	4.136000361790978	4.1615796
1564512600	4.09499995164169	4.133516
1564513200	4.151000157734404	4.0924315
1564513800	4.216000099748696	4.148549
1564514400	4.224999835670276	4.213715
1564515000	4.210000039726849	4.2227397
1564515600	4.169999993692395	4.207699
1564516200	4.140999703586801	4.1675944
1564516800	4.294000171810324	4.1385264
1564517400	4.097000325760164	4.2919536
1564518000	4.098999991656255	4.094436
1564518600	4.335000227848419	4.0964394
1564519200	4.508999843814832	4.3330956
1564519800	4.4290001058571145	4.5078216
1564520400	4.456000021844234	4.4274645
1564521000	4.396999785740597	4.454581
1564521600	4.196000253787064	4.395332
1564522200	4.326000137815649	4.193661
1564522800	4.258999821682884	4.3240643
1564524000	4.313000361879506	4.256841
1564524600	4.2259998456739165	4.311019
1564525200	4.185000143747011	4.2237434
1564525800	4.169000337799944	4.182632
1564526400	4.246000045746739	4.1665926
1564527000	4.171000003696036	4.243802
1564527600	4.269999931722936	4.168597
1564528200	4.272999961733859	4.2678757
1564528800	4.285999737670004	4.2708855
1564529400	4.113000131707231	4.283927
1564530000	4.071000065665494	4.110467
1564530600	4.171000003696036	4.0683885
1564531200	4.293000161806682	4.168597
1564531800	4.168000327796303	4.2909503
1564532400	4.119000191729078	4.1655903
1564533000	4.215000089745055	4.1164794
1564533600	4.224000179777826	4.212713
1564534200	4.185000143747011	4.221738
1564534800	4.146000107716198	4.182632
1564535400	4.084000195712829	4.143538
1564536000	4.020999919594628	4.0814114
1564536600	4.1380000276870685	4.018312
1564537200	3.9650000676131056	4.13552
1564537800	4.0419997755599	3.9622493
1564538400	3.9519999375657706	4.039342
1564539000	3.948999907554847	3.9492388
1564539600	3.959000007591259	3.9462364
1564540200	3.9370001416223444	3.956245
1564540800	3.858000059557076	3.9342282
1564541400	4.1560002077526095	3.8551989
1564542000	4.232999915699405	4.153561
1564542600	4.247000409861572	4.230763
1564543200	4.355000073810052	4.2448053
1564543800	4.303999917735544	4.3531694
1564544400	4.353000053802769	4.3019876
1564545000	4.241000349839725	4.351162
1564545600	4.30000023183217	4.2387877
1564546200	4.171000003696036	4.297974
1564546800	4.1910002037688585	4.168597
1564547400	4.096000315756522	4.188648
1564548000	4.1910002037688585	4.093434
1564548600	4.20100030380527	4.188648
1564549200	4.381999989797171	4.198674
1564549800	4.239999985724893	4.380273
1564550400	4.3759999297753245	4.2377844
1564551000	4.3490000137882046	4.3742495
1564551600	4.232999915699405	4.347147
1564552200	4.124000241747284	4.230763
1564552800	3.9280000515895743	4.12149
1564553400	3.830000133566315	3.925222
1564554000	4.166999963681471	3.827201
1564554600	4.43400015587532	4.1645875
1564555200	4.25500013577951	4.4324856
1564555800	4.186999809643103	4.252829
1564556400	4.197000263790706	4.1846366
1564557000	4.571000109929393	4.194664
1564557600	4.465000111877004	4.570124
1564558200	4.285000081777553	4.4636207
1564558800	4.329999823719023	4.282924
1564559400	4.374999919771684	4.328078
1564560000	4.21100004973049	4.3732452
1564560600	4.399000159859071	4.208701
1564561200	4.507000177918742	4.397341
1564561800	4.431000125864396	4.505812
1564562400	4.329000167826573	4.4294724
1564563000	4.4020001898699945	4.327075
1564563600	4.336999893744511	4.400353
1564564200	4.317000047782879	4.335103
1564564800	4.393000099837224	4.3150325
1564565400	4.348000003784564	4.3913164
1564566000	4.369999869753477	4.346144
1564566600	4.372000243871951	4.368226
1564567200	4.269000275830486	4.370234
1564567800	4.301000241835812	4.266873
1564568400	4.2790000217557065	4.2989774
1564569000	4.471000171898852	4.2769046
1564569600	4.382999999800813	4.469647
1564570200	4.195000243783423	4.3812766
1564570800	4.333000207841137	4.1926584
1564571400	4.218000119755978	4.331089
1564572000	4.257999811679242	4.215721
1564572600	4.376999939778965	4.2558384
1564573200	4.13099995766158	4.375253
1564573800	4.207000009715926	4.1285048
1564574400	4.137000017683428	4.2046905
1564575000	4.1649999436741885	4.134518
1564575600	4.176000053714241	4.1625814
1564576200	4.153999833634136	4.1736093
1564576800	4.124000241747284	4.151556
1564577400	4.035999715538054	4.12149
1564578000	4.0670000256509296	4.0333323
1564578600	4.080000155698264	4.0643816
1564579200	4.11200012170359	4.077404
1564579800	4.034000049641962	4.109465
1564580400	3.982000237675005	4.03133
1564581000	3.8390002235990854	3.9792664
1564582800	4.039000099660169	3.8361995
1564583400	4.321000087797444	4.036338
1564584000	4.32700014781929	4.319046
1564584600	4.401000179866353	4.3250675
1564585200	4.435000165878961	4.399349
1564585800	4.399000159859071	4.43349
1564586400	4.48799998784956	4.397341
1564587000	4.309999977757391	4.486724
1564587600	4.284000071773912	4.3080077
1564588200	4.334000217844778	4.2819204
1564588800	4.265999891708371	4.332093
1564589400	4.2969998477100555	4.263863
1564590000	4.15700021775625	4.294964
1564590600	4.168000327796303	4.1545634
1564591200	4.197999919683156	4.1655903
1564591800	4.263999871701089	4.195666
1564592400	4.1560002077526095	4.2618566
1564593000	4.005000113647561	4.153561
1564593600	4.230999895692122	4.002292
1564594200	4.008999799550934	4.2287574
1564594800	4.091000265738317	4.006297
1564595400	3.9600000175948997	4.088424
1564596000	3.953999957573053	3.9572453
1564596600	3.857000049553435	3.9512403
1564597200	4.021999929598269	3.854199
1564597800	3.8499999795279467	4.019314
1564598400	3.7030002795486534	3.8471985
1564599000	3.8670001495898463	3.7002864
1564599600	3.302000163311655	3.8641999
1564600200	3.2330001812827978	3.3003798
1564600800	3.015000125156174	3.2316868
1564601400	3.035000325228997	3.014855
1564602000	2.9070001070965032	3.0347369
1564602600	2.5320000738985793	2.9075327
1564603200	2.9479999860790036	2.5352225
1564603800	3.758000121526534	2.9482684
1564604400	3.9849999135747374	3.7552333
1564605000	4.028999999623757	3.9822698
1564605600	3.96900010762767	4.026323
1564606200	3.9719997835274024	3.966254
1564606800	4.101000011663538	3.9692564
1564607400	4.330999833722664	4.098443
1564608000	4.10400004167446	4.3290815
1564608600	4.176000053714241	4.101449
1564609200	4.2259998456739165	4.1736093
1564609800	4.257999811679242	4.2237434
1564610400	4.251000095764946	4.2558384
1564611000	4.495999713767498	4.2488165
1564611600	4.3240001178083665	4.49476
1564612200	4.260000185797716	4.3220572
1564612800	4.429999761749564	4.257844
1564613400	4.20100030380527	4.428468
1564614000	4.4380001958898845	4.198674
1564614600	4.497000431993521	4.4365025
1564615200	4.326000137815649	4.4957657
1564615800	4.2620002058049975	4.3240643
1564616400	4.153999833634136	4.2598505
1564617000	4.183000123739729	4.151556
1564617600	4.263000215808639	4.1806273
1564618200	4.3579997497097835	4.260854
1564618800	4.175000397821791	4.3561807
1564619400	4.368999859749836	4.1726074
1564620000	4.329000167826573	4.3672223
1564620600	4.341999943762716	4.327075
1564621200	4.3230001078047255	4.340121
1564621800	4.38099997979353	4.321053
1564622400	4.2270002097887485	4.379269
1564623000	4.294000171810324	4.224746
1564623600	4.553999939867493	4.2919536
1564624200	4.534999749798311	4.5530386
1564624800	4.432000135868037	4.5339456
1564625400	4.384000009804454	4.4304767
1564626000	4.3140000177719555	4.3822813
1564626600	4.448999951818746	4.3120217
1564627200	4.25500013577951	4.44755
1564627800	4.1999999396904375	4.252829
1564628400	4.331999843726305	4.197672
1564629000	4.269000275830486	4.330085
1564629600	4.4200000158243435	4.266873
1564630200	4.258999821682884	4.4184265
1564630800	4.1820001137360885	4.256841
1564631400	4.415999975809779	4.1796246
1564632000	4.535999759801952	4.41441
1564632600	4.547999879845647	4.53495
1564633200	4.474000201909774	4.547009
1564633800	4.477000231920698	4.4726605
1564634400	4.4120002899064055	4.475674
1564635000	4.382999999800813	4.410394
1564635600	4.405000219880917	4.3812766
1564636200	4.485999967842277	4.4033647
1564636800	4.506000167915101	4.484715
1564637400	4.342999953766357	4.504807
1564638000	4.278000011752066	4.3411255
1564638600	4.168000327796303	4.2759013
1564639200	4.336999893744511	4.1655903
1564639800	4.196000253787064	4.335103
1564640400	4.396999785740597	4.193661
1564641000	4.320000077793802	4.395332
1564641600	4.477000231920698	4.3180428
1564642200	4.545000203945914	4.475674
1564642800	4.263999871701089	4.5439944
1564643400	4.293000161806682	4.2618566
1564644000	4.3500000237918455	4.2909503
1564644600	4.263000215808639	4.348151
1564645200	4.394000109840865	4.260854
1564645800	4.581999865858254	4.39232
1564646400	4.579000189958522	4.5811806
1564647000	4.633000021932762	4.5781646
1564647600	4.374000263879233	4.6324477
1564648200	4.3500000237918455	4.3722415
1564648800	4.474000201909774	4.348151
1564649400	4.435999821771411	4.4726605
1564650000	4.556000313985967	4.434494
1564650600	4.5260000138767325	4.5550494
1564651200	4.1999999396904375	4.5249023
1564654200	4.490000007856842	4.197672
1564654800	4.46100007186244	4.488733
1564655400	4.506000167915101	4.459602
1564656000	4.4469999318114635	4.504807
1564656600	4.56800007991847	4.4455414
1564657200	4.505000157911459	4.5671086
1564657800	4.557999979882058	4.5038023
1564658400	4.610000145960207	4.557059
1564659000	4.574999795832766	4.609325
1564659600	4.5260000138767325	4.5741434
1564660200	4.474000201909774	4.5249023
1564660800	4.462000081866081	4.4726605
1564661400	4.402999845762444	4.460607
1564662000	4.368000203857386	4.401356
1564662600	4.393000099837224	4.3662195
1564663200	4.2620002058049975	4.3913164
1564663800	4.341999943762716	4.2598505
1564664400	3.980000217667723	4.340121
1564665000	3.749000031493764	3.9772646
1564665600	3.6760000094503424	3.7462404
1564666200	3.613000087443332	3.673321
1564666800	3.5340000053780636	3.6104238
1564667400	3.586000171456212	3.5315974
1564668000	3.4149998772783405	3.5834782
1564668600	3.34200020934611	3.4129488
1564669200	3.178999995197367	3.3402164
1564669800	3.1230001432158447	3.1779485
1564670400	3.2650001472881236	3.1222408
1564671000	4.242000005732175	3.26354
1564671600	4.446000275919014	4.2397895
1564672200	4.462999737758531	4.4445367
1564672800	4.396999785740597	4.4616113
1564673400	4.263000215808639	4.395332
1564674000	4.1999999396904375	4.260854
1564674600	4.251000095764946	4.197672
1564675800	4.230000239799672	4.2488165
1564676400	4.263000215808639	4.227755
1564677000	4.210000039726849	4.260854
1564677600	4.3240001178083665	4.207699
1564678200	4.297999857713697	4.3220572
1564678800	4.02299993960191	4.2959666
1564679400	4.248000065754022	4.0203147
1564680000	4.202000313808911	4.2458076
1564680600	4.3060002918540174	4.1996775
1564681200	4.290999787688209	4.3039947
1564681800	4.359000113824616	4.288944
1564682400	3.9419998375293592	4.3571844
1564683000	4.193999879668591	3.9392314
1564683600	4.275999991744783	4.1916556
1564684200	4.337999903748152	4.2738953
1564684800	4.051000219703862	4.336107
1564685400	4.195000243783423	4.0483565
1564686000	3.934000111611421	4.1926584
1564686600	3.6289998933903997	3.9312263
1564687200	3.583000141445289	3.626395
1564687800	3.6570001734923516	3.5804844
1564688400	4.1639999336705475	3.6543489
1564689000	4.140000047694351	4.1615796
1564689600	3.892000045569684	4.137524
1564690200	3.6790000394612656	3.8892052
1564690800	3.5259999253489345	3.676317
1564691400	3.6910001595049597	3.5236182
1564692000	3.783000017506372	3.688301
1564692600	4.114999797603322	3.7802174
1564693200	4.044000149678374	4.1124706
1564693800	4.23799996571761	4.0413446
1564694400	4.107999727577834	4.235778
1564695000	4.017000233691254	4.1054564
1564695600	4.048999845585389	4.014307
1564696200	4.28200005176663	4.0463524
1564696800	4.572000119933034	4.2799144
1564697400	4.60400008593836	4.5711293
1564698000	4.513000237940588	4.6032934
1564698600	4.382999999800813	4.5118403
1564699200	4.331999843726305	4.3812766
1564699800	4.399000159859071	4.330085
1564700400	4.263000215808639	4.397341
1564701000	4.370999879757119	4.260854
1564701600	4.290999787688209	4.3692303
1564702200	4.346000337888472	4.288944
1564702800	4.295000181813965	4.344136
1564703400	4.421000025827985	4.292958
1564704000	4.348000003784564	4.4194307
1564704600	4.405000219880917	4.346144
1564705200	4.426000075846191	4.4033647
1564705800	4.414999965806138	4.4244514
1564706400	4.339000267862984	4.413406
1564707000	4.368999859749836	4.337111
1564707600	4.394000109840865	4.3672223
1564708200	4.343999963769999	4.39232
1564708800	4.591999965894666	4.3421288
1564709400	4.421000025827985	4.5912313
1564710000	4.482999937831354	4.4194307
1564710600	4.4730001919061335	4.481701
1564711200	4.777000046012323	4.4716563
1564711800	4.696999953943413	4.777273
1564712400	4.485999967842277	4.696802
1564713000	4.480999917824072	4.484715
1564713600	4.500000107893253	4.479692
1564714200	4.510000207929665	4.49878
1564714800	4.456000021844234	4.5088263
1564715400	4.507000177918742	4.454581
1564716000	4.5260000138767325	4.505812
1564716600	4.428000095853473	4.5249023
1564717200	4.530000408002488	4.42646
1564717800	4.435999821771411	4.5289216
1564718400	4.495999713767498	4.434494
1564719000	4.524000347980641	4.49476
1564719600	4.533000083902221	4.5228925
1564720200	4.393000099837224	4.5319357
1564720800	4.4640004559845545	4.3913164
1564721400	4.4469999318114635	4.462616
1564722000	4.280000385870538	4.4455414
1564722600	4.190000193765218	4.2779083
1564723200	4.124000241747284	4.187645
1564723800	4.280000385870538	4.12149
1564724400	4.22800021979239	4.2779083
1564725000	4.258999821682884	4.2257495
1564725600	4.275999991744783	4.256841
1564726200	4.219999785652069	4.2738953
1564726800	4.230000239799672	4.217726
1564727400	4.235000289817878	4.227755
1564728000	4.478000241924339	4.2327695
1564728600	4.293000161806682	4.476679
1564729200	4.196000253787064	4.2909503
1564729800	4.416999985813421	4.193661
1564730400	4.188000173757935	4.4154143
1564731000	4.035999715538054	4.1856403
1564731600	4.329000167826573	4.0333323
1564732200	4.052000229707503	4.327075
1564732800	3.9100002256352244	4.0493574
1564733400	3.7789999774918073	3.9072125
1564734000	4.1300003017691305	3.7762194
1564734600	4.092999931634409	4.127503
1564735200	4.1290002917654895	4.090428
1564735800	4.001000073632996	4.1265006
1564736400	4.1910002037688585	3.9982872
1564737000	4.196000253787064	4.188648
1564737600	4.317000047782879	4.193661
1564738200	4.574999795832766	4.3150325
1564738800	4.486999977845919	4.5741434
1564739400	4.571000109929393	4.4857197
1564740000	4.6670000079453695	4.570124
1564740600	4.573000129936675	4.666634
1564741200	4.616000205982053	4.5721345
1564741800	4.718000164019878	4.615357
1564742400	4.772999651886567	4.7179227
1564743000	4.785999781933902	4.7732487
1564743600	4.333000207841137	4.786327
1564744200	4.202999969701361	4.331089
1564744800	4.34499997377364	4.200679
1564745400	4.257999811679242	4.3431325
1564746000	4.295000181813965	4.2558384
1564746600	4.486999977845919	4.292958
1564747200	4.572000119933034	4.4857197
1564747800	4.545000203945914	4.5711293
1564748400	4.513000237940588	4.5439944
1564749000	4.479999907820431	4.5118403
1564749600	4.474000201909774	4.4786873
1564750200	4.379000313897439	4.4726605
1564750800	4.530000408002488	4.3772616
1564751400	4.543000183938632	4.5289216
1564752000	4.591999965894666	4.541985
1564752600	4.545000203945914	4.5912313
1564753200	4.484000301946186	4.5439944
1564753800	4.493000037867765	4.4827056
1564754400	4.455000011840593	4.491747
1564755000	4.357000093817334	4.4535766
1564755600	4.4380001958898845	4.355177
1564756200	4.353000053802769	4.4365025
1564756800	4.442999891796899	4.351162
1564757400	4.369999869753477	4.441524
1564758000	4.413999955802497	4.368226
1564758600	4.370999879757119	4.412401
1564759200	4.528000033884014	4.3692303
1564759800	4.638000071950968	4.5269117
1564760400	4.56899973581092	4.6374745
1564761000	4.4290001058571145	4.568114
1564761600	4.393000099837224	4.4274645
1564762200	4.408999905784291	4.3913164
1564762800	4.38099997979353	4.407381
1564763400	4.212000059734131	4.379269
1564764000	4.4910003719716745	4.2097034
1564764600	4.341999943762716	4.4897385
1564765200	4.3759999297753245	4.340121
1564765800	4.370999879757119	4.3742495
1564766400	4.309999977757391	4.3692303
1564767000	4.352000397910319	4.3080077
1564767600	4.280000385870538	4.3501587
1564768200	4.263000215808639	4.2779083
1564768800	4.214000433852605	4.260854
1564769400	4.183000123739729	4.21171
1564770000	4.315000027775596	4.1806273
1564770600	4.105000051678102	4.3130245
1564771200	4.249000075757663	4.102451
1564771800	4.263000215808639	4.2468114
1564772400	4.356000083813693	4.260854
1564773000	4.474000201909774	4.3541737
1564773600	4.263000215808639	4.4726605
1564774200	4.401000179866353	4.260854
1564774800	4.1199998476215285	4.399349
1564775400	4.2170001097523375	4.117481
1564776000	4.257999811679242	4.214718
1564776600	4.216000099748696	4.2558384
1564777200	4.241000349839725	4.213715
1564777800	3.9980000436220724	4.2387877
1564778400	4.140999703586801	3.9952836
1564779000	4.197999919683156	4.1385264
1564779600	4.166999963681471	4.195666
1564780200	4.172000013699677	4.1645875
1564780800	4.250000085761304	4.1695995
1564781400	4.18400013374337	4.2478137
1564782000	4.1910002037688585	4.18163
1564782600	4.257000155786792	4.188648
1564783200	4.2620002058049975	4.2548356
1564783800	4.116000161718155	4.2598505
1564784400	4.205999999712285	4.1134734
1564785000	4.18400013374337	4.203688
1564785600	4.326000137815649	4.18163
1564786200	4.272999961733859	4.3240643
1564786800	4.3850003739192855	4.2708855
1564787400	4.502999783792986	4.3832855
1564788000	4.401000179866353	4.501793
1564788600	4.468000141887928	4.399349
1564789200	4.435999821771411	4.466634
1564789800	4.428000095853473	4.434494
1564790400	4.236000299821519	4.42646
1564791000	4.359000113824616	4.2337723
1564791600	4.399000159859071	4.3571844
1564792200	4.406000229884559	4.397341
1564792800	4.38000032390108	4.4043694
1564793400	4.416999985813421	4.3782654
1564794000	4.431000125864396	4.4154143
1564794600	4.5419998198238	4.4294724
1564795200	4.402999845762444	4.54098
1564795800	4.3670001938537455	4.401356
1564796400	4.485999967842277	4.365215
1564797000	4.488999997853201	4.484715
1564797600	4.427000085849832	4.487728
1564798200	4.506000167915101	4.425456
1564798800	4.513999893833039	4.504807
1564799400	4.527000023880373	4.512845
1564800000	4.548999889849288	4.5259066
1564800600	4.414999965806138	4.548014
1564801200	4.497000431993521	4.413406
1564801800	4.374000263879233	4.4957657
1564802400	4.423999701727717	4.3722415
1564803000	4.562000019896622	4.4224424
1564803600	4.315000027775596	4.5610785
1564804200	4.10400004167446	4.3130245
1564804800	4.113999787599681	4.101449
1564805400	4.28200005176663	4.111469
1564806000	5.039000188187966	4.2799144
1565313000	5.041999864087699	5.0409813
1565313600	5.0189999881151435	5.0440025
1565314200	5.0189999881151435	5.0208435
1565314800	5.017000322219052	5.0208435
1565315400	5.02500004813699	5.0188303
1565316000	5.008999888078732	5.0268855
1565316600	5.01599995810422	5.0107756
1565317200	4.999000142153511	5.0178237
1565317800	5.019999998118784	5.000708
1565318400	5.034000138169761	5.021851
1565319000	5.040000198191607	5.035948
1565319600	5.061999710049331	5.041989
1565320200	5.07800022421878	5.064141
1565320800	5.073999830093024	5.0802526
1565321400	5.072000164196933	5.076225
1565322000	5.067999770071177	5.0742106
1565322600	5.065000094171445	5.0701814
1565323200	5.081999910122153	5.067162
1565323800	5.093000020162206	5.08428
1565324400	5.080999900118512	5.095357
1565325000	5.087999970144001	5.0832734
1565325600	5.080999900118512	5.090322
1565326200	5.070000144189651	5.0832734
1565326800	5.073999830093024	5.0721965
1565327400	5.07800022421878	5.076225
1565328000	5.079000234222421	5.0802526
1565328600	5.087999970144001	5.0812597
1565329200	5.089000334258833	5.090322
1565329800	5.087999970144001	5.0913296
1565330400	5.093000020162206	5.090322
1565331000	5.091000000154923	5.095357
1565331600	5.091000000154923	5.0933423
1565332200	5.089000334258833	5.0933423
1565332800	5.0900003442624735	5.0913296
1565333400	5.083000274236985	5.092336
1565334000	5.079000234222421	5.0852866
1565334600	5.07800022421878	5.0812597
1565335200	5.068999780074819	5.0802526
1565335800	5.068999780074819	5.0711894
1565336400	5.067999770071177	5.0711894
1565337000	5.070000144189651	5.0701814
1565337600	5.073999830093024	5.0721965
1565338200	5.074999840096665	5.076225
1565338800	5.0189999881151435	5.0772314
1565340000	5.017000322219052	5.0208435
1565340600	5.00699986807145	5.0188303
1565341200	5.01599995810422	5.0087624
1565341800	5.034999794062211	5.0178237
1565342400	5.030000098155196	5.0369534
1565343000	5.035999804065852	5.0319195
1565343600	5.05100030823166	5.037961
1565344200	5.05199996412411	5.053064
1565344800	5.056000358249865	5.054071
1565345400	5.059000034149598	5.0580993
1565346000	5.0640000841678035	5.0611196
1565346600	5.067999770071177	5.066155
1565347200	5.072000164196933	5.0701814
1565347800	5.0640000841678035	5.0742106
1565348400	5.067999770071177	5.066155
1565349000	5.065000094171445	5.0701814
1565349600	5.067000114178727	5.067162
1565350200	5.065000094171445	5.0691757
1565350800	5.070000144189651	5.067162
1565351400	5.073000174200574	5.0721965
1565352000	5.072000164196933	5.0752177
1565352600	5.066000104175086	5.0742106
1565353200	5.043000228202531	5.068169
1565353800	5.043000228202531	5.0450096
1565354400	5.05199996412411	5.0450096
1565355000	5.05100030823166	5.054071
1565355600	5.058000024145957	5.053064
1565356200	5.060000044153239	5.0601134
1565356800	5.056000358249865	5.062127
1565357400	5.067999770071177	5.0580993
1565358000	5.071000154193292	5.0701814
1565358600	5.063000428275354	5.0732036
1565359200	5.076000204211497	5.065148
1565359800	5.073999830093024	5.0782375
1565360400	5.0640000841678035	5.076225
1565361000	5.046999914105904	5.066155
1565361600	5.052999974127751	5.0490365
1565362200	5.056000358249865	5.055078
1565362800	5.05199996412411	5.0580993
1565363400	5.040000198191607	5.054071
1565364000	5.02500004813699	5.041989
1565364600	5.046999914105904	5.0268855
1565365200	5.054999994135033	5.0490365
1565365800	5.012000272200846	5.057092
1565366400	5.008999888078732	5.0137963
1565367000	5.008999888078732	5.0107756
1565367600	4.991000062124382	5.0107756
1565368200	5.007999878075091	4.992653
1565368800	4.9930000821316645	5.009769
1565369400	4.979000296191879	4.994667
1565370000	4.99800013214987	4.9805727
1565370600	4.961000116126339	4.9997015
1565371200	4.959000096119056	4.962451
1565371800	4.97999995208433	4.9604383
1565372400	5.00699986807145	4.9815793
1565373000	5.007999878075091	5.0087624
1565373600	5.01599995810422	5.009769
1565374200	5.022000018126066	5.0178237
1565374800	5.022000018126066	5.0238647
1565375400	5.019999998118784	5.0238647
1565376000	5.014999948100579	5.021851
1565376600	5.014999948100579	5.0168166
1565377200	5.006000212178999	5.0168166
1565377800	5.005000202175358	5.0077553
1565378400	5.012000272200846	5.0067487
1565379000	5.012000272200846	5.0137963
1565379600	5.021000008122425	5.0137963
1565380200	4.9930000821316645	5.022857
1565380800	4.975999912069764	4.994667
1565381400	4.973999892062483	4.977551
1565382000	4.98999969800955	4.9755383
1565382600	4.995000102138946	4.9916463
1565383200	4.99800013214987	4.99668
1565383800	5.002999828056884	4.9997015
1565384400	4.982999982095253	5.0047345
1565385000	5.008999888078732	4.984599
1565385600	5.012999928093296	5.0107756
1565386200	5.022999674018517	5.0148025
1565386800	5.027000068144273	5.024871
1565387400	5.0189999881151435	5.0288982
1565388000	5.030000098155196	5.0208435
1565388600	5.026000058140631	5.0319195
1565389200	5.027000068144273	5.0278926
1565389800	5.02500004813699	5.0288982
1565390400	5.028999734040363	5.0268855
1565391000	5.019999998118784	5.0309124
1565391600	5.01599995810422	5.021851
1565392200	5.019999998118784	5.0178237
1565392800	5.004000192171717	5.021851
1565393400	4.940999916053515	5.005742
1565394000	4.927000130113731	4.9423175
1565394600	4.920000060088243	4.928224
1565395200	4.934999856031669	4.9211783
1565395800	4.921000070091884	4.936278
1565396400	4.965000156140904	4.922185
1565397000	4.979000296191879	4.966478
1565397600	5.006000212178999	4.9805727
1565398200	4.997000122146229	5.0077553
1565398800	5.002999828056884	4.9986944
1565399400	4.988000032113459	5.0047345
1565400000	4.978000286188238	4.989633
1565400600	4.997000122146229	4.9795656
1565401200	5.001000162160794	4.9986944
1565401800	4.99800013214987	5.0027213
1565402400	5.005000202175358	4.9997015
1565403000	5.005000202175358	5.0067487
1565403600	4.995000102138946	5.0067487
1565404200	4.995000102138946	4.99668
1565404800	4.986000012106176	4.99668
1565405400	4.9890000421171	4.987619
1565406000	4.9930000821316645	4.9906397
1565406600	4.988000032113459	4.994667
1565407200	4.969999852047918	4.989633
1565407800	4.975999912069764	4.9715114
1565408400	4.978000286188238	4.977551
1565409000	4.987000022109817	4.9795656
1565409600	4.9930000821316645	4.9886265
1565410200	4.99800013214987	4.994667
1565410800	5.018000332222693	4.9997015
1565411400	5.02500004813699	5.0198374
1565412000	5.034000138169761	5.0268855
1565412600	5.005000202175358	5.035948
1565413200	5.017000322219052	5.0067487
1565413800	5.05199996412411	5.0188303
1565414400	5.035999804065852	5.054071
1565415000	5.046999914105904	5.037961
1565415600	5.054999994135033	5.0490365
1565416200	5.054999994135033	5.057092
1565416800	5.073999830093024	5.057092
1565417400	5.074999840096665	5.076225
1565418000	5.061000054156881	5.0772314
1565418600	5.05199996412411	5.0631347
1565419200	5.077000214215139	5.054071
1565419800	5.065000094171445	5.0792456
1565420400	5.043000228202531	5.067162
1565421000	5.039000188187966	5.0450096
1565421600	5.0280000781479135	5.0409813
1565422200	5.039000188187966	5.0299053
1565422800	5.033000128166119	5.0409813
1565423400	5.018000332222693	5.0349407
1565424000	5.084000284240627	5.0198374
1565424600	5.094000030165847	5.0862947
1565425200	5.085999950136718	5.0963645
1565425800	5.086999960140359	5.088308
1565426400	5.065000094171445	5.089315
1565427000	5.050000298228019	5.067162
1565427600	5.040000198191607	5.0520577
1565428200	5.034999794062211	5.041989
1565428800	5.030000098155196	5.0369534
1565429400	5.028999734040363	5.0319195
1565430000	5.022999674018517	5.0309124
1565430600	4.994000092135305	5.024871
1565431200	4.994000092135305	4.9956737
1565431800	4.9930000821316645	4.9956737
1565432400	4.991000062124382	4.994667
1565433000	5.012999928093296	4.992653
1565433600	5.017000322219052	5.0148025
1565434200	5.012999928093296	5.0188303
1565434800	5.011000262197205	5.0148025
1565435400	4.9930000821316645	5.0127897
1565436000	4.9310001701282955	4.994667
1565436600	4.921000070091884	4.932251
1565437200	4.933000190135577	4.922185
1565437800	4.936999876038951	4.9342647
1565438400	4.975999912069764	4.9382906
1565439000	4.988000032113459	4.977551
1565439600	4.979000296191879	4.989633
1565440200	5.00699986807145	4.9805727
1565440800	4.997000122146229	5.0087624
1565441400	4.99800013214987	4.9986944
1565442000	4.995000102138946	4.9997015
1565442600	5.001000162160794	4.99668
1565443200	5.031000108158837	5.0027213
1565443800	5.018000332222693	5.0329266
1565444400	5.01599995810422	5.0198374
1565445000	5.012000272200846	5.0178237
1565445600	5.02400039224454	5.0137963
1565446200	5.033000128166119	5.0258784
1565446800	5.027000068144273	5.0349407
1565447400	5.034999794062211	5.0288982
1565448000	5.038000178184325	5.0369534
1565448600	5.05199996412411	5.039975
1565449200	5.05100030823166	5.054071
1565449800	5.048999934113186	5.053064
1565450400	5.056000358249865	5.0510507
1565451000	5.063000428275354	5.0580993
1565451600	5.172999758119925	5.065148
1565452800	5.190999938185465	5.175922
1565453400	5.188000262285732	5.1940503
1565454000	5.190000282293015	5.1910295
1565454600	5.1859998881672595	5.193043
1565455200	5.184000222271168	5.189015
1565455800	5.175000132238398	5.1870008
1565456400	5.175000132238398	5.1779366
1565457000	5.168000416324101	5.1779366
1565457600	5.150000236258561	5.170887
1565458200	5.166000042205628	5.1527596
1565458800	5.1609999921874214	5.168873
1565459400	5.153999922161934	5.1638365
1565460000	5.153999922161934	5.156787
1565460600	5.171000092223833	5.156787
1565461200	5.163000012194704	5.1739078
1565461800	5.171000092223833	5.165851
1565462400	5.167000052209269	5.1739078
1565463000	5.140999792114599	5.1698794
1565463600	5.147999862140087	5.1436944
1565464200	5.118000270253234	5.150745
1565464800	5.104000130202259	5.120533
1565465400	5.104000130202259	5.1064343
1565466000	5.100999746080144	5.1064343
1565466600	5.081999910122153	5.1034117
1565467200	5.1420001562294315	5.08428
1565467800	5.113999876127479	5.1447024
1565468400	5.109000180220464	5.1165047
1565469000	5.130000036185737	5.1114697
1565469600	5.140999792114599	5.132618
1565470200	5.144000176236713	5.1436944
1565470800	5.156999952172857	5.146716
1565471400	5.153999922161934	5.159808
1565472000	5.146999852136446	5.156787
1565472600	5.15899997218014	5.149738
1565473200	5.155000286276766	5.1618223
1565473800	5.152999912158292	5.1577945
1565474400	5.1599999821837805	5.155781
1565475000	5.15899997218014	5.1628294
1565475600	5.150000236258561	5.1618223
1565476200	5.151999902154651	5.1527596
1565476800	5.153999922161934	5.1547728
1565477400	5.151999902154651	5.156787
1565478000	5.163000012194704	5.1547728
1565478600	5.15899997218014	5.165851
1565479200	5.1609999921874214	5.1618223
1565479800	5.1690000722165514	5.1638365
1565480400	5.165000032201986	5.1718936
1565481000	5.1609999921874214	5.1678653
1565481600	5.165000032201986	5.1638365
1565482200	5.162000356302254	5.1678653
1565482800	5.156999952172857	5.1648445
1565483400	5.157999962176499	5.159808
1565484000	5.150000236258561	5.1608152
1565484600	5.136000096207584	5.1527596
1565485200	5.139000126218508	5.13866
1565485800	5.1420001562294315	5.141681
1565486400	5.118999926145685	5.1447024
1565487000	5.118999926145685	5.1215396
1565487600	5.117000260249593	5.1215396
1565488200	5.1249999861675315	5.119526
1565488800	5.109000180220464	5.127582
1565489400	5.1160002502459525	5.1114697
1565490000	5.0990000801840525	5.118519
1565490600	5.119999936149326	5.1013985
1565491200	5.1339997220891105	5.1225467
1565491800	5.139999782110958	5.136645
1565492400	5.162000356302254	5.142688
1565493000	5.1780001622493215	5.1648445
1565493600	5.173999768123566	5.180958
1565494200	5.172000102227474	5.1769295
1565494800	5.168000416324101	5.1749153
1565495400	5.165000032201986	5.170887
1565496000	5.182000202263886	5.1678653
1565496600	5.192999958192748	5.184986
1565497200	5.181000192260245	5.196065
1565497800	5.188000262285732	5.183979
1565498400	5.181000192260245	5.1910295
1565499000	5.170000082220192	5.183979
1565499600	5.173999768123566	5.1729007
1565500200	5.1780001622493215	5.1769295
1565500800	5.178999818141771	5.180958
1565501400	5.188000262285732	5.181965
1565502000	5.189000272289374	5.1910295
1565502600	5.188000262285732	5.192037
1565503200	5.192999958192748	5.1910295
1565503800	5.190999938185465	5.196065
1565504400	5.190999938185465	5.1940503
1565505000	5.189000272289374	5.1940503
1565505600	5.190000282293015	5.192037
1565506200	5.183000212267527	5.193043
1565506800	5.178999818141771	5.1859937
1565507400	5.1780001622493215	5.181965
1565508000	5.1690000722165514	5.180958
1565508600	5.1690000722165514	5.1718936
1565509200	5.168000416324101	5.1718936
1565509800	5.170000082220192	5.170887
1565510400	5.173999768123566	5.1729007
1565511000	5.175000132238398	5.1769295
1565511600	5.118999926145685	5.1779366
1565512800	5.117000260249593	5.1215396
1565513400	5.106999806101991	5.119526
1565514000	5.1160002502459525	5.109455
1565514600	5.130000036185737	5.118519
1565515800	5.136000096207584	5.132618
1565516400	5.1510002462622015	5.13866
1565517000	5.151999902154651	5.153766
1565517600	5.156000296280407	5.1547728
1565518200	5.15899997218014	5.1588016
1565518800	5.164000022198345	5.1618223
1565519400	5.168000416324101	5.1668577
1565520000	5.172000102227474	5.170887
1565520600	5.164000022198345	5.1749153
1565521200	5.168000416324101	5.1668577
1565521800	5.165000032201986	5.170887
1565522400	5.167000052209269	5.1678653
1565523000	5.165000032201986	5.1698794
1565523600	5.170000082220192	5.1678653
1565524200	5.172999758119925	5.1729007
1565524800	5.172000102227474	5.175922
1565525400	5.166000042205628	5.1749153
1565526000	5.143000166233072	5.168873
1565526600	5.143000166233072	5.1457095
1565527200	5.151999902154651	5.1457095
1565527800	5.1510002462622015	5.1547728
1565528400	5.157999962176499	5.153766
1565529000	5.1599999821837805	5.1608152
1565529600	5.156000296280407	5.1628294
1565530200	5.168000416324101	5.1588016
1565530800	5.171000092223833	5.170887
1565531400	5.163000012194704	5.1739078
1565532000	5.176000142242039	5.165851
1565532600	5.173999768123566	5.1789436
1565533200	5.164000022198345	5.1769295
1565533800	5.146999852136446	5.1668577
1565534400	5.152999912158292	5.149738
1565535000	5.156000296280407	5.155781
1565535600	5.151999902154651	5.1588016
1565536200	5.139999782110958	5.1547728
1565536800	5.1249999861675315	5.142688
1565537400	5.146999852136446	5.127582
1565538000	5.155000286276766	5.149738
1565538600	5.073000174200574	5.1577945
1565539200	5.091000000154923	5.0752177
1565539800	5.087999970144001	5.0933423
1565540400	5.0900003442624735	5.090322
1565541000	5.085999950136718	5.092336
1565541600	5.084000284240627	5.088308
1565542200	5.074999840096665	5.0862947
1565542800	5.074999840096665	5.0772314
1565543400	5.067999770071177	5.0772314
1565544000	5.050000298228019	5.0701814
1565544600	5.066000104175086	5.0520577
1565545200	5.0539999841313925	5.068169
1565546400	5.0539999841313925	5.0560856
1565547000	5.071000154193292	5.0560856
1565547600	5.063000428275354	5.0732036
1565548200	5.071000154193292	5.065148
1565548800	5.067000114178727	5.0732036
1565549400	5.040999854084057	5.0691757
1565550000	5.047999924109545	5.042995
1565550600	5.018000332222693	5.0500436
1565551200	5.004000192171717	5.0198374
1565551800	5.004000192171717	5.005742
1565552400	5.001000162160794	5.005742
1565553000	4.981999972091612	5.0027213
1565553600	5.041999864087699	4.9835925
1565554200	5.013999938096937	5.0440025
1565554800	5.008999888078732	5.01581
1565555400	5.030000098155196	5.0107756
1565556000	5.040999854084057	5.0319195
1565556600	5.044000238206172	5.042995
1565557200	5.057000368253507	5.046016
1565557800	5.0539999841313925	5.0591063
1565558400	5.046999914105904	5.0560856
1565559000	5.059000034149598	5.0490365
1565559600	5.054999994135033	5.0611196
1565560200	5.052999974127751	5.057092
1565560800	5.060000044153239	5.055078
1565561400	5.059000034149598	5.062127
1565562000	5.050000298228019	5.0611196
1565562600	5.05199996412411	5.0520577
1565563200	5.0539999841313925	5.054071
1565563800	5.05199996412411	5.0560856
1565564400	5.063000428275354	5.054071
1565565000	5.059000034149598	5.065148
1565565600	5.061000054156881	5.0611196
1565566200	5.068999780074819	5.0631347
1565566800	5.065000094171445	5.0711894
1565567400	5.061000054156881	5.067162
1565568000	5.065000094171445	5.0631347
1565568600	5.061999710049331	5.067162
1565569200	5.057000368253507	5.064141
1565569800	5.058000024145957	5.0591063
1565570400	5.050000298228019	5.0601134
1565571000	5.035999804065852	5.0520577
1565571600	5.039000188187966	5.037961
1565572200	5.041999864087699	5.0409813
1565572800	5.0189999881151435	5.0440025
1565573400	5.0189999881151435	5.0208435
1565574000	5.017000322219052	5.0208435
1565574600	5.02500004813699	5.0188303
1565575200	5.008999888078732	5.0268855
1565575800	5.01599995810422	5.0107756
1565576400	4.999000142153511	5.0178237
1565577000	5.019999998118784	5.000708
1565577600	5.034000138169761	5.021851
1565578200	5.040000198191607	5.035948
1565578800	5.061999710049331	5.041989
1565579400	5.07800022421878	5.064141
1565580000	5.073999830093024	5.0802526
1565580600	5.072000164196933	5.076225
1565581200	5.067999770071177	5.0742106
1565581800	5.065000094171445	5.0701814
1565582400	5.081999910122153	5.067162
1565583000	5.093000020162206	5.08428
1565583600	5.080999900118512	5.095357
1565584200	5.087999970144001	5.0832734
1565584800	5.080999900118512	5.090322
1565585400	5.070000144189651	5.0832734
1565586000	5.073999830093024	5.0721965
1565586600	5.07800022421878	5.076225
1565587200	5.079000234222421	5.0802526
1565587800	5.087999970144001	5.0812597
1565588400	5.089000334258833	5.090322
1565589000	5.087999970144001	5.0913296
1565589600	5.093000020162206	5.090322
1565590200	5.091000000154923	5.095357
1565590800	5.091000000154923	5.0933423
1565591400	5.089000334258833	5.0933423
1565592000	5.0900003442624735	5.0913296
1565592600	5.083000274236985	5.092336
1565593200	5.079000234222421	5.0852866
1565593800	5.07800022421878	5.0812597
1565594400	5.068999780074819	5.0802526
1565595000	5.068999780074819	5.0711894
1565595600	5.067999770071177	5.0711894
1565596200	5.070000144189651	5.0701814
1565596800	5.073999830093024	5.0721965
1565597400	5.074999840096665	5.076225
1565598000	5.0189999881151435	5.0772314
1565599200	5.017000322219052	5.0208435
1565599800	5.00699986807145	5.0188303
1565600400	5.01599995810422	5.0087624
1565601000	5.034999794062211	5.0178237
1565601600	5.030000098155196	5.0369534
1565602200	5.035999804065852	5.0319195
1565602800	5.05100030823166	5.037961
1565603400	5.05199996412411	5.053064
1565604000	5.056000358249865	5.054071
1565604600	5.059000034149598	5.0580993
1565605200	5.0640000841678035	5.0611196
1565605800	5.067999770071177	5.066155
1565606400	5.072000164196933	5.0701814
1565607000	5.0640000841678035	5.0742106
1565607600	5.067999770071177	5.066155
1565608200	5.065000094171445	5.0701814
1565608800	5.067000114178727	5.067162
1565609400	5.065000094171445	5.0691757
1565610000	5.070000144189651	5.067162
1565610600	5.073000174200574	5.0721965
1565611200	5.072000164196933	5.0752177
1565611800	5.066000104175086	5.0742106
1565612400	5.043000228202531	5.068169
1565613000	5.043000228202531	5.0450096
1565613600	5.05199996412411	5.0450096
1565614200	5.05100030823166	5.054071
1565614800	5.058000024145957	5.053064
1565615400	5.060000044153239	5.0601134
1565616000	5.056000358249865	5.062127
1565616600	5.067999770071177	5.0580993
1565617200	5.071000154193292	5.0701814
1565617800	5.063000428275354	5.0732036
1565618400	5.076000204211497	5.065148
1565619000	5.073999830093024	5.0782375
1565619600	5.0640000841678035	5.076225
1565620200	5.046999914105904	5.066155
1565620800	5.052999974127751	5.0490365
1565621400	5.056000358249865	5.055078
1565622000	5.05199996412411	5.0580993
1565622600	5.040000198191607	5.054071
1565623200	5.02500004813699	5.041989
1565623800	5.046999914105904	5.0268855
1565624400	5.054999994135033	5.0490365
1565625000	5.012000272200846	5.057092
1565625600	5.008999888078732	5.0137963
1565626200	5.008999888078732	5.0107756
1565626800	4.991000062124382	5.0107756
1565627400	5.007999878075091	4.992653
1565628000	4.9930000821316645	5.009769
1565628600	4.979000296191879	4.994667
1565629200	4.99800013214987	4.9805727
1565629800	4.961000116126339	4.9997015
1565630400	4.959000096119056	4.962451
1565631000	4.97999995208433	4.9604383
1565631600	5.00699986807145	4.9815793
1565632200	5.007999878075091	5.0087624
1565632800	5.01599995810422	5.009769
1565633400	5.022000018126066	5.0178237
1565634000	5.022000018126066	5.0238647
1565634600	5.019999998118784	5.0238647
1565635200	5.014999948100579	5.021851
1565635800	5.014999948100579	5.0168166
1565636400	5.006000212178999	5.0168166
1565637000	5.005000202175358	5.0077553
1565637600	5.012000272200846	5.0067487
1565638200	5.012000272200846	5.0137963
1565638800	5.021000008122425	5.0137963
1565639400	4.9930000821316645	5.022857
1565640000	4.975999912069764	4.994667
1565640600	4.973999892062483	4.977551
1565641200	4.98999969800955	4.9755383
1565641800	4.995000102138946	4.9916463
1565642400	4.99800013214987	4.99668
1565643000	5.002999828056884	4.9997015
1565643600	5.012999928093296	5.0047345
1565645400	5.022999674018517	5.0148025
1565646000	5.027000068144273	5.024871
1565646600	5.0189999881151435	5.0288982
1565647200	5.030000098155196	5.0208435
1565647800	5.026000058140631	5.0319195
1565648400	5.027000068144273	5.0278926
1565649000	5.02500004813699	5.0288982
1565649600	5.028999734040363	5.0268855
1565650200	5.019999998118784	5.0309124
1565650800	5.01599995810422	5.021851
1565651400	5.019999998118784	5.0178237
1565652000	5.004000192171717	5.021851
1565652600	4.940999916053515	5.005742
1565653200	4.927000130113731	4.9423175
1565653800	4.920000060088243	4.928224
1565654400	4.934999856031669	4.9211783
1565655000	4.921000070091884	4.936278
1565655600	4.965000156140904	4.922185
1565656200	4.979000296191879	4.966478
1565656800	5.006000212178999	4.9805727
1565657400	4.997000122146229	5.0077553
1565658000	5.002999828056884	4.9986944
1565658600	4.988000032113459	5.0047345
1565659200	4.978000286188238	4.989633
1565659800	4.997000122146229	4.9795656
1565660400	5.001000162160794	4.9986944
1565661000	4.99800013214987	5.0027213
1565661600	5.005000202175358	4.9997015
1565662200	5.005000202175358	5.0067487
1565662800	4.995000102138946	5.0067487
1565663400	4.995000102138946	4.99668
1565664000	4.986000012106176	4.99668
1565664600	4.9890000421171	4.987619
1565665200	4.9930000821316645	4.9906397
1565665800	4.988000032113459	4.994667
1565666400	4.969999852047918	4.989633
1565667000	4.975999912069764	4.9715114
1565667600	4.978000286188238	4.977551
1565668200	4.987000022109817	4.9795656
1565668800	4.9930000821316645	4.9886265
1565669400	4.99800013214987	4.994667
1565670000	5.018000332222693	4.9997015
1565670600	5.02500004813699	5.0198374
1565671200	5.034000138169761	5.0268855
1565671800	5.005000202175358	5.035948
1565672400	5.017000322219052	5.0067487
1565673000	5.05199996412411	5.0188303
1565673600	5.035999804065852	5.054071
1565674200	5.046999914105904	5.037961
1565674800	5.054999994135033	5.0490365
1565675400	5.054999994135033	5.057092
1565676000	5.073999830093024	5.057092
1565676600	5.074999840096665	5.076225
1565677200	5.061000054156881	5.0772314
1565677800	5.05199996412411	5.0631347
1565678400	5.077000214215139	5.054071
1565679000	5.065000094171445	5.0792456
1565679600	5.043000228202531	5.067162
1565680200	5.039000188187966	5.0450096
1565680800	5.0280000781479135	5.0409813
1565681400	5.039000188187966	5.0299053
1565682000	5.033000128166119	5.0409813
1565682600	5.018000332222693	5.0349407
1565683200	5.084000284240627	5.0198374
1565683800	5.094000030165847	5.0862947
1565684400	5.085999950136718	5.0963645
1565685000	5.086999960140359	5.088308
1565685600	5.065000094171445	5.089315
1565686200	5.050000298228019	5.067162
1565686800	5.040000198191607	5.0520577
1565687400	5.034999794062211	5.041989
1565688000	5.030000098155196	5.0369534
1565688600	5.028999734040363	5.0319195
1565689200	5.022999674018517	5.0309124
1565689800	4.994000092135305	5.024871
1565690400	4.994000092135305	4.9956737
1565691000	4.9930000821316645	4.9956737
1565691600	4.991000062124382	4.994667
1565692200	5.012999928093296	4.992653
1565692800	5.017000322219052	5.0148025
1565693400	5.012999928093296	5.0188303
1565694000	5.011000262197205	5.0148025
1565694600	4.9930000821316645	5.0127897
1565695200	4.9310001701282955	4.994667
1565695800	4.921000070091884	4.932251
1565696400	4.933000190135577	4.922185
1565697000	4.936999876038951	4.9342647
1565697600	4.975999912069764	4.9382906
1565698200	4.988000032113459	4.977551
1565698800	4.979000296191879	4.989633
1565699400	5.00699986807145	4.9805727
1565700000	4.997000122146229	5.0087624
1565700600	4.99800013214987	4.9986944
1565701200	4.995000102138946	4.9997015
1565701800	5.001000162160794	4.99668
1565702400	5.031000108158837	5.0027213
1565703000	5.01599995810422	5.0329266
1565704200	5.012000272200846	5.0178237
1565704800	5.02400039224454	5.0137963
1565705400	5.033000128166119	5.0258784
1565706000	5.027000068144273	5.0349407
1565706600	5.034999794062211	5.0288982
1565707200	5.038000178184325	5.0369534
1565707800	5.05199996412411	5.039975
1565708400	5.05100030823166	5.054071
1565709000	5.048999934113186	5.053064
1565709600	5.056000358249865	5.0510507
1565710200	5.063000428275354	5.0580993
1565710800	5.067999770071177	5.065148
1565711400	5.073000174200574	5.0701814
1565712000	5.091000000154923	5.0752177
1565712600	5.087999970144001	5.0933423
1565713200	5.0900003442624735	5.090322
1565713800	5.085999950136718	5.092336
1565714400	5.084000284240627	5.088308
1565715000	5.074999840096665	5.0862947
1565715600	5.074999840096665	5.0772314
1565716200	5.067999770071177	5.0772314
1565716800	5.050000298228019	5.0701814
1565717400	5.066000104175086	5.0520577
1565718000	5.061000054156881	5.068169
1565718600	5.0539999841313925	5.0631347
1565719800	5.071000154193292	5.0560856
1565720400	5.063000428275354	5.0732036
1565721000	5.071000154193292	5.065148
1565721600	5.067000114178727	5.0732036
1565722200	5.047999924109545	5.0691757
1565723400	5.018000332222693	5.0500436
1565724000	5.004000192171717	5.0198374
1565724600	5.004000192171717	5.005742
1565725200	5.001000162160794	5.005742
1565725800	4.981999972091612	5.0027213
1565726400	5.041999864087699	4.9835925
1565727000	5.008999888078732	5.0440025
1565728200	5.030000098155196	5.0107756
1565728800	5.040999854084057	5.0319195
1565729400	5.044000238206172	5.042995
1565730000	5.057000368253507	5.046016
1565730600	5.0539999841313925	5.0591063
1565731200	5.046999914105904	5.0560856
1565731800	5.059000034149598	5.0490365
1565732400	5.054999994135033	5.0611196
1565733000	5.052999974127751	5.057092
1565733600	5.060000044153239	5.055078
1565734200	5.059000034149598	5.062127
1565734800	5.050000298228019	5.0611196
1565735400	5.05199996412411	5.0520577
1565736000	5.0539999841313925	5.054071
1565736600	5.05199996412411	5.0560856
1565737200	5.063000428275354	5.054071
1565737800	5.059000034149598	5.065148
1565738400	5.061000054156881	5.0611196
1565739000	5.068999780074819	5.0631347
1565739600	5.065000094171445	5.0711894
1565740200	5.061000054156881	5.067162
1565740800	5.065000094171445	5.0631347
1565741400	5.061999710049331	5.067162
1565742000	5.057000368253507	5.064141
1565742600	5.058000024145957	5.0591063
1565743200	5.050000298228019	5.0601134
1565743800	5.035999804065852	5.0520577
1565744400	5.039000188187966	5.037961
1565745000	5.041999864087699	5.0409813
1565745600	5.0189999881151435	5.0440025
1565746200	5.0189999881151435	5.0208435
1565746800	5.017000322219052	5.0208435
1565747400	5.02500004813699	5.0188303
1565748000	5.008999888078732	5.0268855
1565748600	5.01599995810422	5.0107756
1565749200	4.999000142153511	5.0178237
1565749800	5.019999998118784	5.000708
1565750400	5.034000138169761	5.021851
1565751000	5.040000198191607	5.035948
1565751600	5.061999710049331	5.041989
1565752200	5.07800022421878	5.064141
1565752800	5.073999830093024	5.0802526
1565753400	5.072000164196933	5.076225
1565754000	5.067999770071177	5.0742106
1565754600	5.065000094171445	5.0701814
1565755200	5.081999910122153	5.067162
1565755800	5.093000020162206	5.08428
1565756400	5.080999900118512	5.095357
1565757000	5.087999970144001	5.0832734
1565757600	5.080999900118512	5.090322
1565758200	5.070000144189651	5.0832734
1565758800	5.073999830093024	5.0721965
1565759400	5.07800022421878	5.076225
1565760000	5.079000234222421	5.0802526
1565760600	5.087999970144001	5.0812597
1565761200	5.089000334258833	5.090322
1565761800	5.087999970144001	5.0913296
1565762400	5.093000020162206	5.090322
1565763000	5.091000000154923	5.095357
1565763600	5.091000000154923	5.0933423
1565764200	5.089000334258833	5.0933423
1565764800	5.059000034149598	5.0913296
1565778000	5.0640000841678035	5.0611196
1565778600	5.067999770071177	5.066155
1565779200	5.072000164196933	5.0701814
1565779800	5.0640000841678035	5.0742106
1565780400	5.067999770071177	5.066155
1565781000	5.065000094171445	5.0701814
1565781600	5.067000114178727	5.067162
1565782200	5.065000094171445	5.0691757
1565782800	5.070000144189651	5.067162
1565783400	5.073000174200574	5.0721965
1565784000	5.072000164196933	5.0752177
1565784600	5.066000104175086	5.0742106
1565785200	5.043000228202531	5.068169
1565785800	5.043000228202531	5.0450096
1565786400	5.05199996412411	5.0450096
1565787000	5.05100030823166	5.054071
1565787600	5.058000024145957	5.053064
1565788200	5.060000044153239	5.0601134
1565788800	5.056000358249865	5.062127
1565789400	5.067999770071177	5.0580993
1565790000	5.071000154193292	5.0701814
1565790600	5.063000428275354	5.0732036
1565791200	5.076000204211497	5.065148
1565791800	5.073999830093024	5.0782375
1565792400	5.0640000841678035	5.076225
1565793000	5.046999914105904	5.066155
1565793600	5.052999974127751	5.0490365
1565794200	5.056000358249865	5.055078
1565794800	5.05199996412411	5.0580993
1565795400	5.040000198191607	5.054071
1565796000	5.02500004813699	5.041989
1565796600	5.046999914105904	5.0268855
1565797200	5.054999994135033	5.0490365
1565797800	5.012000272200846	5.057092
1565798400	5.008999888078732	5.0137963
1565799000	5.008999888078732	5.0107756
1565799600	4.991000062124382	5.0107756
1565800200	5.007999878075091	4.992653
1565800800	4.9930000821316645	5.009769
1565801400	4.979000296191879	4.994667
1565802000	4.99800013214987	4.9805727
1565802600	4.961000116126339	4.9997015
1565803200	4.959000096119056	4.962451
1565803800	4.97999995208433	4.9604383
1565804400	5.00699986807145	4.9815793
1565805000	5.007999878075091	5.0087624
1565805600	5.01599995810422	5.009769
1565806200	5.022000018126066	5.0178237
1565806800	5.022000018126066	5.0238647
1565807400	5.019999998118784	5.0238647
1565808000	5.014999948100579	5.021851
1565808600	5.014999948100579	5.0168166
1565809200	5.006000212178999	5.0168166
1565809800	5.005000202175358	5.0077553
1565810400	5.012000272200846	5.0067487
1565811000	5.012000272200846	5.0137963
1565811600	5.021000008122425	5.0137963
1565812200	4.9930000821316645	5.022857
1565812800	4.975999912069764	4.994667
1565813400	4.973999892062483	4.977551
1565814000	4.98999969800955	4.9755383
1565814600	4.995000102138946	4.9916463
1565815200	4.99800013214987	4.99668
1565815800	5.002999828056884	4.9997015
1565816400	4.982999982095253	5.0047345
1565817000	5.008999888078732	4.984599
1565817600	5.012999928093296	5.0107756
1565818200	5.022999674018517	5.0148025
1565818800	5.027000068144273	5.024871
1565819400	5.0189999881151435	5.0288982
1565820000	5.030000098155196	5.0208435
1565820600	5.026000058140631	5.0319195
1565821200	5.027000068144273	5.0278926
1565821800	5.02500004813699	5.0288982
1565822400	5.028999734040363	5.0268855
1565823000	5.019999998118784	5.0309124
1565823600	5.01599995810422	5.021851
1565824200	5.019999998118784	5.0178237
1565824800	5.004000192171717	5.021851
1565825400	4.940999916053515	5.005742
1565826000	4.927000130113731	4.9423175
1565826600	4.920000060088243	4.928224
1565827200	4.934999856031669	4.9211783
1565827800	4.921000070091884	4.936278
1565828400	4.965000156140904	4.922185
1565829000	4.979000296191879	4.966478
1565829600	5.006000212178999	4.9805727
1565830200	4.997000122146229	5.0077553
1565830800	5.002999828056884	4.9986944
1565831400	4.988000032113459	5.0047345
1565832000	4.978000286188238	4.989633
1565832600	4.997000122146229	4.9795656
1565833200	5.001000162160794	4.9986944
1565833800	4.99800013214987	5.0027213
1565834400	5.005000202175358	4.9997015
1565835000	5.005000202175358	5.0067487
1565835600	4.995000102138946	5.0067487
1565836200	4.995000102138946	4.99668
1565836800	4.986000012106176	4.99668
1565837400	4.9890000421171	4.987619
1565838000	4.9930000821316645	4.9906397
1565838600	4.988000032113459	4.994667
1565839200	4.969999852047918	4.989633
1565839800	4.975999912069764	4.9715114
1565840400	4.978000286188238	4.977551
1565841000	4.987000022109817	4.9795656
1565841600	4.9930000821316645	4.9886265
1565842200	4.99800013214987	4.994667
1565842800	5.018000332222693	4.9997015
1565843400	5.02500004813699	5.0198374
1565844000	5.034000138169761	5.0268855
1565844600	5.005000202175358	5.035948
1565845200	5.017000322219052	5.0067487
1565845800	5.05199996412411	5.0188303
1565846400	5.035999804065852	5.054071
1565847000	5.046999914105904	5.037961
1565847600	5.054999994135033	5.0490365
1565848200	5.054999994135033	5.057092
1565848800	5.073999830093024	5.057092
1565849400	5.074999840096665	5.076225
1565850000	5.061000054156881	5.0772314
1565850600	5.05199996412411	5.0631347
1565851200	5.077000214215139	5.054071
1565851800	5.065000094171445	5.0792456
1565852400	5.043000228202531	5.067162
1565853000	5.039000188187966	5.0450096
1565853600	5.0280000781479135	5.0409813
1565854200	5.039000188187966	5.0299053
1565854800	5.033000128166119	5.0409813
1565855400	5.018000332222693	5.0349407
1565856000	5.094000030165847	5.0198374
1565857200	5.085999950136718	5.0963645
1565857800	5.086999960140359	5.088308
1565858400	5.065000094171445	5.089315
1565859000	5.040000198191607	5.067162
1565860200	5.034999794062211	5.041989
1565860800	5.030000098155196	5.0369534
1565861400	5.028999734040363	5.0319195
1565862000	5.022999674018517	5.0309124
1565862600	4.994000092135305	5.024871
1565863200	4.994000092135305	4.9956737
1565863800	4.9930000821316645	4.9956737
1565864400	4.991000062124382	4.994667
1565865000	5.012999928093296	4.992653
1565865600	5.017000322219052	5.0148025
1565866200	5.012999928093296	5.0188303
1565866800	5.011000262197205	5.0148025
1565867400	4.9930000821316645	5.0127897
1565868000	4.9310001701282955	4.994667
1565868600	4.921000070091884	4.932251
1565869200	4.933000190135577	4.922185
1565869800	4.936999876038951	4.9342647
1565870400	4.975999912069764	4.9382906
1565871000	4.988000032113459	4.977551
1565871600	4.979000296191879	4.989633
1565872200	5.00699986807145	4.9805727
1565872800	4.997000122146229	5.0087624
1565873400	4.99800013214987	4.9986944
1565874000	4.995000102138946	4.9997015
1565874600	5.001000162160794	4.99668
1565875200	5.031000108158837	5.0027213
1565875800	5.018000332222693	5.0329266
1565876400	5.01599995810422	5.0198374
1565877000	5.012000272200846	5.0178237
1565877600	5.02400039224454	5.0137963
1565878200	5.033000128166119	5.0258784
1565878800	5.027000068144273	5.0349407
1565879400	5.034999794062211	5.0288982
1565880000	5.038000178184325	5.0369534
1565880600	5.05199996412411	5.039975
1565881200	5.05100030823166	5.054071
1565881800	5.048999934113186	5.053064
1565882400	5.056000358249865	5.0510507
1565883000	5.063000428275354	5.0580993
1565883600	5.067999770071177	5.065148
1565884200	5.172999758119925	5.0701814
1565884800	5.190999938185465	5.175922
1565885400	5.188000262285732	5.1940503
1565886000	5.190000282293015	5.1910295
1565886600	5.1859998881672595	5.193043
1565887200	5.184000222271168	5.189015
1565887800	5.175000132238398	5.1870008
1565888400	5.175000132238398	5.1779366
1565889000	5.168000416324101	5.1779366
1565889600	5.150000236258561	5.170887
1565890200	5.166000042205628	5.1527596
1565890800	5.1609999921874214	5.168873
1565891400	5.153999922161934	5.1638365
1565892000	5.153999922161934	5.156787
1565892600	5.171000092223833	5.156787
1565893200	5.163000012194704	5.1739078
1565893800	5.171000092223833	5.165851
1565894400	5.167000052209269	5.1739078
1565895000	5.140999792114599	5.1698794
1565895600	5.147999862140087	5.1436944
1565896200	5.118000270253234	5.150745
1565896800	5.104000130202259	5.120533
1565897400	5.104000130202259	5.1064343
1565898000	5.100999746080144	5.1064343
1565898600	5.081999910122153	5.1034117
1565899200	5.1420001562294315	5.08428
1565899800	5.113999876127479	5.1447024
1565900400	5.109000180220464	5.1165047
1565901000	5.130000036185737	5.1114697
1565901600	5.140999792114599	5.132618
1565902200	5.144000176236713	5.1436944
1565902800	5.156999952172857	5.146716
1565903400	5.153999922161934	5.159808
1565904000	5.146999852136446	5.156787
1565904600	5.15899997218014	5.149738
1565905200	5.155000286276766	5.1618223
1565905800	5.152999912158292	5.1577945
1565906400	5.1599999821837805	5.155781
1565907000	5.15899997218014	5.1628294
1565907600	5.150000236258561	5.1618223
1565908200	5.151999902154651	5.1527596
1565908800	5.153999922161934	5.1547728
1565909400	5.151999902154651	5.156787
1565910000	5.163000012194704	5.1547728
1565910600	5.15899997218014	5.165851
1565911200	5.1609999921874214	5.1618223
1565911800	5.1690000722165514	5.1638365
1565912400	5.165000032201986	5.1718936
1565913000	5.1609999921874214	5.1678653
1565913600	5.165000032201986	5.1638365
1565914200	5.162000356302254	5.1678653
1565914800	5.156999952172857	5.1648445
1565915400	5.157999962176499	5.159808
1565916000	5.150000236258561	5.1608152
1565916600	5.136000096207584	5.1527596
1565917200	5.139000126218508	5.13866
1565917800	5.1420001562294315	5.141681
1565918400	5.118999926145685	5.1447024
1565919000	5.118999926145685	5.1215396
1565919600	5.1249999861675315	5.1215396
1565920800	5.109000180220464	5.127582
1565921400	5.1160002502459525	5.1114697
1565922000	5.0990000801840525	5.118519
1565922600	5.119999936149326	5.1013985
1565923200	5.1339997220891105	5.1225467
1565923800	5.139999782110958	5.136645
1565924400	5.162000356302254	5.142688
1565925000	5.1780001622493215	5.1648445
1565925600	5.173999768123566	5.180958
1565926200	5.172000102227474	5.1769295
1565926800	5.168000416324101	5.1749153
1565927400	5.165000032201986	5.170887
1565928000	5.182000202263886	5.1678653
1565928600	5.192999958192748	5.184986
1565929200	5.181000192260245	5.196065
1565929800	5.188000262285732	5.183979
1565930400	5.181000192260245	5.1910295
1565931000	5.170000082220192	5.183979
1565931600	5.173999768123566	5.1729007
1565932200	5.1780001622493215	5.1769295
1565932800	5.178999818141771	5.180958
1565933400	5.188000262285732	5.181965
1565934000	5.189000272289374	5.1910295
1565934600	5.188000262285732	5.192037
1565935200	5.192999958192748	5.1910295
1565935800	5.190999938185465	5.196065
1565936400	5.190999938185465	5.1940503
1565937000	5.189000272289374	5.1940503
1565937600	5.190000282293015	5.192037
1565938200	5.183000212267527	5.193043
1565938800	5.178999818141771	5.1859937
1565939400	5.1780001622493215	5.181965
1565940000	5.1690000722165514	5.180958
1565940600	5.1690000722165514	5.1718936
1565941200	5.168000416324101	5.1718936
1565941800	5.170000082220192	5.170887
1565942400	5.173999768123566	5.1729007
1565943000	5.175000132238398	5.1769295
1565943600	5.118999926145685	5.1779366
1565944800	5.117000260249593	5.1215396
1565945400	5.106999806101991	5.119526
1565946000	5.1160002502459525	5.109455
1565946600	5.135000440315134	5.118519
1565947200	5.130000036185737	5.137653
1565947800	5.136000096207584	5.132618
1565948400	5.1510002462622015	5.13866
1565949000	5.151999902154651	5.153766
1565949600	5.156000296280407	5.1547728
1565950200	5.15899997218014	5.1588016
1565950800	5.164000022198345	5.1618223
1565951400	5.168000416324101	5.1668577
1565952000	5.172000102227474	5.170887
1565952600	5.164000022198345	5.1749153
1565953200	5.168000416324101	5.1668577
1565953800	5.165000032201986	5.170887
1565954400	5.167000052209269	5.1678653
1565955000	5.165000032201986	5.1698794
1565955600	5.170000082220192	5.1678653
1565956200	5.172000102227474	5.1729007
1565957400	5.166000042205628	5.1749153
1565958000	5.143000166233072	5.168873
1565958600	5.143000166233072	5.1457095
1565959200	5.151999902154651	5.1457095
1565959800	5.1510002462622015	5.1547728
1565960400	5.157999962176499	5.153766
1565961000	5.1599999821837805	5.1608152
1565961600	5.156000296280407	5.1628294
1565962200	5.168000416324101	5.1588016
1565962800	5.171000092223833	5.170887
1565963400	5.163000012194704	5.1739078
1565964000	5.176000142242039	5.165851
1565964600	5.173999768123566	5.1789436
1565965200	5.164000022198345	5.1769295
1565965800	5.146999852136446	5.1668577
1565966400	5.152999912158292	5.149738
1565967000	5.156000296280407	5.155781
1565967600	5.151999902154651	5.1588016
1565968200	5.139999782110958	5.1547728
1565968800	5.1249999861675315	5.142688
1565969400	5.146999852136446	5.127582
1565970000	5.155000286276766	5.149738
1565970600	5.073000174200574	5.1577945
1565971200	5.091000000154923	5.0752177
1565971800	5.087999970144001	5.0933423
1565972400	5.0900003442624735	5.090322
1565973000	5.085999950136718	5.092336
1565973600	5.084000284240627	5.088308
1565974200	5.074999840096665	5.0862947
1565974800	5.074999840096665	5.0772314
1565975400	5.067999770071177	5.0772314
1565976000	5.050000298228019	5.0701814
1565976600	5.066000104175086	5.0520577
1565977200	5.061000054156881	5.068169
1565977800	5.0539999841313925	5.0631347
1565978400	5.0539999841313925	5.0560856
1565979000	5.071000154193292	5.0560856
1565979600	5.063000428275354	5.0732036
1565980200	5.071000154193292	5.065148
1565980800	5.067000114178727	5.0732036
1565981400	5.040999854084057	5.0691757
1565982000	5.047999924109545	5.042995
1565982600	5.018000332222693	5.0500436
1565983200	5.004000192171717	5.0198374
1565983800	5.004000192171717	5.005742
1565984400	5.001000162160794	5.005742
1565985000	4.981999972091612	5.0027213
1565985600	5.041999864087699	4.9835925
1565986200	5.013999938096937	5.0440025
1565986800	5.008999888078732	5.01581
1565987400	5.030000098155196	5.0107756
1565988000	5.040999854084057	5.0319195
1565988600	5.044000238206172	5.042995
1565989200	5.057000368253507	5.046016
1565989800	5.0539999841313925	5.0591063
1565990400	5.046999914105904	5.0560856
1565991000	5.059000034149598	5.0490365
1565991600	5.054999994135033	5.0611196
1565992200	5.052999974127751	5.057092
1565992800	5.060000044153239	5.055078
1565993400	5.059000034149598	5.062127
1565994000	5.050000298228019	5.0611196
1565994600	5.0539999841313925	5.0520577
1565995800	5.05199996412411	5.0560856
1565996400	5.063000428275354	5.054071
1565997000	5.059000034149598	5.065148
1565997600	5.061000054156881	5.0611196
1565998200	5.068999780074819	5.0631347
1565998800	5.065000094171445	5.0711894
1565999400	5.065000094171445	5.067162
1566000600	5.057000368253507	5.067162
1566001800	5.058000024145957	5.0591063
1566002400	5.050000298228019	5.0601134
1566003000	5.035999804065852	5.0520577
1566003600	5.039000188187966	5.037961
[truncated: 10,587 more rows]
