# Supplementary material for: A novel dissolved oxygen prediction model based on enhanced semi-naive Bayes for ocean ranches in northeast China
Source: PeerJ Comput Sci. 2021 Jun 11;7:e591. doi: 10.7717/peerj-cs.591 (PMC8205303; doi:10.7717/peerj-cs.591)
Supplement: Supplemental Information 1 — Source code for prediction algorithms built in Go, and source code for comparison algorithms and other related methods built in Python. [file peerj-cs-07-591-s001.zip › packet/Result-lstm/Result-LSTM-1-4.csv]

1564266600	4.197000263790706	4.331823
1564267200	4.252999761661036	4.245779
1564267800	4.173999679595768	4.3018
1564268400	4.107999727577834	4.222778
1564269000	4.037000079652886	4.156804
1564269600	4.10200037577837	4.085879
1564270200	4.140000047694351	4.15081
1564270800	4.165999953677829	4.1887865
1564271400	4.190000193765218	4.214779
1564272000	4.257000155786792	4.238778
1564272600	4.290000131795759	4.305803
1564273200	4.2790000217557065	4.3388295
1564273800	4.421000025827985	4.32782
1564274400	4.290999787688209	4.4700317
1564275000	4.249000075757663	4.33983
1564275600	4.3060002918540174	4.2977977
1564276200	4.353000053802769	4.3548465
1564276800	4.3410002878702665	4.401908
1564277400	4.425000419953741	4.3898907
1564278000	4.3490000137882046	4.474041
1564278600	4.301000241835812	4.397902
1564279200	4.322000097801085	4.349841
1564279800	4.293000161806682	4.370865
1564280400	4.257000155786792	4.3418326
1564281000	4.353000053802769	4.305803
1564281600	4.426000075846191	4.401908
1564282200	4.376999939778965	4.475043
1564282800	4.493000037867765	4.4259467
1564283400	4.326000137815649	4.542206
1564284000	4.392000089833583	4.3748703
1564284600	4.403999855766085	4.4409747
1564285200	4.372000243871951	4.4529967
1564285800	4.433000145871679	4.420939
1564286400	4.329999823719023	4.482058
1564287000	4.552999929863852	4.3788753
1564287600	4.452999991833311	4.6023827
1564288200	4.537000123916785	4.5021043
1564288800	4.498000087885972	4.5863333
1564289400	4.572000119933034	4.5472193
1564290000	4.670000037956293	4.621445
1564290600	4.7820000960305284	4.719809
1564291200	4.688000218021834	4.83231
1564291800	4.55000025396412	4.737884
1564292400	4.597000015912871	4.599374
1564293000	4.571000109929393	4.646531
1564293600	4.534999749798311	4.620442
1564294200	4.426000075846191	4.5843267
1564294800	4.456999677736684	4.475043
1564295400	4.419000359931894	4.506113
1564296000	4.4640004559845545	4.468028
1564296600	4.51499990383668	4.513131
1564297200	4.6050000959420005	4.5642676
1564297800	4.565000049907546	4.6545596
1564298400	4.581999865858254	4.6144223
1564299000	4.415999975809779	4.6314793
1564299600	4.567000069914828	4.4650216
1564300200	4.493000037867765	4.6164293
1564300800	4.529000043887656	4.542206
1564301400	4.578000179954881	4.578309
1564302000	4.7110000939943895	4.6274652
1564302600	4.684999833899719	4.760983
1564303200	4.70300001396526	4.734871
1564303800	4.688000218021834	4.752948
1564304400	4.633000021932762	4.737884
1564305000	4.603000075934719	4.6826634
1564305600	4.6320000119291205	4.6525526
1564306200	4.67600009797814	4.6816597
1564306800	4.696999953943413	4.7258344
1564307400	4.731999949959662	4.746922
1564308000	4.614999841867221	4.782076
1564308600	4.540999809820159	4.664596
1564309200	4.435000165878961	4.590345
1564309800	4.59499999590559	4.484062
1564310400	4.520999963858527	4.6445246
1564311000	4.602000420042269	4.570285
1564311600	4.592999975898307	4.65155
1564312200	4.495000057875048	4.642517
1564312800	4.441999881793258	4.5442114
1564313400	4.294000171810324	4.491078
1564314000	4.435000165878961	4.3428335
1564314600	4.478000241924339	4.484062
1564315200	4.535999759801952	4.527166
1564315800	4.363999809731631	4.5853295
1564316400	4.498000087885972	4.4129257
1564317000	4.602000420042269	4.5472193
1564317600	4.662000312038355	4.65155
1564318200	4.43400015587532	4.7117777
1564318800	4.620999901889068	4.48306
1564319400	4.5700000999257515	4.670618
1564320000	4.601000055927436	4.6194386
1564320600	4.543000183938632	4.6505456
1564321200	4.468999797780378	4.592352
1564321800	4.4730001919061335	4.5181427
1564322400	4.59499999590559	4.5221534
1564323000	4.527000023880373	4.6445246
1564323600	4.552999929863852	4.5763025
1564324200	4.529000043887656	4.6023827
1564324800	4.494000047871407	4.578309
1564325400	4.5419998198238	4.5432086
1564326000	4.390999725718751	4.591348
1564326600	4.397999795744239	4.4399724
1564327200	4.501000117896894	4.4469852
1564327800	4.456000021844234	4.550228
1564328400	4.4020001898699945	4.505111
1564329600	4.469999807784019	4.450994
1564330200	4.374999919771684	4.5191455
1564330800	4.492000027864124	4.423944
1564331400	4.501999773789345	4.541203
1564332000	4.363000153839181	4.551231
1564332600	4.295000181813965	4.411924
1564333200	4.456999677736684	4.343835
1564333800	4.408999905784291	4.506113
1564334400	4.343999963769999	4.458007
1564335000	4.337999903748152	4.3928943
1564335600	4.316000037779237	4.386886
1564336200	4.379000313897439	4.3648577
1564336800	4.361000133831898	4.4279513
1564337400	4.427000085849832	4.4099207
1564338000	4.513000237940588	4.476045
1564338600	4.539000143924067	4.562262
1564339200	4.455000011840593	4.5883393
1564339800	4.405000219880917	4.504109
1564340400	4.534999749798311	4.4539995
1564341000	4.313000361879506	4.5843267
1564341600	4.422000035831626	4.361855
1564342200	4.409999915787933	4.471034
1564342800	4.321000087797444	4.459009
1564343400	4.23799996571761	4.369864
1564344000	4.333000207841137	4.2867913
1564344600	4.389000059822659	4.38188
1564345200	4.372000243871951	4.4379683
1564345800	4.339000267862984	4.420939
1564346400	4.171000003696036	4.387888
1564347000	4.313000361879506	4.2197785
1564347600	4.290000131795759	4.361855
1564348200	4.32700014781929	4.3388295
1564348800	4.207000009715926	4.375871
1564349400	4.090000255734676	4.25578
1564350000	4.40799989578065	4.1388187
1564350600	4.465000111877004	4.457005
1564351200	4.274000325848692	4.5141335
1564351800	4.353000053802769	4.3228154
1564352400	4.366000183850104	4.401908
1564353000	4.293000161806682	4.414929
1564353600	4.310999987761032	4.3418326
1564354200	4.2969998477100555	4.3598514
1564354800	4.230000239799672	4.345836
1564355400	4.360000123828257	4.278788
1564356000	4.330999833722664	4.4089193
1564356600	4.25500013577951	4.379876
1564357200	4.26499988170473	4.303801
1564357800	4.196000253787064	4.313808
1564358400	4.18400013374337	4.2447786
1564359000	4.425000419953741	4.2327776
1564359600	4.204999989708644	4.474041
1564360200	4.136000361790978	4.2537804
1564360800	4.120999857625169	4.1847887
1564361400	3.977999843549249	4.1697965
1564362000	3.91599993154588	4.026976
1564362600	4.052000229707503	3.9651136
1564363200	4.030000363738589	4.100859
1564363800	3.980000217667723	4.078889
1564364400	3.878000259629899	4.028972
1564365000	4.028999999623757	3.9272168
1564365600	3.935000121615062	4.0778894
1564366200	4.00400010364392	3.9840682
1564366800	4.033000039638321	4.052929
1564367400	4.278000011752066	4.081884
1564368000	4.3060002918540174	4.326818
1564368600	4.202999969701361	4.3548465
1564369200	4.31800005778652	4.2517796
1564369800	4.395000119844506	4.36686
1564370400	4.403999855766085	4.4439797
1564371000	4.515999913840321	4.4529967
1564371600	4.466000121880645	4.5652704
1564372200	4.403999855766085	4.5151353
1564372800	4.401000179866353	4.4529967
1564373400	4.221000149766902	4.4499917
1564374000	4.362000143835539	4.269784
1564374600	4.370999879757119	4.4109225
1564375200	4.467000131884287	4.419937
1564375800	4.328000157822932	4.516138
1564376400	4.368000203857386	4.376873
1564377000	4.413000299910047	4.416932
1564377600	4.23799996571761	4.462016
1564378200	4.0770001256873405	4.2867913
1564378800	4.271999951730218	4.125831
1564379400	4.243000015735816	4.320813
1564380000	4.315000027775596	4.291794
1564380600	4.500000107893253	4.3638563
1564381200	4.3240001178083665	4.549225
1564381800	4.2620002058049975	4.3728676
1564382400	4.28200005176663	4.3108063
1564383000	4.427000085849832	4.330822
1564383600	4.351000033795486	4.476045
1564384200	4.369999869753477	4.3999047
1564384800	4.421000025827985	4.418935
1564385400	4.377999949782606	4.4700317
1564386000	4.3230001078047255	4.426949
1564386600	4.097000325760164	4.371866
1564387200	4.2270002097887485	4.1458135
1564387800	4.043000139674733	4.275787
1564388400	4.2440000257394574	4.0918703
1564389000	4.2440000257394574	4.2927947
1564389600	4.267000255823204	4.2927947
1564390200	4.231999905695764	4.3158097
1564390800	4.387000039815377	4.2807884
1564391400	4.35400006380641	4.4359646
1564392000	4.381999989797171	4.4029098
1564392600	4.462999737758531	4.430956
1564393200	4.4290001058571145	4.512128
1564393800	4.369999869753477	4.4780493
1564394400	4.359000113824616	4.418935
1564395000	4.38000032390108	4.4079175
1564395600	4.196000253787064	4.428953
1564396200	4.347000347892113	4.2447786
1564396800	4.454000001836952	4.3958993
1564397400	4.40799989578065	4.503106
1564398000	4.474000201909774	4.457005
1564398600	4.372000243871951	4.523156
1564399200	4.413999955802497	4.420939
1564399800	4.3490000137882046	4.4630175
1564400400	4.384000009804454	4.397902
1564401000	4.4109999257915735	4.4329596
1564401600	4.329000167826573	4.460011
1564402200	4.33599988374087	4.3778744
1564402800	4.614999841867221	4.3848834
1564403400	4.408999905784291	4.664596
1564404000	4.044000149678374	4.458007
1564404600	4.191999859661308	4.0928693
1564405200	4.519999953854885	4.240778
1564405800	4.488999997853201	4.569282
1564406400	4.399000159859071	4.538195
1564407000	4.280000385870538	4.4479876
1564407600	4.269000275830486	4.3288207
1564408200	4.297999857713697	4.3178115
1564408800	4.169999993692395	4.346837
1564409400	4.151000157734404	4.2187786
1564410000	4.1999999396904375	4.1997833
1564410600	4.290999787688209	4.2487793
1564411200	4.263000215808639	4.33983
1564411800	4.074000095676418	4.311807
1564412400	4.251000095764946	4.122834
1564413000	4.258999821682884	4.2997985
1564413600	3.948999907554847	4.307804
1564414200	3.79000008753186	3.9980354
1564414800	3.989000307700493	3.8395061
1564416000	3.7860000475172955	4.0379558
1564416600	3.6210001674724612	3.835521
1564417200	3.4830002034147474	3.6712615
1564417800	3.424999977314752	3.534064
1564418400	3.8180000135226213	3.4764488
1564419000	3.838000213595444	3.867406
1564419600	4.08599986160892	3.8873396
1564420200	3.802999863468004	4.1348224
1564420800	4.18400013374337	3.8524582
1564421400	4.334000217844778	4.2327776
1564422000	4.243000015735816	4.3828807
1564422600	3.997000033618431	4.291794
1564423200	4.208000373830758	4.045941
1564423800	4.285000081777553	4.256781
1564424400	4.113000131707231	4.3338246
1564425000	4.173999679595768	4.1618013
1564425600	4.223000169774184	4.222778
1564426200	4.192999869664949	4.271785
1564426800	4.113000131707231	4.241778
1564427400	4.275000335852333	4.1618013
1564428000	4.260000185797716	4.3238163
1564428600	4.295000181813965	4.308805
1564429200	4.002000083636637	4.343835
1564429800	4.018000243694895	4.0509324
1564430400	4.25500013577951	4.0669065
1564431000	4.236999955713969	4.303801
1564431600	4.204999989708644	4.285791
1564432200	4.284000071773912	4.2537804
1564432800	4.340000277866626	4.3328238
1564433400	4.353000053802769	4.3888893
1564434000	4.248000065754022	4.401908
1564434600	4.258999821682884	4.2967963
1564435200	4.256000145783151	4.307804
1564435800	4.188000173757935	4.3048015
1564436400	4.153999833634136	4.236778
1564437000	4.043000139674733	4.2027817
1564437600	4.269999931722936	4.0918703
1564438200	4.224999835670276	4.318812
1564438800	4.321000087797444	4.273785
1564439400	4.258999821682884	4.369864
1564440000	4.142000421812824	4.307804
1564440600	4.132999977668863	4.190787
1564441200	4.145000097712557	4.1817894
1564441800	4.0850002057164705	4.193785
1564442400	4.272999961733859	4.1338234
1564443000	4.137000017683428	4.321814
1564443600	4.191999859661308	4.185788
1564444200	4.169000337799944	4.240778
1564444800	4.162000267774457	4.217779
1564445400	4.027999989620116	4.2107806
1564446000	4.173000023703318	4.076892
1564446600	4.153999833634136	4.2217784
1564447200	4.222000159770543	4.2027817
1564447800	4.168000327796303	4.2707844
1564448400	4.329999823719023	4.216779
1564449000	4.122000221740001	4.3788753
1564449600	3.9030001556097367	4.1707964
1564450200	4.096000315756522	3.9521475
1564450800	4.205999999712285	4.1448135
1564451400	4.057000279725709	4.2547803
1564452000	4.020999919594628	4.105853
1564452600	4.152000167738045	4.0699015
1564453200	4.127999927650658	4.2007823
1564453800	4.181000457843638	4.176792
1564454400	4.045000159682015	4.2297783
1564455000	4.133999987672504	4.093868
1564455600	4.144000087708916	4.1827893
1564456200	4.166999963681471	4.1927853
1564456800	4.019999909590987	4.2157793
1564457400	3.8980001055915308	4.068903
1564458000	3.8280001135590327	3.947161
1564458600	3.980000217667723	3.877372
1564459200	4.026999979616474	4.028972
1564459800	3.9660000776167466	4.0758924
1564460400	3.974999813538326	4.0150003
1564461000	3.932000091604139	4.023982
1564461600	4.11200012170359	3.9810748
1564462200	4.091999921630767	4.160802
1564462800	4.074000095676418	4.1408167
1564463400	3.865000129582564	4.122834
1564464000	3.7699998874590372	3.9142544
1564464600	3.878999915522349	3.8195817
1564465200	4.126999917647016	3.9282138
1564465800	3.894000065576966	4.1757927
1564466400	4.162000267774457	3.9431715
1564467000	4.234000279814237	4.2107806
1564467600	4.208000373830758	4.2827897
1564468200	4.064000349751197	4.256781
1564468800	3.9370001416223444	4.1128454
1564469400	3.8080002675974005	3.9860637
1564470000	3.920999981564086	3.8574412
1564470600	4.051000219703862	3.9701016
1564471200	4.080000155698264	4.09986
1564471800	4.136000361790978	4.128828
1564472400	4.246000045746739	4.1847887
1564473000	4.355000073810052	4.294796
1564473600	3.784000027510013	4.403911
1564474200	4.56800007991847	3.833528
1564474800	4.3759999297753245	4.617432
1564475400	4.493000037867765	4.4249454
1564476000	4.392000089833583	4.542206
1564476600	4.441999881793258	4.4409747
1564477200	4.390000069826301	4.491078
1564477800	4.315000027775596	4.4389706
1564478400	4.303999917735544	4.3638563
1564479000	4.173000023703318	4.352844
1564479600	4.190000193765218	4.2217784
1564480200	4.183000123739729	4.238778
1564480800	4.218000119755978	4.2317777
1564482000	4.26499988170473	4.266783
1564482600	4.257999811679242	4.313808
1564483200	4.10400004167446	4.3068027
1564483800	4.113000131707231	4.1528077
1564484400	4.06899969154702	4.1618013
1564485000	4.122000221740001	4.117839
1564485600	4.0320000296346805	4.1707964
1564486200	4.0760001156837	4.0808854
1564486800	4.06899969154702	4.124832
1564487400	4.191999859661308	4.117839
1564488000	4.054999905607236	4.240778
1564488600	4.109000445803858	4.103855
1564489200	4.059999955625441	4.1578045
1564489800	4.145000097712557	4.1088495
1564490400	4.231999905695764	4.193785
1564491000	4.1380000276870685	4.2807884
1564491600	4.190000193765218	4.186788
1564492200	4.086999871612561	4.238778
1564492800	4.057000279725709	4.1358213
1564493400	4.04000010966381	4.105853
1564494000	3.908000205627942	4.088875
1564494600	3.926000031582292	3.9571345
1564495200	4.216000099748696	3.975089
1564495800	4.351000033795486	4.264783
1564496400	4.382999999800813	4.3999047
1564497000	4.230999895692122	4.4319577
1564497600	4.368999859749836	4.279788
1564498200	4.2259998456739165	4.4179335
1564498800	4.3049999277391855	4.274786
1564499400	4.363999809731631	4.353845
1564500000	4.186999809643103	4.4129257
1564500600	4.241000349839725	4.235778
1564501200	4.235000289817878	4.2897935
1564501800	4.368000203857386	4.2837906
1564502400	4.110000101696308	4.416932
1564503000	4.352000397910319	4.158803
1564503600	4.250000085761304	4.400907
1564504200	4.423999701727717	4.298798
1564504800	4.145000097712557	4.473038
1564505400	4.202000313808911	4.193785
1564506000	4.195000243783423	4.2507796
1564506600	3.9770001876567993	4.2437787
1564507200	4.074999751568868	4.025978
1564507800	4.087999881616202	4.123833
1564508400	4.4120002899064055	4.1368203
1564509000	4.328000157822932	4.4610133
1564509600	4.271999951730218	4.376873
1564510200	4.215000089745055	4.320813
1564510800	4.2170001097523375	4.2637825
1564511400	4.1639999336705475	4.2657833
1564512000	4.136000361790978	4.2127795
1564512600	4.09499995164169	4.1847887
1564513200	4.151000157734404	4.1438146
1564513800	4.216000099748696	4.1997833
1564514400	4.224999835670276	4.264783
1564515000	4.210000039726849	4.273785
1564515600	4.169999993692395	4.258781
1564516200	4.140999703586801	4.2187786
1564516800	4.294000171810324	4.189786
1564517400	4.097000325760164	4.3428335
1564518000	4.098999991656255	4.1458135
1564518600	4.335000227848419	4.147812
1564519200	4.508999843814832	4.383882
1564519800	4.4290001058571145	4.55825
1564520400	4.456000021844234	4.4780493
1564521000	4.396999785740597	4.505111
1564521600	4.196000253787064	4.4459834
1564522200	4.326000137815649	4.2447786
1564522800	4.258999821682884	4.3748703
1564524000	4.313000361879506	4.307804
1564524600	4.2259998456739165	4.361855
1564525200	4.185000143747011	4.274786
1564525800	4.169000337799944	4.233778
1564526400	4.246000045746739	4.217779
1564527000	4.171000003696036	4.294796
1564527600	4.269999931722936	4.2197785
1564528200	4.272999961733859	4.318812
1564528800	4.285999737670004	4.321814
1564529400	4.113000131707231	4.3348255
1564530000	4.071000065665494	4.1618013
1564530600	4.171000003696036	4.1198373
1564531200	4.293000161806682	4.2197785
1564531800	4.168000327796303	4.3418326
1564532400	4.119000191729078	4.216779
1564533000	4.215000089745055	4.1677976
1564533600	4.224000179777826	4.2637825
1564534200	4.185000143747011	4.2727857
1564534800	4.146000107716198	4.233778
1564535400	4.084000195712829	4.1947846
1564536000	4.020999919594628	4.1328244
1564536600	4.1380000276870685	4.0699015
1564537200	3.9650000676131056	4.186788
1564537800	4.0419997755599	4.0140023
1564538400	3.9519999375657706	4.0908713
1564539000	3.948999907554847	4.001029
1564539600	3.959000007591259	3.9980354
1564540200	3.9370001416223444	4.008014
1564540800	3.858000059557076	3.9860637
1564541400	4.1560002077526095	3.907276
1564542000	4.232999915699405	4.204782
1564542600	4.247000409861572	4.281789
1564543200	4.355000073810052	4.295797
1564543800	4.303999917735544	4.403911
1564544400	4.353000053802769	4.352844
1564545000	4.241000349839725	4.401908
1564545600	4.30000023183217	4.2897935
1564546200	4.171000003696036	4.3488398
1564546800	4.1910002037688585	4.2197785
1564547400	4.096000315756522	4.239778
1564548000	4.1910002037688585	4.1448135
1564548600	4.20100030380527	4.239778
1564549200	4.381999989797171	4.249779
1564549800	4.239999985724893	4.430956
1564550400	4.3759999297753245	4.2887926
1564551000	4.3490000137882046	4.4249454
1564551600	4.232999915699405	4.397902
1564552200	4.124000241747284	4.281789
1564552800	3.9280000515895743	4.1727943
1564553400	3.830000133566315	3.9770842
1564554000	4.166999963681471	3.8793657
1564554600	4.43400015587532	4.2157793
1564555200	4.25500013577951	4.48306
1564555800	4.186999809643103	4.303801
1564556400	4.197000263790706	4.235778
1564557000	4.571000109929393	4.245779
1564557600	4.465000111877004	4.620442
1564558200	4.285000081777553	4.5141335
1564558800	4.329999823719023	4.3338246
1564559400	4.374999919771684	4.3788753
1564560000	4.21100004973049	4.423944
1564560600	4.399000159859071	4.259781
1564561200	4.507000177918742	4.4479876
1564561800	4.431000125864396	4.556245
1564562400	4.329000167826573	4.4800544
1564563000	4.4020001898699945	4.3778744
1564563600	4.336999893744511	4.450994
1564564200	4.317000047782879	4.3858843
1564564800	4.393000099837224	4.365859
1564565400	4.348000003784564	4.441976
1564566000	4.369999869753477	4.3969007
1564566600	4.372000243871951	4.418935
1564567200	4.269000275830486	4.420939
1564567800	4.301000241835812	4.3178115
1564568400	4.2790000217557065	4.349841
1564569000	4.471000171898852	4.32782
1564569600	4.382999999800813	4.5201483
1564570200	4.195000243783423	4.4319577
1564570800	4.333000207841137	4.2437787
1564571400	4.218000119755978	4.38188
1564572000	4.257999811679242	4.266783
1564572600	4.376999939778965	4.3068027
1564573200	4.13099995766158	4.4259467
1564573800	4.207000009715926	4.179791
1564574400	4.137000017683428	4.25578
1564575000	4.1649999436741885	4.185788
1564575600	4.176000053714241	4.21378
1564576200	4.153999833634136	4.2247787
1564576800	4.124000241747284	4.2027817
1564577400	4.035999715538054	4.1727943
1564578000	4.0670000256509296	4.084879
1564578600	4.080000155698264	4.115841
1564579200	4.11200012170359	4.128828
1564579800	4.034000049641962	4.160802
1564580400	3.982000237675005	4.0828824
1564581000	3.8390002235990854	4.0309687
1564582800	4.039000099660169	3.888336
1564583400	4.321000087797444	4.0878763
1564584000	4.32700014781929	4.369864
1564584600	4.401000179866353	4.375871
1564585200	4.435000165878961	4.4499917
1564585800	4.399000159859071	4.484062
1564586400	4.48799998784956	4.4479876
1564587000	4.309999977757391	4.5371923
1564587600	4.284000071773912	4.3588505
1564588200	4.334000217844778	4.3328238
1564588800	4.265999891708371	4.3828807
1564589400	4.2969998477100555	4.3148093
1564590000	4.15700021775625	4.345836
1564590600	4.168000327796303	4.205781
1564591200	4.197999919683156	4.216779
1564591800	4.263999871701089	4.2467785
1564592400	4.1560002077526095	4.312807
1564593000	4.005000113647561	4.204782
1564593600	4.230999895692122	4.053927
1564594200	4.008999799550934	4.279788
1564594800	4.091000265738317	4.0579205
1564595400	3.9600000175948997	4.139818
1564596000	3.953999957573053	4.009012
1564596600	3.857000049553435	4.003025
1564597200	4.021999929598269	3.9062788
1564597800	3.8499999795279467	4.0709
1564598400	3.7030002795486534	3.8993006
1564599000	3.8670001495898463	3.7528627
1564599600	3.302000163311655	3.9162486
1564600200	3.2330001812827978	3.3543499
1564600800	3.015000125156174	3.2859018
1564601400	3.035000325228997	3.0698335
1564602000	2.9070001070965032	3.0896468
1564602600	2.5320000738985793	2.9628732
1564603200	2.9479999860790036	2.5916579
1564603800	3.758000121526534	3.0034733
1564604400	3.9849999135747374	3.807629
1564605000	4.028999999623757	4.0339627
1564605600	3.96900010762767	4.0778894
1564606200	3.9719997835274024	4.017994
1564606800	4.101000011663538	4.020988
1564607400	4.330999833722664	4.1498103
1564608000	4.10400004167446	4.379876
1564608600	4.176000053714241	4.1528077
1564609200	4.2259998456739165	4.2247787
1564609800	4.257999811679242	4.274786
1564610400	4.251000095764946	4.3068027
1564611000	4.495999713767498	4.2997985
1564611600	4.3240001178083665	4.5452137
1564612200	4.260000185797716	4.3728676
1564612800	4.429999761749564	4.308805
1564613400	4.20100030380527	4.4790506
1564614000	4.4380001958898845	4.249779
1564614600	4.497000431993521	4.487069
1564615200	4.326000137815649	4.5462174
1564615800	4.2620002058049975	4.3748703
1564616400	4.153999833634136	4.3108063
1564617000	4.183000123739729	4.2027817
1564617600	4.263000215808639	4.2317777
1564618200	4.3579997497097835	4.311807
1564618800	4.175000397821791	4.4069157
1564619400	4.368999859749836	4.2237782
1564620000	4.329000167826573	4.4179335
1564620600	4.341999943762716	4.3778744
1564621200	4.3230001078047255	4.390892
1564621800	4.38099997979353	4.371866
1564622400	4.2270002097887485	4.429954
1564623000	4.294000171810324	4.275787
1564623600	4.553999939867493	4.3428335
1564624200	4.534999749798311	4.6033864
1564624800	4.432000135868037	4.5843267
1564625400	4.384000009804454	4.4810567
1564626000	4.3140000177719555	4.4329596
1564626600	4.448999951818746	4.3628554
1564627200	4.25500013577951	4.498095
1564627800	4.1999999396904375	4.303801
1564628400	4.331999843726305	4.2487793
1564629000	4.269000275830486	4.3808775
1564629600	4.4200000158243435	4.3178115
1564630200	4.258999821682884	4.4690294
1564630800	4.1820001137360885	4.307804
1564631400	4.415999975809779	4.2307777
1564632000	4.535999759801952	4.4650216
1564632600	4.547999879845647	4.5853295
1564633200	4.474000201909774	4.5973673
1564633800	4.477000231920698	4.523156
1564634400	4.4120002899064055	4.5261636
1564635000	4.382999999800813	4.4610133
1564635600	4.405000219880917	4.4319577
1564636200	4.485999967842277	4.4539995
1564636800	4.506000167915101	4.535187
1564637400	4.342999953766357	4.555242
1564638000	4.278000011752066	4.3918934
1564638600	4.168000327796303	4.326818
1564639200	4.336999893744511	4.216779
1564639800	4.196000253787064	4.3858843
1564640400	4.396999785740597	4.2447786
1564641000	4.320000077793802	4.4459834
1564641600	4.477000231920698	4.3688626
1564642200	4.545000203945914	4.5261636
1564642800	4.263999871701089	4.594358
1564643400	4.293000161806682	4.312807
1564644000	4.3500000237918455	4.3418326
1564644600	4.263000215808639	4.3989034
1564645200	4.394000109840865	4.311807
1564645800	4.581999865858254	4.4429784
1564646400	4.579000189958522	4.6314793
1564647000	4.633000021932762	4.6284695
1564647600	4.374000263879233	4.6826634
1564648200	4.3500000237918455	4.4229426
1564648800	4.474000201909774	4.3989034
1564649400	4.435999821771411	4.523156
1564650000	4.556000313985967	4.4850645
1564650600	4.5260000138767325	4.605393
1564651200	4.1999999396904375	4.5752997
1564654200	4.490000007856842	4.2487793
1564654800	4.46100007186244	4.539198
1564655400	4.506000167915101	4.5101233
1564656000	4.4469999318114635	4.555242
1564656600	4.56800007991847	4.49609
1564657200	4.505000157911459	4.617432
1564657800	4.557999979882058	4.5542393
1564658400	4.610000145960207	4.6074
1564659000	4.574999795832766	4.6595783
1564659600	4.5260000138767325	4.6244555
1564660200	4.474000201909774	4.5752997
1564660800	4.462000081866081	4.523156
1564661400	4.402999845762444	4.511126
1564662000	4.368000203857386	4.451995
1564662600	4.393000099837224	4.416932
1564663200	4.2620002058049975	4.441976
1564663800	4.341999943762716	4.3108063
1564664400	3.980000217667723	4.390892
1564665000	3.749000031493764	4.028972
1564665600	3.6760000094503424	3.798665
1564666200	3.613000087443332	3.7259874
1564666800	3.5340000053780636	3.6633034
1564667400	3.586000171456212	3.5847487
1564668000	3.4149998772783405	3.6364496
1564668600	3.34200020934611	3.4665172
1564669200	3.178999995197367	3.3940446
1564669800	3.1230001432158447	3.2323556
1564670400	3.2650001472881236	3.1768436
1564671000	4.242000005732175	3.317642
1564671600	4.446000275919014	4.2907934
1564672200	4.462999737758531	4.4950876
1564672800	4.396999785740597	4.512128
1564673400	4.263000215808639	4.4459834
1564674000	4.1999999396904375	4.311807
1564674600	4.251000095764946	4.2487793
1564675800	4.230000239799672	4.2997985
1564676400	4.263000215808639	4.278788
1564677000	4.210000039726849	4.311807
1564677600	4.3240001178083665	4.258781
1564678200	4.297999857713697	4.3728676
1564678800	4.02299993960191	4.346837
1564679400	4.248000065754022	4.071898
1564680000	4.202000313808911	4.2967963
1564680600	4.3060002918540174	4.2507796
1564681200	4.290999787688209	4.3548465
1564681800	4.359000113824616	4.33983
1564682400	3.9419998375293592	4.4079175
1564683000	4.193999879668591	3.9910517
1564683600	4.275999991744783	4.242779
1564684200	4.337999903748152	4.3248167
1564684800	4.051000219703862	4.386886
1564685400	4.195000243783423	4.09986
1564686000	3.934000111611421	4.2437787
1564686600	3.6289998933903997	3.98307
1564687200	3.583000141445289	3.6792192
1564687800	3.6570001734923516	3.6334665
1564688400	4.1639999336705475	3.707079
1564689000	4.140000047694351	4.2127795
1564689600	3.892000045569684	4.1887865
1564690200	3.6790000394612656	3.9411771
1564690800	3.5259999253489345	3.7289732
1564691400	3.6910001595049597	3.5767968
1564692000	3.783000017506372	3.7409174
1564692600	4.114999797603322	3.8325317
1564693200	4.044000149678374	4.1638
1564693800	4.23799996571761	4.0928693
1564694400	4.107999727577834	4.2867913
1564695000	4.017000233691254	4.156804
1564695600	4.048999845585389	4.065908
1564696200	4.28200005176663	4.0978627
1564696800	4.572000119933034	4.330822
1564697400	4.60400008593836	4.621445
1564698000	4.513000237940588	4.6535563
1564698600	4.382999999800813	4.562262
1564699200	4.331999843726305	4.4319577
1564699800	4.399000159859071	4.3808775
1564700400	4.263000215808639	4.4479876
1564701000	4.370999879757119	4.311807
1564701600	4.290999787688209	4.419937
1564702200	4.346000337888472	4.33983
1564702800	4.295000181813965	4.394898
1564703400	4.421000025827985	4.343835
1564704000	4.348000003784564	4.4700317
1564704600	4.405000219880917	4.3969007
1564705200	4.426000075846191	4.4539995
1564705800	4.414999965806138	4.475043
1564706400	4.339000267862984	4.4640193
1564707000	4.368999859749836	4.387888
1564707600	4.394000109840865	4.4179335
1564708200	4.343999963769999	4.4429784
1564708800	4.591999965894666	4.3928943
1564709400	4.421000025827985	4.6415133
1564710000	4.482999937831354	4.4700317
1564710600	4.4730001919061335	4.5321794
1564711200	4.777000046012323	4.5221534
1564711800	4.696999953943413	4.827286
1564712400	4.485999967842277	4.746922
1564713000	4.480999917824072	4.535187
1564713600	4.500000107893253	4.530174
1564714200	4.510000207929665	4.549225
1564714800	4.456000021844234	4.5592537
1564715400	4.507000177918742	4.505111
1564716000	4.5260000138767325	4.556245
1564716600	4.428000095853473	4.5752997
1564717200	4.530000408002488	4.4770465
1564717800	4.435999821771411	4.579312
1564718400	4.495999713767498	4.4850645
1564719000	4.524000347980641	4.5452137
1564719600	4.533000083902221	4.5732946
1564720200	4.393000099837224	4.582321
1564720800	4.4640004559845545	4.441976
1564721400	4.4469999318114635	4.513131
1564722000	4.280000385870538	4.49609
1564722600	4.190000193765218	4.3288207
1564723200	4.124000241747284	4.238778
1564723800	4.280000385870538	4.1727943
1564724400	4.22800021979239	4.3288207
1564725000	4.258999821682884	4.2767873
1564725600	4.275999991744783	4.307804
1564726200	4.219999785652069	4.3248167
1564726800	4.230000239799672	4.268784
1564727400	4.235000289817878	4.278788
1564728000	4.478000241924339	4.2837906
1564728600	4.293000161806682	4.527166
1564729200	4.196000253787064	4.3418326
1564729800	4.416999985813421	4.2447786
1564730400	4.188000173757935	4.466024
1564731000	4.035999715538054	4.236778
1564731600	4.329000167826573	4.084879
1564732200	4.052000229707503	4.3778744
1564732800	3.9100002256352244	4.100859
1564733400	3.7789999774918073	3.959129
1564734000	4.1300003017691305	3.8285472
1564734600	4.092999931634409	4.178792
1564735200	4.1290002917654895	4.1418157
1564735800	4.001000073632996	4.177792
1564736400	4.1910002037688585	4.049934
1564737000	4.196000253787064	4.239778
1564737600	4.317000047782879	4.2447786
1564738200	4.574999795832766	4.365859
1564738800	4.486999977845919	4.6244555
1564739400	4.571000109929393	4.53619
1564740000	4.6670000079453695	4.620442
1564740600	4.573000129936675	4.7167974
1564741200	4.616000205982053	4.622449
1564741800	4.718000164019878	4.6656003
1564742400	4.772999651886567	4.7680135
1564743000	4.785999781933902	4.823266
1564743600	4.333000207841137	4.836329
1564744200	4.202999969701361	4.38188
1564744800	4.34499997377364	4.2517796
1564745400	4.257999811679242	4.393896
1564746000	4.295000181813965	4.3068027
1564746600	4.486999977845919	4.343835
1564747200	4.572000119933034	4.53619
1564747800	4.545000203945914	4.621445
1564748400	4.513000237940588	4.594358
1564749000	4.479999907820431	4.562262
1564749600	4.474000201909774	4.529171
1564750200	4.379000313897439	4.523156
1564750800	4.530000408002488	4.4279513
1564751400	4.543000183938632	4.579312
1564752000	4.591999965894666	4.592352
1564752600	4.545000203945914	4.6415133
1564753200	4.484000301946186	4.594358
1564753800	4.493000037867765	4.5331817
1564754400	4.455000011840593	4.542206
1564755000	4.357000093817334	4.504109
1564755600	4.4380001958898845	4.4059143
1564756200	4.353000053802769	4.487069
1564756800	4.442999891796899	4.401908
1564757400	4.369999869753477	4.49208
1564758000	4.413999955802497	4.418935
1564758600	4.370999879757119	4.4630175
1564759200	4.528000033884014	4.419937
1564759800	4.638000071950968	4.5773063
1564760400	4.56899973581092	4.6876826
1564761000	4.4290001058571145	4.6184354
1564761600	4.393000099837224	4.4780493
1564762200	4.408999905784291	4.441976
1564762800	4.38099997979353	4.458007
1564763400	4.212000059734131	4.429954
1564764000	4.4910003719716745	4.260782
1564764600	4.341999943762716	4.5402007
1564765200	4.3759999297753245	4.390892
1564765800	4.370999879757119	4.4249454
1564766400	4.309999977757391	4.419937
1564767000	4.352000397910319	4.3588505
1564767600	4.280000385870538	4.400907
1564768200	4.263000215808639	4.3288207
1564768800	4.214000433852605	4.311807
1564769400	4.183000123739729	4.2627826
1564770000	4.315000027775596	4.2317777
1564770600	4.105000051678102	4.3638563
1564771200	4.249000075757663	4.1538067
1564771800	4.263000215808639	4.2977977
1564772400	4.356000083813693	4.311807
1564773000	4.474000201909774	4.4049125
1564773600	4.263000215808639	4.523156
1564774200	4.401000179866353	4.311807
1564774800	4.1199998476215285	4.4499917
1564775400	4.2170001097523375	4.168797
1564776000	4.257999811679242	4.2657833
1564776600	4.216000099748696	4.3068027
1564777200	4.241000349839725	4.264783
1564777800	3.9980000436220724	4.2897935
1564778400	4.140999703586801	4.046939
1564779000	4.197999919683156	4.189786
1564779600	4.166999963681471	4.2467785
1564780200	4.172000013699677	4.2157793
1564780800	4.250000085761304	4.2207785
1564781400	4.18400013374337	4.298798
1564782000	4.1910002037688585	4.2327776
1564782600	4.257000155786792	4.239778
1564783200	4.2620002058049975	4.305803
1564783800	4.116000161718155	4.3108063
1564784400	4.205999999712285	4.1647997
1564785000	4.18400013374337	4.2547803
1564785600	4.326000137815649	4.2327776
1564786200	4.272999961733859	4.3748703
1564786800	4.3850003739192855	4.321814
1564787400	4.502999783792986	4.433962
1564788000	4.401000179866353	4.5522327
1564788600	4.468000141887928	4.4499917
1564789200	4.435999821771411	4.517141
1564789800	4.428000095853473	4.4850645
1564790400	4.236000299821519	4.4770465
1564791000	4.359000113824616	4.2847905
1564791600	4.399000159859071	4.4079175
1564792200	4.406000229884559	4.4479876
1564792800	4.38000032390108	4.455002
1564793400	4.416999985813421	4.428953
1564794000	4.431000125864396	4.466024
1564794600	4.5419998198238	4.4800544
1564795200	4.402999845762444	4.591348
1564795800	4.3670001938537455	4.451995
1564796400	4.485999967842277	4.4159303
1564797000	4.488999997853201	4.535187
1564797600	4.427000085849832	4.538195
1564798200	4.506000167915101	4.476045
1564798800	4.513999893833039	4.555242
1564799400	4.527000023880373	4.5632644
1564800000	4.548999889849288	4.5763025
1564800600	4.414999965806138	4.59837
1564801200	4.497000431993521	4.4640193
1564801800	4.374000263879233	4.5462174
1564802400	4.423999701727717	4.4229426
1564803000	4.562000019896622	4.473038
1564803600	4.315000027775596	4.611412
1564804200	4.10400004167446	4.3638563
1564804800	4.113999787599681	4.1528077
1564805400	4.28200005176663	4.1628003
1564806000	5.039000188187966	4.330822
1565313000	5.041999864087699	5.0907454
1565313600	5.0189999881151435	5.093764
1565314200	5.0189999881151435	5.070622
1565314800	5.017000322219052	5.070622
1565315400	5.02500004813699	5.068609
1565316000	5.008999888078732	5.0766582
1565316600	5.01599995810422	5.06056
1565317200	4.999000142153511	5.0676036
1565317800	5.019999998118784	5.0505
1565318400	5.034000138169761	5.0716276
1565319000	5.040000198191607	5.0857143
1565319600	5.061999710049331	5.0917516
1565320200	5.07800022421878	5.11389
1565320800	5.073999830093024	5.129992
1565321400	5.072000164196933	5.125966
1565322000	5.067999770071177	5.123954
1565322600	5.065000094171445	5.1199274
1565323200	5.081999910122153	5.116909
1565323800	5.093000020162206	5.134017
1565324400	5.080999900118512	5.1450887
1565325000	5.087999970144001	5.1330113
1565325600	5.080999900118512	5.140056
1565326200	5.070000144189651	5.1330113
1565326800	5.073999830093024	5.121941
1565327400	5.07800022421878	5.125966
1565328000	5.079000234222421	5.129992
1565328600	5.087999970144001	5.1309986
1565329200	5.089000334258833	5.140056
1565329800	5.087999970144001	5.141063
1565330400	5.093000020162206	5.140056
1565331000	5.091000000154923	5.1450887
1565331600	5.091000000154923	5.143076
1565332200	5.089000334258833	5.143076
1565332800	5.0900003442624735	5.141063
1565333400	5.083000274236985	5.1420693
1565334000	5.079000234222421	5.135025
1565334600	5.07800022421878	5.1309986
1565335200	5.068999780074819	5.129992
1565335800	5.068999780074819	5.120935
1565336400	5.067999770071177	5.120935
1565337000	5.070000144189651	5.1199274
1565337600	5.073999830093024	5.121941
1565338200	5.074999840096665	5.125966
1565338800	5.0189999881151435	5.126973
1565340000	5.017000322219052	5.070622
1565340600	5.00699986807145	5.068609
1565341200	5.01599995810422	5.0585475
1565341800	5.034999794062211	5.0676036
1565342400	5.030000098155196	5.0867205
1565343000	5.035999804065852	5.08169
1565343600	5.05100030823166	5.087727
1565344200	5.05199996412411	5.1028214
1565344800	5.056000358249865	5.103827
1565345400	5.059000034149598	5.1078525
1565346000	5.0640000841678035	5.110872
1565346600	5.067999770071177	5.1159034
1565347200	5.072000164196933	5.1199274
1565347800	5.0640000841678035	5.123954
1565348400	5.067999770071177	5.1159034
1565349000	5.065000094171445	5.1199274
1565349600	5.067000114178727	5.116909
1565350200	5.065000094171445	5.1189227
1565350800	5.070000144189651	5.116909
1565351400	5.073000174200574	5.121941
1565352000	5.072000164196933	5.1249604
1565352600	5.066000104175086	5.123954
1565353200	5.043000228202531	5.1179156
1565353800	5.043000228202531	5.094771
1565354400	5.05199996412411	5.094771
1565355000	5.05100030823166	5.103827
1565355600	5.058000024145957	5.1028214
1565356200	5.060000044153239	5.1098647
1565356800	5.056000358249865	5.111878
1565357400	5.067999770071177	5.1078525
1565358000	5.071000154193292	5.1199274
1565358600	5.063000428275354	5.1229477
1565359200	5.076000204211497	5.1148973
1565359800	5.073999830093024	5.1279793
1565360400	5.0640000841678035	5.125966
1565361000	5.046999914105904	5.1159034
1565361600	5.052999974127751	5.098796
1565362200	5.056000358249865	5.104833
1565362800	5.05199996412411	5.1078525
1565363400	5.040000198191607	5.103827
1565364000	5.02500004813699	5.0917516
1565364600	5.046999914105904	5.0766582
1565365200	5.054999994135033	5.098796
1565365800	5.012000272200846	5.106846
1565366400	5.008999888078732	5.0635786
1565367000	5.008999888078732	5.06056
1565367600	4.991000062124382	5.06056
1565368200	5.007999878075091	5.042451
1565368800	4.9930000821316645	5.0595536
1565369400	4.979000296191879	5.044463
1565370000	4.99800013214987	5.0303793
1565370600	4.961000116126339	5.0494933
1565371200	4.959000096119056	5.012273
1565371800	4.97999995208433	5.0102606
1565372400	5.00699986807145	5.031385
1565373000	5.007999878075091	5.0585475
1565373600	5.01599995810422	5.0595536
1565374200	5.022000018126066	5.0676036
1565374800	5.022000018126066	5.07364
1565375400	5.019999998118784	5.07364
1565376000	5.014999948100579	5.0716276
1565376600	5.014999948100579	5.066597
1565377200	5.006000212178999	5.066597
1565377800	5.005000202175358	5.0575423
1565378400	5.012000272200846	5.056536
1565379000	5.012000272200846	5.0635786
1565379600	5.021000008122425	5.0635786
1565380200	4.9930000821316645	5.0726337
1565380800	4.975999912069764	5.044463
1565381400	4.973999892062483	5.0273614
1565382000	4.98999969800955	5.0253496
1565382600	4.995000102138946	5.041445
1565383200	4.99800013214987	5.046475
1565383800	5.002999828056884	5.0494933
1565384400	4.982999982095253	5.0545235
1565385000	5.008999888078732	5.0344033
1565385600	5.012999928093296	5.06056
1565386200	5.022999674018517	5.0645843
1565386800	5.027000068144273	5.0746455
1565387400	5.0189999881151435	5.078671
1565388000	5.030000098155196	5.070622
1565388600	5.026000058140631	5.08169
1565389200	5.027000068144273	5.0776644
1565389800	5.02500004813699	5.078671
1565390400	5.028999734040363	5.0766582
1565391000	5.019999998118784	5.0806837
1565391600	5.01599995810422	5.0716276
1565392200	5.019999998118784	5.0676036
1565392800	5.004000192171717	5.0716276
1565393400	4.940999916053515	5.0555296
1565394000	4.927000130113731	4.992156
1565394600	4.920000060088243	4.9780755
1565395200	4.934999856031669	4.971036
1565395800	4.921000070091884	4.9861217
1565396400	4.965000156140904	4.9720416
1565397000	4.979000296191879	5.0162964
1565397600	5.006000212178999	5.0303793
1565398200	4.997000122146229	5.0575423
1565398800	5.002999828056884	5.048487
1565399400	4.988000032113459	5.0545235
1565400000	4.978000286188238	5.0394325
1565400600	4.997000122146229	5.0293727
1565401200	5.001000162160794	5.048487
1565401800	4.99800013214987	5.052511
1565402400	5.005000202175358	5.0494933
1565403000	5.005000202175358	5.056536
1565403600	4.995000102138946	5.056536
1565404200	4.995000102138946	5.046475
1565404800	4.986000012106176	5.046475
1565405400	4.9890000421171	5.037421
1565406000	4.9930000821316645	5.040438
1565406600	4.988000032113459	5.044463
1565407200	4.969999852047918	5.0394325
1565407800	4.975999912069764	5.0213256
1565408400	4.978000286188238	5.0273614
1565409000	4.987000022109817	5.0293727
1565409600	4.9930000821316645	5.038427
1565410200	4.99800013214987	5.044463
1565410800	5.018000332222693	5.0494933
1565411400	5.02500004813699	5.0696154
1565412000	5.034000138169761	5.0766582
1565412600	5.005000202175358	5.0857143
1565413200	5.017000322219052	5.056536
1565413800	5.05199996412411	5.068609
1565414400	5.035999804065852	5.103827
1565415000	5.046999914105904	5.087727
1565415600	5.054999994135033	5.098796
1565416200	5.054999994135033	5.106846
1565416800	5.073999830093024	5.106846
1565417400	5.074999840096665	5.125966
1565418000	5.061000054156881	5.126973
1565418600	5.05199996412411	5.1128845
1565419200	5.077000214215139	5.103827
1565419800	5.065000094171445	5.1289864
1565420400	5.043000228202531	5.116909
1565421000	5.039000188187966	5.094771
1565421600	5.0280000781479135	5.0907454
1565422200	5.039000188187966	5.079677
1565422800	5.033000128166119	5.0907454
1565423400	5.018000332222693	5.0847077
1565424000	5.084000284240627	5.0696154
1565424600	5.094000030165847	5.136031
1565425200	5.085999950136718	5.1460958
1565425800	5.086999960140359	5.1380434
1565426400	5.065000094171445	5.1390505
1565427000	5.050000298228019	5.116909
1565427600	5.040000198191607	5.1018143
1565428200	5.034999794062211	5.0917516
1565428800	5.030000098155196	5.0867205
1565429400	5.028999734040363	5.08169
1565430000	5.022999674018517	5.0806837
1565430600	4.994000092135305	5.0746455
1565431200	4.994000092135305	5.045469
1565431800	4.9930000821316645	5.045469
1565432400	4.991000062124382	5.044463
1565433000	5.012999928093296	5.042451
1565433600	5.017000322219052	5.0645843
1565434200	5.012999928093296	5.068609
1565434800	5.011000262197205	5.0645843
1565435400	4.9930000821316645	5.0625725
1565436000	4.9310001701282955	5.044463
1565436600	4.921000070091884	4.982099
1565437200	4.933000190135577	4.9720416
1565437800	4.936999876038951	4.9841104
1565438400	4.975999912069764	4.988133
1565439000	4.988000032113459	5.0273614
1565439600	4.979000296191879	5.0394325
1565440200	5.00699986807145	5.0303793
1565440800	4.997000122146229	5.0585475
1565441400	4.99800013214987	5.048487
1565442000	4.995000102138946	5.0494933
1565442600	5.001000162160794	5.046475
1565443200	5.031000108158837	5.052511
1565443800	5.018000332222693	5.0826955
1565444400	5.01599995810422	5.0696154
1565445000	5.012000272200846	5.0676036
1565445600	5.02400039224454	5.0635786
1565446200	5.033000128166119	5.0756526
1565446800	5.027000068144273	5.0847077
1565447400	5.034999794062211	5.078671
1565448000	5.038000178184325	5.0867205
1565448600	5.05199996412411	5.089739
1565449200	5.05100030823166	5.103827
1565449800	5.048999934113186	5.1028214
1565450400	5.056000358249865	5.1008077
1565451000	5.063000428275354	5.1078525
1565451600	5.172999758119925	5.1148973
1565452800	5.190999938185465	5.225617
1565453400	5.188000262285732	5.2437396
1565454000	5.190000282293015	5.24072
1565454600	5.1859998881672595	5.2427335
1565455200	5.184000222271168	5.2387056
1565455800	5.175000132238398	5.236693
1565456400	5.175000132238398	5.227631
1565457000	5.168000416324101	5.227631
1565457600	5.150000236258561	5.2205844
1565458200	5.166000042205628	5.202464
1565458800	5.1609999921874214	5.21857
1565459400	5.153999922161934	5.2135367
1565460000	5.153999922161934	5.20649
1565460600	5.171000092223833	5.20649
1565461200	5.163000012194704	5.223604
1565461800	5.171000092223833	5.2155495
1565462400	5.167000052209269	5.223604
1565463000	5.140999792114599	5.2195773
1565463600	5.147999862140087	5.1934037
1565464200	5.118000270253234	5.2004495
1565464800	5.104000130202259	5.170252
1565465400	5.104000130202259	5.156161
1565466000	5.100999746080144	5.156161
1565466600	5.081999910122153	5.1531405
1565467200	5.1420001562294315	5.134017
1565467800	5.113999876127479	5.19441
1565468400	5.109000180220464	5.1662254
1565469000	5.130000036185737	5.161193
1565469600	5.140999792114599	5.1823306
1565470200	5.144000176236713	5.1934037
1565470800	5.156999952172857	5.1964235
1565471400	5.153999922161934	5.20951
1565472000	5.146999852136446	5.20649
1565472600	5.15899997218014	5.1994424
1565473200	5.155000286276766	5.2115235
1565473800	5.152999912158292	5.207497
1565474400	5.1599999821837805	5.205484
1565475000	5.15899997218014	5.2125306
1565475600	5.150000236258561	5.2115235
1565476200	5.151999902154651	5.202464
1565476800	5.153999922161934	5.204477
1565477400	5.151999902154651	5.20649
1565478000	5.163000012194704	5.204477
1565478600	5.15899997218014	5.2155495
1565479200	5.1609999921874214	5.2115235
1565479800	5.1690000722165514	5.2135367
1565480400	5.165000032201986	5.221591
1565481000	5.1609999921874214	5.217564
1565481600	5.165000032201986	5.2135367
1565482200	5.162000356302254	5.217564
1565482800	5.156999952172857	5.214544
1565483400	5.157999962176499	5.20951
1565484000	5.150000236258561	5.210517
1565484600	5.136000096207584	5.202464
1565485200	5.139000126218508	5.18837
1565485800	5.1420001562294315	5.191391
1565486400	5.118999926145685	5.19441
1565487000	5.118999926145685	5.171259
1565487600	5.117000260249593	5.171259
1565488200	5.1249999861675315	5.1692452
1565488800	5.109000180220464	5.177298
1565489400	5.1160002502459525	5.161193
1565490000	5.0990000801840525	5.168239
1565490600	5.119999936149326	5.151128
1565491200	5.1339997220891105	5.1722646
1565491800	5.139999782110958	5.1863565
1565492400	5.162000356302254	5.1923966
1565493000	5.1780001622493215	5.214544
1565493600	5.173999768123566	5.230652
1565494200	5.172000102227474	5.226624
1565494800	5.168000416324101	5.2246113
1565495400	5.165000032201986	5.2205844
1565496000	5.182000202263886	5.217564
1565496600	5.192999958192748	5.2346783
1565497200	5.181000192260245	5.2457533
1565497800	5.188000262285732	5.2336726
1565498400	5.181000192260245	5.24072
1565499000	5.170000082220192	5.2336726
1565499600	5.173999768123566	5.222598
1565500200	5.1780001622493215	5.226624
1565500800	5.178999818141771	5.230652
1565501400	5.188000262285732	5.231659
1565502000	5.189000272289374	5.24072
1565502600	5.188000262285732	5.2417264
1565503200	5.192999958192748	5.24072
1565503800	5.190999938185465	5.2457533
1565504400	5.190999938185465	5.2437396
1565505000	5.189000272289374	5.2437396
1565505600	5.190000282293015	5.2417264
1565506200	5.183000212267527	5.2427335
1565506800	5.178999818141771	5.235686
1565507400	5.1780001622493215	5.231659
1565508000	5.1690000722165514	5.230652
1565508600	5.1690000722165514	5.221591
1565509200	5.168000416324101	5.221591
1565509800	5.170000082220192	5.2205844
1565510400	5.173999768123566	5.222598
1565511000	5.175000132238398	5.226624
1565511600	5.118999926145685	5.227631
1565512800	5.117000260249593	5.171259
1565513400	5.106999806101991	5.1692452
1565514000	5.1160002502459525	5.159179
1565514600	5.130000036185737	5.168239
1565515800	5.136000096207584	5.1823306
1565516400	5.1510002462622015	5.18837
1565517000	5.151999902154651	5.203471
1565517600	5.156000296280407	5.204477
1565518200	5.15899997218014	5.2085037
1565518800	5.164000022198345	5.2115235
1565519400	5.168000416324101	5.2165565
1565520000	5.172000102227474	5.2205844
1565520600	5.164000022198345	5.2246113
1565521200	5.168000416324101	5.2165565
1565521800	5.165000032201986	5.2205844
1565522400	5.167000052209269	5.217564
1565523000	5.165000032201986	5.2195773
1565523600	5.170000082220192	5.217564
1565524200	5.172999758119925	5.222598
1565524800	5.172000102227474	5.225617
1565525400	5.166000042205628	5.2246113
1565526000	5.143000166233072	5.21857
1565526600	5.143000166233072	5.195417
1565527200	5.151999902154651	5.195417
1565527800	5.1510002462622015	5.204477
1565528400	5.157999962176499	5.203471
1565529000	5.1599999821837805	5.210517
1565529600	5.156000296280407	5.2125306
1565530200	5.168000416324101	5.2085037
1565530800	5.171000092223833	5.2205844
1565531400	5.163000012194704	5.223604
1565532000	5.176000142242039	5.2155495
1565532600	5.173999768123566	5.228638
1565533200	5.164000022198345	5.226624
1565533800	5.146999852136446	5.2165565
1565534400	5.152999912158292	5.1994424
1565535000	5.156000296280407	5.205484
1565535600	5.151999902154651	5.2085037
1565536200	5.139999782110958	5.204477
1565536800	5.1249999861675315	5.1923966
1565537400	5.146999852136446	5.177298
1565538000	5.155000286276766	5.1994424
1565538600	5.073000174200574	5.207497
1565539200	5.091000000154923	5.1249604
1565539800	5.087999970144001	5.143076
1565540400	5.0900003442624735	5.140056
1565541000	5.085999950136718	5.1420693
1565541600	5.084000284240627	5.1380434
1565542200	5.074999840096665	5.136031
1565542800	5.074999840096665	5.126973
1565543400	5.067999770071177	5.126973
1565544000	5.050000298228019	5.1199274
1565544600	5.066000104175086	5.1018143
1565545200	5.0539999841313925	5.1179156
1565546400	5.0539999841313925	5.1058397
1565547000	5.071000154193292	5.1058397
1565547600	5.063000428275354	5.1229477
1565548200	5.071000154193292	5.1148973
1565548800	5.067000114178727	5.1229477
1565549400	5.040999854084057	5.1189227
1565550000	5.047999924109545	5.092757
1565550600	5.018000332222693	5.0998015
1565551200	5.004000192171717	5.0696154
1565551800	5.004000192171717	5.0555296
1565552400	5.001000162160794	5.0555296
1565553000	4.981999972091612	5.052511
1565553600	5.041999864087699	5.033397
1565554200	5.013999938096937	5.093764
1565554800	5.008999888078732	5.065591
1565555400	5.030000098155196	5.06056
1565556000	5.040999854084057	5.08169
1565556600	5.044000238206172	5.092757
1565557200	5.057000368253507	5.095777
1565557800	5.0539999841313925	5.108859
1565558400	5.046999914105904	5.1058397
1565559000	5.059000034149598	5.098796
1565559600	5.054999994135033	5.110872
1565560200	5.052999974127751	5.106846
1565560800	5.060000044153239	5.104833
1565561400	5.059000034149598	5.111878
1565562000	5.050000298228019	5.110872
1565562600	5.05199996412411	5.1018143
1565563200	5.0539999841313925	5.103827
1565563800	5.05199996412411	5.1058397
1565564400	5.063000428275354	5.103827
1565565000	5.059000034149598	5.1148973
1565565600	5.061000054156881	5.110872
1565566200	5.068999780074819	5.1128845
1565566800	5.065000094171445	5.120935
1565567400	5.061000054156881	5.116909
1565568000	5.065000094171445	5.1128845
1565568600	5.061999710049331	5.116909
1565569200	5.057000368253507	5.11389
1565569800	5.058000024145957	5.108859
1565570400	5.050000298228019	5.1098647
1565571000	5.035999804065852	5.1018143
1565571600	5.039000188187966	5.087727
1565572200	5.041999864087699	5.0907454
1565572800	5.0189999881151435	5.093764
1565573400	5.0189999881151435	5.070622
1565574000	5.017000322219052	5.070622
1565574600	5.02500004813699	5.068609
1565575200	5.008999888078732	5.0766582
1565575800	5.01599995810422	5.06056
1565576400	4.999000142153511	5.0676036
1565577000	5.019999998118784	5.0505
1565577600	5.034000138169761	5.0716276
1565578200	5.040000198191607	5.0857143
1565578800	5.061999710049331	5.0917516
1565579400	5.07800022421878	5.11389
1565580000	5.073999830093024	5.129992
1565580600	5.072000164196933	5.125966
1565581200	5.067999770071177	5.123954
1565581800	5.065000094171445	5.1199274
1565582400	5.081999910122153	5.116909
1565583000	5.093000020162206	5.134017
1565583600	5.080999900118512	5.1450887
1565584200	5.087999970144001	5.1330113
1565584800	5.080999900118512	5.140056
1565585400	5.070000144189651	5.1330113
1565586000	5.073999830093024	5.121941
1565586600	5.07800022421878	5.125966
1565587200	5.079000234222421	5.129992
1565587800	5.087999970144001	5.1309986
1565588400	5.089000334258833	5.140056
1565589000	5.087999970144001	5.141063
1565589600	5.093000020162206	5.140056
1565590200	5.091000000154923	5.1450887
1565590800	5.091000000154923	5.143076
1565591400	5.089000334258833	5.143076
1565592000	5.0900003442624735	5.141063
1565592600	5.083000274236985	5.1420693
1565593200	5.079000234222421	5.135025
1565593800	5.07800022421878	5.1309986
1565594400	5.068999780074819	5.129992
1565595000	5.068999780074819	5.120935
1565595600	5.067999770071177	5.120935
1565596200	5.070000144189651	5.1199274
1565596800	5.073999830093024	5.121941
1565597400	5.074999840096665	5.125966
1565598000	5.0189999881151435	5.126973
1565599200	5.017000322219052	5.070622
1565599800	5.00699986807145	5.068609
1565600400	5.01599995810422	5.0585475
1565601000	5.034999794062211	5.0676036
1565601600	5.030000098155196	5.0867205
1565602200	5.035999804065852	5.08169
1565602800	5.05100030823166	5.087727
1565603400	5.05199996412411	5.1028214
1565604000	5.056000358249865	5.103827
1565604600	5.059000034149598	5.1078525
1565605200	5.0640000841678035	5.110872
1565605800	5.067999770071177	5.1159034
1565606400	5.072000164196933	5.1199274
1565607000	5.0640000841678035	5.123954
1565607600	5.067999770071177	5.1159034
1565608200	5.065000094171445	5.1199274
1565608800	5.067000114178727	5.116909
1565609400	5.065000094171445	5.1189227
1565610000	5.070000144189651	5.116909
1565610600	5.073000174200574	5.121941
1565611200	5.072000164196933	5.1249604
1565611800	5.066000104175086	5.123954
1565612400	5.043000228202531	5.1179156
1565613000	5.043000228202531	5.094771
1565613600	5.05199996412411	5.094771
1565614200	5.05100030823166	5.103827
1565614800	5.058000024145957	5.1028214
1565615400	5.060000044153239	5.1098647
1565616000	5.056000358249865	5.111878
1565616600	5.067999770071177	5.1078525
1565617200	5.071000154193292	5.1199274
1565617800	5.063000428275354	5.1229477
1565618400	5.076000204211497	5.1148973
1565619000	5.073999830093024	5.1279793
1565619600	5.0640000841678035	5.125966
1565620200	5.046999914105904	5.1159034
1565620800	5.052999974127751	5.098796
1565621400	5.056000358249865	5.104833
1565622000	5.05199996412411	5.1078525
1565622600	5.040000198191607	5.103827
1565623200	5.02500004813699	5.0917516
1565623800	5.046999914105904	5.0766582
1565624400	5.054999994135033	5.098796
1565625000	5.012000272200846	5.106846
1565625600	5.008999888078732	5.0635786
1565626200	5.008999888078732	5.06056
1565626800	4.991000062124382	5.06056
1565627400	5.007999878075091	5.042451
1565628000	4.9930000821316645	5.0595536
1565628600	4.979000296191879	5.044463
1565629200	4.99800013214987	5.0303793
1565629800	4.961000116126339	5.0494933
1565630400	4.959000096119056	5.012273
1565631000	4.97999995208433	5.0102606
1565631600	5.00699986807145	5.031385
1565632200	5.007999878075091	5.0585475
1565632800	5.01599995810422	5.0595536
1565633400	5.022000018126066	5.0676036
1565634000	5.022000018126066	5.07364
1565634600	5.019999998118784	5.07364
1565635200	5.014999948100579	5.0716276
1565635800	5.014999948100579	5.066597
1565636400	5.006000212178999	5.066597
1565637000	5.005000202175358	5.0575423
1565637600	5.012000272200846	5.056536
1565638200	5.012000272200846	5.0635786
1565638800	5.021000008122425	5.0635786
1565639400	4.9930000821316645	5.0726337
1565640000	4.975999912069764	5.044463
1565640600	4.973999892062483	5.0273614
1565641200	4.98999969800955	5.0253496
1565641800	4.995000102138946	5.041445
1565642400	4.99800013214987	5.046475
1565643000	5.002999828056884	5.0494933
1565643600	5.012999928093296	5.0545235
1565645400	5.022999674018517	5.0645843
1565646000	5.027000068144273	5.0746455
1565646600	5.0189999881151435	5.078671
1565647200	5.030000098155196	5.070622
1565647800	5.026000058140631	5.08169
1565648400	5.027000068144273	5.0776644
1565649000	5.02500004813699	5.078671
1565649600	5.028999734040363	5.0766582
1565650200	5.019999998118784	5.0806837
1565650800	5.01599995810422	5.0716276
1565651400	5.019999998118784	5.0676036
1565652000	5.004000192171717	5.0716276
1565652600	4.940999916053515	5.0555296
1565653200	4.927000130113731	4.992156
1565653800	4.920000060088243	4.9780755
1565654400	4.934999856031669	4.971036
1565655000	4.921000070091884	4.9861217
1565655600	4.965000156140904	4.9720416
1565656200	4.979000296191879	5.0162964
1565656800	5.006000212178999	5.0303793
1565657400	4.997000122146229	5.0575423
1565658000	5.002999828056884	5.048487
1565658600	4.988000032113459	5.0545235
1565659200	4.978000286188238	5.0394325
1565659800	4.997000122146229	5.0293727
1565660400	5.001000162160794	5.048487
1565661000	4.99800013214987	5.052511
1565661600	5.005000202175358	5.0494933
1565662200	5.005000202175358	5.056536
1565662800	4.995000102138946	5.056536
1565663400	4.995000102138946	5.046475
1565664000	4.986000012106176	5.046475
1565664600	4.9890000421171	5.037421
1565665200	4.9930000821316645	5.040438
1565665800	4.988000032113459	5.044463
1565666400	4.969999852047918	5.0394325
1565667000	4.975999912069764	5.0213256
1565667600	4.978000286188238	5.0273614
1565668200	4.987000022109817	5.0293727
1565668800	4.9930000821316645	5.038427
1565669400	4.99800013214987	5.044463
1565670000	5.018000332222693	5.0494933
1565670600	5.02500004813699	5.0696154
1565671200	5.034000138169761	5.0766582
1565671800	5.005000202175358	5.0857143
1565672400	5.017000322219052	5.056536
1565673000	5.05199996412411	5.068609
1565673600	5.035999804065852	5.103827
1565674200	5.046999914105904	5.087727
1565674800	5.054999994135033	5.098796
1565675400	5.054999994135033	5.106846
1565676000	5.073999830093024	5.106846
1565676600	5.074999840096665	5.125966
1565677200	5.061000054156881	5.126973
1565677800	5.05199996412411	5.1128845
1565678400	5.077000214215139	5.103827
1565679000	5.065000094171445	5.1289864
1565679600	5.043000228202531	5.116909
1565680200	5.039000188187966	5.094771
1565680800	5.0280000781479135	5.0907454
1565681400	5.039000188187966	5.079677
1565682000	5.033000128166119	5.0907454
1565682600	5.018000332222693	5.0847077
1565683200	5.084000284240627	5.0696154
1565683800	5.094000030165847	5.136031
1565684400	5.085999950136718	5.1460958
1565685000	5.086999960140359	5.1380434
1565685600	5.065000094171445	5.1390505
1565686200	5.050000298228019	5.116909
1565686800	5.040000198191607	5.1018143
1565687400	5.034999794062211	5.0917516
1565688000	5.030000098155196	5.0867205
1565688600	5.028999734040363	5.08169
1565689200	5.022999674018517	5.0806837
1565689800	4.994000092135305	5.0746455
1565690400	4.994000092135305	5.045469
1565691000	4.9930000821316645	5.045469
1565691600	4.991000062124382	5.044463
1565692200	5.012999928093296	5.042451
1565692800	5.017000322219052	5.0645843
1565693400	5.012999928093296	5.068609
1565694000	5.011000262197205	5.0645843
1565694600	4.9930000821316645	5.0625725
1565695200	4.9310001701282955	5.044463
1565695800	4.921000070091884	4.982099
1565696400	4.933000190135577	4.9720416
1565697000	4.936999876038951	4.9841104
1565697600	4.975999912069764	4.988133
1565698200	4.988000032113459	5.0273614
1565698800	4.979000296191879	5.0394325
1565699400	5.00699986807145	5.0303793
1565700000	4.997000122146229	5.0585475
1565700600	4.99800013214987	5.048487
1565701200	4.995000102138946	5.0494933
1565701800	5.001000162160794	5.046475
1565702400	5.031000108158837	5.052511
1565703000	5.01599995810422	5.0826955
1565704200	5.012000272200846	5.0676036
1565704800	5.02400039224454	5.0635786
1565705400	5.033000128166119	5.0756526
1565706000	5.027000068144273	5.0847077
1565706600	5.034999794062211	5.078671
1565707200	5.038000178184325	5.0867205
1565707800	5.05199996412411	5.089739
1565708400	5.05100030823166	5.103827
1565709000	5.048999934113186	5.1028214
1565709600	5.056000358249865	5.1008077
1565710200	5.063000428275354	5.1078525
1565710800	5.067999770071177	5.1148973
1565711400	5.073000174200574	5.1199274
1565712000	5.091000000154923	5.1249604
1565712600	5.087999970144001	5.143076
1565713200	5.0900003442624735	5.140056
1565713800	5.085999950136718	5.1420693
1565714400	5.084000284240627	5.1380434
1565715000	5.074999840096665	5.136031
1565715600	5.074999840096665	5.126973
1565716200	5.067999770071177	5.126973
1565716800	5.050000298228019	5.1199274
1565717400	5.066000104175086	5.1018143
1565718000	5.061000054156881	5.1179156
1565718600	5.0539999841313925	5.1128845
1565719800	5.071000154193292	5.1058397
1565720400	5.063000428275354	5.1229477
1565721000	5.071000154193292	5.1148973
1565721600	5.067000114178727	5.1229477
1565722200	5.047999924109545	5.1189227
1565723400	5.018000332222693	5.0998015
1565724000	5.004000192171717	5.0696154
1565724600	5.004000192171717	5.0555296
1565725200	5.001000162160794	5.0555296
1565725800	4.981999972091612	5.052511
1565726400	5.041999864087699	5.033397
1565727000	5.008999888078732	5.093764
1565728200	5.030000098155196	5.06056
1565728800	5.040999854084057	5.08169
1565729400	5.044000238206172	5.092757
1565730000	5.057000368253507	5.095777
1565730600	5.0539999841313925	5.108859
1565731200	5.046999914105904	5.1058397
1565731800	5.059000034149598	5.098796
1565732400	5.054999994135033	5.110872
1565733000	5.052999974127751	5.106846
1565733600	5.060000044153239	5.104833
1565734200	5.059000034149598	5.111878
1565734800	5.050000298228019	5.110872
1565735400	5.05199996412411	5.1018143
1565736000	5.0539999841313925	5.103827
1565736600	5.05199996412411	5.1058397
1565737200	5.063000428275354	5.103827
1565737800	5.059000034149598	5.1148973
1565738400	5.061000054156881	5.110872
1565739000	5.068999780074819	5.1128845
1565739600	5.065000094171445	5.120935
1565740200	5.061000054156881	5.116909
1565740800	5.065000094171445	5.1128845
1565741400	5.061999710049331	5.116909
1565742000	5.057000368253507	5.11389
1565742600	5.058000024145957	5.108859
1565743200	5.050000298228019	5.1098647
1565743800	5.035999804065852	5.1018143
1565744400	5.039000188187966	5.087727
1565745000	5.041999864087699	5.0907454
1565745600	5.0189999881151435	5.093764
1565746200	5.0189999881151435	5.070622
1565746800	5.017000322219052	5.070622
1565747400	5.02500004813699	5.068609
1565748000	5.008999888078732	5.0766582
1565748600	5.01599995810422	5.06056
1565749200	4.999000142153511	5.0676036
1565749800	5.019999998118784	5.0505
1565750400	5.034000138169761	5.0716276
1565751000	5.040000198191607	5.0857143
1565751600	5.061999710049331	5.0917516
1565752200	5.07800022421878	5.11389
1565752800	5.073999830093024	5.129992
1565753400	5.072000164196933	5.125966
1565754000	5.067999770071177	5.123954
1565754600	5.065000094171445	5.1199274
1565755200	5.081999910122153	5.116909
1565755800	5.093000020162206	5.134017
1565756400	5.080999900118512	5.1450887
1565757000	5.087999970144001	5.1330113
1565757600	5.080999900118512	5.140056
1565758200	5.070000144189651	5.1330113
1565758800	5.073999830093024	5.121941
1565759400	5.07800022421878	5.125966
1565760000	5.079000234222421	5.129992
1565760600	5.087999970144001	5.1309986
1565761200	5.089000334258833	5.140056
1565761800	5.087999970144001	5.141063
1565762400	5.093000020162206	5.140056
1565763000	5.091000000154923	5.1450887
1565763600	5.091000000154923	5.143076
1565764200	5.089000334258833	5.143076
1565764800	5.059000034149598	5.141063
1565778000	5.0640000841678035	5.110872
1565778600	5.067999770071177	5.1159034
1565779200	5.072000164196933	5.1199274
1565779800	5.0640000841678035	5.123954
1565780400	5.067999770071177	5.1159034
1565781000	5.065000094171445	5.1199274
1565781600	5.067000114178727	5.116909
1565782200	5.065000094171445	5.1189227
1565782800	5.070000144189651	5.116909
1565783400	5.073000174200574	5.121941
1565784000	5.072000164196933	5.1249604
1565784600	5.066000104175086	5.123954
1565785200	5.043000228202531	5.1179156
1565785800	5.043000228202531	5.094771
1565786400	5.05199996412411	5.094771
1565787000	5.05100030823166	5.103827
1565787600	5.058000024145957	5.1028214
1565788200	5.060000044153239	5.1098647
1565788800	5.056000358249865	5.111878
1565789400	5.067999770071177	5.1078525
1565790000	5.071000154193292	5.1199274
1565790600	5.063000428275354	5.1229477
1565791200	5.076000204211497	5.1148973
1565791800	5.073999830093024	5.1279793
1565792400	5.0640000841678035	5.125966
1565793000	5.046999914105904	5.1159034
1565793600	5.052999974127751	5.098796
1565794200	5.056000358249865	5.104833
1565794800	5.05199996412411	5.1078525
1565795400	5.040000198191607	5.103827
1565796000	5.02500004813699	5.0917516
1565796600	5.046999914105904	5.0766582
1565797200	5.054999994135033	5.098796
1565797800	5.012000272200846	5.106846
1565798400	5.008999888078732	5.0635786
1565799000	5.008999888078732	5.06056
1565799600	4.991000062124382	5.06056
1565800200	5.007999878075091	5.042451
1565800800	4.9930000821316645	5.0595536
1565801400	4.979000296191879	5.044463
1565802000	4.99800013214987	5.0303793
1565802600	4.961000116126339	5.0494933
1565803200	4.959000096119056	5.012273
1565803800	4.97999995208433	5.0102606
1565804400	5.00699986807145	5.031385
1565805000	5.007999878075091	5.0585475
1565805600	5.01599995810422	5.0595536
1565806200	5.022000018126066	5.0676036
1565806800	5.022000018126066	5.07364
1565807400	5.019999998118784	5.07364
1565808000	5.014999948100579	5.0716276
1565808600	5.014999948100579	5.066597
1565809200	5.006000212178999	5.066597
1565809800	5.005000202175358	5.0575423
1565810400	5.012000272200846	5.056536
1565811000	5.012000272200846	5.0635786
1565811600	5.021000008122425	5.0635786
1565812200	4.9930000821316645	5.0726337
1565812800	4.975999912069764	5.044463
1565813400	4.973999892062483	5.0273614
1565814000	4.98999969800955	5.0253496
1565814600	4.995000102138946	5.041445
1565815200	4.99800013214987	5.046475
1565815800	5.002999828056884	5.0494933
1565816400	4.982999982095253	5.0545235
1565817000	5.008999888078732	5.0344033
1565817600	5.012999928093296	5.06056
1565818200	5.022999674018517	5.0645843
1565818800	5.027000068144273	5.0746455
1565819400	5.0189999881151435	5.078671
1565820000	5.030000098155196	5.070622
1565820600	5.026000058140631	5.08169
1565821200	5.027000068144273	5.0776644
1565821800	5.02500004813699	5.078671
1565822400	5.028999734040363	5.0766582
1565823000	5.019999998118784	5.0806837
1565823600	5.01599995810422	5.0716276
1565824200	5.019999998118784	5.0676036
1565824800	5.004000192171717	5.0716276
1565825400	4.940999916053515	5.0555296
1565826000	4.927000130113731	4.992156
1565826600	4.920000060088243	4.9780755
1565827200	4.934999856031669	4.971036
1565827800	4.921000070091884	4.9861217
1565828400	4.965000156140904	4.9720416
1565829000	4.979000296191879	5.0162964
1565829600	5.006000212178999	5.0303793
1565830200	4.997000122146229	5.0575423
1565830800	5.002999828056884	5.048487
1565831400	4.988000032113459	5.0545235
1565832000	4.978000286188238	5.0394325
1565832600	4.997000122146229	5.0293727
1565833200	5.001000162160794	5.048487
1565833800	4.99800013214987	5.052511
1565834400	5.005000202175358	5.0494933
1565835000	5.005000202175358	5.056536
1565835600	4.995000102138946	5.056536
1565836200	4.995000102138946	5.046475
1565836800	4.986000012106176	5.046475
1565837400	4.9890000421171	5.037421
1565838000	4.9930000821316645	5.040438
1565838600	4.988000032113459	5.044463
1565839200	4.969999852047918	5.0394325
1565839800	4.975999912069764	5.0213256
1565840400	4.978000286188238	5.0273614
1565841000	4.987000022109817	5.0293727
1565841600	4.9930000821316645	5.038427
1565842200	4.99800013214987	5.044463
1565842800	5.018000332222693	5.0494933
1565843400	5.02500004813699	5.0696154
1565844000	5.034000138169761	5.0766582
1565844600	5.005000202175358	5.0857143
1565845200	5.017000322219052	5.056536
1565845800	5.05199996412411	5.068609
1565846400	5.035999804065852	5.103827
1565847000	5.046999914105904	5.087727
1565847600	5.054999994135033	5.098796
1565848200	5.054999994135033	5.106846
1565848800	5.073999830093024	5.106846
1565849400	5.074999840096665	5.125966
1565850000	5.061000054156881	5.126973
1565850600	5.05199996412411	5.1128845
1565851200	5.077000214215139	5.103827
1565851800	5.065000094171445	5.1289864
1565852400	5.043000228202531	5.116909
1565853000	5.039000188187966	5.094771
1565853600	5.0280000781479135	5.0907454
1565854200	5.039000188187966	5.079677
1565854800	5.033000128166119	5.0907454
1565855400	5.018000332222693	5.0847077
1565856000	5.094000030165847	5.0696154
1565857200	5.085999950136718	5.1460958
1565857800	5.086999960140359	5.1380434
1565858400	5.065000094171445	5.1390505
1565859000	5.040000198191607	5.116909
1565860200	5.034999794062211	5.0917516
1565860800	5.030000098155196	5.0867205
1565861400	5.028999734040363	5.08169
1565862000	5.022999674018517	5.0806837
1565862600	4.994000092135305	5.0746455
1565863200	4.994000092135305	5.045469
1565863800	4.9930000821316645	5.045469
1565864400	4.991000062124382	5.044463
1565865000	5.012999928093296	5.042451
1565865600	5.017000322219052	5.0645843
1565866200	5.012999928093296	5.068609
1565866800	5.011000262197205	5.0645843
1565867400	4.9930000821316645	5.0625725
1565868000	4.9310001701282955	5.044463
1565868600	4.921000070091884	4.982099
1565869200	4.933000190135577	4.9720416
1565869800	4.936999876038951	4.9841104
1565870400	4.975999912069764	4.988133
1565871000	4.988000032113459	5.0273614
1565871600	4.979000296191879	5.0394325
1565872200	5.00699986807145	5.0303793
1565872800	4.997000122146229	5.0585475
1565873400	4.99800013214987	5.048487
1565874000	4.995000102138946	5.0494933
1565874600	5.001000162160794	5.046475
1565875200	5.031000108158837	5.052511
1565875800	5.018000332222693	5.0826955
1565876400	5.01599995810422	5.0696154
1565877000	5.012000272200846	5.0676036
1565877600	5.02400039224454	5.0635786
1565878200	5.033000128166119	5.0756526
1565878800	5.027000068144273	5.0847077
1565879400	5.034999794062211	5.078671
1565880000	5.038000178184325	5.0867205
1565880600	5.05199996412411	5.089739
1565881200	5.05100030823166	5.103827
1565881800	5.048999934113186	5.1028214
1565882400	5.056000358249865	5.1008077
1565883000	5.063000428275354	5.1078525
1565883600	5.067999770071177	5.1148973
1565884200	5.172999758119925	5.1199274
1565884800	5.190999938185465	5.225617
1565885400	5.188000262285732	5.2437396
1565886000	5.190000282293015	5.24072
1565886600	5.1859998881672595	5.2427335
1565887200	5.184000222271168	5.2387056
1565887800	5.175000132238398	5.236693
1565888400	5.175000132238398	5.227631
1565889000	5.168000416324101	5.227631
1565889600	5.150000236258561	5.2205844
1565890200	5.166000042205628	5.202464
1565890800	5.1609999921874214	5.21857
1565891400	5.153999922161934	5.2135367
1565892000	5.153999922161934	5.20649
1565892600	5.171000092223833	5.20649
1565893200	5.163000012194704	5.223604
1565893800	5.171000092223833	5.2155495
1565894400	5.167000052209269	5.223604
1565895000	5.140999792114599	5.2195773
1565895600	5.147999862140087	5.1934037
1565896200	5.118000270253234	5.2004495
1565896800	5.104000130202259	5.170252
1565897400	5.104000130202259	5.156161
1565898000	5.100999746080144	5.156161
1565898600	5.081999910122153	5.1531405
1565899200	5.1420001562294315	5.134017
1565899800	5.113999876127479	5.19441
1565900400	5.109000180220464	5.1662254
1565901000	5.130000036185737	5.161193
1565901600	5.140999792114599	5.1823306
1565902200	5.144000176236713	5.1934037
1565902800	5.156999952172857	5.1964235
1565903400	5.153999922161934	5.20951
1565904000	5.146999852136446	5.20649
1565904600	5.15899997218014	5.1994424
1565905200	5.155000286276766	5.2115235
1565905800	5.152999912158292	5.207497
1565906400	5.1599999821837805	5.205484
1565907000	5.15899997218014	5.2125306
1565907600	5.150000236258561	5.2115235
1565908200	5.151999902154651	5.202464
1565908800	5.153999922161934	5.204477
1565909400	5.151999902154651	5.20649
1565910000	5.163000012194704	5.204477
1565910600	5.15899997218014	5.2155495
1565911200	5.1609999921874214	5.2115235
1565911800	5.1690000722165514	5.2135367
1565912400	5.165000032201986	5.221591
1565913000	5.1609999921874214	5.217564
1565913600	5.165000032201986	5.2135367
1565914200	5.162000356302254	5.217564
1565914800	5.156999952172857	5.214544
1565915400	5.157999962176499	5.20951
1565916000	5.150000236258561	5.210517
1565916600	5.136000096207584	5.202464
1565917200	5.139000126218508	5.18837
1565917800	5.1420001562294315	5.191391
1565918400	5.118999926145685	5.19441
1565919000	5.118999926145685	5.171259
1565919600	5.1249999861675315	5.171259
1565920800	5.109000180220464	5.177298
1565921400	5.1160002502459525	5.161193
1565922000	5.0990000801840525	5.168239
1565922600	5.119999936149326	5.151128
1565923200	5.1339997220891105	5.1722646
1565923800	5.139999782110958	5.1863565
1565924400	5.162000356302254	5.1923966
1565925000	5.1780001622493215	5.214544
1565925600	5.173999768123566	5.230652
1565926200	5.172000102227474	5.226624
1565926800	5.168000416324101	5.2246113
1565927400	5.165000032201986	5.2205844
1565928000	5.182000202263886	5.217564
1565928600	5.192999958192748	5.2346783
1565929200	5.181000192260245	5.2457533
1565929800	5.188000262285732	5.2336726
1565930400	5.181000192260245	5.24072
1565931000	5.170000082220192	5.2336726
1565931600	5.173999768123566	5.222598
1565932200	5.1780001622493215	5.226624
1565932800	5.178999818141771	5.230652
1565933400	5.188000262285732	5.231659
1565934000	5.189000272289374	5.24072
1565934600	5.188000262285732	5.2417264
1565935200	5.192999958192748	5.24072
1565935800	5.190999938185465	5.2457533
1565936400	5.190999938185465	5.2437396
1565937000	5.189000272289374	5.2437396
1565937600	5.190000282293015	5.2417264
1565938200	5.183000212267527	5.2427335
1565938800	5.178999818141771	5.235686
1565939400	5.1780001622493215	5.231659
1565940000	5.1690000722165514	5.230652
1565940600	5.1690000722165514	5.221591
1565941200	5.168000416324101	5.221591
1565941800	5.170000082220192	5.2205844
1565942400	5.173999768123566	5.222598
1565943000	5.175000132238398	5.226624
1565943600	5.118999926145685	5.227631
1565944800	5.117000260249593	5.171259
1565945400	5.106999806101991	5.1692452
1565946000	5.1160002502459525	5.159179
1565946600	5.135000440315134	5.168239
1565947200	5.130000036185737	5.1873646
1565947800	5.136000096207584	5.1823306
1565948400	5.1510002462622015	5.18837
1565949000	5.151999902154651	5.203471
1565949600	5.156000296280407	5.204477
1565950200	5.15899997218014	5.2085037
1565950800	5.164000022198345	5.2115235
1565951400	5.168000416324101	5.2165565
1565952000	5.172000102227474	5.2205844
1565952600	5.164000022198345	5.2246113
1565953200	5.168000416324101	5.2165565
1565953800	5.165000032201986	5.2205844
1565954400	5.167000052209269	5.217564
1565955000	5.165000032201986	5.2195773
1565955600	5.170000082220192	5.217564
1565956200	5.172000102227474	5.222598
1565957400	5.166000042205628	5.2246113
1565958000	5.143000166233072	5.21857
1565958600	5.143000166233072	5.195417
1565959200	5.151999902154651	5.195417
1565959800	5.1510002462622015	5.204477
1565960400	5.157999962176499	5.203471
1565961000	5.1599999821837805	5.210517
1565961600	5.156000296280407	5.2125306
1565962200	5.168000416324101	5.2085037
1565962800	5.171000092223833	5.2205844
1565963400	5.163000012194704	5.223604
1565964000	5.176000142242039	5.2155495
1565964600	5.173999768123566	5.228638
1565965200	5.164000022198345	5.226624
1565965800	5.146999852136446	5.2165565
1565966400	5.152999912158292	5.1994424
1565967000	5.156000296280407	5.205484
1565967600	5.151999902154651	5.2085037
1565968200	5.139999782110958	5.204477
1565968800	5.1249999861675315	5.1923966
1565969400	5.146999852136446	5.177298
1565970000	5.155000286276766	5.1994424
1565970600	5.073000174200574	5.207497
1565971200	5.091000000154923	5.1249604
1565971800	5.087999970144001	5.143076
1565972400	5.0900003442624735	5.140056
1565973000	5.085999950136718	5.1420693
1565973600	5.084000284240627	5.1380434
1565974200	5.074999840096665	5.136031
1565974800	5.074999840096665	5.126973
1565975400	5.067999770071177	5.126973
1565976000	5.050000298228019	5.1199274
1565976600	5.066000104175086	5.1018143
1565977200	5.061000054156881	5.1179156
1565977800	5.0539999841313925	5.1128845
1565978400	5.0539999841313925	5.1058397
1565979000	5.071000154193292	5.1058397
1565979600	5.063000428275354	5.1229477
1565980200	5.071000154193292	5.1148973
1565980800	5.067000114178727	5.1229477
1565981400	5.040999854084057	5.1189227
1565982000	5.047999924109545	5.092757
1565982600	5.018000332222693	5.0998015
1565983200	5.004000192171717	5.0696154
1565983800	5.004000192171717	5.0555296
1565984400	5.001000162160794	5.0555296
1565985000	4.981999972091612	5.052511
1565985600	5.041999864087699	5.033397
1565986200	5.013999938096937	5.093764
1565986800	5.008999888078732	5.065591
1565987400	5.030000098155196	5.06056
1565988000	5.040999854084057	5.08169
1565988600	5.044000238206172	5.092757
1565989200	5.057000368253507	5.095777
1565989800	5.0539999841313925	5.108859
1565990400	5.046999914105904	5.1058397
1565991000	5.059000034149598	5.098796
1565991600	5.054999994135033	5.110872
1565992200	5.052999974127751	5.106846
1565992800	5.060000044153239	5.104833
1565993400	5.059000034149598	5.111878
1565994000	5.050000298228019	5.110872
1565994600	5.0539999841313925	5.1018143
1565995800	5.05199996412411	5.1058397
1565996400	5.063000428275354	5.103827
1565997000	5.059000034149598	5.1148973
1565997600	5.061000054156881	5.110872
1565998200	5.068999780074819	5.1128845
1565998800	5.065000094171445	5.120935
1565999400	5.065000094171445	5.116909
1566000600	5.057000368253507	5.116909
1566001800	5.058000024145957	5.108859
1566002400	5.050000298228019	5.1098647
1566003000	5.035999804065852	5.1018143
1566003600	5.039000188187966	5.087727
[truncated: 10,587 more rows]
