# Supplementary material for: A novel dissolved oxygen prediction model based on enhanced semi-naive Bayes for ocean ranches in northeast China
Source: PeerJ Comput Sci. 2021 Jun 11;7:e591. doi: 10.7717/peerj-cs.591 (PMC8205303; doi:10.7717/peerj-cs.591)
Supplement: Supplemental Information 1 — Source code for prediction algorithms built in Go, and source code for comparison algorithms and other related methods built in Python. [file peerj-cs-07-591-s001.zip › packet/Result-lstm/Result-LSTM-1-5.csv]

1564266600	4.197000263790706	4.3072248
1564267200	4.252999761661036	4.220882
1564267800	4.173999679595768	4.277102
1564268400	4.107999727577834	4.1977944
1564269000	4.037000079652886	4.1315556
1564269600	4.10200037577837	4.060318
1564270200	4.140000047694351	4.1255364
1564270800	4.165999953677829	4.16367
1564271400	4.190000193765218	4.1897645
1564272000	4.257000155786792	4.2138553
1564272600	4.290000131795759	4.281119
1564273200	4.2790000217557065	4.3142533
1564273800	4.421000025827985	4.303208
1564274400	4.290999787688209	4.445831
1564275000	4.249000075757663	4.315258
1564275600	4.3060002918540174	4.2730856
1564276200	4.353000053802769	4.330321
1564276800	4.3410002878702665	4.3775234
1564277400	4.425000419953741	4.365471
1564278000	4.3490000137882046	4.4498496
1564278600	4.301000241835812	4.373506
1564279200	4.322000097801085	4.3253007
1564279800	4.293000161806682	4.3463893
1564280400	4.257000155786792	4.3172665
1564281000	4.353000053802769	4.281119
1564281600	4.426000075846191	4.3775234
1564282200	4.376999939778965	4.450853
1564282800	4.493000037867765	4.4016294
1564283400	4.326000137815649	4.5181723
1564284000	4.392000089833583	4.3504057
1564284600	4.403999855766085	4.416697
1564285200	4.372000243871951	4.428752
1564285800	4.433000145871679	4.396608
1564286400	4.329999823719023	4.457886
1564287000	4.552999929863852	4.354423
1564287600	4.452999991833311	4.5784698
1564288200	4.537000123916785	4.47798
1564288800	4.498000087885972	4.5623894
1564289400	4.572000119933034	4.523196
1564290000	4.670000037956293	4.597567
1564290600	4.7820000960305284	4.696085
1564291200	4.688000218021834	4.80871
1564291800	4.55000025396412	4.714182
1564292400	4.597000015912871	4.5754547
1564293000	4.571000109929393	4.622696
1564293600	4.534999749798311	4.5965614
1564294200	4.426000075846191	4.560379
1564294800	4.456999677736684	4.450853
1564295400	4.419000359931894	4.4819984
1564296000	4.4640004559845545	4.443821
1564296600	4.51499990383668	4.4890327
1564297200	4.6050000959420005	4.5402794
1564297800	4.565000049907546	4.630738
1564298400	4.581999865858254	4.5905313
1564299000	4.415999975809779	4.6076183
1564299600	4.567000069914828	4.4408073
1564300200	4.493000037867765	4.592541
1564300800	4.529000043887656	4.5181723
1564301400	4.578000179954881	4.55435
1564302000	4.7110000939943895	4.603597
1564302600	4.684999833899719	4.7373095
1564303200	4.70300001396526	4.711166
1564303800	4.688000218021834	4.729265
1564304400	4.633000021932762	4.714182
1564305000	4.603000075934719	4.6588845
1564305600	4.6320000119291205	4.628728
1564306200	4.67600009797814	4.6578803
1564306800	4.696999953943413	4.702117
1564307400	4.731999949959662	4.723232
1564308000	4.614999841867221	4.7584267
1564308600	4.540999809820159	4.640791
1564309200	4.435000165878961	4.56641
1564309800	4.59499999590559	4.459896
1564310400	4.520999963858527	4.6206856
1564311000	4.602000420042269	4.54631
1564311600	4.592999975898307	4.627722
1564312200	4.495000057875048	4.6186748
1564312800	4.441999881793258	4.520182
1564313400	4.294000171810324	4.466928
1564314000	4.435000165878961	4.3182707
1564314600	4.478000241924339	4.459896
1564315200	4.535999759801952	4.5031
1564315800	4.363999809731631	4.5613837
1564316400	4.498000087885972	4.3885717
1564317000	4.602000420042269	4.523196
1564317600	4.662000312038355	4.627722
1564318200	4.43400015587532	4.688041
1564318800	4.620999901889068	4.458892
1564319400	4.5700000999257515	4.6468225
1564320000	4.601000055927436	4.5955567
1564320600	4.543000183938632	4.626717
1564321200	4.468999797780378	4.5684195
1564321800	4.4730001919061335	4.494056
1564322400	4.59499999590559	4.498076
1564323000	4.527000023880373	4.6206856
1564323600	4.552999929863852	4.5523405
1564324200	4.529000043887656	4.5784698
1564324800	4.494000047871407	4.55435
1564325400	4.5419998198238	4.5191774
1564326000	4.390999725718751	4.5674148
1564326600	4.397999795744239	4.4156923
1564327200	4.501000117896894	4.4227247
1564327800	4.456000021844234	4.526211
1564328400	4.4020001898699945	4.4809947
1564329600	4.469999807784019	4.4267435
1564330200	4.374999919771684	4.495061
1564330800	4.492000027864124	4.399621
1564331400	4.501999773789345	4.5171676
1564332000	4.363000153839181	4.527216
1564332600	4.295000181813965	4.3875675
1564333200	4.456999677736684	4.3192744
1564333800	4.408999905784291	4.4819984
1564334400	4.343999963769999	4.433775
1564335000	4.337999903748152	4.368484
1564335600	4.316000037779237	4.3624578
1564336200	4.379000313897439	4.340363
1564336800	4.361000133831898	4.403639
1564337400	4.427000085849832	4.3855586
1564338000	4.513000237940588	4.451858
1564338600	4.539000143924067	4.5382695
1564339200	4.455000011840593	4.5643997
1564339800	4.405000219880917	4.4799895
1564340400	4.534999749798311	4.4297566
1564341000	4.313000361879506	4.560379
1564341600	4.422000035831626	4.337351
1564342200	4.409999915787933	4.446834
1564342800	4.321000087797444	4.4347796
1564343400	4.23799996571761	4.3453846
1564344000	4.333000207841137	4.2620416
1564344600	4.389000059822659	4.3574367
1564345200	4.372000243871951	4.413684
1564345800	4.339000267862984	4.396608
1564346400	4.171000003696036	4.3634634
1564347000	4.313000361879506	4.194783
1564347600	4.290000131795759	4.337351
1564348200	4.32700014781929	4.3142533
1564348800	4.207000009715926	4.351411
1564349400	4.090000255734676	4.2309203
1564350000	4.40799989578065	4.1134944
1564350600	4.465000111877004	4.4327703
1564351200	4.274000325848692	4.490037
1564351800	4.353000053802769	4.2981877
1564352400	4.366000183850104	4.3775234
1564353000	4.293000161806682	4.3905807
1564353600	4.310999987761032	4.3172665
1564354200	4.2969998477100555	4.3353415
1564354800	4.230000239799672	4.3212824
1564355400	4.360000123828257	4.2540107
1564356000	4.330999833722664	4.384554
1564356600	4.25500013577951	4.3554273
1564357200	4.26499988170473	4.27911
1564357800	4.196000253787064	4.2891498
1564358400	4.18400013374337	4.219878
1564359000	4.425000419953741	4.2078323
1564359600	4.204999989708644	4.4498496
1564360200	4.136000361790978	4.2289124
1564360800	4.120999857625169	4.159655
1564361400	3.977999843549249	4.144602
1564362000	3.91599993154588	4.001135
1564362600	4.052000229707503	3.9389572
1564363200	4.030000363738589	4.0753665
1564363800	3.980000217667723	4.053296
1564364400	3.878000259629899	4.0031414
1564365000	4.028999999623757	3.900857
1564365600	3.935000121615062	4.0522923
1564366200	4.00400010364392	3.9580107
1564366800	4.033000039638321	4.027214
1564367400	4.278000011752066	4.056305
1564368000	4.3060002918540174	4.3022046
1564368600	4.202999969701361	4.330321
1564369200	4.31800005778652	4.2269053
1564369800	4.395000119844506	4.342372
1564370400	4.403999855766085	4.4197116
1564371000	4.515999913840321	4.428752
1564371600	4.466000121880645	4.541284
1564372200	4.403999855766085	4.4910417
1564372800	4.401000179866353	4.428752
1564373400	4.221000149766902	4.4257383
1564374000	4.362000143835539	4.2449746
1564374600	4.370999879757119	4.3865633
1564375200	4.467000131884287	4.395602
1564375800	4.328000157822932	4.4920473
1564376400	4.368000203857386	4.3524146
1564377000	4.413000299910047	4.3925896
1564377600	4.23799996571761	4.4377933
1564378200	4.0770001256873405	4.2620416
1564378800	4.271999951730218	4.100449
1564379400	4.243000015735816	4.2961793
1564380000	4.315000027775596	4.2670627
1564380600	4.500000107893253	4.3393593
1564381200	4.3240001178083665	4.5252066
1564381800	4.2620002058049975	4.3483977
1564382400	4.28200005176663	4.286138
1564383000	4.427000085849832	4.30622
1564383600	4.351000033795486	4.451858
1564384200	4.369999869753477	4.375515
1564384800	4.421000025827985	4.394599
1564385400	4.377999949782606	4.445831
1564386000	4.3230001078047255	4.402634
1564386600	4.097000325760164	4.3473935
1564387200	4.2270002097887485	4.1205177
1564387800	4.043000139674733	4.2509985
1564388400	4.2440000257394574	4.0663376
1564389000	4.2440000257394574	4.268066
1564389600	4.267000255823204	4.268066
1564390200	4.231999905695764	4.2911596
1564390800	4.387000039815377	4.2560177
1564391400	4.35400006380641	4.411675
1564392000	4.381999989797171	4.378528
1564392600	4.462999737758531	4.406652
1564393200	4.4290001058571145	4.488027
1564393800	4.369999869753477	4.4538674
1564394400	4.359000113824616	4.394599
1564395000	4.38000032390108	4.3835497
1564395600	4.196000253787064	4.404644
1564396200	4.347000347892113	4.219878
1564396800	4.454000001836952	4.3714976
1564397400	4.40799989578065	4.4789844
1564398000	4.474000201909774	4.4327703
1564398600	4.372000243871951	4.49908
1564399200	4.413999955802497	4.396608
1564399800	4.3490000137882046	4.4387975
1564400400	4.384000009804454	4.373506
1564401000	4.4109999257915735	4.4086604
1564401600	4.329000167826573	4.4357843
1564402200	4.33599988374087	4.3534193
1564402800	4.614999841867221	4.360449
1564403400	4.408999905784291	4.640791
1564404000	4.044000149678374	4.433775
1564404600	4.191999859661308	4.067341
1564405200	4.519999953854885	4.215863
1564405800	4.488999997853201	4.545305
1564406400	4.399000159859071	4.514153
1564407000	4.280000385870538	4.423729
1564407600	4.269000275830486	4.304212
1564408200	4.297999857713697	4.2931666
1564408800	4.169999993692395	4.3222866
1564409400	4.151000157734404	4.1937804
1564410000	4.1999999396904375	4.17471
1564410600	4.290999787688209	4.223893
1564411200	4.263000215808639	4.315258
1564411800	4.074000095676418	4.2871423
1564412400	4.251000095764946	4.0974393
1564413000	4.258999821682884	4.2750936
1564413600	3.948999907554847	4.283126
1564414200	3.79000008753186	3.97205
1564414800	3.989000307700493	3.8126454
1564416000	3.7860000475172955	4.0121684
1564416600	3.6210001674724612	3.8086371
1564417200	3.4830002034147474	3.6433308
1564417800	3.424999977314752	3.5051632
1564418400	3.8180000135226213	3.4471173
1564419000	3.838000213595444	3.8407092
1564419600	4.08599986160892	3.8607566
1564420200	3.802999863468004	4.1094794
1564420800	4.18400013374337	3.8256745
1564421400	4.334000217844778	4.2078323
1564422000	4.243000015735816	4.3584404
1564422600	3.997000033618431	4.2670627
1564423200	4.208000373830758	4.0201926
1564423800	4.285000081777553	4.2319245
1564424400	4.113000131707231	4.3092327
1564425000	4.173999679595768	4.136574
1564425600	4.223000169774184	4.1977944
1564426200	4.192999869664949	4.246982
1564426800	4.113000131707231	4.2168665
1564427400	4.275000335852333	4.136574
1564428000	4.260000185797716	4.299192
1564428600	4.295000181813965	4.2841306
1564429200	4.002000083636637	4.3192744
1564429800	4.018000243694895	4.025208
1564430400	4.25500013577951	4.0412574
1564431000	4.236999955713969	4.27911
1564431600	4.204999989708644	4.261038
1564432200	4.284000071773912	4.2289124
1564432800	4.340000277866626	4.308229
1564433400	4.353000053802769	4.3644667
1564434000	4.248000065754022	4.3775234
1564434600	4.258999821682884	4.272082
1564435200	4.256000145783151	4.283126
1564435800	4.188000173757935	4.280114
1564436400	4.153999833634136	4.2118473
1564437000	4.043000139674733	4.1777205
1564437600	4.269999931722936	4.0663376
1564438200	4.224999835670276	4.2941713
1564438800	4.321000087797444	4.2489905
1564439400	4.258999821682884	4.3453846
1564440000	4.142000421812824	4.283126
1564440600	4.132999977668863	4.165677
1564441200	4.145000097712557	4.1566443
1564441800	4.0850002057164705	4.168688
1564442400	4.272999961733859	4.108477
1564443000	4.137000017683428	4.297183
1564443600	4.191999859661308	4.160659
1564444200	4.169000337799944	4.215863
1564444800	4.162000267774457	4.192776
1564445400	4.027999989620116	4.1857505
1564446000	4.173000023703318	4.051289
1564446600	4.153999833634136	4.1967916
1564447200	4.222000159770543	4.1777205
1564447800	4.168000327796303	4.2459784
1564448400	4.329999823719023	4.191772
1564449000	4.122000221740001	4.354423
1564449600	3.9030001556097367	4.145605
1564450200	4.096000315756522	3.925923
1564450800	4.205999999712285	4.1195145
1564451400	4.057000279725709	4.2299166
1564452000	4.020999919594628	4.0803833
1564452600	4.152000167738045	4.044267
1564453200	4.127999927650658	4.1757135
1564453800	4.181000457843638	4.151627
1564454400	4.045000159682015	4.2048216
1564455000	4.133999987672504	4.068344
1564455600	4.144000087708916	4.157648
1564456200	4.166999963681471	4.1676846
1564456800	4.019999909590987	4.1907687
1564457400	3.8980001055915308	4.0432634
1564458000	3.8280001135590327	3.920909
1564458600	3.980000217667723	3.850733
1564459200	4.026999979616474	4.0031414
1564459800	3.9660000776167466	4.0502863
1564460400	3.974999813538326	3.9890997
1564461000	3.932000091604139	3.9981258
1564461600	4.11200012170359	3.9550028
1564462200	4.091999921630767	4.13557
1564462800	4.074000095676418	4.1155005
1564463400	3.865000129582564	4.0974393
1564464000	3.7699998874590372	3.8878243
1564464600	3.878999915522349	3.792602
1564465200	4.126999917647016	3.901859
1564465800	3.894000065576966	4.150623
1564466400	4.162000267774457	3.9168985
1564467000	4.234000279814237	4.1857505
1564467600	4.208000373830758	4.258026
1564468200	4.064000349751197	4.2319245
1564468800	3.9370001416223444	4.087406
1564469400	3.8080002675974005	3.9600163
1564470000	3.920999981564086	3.8306868
1564470600	4.051000219703862	3.9439712
1564471200	4.080000155698264	4.074363
1564471800	4.136000361790978	4.10346
1564472400	4.246000045746739	4.159655
1564473000	4.355000073810052	4.2700734
1564473600	3.784000027510013	4.379532
1564474200	4.56800007991847	3.8066325
1564474800	4.3759999297753245	4.5935464
1564475400	4.493000037867765	4.4006248
1564476000	4.392000089833583	4.5181723
1564476600	4.441999881793258	4.416697
1564477200	4.390000069826301	4.466928
1564477800	4.315000027775596	4.4146886
1564478400	4.303999917735544	4.3393593
1564479000	4.173000023703318	4.3283124
1564479600	4.190000193765218	4.1967916
1564480200	4.183000123739729	4.2138553
1564480800	4.218000119755978	4.2068286
1564482000	4.26499988170473	4.241963
1564482600	4.257999811679242	4.2891498
1564483200	4.10400004167446	4.2821217
1564483800	4.113000131707231	4.127542
1564484400	4.06899969154702	4.136574
1564485000	4.122000221740001	4.0924225
1564485600	4.0320000296346805	4.145605
1564486200	4.0760001156837	4.0553017
1564486800	4.06899969154702	4.0994463
1564487400	4.191999859661308	4.0924225
1564488000	4.054999905607236	4.215863
1564488600	4.109000445803858	4.0783763
1564489200	4.059999955625441	4.1325603
1564489800	4.145000097712557	4.0833926
1564490400	4.231999905695764	4.168688
1564491000	4.1380000276870685	4.2560177
1564491600	4.190000193765218	4.161663
1564492200	4.086999871612561	4.2138553
1564492800	4.057000279725709	4.110483
1564493400	4.04000010966381	4.0803833
1564494000	3.908000205627942	4.063328
1564494600	3.926000031582292	3.9309356
1564495200	4.216000099748696	3.948986
1564495800	4.351000033795486	4.2399554
1564496400	4.382999999800813	4.375515
1564497000	4.230999895692122	4.407656
1564497600	4.368999859749836	4.2550144
1564498200	4.2259998456739165	4.3935943
1564498800	4.3049999277391855	4.249994
1564499400	4.363999809731631	4.3293166
1564500000	4.186999809643103	4.3885717
1564500600	4.241000349839725	4.210844
1564501200	4.235000289817878	4.265054
1564501800	4.368000203857386	4.2590303
1564502400	4.110000101696308	4.3925896
1564503000	4.352000397910319	4.1335635
1564503600	4.250000085761304	4.376519
1564504200	4.423999701727717	4.2740903
1564504800	4.145000097712557	4.448844
1564505400	4.202000313808911	4.168688
1564506000	4.195000243783423	4.225901
1564506600	3.9770001876567993	4.218875
1564507200	4.074999751568868	4.000132
1564507800	4.087999881616202	4.098443
1564508400	4.4120002899064055	4.111487
1564509000	4.328000157822932	4.4367895
1564509600	4.271999951730218	4.3524146
1564510200	4.215000089745055	4.2961793
1564510800	4.2170001097523375	4.2389517
1564511400	4.1639999336705475	4.240959
1564512000	4.136000361790978	4.1877575
1564512600	4.09499995164169	4.159655
1564513200	4.151000157734404	4.1185102
1564513800	4.216000099748696	4.17471
1564514400	4.224999835670276	4.2399554
1564515000	4.210000039726849	4.2489905
1564515600	4.169999993692395	4.233932
1564516200	4.140999703586801	4.1937804
1564516800	4.294000171810324	4.1646733
1564517400	4.097000325760164	4.3182707
1564518000	4.098999991656255	4.1205177
1564518600	4.335000227848419	4.1225247
1564519200	4.508999843814832	4.3594446
1564519800	4.4290001058571145	4.53425
1564520400	4.456000021844234	4.4538674
1564521000	4.396999785740597	4.4809947
1564521600	4.196000253787064	4.42172
1564522200	4.326000137815649	4.219878
1564522800	4.258999821682884	4.3504057
1564524000	4.313000361879506	4.283126
1564524600	4.2259998456739165	4.337351
1564525200	4.185000143747011	4.249994
1564525800	4.169000337799944	4.2088366
1564526400	4.246000045746739	4.192776
1564527000	4.171000003696036	4.2700734
1564527600	4.269999931722936	4.194783
1564528200	4.272999961733859	4.2941713
1564528800	4.285999737670004	4.297183
1564529400	4.113000131707231	4.310237
1564530000	4.071000065665494	4.136574
1564530600	4.171000003696036	4.0944295
1564531200	4.293000161806682	4.194783
1564531800	4.168000327796303	4.3172665
1564532400	4.119000191729078	4.191772
1564533000	4.215000089745055	4.1425943
1564533600	4.224000179777826	4.2389517
1564534200	4.185000143747011	4.2479863
1564534800	4.146000107716198	4.2088366
1564535400	4.084000195712829	4.169692
1564536000	4.020999919594628	4.1074743
1564536600	4.1380000276870685	4.044267
1564537200	3.9650000676131056	4.161663
1564537800	4.0419997755599	3.9880965
1564538400	3.9519999375657706	4.0653334
1564539000	3.948999907554847	3.9750588
1564539600	3.959000007591259	3.97205
1564540200	3.9370001416223444	3.9820795
1564540800	3.858000059557076	3.9600163
1564541400	4.1560002077526095	3.8808062
1564542000	4.232999915699405	4.1797285
1564542600	4.247000409861572	4.257022
1564543200	4.355000073810052	4.271078
1564543800	4.303999917735544	4.379532
1564544400	4.353000053802769	4.3283124
1564545000	4.241000349839725	4.3775234
1564545600	4.30000023183217	4.265054
1564546200	4.171000003696036	4.3242955
1564546800	4.1910002037688585	4.194783
1564547400	4.096000315756522	4.2148595
1564548000	4.1910002037688585	4.1195145
1564548600	4.20100030380527	4.2148595
1564549200	4.381999989797171	4.2248983
1564549800	4.239999985724893	4.406652
1564550400	4.3759999297753245	4.2640505
1564551000	4.3490000137882046	4.4006248
1564551600	4.232999915699405	4.373506
1564552200	4.124000241747284	4.257022
1564552800	3.9280000515895743	4.1476126
1564553400	3.830000133566315	3.950991
1564554000	4.166999963681471	3.852738
1564554600	4.43400015587532	4.1907687
1564555200	4.25500013577951	4.458892
1564555800	4.186999809643103	4.27911
1564556400	4.197000263790706	4.210844
1564557000	4.571000109929393	4.220882
1564557600	4.465000111877004	4.5965614
1564558200	4.285000081777553	4.490037
1564558800	4.329999823719023	4.3092327
1564559400	4.374999919771684	4.354423
1564560000	4.21100004973049	4.399621
1564560600	4.399000159859071	4.234936
1564561200	4.507000177918742	4.423729
1564561800	4.431000125864396	4.532241
1564562400	4.329000167826573	4.455877
1564563000	4.4020001898699945	4.3534193
1564563600	4.336999893744511	4.4267435
1564564200	4.317000047782879	4.3614535
1564564800	4.393000099837224	4.3413672
1564565400	4.348000003784564	4.4177017
1564566000	4.369999869753477	4.372502
1564566600	4.372000243871951	4.394599
1564567200	4.269000275830486	4.396608
1564567800	4.301000241835812	4.2931666
1564568400	4.2790000217557065	4.3253007
1564569000	4.471000171898852	4.303208
1564569600	4.382999999800813	4.4960666
1564570200	4.195000243783423	4.407656
1564570800	4.333000207841137	4.218875
1564571400	4.218000119755978	4.3574367
1564572000	4.257999811679242	4.241963
1564572600	4.376999939778965	4.2821217
1564573200	4.13099995766158	4.4016294
1564573800	4.207000009715926	4.1546373
1564574400	4.137000017683428	4.2309203
1564575000	4.1649999436741885	4.160659
1564575600	4.176000053714241	4.188761
1564576200	4.153999833634136	4.1998024
1564576800	4.124000241747284	4.1777205
1564577400	4.035999715538054	4.1476126
1564578000	4.0670000256509296	4.0593147
1564578600	4.080000155698264	4.090416
1564579200	4.11200012170359	4.10346
1564579800	4.034000049641962	4.13557
1564580400	3.982000237675005	4.057308
1564581000	3.8390002235990854	4.0051475
1564582800	4.039000099660169	3.8617592
1564583400	4.321000087797444	4.062324
1564584000	4.32700014781929	4.3453846
1564584600	4.401000179866353	4.351411
1564585200	4.435000165878961	4.4257383
1564585800	4.399000159859071	4.459896
1564586400	4.48799998784956	4.423729
1564587000	4.309999977757391	4.513148
1564587600	4.284000071773912	4.3343377
1564588200	4.334000217844778	4.308229
1564588800	4.265999891708371	4.3584404
1564589400	4.2969998477100555	4.290155
1564590000	4.15700021775625	4.3212824
1564590600	4.168000327796303	4.180732
1564591200	4.197999919683156	4.191772
1564591800	4.263999871701089	4.221885
1564592400	4.1560002077526095	4.288146
1564593000	4.005000113647561	4.1797285
1564593600	4.230999895692122	4.028217
1564594200	4.008999799550934	4.2550144
1564594800	4.091000265738317	4.032229
1564595400	3.9600000175948997	4.1144977
1564596000	3.953999957573053	3.983082
1564596600	3.857000049553435	3.9770653
1564597200	4.021999929598269	3.8798034
1564597800	3.8499999795279467	4.04527
1564598400	3.7030002795486534	3.8727858
1564599000	3.8670001495898463	3.7254686
1564599600	3.302000163311655	3.8898282
1564600200	3.2330001812827978	3.3240676
1564600800	3.015000125156174	3.2550688
1564601400	3.035000325228997	3.0372045
1564602000	2.9070001070965032	3.0571842
1564602600	2.5320000738985793	2.9293463
1564603200	2.9479999860790036	2.555193
1564603800	3.758000121526534	2.9702864
1564604400	3.9849999135747374	3.7805767
1564605000	4.028999999623757	4.0081553
1564605600	3.96900010762767	4.0522923
1564606200	3.9719997835274024	3.992109
1564606800	4.101000011663538	3.9951172
1564607400	4.330999833722664	4.124532
1564608000	4.10400004167446	4.3554273
1564608600	4.176000053714241	4.127542
1564609200	4.2259998456739165	4.1998024
1564609800	4.257999811679242	4.249994
1564610400	4.251000095764946	4.2821217
1564611000	4.495999713767498	4.2750936
1564611600	4.3240001178083665	4.5211864
1564612200	4.260000185797716	4.3483977
1564612800	4.429999761749564	4.2841306
1564613400	4.20100030380527	4.4548717
1564614000	4.4380001958898845	4.2248983
1564614600	4.497000431993521	4.462909
1564615200	4.326000137815649	4.522192
1564615800	4.2620002058049975	4.3504057
1564616400	4.153999833634136	4.286138
1564617000	4.183000123739729	4.1777205
1564617600	4.263000215808639	4.2068286
1564618200	4.3579997497097835	4.2871423
1564618800	4.175000397821791	4.3825445
1564619400	4.368999859749836	4.1987987
1564620000	4.329000167826573	4.3935943
1564620600	4.341999943762716	4.3534193
1564621200	4.3230001078047255	4.366475
1564621800	4.38099997979353	4.3473935
1564622400	4.2270002097887485	4.4056473
1564623000	4.294000171810324	4.2509985
1564623600	4.553999939867493	4.3182707
1564624200	4.534999749798311	4.5794754
1564624800	4.432000135868037	4.560379
1564625400	4.384000009804454	4.4568815
1564626000	4.3140000177719555	4.4086604
1564626600	4.448999951818746	4.338355
1564627200	4.25500013577951	4.473961
1564627800	4.1999999396904375	4.27911
1564628400	4.331999843726305	4.223893
1564629000	4.269000275830486	4.356432
1564629600	4.4200000158243435	4.2931666
1564630200	4.258999821682884	4.444825
1564630800	4.1820001137360885	4.283126
1564631400	4.415999975809779	4.205825
1564632000	4.535999759801952	4.4408073
1564632600	4.547999879845647	4.5613837
1564633200	4.474000201909774	4.5734444
1564633800	4.477000231920698	4.49908
1564634400	4.4120002899064055	4.5020947
1564635000	4.382999999800813	4.4367895
1564635600	4.405000219880917	4.407656
1564636200	4.485999967842277	4.4297566
1564636800	4.506000167915101	4.5111384
1564637400	4.342999953766357	4.5312357
1564638000	4.278000011752066	4.36748
1564638600	4.168000327796303	4.3022046
1564639200	4.336999893744511	4.191772
1564639800	4.196000253787064	4.3614535
1564640400	4.396999785740597	4.219878
1564641000	4.320000077793802	4.42172
1564641600	4.477000231920698	4.3443813
1564642200	4.545000203945914	4.5020947
1564642800	4.263999871701089	4.57043
1564643400	4.293000161806682	4.288146
1564644000	4.3500000237918455	4.3172665
1564644600	4.263000215808639	4.3745103
1564645200	4.394000109840865	4.2871423
1564645800	4.581999865858254	4.418707
1564646400	4.579000189958522	4.6076183
1564647000	4.633000021932762	4.6046033
1564647600	4.374000263879233	4.6588845
1564648200	4.3500000237918455	4.398617
1564648800	4.474000201909774	4.3745103
1564649400	4.435999821771411	4.49908
1564650000	4.556000313985967	4.460899
1564650600	4.5260000138767325	4.5814857
1564651200	4.1999999396904375	4.5513344
1564654200	4.490000007856842	4.223893
1564654800	4.46100007186244	4.515157
1564655400	4.506000167915101	4.486018
1564656000	4.4469999318114635	4.5312357
1564656600	4.56800007991847	4.471952
1564657200	4.505000157911459	4.5935464
1564657800	4.557999979882058	4.530231
1564658400	4.610000145960207	4.5834956
1564659000	4.574999795832766	4.6357646
1564659600	4.5260000138767325	4.6005816
1564660200	4.474000201909774	4.5513344
1564660800	4.462000081866081	4.49908
1564661400	4.402999845762444	4.487023
1564662000	4.368000203857386	4.4277472
1564662600	4.393000099837224	4.3925896
1564663200	4.2620002058049975	4.4177017
1564663800	4.341999943762716	4.286138
1564664400	3.980000217667723	4.366475
1564665000	3.749000031493764	4.0031414
1564665600	3.6760000094503424	3.7715583
1564666200	3.613000087443332	3.69842
1564666800	3.5340000053780636	3.6353183
1564667400	3.586000171456212	3.556215
1564668000	3.4149998772783405	3.608281
1564668600	3.34200020934611	3.4371102
1564669200	3.178999995197367	3.3640766
1564669800	3.1230001432158447	3.2010834
1564670400	3.2650001472881236	3.1451123
1564671000	4.242000005732175	3.287065
1564671600	4.446000275919014	4.2660584
1564672200	4.462999737758531	4.470947
1564672800	4.396999785740597	4.488027
1564673400	4.263000215808639	4.42172
1564674000	4.1999999396904375	4.2871423
1564674600	4.251000095764946	4.223893
1564675800	4.230000239799672	4.2750936
1564676400	4.263000215808639	4.2540107
1564677000	4.210000039726849	4.2871423
1564677600	4.3240001178083665	4.233932
1564678200	4.297999857713697	4.3483977
1564678800	4.02299993960191	4.3222866
1564679400	4.248000065754022	4.046273
1564680000	4.202000313808911	4.272082
1564680600	4.3060002918540174	4.225901
1564681200	4.290999787688209	4.330321
1564681800	4.359000113824616	4.315258
1564682400	3.9419998375293592	4.3835497
1564683000	4.193999879668591	3.9650302
1564683600	4.275999991744783	4.21787
1564684200	4.337999903748152	4.3001957
1564684800	4.051000219703862	4.3624578
1564685400	4.195000243783423	4.074363
1564686000	3.934000111611421	4.218875
1564686600	3.6289998933903997	3.9570081
1564687200	3.583000141445289	3.6513429
1564687800	3.6570001734923516	3.6052766
1564688400	4.1639999336705475	3.679388
1564689000	4.140000047694351	4.1877575
1564689600	3.892000045569684	4.16367
1564690200	3.6790000394612656	3.9148939
1564690800	3.5259999253489345	3.7014248
1564691400	3.6910001595049597	3.548206
1564692000	3.783000017506372	3.7134469
1564692600	4.114999797603322	3.8056304
1564693200	4.044000149678374	4.1385803
1564693800	4.23799996571761	4.067341
1564694400	4.107999727577834	4.2620416
1564695000	4.017000233691254	4.1315556
1564695600	4.048999845585389	4.0402546
1564696200	4.28200005176663	4.072357
1564696800	4.572000119933034	4.30622
1564697400	4.60400008593836	4.597567
1564698000	4.513000237940588	4.6297326
1564698600	4.382999999800813	4.5382695
1564699200	4.331999843726305	4.407656
1564699800	4.399000159859071	4.356432
1564700400	4.263000215808639	4.423729
1564701000	4.370999879757119	4.2871423
1564701600	4.290999787688209	4.395602
1564702200	4.346000337888472	4.315258
1564702800	4.295000181813965	4.370493
1564703400	4.421000025827985	4.3192744
1564704000	4.348000003784564	4.445831
1564704600	4.405000219880917	4.372502
1564705200	4.426000075846191	4.4297566
1564705800	4.414999965806138	4.450853
1564706400	4.339000267862984	4.4398017
1564707000	4.368999859749836	4.3634634
1564707600	4.394000109840865	4.3935943
1564708200	4.343999963769999	4.418707
1564708800	4.591999965894666	4.368484
1564709400	4.421000025827985	4.61767
1564710000	4.482999937831354	4.445831
1564710600	4.4730001919061335	4.508124
1564711200	4.777000046012323	4.498076
1564711800	4.696999953943413	4.8036814
1564712400	4.485999967842277	4.723232
1564713000	4.480999917824072	4.5111384
1564713600	4.500000107893253	4.506114
1564714200	4.510000207929665	4.5252066
1564714800	4.456000021844234	4.535256
1564715400	4.507000177918742	4.4809947
1564716000	4.5260000138767325	4.532241
1564716600	4.428000095853473	4.5513344
1564717200	4.530000408002488	4.4528627
1564717800	4.435999821771411	4.555354
1564718400	4.495999713767498	4.460899
1564719000	4.524000347980641	4.5211864
1564719600	4.533000083902221	4.5493245
1564720200	4.393000099837224	4.558369
1564720800	4.4640004559845545	4.4177017
1564721400	4.4469999318114635	4.4890327
1564722000	4.280000385870538	4.471952
1564722600	4.190000193765218	4.304212
1564723200	4.124000241747284	4.2138553
1564723800	4.280000385870538	4.1476126
1564724400	4.22800021979239	4.304212
1564725000	4.258999821682884	4.252003
1564725600	4.275999991744783	4.283126
1564726200	4.219999785652069	4.3001957
1564726800	4.230000239799672	4.2439704
1564727400	4.235000289817878	4.2540107
1564728000	4.478000241924339	4.2590303
1564728600	4.293000161806682	4.5031
1564729200	4.196000253787064	4.3172665
1564729800	4.416999985813421	4.219878
1564730400	4.188000173757935	4.4418125
1564731000	4.035999715538054	4.2118473
1564731600	4.329000167826573	4.0593147
1564732200	4.052000229707503	4.3534193
1564732800	3.9100002256352244	4.0753665
1564733400	3.7789999774918073	3.9329417
1564734000	4.1300003017691305	3.801622
1564734600	4.092999931634409	4.1536336
1564735200	4.1290002917654895	4.1165047
1564735800	4.001000073632996	4.152631
1564736400	4.1910002037688585	4.0242047
1564737000	4.196000253787064	4.2148595
1564737600	4.317000047782879	4.219878
1564738200	4.574999795832766	4.3413672
1564738800	4.486999977845919	4.6005816
1564739400	4.571000109929393	4.5121427
1564740000	4.6670000079453695	4.5965614
1564740600	4.573000129936675	4.693067
1564741200	4.616000205982053	4.5985723
1564741800	4.718000164019878	4.641796
1564742400	4.772999651886567	4.7443485
1564743000	4.785999781933902	4.799658
1564743600	4.333000207841137	4.812733
1564744200	4.202999969701361	4.3574367
1564744800	4.34499997377364	4.2269053
1564745400	4.257999811679242	4.3694887
1564746000	4.295000181813965	4.2821217
1564746600	4.486999977845919	4.3192744
1564747200	4.572000119933034	4.5121427
1564747800	4.545000203945914	4.597567
1564748400	4.513000237940588	4.57043
1564749000	4.479999907820431	4.5382695
1564749600	4.474000201909774	4.5051093
1564750200	4.379000313897439	4.49908
1564750800	4.530000408002488	4.403639
1564751400	4.543000183938632	4.555354
1564752000	4.591999965894666	4.5684195
1564752600	4.545000203945914	4.61767
1564753200	4.484000301946186	4.57043
1564753800	4.493000037867765	4.5091286
1564754400	4.455000011840593	4.5181723
1564755000	4.357000093817334	4.4799895
1564755600	4.4380001958898845	4.381541
1564756200	4.353000053802769	4.462909
1564756800	4.442999891796899	4.3775234
1564757400	4.369999869753477	4.4679327
1564758000	4.413999955802497	4.394599
1564758600	4.370999879757119	4.4387975
1564759200	4.528000033884014	4.395602
1564759800	4.638000071950968	4.5533447
1564760400	4.56899973581092	4.663912
1564761000	4.4290001058571145	4.594551
1564761600	4.393000099837224	4.4538674
1564762200	4.408999905784291	4.4177017
1564762800	4.38099997979353	4.433775
1564763400	4.212000059734131	4.4056473
1564764000	4.4910003719716745	4.2359395
1564764600	4.341999943762716	4.516163
1564765200	4.3759999297753245	4.366475
1564765800	4.370999879757119	4.4006248
1564766400	4.309999977757391	4.395602
1564767000	4.352000397910319	4.3343377
1564767600	4.280000385870538	4.376519
1564768200	4.263000215808639	4.304212
1564768800	4.214000433852605	4.2871423
1564769400	4.183000123739729	4.2379475
1564770000	4.315000027775596	4.2068286
1564770600	4.105000051678102	4.3393593
1564771200	4.249000075757663	4.1285453
1564771800	4.263000215808639	4.2730856
1564772400	4.356000083813693	4.2871423
1564773000	4.474000201909774	4.380537
1564773600	4.263000215808639	4.49908
1564774200	4.401000179866353	4.2871423
1564774800	4.1199998476215285	4.4257383
1564775400	4.2170001097523375	4.143598
1564776000	4.257999811679242	4.240959
1564776600	4.216000099748696	4.2821217
1564777200	4.241000349839725	4.2399554
1564777800	3.9980000436220724	4.265054
1564778400	4.140999703586801	4.021195
1564779000	4.197999919683156	4.1646733
1564779600	4.166999963681471	4.221885
1564780200	4.172000013699677	4.1907687
1564780800	4.250000085761304	4.1957874
1564781400	4.18400013374337	4.2740903
1564782000	4.1910002037688585	4.2078323
1564782600	4.257000155786792	4.2148595
1564783200	4.2620002058049975	4.281119
1564783800	4.116000161718155	4.286138
1564784400	4.205999999712285	4.139584
1564785000	4.18400013374337	4.2299166
1564785600	4.326000137815649	4.2078323
1564786200	4.272999961733859	4.3504057
1564786800	4.3850003739192855	4.297183
1564787400	4.502999783792986	4.409666
1564788000	4.401000179866353	4.5282207
1564788600	4.468000141887928	4.4257383
1564789200	4.435999821771411	4.4930515
1564789800	4.428000095853473	4.460899
1564790400	4.236000299821519	4.4528627
1564791000	4.359000113824616	4.260034
1564791600	4.399000159859071	4.3835497
1564792200	4.406000229884559	4.423729
1564792800	4.38000032390108	4.430762
1564793400	4.416999985813421	4.404644
1564794000	4.431000125864396	4.4418125
1564794600	4.5419998198238	4.455877
1564795200	4.402999845762444	4.5674148
1564795800	4.3670001938537455	4.4277472
1564796400	4.485999967842277	4.391586
1564797000	4.488999997853201	4.5111384
1564797600	4.427000085849832	4.514153
1564798200	4.506000167915101	4.451858
1564798800	4.513999893833039	4.5312357
1564799400	4.527000023880373	4.5392756
1564800000	4.548999889849288	4.5523405
1564800600	4.414999965806138	4.57445
1564801200	4.497000431993521	4.4398017
1564801800	4.374000263879233	4.522192
1564802400	4.423999701727717	4.398617
1564803000	4.562000019896622	4.448844
1564803600	4.315000027775596	4.587516
1564804200	4.10400004167446	4.3393593
1564804800	4.113999787599681	4.127542
1564805400	4.28200005176663	4.1375766
1564806000	5.039000188187966	4.30622
1565313000	5.041999864087699	5.0672746
1565313600	5.0189999881151435	5.070294
1565314200	5.0189999881151435	5.0471478
1565314800	5.017000322219052	5.0471478
1565315400	5.02500004813699	5.045135
1565316000	5.008999888078732	5.053186
1565316600	5.01599995810422	5.037083
1565317200	4.999000142153511	5.044128
1565317800	5.019999998118784	5.0270205
1565318400	5.034000138169761	5.048153
1565319000	5.040000198191607	5.0622425
1565319600	5.061999710049331	5.0682807
1565320200	5.07800022421878	5.090422
1565320800	5.073999830093024	5.106526
1565321400	5.072000164196933	5.1025
1565322000	5.067999770071177	5.1004868
1565322600	5.065000094171445	5.096462
1565323200	5.081999910122153	5.093442
1565323800	5.093000020162206	5.1105514
1565324400	5.080999900118512	5.121624
1565325000	5.087999970144001	5.109545
1565325600	5.080999900118512	5.116591
1565326200	5.070000144189651	5.109545
1565326800	5.073999830093024	5.098474
1565327400	5.07800022421878	5.1025
1565328000	5.079000234222421	5.106526
1565328600	5.087999970144001	5.107532
1565329200	5.089000334258833	5.116591
1565329800	5.087999970144001	5.1175976
1565330400	5.093000020162206	5.116591
1565331000	5.091000000154923	5.121624
1565331600	5.091000000154923	5.11961
1565332200	5.089000334258833	5.11961
1565332800	5.0900003442624735	5.1175976
1565333400	5.083000274236985	5.118604
1565334000	5.079000234222421	5.1115594
1565334600	5.07800022421878	5.107532
1565335200	5.068999780074819	5.106526
1565335800	5.068999780074819	5.097468
1565336400	5.067999770071177	5.097468
1565337000	5.070000144189651	5.096462
1565337600	5.073999830093024	5.098474
1565338200	5.074999840096665	5.1025
1565338800	5.0189999881151435	5.103506
1565340000	5.017000322219052	5.0471478
1565340600	5.00699986807145	5.045135
1565341200	5.01599995810422	5.035071
1565341800	5.034999794062211	5.044128
1565342400	5.030000098155196	5.0632486
1565343000	5.035999804065852	5.058217
1565343600	5.05100030823166	5.0642548
1565344200	5.05199996412411	5.079352
1565344800	5.056000358249865	5.080358
1565345400	5.059000034149598	5.0843835
1565346000	5.0640000841678035	5.087403
1565346600	5.067999770071177	5.0924354
1565347200	5.072000164196933	5.096462
1565347800	5.0640000841678035	5.1004868
1565348400	5.067999770071177	5.0924354
1565349000	5.065000094171445	5.096462
1565349600	5.067000114178727	5.093442
1565350200	5.065000094171445	5.0954537
1565350800	5.070000144189651	5.093442
1565351400	5.073000174200574	5.098474
1565352000	5.072000164196933	5.1014934
1565352600	5.066000104175086	5.1004868
1565353200	5.043000228202531	5.0944486
1565353800	5.043000228202531	5.0713005
1565354400	5.05199996412411	5.0713005
1565355000	5.05100030823166	5.080358
1565355600	5.058000024145957	5.079352
1565356200	5.060000044153239	5.086396
1565356800	5.056000358249865	5.0884094
1565357400	5.067999770071177	5.0843835
1565358000	5.071000154193292	5.096462
1565358600	5.063000428275354	5.099481
1565359200	5.076000204211497	5.0914297
1565359800	5.073999830093024	5.1045127
1565360400	5.0640000841678035	5.1025
1565361000	5.046999914105904	5.0924354
1565361600	5.052999974127751	5.075326
1565362200	5.056000358249865	5.0813646
1565362800	5.05199996412411	5.0843835
1565363400	5.040000198191607	5.080358
1565364000	5.02500004813699	5.0682807
1565364600	5.046999914105904	5.053186
1565365200	5.054999994135033	5.075326
1565365800	5.012000272200846	5.0833764
1565366400	5.008999888078732	5.040103
1565367000	5.008999888078732	5.037083
1565367600	4.991000062124382	5.037083
1565368200	5.007999878075091	5.0189695
1565368800	4.9930000821316645	5.036077
1565369400	4.979000296191879	5.0209823
1565370000	4.99800013214987	5.0068955
1565370600	4.961000116126339	5.0260143
1565371200	4.959000096119056	4.988783
1565371800	4.97999995208433	4.98677
1565372400	5.00699986807145	5.007901
1565373000	5.007999878075091	5.035071
1565373600	5.01599995810422	5.036077
1565374200	5.022000018126066	5.044128
1565374800	5.022000018126066	5.050166
1565375400	5.019999998118784	5.050166
1565376000	5.014999948100579	5.048153
1565376600	5.014999948100579	5.0431213
1565377200	5.006000212178999	5.0431213
1565377800	5.005000202175358	5.0340643
1565378400	5.012000272200846	5.033058
1565379000	5.012000272200846	5.040103
1565379600	5.021000008122425	5.040103
1565380200	4.9930000821316645	5.0491595
1565380800	4.975999912069764	5.0209823
1565381400	4.973999892062483	5.0038753
1565382000	4.98999969800955	5.001863
1565382600	4.995000102138946	5.017963
1565383200	4.99800013214987	5.0229955
1565383800	5.002999828056884	5.0260143
1565384400	4.982999982095253	5.031046
1565385000	5.008999888078732	5.01092
1565385600	5.012999928093296	5.037083
1565386200	5.022999674018517	5.041109
1565386800	5.027000068144273	5.0511723
1565387400	5.0189999881151435	5.0551977
1565388000	5.030000098155196	5.0471478
1565388600	5.026000058140631	5.058217
1565389200	5.027000068144273	5.0541916
1565389800	5.02500004813699	5.0551977
1565390400	5.028999734040363	5.053186
1565391000	5.019999998118784	5.0572104
1565391600	5.01599995810422	5.048153
1565392200	5.019999998118784	5.044128
1565392800	5.004000192171717	5.048153
1565393400	4.940999916053515	5.0320516
1565394000	4.927000130113731	4.968659
1565394600	4.920000060088243	4.954573
1565395200	4.934999856031669	4.94753
1565395800	4.921000070091884	4.9626207
1565396400	4.965000156140904	4.9485364
1565397000	4.979000296191879	4.992807
1565397600	5.006000212178999	5.0068955
1565398200	4.997000122146229	5.0340643
1565398800	5.002999828056884	5.0250072
1565399400	4.988000032113459	5.031046
1565400000	4.978000286188238	5.015951
1565400600	4.997000122146229	5.0058875
1565401200	5.001000162160794	5.0250072
1565401800	4.99800013214987	5.029033
1565402400	5.005000202175358	5.0260143
1565403000	5.005000202175358	5.033058
1565403600	4.995000102138946	5.033058
1565404200	4.995000102138946	5.0229955
1565404800	4.986000012106176	5.0229955
1565405400	4.9890000421171	5.0139384
1565406000	4.9930000821316645	5.016957
1565406600	4.988000032113459	5.0209823
1565407200	4.969999852047918	5.015951
1565407800	4.975999912069764	4.997838
1565408400	4.978000286188238	5.0038753
1565409000	4.987000022109817	5.0058875
1565409600	4.9930000821316645	5.014944
1565410200	4.99800013214987	5.0209823
1565410800	5.018000332222693	5.0260143
1565411400	5.02500004813699	5.0461407
1565412000	5.034000138169761	5.053186
1565412600	5.005000202175358	5.0622425
1565413200	5.017000322219052	5.033058
1565413800	5.05199996412411	5.045135
1565414400	5.035999804065852	5.080358
1565415000	5.046999914105904	5.0642548
1565415600	5.054999994135033	5.075326
1565416200	5.054999994135033	5.0833764
1565416800	5.073999830093024	5.0833764
1565417400	5.074999840096665	5.1025
1565418000	5.061000054156881	5.103506
1565418600	5.05199996412411	5.089416
1565419200	5.077000214215139	5.080358
1565419800	5.065000094171445	5.105519
1565420400	5.043000228202531	5.093442
1565421000	5.039000188187966	5.0713005
1565421600	5.0280000781479135	5.0672746
1565422200	5.039000188187966	5.0562043
1565422800	5.033000128166119	5.0672746
1565423400	5.018000332222693	5.0612364
1565424000	5.084000284240627	5.0461407
1565424600	5.094000030165847	5.1125655
1565425200	5.085999950136718	5.1226296
1565425800	5.086999960140359	5.114577
1565426400	5.065000094171445	5.1155834
1565427000	5.050000298228019	5.093442
1565427600	5.040000198191607	5.078346
1565428200	5.034999794062211	5.0682807
1565428800	5.030000098155196	5.0632486
1565429400	5.028999734040363	5.058217
1565430000	5.022999674018517	5.0572104
1565430600	4.994000092135305	5.0511723
1565431200	4.994000092135305	5.021989
1565431800	4.9930000821316645	5.021989
1565432400	4.991000062124382	5.0209823
1565433000	5.012999928093296	5.0189695
1565433600	5.017000322219052	5.041109
1565434200	5.012999928093296	5.045135
1565434800	5.011000262197205	5.041109
1565435400	4.9930000821316645	5.0390964
1565436000	4.9310001701282955	5.0209823
1565436600	4.921000070091884	4.958597
1565437200	4.933000190135577	4.9485364
1565437800	4.936999876038951	4.96061
1565438400	4.975999912069764	4.9646344
1565439000	4.988000032113459	5.0038753
1565439600	4.979000296191879	5.015951
1565440200	5.00699986807145	5.0068955
1565440800	4.997000122146229	5.035071
1565441400	4.99800013214987	5.0250072
1565442000	4.995000102138946	5.0260143
1565442600	5.001000162160794	5.0229955
1565443200	5.031000108158837	5.029033
1565443800	5.018000332222693	5.0592237
1565444400	5.01599995810422	5.0461407
1565445000	5.012000272200846	5.044128
1565445600	5.02400039224454	5.040103
1565446200	5.033000128166119	5.052179
1565446800	5.027000068144273	5.0612364
1565447400	5.034999794062211	5.0551977
1565448000	5.038000178184325	5.0632486
1565448600	5.05199996412411	5.066268
1565449200	5.05100030823166	5.080358
1565449800	5.048999934113186	5.079352
1565450400	5.056000358249865	5.077338
1565451000	5.063000428275354	5.0843835
1565451600	5.172999758119925	5.0914297
1565452800	5.190999938185465	5.2021513
1565453400	5.188000262285732	5.2202716
1565454000	5.190000282293015	5.217252
1565454600	5.1859998881672595	5.2192655
1565455200	5.184000222271168	5.2152376
1565455800	5.175000132238398	5.213226
1565456400	5.175000132238398	5.204165
1565457000	5.168000416324101	5.204165
1565457600	5.150000236258561	5.1971188
1565458200	5.166000042205628	5.1789985
1565458800	5.1609999921874214	5.195105
1565459400	5.153999922161934	5.190071
1565460000	5.153999922161934	5.183025
1565460600	5.171000092223833	5.183025
1565461200	5.163000012194704	5.200138
1565461800	5.171000092223833	5.192085
1565462400	5.167000052209269	5.200138
1565463000	5.140999792114599	5.196112
1565463600	5.147999862140087	5.1699386
1565464200	5.118000270253234	5.1769843
1565464800	5.104000130202259	5.146787
1565465400	5.104000130202259	5.1326947
1565466000	5.100999746080144	5.1326947
1565466600	5.081999910122153	5.129676
1565467200	5.1420001562294315	5.1105514
1565467800	5.113999876127479	5.1709456
1565468400	5.109000180220464	5.142761
1565469000	5.130000036185737	5.137729
1565469600	5.140999792114599	5.158866
1565470200	5.144000176236713	5.1699386
1565470800	5.156999952172857	5.172959
1565471400	5.153999922161934	5.1860447
1565472000	5.146999852136446	5.183025
1565472600	5.15899997218014	5.1759787
1565473200	5.155000286276766	5.188058
1565473800	5.152999912158292	5.1840315
1565474400	5.1599999821837805	5.1820183
1565475000	5.15899997218014	5.189065
1565475600	5.150000236258561	5.188058
1565476200	5.151999902154651	5.1789985
1565476800	5.153999922161934	5.181011
1565477400	5.151999902154651	5.183025
1565478000	5.163000012194704	5.181011
1565478600	5.15899997218014	5.192085
1565479200	5.1609999921874214	5.188058
1565479800	5.1690000722165514	5.190071
1565480400	5.165000032201986	5.1981244
1565481000	5.1609999921874214	5.1940975
1565481600	5.165000032201986	5.190071
1565482200	5.162000356302254	5.1940975
1565482800	5.156999952172857	5.1910787
1565483400	5.157999962176499	5.1860447
1565484000	5.150000236258561	5.187052
1565484600	5.136000096207584	5.1789985
1565485200	5.139000126218508	5.1649055
1565485800	5.1420001562294315	5.167926
1565486400	5.118999926145685	5.1709456
1565487000	5.118999926145685	5.1477942
1565487600	5.117000260249593	5.1477942
1565488200	5.1249999861675315	5.1457815
1565488800	5.109000180220464	5.153833
1565489400	5.1160002502459525	5.137729
1565490000	5.0990000801840525	5.1447744
1565490600	5.119999936149326	5.1276627
1565491200	5.1339997220891105	5.1487994
1565491800	5.139999782110958	5.162892
1565492400	5.162000356302254	5.1689315
1565493000	5.1780001622493215	5.1910787
1565493600	5.173999768123566	5.2071853
1565494200	5.172000102227474	5.2031574
1565494800	5.168000416324101	5.201145
1565495400	5.165000032201986	5.1971188
1565496000	5.182000202263886	5.1940975
1565496600	5.192999958192748	5.211212
1565497200	5.181000192260245	5.2222857
1565497800	5.188000262285732	5.210206
1565498400	5.181000192260245	5.217252
1565499000	5.170000082220192	5.210206
1565499600	5.173999768123566	5.1991315
1565500200	5.1780001622493215	5.2031574
1565500800	5.178999818141771	5.2071853
1565501400	5.188000262285732	5.2081914
1565502000	5.189000272289374	5.217252
1565502600	5.188000262285732	5.218259
1565503200	5.192999958192748	5.217252
1565503800	5.190999938185465	5.2222857
1565504400	5.190999938185465	5.2202716
1565505000	5.189000272289374	5.2202716
1565505600	5.190000282293015	5.218259
1565506200	5.183000212267527	5.2192655
1565506800	5.178999818141771	5.2122197
1565507400	5.1780001622493215	5.2081914
1565508000	5.1690000722165514	5.2071853
1565508600	5.1690000722165514	5.1981244
1565509200	5.168000416324101	5.1981244
1565509800	5.170000082220192	5.1971188
1565510400	5.173999768123566	5.1991315
1565511000	5.175000132238398	5.2031574
1565511600	5.118999926145685	5.204165
1565512800	5.117000260249593	5.1477942
1565513400	5.106999806101991	5.1457815
1565514000	5.1160002502459525	5.135715
1565514600	5.130000036185737	5.1447744
1565515800	5.136000096207584	5.158866
1565516400	5.1510002462622015	5.1649055
1565517000	5.151999902154651	5.180005
1565517600	5.156000296280407	5.181011
1565518200	5.15899997218014	5.1850386
1565518800	5.164000022198345	5.188058
1565519400	5.168000416324101	5.1930914
1565520000	5.172000102227474	5.1971188
1565520600	5.164000022198345	5.201145
1565521200	5.168000416324101	5.1930914
1565521800	5.165000032201986	5.1971188
1565522400	5.167000052209269	5.1940975
1565523000	5.165000032201986	5.196112
1565523600	5.170000082220192	5.1940975
1565524200	5.172999758119925	5.1991315
1565524800	5.172000102227474	5.2021513
1565525400	5.166000042205628	5.201145
1565526000	5.143000166233072	5.195105
1565526600	5.143000166233072	5.1719527
1565527200	5.151999902154651	5.1719527
1565527800	5.1510002462622015	5.181011
1565528400	5.157999962176499	5.180005
1565529000	5.1599999821837805	5.187052
1565529600	5.156000296280407	5.189065
1565530200	5.168000416324101	5.1850386
1565530800	5.171000092223833	5.1971188
1565531400	5.163000012194704	5.200138
1565532000	5.176000142242039	5.192085
1565532600	5.173999768123566	5.2051716
1565533200	5.164000022198345	5.2031574
1565533800	5.146999852136446	5.1930914
1565534400	5.152999912158292	5.1759787
1565535000	5.156000296280407	5.1820183
1565535600	5.151999902154651	5.1850386
1565536200	5.139999782110958	5.181011
1565536800	5.1249999861675315	5.1689315
1565537400	5.146999852136446	5.153833
1565538000	5.155000286276766	5.1759787
1565538600	5.073000174200574	5.1840315
1565539200	5.091000000154923	5.1014934
1565539800	5.087999970144001	5.11961
1565540400	5.0900003442624735	5.116591
1565541000	5.085999950136718	5.118604
1565541600	5.084000284240627	5.114577
1565542200	5.074999840096665	5.1125655
1565542800	5.074999840096665	5.103506
1565543400	5.067999770071177	5.103506
1565544000	5.050000298228019	5.096462
1565544600	5.066000104175086	5.078346
1565545200	5.0539999841313925	5.0944486
1565546400	5.0539999841313925	5.0823703
1565547000	5.071000154193292	5.0823703
1565547600	5.063000428275354	5.099481
1565548200	5.071000154193292	5.0914297
1565548800	5.067000114178727	5.099481
1565549400	5.040999854084057	5.0954537
1565550000	5.047999924109545	5.0692863
1565550600	5.018000332222693	5.076332
1565551200	5.004000192171717	5.0461407
1565551800	5.004000192171717	5.0320516
1565552400	5.001000162160794	5.0320516
1565553000	4.981999972091612	5.029033
1565553600	5.041999864087699	5.009914
1565554200	5.013999938096937	5.070294
1565554800	5.008999888078732	5.042115
1565555400	5.030000098155196	5.037083
1565556000	5.040999854084057	5.058217
1565556600	5.044000238206172	5.0692863
1565557200	5.057000368253507	5.0723066
1565557800	5.0539999841313925	5.08539
1565558400	5.046999914105904	5.0823703
1565559000	5.059000034149598	5.075326
1565559600	5.054999994135033	5.087403
1565560200	5.052999974127751	5.0833764
1565560800	5.060000044153239	5.0813646
1565561400	5.059000034149598	5.0884094
1565562000	5.050000298228019	5.087403
1565562600	5.05199996412411	5.078346
1565563200	5.0539999841313925	5.080358
1565563800	5.05199996412411	5.0823703
1565564400	5.063000428275354	5.080358
1565565000	5.059000034149598	5.0914297
1565565600	5.061000054156881	5.087403
1565566200	5.068999780074819	5.089416
1565566800	5.065000094171445	5.097468
1565567400	5.061000054156881	5.093442
1565568000	5.065000094171445	5.089416
1565568600	5.061999710049331	5.093442
1565569200	5.057000368253507	5.090422
1565569800	5.058000024145957	5.08539
1565570400	5.050000298228019	5.086396
1565571000	5.035999804065852	5.078346
1565571600	5.039000188187966	5.0642548
1565572200	5.041999864087699	5.0672746
1565572800	5.0189999881151435	5.070294
1565573400	5.0189999881151435	5.0471478
1565574000	5.017000322219052	5.0471478
1565574600	5.02500004813699	5.045135
1565575200	5.008999888078732	5.053186
1565575800	5.01599995810422	5.037083
1565576400	4.999000142153511	5.044128
1565577000	5.019999998118784	5.0270205
1565577600	5.034000138169761	5.048153
1565578200	5.040000198191607	5.0622425
1565578800	5.061999710049331	5.0682807
1565579400	5.07800022421878	5.090422
1565580000	5.073999830093024	5.106526
1565580600	5.072000164196933	5.1025
1565581200	5.067999770071177	5.1004868
1565581800	5.065000094171445	5.096462
1565582400	5.081999910122153	5.093442
1565583000	5.093000020162206	5.1105514
1565583600	5.080999900118512	5.121624
1565584200	5.087999970144001	5.109545
1565584800	5.080999900118512	5.116591
1565585400	5.070000144189651	5.109545
1565586000	5.073999830093024	5.098474
1565586600	5.07800022421878	5.1025
1565587200	5.079000234222421	5.106526
1565587800	5.087999970144001	5.107532
1565588400	5.089000334258833	5.116591
1565589000	5.087999970144001	5.1175976
1565589600	5.093000020162206	5.116591
1565590200	5.091000000154923	5.121624
1565590800	5.091000000154923	5.11961
1565591400	5.089000334258833	5.11961
1565592000	5.0900003442624735	5.1175976
1565592600	5.083000274236985	5.118604
1565593200	5.079000234222421	5.1115594
1565593800	5.07800022421878	5.107532
1565594400	5.068999780074819	5.106526
1565595000	5.068999780074819	5.097468
1565595600	5.067999770071177	5.097468
1565596200	5.070000144189651	5.096462
1565596800	5.073999830093024	5.098474
1565597400	5.074999840096665	5.1025
1565598000	5.0189999881151435	5.103506
1565599200	5.017000322219052	5.0471478
1565599800	5.00699986807145	5.045135
1565600400	5.01599995810422	5.035071
1565601000	5.034999794062211	5.044128
1565601600	5.030000098155196	5.0632486
1565602200	5.035999804065852	5.058217
1565602800	5.05100030823166	5.0642548
1565603400	5.05199996412411	5.079352
1565604000	5.056000358249865	5.080358
1565604600	5.059000034149598	5.0843835
1565605200	5.0640000841678035	5.087403
1565605800	5.067999770071177	5.0924354
1565606400	5.072000164196933	5.096462
1565607000	5.0640000841678035	5.1004868
1565607600	5.067999770071177	5.0924354
1565608200	5.065000094171445	5.096462
1565608800	5.067000114178727	5.093442
1565609400	5.065000094171445	5.0954537
1565610000	5.070000144189651	5.093442
1565610600	5.073000174200574	5.098474
1565611200	5.072000164196933	5.1014934
1565611800	5.066000104175086	5.1004868
1565612400	5.043000228202531	5.0944486
1565613000	5.043000228202531	5.0713005
1565613600	5.05199996412411	5.0713005
1565614200	5.05100030823166	5.080358
1565614800	5.058000024145957	5.079352
1565615400	5.060000044153239	5.086396
1565616000	5.056000358249865	5.0884094
1565616600	5.067999770071177	5.0843835
1565617200	5.071000154193292	5.096462
1565617800	5.063000428275354	5.099481
1565618400	5.076000204211497	5.0914297
1565619000	5.073999830093024	5.1045127
1565619600	5.0640000841678035	5.1025
1565620200	5.046999914105904	5.0924354
1565620800	5.052999974127751	5.075326
1565621400	5.056000358249865	5.0813646
1565622000	5.05199996412411	5.0843835
1565622600	5.040000198191607	5.080358
1565623200	5.02500004813699	5.0682807
1565623800	5.046999914105904	5.053186
1565624400	5.054999994135033	5.075326
1565625000	5.012000272200846	5.0833764
1565625600	5.008999888078732	5.040103
1565626200	5.008999888078732	5.037083
1565626800	4.991000062124382	5.037083
1565627400	5.007999878075091	5.0189695
1565628000	4.9930000821316645	5.036077
1565628600	4.979000296191879	5.0209823
1565629200	4.99800013214987	5.0068955
1565629800	4.961000116126339	5.0260143
1565630400	4.959000096119056	4.988783
1565631000	4.97999995208433	4.98677
1565631600	5.00699986807145	5.007901
1565632200	5.007999878075091	5.035071
1565632800	5.01599995810422	5.036077
1565633400	5.022000018126066	5.044128
1565634000	5.022000018126066	5.050166
1565634600	5.019999998118784	5.050166
1565635200	5.014999948100579	5.048153
1565635800	5.014999948100579	5.0431213
1565636400	5.006000212178999	5.0431213
1565637000	5.005000202175358	5.0340643
1565637600	5.012000272200846	5.033058
1565638200	5.012000272200846	5.040103
1565638800	5.021000008122425	5.040103
1565639400	4.9930000821316645	5.0491595
1565640000	4.975999912069764	5.0209823
1565640600	4.973999892062483	5.0038753
1565641200	4.98999969800955	5.001863
1565641800	4.995000102138946	5.017963
1565642400	4.99800013214987	5.0229955
1565643000	5.002999828056884	5.0260143
1565643600	5.012999928093296	5.031046
1565645400	5.022999674018517	5.041109
1565646000	5.027000068144273	5.0511723
1565646600	5.0189999881151435	5.0551977
1565647200	5.030000098155196	5.0471478
1565647800	5.026000058140631	5.058217
1565648400	5.027000068144273	5.0541916
1565649000	5.02500004813699	5.0551977
1565649600	5.028999734040363	5.053186
1565650200	5.019999998118784	5.0572104
1565650800	5.01599995810422	5.048153
1565651400	5.019999998118784	5.044128
1565652000	5.004000192171717	5.048153
1565652600	4.940999916053515	5.0320516
1565653200	4.927000130113731	4.968659
1565653800	4.920000060088243	4.954573
1565654400	4.934999856031669	4.94753
1565655000	4.921000070091884	4.9626207
1565655600	4.965000156140904	4.9485364
1565656200	4.979000296191879	4.992807
1565656800	5.006000212178999	5.0068955
1565657400	4.997000122146229	5.0340643
1565658000	5.002999828056884	5.0250072
1565658600	4.988000032113459	5.031046
1565659200	4.978000286188238	5.015951
1565659800	4.997000122146229	5.0058875
1565660400	5.001000162160794	5.0250072
1565661000	4.99800013214987	5.029033
1565661600	5.005000202175358	5.0260143
1565662200	5.005000202175358	5.033058
1565662800	4.995000102138946	5.033058
1565663400	4.995000102138946	5.0229955
1565664000	4.986000012106176	5.0229955
1565664600	4.9890000421171	5.0139384
1565665200	4.9930000821316645	5.016957
1565665800	4.988000032113459	5.0209823
1565666400	4.969999852047918	5.015951
1565667000	4.975999912069764	4.997838
1565667600	4.978000286188238	5.0038753
1565668200	4.987000022109817	5.0058875
1565668800	4.9930000821316645	5.014944
1565669400	4.99800013214987	5.0209823
1565670000	5.018000332222693	5.0260143
1565670600	5.02500004813699	5.0461407
1565671200	5.034000138169761	5.053186
1565671800	5.005000202175358	5.0622425
1565672400	5.017000322219052	5.033058
1565673000	5.05199996412411	5.045135
1565673600	5.035999804065852	5.080358
1565674200	5.046999914105904	5.0642548
1565674800	5.054999994135033	5.075326
1565675400	5.054999994135033	5.0833764
1565676000	5.073999830093024	5.0833764
1565676600	5.074999840096665	5.1025
1565677200	5.061000054156881	5.103506
1565677800	5.05199996412411	5.089416
1565678400	5.077000214215139	5.080358
1565679000	5.065000094171445	5.105519
1565679600	5.043000228202531	5.093442
1565680200	5.039000188187966	5.0713005
1565680800	5.0280000781479135	5.0672746
1565681400	5.039000188187966	5.0562043
1565682000	5.033000128166119	5.0672746
1565682600	5.018000332222693	5.0612364
1565683200	5.084000284240627	5.0461407
1565683800	5.094000030165847	5.1125655
1565684400	5.085999950136718	5.1226296
1565685000	5.086999960140359	5.114577
1565685600	5.065000094171445	5.1155834
1565686200	5.050000298228019	5.093442
1565686800	5.040000198191607	5.078346
1565687400	5.034999794062211	5.0682807
1565688000	5.030000098155196	5.0632486
1565688600	5.028999734040363	5.058217
1565689200	5.022999674018517	5.0572104
1565689800	4.994000092135305	5.0511723
1565690400	4.994000092135305	5.021989
1565691000	4.9930000821316645	5.021989
1565691600	4.991000062124382	5.0209823
1565692200	5.012999928093296	5.0189695
1565692800	5.017000322219052	5.041109
1565693400	5.012999928093296	5.045135
1565694000	5.011000262197205	5.041109
1565694600	4.9930000821316645	5.0390964
1565695200	4.9310001701282955	5.0209823
1565695800	4.921000070091884	4.958597
1565696400	4.933000190135577	4.9485364
1565697000	4.936999876038951	4.96061
1565697600	4.975999912069764	4.9646344
1565698200	4.988000032113459	5.0038753
1565698800	4.979000296191879	5.015951
1565699400	5.00699986807145	5.0068955
1565700000	4.997000122146229	5.035071
1565700600	4.99800013214987	5.0250072
1565701200	4.995000102138946	5.0260143
1565701800	5.001000162160794	5.0229955
1565702400	5.031000108158837	5.029033
1565703000	5.01599995810422	5.0592237
1565704200	5.012000272200846	5.044128
1565704800	5.02400039224454	5.040103
1565705400	5.033000128166119	5.052179
1565706000	5.027000068144273	5.0612364
1565706600	5.034999794062211	5.0551977
1565707200	5.038000178184325	5.0632486
1565707800	5.05199996412411	5.066268
1565708400	5.05100030823166	5.080358
1565709000	5.048999934113186	5.079352
1565709600	5.056000358249865	5.077338
1565710200	5.063000428275354	5.0843835
1565710800	5.067999770071177	5.0914297
1565711400	5.073000174200574	5.096462
1565712000	5.091000000154923	5.1014934
1565712600	5.087999970144001	5.11961
1565713200	5.0900003442624735	5.116591
1565713800	5.085999950136718	5.118604
1565714400	5.084000284240627	5.114577
1565715000	5.074999840096665	5.1125655
1565715600	5.074999840096665	5.103506
1565716200	5.067999770071177	5.103506
1565716800	5.050000298228019	5.096462
1565717400	5.066000104175086	5.078346
1565718000	5.061000054156881	5.0944486
1565718600	5.0539999841313925	5.089416
1565719800	5.071000154193292	5.0823703
1565720400	5.063000428275354	5.099481
1565721000	5.071000154193292	5.0914297
1565721600	5.067000114178727	5.099481
1565722200	5.047999924109545	5.0954537
1565723400	5.018000332222693	5.076332
1565724000	5.004000192171717	5.0461407
1565724600	5.004000192171717	5.0320516
1565725200	5.001000162160794	5.0320516
1565725800	4.981999972091612	5.029033
1565726400	5.041999864087699	5.009914
1565727000	5.008999888078732	5.070294
1565728200	5.030000098155196	5.037083
1565728800	5.040999854084057	5.058217
1565729400	5.044000238206172	5.0692863
1565730000	5.057000368253507	5.0723066
1565730600	5.0539999841313925	5.08539
1565731200	5.046999914105904	5.0823703
1565731800	5.059000034149598	5.075326
1565732400	5.054999994135033	5.087403
1565733000	5.052999974127751	5.0833764
1565733600	5.060000044153239	5.0813646
1565734200	5.059000034149598	5.0884094
1565734800	5.050000298228019	5.087403
1565735400	5.05199996412411	5.078346
1565736000	5.0539999841313925	5.080358
1565736600	5.05199996412411	5.0823703
1565737200	5.063000428275354	5.080358
1565737800	5.059000034149598	5.0914297
1565738400	5.061000054156881	5.087403
1565739000	5.068999780074819	5.089416
1565739600	5.065000094171445	5.097468
1565740200	5.061000054156881	5.093442
1565740800	5.065000094171445	5.089416
1565741400	5.061999710049331	5.093442
1565742000	5.057000368253507	5.090422
1565742600	5.058000024145957	5.08539
1565743200	5.050000298228019	5.086396
1565743800	5.035999804065852	5.078346
1565744400	5.039000188187966	5.0642548
1565745000	5.041999864087699	5.0672746
1565745600	5.0189999881151435	5.070294
1565746200	5.0189999881151435	5.0471478
1565746800	5.017000322219052	5.0471478
1565747400	5.02500004813699	5.045135
1565748000	5.008999888078732	5.053186
1565748600	5.01599995810422	5.037083
1565749200	4.999000142153511	5.044128
1565749800	5.019999998118784	5.0270205
1565750400	5.034000138169761	5.048153
1565751000	5.040000198191607	5.0622425
1565751600	5.061999710049331	5.0682807
1565752200	5.07800022421878	5.090422
1565752800	5.073999830093024	5.106526
1565753400	5.072000164196933	5.1025
1565754000	5.067999770071177	5.1004868
1565754600	5.065000094171445	5.096462
1565755200	5.081999910122153	5.093442
1565755800	5.093000020162206	5.1105514
1565756400	5.080999900118512	5.121624
1565757000	5.087999970144001	5.109545
1565757600	5.080999900118512	5.116591
1565758200	5.070000144189651	5.109545
1565758800	5.073999830093024	5.098474
1565759400	5.07800022421878	5.1025
1565760000	5.079000234222421	5.106526
1565760600	5.087999970144001	5.107532
1565761200	5.089000334258833	5.116591
1565761800	5.087999970144001	5.1175976
1565762400	5.093000020162206	5.116591
1565763000	5.091000000154923	5.121624
1565763600	5.091000000154923	5.11961
1565764200	5.089000334258833	5.11961
1565764800	5.059000034149598	5.1175976
1565778000	5.0640000841678035	5.087403
1565778600	5.067999770071177	5.0924354
1565779200	5.072000164196933	5.096462
1565779800	5.0640000841678035	5.1004868
1565780400	5.067999770071177	5.0924354
1565781000	5.065000094171445	5.096462
1565781600	5.067000114178727	5.093442
1565782200	5.065000094171445	5.0954537
1565782800	5.070000144189651	5.093442
1565783400	5.073000174200574	5.098474
1565784000	5.072000164196933	5.1014934
1565784600	5.066000104175086	5.1004868
1565785200	5.043000228202531	5.0944486
1565785800	5.043000228202531	5.0713005
1565786400	5.05199996412411	5.0713005
1565787000	5.05100030823166	5.080358
1565787600	5.058000024145957	5.079352
1565788200	5.060000044153239	5.086396
1565788800	5.056000358249865	5.0884094
1565789400	5.067999770071177	5.0843835
1565790000	5.071000154193292	5.096462
1565790600	5.063000428275354	5.099481
1565791200	5.076000204211497	5.0914297
1565791800	5.073999830093024	5.1045127
1565792400	5.0640000841678035	5.1025
1565793000	5.046999914105904	5.0924354
1565793600	5.052999974127751	5.075326
1565794200	5.056000358249865	5.0813646
1565794800	5.05199996412411	5.0843835
1565795400	5.040000198191607	5.080358
1565796000	5.02500004813699	5.0682807
1565796600	5.046999914105904	5.053186
1565797200	5.054999994135033	5.075326
1565797800	5.012000272200846	5.0833764
1565798400	5.008999888078732	5.040103
1565799000	5.008999888078732	5.037083
1565799600	4.991000062124382	5.037083
1565800200	5.007999878075091	5.0189695
1565800800	4.9930000821316645	5.036077
1565801400	4.979000296191879	5.0209823
1565802000	4.99800013214987	5.0068955
1565802600	4.961000116126339	5.0260143
1565803200	4.959000096119056	4.988783
1565803800	4.97999995208433	4.98677
1565804400	5.00699986807145	5.007901
1565805000	5.007999878075091	5.035071
1565805600	5.01599995810422	5.036077
1565806200	5.022000018126066	5.044128
1565806800	5.022000018126066	5.050166
1565807400	5.019999998118784	5.050166
1565808000	5.014999948100579	5.048153
1565808600	5.014999948100579	5.0431213
1565809200	5.006000212178999	5.0431213
1565809800	5.005000202175358	5.0340643
1565810400	5.012000272200846	5.033058
1565811000	5.012000272200846	5.040103
1565811600	5.021000008122425	5.040103
1565812200	4.9930000821316645	5.0491595
1565812800	4.975999912069764	5.0209823
1565813400	4.973999892062483	5.0038753
1565814000	4.98999969800955	5.001863
1565814600	4.995000102138946	5.017963
1565815200	4.99800013214987	5.0229955
1565815800	5.002999828056884	5.0260143
1565816400	4.982999982095253	5.031046
1565817000	5.008999888078732	5.01092
1565817600	5.012999928093296	5.037083
1565818200	5.022999674018517	5.041109
1565818800	5.027000068144273	5.0511723
1565819400	5.0189999881151435	5.0551977
1565820000	5.030000098155196	5.0471478
1565820600	5.026000058140631	5.058217
1565821200	5.027000068144273	5.0541916
1565821800	5.02500004813699	5.0551977
1565822400	5.028999734040363	5.053186
1565823000	5.019999998118784	5.0572104
1565823600	5.01599995810422	5.048153
1565824200	5.019999998118784	5.044128
1565824800	5.004000192171717	5.048153
1565825400	4.940999916053515	5.0320516
1565826000	4.927000130113731	4.968659
1565826600	4.920000060088243	4.954573
1565827200	4.934999856031669	4.94753
1565827800	4.921000070091884	4.9626207
1565828400	4.965000156140904	4.9485364
1565829000	4.979000296191879	4.992807
1565829600	5.006000212178999	5.0068955
1565830200	4.997000122146229	5.0340643
1565830800	5.002999828056884	5.0250072
1565831400	4.988000032113459	5.031046
1565832000	4.978000286188238	5.015951
1565832600	4.997000122146229	5.0058875
1565833200	5.001000162160794	5.0250072
1565833800	4.99800013214987	5.029033
1565834400	5.005000202175358	5.0260143
1565835000	5.005000202175358	5.033058
1565835600	4.995000102138946	5.033058
1565836200	4.995000102138946	5.0229955
1565836800	4.986000012106176	5.0229955
1565837400	4.9890000421171	5.0139384
1565838000	4.9930000821316645	5.016957
1565838600	4.988000032113459	5.0209823
1565839200	4.969999852047918	5.015951
1565839800	4.975999912069764	4.997838
1565840400	4.978000286188238	5.0038753
1565841000	4.987000022109817	5.0058875
1565841600	4.9930000821316645	5.014944
1565842200	4.99800013214987	5.0209823
1565842800	5.018000332222693	5.0260143
1565843400	5.02500004813699	5.0461407
1565844000	5.034000138169761	5.053186
1565844600	5.005000202175358	5.0622425
1565845200	5.017000322219052	5.033058
1565845800	5.05199996412411	5.045135
1565846400	5.035999804065852	5.080358
1565847000	5.046999914105904	5.0642548
1565847600	5.054999994135033	5.075326
1565848200	5.054999994135033	5.0833764
1565848800	5.073999830093024	5.0833764
1565849400	5.074999840096665	5.1025
1565850000	5.061000054156881	5.103506
1565850600	5.05199996412411	5.089416
1565851200	5.077000214215139	5.080358
1565851800	5.065000094171445	5.105519
1565852400	5.043000228202531	5.093442
1565853000	5.039000188187966	5.0713005
1565853600	5.0280000781479135	5.0672746
1565854200	5.039000188187966	5.0562043
1565854800	5.033000128166119	5.0672746
1565855400	5.018000332222693	5.0612364
1565856000	5.094000030165847	5.0461407
1565857200	5.085999950136718	5.1226296
1565857800	5.086999960140359	5.114577
1565858400	5.065000094171445	5.1155834
1565859000	5.040000198191607	5.093442
1565860200	5.034999794062211	5.0682807
1565860800	5.030000098155196	5.0632486
1565861400	5.028999734040363	5.058217
1565862000	5.022999674018517	5.0572104
1565862600	4.994000092135305	5.0511723
1565863200	4.994000092135305	5.021989
1565863800	4.9930000821316645	5.021989
1565864400	4.991000062124382	5.0209823
1565865000	5.012999928093296	5.0189695
1565865600	5.017000322219052	5.041109
1565866200	5.012999928093296	5.045135
1565866800	5.011000262197205	5.041109
1565867400	4.9930000821316645	5.0390964
1565868000	4.9310001701282955	5.0209823
1565868600	4.921000070091884	4.958597
1565869200	4.933000190135577	4.9485364
1565869800	4.936999876038951	4.96061
1565870400	4.975999912069764	4.9646344
1565871000	4.988000032113459	5.0038753
1565871600	4.979000296191879	5.015951
1565872200	5.00699986807145	5.0068955
1565872800	4.997000122146229	5.035071
1565873400	4.99800013214987	5.0250072
1565874000	4.995000102138946	5.0260143
1565874600	5.001000162160794	5.0229955
1565875200	5.031000108158837	5.029033
1565875800	5.018000332222693	5.0592237
1565876400	5.01599995810422	5.0461407
1565877000	5.012000272200846	5.044128
1565877600	5.02400039224454	5.040103
1565878200	5.033000128166119	5.052179
1565878800	5.027000068144273	5.0612364
1565879400	5.034999794062211	5.0551977
1565880000	5.038000178184325	5.0632486
1565880600	5.05199996412411	5.066268
1565881200	5.05100030823166	5.080358
1565881800	5.048999934113186	5.079352
1565882400	5.056000358249865	5.077338
1565883000	5.063000428275354	5.0843835
1565883600	5.067999770071177	5.0914297
1565884200	5.172999758119925	5.096462
1565884800	5.190999938185465	5.2021513
1565885400	5.188000262285732	5.2202716
1565886000	5.190000282293015	5.217252
1565886600	5.1859998881672595	5.2192655
1565887200	5.184000222271168	5.2152376
1565887800	5.175000132238398	5.213226
1565888400	5.175000132238398	5.204165
1565889000	5.168000416324101	5.204165
1565889600	5.150000236258561	5.1971188
1565890200	5.166000042205628	5.1789985
1565890800	5.1609999921874214	5.195105
1565891400	5.153999922161934	5.190071
1565892000	5.153999922161934	5.183025
1565892600	5.171000092223833	5.183025
1565893200	5.163000012194704	5.200138
1565893800	5.171000092223833	5.192085
1565894400	5.167000052209269	5.200138
1565895000	5.140999792114599	5.196112
1565895600	5.147999862140087	5.1699386
1565896200	5.118000270253234	5.1769843
1565896800	5.104000130202259	5.146787
1565897400	5.104000130202259	5.1326947
1565898000	5.100999746080144	5.1326947
1565898600	5.081999910122153	5.129676
1565899200	5.1420001562294315	5.1105514
1565899800	5.113999876127479	5.1709456
1565900400	5.109000180220464	5.142761
1565901000	5.130000036185737	5.137729
1565901600	5.140999792114599	5.158866
1565902200	5.144000176236713	5.1699386
1565902800	5.156999952172857	5.172959
1565903400	5.153999922161934	5.1860447
1565904000	5.146999852136446	5.183025
1565904600	5.15899997218014	5.1759787
1565905200	5.155000286276766	5.188058
1565905800	5.152999912158292	5.1840315
1565906400	5.1599999821837805	5.1820183
1565907000	5.15899997218014	5.189065
1565907600	5.150000236258561	5.188058
1565908200	5.151999902154651	5.1789985
1565908800	5.153999922161934	5.181011
1565909400	5.151999902154651	5.183025
1565910000	5.163000012194704	5.181011
1565910600	5.15899997218014	5.192085
1565911200	5.1609999921874214	5.188058
1565911800	5.1690000722165514	5.190071
1565912400	5.165000032201986	5.1981244
1565913000	5.1609999921874214	5.1940975
1565913600	5.165000032201986	5.190071
1565914200	5.162000356302254	5.1940975
1565914800	5.156999952172857	5.1910787
1565915400	5.157999962176499	5.1860447
1565916000	5.150000236258561	5.187052
1565916600	5.136000096207584	5.1789985
1565917200	5.139000126218508	5.1649055
1565917800	5.1420001562294315	5.167926
1565918400	5.118999926145685	5.1709456
1565919000	5.118999926145685	5.1477942
1565919600	5.1249999861675315	5.1477942
1565920800	5.109000180220464	5.153833
1565921400	5.1160002502459525	5.137729
1565922000	5.0990000801840525	5.1447744
1565922600	5.119999936149326	5.1276627
1565923200	5.1339997220891105	5.1487994
1565923800	5.139999782110958	5.162892
1565924400	5.162000356302254	5.1689315
1565925000	5.1780001622493215	5.1910787
1565925600	5.173999768123566	5.2071853
1565926200	5.172000102227474	5.2031574
1565926800	5.168000416324101	5.201145
1565927400	5.165000032201986	5.1971188
1565928000	5.182000202263886	5.1940975
1565928600	5.192999958192748	5.211212
1565929200	5.181000192260245	5.2222857
1565929800	5.188000262285732	5.210206
1565930400	5.181000192260245	5.217252
1565931000	5.170000082220192	5.210206
1565931600	5.173999768123566	5.1991315
1565932200	5.1780001622493215	5.2031574
1565932800	5.178999818141771	5.2071853
1565933400	5.188000262285732	5.2081914
1565934000	5.189000272289374	5.217252
1565934600	5.188000262285732	5.218259
1565935200	5.192999958192748	5.217252
1565935800	5.190999938185465	5.2222857
1565936400	5.190999938185465	5.2202716
1565937000	5.189000272289374	5.2202716
1565937600	5.190000282293015	5.218259
1565938200	5.183000212267527	5.2192655
1565938800	5.178999818141771	5.2122197
1565939400	5.1780001622493215	5.2081914
1565940000	5.1690000722165514	5.2071853
1565940600	5.1690000722165514	5.1981244
1565941200	5.168000416324101	5.1981244
1565941800	5.170000082220192	5.1971188
1565942400	5.173999768123566	5.1991315
1565943000	5.175000132238398	5.2031574
1565943600	5.118999926145685	5.204165
1565944800	5.117000260249593	5.1477942
1565945400	5.106999806101991	5.1457815
1565946000	5.1160002502459525	5.135715
1565946600	5.135000440315134	5.1447744
1565947200	5.130000036185737	5.1639
1565947800	5.136000096207584	5.158866
1565948400	5.1510002462622015	5.1649055
1565949000	5.151999902154651	5.180005
1565949600	5.156000296280407	5.181011
1565950200	5.15899997218014	5.1850386
1565950800	5.164000022198345	5.188058
1565951400	5.168000416324101	5.1930914
1565952000	5.172000102227474	5.1971188
1565952600	5.164000022198345	5.201145
1565953200	5.168000416324101	5.1930914
1565953800	5.165000032201986	5.1971188
1565954400	5.167000052209269	5.1940975
1565955000	5.165000032201986	5.196112
1565955600	5.170000082220192	5.1940975
1565956200	5.172000102227474	5.1991315
1565957400	5.166000042205628	5.201145
1565958000	5.143000166233072	5.195105
1565958600	5.143000166233072	5.1719527
1565959200	5.151999902154651	5.1719527
1565959800	5.1510002462622015	5.181011
1565960400	5.157999962176499	5.180005
1565961000	5.1599999821837805	5.187052
1565961600	5.156000296280407	5.189065
1565962200	5.168000416324101	5.1850386
1565962800	5.171000092223833	5.1971188
1565963400	5.163000012194704	5.200138
1565964000	5.176000142242039	5.192085
1565964600	5.173999768123566	5.2051716
1565965200	5.164000022198345	5.2031574
1565965800	5.146999852136446	5.1930914
1565966400	5.152999912158292	5.1759787
1565967000	5.156000296280407	5.1820183
1565967600	5.151999902154651	5.1850386
1565968200	5.139999782110958	5.181011
1565968800	5.1249999861675315	5.1689315
1565969400	5.146999852136446	5.153833
1565970000	5.155000286276766	5.1759787
1565970600	5.073000174200574	5.1840315
1565971200	5.091000000154923	5.1014934
1565971800	5.087999970144001	5.11961
1565972400	5.0900003442624735	5.116591
1565973000	5.085999950136718	5.118604
1565973600	5.084000284240627	5.114577
1565974200	5.074999840096665	5.1125655
1565974800	5.074999840096665	5.103506
1565975400	5.067999770071177	5.103506
1565976000	5.050000298228019	5.096462
1565976600	5.066000104175086	5.078346
1565977200	5.061000054156881	5.0944486
1565977800	5.0539999841313925	5.089416
1565978400	5.0539999841313925	5.0823703
1565979000	5.071000154193292	5.0823703
1565979600	5.063000428275354	5.099481
1565980200	5.071000154193292	5.0914297
1565980800	5.067000114178727	5.099481
1565981400	5.040999854084057	5.0954537
1565982000	5.047999924109545	5.0692863
1565982600	5.018000332222693	5.076332
1565983200	5.004000192171717	5.0461407
1565983800	5.004000192171717	5.0320516
1565984400	5.001000162160794	5.0320516
1565985000	4.981999972091612	5.029033
1565985600	5.041999864087699	5.009914
1565986200	5.013999938096937	5.070294
1565986800	5.008999888078732	5.042115
1565987400	5.030000098155196	5.037083
1565988000	5.040999854084057	5.058217
1565988600	5.044000238206172	5.0692863
1565989200	5.057000368253507	5.0723066
1565989800	5.0539999841313925	5.08539
1565990400	5.046999914105904	5.0823703
1565991000	5.059000034149598	5.075326
1565991600	5.054999994135033	5.087403
1565992200	5.052999974127751	5.0833764
1565992800	5.060000044153239	5.0813646
1565993400	5.059000034149598	5.0884094
1565994000	5.050000298228019	5.087403
1565994600	5.0539999841313925	5.078346
1565995800	5.05199996412411	5.0823703
1565996400	5.063000428275354	5.080358
1565997000	5.059000034149598	5.0914297
1565997600	5.061000054156881	5.087403
1565998200	5.068999780074819	5.089416
1565998800	5.065000094171445	5.097468
1565999400	5.065000094171445	5.093442
1566000600	5.057000368253507	5.093442
1566001800	5.058000024145957	5.08539
1566002400	5.050000298228019	5.086396
1566003000	5.035999804065852	5.078346
1566003600	5.039000188187966	5.0642548
[truncated: 10,587 more rows]
