# Supplementary material for: A novel dissolved oxygen prediction model based on enhanced semi-naive Bayes for ocean ranches in northeast China
Source: PeerJ Comput Sci. 2021 Jun 11;7:e591. doi: 10.7717/peerj-cs.591 (PMC8205303; doi:10.7717/peerj-cs.591)
Supplement: Supplemental Information 1 — Source code for prediction algorithms built in Go, and source code for comparison algorithms and other related methods built in Python. [file peerj-cs-07-591-s001.zip › packet/Result-lstm/Result-LSTM-1-6.csv]

1564266600	4.197000263790706	4.280358
1564267200	4.252999761661036	4.1947823
1564267800	4.173999679595768	4.250496
1564268400	4.107999727577834	4.1719093
1564269000	4.037000079652886	4.1063075
1564269600	4.10200037577837	4.0357924
1564270200	4.140000047694351	4.1003475
1564270800	4.165999953677829	4.138109
1564271400	4.190000193765218	4.1639557
1564272000	4.257000155786792	4.187821
1564272600	4.290000131795759	4.254478
1564273200	4.2790000217557065	4.2873263
1564273800	4.421000025827985	4.276376
1564274400	4.290999787688209	4.4178386
1564275000	4.249000075757663	4.2883215
1564275600	4.3060002918540174	4.2465158
1564276200	4.353000053802769	4.3032575
1564276800	4.3410002878702665	4.35007
1564277400	4.425000419953741	4.338116
1564278000	4.3490000137882046	4.421827
1564278600	4.301000241835812	4.346085
1564279200	4.322000097801085	4.298279
1564279800	4.293000161806682	4.319191
1564280400	4.257000155786792	4.2903132
1564281000	4.353000053802769	4.254478
1564281600	4.426000075846191	4.35007
1564282200	4.376999939778965	4.4228234
1564282800	4.493000037867765	4.373983
1564283400	4.326000137815649	4.489644
1564284000	4.392000089833583	4.3231745
1564284600	4.403999855766085	4.388932
1564285200	4.372000243871951	4.4008923
1564285800	4.433000145871679	4.369001
1564286400	4.329999823719023	4.4298034
1564287000	4.552999929863852	4.327159
1564287600	4.452999991833311	4.5495195
1564288200	4.537000123916785	4.449746
1564288800	4.498000087885972	4.53355
1564289400	4.572000119933034	4.4946327
1564290000	4.670000037956293	4.568487
1564290600	4.7820000960305284	4.6663704
1564291200	4.688000218021834	4.778334
1564291800	4.55000025396412	4.6843576
1564292400	4.597000015912871	4.5465255
1564293000	4.571000109929393	4.5934496
1564293600	4.534999749798311	4.567489
1564294200	4.426000075846191	4.5315533
1564294800	4.456999677736684	4.4228234
1564295400	4.419000359931894	4.453735
1564296000	4.4640004559845545	4.4158454
1564296600	4.51499990383668	4.460717
1564297200	4.6050000959420005	4.511595
1564297800	4.565000049907546	4.6014385
1564298400	4.581999865858254	4.561499
1564299000	4.415999975809779	4.5784717
1564299600	4.567000069914828	4.412854
1564300200	4.493000037867765	4.563495
1564300800	4.529000043887656	4.489644
1564301400	4.578000179954881	4.5255656
1564302000	4.7110000939943895	4.5744777
1564302600	4.684999833899719	4.7073455
1564303200	4.70300001396526	4.68136
1564303800	4.688000218021834	4.6993494
1564304400	4.633000021932762	4.6843576
1564305000	4.603000075934719	4.6294045
1564305600	4.6320000119291205	4.599441
1564306200	4.67600009797814	4.6284056
1564306800	4.696999953943413	4.6723657
1564307400	4.731999949959662	4.693352
1564308000	4.614999841867221	4.7283382
1564308600	4.540999809820159	4.611425
1564309200	4.435000165878961	4.537541
1564309800	4.59499999590559	4.431797
1564310400	4.520999963858527	4.591452
1564311000	4.602000420042269	4.517582
1564311600	4.592999975898307	4.5984426
1564312200	4.495000057875048	4.5894547
1564312800	4.441999881793258	4.4916396
1564313400	4.294000171810324	4.438777
1564314000	4.435000165878961	4.291309
1564314600	4.478000241924339	4.431797
1564315200	4.535999759801952	4.474681
1564315800	4.363999809731631	4.532551
1564316400	4.498000087885972	4.361029
1564317000	4.602000420042269	4.4946327
1564317600	4.662000312038355	4.5984426
1564318200	4.43400015587532	4.658377
1564318800	4.620999901889068	4.4308004
1564319400	4.5700000999257515	4.617418
1564320000	4.601000055927436	4.5664907
1564320600	4.543000183938632	4.597444
1564321200	4.468999797780378	4.539538
1564321800	4.4730001919061335	4.465703
1564322400	4.59499999590559	4.4696937
1564323000	4.527000023880373	4.591452
1564323600	4.552999929863852	4.5235696
1564324200	4.529000043887656	4.5495195
1564324800	4.494000047871407	4.5255656
1564325400	4.5419998198238	4.4906416
1564326000	4.390999725718751	4.53854
1564326600	4.397999795744239	4.3879347
1564327200	4.501000117896894	4.394912
1564327800	4.456000021844234	4.4976263
1564328400	4.4020001898699945	4.4527383
1564329600	4.469999807784019	4.398899
1564330200	4.374999919771684	4.4667006
1564330800	4.492000027864124	4.3719897
1564331400	4.501999773789345	4.4886465
1564332000	4.363000153839181	4.498623
1564332600	4.295000181813965	4.3600335
1564333200	4.456999677736684	4.2923045
1564333800	4.408999905784291	4.453735
1564334400	4.343999963769999	4.4058757
1564335000	4.337999903748152	4.3411045
1564335600	4.316000037779237	4.335127
1564336200	4.379000313897439	4.3132157
1564336800	4.361000133831898	4.375976
1564337400	4.427000085849832	4.358041
1564338000	4.513000237940588	4.4238205
1564338600	4.539000143924067	4.5095987
1564339200	4.455000011840593	4.5355463
1564339800	4.405000219880917	4.451741
1564340400	4.534999749798311	4.401889
1564341000	4.313000361879506	4.5315533
1564341600	4.422000035831626	4.3102283
1564342200	4.409999915787933	4.4188356
1564342800	4.321000087797444	4.406873
1564343400	4.23799996571761	4.3181953
1564344000	4.333000207841137	4.2355695
1564344600	4.389000059822659	4.330147
1564345200	4.372000243871951	4.385942
1564345800	4.339000267862984	4.369001
1564346400	4.171000003696036	4.3361235
1564347000	4.313000361879506	4.168927
1564347600	4.290000131795759	4.3102283
1564348200	4.32700014781929	4.2873263
1564348800	4.207000009715926	4.3241706
1564349400	4.090000255734676	4.2047286
1564350000	4.40799989578065	4.0884256
1564350600	4.465000111877004	4.4048796
1564351200	4.274000325848692	4.4617147
1564351800	4.353000053802769	4.271398
1564352400	4.366000183850104	4.35007
1564353000	4.293000161806682	4.3630223
1564353600	4.310999987761032	4.2903132
1564354200	4.2969998477100555	4.308236
1564354800	4.230000239799672	4.2942953
1564355400	4.360000123828257	4.22761
1564356000	4.330999833722664	4.3570437
1564356600	4.25500013577951	4.328155
1564357200	4.26499988170473	4.252487
1564357800	4.196000253787064	4.2624397
1564358400	4.18400013374337	4.193788
1564359000	4.425000419953741	4.181854
1564359600	4.204999989708644	4.421827
1564360200	4.136000361790978	4.2027392
1564360800	4.120999857625169	4.134133
1564361400	3.977999843549249	4.1192255
1564362000	3.91599993154588	3.977239
1564362600	4.052000229707503	3.9157526
1564363200	4.030000363738589	4.0506854
1564363800	3.980000217667723	4.028843
1564364400	3.878000259629899	3.9792235
1564365000	4.028999999623757	3.8780909
1564365600	3.935000121615062	4.02785
1564366200	4.00400010364392	3.9345903
1564366800	4.033000039638321	4.003037
1564367400	4.278000011752066	4.031821
1564368000	4.3060002918540174	4.27538
1564368600	4.202999969701361	4.3032575
1564369200	4.31800005778652	4.20075
1564369800	4.395000119844506	4.3152075
1564370400	4.403999855766085	4.391922
1564371000	4.515999913840321	4.4008923
1564371600	4.466000121880645	4.512593
1564372200	4.403999855766085	4.462711
1564372800	4.401000179866353	4.4008923
1564373400	4.221000149766902	4.397902
1564374000	4.362000143835539	4.2186556
1564374600	4.370999879757119	4.359037
1564375200	4.467000131884287	4.3680043
1564375800	4.328000157822932	4.4637084
1564376400	4.368000203857386	4.3251667
1564377000	4.413000299910047	4.365015
1564377600	4.23799996571761	4.409864
1564378200	4.0770001256873405	4.2355695
1564378800	4.271999951730218	4.075513
1564379400	4.243000015735816	4.2694073
1564380000	4.315000027775596	4.240545
1564380600	4.500000107893253	4.3122196
1564381200	4.3240001178083665	4.4966288
1564381800	4.2620002058049975	4.321183
1564382400	4.28200005176663	4.2594543
1564383000	4.427000085849832	4.2793617
1564383600	4.351000033795486	4.4238205
1564384200	4.369999869753477	4.3480773
1564384800	4.421000025827985	4.3670077
1564385400	4.377999949782606	4.4178386
1564386000	4.3230001078047255	4.3749795
1564386600	4.097000325760164	4.320187
1564387200	4.2270002097887485	4.0953794
1564387800	4.043000139674733	4.2246256
1564388400	4.2440000257394574	4.041749
1564389000	4.2440000257394574	4.24154
1564389600	4.267000255823204	4.24154
1564390200	4.231999905695764	4.264431
1564390800	4.387000039815377	4.2295995
1564391400	4.35400006380641	4.383949
1564392000	4.381999989797171	4.3510666
1564392600	4.462999737758531	4.3789654
1564393200	4.4290001058571145	4.459719
1564393800	4.369999869753477	4.4258146
1564394400	4.359000113824616	4.3670077
1564395000	4.38000032390108	4.3560476
1564395600	4.196000253787064	4.3769727
1564396200	4.347000347892113	4.193788
1564396800	4.454000001836952	4.3440933
1564397400	4.40799989578065	4.450743
1564398000	4.474000201909774	4.4048796
1564398600	4.372000243871951	4.470691
1564399200	4.413999955802497	4.369001
1564399800	4.3490000137882046	4.4108605
1564400400	4.384000009804454	4.346085
1564401000	4.4109999257915735	4.380959
1564401600	4.329000167826573	4.4078693
1564402200	4.33599988374087	4.326163
1564402800	4.614999841867221	4.333135
1564403400	4.408999905784291	4.611425
1564404000	4.044000149678374	4.4058757
1564404600	4.191999859661308	4.042742
1564405200	4.519999953854885	4.18981
1564405800	4.488999997853201	4.516584
1564406400	4.399000159859071	4.485654
1564407000	4.280000385870538	4.3959084
1564407600	4.269000275830486	4.277371
1564408200	4.297999857713697	4.266422
1564408800	4.169999993692395	4.2952914
1564409400	4.151000157734404	4.1679325
1564410000	4.1999999396904375	4.149043
1564410600	4.290999787688209	4.197766
1564411200	4.263000215808639	4.2883215
1564411800	4.074000095676418	4.260449
1564412400	4.251000095764946	4.072533
1564413000	4.258999821682884	4.2485065
1564413600	3.948999907554847	4.2564673
1564414200	3.79000008753186	3.9484732
1564414800	3.989000307700493	3.790939
1564416000	3.7860000475172955	3.9881527
1564416600	3.6210001674724612	3.7869802
1564417200	3.4830002034147474	3.6238356
1564417800	3.424999977314752	3.4876442
1564418400	3.8180000135226213	3.4304738
1564419000	3.838000213595444	3.818659
1564419600	4.08599986160892	3.8384652
1564420200	3.802999863468004	4.084451
1564420800	4.18400013374337	3.803808
1564421400	4.334000217844778	4.181854
1564422000	4.243000015735816	4.331143
1564422600	3.997000033618431	4.240545
1564423200	4.208000373830758	3.9960907
1564423800	4.285000081777553	4.2057242
1564424400	4.113000131707231	4.2823486
1564425000	4.173999679595768	4.1112766
1564425600	4.223000169774184	4.1719093
1564426200	4.192999869664949	4.220646
1564426800	4.113000131707231	4.1908035
1564427400	4.275000335852333	4.1112766
1564428000	4.260000185797716	4.2723937
1564428600	4.295000181813965	4.2574635
1564429200	4.002000083636637	4.2923045
1564429800	4.018000243694895	4.001052
1564430400	4.25500013577951	4.016932
1564431000	4.236999955713969	4.252487
1564431600	4.204999989708644	4.234575
1564432200	4.284000071773912	4.2027392
1564432800	4.340000277866626	4.2813535
1564433400	4.353000053802769	4.3371196
1564434000	4.248000065754022	4.35007
1564434600	4.258999821682884	4.245521
1564435200	4.256000145783151	4.2564673
1564435800	4.188000173757935	4.2534823
1564436400	4.153999833634136	4.185832
1564437000	4.043000139674733	4.152025
1564437600	4.269999931722936	4.041749
1564438200	4.224999835670276	4.2674165
1564438800	4.321000087797444	4.222635
1564439400	4.258999821682884	4.3181953
1564440000	4.142000421812824	4.2564673
1564440600	4.132999977668863	4.140097
1564441200	4.145000097712557	4.1311517
1564441800	4.0850002057164705	4.143079
1564442400	4.272999961733859	4.083459
1564443000	4.137000017683428	4.270403
1564443600	4.191999859661308	4.135127
1564444200	4.169000337799944	4.18981
1564444800	4.162000267774457	4.166939
1564445400	4.027999989620116	4.159979
1564446000	4.173000023703318	4.0268574
1564446600	4.153999833634136	4.170915
1564447200	4.222000159770543	4.152025
1564447800	4.168000327796303	4.2196507
1564448400	4.329999823719023	4.165944
1564449000	4.122000221740001	4.327159
1564449600	3.9030001556097367	4.12022
1564450200	4.096000315756522	3.9028666
1564450800	4.205999999712285	4.094386
1564451400	4.057000279725709	4.2037344
1564452000	4.020999919594628	4.0556498
1564452600	4.152000167738045	4.0199094
1564453200	4.127999927650658	4.1500373
1564453800	4.181000457843638	4.126182
1564454400	4.045000159682015	4.178871
1564455000	4.133999987672504	4.043735
1564455600	4.144000087708916	4.132145
1564456200	4.166999963681471	4.1420846
1564456800	4.019999909590987	4.1649494
1564457400	3.8980001055915308	4.0189166
1564458000	3.8280001135590327	3.8979104
1564458600	3.980000217667723	3.8285613
1564459200	4.026999979616474	3.9792235
1564459800	3.9660000776167466	4.025865
1564460400	3.974999813538326	3.965335
1564461000	3.932000091604139	3.9742625
1564461600	4.11200012170359	3.931616
1564462200	4.091999921630767	4.110283
1564462800	4.074000095676418	4.090412
1564463400	3.865000129582564	4.072533
1564464000	3.7699998874590372	3.86521
1564464600	3.878999915522349	3.771145
1564465200	4.126999917647016	3.879081
1564465800	3.894000065576966	4.1251884
1564466400	4.162000267774457	3.8939462
1564467000	4.234000279814237	4.159979
1564467600	4.208000373830758	4.23159
1564468200	4.064000349751197	4.2057242
1564468800	3.9370001416223444	4.0626016
1564469400	3.8080002675974005	3.9365737
1564470000	3.920999981564086	3.8087583
1564470600	4.051000219703862	3.9207096
1564471200	4.080000155698264	4.0496926
1564471800	4.136000361790978	4.078492
1564472400	4.246000045746739	4.134133
1564473000	4.355000073810052	4.2435308
1564473600	3.784000027510013	4.352062
1564474200	4.56800007991847	3.7850008
1564474800	4.3759999297753245	4.5644937
1564475400	4.493000037867765	4.372987
1564476000	4.392000089833583	4.489644
1564476600	4.441999881793258	4.388932
1564477200	4.390000069826301	4.438777
1564477800	4.315000027775596	4.3869386
1564478400	4.303999917735544	4.3122196
1564479000	4.173000023703318	4.3012657
1564479600	4.190000193765218	4.170915
1564480200	4.183000123739729	4.187821
1564480800	4.218000119755978	4.1808596
1564482000	4.26499988170473	4.215671
1564482600	4.257999811679242	4.2624397
1564483200	4.10400004167446	4.2554727
1564483800	4.113000131707231	4.102334
1564484400	4.06899969154702	4.1112766
1564485000	4.122000221740001	4.0675664
1564485600	4.0320000296346805	4.12022
1564486200	4.0760001156837	4.030828
1564486800	4.06899969154702	4.074519
1564487400	4.191999859661308	4.0675664
1564488000	4.054999905607236	4.18981
1564488600	4.109000445803858	4.0536637
1564489200	4.059999955625441	4.107302
1564489800	4.145000097712557	4.0586286
1564490400	4.231999905695764	4.143079
1564491000	4.1380000276870685	4.2295995
1564491600	4.190000193765218	4.1361213
1564492200	4.086999871612561	4.187821
1564492800	4.057000279725709	4.085445
1564493400	4.04000010966381	4.0556498
1564494000	3.908000205627942	4.0387707
1564494600	3.926000031582292	3.9078224
1564495200	4.216000099748696	3.9256663
1564495800	4.351000033795486	4.2136817
1564496400	4.382999999800813	4.3480773
1564497000	4.230999895692122	4.379962
1564497600	4.368999859749836	4.228605
1564498200	4.2259998456739165	4.3660116
1564498800	4.3049999277391855	4.22363
1564499400	4.363999809731631	4.3022614
1564500000	4.186999809643103	4.361029
1564500600	4.241000349839725	4.1848364
1564501200	4.235000289817878	4.2385554
1564501800	4.368000203857386	4.232585
1564502400	4.110000101696308	4.365015
1564503000	4.352000397910319	4.108296
1564503600	4.250000085761304	4.3490734
1564504200	4.423999701727717	4.2475114
1564504800	4.145000097712557	4.4208293
1564505400	4.202000313808911	4.143079
1564506000	4.195000243783423	4.1997557
1564506600	3.9770001876567993	4.192794
1564507200	4.074999751568868	3.9762468
1564507800	4.087999881616202	4.0735254
1564508400	4.4120002899064055	4.0864387
1564509000	4.328000157822932	4.4088674
1564509600	4.271999951730218	4.3251667
1564510200	4.215000089745055	4.2694073
1564510800	4.2170001097523375	4.212687
1564511400	4.1639999336705475	4.2146764
1564512000	4.136000361790978	4.161967
1564512600	4.09499995164169	4.134133
1564513200	4.151000157734404	4.0933924
1564513800	4.216000099748696	4.149043
1564514400	4.224999835670276	4.2136817
1564515000	4.210000039726849	4.222635
1564515600	4.169999993692395	4.207713
1564516200	4.140999703586801	4.1679325
1564516800	4.294000171810324	4.1391025
1564517400	4.097000325760164	4.291309
1564518000	4.098999991656255	4.0953794
1564518600	4.335000227848419	4.0973663
1564519200	4.508999843814832	4.3321395
1564519800	4.4290001058571145	4.505608
1564520400	4.456000021844234	4.4258146
1564521000	4.396999785740597	4.4527383
1564521600	4.196000253787064	4.393915
1564522200	4.326000137815649	4.193788
1564522800	4.258999821682884	4.3231745
1564524000	4.313000361879506	4.2564673
1564524600	4.2259998456739165	4.3102283
1564525200	4.185000143747011	4.22363
1564525800	4.169000337799944	4.182848
1564526400	4.246000045746739	4.166939
1564527000	4.171000003696036	4.2435308
1564527600	4.269999931722936	4.168927
1564528200	4.272999961733859	4.2674165
1564528800	4.285999737670004	4.270403
1564529400	4.113000131707231	4.283344
1564530000	4.071000065665494	4.1112766
1564530600	4.171000003696036	4.0695534
1564531200	4.293000161806682	4.168927
1564531800	4.168000327796303	4.2903132
1564532400	4.119000191729078	4.165944
1564533000	4.215000089745055	4.1172385
1564533600	4.224000179777826	4.212687
1564534200	4.185000143747011	4.22164
1564534800	4.146000107716198	4.182848
1564535400	4.084000195712829	4.144073
1564536000	4.020999919594628	4.0824656
1564536600	4.1380000276870685	4.0199094
1564537200	3.9650000676131056	4.1361213
1564537800	4.0419997755599	3.9643428
1564538400	3.9519999375657706	4.040756
1564539000	3.948999907554847	3.9514484
1564539600	3.959000007591259	3.9484732
1564540200	3.9370001416223444	3.9583917
1564540800	3.858000059557076	3.9365737
1564541400	4.1560002077526095	3.8582747
1564542000	4.232999915699405	4.154014
1564542600	4.247000409861572	4.2305946
1564543200	4.355000073810052	4.244526
1564543800	4.303999917735544	4.352062
1564544400	4.353000053802769	4.3012657
1564545000	4.241000349839725	4.35007
1564545600	4.30000023183217	4.2385554
1564546200	4.171000003696036	4.2972836
1564546800	4.1910002037688585	4.168927
1564547400	4.096000315756522	4.188815
1564548000	4.1910002037688585	4.094386
1564548600	4.20100030380527	4.188815
1564549200	4.381999989797171	4.198761
1564549800	4.239999985724893	4.3789654
1564550400	4.3759999297753245	4.23756
1564551000	4.3490000137882046	4.372987
1564551600	4.232999915699405	4.346085
1564552200	4.124000241747284	4.2305946
1564552800	3.9280000515895743	4.122207
1564553400	3.830000133566315	3.9276497
1564554000	4.166999963681471	3.8305423
1564554600	4.43400015587532	4.1649494
1564555200	4.25500013577951	4.4308004
1564555800	4.186999809643103	4.252487
1564556400	4.197000263790706	4.1848364
1564557000	4.571000109929393	4.1947823
1564557600	4.465000111877004	4.567489
1564558200	4.285000081777553	4.4617147
1564558800	4.329999823719023	4.2823486
1564559400	4.374999919771684	4.327159
1564560000	4.21100004973049	4.3719897
1564560600	4.399000159859071	4.208708
1564561200	4.507000177918742	4.3959084
1564561800	4.431000125864396	4.503612
1564562400	4.329000167826573	4.427809
1564563000	4.4020001898699945	4.326163
1564563600	4.336999893744511	4.398899
1564564200	4.317000047782879	4.334131
1564564800	4.393000099837224	4.3142114
1564565400	4.348000003784564	4.389929
1564566000	4.369999869753477	4.3450885
1564566600	4.372000243871951	4.3670077
1564567200	4.269000275830486	4.369001
1564567800	4.301000241835812	4.266422
1564568400	4.2790000217557065	4.298279
1564569000	4.471000171898852	4.276376
1564569600	4.382999999800813	4.467698
1564570200	4.195000243783423	4.379962
1564570800	4.333000207841137	4.192794
1564571400	4.218000119755978	4.330147
1564572000	4.257999811679242	4.215671
1564572600	4.376999939778965	4.2554727
1564573200	4.13099995766158	4.373983
1564573800	4.207000009715926	4.1291633
1564574400	4.137000017683428	4.2047286
1564575000	4.1649999436741885	4.135127
1564575600	4.176000053714241	4.1629615
1564576200	4.153999833634136	4.173898
1564576800	4.124000241747284	4.152025
1564577400	4.035999715538054	4.122207
1564578000	4.0670000256509296	4.034799
1564578600	4.080000155698264	4.065581
1564579200	4.11200012170359	4.078492
1564579800	4.034000049641962	4.110283
1564580400	3.982000237675005	4.032814
1564581000	3.8390002235990854	3.9812074
1564582800	4.039000099660169	3.8394551
1564583400	4.321000087797444	4.0377774
1564584000	4.32700014781929	4.3181953
1564584600	4.401000179866353	4.3241706
1564585200	4.435000165878961	4.397902
1564585800	4.399000159859071	4.431797
1564586400	4.48799998784956	4.3959084
1564587000	4.309999977757391	4.4846563
1564587600	4.284000071773912	4.3072405
1564588200	4.334000217844778	4.2813535
1564588800	4.265999891708371	4.331143
1564589400	4.2969998477100555	4.263435
1564590000	4.15700021775625	4.2942953
1564590600	4.168000327796303	4.1550074
1564591200	4.197999919683156	4.165944
1564591800	4.263999871701089	4.195777
1564592400	4.1560002077526095	4.2614446
1564593000	4.005000113647561	4.154014
1564593600	4.230999895692122	4.0040298
1564594200	4.008999799550934	4.228605
1564594800	4.091000265738317	4.0079985
1564595400	3.9600000175948997	4.089419
1564596000	3.953999957573053	3.9593835
1564596600	3.857000049553435	3.9534323
1564597200	4.021999929598269	3.8572848
1564597800	3.8499999795279467	4.0209017
1564598400	3.7030002795486534	3.8503504
1564599000	3.8670001495898463	3.7048717
1564599600	3.302000163311655	3.8671916
1564600200	3.2330001812827978	3.3093684
1564600800	3.015000125156174	3.2415094
1564601400	3.035000325228997	3.0274704
1564602000	2.9070001070965032	3.0470858
1564602600	2.5320000738985793	2.9216216
1564603200	2.9479999860790036	2.5549066
1564603800	3.758000121526534	2.961791
1564604400	3.9849999135747374	3.7592714
1564605000	4.028999999623757	3.9841835
1564605600	3.96900010762767	4.02785
1564606200	3.9719997835274024	3.9683106
1564606800	4.101000011663538	3.9712863
1564607400	4.330999833722664	4.0993533
1564608000	4.10400004167446	4.328155
1564608600	4.176000053714241	4.102334
1564609200	4.2259998456739165	4.173898
1564609800	4.257999811679242	4.22363
1564610400	4.251000095764946	4.2554727
1564611000	4.495999713767498	4.2485065
1564611600	4.3240001178083665	4.4926367
1564612200	4.260000185797716	4.321183
1564612800	4.429999761749564	4.2574635
1564613400	4.20100030380527	4.4268117
1564614000	4.4380001958898845	4.198761
1564614600	4.497000431993521	4.434788
1564615200	4.326000137815649	4.493635
1564615800	4.2620002058049975	4.3231745
1564616400	4.153999833634136	4.2594543
1564617000	4.183000123739729	4.152025
1564617600	4.263000215808639	4.1808596
1564618200	4.3579997497097835	4.260449
1564618800	4.175000397821791	4.3550515
1564619400	4.368999859749836	4.1729045
1564620000	4.329000167826573	4.3660116
1564620600	4.341999943762716	4.326163
1564621200	4.3230001078047255	4.3391113
1564621800	4.38099997979353	4.320187
1564622400	4.2270002097887485	4.3779693
1564623000	4.294000171810324	4.2246256
1564623600	4.553999939867493	4.291309
1564624200	4.534999749798311	4.5505176
1564624800	4.432000135868037	4.5315533
1564625400	4.384000009804454	4.428806
1564626000	4.3140000177719555	4.380959
1564626600	4.448999951818746	4.3112235
1564627200	4.25500013577951	4.4457574
1564627800	4.1999999396904375	4.252487
1564628400	4.331999843726305	4.197766
1564629000	4.269000275830486	4.3291507
1564629600	4.4200000158243435	4.266422
1564630200	4.258999821682884	4.4168415
1564630800	4.1820001137360885	4.2564673
1564631400	4.415999975809779	4.179865
1564632000	4.535999759801952	4.412854
1564632600	4.547999879845647	4.532551
1564633200	4.474000201909774	4.5445285
1564633800	4.477000231920698	4.470691
1564634400	4.4120002899064055	4.4736834
1564635000	4.382999999800813	4.4088674
1564635600	4.405000219880917	4.379962
1564636200	4.485999967842277	4.401889
1564636800	4.506000167915101	4.482661
1564637400	4.342999953766357	4.502614
1564638000	4.278000011752066	4.3401074
1564638600	4.168000327796303	4.27538
1564639200	4.336999893744511	4.165944
1564639800	4.196000253787064	4.334131
1564640400	4.396999785740597	4.193788
1564641000	4.320000077793802	4.393915
1564641600	4.477000231920698	4.317199
1564642200	4.545000203945914	4.4736834
1564642800	4.263999871701089	4.5415344
1564643400	4.293000161806682	4.2614446
1564644000	4.3500000237918455	4.2903132
1564644600	4.263000215808639	4.347081
1564645200	4.394000109840865	4.260449
1564645800	4.581999865858254	4.3909254
1564646400	4.579000189958522	4.5784717
1564647000	4.633000021932762	4.575476
1564647600	4.374000263879233	4.6294045
1564648200	4.3500000237918455	4.3709936
1564648800	4.474000201909774	4.347081
1564649400	4.435999821771411	4.470691
1564650000	4.556000313985967	4.4327946
1564650600	4.5260000138767325	4.5525146
1564651200	4.1999999396904375	4.5225716
1564654200	4.490000007856842	4.197766
1564654800	4.46100007186244	4.486651
1564655400	4.506000167915101	4.457725
1564656000	4.4469999318114635	4.502614
1564656600	4.56800007991847	4.443763
1564657200	4.505000157911459	4.5644937
1564657800	4.557999979882058	4.501617
1564658400	4.610000145960207	4.554511
1564659000	4.574999795832766	4.606432
1564659600	4.5260000138767325	4.571482
1564660200	4.474000201909774	4.5225716
1564660800	4.462000081866081	4.470691
1564661400	4.402999845762444	4.458722
1564662000	4.368000203857386	4.3998957
1564662600	4.393000099837224	4.365015
1564663200	4.2620002058049975	4.389929
1564663800	4.341999943762716	4.2594543
1564664400	3.980000217667723	4.3391113
1564665000	3.749000031493764	3.9792235
1564665600	3.6760000094503424	3.7503676
1564666200	3.613000087443332	3.6781795
1564666800	3.5340000053780636	3.615934
1564667400	3.586000171456212	3.5379486
1564668000	3.4149998772783405	3.5892725
1564668600	3.34200020934611	3.4206207
1564669200	3.178999995197367	3.348733
1564669800	3.1230001432158447	3.1884408
1564670400	3.2650001472881236	3.1334424
1564671000	4.242000005732175	3.2729733
1564671600	4.446000275919014	4.23955
1564672200	4.462999737758531	4.4427657
1564672800	4.396999785740597	4.459719
1564673400	4.263000215808639	4.393915
1564674000	4.1999999396904375	4.260449
1564674600	4.251000095764946	4.197766
1564675800	4.230000239799672	4.2485065
1564676400	4.263000215808639	4.22761
1564677000	4.210000039726849	4.260449
1564677600	4.3240001178083665	4.207713
1564678200	4.297999857713697	4.321183
1564678800	4.02299993960191	4.2952914
1564679400	4.248000065754022	4.021895
1564680000	4.202000313808911	4.245521
1564680600	4.3060002918540174	4.1997557
1564681200	4.290999787688209	4.3032575
1564681800	4.359000113824616	4.2883215
1564682400	3.9419998375293592	4.3560476
1564683000	4.193999879668591	3.9415317
1564683600	4.275999991744783	4.191798
1564684200	4.337999903748152	4.273389
1564684800	4.051000219703862	4.335127
1564685400	4.195000243783423	4.0496926
1564686000	3.934000111611421	4.192794
1564686600	3.6289998933903997	3.9335992
1564687200	3.583000141445289	3.6317377
1564687800	3.6570001734923516	3.5863104
1564688400	4.1639999336705475	3.6594024
1564689000	4.140000047694351	4.161967
1564689600	3.892000045569684	4.138109
1564690200	3.6790000394612656	3.8919642
1564690800	3.5259999253489345	3.6811452
1564691400	3.6910001595049597	3.5300555
1564692000	3.783000017506372	3.6930075
1564692600	4.114999797603322	3.784011
1564693200	4.044000149678374	4.113263
1564693800	4.23799996571761	4.042742
1564694400	4.107999727577834	4.2355695
1564695000	4.017000233691254	4.1063075
1564695600	4.048999845585389	4.015939
1564696200	4.28200005176663	4.0477066
1564696800	4.572000119933034	4.2793617
1564697400	4.60400008593836	4.568487
1564698000	4.513000237940588	4.60044
1564698600	4.382999999800813	4.5095987
1564699200	4.331999843726305	4.379962
1564699800	4.399000159859071	4.3291507
1564700400	4.263000215808639	4.3959084
1564701000	4.370999879757119	4.260449
1564701600	4.290999787688209	4.3680043
1564702200	4.346000337888472	4.2883215
1564702800	4.295000181813965	4.3430963
1564703400	4.421000025827985	4.2923045
1564704000	4.348000003784564	4.4178386
1564704600	4.405000219880917	4.3450885
1564705200	4.426000075846191	4.401889
1564705800	4.414999965806138	4.4228234
1564706400	4.339000267862984	4.4118576
1564707000	4.368999859749836	4.3361235
1564707600	4.394000109840865	4.3660116
1564708200	4.343999963769999	4.3909254
1564708800	4.591999965894666	4.3411045
1564709400	4.421000025827985	4.5884566
1564710000	4.482999937831354	4.4178386
1564710600	4.4730001919061335	4.4796686
1564711200	4.777000046012323	4.4696937
1564711800	4.696999953943413	4.773334
1564712400	4.485999967842277	4.693352
1564713000	4.480999917824072	4.482661
1564713600	4.500000107893253	4.477673
1564714200	4.510000207929665	4.4966288
1564714800	4.456000021844234	4.506605
1564715400	4.507000177918742	4.4527383
1564716000	4.5260000138767325	4.503612
1564716600	4.428000095853473	4.5225716
1564717200	4.530000408002488	4.4248176
1564717800	4.435999821771411	4.5265636
1564718400	4.495999713767498	4.4327946
1564719000	4.524000347980641	4.4926367
1564719600	4.533000083902221	4.520576
1564720200	4.393000099837224	4.5295577
1564720800	4.4640004559845545	4.389929
1564721400	4.4469999318114635	4.460717
1564722000	4.280000385870538	4.443763
1564722600	4.190000193765218	4.277371
1564723200	4.124000241747284	4.187821
1564723800	4.280000385870538	4.122207
1564724400	4.22800021979239	4.277371
1564725000	4.258999821682884	4.2256203
1564725600	4.275999991744783	4.2564673
1564726200	4.219999785652069	4.273389
1564726800	4.230000239799672	4.2176604
1564727400	4.235000289817878	4.22761
1564728000	4.478000241924339	4.232585
1564728600	4.293000161806682	4.474681
1564729200	4.196000253787064	4.2903132
1564729800	4.416999985813421	4.193788
1564730400	4.188000173757935	4.4138517
1564731000	4.035999715538054	4.185832
1564731600	4.329000167826573	4.034799
1564732200	4.052000229707503	4.326163
1564732800	3.9100002256352244	4.0506854
1564733400	3.7789999774918073	3.909805
1564734000	4.1300003017691305	3.7800517
1564734600	4.092999931634409	4.12817
1564735200	4.1290002917654895	4.0914054
1564735800	4.001000073632996	4.1271763
1564736400	4.1910002037688585	4.00006
1564737000	4.196000253787064	4.188815
1564737600	4.317000047782879	4.193788
1564738200	4.574999795832766	4.3142114
1564738800	4.486999977845919	4.571482
1564739400	4.571000109929393	4.4836583
1564740000	4.6670000079453695	4.567489
1564740600	4.573000129936675	4.6633725
1564741200	4.616000205982053	4.5694857
1564741800	4.718000164019878	4.612425
1564742400	4.772999651886567	4.714343
1564743000	4.785999781933902	4.769334
1564743600	4.333000207841137	4.782335
1564744200	4.202999969701361	4.330147
1564744800	4.34499997377364	4.20075
1564745400	4.257999811679242	4.3421006
1564746000	4.295000181813965	4.2554727
1564746600	4.486999977845919	4.2923045
1564747200	4.572000119933034	4.4836583
1564747800	4.545000203945914	4.568487
1564748400	4.513000237940588	4.5415344
1564749000	4.479999907820431	4.5095987
1564749600	4.474000201909774	4.4766755
1564750200	4.379000313897439	4.470691
1564750800	4.530000408002488	4.375976
1564751400	4.543000183938632	4.5265636
1564752000	4.591999965894666	4.539538
1564752600	4.545000203945914	4.5884566
1564753200	4.484000301946186	4.5415344
1564753800	4.493000037867765	4.480666
1564754400	4.455000011840593	4.489644
1564755000	4.357000093817334	4.451741
1564755600	4.4380001958898845	4.3540545
1564756200	4.353000053802769	4.434788
1564756800	4.442999891796899	4.35007
1564757400	4.369999869753477	4.439774
1564758000	4.413999955802497	4.3670077
1564758600	4.370999879757119	4.4108605
1564759200	4.528000033884014	4.3680043
1564759800	4.638000071950968	4.5245676
1564760400	4.56899973581092	4.6344
1564761000	4.4290001058571145	4.5654917
1564761600	4.393000099837224	4.4258146
1564762200	4.408999905784291	4.389929
1564762800	4.38099997979353	4.4058757
1564763400	4.212000059734131	4.3779693
1564764000	4.4910003719716745	4.2097025
1564764600	4.341999943762716	4.4876494
1564765200	4.3759999297753245	4.3391113
1564765800	4.370999879757119	4.372987
1564766400	4.309999977757391	4.3680043
1564767000	4.352000397910319	4.3072405
1564767600	4.280000385870538	4.3490734
1564768200	4.263000215808639	4.277371
1564768800	4.214000433852605	4.260449
1564769400	4.183000123739729	4.211692
1564770000	4.315000027775596	4.1808596
1564770600	4.105000051678102	4.3122196
1564771200	4.249000075757663	4.1033278
1564771800	4.263000215808639	4.2465158
1564772400	4.356000083813693	4.260449
1564773000	4.474000201909774	4.3530583
1564773600	4.263000215808639	4.470691
1564774200	4.401000179866353	4.260449
1564774800	4.1199998476215285	4.397902
1564775400	4.2170001097523375	4.118232
1564776000	4.257999811679242	4.2146764
1564776600	4.216000099748696	4.2554727
1564777200	4.241000349839725	4.2136817
1564777800	3.9980000436220724	4.2385554
1564778400	4.140999703586801	3.997083
1564779000	4.197999919683156	4.1391025
1564779600	4.166999963681471	4.195777
1564780200	4.172000013699677	4.1649494
1564780800	4.250000085761304	4.169921
1564781400	4.18400013374337	4.2475114
1564782000	4.1910002037688585	4.181854
1564782600	4.257000155786792	4.188815
1564783200	4.2620002058049975	4.254478
1564783800	4.116000161718155	4.2594543
1564784400	4.205999999712285	4.1142573
1564785000	4.18400013374337	4.2037344
1564785600	4.326000137815649	4.181854
1564786200	4.272999961733859	4.3231745
1564786800	4.3850003739192855	4.270403
1564787400	4.502999783792986	4.3819556
1564788000	4.401000179866353	4.499621
1564788600	4.468000141887928	4.397902
1564789200	4.435999821771411	4.4647064
1564789800	4.428000095853473	4.4327946
1564790400	4.236000299821519	4.4248176
1564791000	4.359000113824616	4.23358
1564791600	4.399000159859071	4.3560476
1564792200	4.406000229884559	4.3959084
1564792800	4.38000032390108	4.402886
1564793400	4.416999985813421	4.3769727
1564794000	4.431000125864396	4.4138517
1564794600	4.5419998198238	4.427809
1564795200	4.402999845762444	4.53854
1564795800	4.3670001938537455	4.3998957
1564796400	4.485999967842277	4.3640184
1564797000	4.488999997853201	4.482661
1564797600	4.427000085849832	4.485654
1564798200	4.506000167915101	4.4238205
1564798800	4.513999893833039	4.502614
1564799400	4.527000023880373	4.5105968
1564800000	4.548999889849288	4.5235696
1564800600	4.414999965806138	4.5455265
1564801200	4.497000431993521	4.4118576
1564801800	4.374000263879233	4.493635
1564802400	4.423999701727717	4.3709936
1564803000	4.562000019896622	4.4208293
1564803600	4.315000027775596	4.558504
1564804200	4.10400004167446	4.3122196
1564804800	4.113999787599681	4.102334
1564805400	4.28200005176663	4.11227
1564806000	5.039000188187966	4.2793617
1565313000	5.041999864087699	5.0355926
1565313600	5.0189999881151435	5.038597
1565314200	5.0189999881151435	5.0155573
1565314800	5.017000322219052	5.0155573
1565315400	5.02500004813699	5.013554
1565316000	5.008999888078732	5.021568
1565316600	5.01599995810422	5.0055404
1565317200	4.999000142153511	5.0125523
1565317800	5.019999998118784	4.995525
1565318400	5.034000138169761	5.0165596
1565319000	5.040000198191607	5.030583
1565319600	5.061999710049331	5.036594
1565320200	5.07800022421878	5.058635
1565320800	5.073999830093024	5.0746675
1565321400	5.072000164196933	5.070658
1565322000	5.067999770071177	5.068654
1565322600	5.065000094171445	5.0646467
1565323200	5.081999910122153	5.0616407
1565323800	5.093000020162206	5.078674
1565324400	5.080999900118512	5.0896974
1565325000	5.087999970144001	5.0776725
1565325600	5.080999900118512	5.0846868
1565326200	5.070000144189651	5.0776725
1565326800	5.073999830093024	5.0666504
1565327400	5.07800022421878	5.070658
1565328000	5.079000234222421	5.0746675
1565328600	5.087999970144001	5.075669
1565329200	5.089000334258833	5.0846868
1565329800	5.087999970144001	5.085689
1565330400	5.093000020162206	5.0846868
1565331000	5.091000000154923	5.0896974
1565331600	5.091000000154923	5.0876927
1565332200	5.089000334258833	5.0876927
1565332800	5.0900003442624735	5.085689
1565333400	5.083000274236985	5.0866914
1565334000	5.079000234222421	5.079677
1565334600	5.07800022421878	5.075669
1565335200	5.068999780074819	5.0746675
1565335800	5.068999780074819	5.0656486
1565336400	5.067999770071177	5.0656486
1565337000	5.070000144189651	5.0646467
1565337600	5.073999830093024	5.0666504
1565338200	5.074999840096665	5.070658
1565338800	5.0189999881151435	5.07166
1565340000	5.017000322219052	5.0155573
1565340600	5.00699986807145	5.013554
1565341200	5.01599995810422	5.0035377
1565341800	5.034999794062211	5.0125523
1565342400	5.030000098155196	5.031585
1565343000	5.035999804065852	5.026576
1565343600	5.05100030823166	5.032586
1565344200	5.05199996412411	5.047614
1565344800	5.056000358249865	5.0486155
1565345400	5.059000034149598	5.0526237
1565346000	5.0640000841678035	5.0556293
1565346600	5.067999770071177	5.060639
1565347200	5.072000164196933	5.0646467
1565347800	5.0640000841678035	5.068654
1565348400	5.067999770071177	5.060639
1565349000	5.065000094171445	5.0646467
1565349600	5.067000114178727	5.0616407
1565350200	5.065000094171445	5.0636444
1565350800	5.070000144189651	5.0616407
1565351400	5.073000174200574	5.0666504
1565352000	5.072000164196933	5.0696564
1565352600	5.066000104175086	5.068654
1565353200	5.043000228202531	5.0626426
1565353800	5.043000228202531	5.0396
1565354400	5.05199996412411	5.0396
1565355000	5.05100030823166	5.0486155
1565355600	5.058000024145957	5.047614
1565356200	5.060000044153239	5.0546274
1565356800	5.056000358249865	5.056631
1565357400	5.067999770071177	5.0526237
1565358000	5.071000154193292	5.0646467
1565358600	5.063000428275354	5.067652
1565359200	5.076000204211497	5.0596375
1565359800	5.073999830093024	5.072663
1565360400	5.0640000841678035	5.070658
1565361000	5.046999914105904	5.060639
1565361600	5.052999974127751	5.0436063
1565362200	5.056000358249865	5.0496182
1565362800	5.05199996412411	5.0526237
1565363400	5.040000198191607	5.0486155
1565364000	5.02500004813699	5.036594
1565364600	5.046999914105904	5.021568
1565365200	5.054999994135033	5.0436063
1565365800	5.012000272200846	5.0516214
1565366400	5.008999888078732	5.008545
1565367000	5.008999888078732	5.0055404
1565367600	4.991000062124382	5.0055404
1565368200	5.007999878075091	4.9875126
1565368800	4.9930000821316645	5.0045385
1565369400	4.979000296191879	4.989516
1565370000	4.99800013214987	4.9754944
1565370600	4.961000116126339	4.994523
1565371200	4.959000096119056	4.957469
1565371800	4.97999995208433	4.9554663
1565372400	5.00699986807145	4.9764957
1565373000	5.007999878075091	5.0035377
1565373600	5.01599995810422	5.0045385
1565374200	5.022000018126066	5.0125523
1565374800	5.022000018126066	5.0185623
1565375400	5.019999998118784	5.0185623
1565376000	5.014999948100579	5.0165596
1565376600	5.014999948100579	5.011551
1565377200	5.006000212178999	5.011551
1565377800	5.005000202175358	5.002536
1565378400	5.012000272200846	5.001534
1565379000	5.012000272200846	5.008545
1565379600	5.021000008122425	5.008545
1565380200	4.9930000821316645	5.017561
1565380800	4.975999912069764	4.989516
1565381400	4.973999892062483	4.97249
1565382000	4.98999969800955	4.9704866
1565382600	4.995000102138946	4.9865108
1565383200	4.99800013214987	4.9915185
1565383800	5.002999828056884	4.994523
1565384400	4.982999982095253	4.999531
1565385000	5.008999888078732	4.979501
1565385600	5.012999928093296	5.0055404
1565386200	5.022999674018517	5.0095468
1565386800	5.027000068144273	5.0195637
1565387400	5.0189999881151435	5.023571
1565388000	5.030000098155196	5.0155573
1565388600	5.026000058140631	5.026576
1565389200	5.027000068144273	5.022569
1565389800	5.02500004813699	5.023571
1565390400	5.028999734040363	5.021568
1565391000	5.019999998118784	5.025574
1565391600	5.01599995810422	5.0165596
1565392200	5.019999998118784	5.0125523
1565392800	5.004000192171717	5.0165596
1565393400	4.940999916053515	5.000533
1565394000	4.927000130113731	4.9374433
1565394600	4.920000060088243	4.923426
1565395200	4.934999856031669	4.916419
1565395800	4.921000070091884	4.931436
1565396400	4.965000156140904	4.91742
1565397000	4.979000296191879	4.961475
1565397600	5.006000212178999	4.9754944
1565398200	4.997000122146229	5.002536
1565398800	5.002999828056884	4.9935217
1565399400	4.988000032113459	4.999531
1565400000	4.978000286188238	4.9845076
1565400600	4.997000122146229	4.9744925
1565401200	5.001000162160794	4.9935217
1565401800	4.99800013214987	4.997528
1565402400	5.005000202175358	4.994523
1565403000	5.005000202175358	5.001534
1565403600	4.995000102138946	5.001534
1565404200	4.995000102138946	4.9915185
1565404800	4.986000012106176	4.9915185
1565405400	4.9890000421171	4.982505
1565406000	4.9930000821316645	4.985509
1565406600	4.988000032113459	4.989516
1565407200	4.969999852047918	4.9845076
1565407800	4.975999912069764	4.966481
1565408400	4.978000286188238	4.97249
1565409000	4.987000022109817	4.9744925
1565409600	4.9930000821316645	4.9835057
1565410200	4.99800013214987	4.989516
1565410800	5.018000332222693	4.994523
1565411400	5.02500004813699	5.014556
1565412000	5.034000138169761	5.021568
1565412600	5.005000202175358	5.030583
1565413200	5.017000322219052	5.001534
1565413800	5.05199996412411	5.013554
1565414400	5.035999804065852	5.0486155
1565415000	5.046999914105904	5.032586
1565415600	5.054999994135033	5.0436063
1565416200	5.054999994135033	5.0516214
1565416800	5.073999830093024	5.0516214
1565417400	5.074999840096665	5.070658
1565418000	5.061000054156881	5.07166
1565418600	5.05199996412411	5.057633
1565419200	5.077000214215139	5.0486155
1565419800	5.065000094171445	5.073664
1565420400	5.043000228202531	5.0616407
1565421000	5.039000188187966	5.0396
1565421600	5.0280000781479135	5.0355926
1565422200	5.039000188187966	5.024573
1565422800	5.033000128166119	5.0355926
1565423400	5.018000332222693	5.0295815
1565424000	5.084000284240627	5.014556
1565424600	5.094000030165847	5.080679
1565425200	5.085999950136718	5.0906987
1565425800	5.086999960140359	5.0826826
1565426400	5.065000094171445	5.083685
1565427000	5.050000298228019	5.0616407
1565427600	5.040000198191607	5.0466123
1565428200	5.034999794062211	5.036594
1565428800	5.030000098155196	5.031585
1565429400	5.028999734040363	5.026576
1565430000	5.022999674018517	5.025574
1565430600	4.994000092135305	5.0195637
1565431200	4.994000092135305	4.990517
1565431800	4.9930000821316645	4.990517
1565432400	4.991000062124382	4.989516
1565433000	5.012999928093296	4.9875126
1565433600	5.017000322219052	5.0095468
1565434200	5.012999928093296	5.013554
1565434800	5.011000262197205	5.0095468
1565435400	4.9930000821316645	5.007544
1565436000	4.9310001701282955	4.989516
1565436600	4.921000070091884	4.9274316
1565437200	4.933000190135577	4.91742
1565437800	4.936999876038951	4.9294343
1565438400	4.975999912069764	4.933439
1565439000	4.988000032113459	4.97249
1565439600	4.979000296191879	4.9845076
1565440200	5.00699986807145	4.9754944
1565440800	4.997000122146229	5.0035377
1565441400	4.99800013214987	4.9935217
1565442000	4.995000102138946	4.994523
1565442600	5.001000162160794	4.9915185
1565443200	5.031000108158837	4.997528
1565443800	5.018000332222693	5.0275784
1565444400	5.01599995810422	5.014556
1565445000	5.012000272200846	5.0125523
1565445600	5.02400039224454	5.008545
1565446200	5.033000128166119	5.020566
1565446800	5.027000068144273	5.0295815
1565447400	5.034999794062211	5.023571
1565448000	5.038000178184325	5.031585
1565448600	5.05199996412411	5.0345907
1565449200	5.05100030823166	5.0486155
1565449800	5.048999934113186	5.047614
1565450400	5.056000358249865	5.0456104
1565451000	5.063000428275354	5.0526237
1565451600	5.172999758119925	5.0596375
1565452800	5.190999938185465	5.169879
1565453400	5.188000262285732	5.1879244
1565454000	5.190000282293015	5.1849165
1565454600	5.1859998881672595	5.186922
1565455200	5.184000222271168	5.182912
1565455800	5.175000132238398	5.180907
1565456400	5.175000132238398	5.171884
1565457000	5.168000416324101	5.171884
1565457600	5.150000236258561	5.1648674
1565458200	5.166000042205628	5.1468244
1565458800	5.1609999921874214	5.162862
1565459400	5.153999922161934	5.15785
1565460000	5.153999922161934	5.150833
1565460600	5.171000092223833	5.150833
1565461200	5.163000012194704	5.167875
1565461800	5.171000092223833	5.159855
1565462400	5.167000052209269	5.167875
1565463000	5.140999792114599	5.163864
1565463600	5.147999862140087	5.137802
1565464200	5.118000270253234	5.144819
1565464800	5.104000130202259	5.1147513
1565465400	5.104000130202259	5.1007204
1565466000	5.100999746080144	5.1007204
1565466600	5.081999910122153	5.0977135
1565467200	5.1420001562294315	5.078674
1565467800	5.113999876127479	5.1388054
1565468400	5.109000180220464	5.1107416
1565469000	5.130000036185737	5.105731
1565469600	5.140999792114599	5.1267776
1565470200	5.144000176236713	5.137802
1565470800	5.156999952172857	5.14081
1565471400	5.153999922161934	5.153841
1565472000	5.146999852136446	5.150833
1565472600	5.15899997218014	5.1438165
1565473200	5.155000286276766	5.155845
1565473800	5.152999912158292	5.1518364
1565474400	5.1599999821837805	5.149831
1565475000	5.15899997218014	5.156847
1565475600	5.150000236258561	5.155845
1565476200	5.151999902154651	5.1468244
1565476800	5.153999922161934	5.1488276
1565477400	5.151999902154651	5.150833
1565478000	5.163000012194704	5.1488276
1565478600	5.15899997218014	5.159855
1565479200	5.1609999921874214	5.155845
1565479800	5.1690000722165514	5.15785
1565480400	5.165000032201986	5.1658697
1565481000	5.1609999921874214	5.1618595
1565481600	5.165000032201986	5.15785
1565482200	5.162000356302254	5.1618595
1565482800	5.156999952172857	5.1588526
1565483400	5.157999962176499	5.153841
1565484000	5.150000236258561	5.154843
1565484600	5.136000096207584	5.1468244
1565485200	5.139000126218508	5.132791
1565485800	5.1420001562294315	5.1357985
1565486400	5.118999926145685	5.1388054
1565487000	5.118999926145685	5.115753
1565487600	5.117000260249593	5.115753
1565488200	5.1249999861675315	5.113749
1565488800	5.109000180220464	5.1217666
1565489400	5.1160002502459525	5.105731
1565490000	5.0990000801840525	5.1127462
1565490600	5.119999936149326	5.09571
1565491200	5.1339997220891105	5.116755
1565491800	5.139999782110958	5.1307874
1565492400	5.162000356302254	5.1368003
1565493000	5.1780001622493215	5.1588526
1565493600	5.173999768123566	5.174892
1565494200	5.172000102227474	5.1708813
1565494800	5.168000416324101	5.1688766
1565495400	5.165000032201986	5.1648674
1565496000	5.182000202263886	5.1618595
1565496600	5.192999958192748	5.1789017
1565497200	5.181000192260245	5.1899285
1565497800	5.188000262285732	5.177899
1565498400	5.181000192260245	5.1849165
1565499000	5.170000082220192	5.177899
1565499600	5.173999768123566	5.166872
1565500200	5.1780001622493215	5.1708813
1565500800	5.178999818141771	5.174892
1565501400	5.188000262285732	5.175894
1565502000	5.189000272289374	5.1849165
1565502600	5.188000262285732	5.1859193
1565503200	5.192999958192748	5.1849165
1565503800	5.190999938185465	5.1899285
1565504400	5.190999938185465	5.1879244
1565505000	5.189000272289374	5.1879244
1565505600	5.190000282293015	5.1859193
1565506200	5.183000212267527	5.186922
1565506800	5.178999818141771	5.1799045
1565507400	5.1780001622493215	5.175894
1565508000	5.1690000722165514	5.174892
1565508600	5.1690000722165514	5.1658697
1565509200	5.168000416324101	5.1658697
1565509800	5.170000082220192	5.1648674
1565510400	5.173999768123566	5.166872
1565511000	5.175000132238398	5.1708813
1565511600	5.118999926145685	5.171884
1565512800	5.117000260249593	5.115753
1565513400	5.106999806101991	5.113749
1565514000	5.1160002502459525	5.1037264
1565514600	5.130000036185737	5.1127462
1565515800	5.136000096207584	5.1267776
1565516400	5.1510002462622015	5.132791
1565517000	5.151999902154651	5.1478267
1565517600	5.156000296280407	5.1488276
1565518200	5.15899997218014	5.1528387
1565518800	5.164000022198345	5.155845
1565519400	5.168000416324101	5.160857
1565520000	5.172000102227474	5.1648674
1565520600	5.164000022198345	5.1688766
1565521200	5.168000416324101	5.160857
1565521800	5.165000032201986	5.1648674
1565522400	5.167000052209269	5.1618595
1565523000	5.165000032201986	5.163864
1565523600	5.170000082220192	5.1618595
1565524200	5.172999758119925	5.166872
1565524800	5.172000102227474	5.169879
1565525400	5.166000042205628	5.1688766
1565526000	5.143000166233072	5.162862
1565526600	5.143000166233072	5.1398077
1565527200	5.151999902154651	5.1398077
1565527800	5.1510002462622015	5.1488276
1565528400	5.157999962176499	5.1478267
1565529000	5.1599999821837805	5.154843
1565529600	5.156000296280407	5.156847
1565530200	5.168000416324101	5.1528387
1565530800	5.171000092223833	5.1648674
1565531400	5.163000012194704	5.167875
1565532000	5.176000142242039	5.159855
1565532600	5.173999768123566	5.1728873
1565533200	5.164000022198345	5.1708813
1565533800	5.146999852136446	5.160857
1565534400	5.152999912158292	5.1438165
1565535000	5.156000296280407	5.149831
1565535600	5.151999902154651	5.1528387
1565536200	5.139999782110958	5.1488276
1565536800	5.1249999861675315	5.1368003
1565537400	5.146999852136446	5.1217666
1565538000	5.155000286276766	5.1438165
1565538600	5.073000174200574	5.1518364
1565539200	5.091000000154923	5.0696564
1565539800	5.087999970144001	5.0876927
1565540400	5.0900003442624735	5.0846868
1565541000	5.085999950136718	5.0866914
1565541600	5.084000284240627	5.0826826
1565542200	5.074999840096665	5.080679
1565542800	5.074999840096665	5.07166
1565543400	5.067999770071177	5.07166
1565544000	5.050000298228019	5.0646467
1565544600	5.066000104175086	5.0466123
1565545200	5.0539999841313925	5.0626426
1565546400	5.0539999841313925	5.05062
1565547000	5.071000154193292	5.05062
1565547600	5.063000428275354	5.067652
1565548200	5.071000154193292	5.0596375
1565548800	5.067000114178727	5.067652
1565549400	5.040999854084057	5.0636444
1565550000	5.047999924109545	5.037596
1565550600	5.018000332222693	5.0446086
1565551200	5.004000192171717	5.014556
1565551800	5.004000192171717	5.000533
1565552400	5.001000162160794	5.000533
1565553000	4.981999972091612	4.997528
1565553600	5.041999864087699	4.9784985
1565554200	5.013999938096937	5.038597
1565554800	5.008999888078732	5.0105486
1565555400	5.030000098155196	5.0055404
1565556000	5.040999854084057	5.026576
1565556600	5.044000238206172	5.037596
1565557200	5.057000368253507	5.0406013
1565557800	5.0539999841313925	5.0536256
1565558400	5.046999914105904	5.05062
1565559000	5.059000034149598	5.0436063
1565559600	5.054999994135033	5.0556293
1565560200	5.052999974127751	5.0516214
1565560800	5.060000044153239	5.0496182
1565561400	5.059000034149598	5.056631
1565562000	5.050000298228019	5.0556293
1565562600	5.05199996412411	5.0466123
1565563200	5.0539999841313925	5.0486155
1565563800	5.05199996412411	5.05062
1565564400	5.063000428275354	5.0486155
1565565000	5.059000034149598	5.0596375
1565565600	5.061000054156881	5.0556293
1565566200	5.068999780074819	5.057633
1565566800	5.065000094171445	5.0656486
1565567400	5.061000054156881	5.0616407
1565568000	5.065000094171445	5.057633
1565568600	5.061999710049331	5.0616407
1565569200	5.057000368253507	5.058635
1565569800	5.058000024145957	5.0536256
1565570400	5.050000298228019	5.0546274
1565571000	5.035999804065852	5.0466123
1565571600	5.039000188187966	5.032586
1565572200	5.041999864087699	5.0355926
1565572800	5.0189999881151435	5.038597
1565573400	5.0189999881151435	5.0155573
1565574000	5.017000322219052	5.0155573
1565574600	5.02500004813699	5.013554
1565575200	5.008999888078732	5.021568
1565575800	5.01599995810422	5.0055404
1565576400	4.999000142153511	5.0125523
1565577000	5.019999998118784	4.995525
1565577600	5.034000138169761	5.0165596
1565578200	5.040000198191607	5.030583
1565578800	5.061999710049331	5.036594
1565579400	5.07800022421878	5.058635
1565580000	5.073999830093024	5.0746675
1565580600	5.072000164196933	5.070658
1565581200	5.067999770071177	5.068654
1565581800	5.065000094171445	5.0646467
1565582400	5.081999910122153	5.0616407
1565583000	5.093000020162206	5.078674
1565583600	5.080999900118512	5.0896974
1565584200	5.087999970144001	5.0776725
1565584800	5.080999900118512	5.0846868
1565585400	5.070000144189651	5.0776725
1565586000	5.073999830093024	5.0666504
1565586600	5.07800022421878	5.070658
1565587200	5.079000234222421	5.0746675
1565587800	5.087999970144001	5.075669
1565588400	5.089000334258833	5.0846868
1565589000	5.087999970144001	5.085689
1565589600	5.093000020162206	5.0846868
1565590200	5.091000000154923	5.0896974
1565590800	5.091000000154923	5.0876927
1565591400	5.089000334258833	5.0876927
1565592000	5.0900003442624735	5.085689
1565592600	5.083000274236985	5.0866914
1565593200	5.079000234222421	5.079677
1565593800	5.07800022421878	5.075669
1565594400	5.068999780074819	5.0746675
1565595000	5.068999780074819	5.0656486
1565595600	5.067999770071177	5.0656486
1565596200	5.070000144189651	5.0646467
1565596800	5.073999830093024	5.0666504
1565597400	5.074999840096665	5.070658
1565598000	5.0189999881151435	5.07166
1565599200	5.017000322219052	5.0155573
1565599800	5.00699986807145	5.013554
1565600400	5.01599995810422	5.0035377
1565601000	5.034999794062211	5.0125523
1565601600	5.030000098155196	5.031585
1565602200	5.035999804065852	5.026576
1565602800	5.05100030823166	5.032586
1565603400	5.05199996412411	5.047614
1565604000	5.056000358249865	5.0486155
1565604600	5.059000034149598	5.0526237
1565605200	5.0640000841678035	5.0556293
1565605800	5.067999770071177	5.060639
1565606400	5.072000164196933	5.0646467
1565607000	5.0640000841678035	5.068654
1565607600	5.067999770071177	5.060639
1565608200	5.065000094171445	5.0646467
1565608800	5.067000114178727	5.0616407
1565609400	5.065000094171445	5.0636444
1565610000	5.070000144189651	5.0616407
1565610600	5.073000174200574	5.0666504
1565611200	5.072000164196933	5.0696564
1565611800	5.066000104175086	5.068654
1565612400	5.043000228202531	5.0626426
1565613000	5.043000228202531	5.0396
1565613600	5.05199996412411	5.0396
1565614200	5.05100030823166	5.0486155
1565614800	5.058000024145957	5.047614
1565615400	5.060000044153239	5.0546274
1565616000	5.056000358249865	5.056631
1565616600	5.067999770071177	5.0526237
1565617200	5.071000154193292	5.0646467
1565617800	5.063000428275354	5.067652
1565618400	5.076000204211497	5.0596375
1565619000	5.073999830093024	5.072663
1565619600	5.0640000841678035	5.070658
1565620200	5.046999914105904	5.060639
1565620800	5.052999974127751	5.0436063
1565621400	5.056000358249865	5.0496182
1565622000	5.05199996412411	5.0526237
1565622600	5.040000198191607	5.0486155
1565623200	5.02500004813699	5.036594
1565623800	5.046999914105904	5.021568
1565624400	5.054999994135033	5.0436063
1565625000	5.012000272200846	5.0516214
1565625600	5.008999888078732	5.008545
1565626200	5.008999888078732	5.0055404
1565626800	4.991000062124382	5.0055404
1565627400	5.007999878075091	4.9875126
1565628000	4.9930000821316645	5.0045385
1565628600	4.979000296191879	4.989516
1565629200	4.99800013214987	4.9754944
1565629800	4.961000116126339	4.994523
1565630400	4.959000096119056	4.957469
1565631000	4.97999995208433	4.9554663
1565631600	5.00699986807145	4.9764957
1565632200	5.007999878075091	5.0035377
1565632800	5.01599995810422	5.0045385
1565633400	5.022000018126066	5.0125523
1565634000	5.022000018126066	5.0185623
1565634600	5.019999998118784	5.0185623
1565635200	5.014999948100579	5.0165596
1565635800	5.014999948100579	5.011551
1565636400	5.006000212178999	5.011551
1565637000	5.005000202175358	5.002536
1565637600	5.012000272200846	5.001534
1565638200	5.012000272200846	5.008545
1565638800	5.021000008122425	5.008545
1565639400	4.9930000821316645	5.017561
1565640000	4.975999912069764	4.989516
1565640600	4.973999892062483	4.97249
1565641200	4.98999969800955	4.9704866
1565641800	4.995000102138946	4.9865108
1565642400	4.99800013214987	4.9915185
1565643000	5.002999828056884	4.994523
1565643600	5.012999928093296	4.999531
1565645400	5.022999674018517	5.0095468
1565646000	5.027000068144273	5.0195637
1565646600	5.0189999881151435	5.023571
1565647200	5.030000098155196	5.0155573
1565647800	5.026000058140631	5.026576
1565648400	5.027000068144273	5.022569
1565649000	5.02500004813699	5.023571
1565649600	5.028999734040363	5.021568
1565650200	5.019999998118784	5.025574
1565650800	5.01599995810422	5.0165596
1565651400	5.019999998118784	5.0125523
1565652000	5.004000192171717	5.0165596
1565652600	4.940999916053515	5.000533
1565653200	4.927000130113731	4.9374433
1565653800	4.920000060088243	4.923426
1565654400	4.934999856031669	4.916419
1565655000	4.921000070091884	4.931436
1565655600	4.965000156140904	4.91742
1565656200	4.979000296191879	4.961475
1565656800	5.006000212178999	4.9754944
1565657400	4.997000122146229	5.002536
1565658000	5.002999828056884	4.9935217
1565658600	4.988000032113459	4.999531
1565659200	4.978000286188238	4.9845076
1565659800	4.997000122146229	4.9744925
1565660400	5.001000162160794	4.9935217
1565661000	4.99800013214987	4.997528
1565661600	5.005000202175358	4.994523
1565662200	5.005000202175358	5.001534
1565662800	4.995000102138946	5.001534
1565663400	4.995000102138946	4.9915185
1565664000	4.986000012106176	4.9915185
1565664600	4.9890000421171	4.982505
1565665200	4.9930000821316645	4.985509
1565665800	4.988000032113459	4.989516
1565666400	4.969999852047918	4.9845076
1565667000	4.975999912069764	4.966481
1565667600	4.978000286188238	4.97249
1565668200	4.987000022109817	4.9744925
1565668800	4.9930000821316645	4.9835057
1565669400	4.99800013214987	4.989516
1565670000	5.018000332222693	4.994523
1565670600	5.02500004813699	5.014556
1565671200	5.034000138169761	5.021568
1565671800	5.005000202175358	5.030583
1565672400	5.017000322219052	5.001534
1565673000	5.05199996412411	5.013554
1565673600	5.035999804065852	5.0486155
1565674200	5.046999914105904	5.032586
1565674800	5.054999994135033	5.0436063
1565675400	5.054999994135033	5.0516214
1565676000	5.073999830093024	5.0516214
1565676600	5.074999840096665	5.070658
1565677200	5.061000054156881	5.07166
1565677800	5.05199996412411	5.057633
1565678400	5.077000214215139	5.0486155
1565679000	5.065000094171445	5.073664
1565679600	5.043000228202531	5.0616407
1565680200	5.039000188187966	5.0396
1565680800	5.0280000781479135	5.0355926
1565681400	5.039000188187966	5.024573
1565682000	5.033000128166119	5.0355926
1565682600	5.018000332222693	5.0295815
1565683200	5.084000284240627	5.014556
1565683800	5.094000030165847	5.080679
1565684400	5.085999950136718	5.0906987
1565685000	5.086999960140359	5.0826826
1565685600	5.065000094171445	5.083685
1565686200	5.050000298228019	5.0616407
1565686800	5.040000198191607	5.0466123
1565687400	5.034999794062211	5.036594
1565688000	5.030000098155196	5.031585
1565688600	5.028999734040363	5.026576
1565689200	5.022999674018517	5.025574
1565689800	4.994000092135305	5.0195637
1565690400	4.994000092135305	4.990517
1565691000	4.9930000821316645	4.990517
1565691600	4.991000062124382	4.989516
1565692200	5.012999928093296	4.9875126
1565692800	5.017000322219052	5.0095468
1565693400	5.012999928093296	5.013554
1565694000	5.011000262197205	5.0095468
1565694600	4.9930000821316645	5.007544
1565695200	4.9310001701282955	4.989516
1565695800	4.921000070091884	4.9274316
1565696400	4.933000190135577	4.91742
1565697000	4.936999876038951	4.9294343
1565697600	4.975999912069764	4.933439
1565698200	4.988000032113459	4.97249
1565698800	4.979000296191879	4.9845076
1565699400	5.00699986807145	4.9754944
1565700000	4.997000122146229	5.0035377
1565700600	4.99800013214987	4.9935217
1565701200	4.995000102138946	4.994523
1565701800	5.001000162160794	4.9915185
1565702400	5.031000108158837	4.997528
1565703000	5.01599995810422	5.0275784
1565704200	5.012000272200846	5.0125523
1565704800	5.02400039224454	5.008545
1565705400	5.033000128166119	5.020566
1565706000	5.027000068144273	5.0295815
1565706600	5.034999794062211	5.023571
1565707200	5.038000178184325	5.031585
1565707800	5.05199996412411	5.0345907
1565708400	5.05100030823166	5.0486155
1565709000	5.048999934113186	5.047614
1565709600	5.056000358249865	5.0456104
1565710200	5.063000428275354	5.0526237
1565710800	5.067999770071177	5.0596375
1565711400	5.073000174200574	5.0646467
1565712000	5.091000000154923	5.0696564
1565712600	5.087999970144001	5.0876927
1565713200	5.0900003442624735	5.0846868
1565713800	5.085999950136718	5.0866914
1565714400	5.084000284240627	5.0826826
1565715000	5.074999840096665	5.080679
1565715600	5.074999840096665	5.07166
1565716200	5.067999770071177	5.07166
1565716800	5.050000298228019	5.0646467
1565717400	5.066000104175086	5.0466123
1565718000	5.061000054156881	5.0626426
1565718600	5.0539999841313925	5.057633
1565719800	5.071000154193292	5.05062
1565720400	5.063000428275354	5.067652
1565721000	5.071000154193292	5.0596375
1565721600	5.067000114178727	5.067652
1565722200	5.047999924109545	5.0636444
1565723400	5.018000332222693	5.0446086
1565724000	5.004000192171717	5.014556
1565724600	5.004000192171717	5.000533
1565725200	5.001000162160794	5.000533
1565725800	4.981999972091612	4.997528
1565726400	5.041999864087699	4.9784985
1565727000	5.008999888078732	5.038597
1565728200	5.030000098155196	5.0055404
1565728800	5.040999854084057	5.026576
1565729400	5.044000238206172	5.037596
1565730000	5.057000368253507	5.0406013
1565730600	5.0539999841313925	5.0536256
1565731200	5.046999914105904	5.05062
1565731800	5.059000034149598	5.0436063
1565732400	5.054999994135033	5.0556293
1565733000	5.052999974127751	5.0516214
1565733600	5.060000044153239	5.0496182
1565734200	5.059000034149598	5.056631
1565734800	5.050000298228019	5.0556293
1565735400	5.05199996412411	5.0466123
1565736000	5.0539999841313925	5.0486155
1565736600	5.05199996412411	5.05062
1565737200	5.063000428275354	5.0486155
1565737800	5.059000034149598	5.0596375
1565738400	5.061000054156881	5.0556293
1565739000	5.068999780074819	5.057633
1565739600	5.065000094171445	5.0656486
1565740200	5.061000054156881	5.0616407
1565740800	5.065000094171445	5.057633
1565741400	5.061999710049331	5.0616407
1565742000	5.057000368253507	5.058635
1565742600	5.058000024145957	5.0536256
1565743200	5.050000298228019	5.0546274
1565743800	5.035999804065852	5.0466123
1565744400	5.039000188187966	5.032586
1565745000	5.041999864087699	5.0355926
1565745600	5.0189999881151435	5.038597
1565746200	5.0189999881151435	5.0155573
1565746800	5.017000322219052	5.0155573
1565747400	5.02500004813699	5.013554
1565748000	5.008999888078732	5.021568
1565748600	5.01599995810422	5.0055404
1565749200	4.999000142153511	5.0125523
1565749800	5.019999998118784	4.995525
1565750400	5.034000138169761	5.0165596
1565751000	5.040000198191607	5.030583
1565751600	5.061999710049331	5.036594
1565752200	5.07800022421878	5.058635
1565752800	5.073999830093024	5.0746675
1565753400	5.072000164196933	5.070658
1565754000	5.067999770071177	5.068654
1565754600	5.065000094171445	5.0646467
1565755200	5.081999910122153	5.0616407
1565755800	5.093000020162206	5.078674
1565756400	5.080999900118512	5.0896974
1565757000	5.087999970144001	5.0776725
1565757600	5.080999900118512	5.0846868
1565758200	5.070000144189651	5.0776725
1565758800	5.073999830093024	5.0666504
1565759400	5.07800022421878	5.070658
1565760000	5.079000234222421	5.0746675
1565760600	5.087999970144001	5.075669
1565761200	5.089000334258833	5.0846868
1565761800	5.087999970144001	5.085689
1565762400	5.093000020162206	5.0846868
1565763000	5.091000000154923	5.0896974
1565763600	5.091000000154923	5.0876927
1565764200	5.089000334258833	5.0876927
1565764800	5.059000034149598	5.085689
1565778000	5.0640000841678035	5.0556293
1565778600	5.067999770071177	5.060639
1565779200	5.072000164196933	5.0646467
1565779800	5.0640000841678035	5.068654
1565780400	5.067999770071177	5.060639
1565781000	5.065000094171445	5.0646467
1565781600	5.067000114178727	5.0616407
1565782200	5.065000094171445	5.0636444
1565782800	5.070000144189651	5.0616407
1565783400	5.073000174200574	5.0666504
1565784000	5.072000164196933	5.0696564
1565784600	5.066000104175086	5.068654
1565785200	5.043000228202531	5.0626426
1565785800	5.043000228202531	5.0396
1565786400	5.05199996412411	5.0396
1565787000	5.05100030823166	5.0486155
1565787600	5.058000024145957	5.047614
1565788200	5.060000044153239	5.0546274
1565788800	5.056000358249865	5.056631
1565789400	5.067999770071177	5.0526237
1565790000	5.071000154193292	5.0646467
1565790600	5.063000428275354	5.067652
1565791200	5.076000204211497	5.0596375
1565791800	5.073999830093024	5.072663
1565792400	5.0640000841678035	5.070658
1565793000	5.046999914105904	5.060639
1565793600	5.052999974127751	5.0436063
1565794200	5.056000358249865	5.0496182
1565794800	5.05199996412411	5.0526237
1565795400	5.040000198191607	5.0486155
1565796000	5.02500004813699	5.036594
1565796600	5.046999914105904	5.021568
1565797200	5.054999994135033	5.0436063
1565797800	5.012000272200846	5.0516214
1565798400	5.008999888078732	5.008545
1565799000	5.008999888078732	5.0055404
1565799600	4.991000062124382	5.0055404
1565800200	5.007999878075091	4.9875126
1565800800	4.9930000821316645	5.0045385
1565801400	4.979000296191879	4.989516
1565802000	4.99800013214987	4.9754944
1565802600	4.961000116126339	4.994523
1565803200	4.959000096119056	4.957469
1565803800	4.97999995208433	4.9554663
1565804400	5.00699986807145	4.9764957
1565805000	5.007999878075091	5.0035377
1565805600	5.01599995810422	5.0045385
1565806200	5.022000018126066	5.0125523
1565806800	5.022000018126066	5.0185623
1565807400	5.019999998118784	5.0185623
1565808000	5.014999948100579	5.0165596
1565808600	5.014999948100579	5.011551
1565809200	5.006000212178999	5.011551
1565809800	5.005000202175358	5.002536
1565810400	5.012000272200846	5.001534
1565811000	5.012000272200846	5.008545
1565811600	5.021000008122425	5.008545
1565812200	4.9930000821316645	5.017561
1565812800	4.975999912069764	4.989516
1565813400	4.973999892062483	4.97249
1565814000	4.98999969800955	4.9704866
1565814600	4.995000102138946	4.9865108
1565815200	4.99800013214987	4.9915185
1565815800	5.002999828056884	4.994523
1565816400	4.982999982095253	4.999531
1565817000	5.008999888078732	4.979501
1565817600	5.012999928093296	5.0055404
1565818200	5.022999674018517	5.0095468
1565818800	5.027000068144273	5.0195637
1565819400	5.0189999881151435	5.023571
1565820000	5.030000098155196	5.0155573
1565820600	5.026000058140631	5.026576
1565821200	5.027000068144273	5.022569
1565821800	5.02500004813699	5.023571
1565822400	5.028999734040363	5.021568
1565823000	5.019999998118784	5.025574
1565823600	5.01599995810422	5.0165596
1565824200	5.019999998118784	5.0125523
1565824800	5.004000192171717	5.0165596
1565825400	4.940999916053515	5.000533
1565826000	4.927000130113731	4.9374433
1565826600	4.920000060088243	4.923426
1565827200	4.934999856031669	4.916419
1565827800	4.921000070091884	4.931436
1565828400	4.965000156140904	4.91742
1565829000	4.979000296191879	4.961475
1565829600	5.006000212178999	4.9754944
1565830200	4.997000122146229	5.002536
1565830800	5.002999828056884	4.9935217
1565831400	4.988000032113459	4.999531
1565832000	4.978000286188238	4.9845076
1565832600	4.997000122146229	4.9744925
1565833200	5.001000162160794	4.9935217
1565833800	4.99800013214987	4.997528
1565834400	5.005000202175358	4.994523
1565835000	5.005000202175358	5.001534
1565835600	4.995000102138946	5.001534
1565836200	4.995000102138946	4.9915185
1565836800	4.986000012106176	4.9915185
1565837400	4.9890000421171	4.982505
1565838000	4.9930000821316645	4.985509
1565838600	4.988000032113459	4.989516
1565839200	4.969999852047918	4.9845076
1565839800	4.975999912069764	4.966481
1565840400	4.978000286188238	4.97249
1565841000	4.987000022109817	4.9744925
1565841600	4.9930000821316645	4.9835057
1565842200	4.99800013214987	4.989516
1565842800	5.018000332222693	4.994523
1565843400	5.02500004813699	5.014556
1565844000	5.034000138169761	5.021568
1565844600	5.005000202175358	5.030583
1565845200	5.017000322219052	5.001534
1565845800	5.05199996412411	5.013554
1565846400	5.035999804065852	5.0486155
1565847000	5.046999914105904	5.032586
1565847600	5.054999994135033	5.0436063
1565848200	5.054999994135033	5.0516214
1565848800	5.073999830093024	5.0516214
1565849400	5.074999840096665	5.070658
1565850000	5.061000054156881	5.07166
1565850600	5.05199996412411	5.057633
1565851200	5.077000214215139	5.0486155
1565851800	5.065000094171445	5.073664
1565852400	5.043000228202531	5.0616407
1565853000	5.039000188187966	5.0396
1565853600	5.0280000781479135	5.0355926
1565854200	5.039000188187966	5.024573
1565854800	5.033000128166119	5.0355926
1565855400	5.018000332222693	5.0295815
1565856000	5.094000030165847	5.014556
1565857200	5.085999950136718	5.0906987
1565857800	5.086999960140359	5.0826826
1565858400	5.065000094171445	5.083685
1565859000	5.040000198191607	5.0616407
1565860200	5.034999794062211	5.036594
1565860800	5.030000098155196	5.031585
1565861400	5.028999734040363	5.026576
1565862000	5.022999674018517	5.025574
1565862600	4.994000092135305	5.0195637
1565863200	4.994000092135305	4.990517
1565863800	4.9930000821316645	4.990517
1565864400	4.991000062124382	4.989516
1565865000	5.012999928093296	4.9875126
1565865600	5.017000322219052	5.0095468
1565866200	5.012999928093296	5.013554
1565866800	5.011000262197205	5.0095468
1565867400	4.9930000821316645	5.007544
1565868000	4.9310001701282955	4.989516
1565868600	4.921000070091884	4.9274316
1565869200	4.933000190135577	4.91742
1565869800	4.936999876038951	4.9294343
1565870400	4.975999912069764	4.933439
1565871000	4.988000032113459	4.97249
1565871600	4.979000296191879	4.9845076
1565872200	5.00699986807145	4.9754944
1565872800	4.997000122146229	5.0035377
1565873400	4.99800013214987	4.9935217
1565874000	4.995000102138946	4.994523
1565874600	5.001000162160794	4.9915185
1565875200	5.031000108158837	4.997528
1565875800	5.018000332222693	5.0275784
1565876400	5.01599995810422	5.014556
1565877000	5.012000272200846	5.0125523
1565877600	5.02400039224454	5.008545
1565878200	5.033000128166119	5.020566
1565878800	5.027000068144273	5.0295815
1565879400	5.034999794062211	5.023571
1565880000	5.038000178184325	5.031585
1565880600	5.05199996412411	5.0345907
1565881200	5.05100030823166	5.0486155
1565881800	5.048999934113186	5.047614
1565882400	5.056000358249865	5.0456104
1565883000	5.063000428275354	5.0526237
1565883600	5.067999770071177	5.0596375
1565884200	5.172999758119925	5.0646467
1565884800	5.190999938185465	5.169879
1565885400	5.188000262285732	5.1879244
1565886000	5.190000282293015	5.1849165
1565886600	5.1859998881672595	5.186922
1565887200	5.184000222271168	5.182912
1565887800	5.175000132238398	5.180907
1565888400	5.175000132238398	5.171884
1565889000	5.168000416324101	5.171884
1565889600	5.150000236258561	5.1648674
1565890200	5.166000042205628	5.1468244
1565890800	5.1609999921874214	5.162862
1565891400	5.153999922161934	5.15785
1565892000	5.153999922161934	5.150833
1565892600	5.171000092223833	5.150833
1565893200	5.163000012194704	5.167875
1565893800	5.171000092223833	5.159855
1565894400	5.167000052209269	5.167875
1565895000	5.140999792114599	5.163864
1565895600	5.147999862140087	5.137802
1565896200	5.118000270253234	5.144819
1565896800	5.104000130202259	5.1147513
1565897400	5.104000130202259	5.1007204
1565898000	5.100999746080144	5.1007204
1565898600	5.081999910122153	5.0977135
1565899200	5.1420001562294315	5.078674
1565899800	5.113999876127479	5.1388054
1565900400	5.109000180220464	5.1107416
1565901000	5.130000036185737	5.105731
1565901600	5.140999792114599	5.1267776
1565902200	5.144000176236713	5.137802
1565902800	5.156999952172857	5.14081
1565903400	5.153999922161934	5.153841
1565904000	5.146999852136446	5.150833
1565904600	5.15899997218014	5.1438165
1565905200	5.155000286276766	5.155845
1565905800	5.152999912158292	5.1518364
1565906400	5.1599999821837805	5.149831
1565907000	5.15899997218014	5.156847
1565907600	5.150000236258561	5.155845
1565908200	5.151999902154651	5.1468244
1565908800	5.153999922161934	5.1488276
1565909400	5.151999902154651	5.150833
1565910000	5.163000012194704	5.1488276
1565910600	5.15899997218014	5.159855
1565911200	5.1609999921874214	5.155845
1565911800	5.1690000722165514	5.15785
1565912400	5.165000032201986	5.1658697
1565913000	5.1609999921874214	5.1618595
1565913600	5.165000032201986	5.15785
1565914200	5.162000356302254	5.1618595
1565914800	5.156999952172857	5.1588526
1565915400	5.157999962176499	5.153841
1565916000	5.150000236258561	5.154843
1565916600	5.136000096207584	5.1468244
1565917200	5.139000126218508	5.132791
1565917800	5.1420001562294315	5.1357985
1565918400	5.118999926145685	5.1388054
1565919000	5.118999926145685	5.115753
1565919600	5.1249999861675315	5.115753
1565920800	5.109000180220464	5.1217666
1565921400	5.1160002502459525	5.105731
1565922000	5.0990000801840525	5.1127462
1565922600	5.119999936149326	5.09571
1565923200	5.1339997220891105	5.116755
1565923800	5.139999782110958	5.1307874
1565924400	5.162000356302254	5.1368003
1565925000	5.1780001622493215	5.1588526
1565925600	5.173999768123566	5.174892
1565926200	5.172000102227474	5.1708813
1565926800	5.168000416324101	5.1688766
1565927400	5.165000032201986	5.1648674
1565928000	5.182000202263886	5.1618595
1565928600	5.192999958192748	5.1789017
1565929200	5.181000192260245	5.1899285
1565929800	5.188000262285732	5.177899
1565930400	5.181000192260245	5.1849165
1565931000	5.170000082220192	5.177899
1565931600	5.173999768123566	5.166872
1565932200	5.1780001622493215	5.1708813
1565932800	5.178999818141771	5.174892
1565933400	5.188000262285732	5.175894
1565934000	5.189000272289374	5.1849165
1565934600	5.188000262285732	5.1859193
1565935200	5.192999958192748	5.1849165
1565935800	5.190999938185465	5.1899285
1565936400	5.190999938185465	5.1879244
1565937000	5.189000272289374	5.1879244
1565937600	5.190000282293015	5.1859193
1565938200	5.183000212267527	5.186922
1565938800	5.178999818141771	5.1799045
1565939400	5.1780001622493215	5.175894
1565940000	5.1690000722165514	5.174892
1565940600	5.1690000722165514	5.1658697
1565941200	5.168000416324101	5.1658697
1565941800	5.170000082220192	5.1648674
1565942400	5.173999768123566	5.166872
1565943000	5.175000132238398	5.1708813
1565943600	5.118999926145685	5.171884
1565944800	5.117000260249593	5.115753
1565945400	5.106999806101991	5.113749
1565946000	5.1160002502459525	5.1037264
1565946600	5.135000440315134	5.1127462
1565947200	5.130000036185737	5.131789
1565947800	5.136000096207584	5.1267776
1565948400	5.1510002462622015	5.132791
1565949000	5.151999902154651	5.1478267
1565949600	5.156000296280407	5.1488276
1565950200	5.15899997218014	5.1528387
1565950800	5.164000022198345	5.155845
1565951400	5.168000416324101	5.160857
1565952000	5.172000102227474	5.1648674
1565952600	5.164000022198345	5.1688766
1565953200	5.168000416324101	5.160857
1565953800	5.165000032201986	5.1648674
1565954400	5.167000052209269	5.1618595
1565955000	5.165000032201986	5.163864
1565955600	5.170000082220192	5.1618595
1565956200	5.172000102227474	5.166872
1565957400	5.166000042205628	5.1688766
1565958000	5.143000166233072	5.162862
1565958600	5.143000166233072	5.1398077
1565959200	5.151999902154651	5.1398077
1565959800	5.1510002462622015	5.1488276
1565960400	5.157999962176499	5.1478267
1565961000	5.1599999821837805	5.154843
1565961600	5.156000296280407	5.156847
1565962200	5.168000416324101	5.1528387
1565962800	5.171000092223833	5.1648674
1565963400	5.163000012194704	5.167875
1565964000	5.176000142242039	5.159855
1565964600	5.173999768123566	5.1728873
1565965200	5.164000022198345	5.1708813
1565965800	5.146999852136446	5.160857
1565966400	5.152999912158292	5.1438165
1565967000	5.156000296280407	5.149831
1565967600	5.151999902154651	5.1528387
1565968200	5.139999782110958	5.1488276
1565968800	5.1249999861675315	5.1368003
1565969400	5.146999852136446	5.1217666
1565970000	5.155000286276766	5.1438165
1565970600	5.073000174200574	5.1518364
1565971200	5.091000000154923	5.0696564
1565971800	5.087999970144001	5.0876927
1565972400	5.0900003442624735	5.0846868
1565973000	5.085999950136718	5.0866914
1565973600	5.084000284240627	5.0826826
1565974200	5.074999840096665	5.080679
1565974800	5.074999840096665	5.07166
1565975400	5.067999770071177	5.07166
1565976000	5.050000298228019	5.0646467
1565976600	5.066000104175086	5.0466123
1565977200	5.061000054156881	5.0626426
1565977800	5.0539999841313925	5.057633
1565978400	5.0539999841313925	5.05062
1565979000	5.071000154193292	5.05062
1565979600	5.063000428275354	5.067652
1565980200	5.071000154193292	5.0596375
1565980800	5.067000114178727	5.067652
1565981400	5.040999854084057	5.0636444
1565982000	5.047999924109545	5.037596
1565982600	5.018000332222693	5.0446086
1565983200	5.004000192171717	5.014556
1565983800	5.004000192171717	5.000533
1565984400	5.001000162160794	5.000533
1565985000	4.981999972091612	4.997528
1565985600	5.041999864087699	4.9784985
1565986200	5.013999938096937	5.038597
1565986800	5.008999888078732	5.0105486
1565987400	5.030000098155196	5.0055404
1565988000	5.040999854084057	5.026576
1565988600	5.044000238206172	5.037596
1565989200	5.057000368253507	5.0406013
1565989800	5.0539999841313925	5.0536256
1565990400	5.046999914105904	5.05062
1565991000	5.059000034149598	5.0436063
1565991600	5.054999994135033	5.0556293
1565992200	5.052999974127751	5.0516214
1565992800	5.060000044153239	5.0496182
1565993400	5.059000034149598	5.056631
1565994000	5.050000298228019	5.0556293
1565994600	5.0539999841313925	5.0466123
1565995800	5.05199996412411	5.05062
1565996400	5.063000428275354	5.0486155
1565997000	5.059000034149598	5.0596375
1565997600	5.061000054156881	5.0556293
1565998200	5.068999780074819	5.057633
1565998800	5.065000094171445	5.0656486
1565999400	5.065000094171445	5.0616407
1566000600	5.057000368253507	5.0616407
1566001800	5.058000024145957	5.0536256
1566002400	5.050000298228019	5.0546274
1566003000	5.035999804065852	5.0466123
1566003600	5.039000188187966	5.032586
[truncated: 10,587 more rows]
