# Supplementary material for: A novel dissolved oxygen prediction model based on enhanced semi-naive Bayes for ocean ranches in northeast China
Source: PeerJ Comput Sci. 2021 Jun 11;7:e591. doi: 10.7717/peerj-cs.591 (PMC8205303; doi:10.7717/peerj-cs.591)
Supplement: Supplemental Information 1 — Source code for prediction algorithms built in Go, and source code for comparison algorithms and other related methods built in Python. [file peerj-cs-07-591-s001.zip › packet/Result-lstm/Result-LSTM-1-7.csv]

1564266600	4.197000263790706	4.2132154
1564267200	4.252999761661036	4.1304107
1564267800	4.173999679595768	4.1843243
1564268400	4.107999727577834	4.1082726
1564269000	4.037000079652886	4.0447655
1564269600	4.10200037577837	3.9764786
1564270200	4.140000047694351	4.038994
1564270800	4.165999953677829	4.075554
1564271400	4.190000193765218	4.100573
1564272000	4.257000155786792	4.1236725
1564272600	4.290000131795759	4.1881766
1564273200	4.2790000217557065	4.2199574
1564273800	4.421000025827985	4.2093635
1564274400	4.290999787688209	4.3461814
1564275000	4.249000075757663	4.2209206
1564275600	4.3060002918540174	4.1804733
1564276200	4.353000053802769	4.2353687
1564276800	4.3410002878702665	4.2806478
1564277400	4.425000419953741	4.2690864
1564278000	4.3490000137882046	4.3500376
1564278600	4.301000241835812	4.276794
1564279200	4.322000097801085	4.2305527
1564279800	4.293000161806682	4.2507815
1564280400	4.257000155786792	4.222847
1564281000	4.353000053802769	4.1881766
1564281600	4.426000075846191	4.2806478
1564282200	4.376999939778965	4.351001
1564282800	4.493000037867765	4.3037744
1564283400	4.326000137815649	4.4155974
1564284000	4.392000089833583	4.254635
1564284600	4.403999855766085	4.3182306
1564285200	4.372000243871951	4.329795
1564285800	4.433000145871679	4.2989564
1564286400	4.329999823719023	4.3577485
1564287000	4.552999929863852	4.258488
1564287600	4.452999991833311	4.473465
1564288200	4.537000123916785	4.3770294
1564288800	4.498000087885972	4.458032
1564289400	4.572000119933034	4.420419
1564290000	4.670000037956293	4.491794
1564290600	4.7820000960305284	4.5863595
1564291200	4.688000218021834	4.6944857
1564291800	4.55000025396412	4.6037335
1564292400	4.597000015912871	4.470572
1564293000	4.571000109929393	4.515914
1564293600	4.534999749798311	4.4908295
1564294200	4.426000075846191	4.4561024
1564294800	4.456999677736684	4.351001
1564295400	4.419000359931894	4.380885
1564296000	4.4640004559845545	4.3442535
1564296600	4.51499990383668	4.3876357
1564297200	4.6050000959420005	4.4368134
1564297800	4.565000049907546	4.5236325
1564298400	4.581999865858254	4.485041
1564299000	4.415999975809779	4.5014415
1564299600	4.567000069914828	4.341362
1564300200	4.493000037867765	4.48697
1564300800	4.529000043887656	4.4155974
1564301400	4.578000179954881	4.4503155
1564302000	4.7110000939943895	4.497583
1564302600	4.684999833899719	4.6259356
1564303200	4.70300001396526	4.6008368
1564303800	4.688000218021834	4.618212
1564304400	4.633000021932762	4.6037335
1564305000	4.603000075934719	4.5506506
1564305600	4.6320000119291205	4.521703
1564306200	4.67600009797814	4.549686
1564306800	4.696999953943413	4.59215
1564307400	4.731999949959662	4.6124206
1564308000	4.614999841867221	4.6462083
1564308600	4.540999809820159	4.5332813
1564309200	4.435000165878961	4.4618907
1564309800	4.59499999590559	4.3596773
1564310400	4.520999963858527	4.5139837
1564311000	4.602000420042269	4.4426003
1564311600	4.592999975898307	4.520738
1564312200	4.495000057875048	4.512054
1564312800	4.441999881793258	4.4175253
1564313400	4.294000171810324	4.366425
1564314000	4.435000165878961	4.22381
1564314600	4.478000241924339	4.3596773
1564315200	4.535999759801952	4.4011335
1564315800	4.363999809731631	4.4570675
1564316400	4.498000087885972	4.2912474
1564317000	4.602000420042269	4.420419
1564317600	4.662000312038355	4.520738
1564318200	4.43400015587532	4.578638
1564318800	4.620999901889068	4.358713
1564319400	4.5700000999257515	4.5390706
1564320000	4.601000055927436	4.489864
1564320600	4.543000183938632	4.519773
1564321200	4.468999797780378	4.46382
1564321800	4.4730001919061335	4.392455
1564322400	4.59499999590559	4.3963127
1564323000	4.527000023880373	4.5139837
1564323600	4.552999929863852	4.448387
1564324200	4.529000043887656	4.473465
1564324800	4.494000047871407	4.4503155
1564325400	4.5419998198238	4.416562
1564326000	4.390999725718751	4.4628553
1564326600	4.397999795744239	4.3172665
1564327200	4.501000117896894	4.3240123
1564327800	4.456000021844234	4.423312
1564328400	4.4020001898699945	4.3799214
1564329600	4.469999807784019	4.327868
1564330200	4.374999919771684	4.3934197
1564330800	4.492000027864124	4.301847
1564331400	4.501999773789345	4.4146333
1564332000	4.363000153839181	4.4242764
1564332600	4.295000181813965	4.290283
1564333200	4.456999677736684	4.2247734
1564333800	4.408999905784291	4.380885
1564334400	4.343999963769999	4.3346148
1564335000	4.337999903748152	4.271976
1564335600	4.316000037779237	4.266196
1564336200	4.379000313897439	4.245002
1564336800	4.361000133831898	4.305702
1564337400	4.427000085849832	4.2883563
1564338000	4.513000237940588	4.3519645
1564338600	4.539000143924067	4.4348855
1564339200	4.455000011840593	4.459961
1564339800	4.405000219880917	4.3789577
1564340400	4.534999749798311	4.3307595
1564341000	4.313000361879506	4.4561024
1564341600	4.422000035831626	4.242112
1564342200	4.409999915787933	4.3471456
1564342800	4.321000087797444	4.3355784
1564343400	4.23799996571761	4.2498183
1564344000	4.333000207841137	4.169882
1564344600	4.389000059822659	4.2613792
1564345200	4.372000243871951	4.3153386
1564345800	4.339000267862984	4.2989564
1564346400	4.171000003696036	4.26716
1564347000	4.313000361879506	4.105386
1564347600	4.290000131795759	4.242112
1564348200	4.32700014781929	4.2199574
1564348800	4.207000009715926	4.255599
1564349400	4.090000255734676	4.1400366
1564350000	4.40799989578065	4.0274506
1564350600	4.465000111877004	4.3336515
1564351200	4.274000325848692	4.388599
1564351800	4.353000053802769	4.2045484
1564352400	4.366000183850104	4.2806478
1564353000	4.293000161806682	4.293175
1564353600	4.310999987761032	4.222847
1564354200	4.2969998477100555	4.2401853
1564354800	4.230000239799672	4.2267
1564355400	4.360000123828257	4.1621795
1564356000	4.330999833722664	4.287393
1564356600	4.25500013577951	4.2594514
1564357200	4.26499988170473	4.186251
1564357800	4.196000253787064	4.19588
1564358400	4.18400013374337	4.1294484
1564359000	4.425000419953741	4.117898
1564359600	4.204999989708644	4.3500376
1564360200	4.136000361790978	4.138111
1564360800	4.120999857625169	4.0717053
1564361400	3.977999843549249	4.0572724
1564362000	3.91599993154588	3.9197588
1564362600	4.052000229707503	3.8601792
1564363200	4.030000363738589	3.990903
1564363800	3.980000217667723	3.969749
1564364400	3.878000259629899	3.9216812
1564365000	4.028999999623757	3.8236756
1564365600	3.935000121615062	3.9687865
1564366200	4.00400010364392	3.8784347
1564366800	4.033000039638321	3.9447515
1564367400	4.278000011752066	3.972633
1564368000	4.3060002918540174	4.2084002
1564368600	4.202999969701361	4.2353687
1564369200	4.31800005778652	4.136186
1564369800	4.395000119844506	4.246928
1564370400	4.403999855766085	4.3211217
1564371000	4.515999913840321	4.329795
1564371600	4.466000121880645	4.4377775
1564372200	4.403999855766085	4.3895636
1564372800	4.401000179866353	4.329795
1564373400	4.221000149766902	4.3269043
1564374000	4.362000143835539	4.1535144
1564374600	4.370999879757119	4.28932
1564375200	4.467000131884287	4.297992
1564375800	4.328000157822932	4.3905272
1564376400	4.368000203857386	4.256562
1564377000	4.413000299910047	4.2951016
1564377600	4.23799996571761	4.33847
1564378200	4.0770001256873405	4.169882
1564378800	4.271999951730218	4.0149465
1564379400	4.243000015735816	4.2026215
1564380000	4.315000027775596	4.174696
1564380600	4.500000107893253	4.2440386
1564381200	4.3240001178083665	4.4223475
1564381800	4.2620002058049975	4.2527084
1564382400	4.28200005176663	4.192992
1564383000	4.427000085849832	4.2122526
1564383600	4.351000033795486	4.3519645
1564384200	4.369999869753477	4.278721
1564384800	4.421000025827985	4.297029
1564385400	4.377999949782606	4.3461814
1564386000	4.3230001078047255	4.304738
1564386600	4.097000325760164	4.251745
1564387200	4.2270002097887485	4.0341845
1564387800	4.043000139674733	4.1592903
1564388400	4.2440000257394574	3.9822488
1564389000	4.2440000257394574	4.175659
1564389600	4.267000255823204	4.175659
1564390200	4.231999905695764	4.1978064
1564390800	4.387000039815377	4.1641045
1564391400	4.35400006380641	4.3134117
1564392000	4.381999989797171	4.281612
1564392600	4.462999737758531	4.308593
1564393200	4.4290001058571145	4.38667
1564393800	4.369999869753477	4.3538933
1564394400	4.359000113824616	4.297029
1564395000	4.38000032390108	4.28643
1564395600	4.196000253787064	4.3066654
1564396200	4.347000347892113	4.1294484
1564396800	4.454000001836952	4.274867
1564397400	4.40799989578065	4.377994
1564398000	4.474000201909774	4.3336515
1564398600	4.372000243871951	4.3972774
1564399200	4.413999955802497	4.2989564
1564399800	4.3490000137882046	4.339434
1564400400	4.384000009804454	4.276794
1564401000	4.4109999257915735	4.31052
1564401600	4.329000167826573	4.336542
1564402200	4.33599988374087	4.2575254
1564402800	4.614999841867221	4.264269
1564403400	4.408999905784291	4.5332813
1564404000	4.044000149678374	4.3346148
1564404600	4.191999859661308	3.98321
1564405200	4.519999953854885	4.1255975
1564405800	4.488999997853201	4.4416356
1564406400	4.399000159859071	4.41174
1564407000	4.280000385870538	4.3249764
1564407600	4.269000275830486	4.2103267
1564408200	4.297999857713697	4.199733
1564408800	4.169999993692395	4.2276626
1564409400	4.151000157734404	4.104423
1564410000	4.1999999396904375	4.0861382
1564410600	4.290999787688209	4.133298
1564411200	4.263000215808639	4.2209206
1564411800	4.074000095676418	4.193955
1564412400	4.251000095764946	4.0120606
1564413000	4.258999821682884	4.1823993
1564413600	3.948999907554847	4.1901026
1564414200	3.79000008753186	3.8918874
1564414800	3.989000307700493	3.739177
1564416000	3.7860000475172955	3.9303322
1564416600	3.6210001674724612	3.735337
1564417200	3.4830002034147474	3.577045
1564417800	3.424999977314752	3.4447885
1564418400	3.8180000135226213	3.3892365
1564419000	3.838000213595444	3.7660573
1564419600	4.08599986160892	3.7852607
1564420200	3.802999863468004	4.0236025
1564420800	4.18400013374337	3.7516565
1564421400	4.334000217844778	4.117898
1564422000	4.243000015735816	4.2623425
1564422600	3.997000033618431	4.174696
1564423200	4.208000373830758	3.9380221
1564423800	4.285000081777553	4.141
1564424400	4.113000131707231	4.215142
1564425000	4.173999679595768	4.0495763
1564425600	4.223000169774184	4.1082726
1564426200	4.192999869664949	4.15544
1564426800	4.113000131707231	4.12656
1564427400	4.275000335852333	4.0495763
1564428000	4.260000185797716	4.205511
1564428600	4.295000181813965	4.191066
1564429200	4.002000083636637	4.2247734
1564429800	4.018000243694895	3.9428287
1564430400	4.25500013577951	3.9582107
1564431000	4.236999955713969	4.186251
1564431600	4.204999989708644	4.168918
1564432200	4.284000071773912	4.138111
1564432800	4.340000277866626	4.2141786
1564433400	4.353000053802769	4.268122
1564434000	4.248000065754022	4.2806478
1564434600	4.258999821682884	4.179511
1564435200	4.256000145783151	4.1901026
1564435800	4.188000173757935	4.1872134
1564436400	4.153999833634136	4.1217475
1564437000	4.043000139674733	4.089025
1564437600	4.269999931722936	3.9822488
1564438200	4.224999835670276	4.2006955
1564438800	4.321000087797444	4.157365
1564439400	4.258999821682884	4.2498183
1564440000	4.142000421812824	4.1901026
1564440600	4.132999977668863	4.077478
1564441200	4.145000097712557	4.068818
1564441800	4.0850002057164705	4.0803647
1564442400	4.272999961733859	4.022641
1564443000	4.137000017683428	4.2035847
1564443600	4.191999859661308	4.072667
1564444200	4.169000337799944	4.1255975
1564444800	4.162000267774457	4.103461
1564445400	4.027999989620116	4.096724
1564446000	4.173000023703318	3.9678254
1564446600	4.153999833634136	4.107311
1564447200	4.222000159770543	4.089025
1564447800	4.168000327796303	4.1544766
1564448400	4.329999823719023	4.102499
1564449000	4.122000221740001	4.258488
1564449600	3.9030001556097367	4.058235
1564450200	4.096000315756522	3.8476903
1564450800	4.205999999712285	4.0332227
1564451400	4.057000279725709	4.139074
1564452000	4.020999919594628	3.9957118
1564452600	4.152000167738045	3.9610949
1564453200	4.127999927650658	4.0871005
1564453800	4.181000457843638	4.064007
1564454400	4.045000159682015	4.11501
1564455000	4.133999987672504	3.9841712
1564455600	4.144000087708916	4.0697803
1564456200	4.166999963681471	4.0794024
1564456800	4.019999909590987	4.1015363
1564457400	3.8980001055915308	3.9601336
1564458000	3.8280001135590327	3.8428872
1564458600	3.980000217667723	3.7756588
1564459200	4.026999979616474	3.9216812
1564459800	3.9660000776167466	3.9668636
1564460400	3.974999813538326	3.908225
1564461000	3.932000091604139	3.9168751
1564461600	4.11200012170359	3.8755527
1564462200	4.091999921630767	4.048614
1564462800	4.074000095676418	4.029374
1564463400	3.865000129582564	4.0120606
1564464000	3.7699998874590372	3.8111894
1564464600	3.878999915522349	3.7199795
1564465200	4.126999917647016	3.824636
1564465800	3.894000065576966	4.063045
1564466400	4.162000267774457	3.839044
1564467000	4.234000279814237	4.096724
1564467600	4.208000373830758	4.166031
1564468200	4.064000349751197	4.141
1564468800	3.9370001416223444	4.0024433
1564469400	3.8080002675974005	3.8803566
1564470000	3.920999981564086	3.7564564
1564470600	4.051000219703862	3.864983
1564471200	4.080000155698264	3.9899411
1564471800	4.136000361790978	4.0178323
1564472400	4.246000045746739	4.0717053
1564473000	4.355000073810052	4.1775846
1564473600	3.784000027510013	4.282575
1564474200	4.56800007991847	3.7334173
1564474800	4.3759999297753245	4.487935
1564475400	4.493000037867765	4.302811
1564476000	4.392000089833583	4.4155974
1564476600	4.441999881793258	4.3182306
1564477200	4.390000069826301	4.366425
1564477800	4.315000027775596	4.3163023
1564478400	4.303999917735544	4.2440386
1564479000	4.173000023703318	4.2334423
1564479600	4.190000193765218	4.107311
1564480200	4.183000123739729	4.1236725
1564480800	4.218000119755978	4.1169353
1564482000	4.26499988170473	4.150626
1564482600	4.257999811679242	4.19588
1564483200	4.10400004167446	4.18914
1564483800	4.113000131707231	4.0409174
1564484400	4.06899969154702	4.0495763
1564485000	4.122000221740001	4.0072513
1564485600	4.0320000296346805	4.058235
1564486200	4.0760001156837	3.971671
1564486800	4.06899969154702	4.0139847
1564487400	4.191999859661308	4.0072513
1564488000	4.054999905607236	4.1255975
1564488600	4.109000445803858	3.9937875
1564489200	4.059999955625441	4.0457277
1564489800	4.145000097712557	3.9985962
1564490400	4.231999905695764	4.0803647
1564491000	4.1380000276870685	4.1641045
1564491600	4.190000193765218	4.073629
1564492200	4.086999871612561	4.1236725
1564492800	4.057000279725709	4.0245647
1564493400	4.04000010966381	3.9957118
1564494000	3.908000205627942	3.979364
1564494600	3.926000031582292	3.8524935
1564495200	4.216000099748696	3.8697877
1564495800	4.351000033795486	4.1487007
1564496400	4.382999999800813	4.278721
1564497000	4.230999895692122	4.309557
1564497600	4.368999859749836	4.1631417
1564498200	4.2259998456739165	4.2960653
1564498800	4.3049999277391855	4.158328
1564499400	4.363999809731631	4.2344055
1564500000	4.186999809643103	4.2912474
1564500600	4.241000349839725	4.120785
1564501200	4.235000289817878	4.172771
1564501800	4.368000203857386	4.166993
1564502400	4.110000101696308	4.2951016
1564503000	4.352000397910319	4.0466905
1564503600	4.250000085761304	4.279685
1564504200	4.423999701727717	4.181436
1564504800	4.145000097712557	4.349073
1564505400	4.202000313808911	4.0803647
1564506000	4.195000243783423	4.135224
1564506600	3.9770001876567993	4.1284857
1564507200	4.074999751568868	3.9187977
1564507800	4.087999881616202	4.013023
1564508400	4.4120002899064055	4.025527
1564509000	4.328000157822932	4.3375063
1564509600	4.271999951730218	4.256562
1564510200	4.215000089745055	4.2026215
1564510800	4.2170001097523375	4.147738
1564511400	4.1639999336705475	4.1496634
1564512000	4.136000361790978	4.098649
1564512600	4.09499995164169	4.0717053
1564513200	4.151000157734404	4.0322604
1564513800	4.216000099748696	4.0861382
1564514400	4.224999835670276	4.1487007
1564515000	4.210000039726849	4.157365
1564515600	4.169999993692395	4.142925
1564516200	4.140999703586801	4.104423
1564516800	4.294000171810324	4.0765147
1564517400	4.097000325760164	4.22381
1564518000	4.098999991656255	4.0341845
1564518600	4.335000227848419	4.036107
1564519200	4.508999843814832	4.2633057
1564519800	4.4290001058571145	4.431027
1564520400	4.456000021844234	4.3538933
1564521000	4.396999785740597	4.3799214
1564521600	4.196000253787064	4.3230486
1564522200	4.326000137815649	4.1294484
1564522800	4.258999821682884	4.254635
1564524000	4.313000361879506	4.1901026
1564524600	4.2259998456739165	4.242112
1564525200	4.185000143747011	4.158328
1564525800	4.169000337799944	4.1188602
1564526400	4.246000045746739	4.103461
1564527000	4.171000003696036	4.1775846
1564527600	4.269999931722936	4.105386
1564528200	4.272999961733859	4.2006955
1564528800	4.285999737670004	4.2035847
1564529400	4.113000131707231	4.216105
1564530000	4.071000065665494	4.0495763
1564530600	4.171000003696036	4.009176
1564531200	4.293000161806682	4.105386
1564531800	4.168000327796303	4.222847
1564532400	4.119000191729078	4.102499
1564533000	4.215000089745055	4.055349
1564533600	4.224000179777826	4.147738
1564534200	4.185000143747011	4.156403
1564534800	4.146000107716198	4.1188602
1564535400	4.084000195712829	4.0813274
1564536000	4.020999919594628	4.0216794
1564536600	4.1380000276870685	3.9610949
1564537200	3.9650000676131056	4.073629
1564537800	4.0419997755599	3.9072642
1564538400	3.9519999375657706	3.9812865
1564539000	3.948999907554847	3.8947709
1564539600	3.959000007591259	3.8918874
1564540200	3.9370001416223444	3.9014978
1564540800	3.858000059557076	3.8803566
1564541400	4.1560002077526095	3.804467
1564542000	4.232999915699405	4.09095
1564542600	4.247000409861572	4.165067
1564543200	4.355000073810052	4.178548
1564543800	4.303999917735544	4.282575
1564544400	4.353000053802769	4.2334423
1564545000	4.241000349839725	4.2806478
1564545600	4.30000023183217	4.172771
1564546200	4.171000003696036	4.2295895
1564546800	4.1910002037688585	4.105386
1564547400	4.096000315756522	4.1246357
1564548000	4.1910002037688585	4.0332227
1564548600	4.20100030380527	4.1246357
1564549200	4.381999989797171	4.134261
1564549800	4.239999985724893	4.308593
1564550400	4.3759999297753245	4.1718073
1564551000	4.3490000137882046	4.302811
1564551600	4.232999915699405	4.276794
1564552200	4.124000241747284	4.165067
1564552800	3.9280000515895743	4.060159
1564553400	3.830000133566315	3.8717084
1564554000	4.166999963681471	3.7775793
1564554600	4.43400015587532	4.1015363
1564555200	4.25500013577951	4.358713
1564555800	4.186999809643103	4.186251
1564556400	4.197000263790706	4.120785
1564557000	4.571000109929393	4.1304107
1564557600	4.465000111877004	4.4908295
1564558200	4.285000081777553	4.388599
1564558800	4.329999823719023	4.215142
1564559400	4.374999919771684	4.258488
1564560000	4.21100004973049	4.301847
1564560600	4.399000159859071	4.143887
1564561200	4.507000177918742	4.3249764
1564561800	4.431000125864396	4.429098
1564562400	4.329000167826573	4.3558207
1564563000	4.4020001898699945	4.2575254
1564563600	4.336999893744511	4.327868
1564564200	4.317000047782879	4.265233
1564564800	4.393000099837224	4.245965
1564565400	4.348000003784564	4.319194
1564566000	4.369999869753477	4.27583
1564566600	4.372000243871951	4.297029
1564567200	4.269000275830486	4.2989564
1564567800	4.301000241835812	4.199733
1564568400	4.2790000217557065	4.2305527
1564569000	4.471000171898852	4.2093635
1564569600	4.382999999800813	4.3943844
1564570200	4.195000243783423	4.309557
1564570800	4.333000207841137	4.1284857
1564571400	4.218000119755978	4.2613792
1564572000	4.257999811679242	4.150626
1564572600	4.376999939778965	4.18914
1564573200	4.13099995766158	4.3037744
1564573800	4.207000009715926	4.0668936
1564574400	4.137000017683428	4.1400366
1564575000	4.1649999436741885	4.072667
1564575600	4.176000053714241	4.099611
1564576200	4.153999833634136	4.110198
1564576800	4.124000241747284	4.089025
1564577400	4.035999715538054	4.060159
1564578000	4.0670000256509296	3.9755168
1564578600	4.080000155698264	4.005328
1564579200	4.11200012170359	4.0178323
1564579800	4.034000049641962	4.048614
1564580400	3.982000237675005	3.9735942
1564581000	3.8390002235990854	3.9236033
1564582800	4.039000099660169	3.786221
1564583400	4.321000087797444	3.9784024
1564584000	4.32700014781929	4.2498183
1564584600	4.401000179866353	4.255599
1564585200	4.435000165878961	4.3269043
1564585800	4.399000159859071	4.3596773
1564586400	4.48799998784956	4.3249764
1564587000	4.309999977757391	4.410776
1564587600	4.284000071773912	4.239222
1564588200	4.334000217844778	4.2141786
1564588800	4.265999891708371	4.2623425
1564589400	4.2969998477100555	4.196843
1564590000	4.15700021775625	4.2267
1564590600	4.168000327796303	4.0919123
1564591200	4.197999919683156	4.102499
1564591800	4.263999871701089	4.131373
1564592400	4.1560002077526095	4.194917
1564593000	4.005000113647561	4.09095
1564593600	4.230999895692122	3.945713
1564594200	4.008999799550934	4.1631417
1564594800	4.091000265738317	3.9495583
1564595400	3.9600000175948997	4.028413
1564596000	3.953999957573053	3.9024587
1564596600	3.857000049553435	3.8966923
1564597200	4.021999929598269	3.803506
1564597800	3.8499999795279467	3.9620562
1564598400	3.7030002795486534	3.7967842
1564599000	3.8670001495898463	3.6556892
1564599600	3.302000163311655	3.8131104
1564600200	3.2330001812827978	3.2714922
1564600800	3.015000125156174	3.2054765
1564601400	3.035000325228997	2.9970431
1564602000	2.9070001070965032	3.016158
1564602600	2.5320000738985793	2.8938463
1564603200	2.9479999860790036	2.5356557
1564603800	3.758000121526534	2.9330192
1564604400	3.9849999135747374	3.7084632
1564605000	4.028999999623757	3.9264872
1564605600	3.96900010762767	3.9687865
1564606200	3.9719997835274024	3.9111085
1564606800	4.101000011663538	3.9139915
1564607400	4.330999833722664	4.038032
1564608000	4.10400004167446	4.2594514
1564608600	4.176000053714241	4.0409174
1564609200	4.2259998456739165	4.110198
1564609800	4.257999811679242	4.158328
1564610400	4.251000095764946	4.18914
1564611000	4.495999713767498	4.1823993
1564611600	4.3240001178083665	4.41849
1564612200	4.260000185797716	4.2527084
1564612800	4.429999761749564	4.191066
1564613400	4.20100030380527	4.354856
1564614000	4.4380001958898845	4.134261
1564614600	4.497000431993521	4.362569
1564615200	4.326000137815649	4.419455
1564615800	4.2620002058049975	4.254635
1564616400	4.153999833634136	4.192992
1564617000	4.183000123739729	4.089025
1564617600	4.263000215808639	4.1169353
1564618200	4.3579997497097835	4.193955
1564618800	4.175000397821791	4.2854652
1564619400	4.368999859749836	4.1092353
1564620000	4.329000167826573	4.2960653
1564620600	4.341999943762716	4.2575254
1564621200	4.3230001078047255	4.2700496
1564621800	4.38099997979353	4.251745
1564622400	4.2270002097887485	4.307629
1564623000	4.294000171810324	4.1592903
1564623600	4.553999939867493	4.22381
1564624200	4.534999749798311	4.4744296
1564624800	4.432000135868037	4.4561024
1564625400	4.384000009804454	4.356785
1564626000	4.3140000177719555	4.31052
1564626600	4.448999951818746	4.243075
1564627200	4.25500013577951	4.3731728
1564627800	4.1999999396904375	4.186251
1564628400	4.331999843726305	4.133298
1564629000	4.269000275830486	4.2604156
1564629600	4.4200000158243435	4.199733
1564630200	4.258999821682884	4.345217
1564630800	4.1820001137360885	4.1901026
1564631400	4.415999975809779	4.115973
1564632000	4.535999759801952	4.341362
1564632600	4.547999879845647	4.4570675
1564633200	4.474000201909774	4.4686427
1564633800	4.477000231920698	4.3972774
1564634400	4.4120002899064055	4.4001694
1564635000	4.382999999800813	4.3375063
1564635600	4.405000219880917	4.309557
1564636200	4.485999967842277	4.3307595
1564636800	4.506000167915101	4.408848
1564637400	4.342999953766357	4.428134
1564638000	4.278000011752066	4.271013
1564638600	4.168000327796303	4.2084002
1564639200	4.336999893744511	4.102499
1564639800	4.196000253787064	4.265233
1564640400	4.396999785740597	4.1294484
1564641000	4.320000077793802	4.3230486
1564641600	4.477000231920698	4.2488546
1564642200	4.545000203945914	4.4001694
1564642800	4.263999871701089	4.465749
1564643400	4.293000161806682	4.194917
1564644000	4.3500000237918455	4.222847
1564644600	4.263000215808639	4.2777576
1564645200	4.394000109840865	4.193955
1564645800	4.581999865858254	4.3201575
1564646400	4.579000189958522	4.5014415
1564647000	4.633000021932762	4.4985476
1564647600	4.374000263879233	4.5506506
1564648200	4.3500000237918455	4.3008842
1564648800	4.474000201909774	4.2777576
1564649400	4.435999821771411	4.3972774
1564650000	4.556000313985967	4.3606405
1564650600	4.5260000138767325	4.4763594
1564651200	4.1999999396904375	4.4474225
1564654200	4.490000007856842	4.133298
1564654800	4.46100007186244	4.4127045
1564655400	4.506000167915101	4.3847427
1564656000	4.4469999318114635	4.428134
1564656600	4.56800007991847	4.3712454
1564657200	4.505000157911459	4.487935
1564657800	4.557999979882058	4.42717
1564658400	4.610000145960207	4.4782887
1564659000	4.574999795832766	4.528457
1564659600	4.5260000138767325	4.494688
1564660200	4.474000201909774	4.4474225
1564660800	4.462000081866081	4.3972774
1564661400	4.402999845762444	4.3857064
1564662000	4.368000203857386	4.328831
1564662600	4.393000099837224	4.2951016
1564663200	4.2620002058049975	4.319194
1564663800	4.341999943762716	4.192992
1564664400	3.980000217667723	4.2700496
1564665000	3.749000031493764	3.9216812
1564665600	3.6760000094503424	3.6998262
1564666200	3.613000087443332	3.6297896
1564666800	3.5340000053780636	3.5693746
1564667400	3.586000171456212	3.4936514
1564668000	3.4149998772783405	3.5434904
1564668600	3.34200020934611	3.3796601
1564669200	3.178999995197367	3.3097742
1564669800	3.1230001432158447	3.1538265
1564670400	3.2650001472881236	3.1002793
1564671000	4.242000005732175	3.236089
1564671600	4.446000275919014	4.173733
1564672200	4.462999737758531	4.370281
1564672800	4.396999785740597	4.38667
1564673400	4.263000215808639	4.3230486
1564674000	4.1999999396904375	4.193955
1564674600	4.251000095764946	4.133298
1564675800	4.230000239799672	4.1823993
1564676400	4.263000215808639	4.1621795
1564677000	4.210000039726849	4.193955
1564677600	4.3240001178083665	4.142925
1564678200	4.297999857713697	4.2527084
1564678800	4.02299993960191	4.2276626
1564679400	4.248000065754022	3.963018
1564680000	4.202000313808911	4.179511
1564680600	4.3060002918540174	4.135224
1564681200	4.290999787688209	4.2353687
1564681800	4.359000113824616	4.2209206
1564682400	3.9419998375293592	4.28643
1564683000	4.193999879668591	3.885161
1564683600	4.275999991744783	4.1275225
1564684200	4.337999903748152	4.206474
1564684800	4.051000219703862	4.266196
1564685400	4.195000243783423	3.9899411
1564686000	3.934000111611421	4.1284857
1564686600	3.6289998933903997	3.877474
1564687200	3.583000141445289	3.5847154
1564687800	3.6570001734923516	3.5406144
1564688400	4.1639999336705475	3.6115663
1564689000	4.140000047694351	4.098649
1564689600	3.892000045569684	4.075554
1564690200	3.6790000394612656	3.8371227
1564690800	3.5259999253489345	3.632667
1564691400	3.6910001595049597	3.4859858
1564692000	3.783000017506372	3.6441777
1564692600	4.114999797603322	3.7324576
1564693200	4.044000149678374	4.0515
1564693800	4.23799996571761	3.98321
1564694400	4.107999727577834	4.169882
1564695000	4.017000233691254	4.0447655
1564695600	4.048999845585389	3.9572496
1564696200	4.28200005176663	3.9880183
1564696800	4.572000119933034	4.2122526
1564697400	4.60400008593836	4.491794
1564698000	4.513000237940588	4.5226674
1564698600	4.382999999800813	4.4348855
1564699200	4.331999843726305	4.309557
1564699800	4.399000159859071	4.2604156
1564700400	4.263000215808639	4.3249764
1564701000	4.370999879757119	4.193955
1564701600	4.290999787688209	4.297992
1564702200	4.346000337888472	4.2209206
1564702800	4.295000181813965	4.2739043
1564703400	4.421000025827985	4.2247734
1564704000	4.348000003784564	4.3461814
1564704600	4.405000219880917	4.27583
1564705200	4.426000075846191	4.3307595
1564705800	4.414999965806138	4.351001
1564706400	4.339000267862984	4.340398
1564707000	4.368999859749836	4.26716
1564707600	4.394000109840865	4.2960653
1564708200	4.343999963769999	4.3201575
1564708800	4.591999965894666	4.271976
1564709400	4.421000025827985	4.5110893
1564710000	4.482999937831354	4.3461814
1564710600	4.4730001919061335	4.4059544
1564711200	4.777000046012323	4.3963127
1564711800	4.696999953943413	4.6896577
1564712400	4.485999967842277	4.6124206
1564713000	4.480999917824072	4.408848
1564713600	4.500000107893253	4.404025
1564714200	4.510000207929665	4.4223475
1564714800	4.456000021844234	4.4319916
1564715400	4.507000177918742	4.3799214
1564716000	4.5260000138767325	4.429098
1564716600	4.428000095853473	4.4474225
1564717200	4.530000408002488	4.352929
1564717800	4.435999821771411	4.4512806
1564718400	4.495999713767498	4.3606405
1564719000	4.524000347980641	4.41849
1564719600	4.533000083902221	4.4454937
1564720200	4.393000099837224	4.454174
1564720800	4.4640004559845545	4.319194
1564721400	4.4469999318114635	4.3876357
1564722000	4.280000385870538	4.3712454
1564722600	4.190000193765218	4.2103267
1564723200	4.124000241747284	4.1236725
1564723800	4.280000385870538	4.060159
1564724400	4.22800021979239	4.2103267
1564725000	4.258999821682884	4.1602535
1564725600	4.275999991744783	4.1901026
1564726200	4.219999785652069	4.206474
1564726800	4.230000239799672	4.1525517
1564727400	4.235000289817878	4.1621795
1564728000	4.478000241924339	4.166993
1564728600	4.293000161806682	4.4011335
1564729200	4.196000253787064	4.222847
1564729800	4.416999985813421	4.1294484
1564730400	4.188000173757935	4.3423257
1564731000	4.035999715538054	4.1217475
1564731600	4.329000167826573	3.9755168
1564732200	4.052000229707503	4.2575254
1564732800	3.9100002256352244	3.990903
1564733400	3.7789999774918073	3.8544154
1564734000	4.1300003017691305	3.7286184
1564734600	4.092999931634409	4.065932
1564735200	4.1290002917654895	4.030336
1564735800	4.001000073632996	4.06497
1564736400	4.1910002037688585	3.9418676
1564737000	4.196000253787064	4.1246357
1564737600	4.317000047782879	4.1294484
1564738200	4.574999795832766	4.245965
1564738800	4.486999977845919	4.494688
1564739400	4.571000109929393	4.409812
1564740000	4.6670000079453695	4.4908295
1564740600	4.573000129936675	4.583463
1564741200	4.616000205982053	4.492759
1564741800	4.718000164019878	4.534246
1564742400	4.772999651886567	4.632693
1564743000	4.785999781933902	4.6857944
1564743600	4.333000207841137	4.6983476
1564744200	4.202999969701361	4.2613792
1564744800	4.34499997377364	4.136186
1564745400	4.257999811679242	4.2729397
1564746000	4.295000181813965	4.18914
1564746600	4.486999977845919	4.2247734
1564747200	4.572000119933034	4.409812
1564747800	4.545000203945914	4.491794
1564748400	4.513000237940588	4.465749
1564749000	4.479999907820431	4.4348855
1564749600	4.474000201909774	4.4030623
1564750200	4.379000313897439	4.3972774
1564750800	4.530000408002488	4.305702
1564751400	4.543000183938632	4.4512806
1564752000	4.591999965894666	4.46382
1564752600	4.545000203945914	4.5110893
1564753200	4.484000301946186	4.465749
1564753800	4.493000037867765	4.406919
1564754400	4.455000011840593	4.4155974
1564755000	4.357000093817334	4.3789577
1564755600	4.4380001958898845	4.284502
1564756200	4.353000053802769	4.362569
1564756800	4.442999891796899	4.2806478
1564757400	4.369999869753477	4.3673887
1564758000	4.413999955802497	4.297029
1564758600	4.370999879757119	4.339434
1564759200	4.528000033884014	4.297992
1564759800	4.638000071950968	4.4493513
1564760400	4.56899973581092	4.555475
1564761000	4.4290001058571145	4.4888997
1564761600	4.393000099837224	4.3538933
1564762200	4.408999905784291	4.319194
1564762800	4.38099997979353	4.3346148
1564763400	4.212000059734131	4.307629
1564764000	4.4910003719716745	4.1448507
1564764600	4.341999943762716	4.41367
1564765200	4.3759999297753245	4.2700496
1564765800	4.370999879757119	4.302811
1564766400	4.309999977757391	4.297992
1564767000	4.352000397910319	4.239222
1564767600	4.280000385870538	4.279685
1564768200	4.263000215808639	4.2103267
1564768800	4.214000433852605	4.193955
1564769400	4.183000123739729	4.1467757
1564770000	4.315000027775596	4.1169353
1564770600	4.105000051678102	4.2440386
1564771200	4.249000075757663	4.04188
1564771800	4.263000215808639	4.1804733
1564772400	4.356000083813693	4.193955
1564773000	4.474000201909774	4.283539
1564773600	4.263000215808639	4.3972774
1564774200	4.401000179866353	4.193955
1564774800	4.1199998476215285	4.3269043
1564775400	4.2170001097523375	4.05631
1564776000	4.257999811679242	4.1496634
1564776600	4.216000099748696	4.18914
1564777200	4.241000349839725	4.1487007
1564777800	3.9980000436220724	4.172771
1564778400	4.140999703586801	3.938984
1564779000	4.197999919683156	4.0765147
1564779600	4.166999963681471	4.131373
1564780200	4.172000013699677	4.1015363
1564780800	4.250000085761304	4.106348
1564781400	4.18400013374337	4.181436
1564782000	4.1910002037688585	4.117898
1564782600	4.257000155786792	4.1246357
1564783200	4.2620002058049975	4.1881766
1564783800	4.116000161718155	4.192992
1564784400	4.205999999712285	4.052462
1564785000	4.18400013374337	4.139074
1564785600	4.326000137815649	4.117898
1564786200	4.272999961733859	4.254635
1564786800	4.3850003739192855	4.2035847
1564787400	4.502999783792986	4.3114843
1564788000	4.401000179866353	4.425241
1564788600	4.468000141887928	4.3269043
1564789200	4.435999821771411	4.391491
1564789800	4.428000095853473	4.3606405
1564790400	4.236000299821519	4.352929
1564791000	4.359000113824616	4.1679564
1564791600	4.399000159859071	4.28643
1564792200	4.406000229884559	4.3249764
1564792800	4.38000032390108	4.331723
1564793400	4.416999985813421	4.3066654
1564794000	4.431000125864396	4.3423257
1564794600	4.5419998198238	4.3558207
1564795200	4.402999845762444	4.4628553
1564795800	4.3670001938537455	4.328831
1564796400	4.485999967842277	4.2941384
1564797000	4.488999997853201	4.408848
1564797600	4.427000085849832	4.41174
1564798200	4.506000167915101	4.3519645
1564798800	4.513999893833039	4.428134
1564799400	4.527000023880373	4.435849
1564800000	4.548999889849288	4.448387
1564800600	4.414999965806138	4.469607
1564801200	4.497000431993521	4.340398
1564801800	4.374000263879233	4.419455
1564802400	4.423999701727717	4.3008842
1564803000	4.562000019896622	4.349073
1564803600	4.315000027775596	4.482147
1564804200	4.10400004167446	4.2440386
1564804800	4.113999787599681	4.0409174
1564805400	4.28200005176663	4.050538
1564806000	5.039000188187966	4.2122526
1565313000	5.041999864087699	4.942767
1565313600	5.0189999881151435	4.945666
1565314200	5.0189999881151435	4.923439
1565314800	5.017000322219052	4.923439
1565315400	5.02500004813699	4.921507
1565316000	5.008999888078732	4.9292374
1565316600	5.01599995810422	4.9137745
1565317200	4.999000142153511	4.92054
1565317800	5.019999998118784	4.904112
1565318400	5.034000138169761	4.924405
1565319000	5.040000198191607	4.937935
1565319600	5.061999710049331	4.943734
1565320200	5.07800022421878	4.9649954
1565320800	5.073999830093024	4.98046
1565321400	5.072000164196933	4.976594
1565322000	5.067999770071177	4.9746614
1565322600	5.065000094171445	4.970795
1565323200	5.081999910122153	4.9678955
1565323800	5.093000020162206	4.984326
1565324400	5.080999900118512	4.9949574
1565325000	5.087999970144001	4.98336
1565325600	5.080999900118512	4.990125
1565326200	5.070000144189651	4.98336
1565326800	5.073999830093024	4.972728
1565327400	5.07800022421878	4.976594
1565328000	5.079000234222421	4.98046
1565328600	5.087999970144001	4.9814277
1565329200	5.089000334258833	4.990125
1565329800	5.087999970144001	4.9910927
1565330400	5.093000020162206	4.990125
1565331000	5.091000000154923	4.9949574
1565331600	5.091000000154923	4.9930253
1565332200	5.089000334258833	4.9930253
1565332800	5.0900003442624735	4.9910927
1565333400	5.083000274236985	4.9920588
1565334000	5.079000234222421	4.985293
1565334600	5.07800022421878	4.9814277
1565335200	5.068999780074819	4.98046
1565335800	5.068999780074819	4.9717617
1565336400	5.067999770071177	4.9717617
1565337000	5.070000144189651	4.970795
1565337600	5.073999830093024	4.972728
1565338200	5.074999840096665	4.976594
1565338800	5.0189999881151435	4.977561
1565340000	5.017000322219052	4.923439
1565340600	5.00699986807145	4.921507
1565341200	5.01599995810422	4.911843
1565341800	5.034999794062211	4.92054
1565342400	5.030000098155196	4.938902
1565343000	5.035999804065852	4.9340696
1565343600	5.05100030823166	4.9398685
1565344200	5.05199996412411	4.9543653
1565344800	5.056000358249865	4.955331
1565345400	5.059000034149598	4.959197
1565346000	5.0640000841678035	4.9620967
1565346600	5.067999770071177	4.966929
1565347200	5.072000164196933	4.970795
1565347800	5.0640000841678035	4.9746614
1565348400	5.067999770071177	4.966929
1565349000	5.065000094171445	4.970795
1565349600	5.067000114178727	4.9678955
1565350200	5.065000094171445	4.969829
1565350800	5.070000144189651	4.9678955
1565351400	5.073000174200574	4.972728
1565352000	5.072000164196933	4.975628
1565352600	5.066000104175086	4.9746614
1565353200	5.043000228202531	4.9688616
1565353800	5.043000228202531	4.946633
1565354400	5.05199996412411	4.946633
1565355000	5.05100030823166	4.955331
1565355600	5.058000024145957	4.9543653
1565356200	5.060000044153239	4.96113
1565356800	5.056000358249865	4.963063
1565357400	5.067999770071177	4.959197
1565358000	5.071000154193292	4.970795
1565358600	5.063000428275354	4.973695
1565359200	5.076000204211497	4.965963
1565359800	5.073999830093024	4.9785275
1565360400	5.0640000841678035	4.976594
1565361000	5.046999914105904	4.966929
1565361600	5.052999974127751	4.950498
1565362200	5.056000358249865	4.956298
1565362800	5.05199996412411	4.959197
1565363400	5.040000198191607	4.955331
1565364000	5.02500004813699	4.943734
1565364600	5.046999914105904	4.9292374
1565365200	5.054999994135033	4.950498
1565365800	5.012000272200846	4.9582314
1565366400	5.008999888078732	4.916675
1565367000	5.008999888078732	4.9137745
1565367600	4.991000062124382	4.9137745
1565368200	5.007999878075091	4.896381
1565368800	4.9930000821316645	4.912809
1565369400	4.979000296191879	4.8983135
1565370000	4.99800013214987	4.884785
1565370600	4.961000116126339	4.903146
1565371200	4.959000096119056	4.8673925
1565371800	4.97999995208433	4.86546
1565372400	5.00699986807145	4.8857517
1565373000	5.007999878075091	4.911843
1565373600	5.01599995810422	4.912809
1565374200	5.022000018126066	4.92054
1565374800	5.022000018126066	4.9263387
1565375400	5.019999998118784	4.9263387
1565376000	5.014999948100579	4.924405
1565376600	5.014999948100579	4.919574
1565377200	5.006000212178999	4.919574
1565377800	5.005000202175358	4.910876
1565378400	5.012000272200846	4.9099097
1565379000	5.012000272200846	4.916675
1565379600	5.021000008122425	4.916675
1565380200	4.9930000821316645	4.9253716
1565380800	4.975999912069764	4.8983135
1565381400	4.973999892062483	4.8818865
1565382000	4.98999969800955	4.8799543
1565382600	4.995000102138946	4.895415
1565383200	4.99800013214987	4.900247
1565383800	5.002999828056884	4.903146
1565384400	4.982999982095253	4.9079766
1565385000	5.008999888078732	4.8886514
1565385600	5.012999928093296	4.9137745
1565386200	5.022999674018517	4.9176407
1565386800	5.027000068144273	4.9273047
1565387400	5.0189999881151435	4.931171
1565388000	5.030000098155196	4.923439
1565388600	5.026000058140631	4.9340696
1565389200	5.027000068144273	4.930204
1565389800	5.02500004813699	4.931171
1565390400	5.028999734040363	4.9292374
1565391000	5.019999998118784	4.9331026
1565391600	5.01599995810422	4.924405
1565392200	5.019999998118784	4.92054
1565392800	5.004000192171717	4.924405
1565393400	4.940999916053515	4.908944
1565394000	4.927000130113731	4.8480678
1565394600	4.920000060088243	4.8345423
1565395200	4.934999856031669	4.827779
1565395800	4.921000070091884	4.8422713
1565396400	4.965000156140904	4.828745
1565397000	4.979000296191879	4.8712573
1565397600	5.006000212178999	4.884785
1565398200	4.997000122146229	4.910876
1565398800	5.002999828056884	4.902179
1565399400	4.988000032113459	4.9079766
1565400000	4.978000286188238	4.893482
1565400600	4.997000122146229	4.883819
1565401200	5.001000162160794	4.902179
1565401800	4.99800013214987	4.9060445
1565402400	5.005000202175358	4.903146
1565403000	5.005000202175358	4.9099097
1565403600	4.995000102138946	4.9099097
1565404200	4.995000102138946	4.900247
1565404800	4.986000012106176	4.900247
1565405400	4.9890000421171	4.891549
1565406000	4.9930000821316645	4.894448
1565406600	4.988000032113459	4.8983135
1565407200	4.969999852047918	4.893482
1565407800	4.975999912069764	4.8760886
1565408400	4.978000286188238	4.8818865
1565409000	4.987000022109817	4.883819
1565409600	4.9930000821316645	4.892516
1565410200	4.99800013214987	4.8983135
1565410800	5.018000332222693	4.903146
1565411400	5.02500004813699	4.922473
1565412000	5.034000138169761	4.9292374
1565412600	5.005000202175358	4.937935
1565413200	5.017000322219052	4.9099097
1565413800	5.05199996412411	4.921507
1565414400	5.035999804065852	4.955331
1565415000	5.046999914105904	4.9398685
1565415600	5.054999994135033	4.950498
1565416200	5.054999994135033	4.9582314
1565416800	5.073999830093024	4.9582314
1565417400	5.074999840096665	4.976594
1565418000	5.061000054156881	4.977561
1565418600	5.05199996412411	4.9640293
1565419200	5.077000214215139	4.955331
1565419800	5.065000094171445	4.979494
1565420400	5.043000228202531	4.9678955
1565421000	5.039000188187966	4.946633
1565421600	5.0280000781479135	4.942767
1565422200	5.039000188187966	4.932137
1565422800	5.033000128166119	4.942767
1565423400	5.018000332222693	4.9369683
1565424000	5.084000284240627	4.922473
1565424600	5.094000030165847	4.986259
1565425200	5.085999950136718	4.995926
1565425800	5.086999960140359	4.9881926
1565426400	5.065000094171445	4.989159
1565427000	5.050000298228019	4.9678955
1565427600	5.040000198191607	4.953398
1565428200	5.034999794062211	4.943734
1565428800	5.030000098155196	4.938902
1565429400	5.028999734040363	4.9340696
1565430000	5.022999674018517	4.9331026
1565430600	4.994000092135305	4.9273047
1565431200	4.994000092135305	4.89928
1565431800	4.9930000821316645	4.89928
1565432400	4.991000062124382	4.8983135
1565433000	5.012999928093296	4.896381
1565433600	5.017000322219052	4.9176407
1565434200	5.012999928093296	4.921507
1565434800	5.011000262197205	4.9176407
1565435400	4.9930000821316645	4.915708
1565436000	4.9310001701282955	4.8983135
1565436600	4.921000070091884	4.8384066
1565437200	4.933000190135577	4.828745
1565437800	4.936999876038951	4.840338
1565438400	4.975999912069764	4.844204
1565439000	4.988000032113459	4.8818865
1565439600	4.979000296191879	4.893482
1565440200	5.00699986807145	4.884785
1565440800	4.997000122146229	4.911843
1565441400	4.99800013214987	4.902179
1565442000	4.995000102138946	4.903146
1565442600	5.001000162160794	4.900247
1565443200	5.031000108158837	4.9060445
1565443800	5.018000332222693	4.9350357
1565444400	5.01599995810422	4.922473
1565445000	5.012000272200846	4.92054
1565445600	5.02400039224454	4.916675
1565446200	5.033000128166119	4.9282713
1565446800	5.027000068144273	4.9369683
1565447400	5.034999794062211	4.931171
1565448000	5.038000178184325	4.938902
1565448600	5.05199996412411	4.941801
1565449200	5.05100030823166	4.955331
1565449800	5.048999934113186	4.9543653
1565450400	5.056000358249865	4.9524317
1565451000	5.063000428275354	4.959197
1565451600	5.172999758119925	4.965963
1565452800	5.190999938185465	5.0722876
1565453400	5.188000262285732	5.089689
1565454000	5.190000282293015	5.0867887
1565454600	5.1859998881672595	5.0887218
1565455200	5.184000222271168	5.084855
1565455800	5.175000132238398	5.0829225
1565456400	5.175000132238398	5.0742216
1565457000	5.168000416324101	5.0742216
1565457600	5.150000236258561	5.067455
1565458200	5.166000042205628	5.050055
1565458800	5.1609999921874214	5.0655212
1565459400	5.153999922161934	5.0606885
1565460000	5.153999922161934	5.053921
1565460600	5.171000092223833	5.053921
1565461200	5.163000012194704	5.070355
1565461800	5.171000092223833	5.062621
1565462400	5.167000052209269	5.070355
1565463000	5.140999792114599	5.066488
1565463600	5.147999862140087	5.0413547
1565464200	5.118000270253234	5.0481215
1565464800	5.104000130202259	5.0191226
1565465400	5.104000130202259	5.005591
1565466000	5.100999746080144	5.005591
1565466600	5.081999910122153	5.00269
1565467200	5.1420001562294315	4.984326
1565467800	5.113999876127479	5.042321
1565468400	5.109000180220464	5.0152564
1565469000	5.130000036185737	5.0104237
1565469600	5.140999792114599	5.030722
1565470200	5.144000176236713	5.0413547
1565470800	5.156999952172857	5.044255
1565471400	5.153999922161934	5.056821
1565472000	5.146999852136446	5.053921
1565472600	5.15899997218014	5.0471544
1565473200	5.155000286276766	5.058755
1565473800	5.152999912158292	5.0548887
1565474400	5.1599999821837805	5.0529547
1565475000	5.15899997218014	5.059721
1565475600	5.150000236258561	5.058755
1565476200	5.151999902154651	5.050055
1565476800	5.153999922161934	5.0519876
1565477400	5.151999902154651	5.053921
1565478000	5.163000012194704	5.0519876
1565478600	5.15899997218014	5.062621
1565479200	5.1609999921874214	5.058755
1565479800	5.1690000722165514	5.0606885
1565480400	5.165000032201986	5.0684223
1565481000	5.1609999921874214	5.0645547
1565481600	5.165000032201986	5.0606885
1565482200	5.162000356302254	5.0645547
1565482800	5.156999952172857	5.061655
1565483400	5.157999962176499	5.056821
1565484000	5.150000236258561	5.0577884
1565484600	5.136000096207584	5.050055
1565485200	5.139000126218508	5.036522
1565485800	5.1420001562294315	5.039422
1565486400	5.118999926145685	5.042321
1565487000	5.118999926145685	5.0200896
1565487600	5.117000260249593	5.0200896
1565488200	5.1249999861675315	5.018156
1565488800	5.109000180220464	5.025889
1565489400	5.1160002502459525	5.0104237
1565490000	5.0990000801840525	5.01719
1565490600	5.119999936149326	5.0007577
1565491200	5.1339997220891105	5.0210557
1565491800	5.139999782110958	5.0345874
1565492400	5.162000356302254	5.040388
1565493000	5.1780001622493215	5.061655
1565493600	5.173999768123566	5.0771217
1565494200	5.172000102227474	5.0732546
1565494800	5.168000416324101	5.0713215
1565495400	5.165000032201986	5.067455
1565496000	5.182000202263886	5.0645547
1565496600	5.192999958192748	5.080989
1565497200	5.181000192260245	5.091622
1565497800	5.188000262285732	5.0800223
1565498400	5.181000192260245	5.0867887
1565499000	5.170000082220192	5.0800223
1565499600	5.173999768123566	5.0693884
1565500200	5.1780001622493215	5.0732546
1565500800	5.178999818141771	5.0771217
1565501400	5.188000262285732	5.0780888
1565502000	5.189000272289374	5.0867887
1565502600	5.188000262285732	5.087755
1565503200	5.192999958192748	5.0867887
1565503800	5.190999938185465	5.091622
1565504400	5.190999938185465	5.089689
1565505000	5.189000272289374	5.089689
1565505600	5.190000282293015	5.087755
1565506200	5.183000212267527	5.0887218
1565506800	5.178999818141771	5.0819554
1565507400	5.1780001622493215	5.0780888
1565508000	5.1690000722165514	5.0771217
1565508600	5.1690000722165514	5.0684223
1565509200	5.168000416324101	5.0684223
1565509800	5.170000082220192	5.067455
1565510400	5.173999768123566	5.0693884
1565511000	5.175000132238398	5.0732546
1565511600	5.118999926145685	5.0742216
1565512800	5.117000260249593	5.0200896
1565513400	5.106999806101991	5.018156
1565514000	5.1160002502459525	5.00849
1565514600	5.130000036185737	5.01719
1565515800	5.136000096207584	5.030722
1565516400	5.1510002462622015	5.036522
1565517000	5.151999902154651	5.051021
1565517600	5.156000296280407	5.0519876
1565518200	5.15899997218014	5.055855
1565518800	5.164000022198345	5.058755
1565519400	5.168000416324101	5.0635877
1565520000	5.172000102227474	5.067455
1565520600	5.164000022198345	5.0713215
1565521200	5.168000416324101	5.0635877
1565521800	5.165000032201986	5.067455
1565522400	5.167000052209269	5.0645547
1565523000	5.165000032201986	5.066488
1565523600	5.170000082220192	5.0645547
1565524200	5.172999758119925	5.0693884
1565524800	5.172000102227474	5.0722876
1565525400	5.166000042205628	5.0713215
1565526000	5.143000166233072	5.0655212
1565526600	5.143000166233072	5.0432887
1565527200	5.151999902154651	5.0432887
1565527800	5.1510002462622015	5.0519876
1565528400	5.157999962176499	5.051021
1565529000	5.1599999821837805	5.0577884
1565529600	5.156000296280407	5.059721
1565530200	5.168000416324101	5.055855
1565530800	5.171000092223833	5.067455
1565531400	5.163000012194704	5.070355
1565532000	5.176000142242039	5.062621
1565532600	5.173999768123566	5.0751886
1565533200	5.164000022198345	5.0732546
1565533800	5.146999852136446	5.0635877
1565534400	5.152999912158292	5.0471544
1565535000	5.156000296280407	5.0529547
1565535600	5.151999902154651	5.055855
1565536200	5.139999782110958	5.0519876
1565536800	5.1249999861675315	5.040388
1565537400	5.146999852136446	5.025889
1565538000	5.155000286276766	5.0471544
1565538600	5.073000174200574	5.0548887
1565539200	5.091000000154923	4.975628
1565539800	5.087999970144001	4.9930253
1565540400	5.0900003442624735	4.990125
1565541000	5.085999950136718	4.9920588
1565541600	5.084000284240627	4.9881926
1565542200	5.074999840096665	4.986259
1565542800	5.074999840096665	4.977561
1565543400	5.067999770071177	4.977561
1565544000	5.050000298228019	4.970795
1565544600	5.066000104175086	4.953398
1565545200	5.0539999841313925	4.9688616
1565546400	5.0539999841313925	4.9572654
1565547000	5.071000154193292	4.9572654
1565547600	5.063000428275354	4.973695
1565548200	5.071000154193292	4.965963
1565548800	5.067000114178727	4.973695
1565549400	5.040999854084057	4.969829
1565550000	5.047999924109545	4.9447
1565550600	5.018000332222693	4.9514656
1565551200	5.004000192171717	4.922473
1565551800	5.004000192171717	4.908944
1565552400	5.001000162160794	4.908944
1565553000	4.981999972091612	4.9060445
1565553600	5.041999864087699	4.8876843
1565554200	5.013999938096937	4.945666
1565554800	5.008999888078732	4.9186063
1565555400	5.030000098155196	4.9137745
1565556000	5.040999854084057	4.9340696
1565556600	5.044000238206172	4.9447
1565557200	5.057000368253507	4.9476004
1565557800	5.0539999841313925	4.960164
1565558400	5.046999914105904	4.9572654
1565559000	5.059000034149598	4.950498
1565559600	5.054999994135033	4.9620967
1565560200	5.052999974127751	4.9582314
1565560800	5.060000044153239	4.956298
1565561400	5.059000034149598	4.963063
1565562000	5.050000298228019	4.9620967
1565562600	5.05199996412411	4.953398
1565563200	5.0539999841313925	4.955331
1565563800	5.05199996412411	4.9572654
1565564400	5.063000428275354	4.955331
1565565000	5.059000034149598	4.965963
1565565600	5.061000054156881	4.9620967
1565566200	5.068999780074819	4.9640293
1565566800	5.065000094171445	4.9717617
1565567400	5.061000054156881	4.9678955
1565568000	5.065000094171445	4.9640293
1565568600	5.061999710049331	4.9678955
1565569200	5.057000368253507	4.9649954
1565569800	5.058000024145957	4.960164
1565570400	5.050000298228019	4.96113
1565571000	5.035999804065852	4.953398
1565571600	5.039000188187966	4.9398685
1565572200	5.041999864087699	4.942767
1565572800	5.0189999881151435	4.945666
1565573400	5.0189999881151435	4.923439
1565574000	5.017000322219052	4.923439
1565574600	5.02500004813699	4.921507
1565575200	5.008999888078732	4.9292374
1565575800	5.01599995810422	4.9137745
1565576400	4.999000142153511	4.92054
1565577000	5.019999998118784	4.904112
1565577600	5.034000138169761	4.924405
1565578200	5.040000198191607	4.937935
1565578800	5.061999710049331	4.943734
1565579400	5.07800022421878	4.9649954
1565580000	5.073999830093024	4.98046
1565580600	5.072000164196933	4.976594
1565581200	5.067999770071177	4.9746614
1565581800	5.065000094171445	4.970795
1565582400	5.081999910122153	4.9678955
1565583000	5.093000020162206	4.984326
1565583600	5.080999900118512	4.9949574
1565584200	5.087999970144001	4.98336
1565584800	5.080999900118512	4.990125
1565585400	5.070000144189651	4.98336
1565586000	5.073999830093024	4.972728
1565586600	5.07800022421878	4.976594
1565587200	5.079000234222421	4.98046
1565587800	5.087999970144001	4.9814277
1565588400	5.089000334258833	4.990125
1565589000	5.087999970144001	4.9910927
1565589600	5.093000020162206	4.990125
1565590200	5.091000000154923	4.9949574
1565590800	5.091000000154923	4.9930253
1565591400	5.089000334258833	4.9930253
1565592000	5.0900003442624735	4.9910927
1565592600	5.083000274236985	4.9920588
1565593200	5.079000234222421	4.985293
1565593800	5.07800022421878	4.9814277
1565594400	5.068999780074819	4.98046
1565595000	5.068999780074819	4.9717617
1565595600	5.067999770071177	4.9717617
1565596200	5.070000144189651	4.970795
1565596800	5.073999830093024	4.972728
1565597400	5.074999840096665	4.976594
1565598000	5.0189999881151435	4.977561
1565599200	5.017000322219052	4.923439
1565599800	5.00699986807145	4.921507
1565600400	5.01599995810422	4.911843
1565601000	5.034999794062211	4.92054
1565601600	5.030000098155196	4.938902
1565602200	5.035999804065852	4.9340696
1565602800	5.05100030823166	4.9398685
1565603400	5.05199996412411	4.9543653
1565604000	5.056000358249865	4.955331
1565604600	5.059000034149598	4.959197
1565605200	5.0640000841678035	4.9620967
1565605800	5.067999770071177	4.966929
1565606400	5.072000164196933	4.970795
1565607000	5.0640000841678035	4.9746614
1565607600	5.067999770071177	4.966929
1565608200	5.065000094171445	4.970795
1565608800	5.067000114178727	4.9678955
1565609400	5.065000094171445	4.969829
1565610000	5.070000144189651	4.9678955
1565610600	5.073000174200574	4.972728
1565611200	5.072000164196933	4.975628
1565611800	5.066000104175086	4.9746614
1565612400	5.043000228202531	4.9688616
1565613000	5.043000228202531	4.946633
1565613600	5.05199996412411	4.946633
1565614200	5.05100030823166	4.955331
1565614800	5.058000024145957	4.9543653
1565615400	5.060000044153239	4.96113
1565616000	5.056000358249865	4.963063
1565616600	5.067999770071177	4.959197
1565617200	5.071000154193292	4.970795
1565617800	5.063000428275354	4.973695
1565618400	5.076000204211497	4.965963
1565619000	5.073999830093024	4.9785275
1565619600	5.0640000841678035	4.976594
1565620200	5.046999914105904	4.966929
1565620800	5.052999974127751	4.950498
1565621400	5.056000358249865	4.956298
1565622000	5.05199996412411	4.959197
1565622600	5.040000198191607	4.955331
1565623200	5.02500004813699	4.943734
1565623800	5.046999914105904	4.9292374
1565624400	5.054999994135033	4.950498
1565625000	5.012000272200846	4.9582314
1565625600	5.008999888078732	4.916675
1565626200	5.008999888078732	4.9137745
1565626800	4.991000062124382	4.9137745
1565627400	5.007999878075091	4.896381
1565628000	4.9930000821316645	4.912809
1565628600	4.979000296191879	4.8983135
1565629200	4.99800013214987	4.884785
1565629800	4.961000116126339	4.903146
1565630400	4.959000096119056	4.8673925
1565631000	4.97999995208433	4.86546
1565631600	5.00699986807145	4.8857517
1565632200	5.007999878075091	4.911843
1565632800	5.01599995810422	4.912809
1565633400	5.022000018126066	4.92054
1565634000	5.022000018126066	4.9263387
1565634600	5.019999998118784	4.9263387
1565635200	5.014999948100579	4.924405
1565635800	5.014999948100579	4.919574
1565636400	5.006000212178999	4.919574
1565637000	5.005000202175358	4.910876
1565637600	5.012000272200846	4.9099097
1565638200	5.012000272200846	4.916675
1565638800	5.021000008122425	4.916675
1565639400	4.9930000821316645	4.9253716
1565640000	4.975999912069764	4.8983135
1565640600	4.973999892062483	4.8818865
1565641200	4.98999969800955	4.8799543
1565641800	4.995000102138946	4.895415
1565642400	4.99800013214987	4.900247
1565643000	5.002999828056884	4.903146
1565643600	5.012999928093296	4.9079766
1565645400	5.022999674018517	4.9176407
1565646000	5.027000068144273	4.9273047
1565646600	5.0189999881151435	4.931171
1565647200	5.030000098155196	4.923439
1565647800	5.026000058140631	4.9340696
1565648400	5.027000068144273	4.930204
1565649000	5.02500004813699	4.931171
1565649600	5.028999734040363	4.9292374
1565650200	5.019999998118784	4.9331026
1565650800	5.01599995810422	4.924405
1565651400	5.019999998118784	4.92054
1565652000	5.004000192171717	4.924405
1565652600	4.940999916053515	4.908944
1565653200	4.927000130113731	4.8480678
1565653800	4.920000060088243	4.8345423
1565654400	4.934999856031669	4.827779
1565655000	4.921000070091884	4.8422713
1565655600	4.965000156140904	4.828745
1565656200	4.979000296191879	4.8712573
1565656800	5.006000212178999	4.884785
1565657400	4.997000122146229	4.910876
1565658000	5.002999828056884	4.902179
1565658600	4.988000032113459	4.9079766
1565659200	4.978000286188238	4.893482
1565659800	4.997000122146229	4.883819
1565660400	5.001000162160794	4.902179
1565661000	4.99800013214987	4.9060445
1565661600	5.005000202175358	4.903146
1565662200	5.005000202175358	4.9099097
1565662800	4.995000102138946	4.9099097
1565663400	4.995000102138946	4.900247
1565664000	4.986000012106176	4.900247
1565664600	4.9890000421171	4.891549
1565665200	4.9930000821316645	4.894448
1565665800	4.988000032113459	4.8983135
1565666400	4.969999852047918	4.893482
1565667000	4.975999912069764	4.8760886
1565667600	4.978000286188238	4.8818865
1565668200	4.987000022109817	4.883819
1565668800	4.9930000821316645	4.892516
1565669400	4.99800013214987	4.8983135
1565670000	5.018000332222693	4.903146
1565670600	5.02500004813699	4.922473
1565671200	5.034000138169761	4.9292374
1565671800	5.005000202175358	4.937935
1565672400	5.017000322219052	4.9099097
1565673000	5.05199996412411	4.921507
1565673600	5.035999804065852	4.955331
1565674200	5.046999914105904	4.9398685
1565674800	5.054999994135033	4.950498
1565675400	5.054999994135033	4.9582314
1565676000	5.073999830093024	4.9582314
1565676600	5.074999840096665	4.976594
1565677200	5.061000054156881	4.977561
1565677800	5.05199996412411	4.9640293
1565678400	5.077000214215139	4.955331
1565679000	5.065000094171445	4.979494
1565679600	5.043000228202531	4.9678955
1565680200	5.039000188187966	4.946633
1565680800	5.0280000781479135	4.942767
1565681400	5.039000188187966	4.932137
1565682000	5.033000128166119	4.942767
1565682600	5.018000332222693	4.9369683
1565683200	5.084000284240627	4.922473
1565683800	5.094000030165847	4.986259
1565684400	5.085999950136718	4.995926
1565685000	5.086999960140359	4.9881926
1565685600	5.065000094171445	4.989159
1565686200	5.050000298228019	4.9678955
1565686800	5.040000198191607	4.953398
1565687400	5.034999794062211	4.943734
1565688000	5.030000098155196	4.938902
1565688600	5.028999734040363	4.9340696
1565689200	5.022999674018517	4.9331026
1565689800	4.994000092135305	4.9273047
1565690400	4.994000092135305	4.89928
1565691000	4.9930000821316645	4.89928
1565691600	4.991000062124382	4.8983135
1565692200	5.012999928093296	4.896381
1565692800	5.017000322219052	4.9176407
1565693400	5.012999928093296	4.921507
1565694000	5.011000262197205	4.9176407
1565694600	4.9930000821316645	4.915708
1565695200	4.9310001701282955	4.8983135
1565695800	4.921000070091884	4.8384066
1565696400	4.933000190135577	4.828745
1565697000	4.936999876038951	4.840338
1565697600	4.975999912069764	4.844204
1565698200	4.988000032113459	4.8818865
1565698800	4.979000296191879	4.893482
1565699400	5.00699986807145	4.884785
1565700000	4.997000122146229	4.911843
1565700600	4.99800013214987	4.902179
1565701200	4.995000102138946	4.903146
1565701800	5.001000162160794	4.900247
1565702400	5.031000108158837	4.9060445
1565703000	5.01599995810422	4.9350357
1565704200	5.012000272200846	4.92054
1565704800	5.02400039224454	4.916675
1565705400	5.033000128166119	4.9282713
1565706000	5.027000068144273	4.9369683
1565706600	5.034999794062211	4.931171
1565707200	5.038000178184325	4.938902
1565707800	5.05199996412411	4.941801
1565708400	5.05100030823166	4.955331
1565709000	5.048999934113186	4.9543653
1565709600	5.056000358249865	4.9524317
1565710200	5.063000428275354	4.959197
1565710800	5.067999770071177	4.965963
1565711400	5.073000174200574	4.970795
1565712000	5.091000000154923	4.975628
1565712600	5.087999970144001	4.9930253
1565713200	5.0900003442624735	4.990125
1565713800	5.085999950136718	4.9920588
1565714400	5.084000284240627	4.9881926
1565715000	5.074999840096665	4.986259
1565715600	5.074999840096665	4.977561
1565716200	5.067999770071177	4.977561
1565716800	5.050000298228019	4.970795
1565717400	5.066000104175086	4.953398
1565718000	5.061000054156881	4.9688616
1565718600	5.0539999841313925	4.9640293
1565719800	5.071000154193292	4.9572654
1565720400	5.063000428275354	4.973695
1565721000	5.071000154193292	4.965963
1565721600	5.067000114178727	4.973695
1565722200	5.047999924109545	4.969829
1565723400	5.018000332222693	4.9514656
1565724000	5.004000192171717	4.922473
1565724600	5.004000192171717	4.908944
1565725200	5.001000162160794	4.908944
1565725800	4.981999972091612	4.9060445
1565726400	5.041999864087699	4.8876843
1565727000	5.008999888078732	4.945666
1565728200	5.030000098155196	4.9137745
1565728800	5.040999854084057	4.9340696
1565729400	5.044000238206172	4.9447
1565730000	5.057000368253507	4.9476004
1565730600	5.0539999841313925	4.960164
1565731200	5.046999914105904	4.9572654
1565731800	5.059000034149598	4.950498
1565732400	5.054999994135033	4.9620967
1565733000	5.052999974127751	4.9582314
1565733600	5.060000044153239	4.956298
1565734200	5.059000034149598	4.963063
1565734800	5.050000298228019	4.9620967
1565735400	5.05199996412411	4.953398
1565736000	5.0539999841313925	4.955331
1565736600	5.05199996412411	4.9572654
1565737200	5.063000428275354	4.955331
1565737800	5.059000034149598	4.965963
1565738400	5.061000054156881	4.9620967
1565739000	5.068999780074819	4.9640293
1565739600	5.065000094171445	4.9717617
1565740200	5.061000054156881	4.9678955
1565740800	5.065000094171445	4.9640293
1565741400	5.061999710049331	4.9678955
1565742000	5.057000368253507	4.9649954
1565742600	5.058000024145957	4.960164
1565743200	5.050000298228019	4.96113
1565743800	5.035999804065852	4.953398
1565744400	5.039000188187966	4.9398685
1565745000	5.041999864087699	4.942767
1565745600	5.0189999881151435	4.945666
1565746200	5.0189999881151435	4.923439
1565746800	5.017000322219052	4.923439
1565747400	5.02500004813699	4.921507
1565748000	5.008999888078732	4.9292374
1565748600	5.01599995810422	4.9137745
1565749200	4.999000142153511	4.92054
1565749800	5.019999998118784	4.904112
1565750400	5.034000138169761	4.924405
1565751000	5.040000198191607	4.937935
1565751600	5.061999710049331	4.943734
1565752200	5.07800022421878	4.9649954
1565752800	5.073999830093024	4.98046
1565753400	5.072000164196933	4.976594
1565754000	5.067999770071177	4.9746614
1565754600	5.065000094171445	4.970795
1565755200	5.081999910122153	4.9678955
1565755800	5.093000020162206	4.984326
1565756400	5.080999900118512	4.9949574
1565757000	5.087999970144001	4.98336
1565757600	5.080999900118512	4.990125
1565758200	5.070000144189651	4.98336
1565758800	5.073999830093024	4.972728
1565759400	5.07800022421878	4.976594
1565760000	5.079000234222421	4.98046
1565760600	5.087999970144001	4.9814277
1565761200	5.089000334258833	4.990125
1565761800	5.087999970144001	4.9910927
1565762400	5.093000020162206	4.990125
1565763000	5.091000000154923	4.9949574
1565763600	5.091000000154923	4.9930253
1565764200	5.089000334258833	4.9930253
1565764800	5.059000034149598	4.9910927
1565778000	5.0640000841678035	4.9620967
1565778600	5.067999770071177	4.966929
1565779200	5.072000164196933	4.970795
1565779800	5.0640000841678035	4.9746614
1565780400	5.067999770071177	4.966929
1565781000	5.065000094171445	4.970795
1565781600	5.067000114178727	4.9678955
1565782200	5.065000094171445	4.969829
1565782800	5.070000144189651	4.9678955
1565783400	5.073000174200574	4.972728
1565784000	5.072000164196933	4.975628
1565784600	5.066000104175086	4.9746614
1565785200	5.043000228202531	4.9688616
1565785800	5.043000228202531	4.946633
1565786400	5.05199996412411	4.946633
1565787000	5.05100030823166	4.955331
1565787600	5.058000024145957	4.9543653
1565788200	5.060000044153239	4.96113
1565788800	5.056000358249865	4.963063
1565789400	5.067999770071177	4.959197
1565790000	5.071000154193292	4.970795
1565790600	5.063000428275354	4.973695
1565791200	5.076000204211497	4.965963
1565791800	5.073999830093024	4.9785275
1565792400	5.0640000841678035	4.976594
1565793000	5.046999914105904	4.966929
1565793600	5.052999974127751	4.950498
1565794200	5.056000358249865	4.956298
1565794800	5.05199996412411	4.959197
1565795400	5.040000198191607	4.955331
1565796000	5.02500004813699	4.943734
1565796600	5.046999914105904	4.9292374
1565797200	5.054999994135033	4.950498
1565797800	5.012000272200846	4.9582314
1565798400	5.008999888078732	4.916675
1565799000	5.008999888078732	4.9137745
1565799600	4.991000062124382	4.9137745
1565800200	5.007999878075091	4.896381
1565800800	4.9930000821316645	4.912809
1565801400	4.979000296191879	4.8983135
1565802000	4.99800013214987	4.884785
1565802600	4.961000116126339	4.903146
1565803200	4.959000096119056	4.8673925
1565803800	4.97999995208433	4.86546
1565804400	5.00699986807145	4.8857517
1565805000	5.007999878075091	4.911843
1565805600	5.01599995810422	4.912809
1565806200	5.022000018126066	4.92054
1565806800	5.022000018126066	4.9263387
1565807400	5.019999998118784	4.9263387
1565808000	5.014999948100579	4.924405
1565808600	5.014999948100579	4.919574
1565809200	5.006000212178999	4.919574
1565809800	5.005000202175358	4.910876
1565810400	5.012000272200846	4.9099097
1565811000	5.012000272200846	4.916675
1565811600	5.021000008122425	4.916675
1565812200	4.9930000821316645	4.9253716
1565812800	4.975999912069764	4.8983135
1565813400	4.973999892062483	4.8818865
1565814000	4.98999969800955	4.8799543
1565814600	4.995000102138946	4.895415
1565815200	4.99800013214987	4.900247
1565815800	5.002999828056884	4.903146
1565816400	4.982999982095253	4.9079766
1565817000	5.008999888078732	4.8886514
1565817600	5.012999928093296	4.9137745
1565818200	5.022999674018517	4.9176407
1565818800	5.027000068144273	4.9273047
1565819400	5.0189999881151435	4.931171
1565820000	5.030000098155196	4.923439
1565820600	5.026000058140631	4.9340696
1565821200	5.027000068144273	4.930204
1565821800	5.02500004813699	4.931171
1565822400	5.028999734040363	4.9292374
1565823000	5.019999998118784	4.9331026
1565823600	5.01599995810422	4.924405
1565824200	5.019999998118784	4.92054
1565824800	5.004000192171717	4.924405
1565825400	4.940999916053515	4.908944
1565826000	4.927000130113731	4.8480678
1565826600	4.920000060088243	4.8345423
1565827200	4.934999856031669	4.827779
1565827800	4.921000070091884	4.8422713
1565828400	4.965000156140904	4.828745
1565829000	4.979000296191879	4.8712573
1565829600	5.006000212178999	4.884785
1565830200	4.997000122146229	4.910876
1565830800	5.002999828056884	4.902179
1565831400	4.988000032113459	4.9079766
1565832000	4.978000286188238	4.893482
1565832600	4.997000122146229	4.883819
1565833200	5.001000162160794	4.902179
1565833800	4.99800013214987	4.9060445
1565834400	5.005000202175358	4.903146
1565835000	5.005000202175358	4.9099097
1565835600	4.995000102138946	4.9099097
1565836200	4.995000102138946	4.900247
1565836800	4.986000012106176	4.900247
1565837400	4.9890000421171	4.891549
1565838000	4.9930000821316645	4.894448
1565838600	4.988000032113459	4.8983135
1565839200	4.969999852047918	4.893482
1565839800	4.975999912069764	4.8760886
1565840400	4.978000286188238	4.8818865
1565841000	4.987000022109817	4.883819
1565841600	4.9930000821316645	4.892516
1565842200	4.99800013214987	4.8983135
1565842800	5.018000332222693	4.903146
1565843400	5.02500004813699	4.922473
1565844000	5.034000138169761	4.9292374
1565844600	5.005000202175358	4.937935
1565845200	5.017000322219052	4.9099097
1565845800	5.05199996412411	4.921507
1565846400	5.035999804065852	4.955331
1565847000	5.046999914105904	4.9398685
1565847600	5.054999994135033	4.950498
1565848200	5.054999994135033	4.9582314
1565848800	5.073999830093024	4.9582314
1565849400	5.074999840096665	4.976594
1565850000	5.061000054156881	4.977561
1565850600	5.05199996412411	4.9640293
1565851200	5.077000214215139	4.955331
1565851800	5.065000094171445	4.979494
1565852400	5.043000228202531	4.9678955
1565853000	5.039000188187966	4.946633
1565853600	5.0280000781479135	4.942767
1565854200	5.039000188187966	4.932137
1565854800	5.033000128166119	4.942767
1565855400	5.018000332222693	4.9369683
1565856000	5.094000030165847	4.922473
1565857200	5.085999950136718	4.995926
1565857800	5.086999960140359	4.9881926
1565858400	5.065000094171445	4.989159
1565859000	5.040000198191607	4.9678955
1565860200	5.034999794062211	4.943734
1565860800	5.030000098155196	4.938902
1565861400	5.028999734040363	4.9340696
1565862000	5.022999674018517	4.9331026
1565862600	4.994000092135305	4.9273047
1565863200	4.994000092135305	4.89928
1565863800	4.9930000821316645	4.89928
1565864400	4.991000062124382	4.8983135
1565865000	5.012999928093296	4.896381
1565865600	5.017000322219052	4.9176407
1565866200	5.012999928093296	4.921507
1565866800	5.011000262197205	4.9176407
1565867400	4.9930000821316645	4.915708
1565868000	4.9310001701282955	4.8983135
1565868600	4.921000070091884	4.8384066
1565869200	4.933000190135577	4.828745
1565869800	4.936999876038951	4.840338
1565870400	4.975999912069764	4.844204
1565871000	4.988000032113459	4.8818865
1565871600	4.979000296191879	4.893482
1565872200	5.00699986807145	4.884785
1565872800	4.997000122146229	4.911843
1565873400	4.99800013214987	4.902179
1565874000	4.995000102138946	4.903146
1565874600	5.001000162160794	4.900247
1565875200	5.031000108158837	4.9060445
1565875800	5.018000332222693	4.9350357
1565876400	5.01599995810422	4.922473
1565877000	5.012000272200846	4.92054
1565877600	5.02400039224454	4.916675
1565878200	5.033000128166119	4.9282713
1565878800	5.027000068144273	4.9369683
1565879400	5.034999794062211	4.931171
1565880000	5.038000178184325	4.938902
1565880600	5.05199996412411	4.941801
1565881200	5.05100030823166	4.955331
1565881800	5.048999934113186	4.9543653
1565882400	5.056000358249865	4.9524317
1565883000	5.063000428275354	4.959197
1565883600	5.067999770071177	4.965963
1565884200	5.172999758119925	4.970795
1565884800	5.190999938185465	5.0722876
1565885400	5.188000262285732	5.089689
1565886000	5.190000282293015	5.0867887
1565886600	5.1859998881672595	5.0887218
1565887200	5.184000222271168	5.084855
1565887800	5.175000132238398	5.0829225
1565888400	5.175000132238398	5.0742216
1565889000	5.168000416324101	5.0742216
1565889600	5.150000236258561	5.067455
1565890200	5.166000042205628	5.050055
1565890800	5.1609999921874214	5.0655212
1565891400	5.153999922161934	5.0606885
1565892000	5.153999922161934	5.053921
1565892600	5.171000092223833	5.053921
1565893200	5.163000012194704	5.070355
1565893800	5.171000092223833	5.062621
1565894400	5.167000052209269	5.070355
1565895000	5.140999792114599	5.066488
1565895600	5.147999862140087	5.0413547
1565896200	5.118000270253234	5.0481215
1565896800	5.104000130202259	5.0191226
1565897400	5.104000130202259	5.005591
1565898000	5.100999746080144	5.005591
1565898600	5.081999910122153	5.00269
1565899200	5.1420001562294315	4.984326
1565899800	5.113999876127479	5.042321
1565900400	5.109000180220464	5.0152564
1565901000	5.130000036185737	5.0104237
1565901600	5.140999792114599	5.030722
1565902200	5.144000176236713	5.0413547
1565902800	5.156999952172857	5.044255
1565903400	5.153999922161934	5.056821
1565904000	5.146999852136446	5.053921
1565904600	5.15899997218014	5.0471544
1565905200	5.155000286276766	5.058755
1565905800	5.152999912158292	5.0548887
1565906400	5.1599999821837805	5.0529547
1565907000	5.15899997218014	5.059721
1565907600	5.150000236258561	5.058755
1565908200	5.151999902154651	5.050055
1565908800	5.153999922161934	5.0519876
1565909400	5.151999902154651	5.053921
1565910000	5.163000012194704	5.0519876
1565910600	5.15899997218014	5.062621
1565911200	5.1609999921874214	5.058755
1565911800	5.1690000722165514	5.0606885
1565912400	5.165000032201986	5.0684223
1565913000	5.1609999921874214	5.0645547
1565913600	5.165000032201986	5.0606885
1565914200	5.162000356302254	5.0645547
1565914800	5.156999952172857	5.061655
1565915400	5.157999962176499	5.056821
1565916000	5.150000236258561	5.0577884
1565916600	5.136000096207584	5.050055
1565917200	5.139000126218508	5.036522
1565917800	5.1420001562294315	5.039422
1565918400	5.118999926145685	5.042321
1565919000	5.118999926145685	5.0200896
1565919600	5.1249999861675315	5.0200896
1565920800	5.109000180220464	5.025889
1565921400	5.1160002502459525	5.0104237
1565922000	5.0990000801840525	5.01719
1565922600	5.119999936149326	5.0007577
1565923200	5.1339997220891105	5.0210557
1565923800	5.139999782110958	5.0345874
1565924400	5.162000356302254	5.040388
1565925000	5.1780001622493215	5.061655
1565925600	5.173999768123566	5.0771217
1565926200	5.172000102227474	5.0732546
1565926800	5.168000416324101	5.0713215
1565927400	5.165000032201986	5.067455
1565928000	5.182000202263886	5.0645547
1565928600	5.192999958192748	5.080989
1565929200	5.181000192260245	5.091622
1565929800	5.188000262285732	5.0800223
1565930400	5.181000192260245	5.0867887
1565931000	5.170000082220192	5.0800223
1565931600	5.173999768123566	5.0693884
1565932200	5.1780001622493215	5.0732546
1565932800	5.178999818141771	5.0771217
1565933400	5.188000262285732	5.0780888
1565934000	5.189000272289374	5.0867887
1565934600	5.188000262285732	5.087755
1565935200	5.192999958192748	5.0867887
1565935800	5.190999938185465	5.091622
1565936400	5.190999938185465	5.089689
1565937000	5.189000272289374	5.089689
1565937600	5.190000282293015	5.087755
1565938200	5.183000212267527	5.0887218
1565938800	5.178999818141771	5.0819554
1565939400	5.1780001622493215	5.0780888
1565940000	5.1690000722165514	5.0771217
1565940600	5.1690000722165514	5.0684223
1565941200	5.168000416324101	5.0684223
1565941800	5.170000082220192	5.067455
1565942400	5.173999768123566	5.0693884
1565943000	5.175000132238398	5.0732546
1565943600	5.118999926145685	5.0742216
1565944800	5.117000260249593	5.0200896
1565945400	5.106999806101991	5.018156
1565946000	5.1160002502459525	5.00849
1565946600	5.135000440315134	5.01719
1565947200	5.130000036185737	5.035556
1565947800	5.136000096207584	5.030722
1565948400	5.1510002462622015	5.036522
1565949000	5.151999902154651	5.051021
1565949600	5.156000296280407	5.0519876
1565950200	5.15899997218014	5.055855
1565950800	5.164000022198345	5.058755
1565951400	5.168000416324101	5.0635877
1565952000	5.172000102227474	5.067455
1565952600	5.164000022198345	5.0713215
1565953200	5.168000416324101	5.0635877
1565953800	5.165000032201986	5.067455
1565954400	5.167000052209269	5.0645547
1565955000	5.165000032201986	5.066488
1565955600	5.170000082220192	5.0645547
1565956200	5.172000102227474	5.0693884
1565957400	5.166000042205628	5.0713215
1565958000	5.143000166233072	5.0655212
1565958600	5.143000166233072	5.0432887
1565959200	5.151999902154651	5.0432887
1565959800	5.1510002462622015	5.0519876
1565960400	5.157999962176499	5.051021
1565961000	5.1599999821837805	5.0577884
1565961600	5.156000296280407	5.059721
1565962200	5.168000416324101	5.055855
1565962800	5.171000092223833	5.067455
1565963400	5.163000012194704	5.070355
1565964000	5.176000142242039	5.062621
1565964600	5.173999768123566	5.0751886
1565965200	5.164000022198345	5.0732546
1565965800	5.146999852136446	5.0635877
1565966400	5.152999912158292	5.0471544
1565967000	5.156000296280407	5.0529547
1565967600	5.151999902154651	5.055855
1565968200	5.139999782110958	5.0519876
1565968800	5.1249999861675315	5.040388
1565969400	5.146999852136446	5.025889
1565970000	5.155000286276766	5.0471544
1565970600	5.073000174200574	5.0548887
1565971200	5.091000000154923	4.975628
1565971800	5.087999970144001	4.9930253
1565972400	5.0900003442624735	4.990125
1565973000	5.085999950136718	4.9920588
1565973600	5.084000284240627	4.9881926
1565974200	5.074999840096665	4.986259
1565974800	5.074999840096665	4.977561
1565975400	5.067999770071177	4.977561
1565976000	5.050000298228019	4.970795
1565976600	5.066000104175086	4.953398
1565977200	5.061000054156881	4.9688616
1565977800	5.0539999841313925	4.9640293
1565978400	5.0539999841313925	4.9572654
1565979000	5.071000154193292	4.9572654
1565979600	5.063000428275354	4.973695
1565980200	5.071000154193292	4.965963
1565980800	5.067000114178727	4.973695
1565981400	5.040999854084057	4.969829
1565982000	5.047999924109545	4.9447
1565982600	5.018000332222693	4.9514656
1565983200	5.004000192171717	4.922473
1565983800	5.004000192171717	4.908944
1565984400	5.001000162160794	4.908944
1565985000	4.981999972091612	4.9060445
1565985600	5.041999864087699	4.8876843
1565986200	5.013999938096937	4.945666
1565986800	5.008999888078732	4.9186063
1565987400	5.030000098155196	4.9137745
1565988000	5.040999854084057	4.9340696
1565988600	5.044000238206172	4.9447
1565989200	5.057000368253507	4.9476004
1565989800	5.0539999841313925	4.960164
1565990400	5.046999914105904	4.9572654
1565991000	5.059000034149598	4.950498
1565991600	5.054999994135033	4.9620967
1565992200	5.052999974127751	4.9582314
1565992800	5.060000044153239	4.956298
1565993400	5.059000034149598	4.963063
1565994000	5.050000298228019	4.9620967
1565994600	5.0539999841313925	4.953398
1565995800	5.05199996412411	4.9572654
1565996400	5.063000428275354	4.955331
1565997000	5.059000034149598	4.965963
1565997600	5.061000054156881	4.9620967
1565998200	5.068999780074819	4.9640293
1565998800	5.065000094171445	4.9717617
1565999400	5.065000094171445	4.9678955
1566000600	5.057000368253507	4.9678955
1566001800	5.058000024145957	4.960164
1566002400	5.050000298228019	4.96113
1566003000	5.035999804065852	4.953398
1566003600	5.039000188187966	4.9398685
[truncated: 10,587 more rows]
