# Supplementary material for: A novel dissolved oxygen prediction model based on enhanced semi-naive Bayes for ocean ranches in northeast China
Source: PeerJ Comput Sci. 2021 Jun 11;7:e591. doi: 10.7717/peerj-cs.591 (PMC8205303; doi:10.7717/peerj-cs.591)
Supplement: Supplemental Information 1 — Source code for prediction algorithms built in Go, and source code for comparison algorithms and other related methods built in Python. [file peerj-cs-07-591-s001.zip › packet/Result-lstm/Result-LSTM-1-8.csv]

Timestamp	real	predict
1564266600	4.197000263790706	4.3137493
1564267200	4.252999761661036	4.2276955
1564267800	4.173999679595768	4.2837214
1564268400	4.107999727577834	4.2046933
1564269000	4.037000079652886	4.1387196
1564269600	4.10200037577837	4.0677986
1564270200	4.140000047694351	4.1327252
1564270800	4.165999953677829	4.170702
1564271400	4.190000193765218	4.1966944
1564272000	4.257000155786792	4.220695
1564272600	4.290000131795759	4.2877245
1564273200	4.2790000217557065	4.320757
1564273800	4.421000025827985	4.309745
1564274400	4.290999787688209	4.451994
1564275000	4.249000075757663	4.3217573
1564275600	4.3060002918540174	4.279719
1564276200	4.353000053802769	4.3367767
1564276800	4.3410002878702665	4.3838487
1564277400	4.425000419953741	4.371828
1564278000	4.3490000137882046	4.4560037
1564278600	4.301000241835812	4.379842
1564279200	4.322000097801085	4.33177
1564279800	4.293000161806682	4.352799
1564280400	4.257000155786792	4.3237605
1564281000	4.353000053802769	4.2877245
1564281600	4.426000075846191	4.3838487
1564282200	4.376999939778965	4.4570065
1564282800	4.493000037867765	4.407895
1564283400	4.326000137815649	4.524198
1564284000	4.392000089833583	4.3568044
1564284600	4.403999855766085	4.4229264
1564285200	4.372000243871951	4.4349527
1564285800	4.433000145871679	4.402885
1564286400	4.329999823719023	4.464024
1564287000	4.552999929863852	4.3608103
1564287600	4.452999991833311	4.5844064
1564288200	4.537000123916785	4.484078
1564288800	4.498000087885972	4.568348
1564289400	4.572000119933034	4.5292134
1564290000	4.670000037956293	4.60348
1564290600	4.7820000960305284	4.701913
1564291200	4.688000218021834	4.8145156
1564291800	4.55000025396412	4.720002
1564292400	4.597000015912871	4.581395
1564293000	4.571000109929393	4.6285815
1564293600	4.534999749798311	4.6024756
1564294200	4.426000075846191	4.56634
1564294800	4.456999677736684	4.4570065
1564295400	4.419000359931894	4.4880886
1564296000	4.4640004559845545	4.449989
1564296600	4.51499990383668	4.4951096
1564297200	4.6050000959420005	4.5462694
1564297800	4.565000049907546	4.6366153
1564298400	4.581999865858254	4.596452
1564299000	4.415999975809779	4.6135197
1564299600	4.567000069914828	4.4469814
1564300200	4.493000037867765	4.5984597
1564300800	4.529000043887656	4.524198
1564301400	4.578000179954881	4.5603185
1564302000	4.7110000939943895	4.6095037
1564302600	4.684999833899719	4.74312
1564303200	4.70300001396526	4.7169867
1564303800	4.688000218021834	4.7350783
1564304400	4.633000021932762	4.720002
1564305000	4.603000075934719	4.6647387
1564305600	4.6320000119291205	4.6346064
1564306200	4.67600009797814	4.663734
1564306800	4.696999953943413	4.707942
1564307400	4.731999949959662	4.729048
1564308000	4.614999841867221	4.764232
1564308600	4.540999809820159	4.646658
1564309200	4.435000165878961	4.572362
1564309800	4.59499999590559	4.4660296
1564310400	4.520999963858527	4.626573
1564311000	4.602000420042269	4.5522904
1564311600	4.592999975898307	4.6336036
1564312200	4.495000057875048	4.624565
1564312800	4.441999881793258	4.526204
1564313400	4.294000171810324	4.4730477
1564314000	4.435000165878961	4.324762
1564314600	4.478000241924339	4.4660296
1564315200	4.535999759801952	4.509151
1564315800	4.363999809731631	4.5673437
1564316400	4.498000087885972	4.394869
1564317000	4.602000420042269	4.5292134
1564317600	4.662000312038355	4.6336036
1564318200	4.43400015587532	4.6938744
1564318800	4.620999901889068	4.4650264
1564319400	4.5700000999257515	4.652685
1564320000	4.601000055927436	4.601472
1564320600	4.543000183938632	4.6325984
1564321200	4.468999797780378	4.574369
1564321800	4.4730001919061335	4.500124
1564322400	4.59499999590559	4.5041356
1564323000	4.527000023880373	4.626573
1564323600	4.552999929863852	4.5583115
1564324200	4.529000043887656	4.5844064
1564324800	4.494000047871407	4.5603185
1564325400	4.5419998198238	4.525201
1564326000	4.390999725718751	4.5733657
1564326600	4.397999795744239	4.4219236
1564327200	4.501000117896894	4.4289393
1564327800	4.456000021844234	4.532223
1564328400	4.4020001898699945	4.487087
1564329600	4.469999807784019	4.4329486
1564330200	4.374999919771684	4.501127
1564330800	4.492000027864124	4.40589
1564331400	4.501999773789345	4.523195
1564332000	4.363000153839181	4.5332265
1564332600	4.295000181813965	4.3938675
1564333200	4.456999677736684	4.3257623
1564333800	4.408999905784291	4.4880886
1564334400	4.343999963769999	4.439965
1564335000	4.337999903748152	4.3748336
1564335600	4.316000037779237	4.368823
1564336200	4.379000313897439	4.34679
1564336800	4.361000133831898	4.409899
1564337400	4.427000085849832	4.391864
1564338000	4.513000237940588	4.458009
1564338600	4.539000143924067	4.5442634
1564339200	4.455000011840593	4.570355
1564339800	4.405000219880917	4.4860835
1564340400	4.534999749798311	4.4359555
1564341000	4.313000361879506	4.56634
1564341600	4.422000035831626	4.3437862
1564342200	4.409999915787933	4.4529963
1564342800	4.321000087797444	4.440967
1564343400	4.23799996571761	4.3517976
1564344000	4.333000207841137	4.2687116
1564344600	4.389000059822659	4.3638153
1564345200	4.372000243871951	4.41992
1564345800	4.339000267862984	4.402885
1564346400	4.171000003696036	4.3698254
1564347000	4.313000361879506	4.201694
1564347600	4.290000131795759	4.3437862
1564348200	4.32700014781929	4.320757
1564348800	4.207000009715926	4.3578067
1564349400	4.090000255734676	4.237698
1564350000	4.40799989578065	4.120735
1564350600	4.465000111877004	4.4389625
1564351200	4.274000325848692	4.496112
1564351800	4.353000053802769	4.3047404
1564352400	4.366000183850104	4.3838487
1564353000	4.293000161806682	4.396873
1564353600	4.310999987761032	4.3237605
1564354200	4.2969998477100555	4.341783
1564354800	4.230000239799672	4.327765
1564355400	4.360000123828257	4.260707
1564356000	4.330999833722664	4.3908615
1564356600	4.25500013577951	4.3618116
1564357200	4.26499988170473	4.2857237
1564357800	4.196000253787064	4.2957315
1564358400	4.18400013374337	4.226695
1564359000	4.425000419953741	4.2146935
1564359600	4.204999989708644	4.4560037
1564360200	4.136000361790978	4.235697
1564360800	4.120999857625169	4.1667037
1564361400	3.977999843549249	4.151711
1564362000	3.91599993154588	4.0089025
1564362600	4.052000229707503	3.9470506
1564363200	4.030000363738589	4.082778
1564363800	3.980000217667723	4.0608096
1564364400	3.878000259629899	4.010899
1564365000	4.028999999623757	3.9091609
1564365600	3.935000121615062	4.05981
1564366200	4.00400010364392	3.9660015
1564366800	4.033000039638321	4.0348525
1564367400	4.278000011752066	4.0638046
1564368000	4.3060002918540174	4.308744
1564368600	4.202999969701361	4.3367767
1564369200	4.31800005778652	4.2336965
1564369800	4.395000119844506	4.3487926
1564370400	4.403999855766085	4.425933
1564371000	4.515999913840321	4.4349527
1564371600	4.466000121880645	4.547273
1564372200	4.403999855766085	4.4971147
1564372800	4.401000179866353	4.4349527
1564373400	4.221000149766902	4.4319463
1564374000	4.362000143835539	4.251703
1564374600	4.370999879757119	4.392865
1564375200	4.467000131884287	4.401882
1564375800	4.328000157822932	4.4981184
1564376400	4.368000203857386	4.358808
1564377000	4.413000299910047	4.398877
1564377600	4.23799996571761	4.4439745
1564378200	4.0770001256873405	4.2687116
1564378800	4.271999951730218	4.107748
1564379400	4.243000015735816	4.302738
1564380000	4.315000027775596	4.2737145
1564380600	4.500000107893253	4.3457885
1564381200	4.3240001178083665	4.5312204
1564381800	4.2620002058049975	4.3548017
1564382400	4.28200005176663	4.292729
1564383000	4.427000085849832	4.312748
1564383600	4.351000033795486	4.458009
1564384200	4.369999869753477	4.3818455
1564384800	4.421000025827985	4.40088
1564385400	4.377999949782606	4.451994
1564386000	4.3230001078047255	4.4088964
1564386600	4.097000325760164	4.3538003
1564387200	4.2270002097887485	4.127729
1564387800	4.043000139674733	4.2577057
1564388400	4.2440000257394574	4.07379
1564389000	4.2440000257394574	4.2747154
1564389600	4.267000255823204	4.2747154
1564390200	4.231999905695764	4.297734
1564390800	4.387000039815377	4.262708
1564391400	4.35400006380641	4.4179153
1564392000	4.381999989797171	4.3848505
1564392600	4.462999737758531	4.4129047
1564393200	4.4290001058571145	4.4941063
1564393800	4.369999869753477	4.460014
1564394400	4.359000113824616	4.40088
1564395000	4.38000032390108	4.38986
1564395600	4.196000253787064	4.4109015
1564396200	4.347000347892113	4.226695
1564396800	4.454000001836952	4.377839
1564397400	4.40799989578065	4.4850807
1564398000	4.474000201909774	4.4389625
1564398600	4.372000243871951	4.505139
1564399200	4.413999955802497	4.402885
1564399800	4.3490000137882046	4.4449763
1564400400	4.384000009804454	4.379842
1564401000	4.4109999257915735	4.4149094
1564401600	4.329000167826573	4.44197
1564402200	4.33599988374087	4.359809
1564402800	4.614999841867221	4.3668203
1564403400	4.408999905784291	4.646658
1564404000	4.044000149678374	4.439965
1564404600	4.191999859661308	4.0747886
1564405200	4.519999953854885	4.222694
1564405800	4.488999997853201	4.551287
1564406400	4.399000159859071	4.520185
1564407000	4.280000385870538	4.4299417
1564407600	4.269000275830486	4.310746
1564408200	4.297999857713697	4.299735
1564408800	4.169999993692395	4.328766
1564409400	4.151000157734404	4.200694
1564410000	4.1999999396904375	4.181698
1564410600	4.290999787688209	4.2306957
1564411200	4.263000215808639	4.3217573
1564411800	4.074000095676418	4.29373
1564412400	4.251000095764946	4.104751
1564413000	4.258999821682884	4.28172
1564413600	3.948999907554847	4.289726
1564414200	3.79000008753186	3.979967
1564414800	3.989000307700493	3.8214703
1564416000	3.7860000475172955	4.019881
1564416600	3.6210001674724612	3.817486
1564417200	3.4830002034147474	3.653273
1564417800	3.424999977314752	3.5161202
1564418400	3.8180000135226213	3.4585242
1564419000	3.838000213595444	3.8493633
1564419600	4.08599986160892	3.8692918
1564420200	3.802999863468004	4.1167383
1564420800	4.18400013374337	3.8344195
1564421400	4.334000217844778	4.2146935
1564422000	4.243000015735816	4.3648176
1564422600	3.997000033618431	4.2737145
1564423200	4.208000373830758	4.027865
1564423800	4.285000081777553	4.238698
1564424400	4.113000131707231	4.315751
1564425000	4.173999679595768	4.143717
1564425600	4.223000169774184	4.2046933
1564426200	4.192999869664949	4.2537036
1564426800	4.113000131707231	4.2236943
1564427400	4.275000335852333	4.143717
1564428000	4.260000185797716	4.305741
1564428600	4.295000181813965	4.2907276
1564429200	4.002000083636637	4.3257623
1564429800	4.018000243694895	4.032856
1564430400	4.25500013577951	4.0488286
1564431000	4.236999955713969	4.2857237
1564431600	4.204999989708644	4.2677107
1564432200	4.284000071773912	4.235697
1564432800	4.340000277866626	4.31475
1564433400	4.353000053802769	4.3708267
1564434000	4.248000065754022	4.3838487
1564434600	4.258999821682884	4.278718
1564435200	4.256000145783151	4.289726
1564435800	4.188000173757935	4.2867236
1564436400	4.153999833634136	4.218694
1564437000	4.043000139674733	4.1846967
1564437600	4.269999931722936	4.07379
1564438200	4.224999835670276	4.300736
1564438800	4.321000087797444	4.255704
1564439400	4.258999821682884	4.3517976
1564440000	4.142000421812824	4.289726
1564440600	4.132999977668863	4.172701
1564441200	4.145000097712557	4.163705
1564441800	4.0850002057164705	4.1757
1564442400	4.272999961733859	4.11574
1564443000	4.137000017683428	4.3037386
1564443600	4.191999859661308	4.167703
1564444200	4.169000337799944	4.222694
1564444800	4.162000267774457	4.199694
1564445400	4.027999989620116	4.192695
1564446000	4.173000023703318	4.0588117
1564446600	4.153999833634136	4.203694
1564447200	4.222000159770543	4.1846967
1564447800	4.168000327796303	4.252703
1564448400	4.329999823719023	4.1986947
1564449000	4.122000221740001	4.3608103
1564449600	3.9030001556097367	4.1527114
1564450200	4.096000315756522	3.9340868
1564450800	4.205999999712285	4.1267295
1564451400	4.057000279725709	4.236697
1564452000	4.020999919594628	4.0877714
1564452600	4.152000167738045	4.0518227
1564453200	4.127999927650658	4.182698
1564453800	4.181000457843638	4.158707
1564454400	4.045000159682015	4.2116942
1564455000	4.133999987672504	4.075787
1564455600	4.144000087708916	4.1647043
1564456200	4.166999963681471	4.1747003
1564456800	4.019999909590987	4.197694
1564457400	3.8980001055915308	4.0508246
1564458000	3.8280001135590327	3.929101
1564458600	3.980000217667723	3.8593273
1564459200	4.026999979616474	4.010899
1564459800	3.9660000776167466	4.0578136
1564460400	3.974999813538326	3.9969285
1564461000	3.932000091604139	4.0059094
1564461600	4.11200012170359	3.9630089
1564462200	4.091999921630767	4.142717
1564462800	4.074000095676418	4.1227326
1564463400	3.865000129582564	4.104751
1564464000	3.7699998874590372	3.8962016
1564464600	3.878999915522349	3.8015509
1564465200	4.126999917647016	3.9101574
1564465800	3.894000065576966	4.1577077
1564466400	4.162000267774457	3.9251125
1564467000	4.234000279814237	4.192695
1564467600	4.208000373830758	4.2647095
1564468200	4.064000349751197	4.238698
1564468800	3.9370001416223444	4.094763
1564469400	3.8080002675974005	3.9679966
1564470000	3.920999981564086	3.839401
1564470600	4.051000219703862	3.952037
1564471200	4.080000155698264	4.081779
1564471800	4.136000361790978	4.110745
1564472400	4.246000045746739	4.1667037
1564473000	4.355000073810052	4.2767167
1564473600	3.784000027510013	4.3858523
1564474200	4.56800007991847	3.8154938
1564474800	4.3759999297753245	4.5994644
1564475400	4.493000037867765	4.406893
1564476000	4.392000089833583	4.524198
1564476600	4.441999881793258	4.4229264
1564477200	4.390000069826301	4.4730477
1564477800	4.315000027775596	4.420922
1564478400	4.303999917735544	4.3457885
1564479000	4.173000023703318	4.3347735
1564479600	4.190000193765218	4.203694
1564480200	4.183000123739729	4.220695
1564480800	4.218000119755978	4.213693
1564482000	4.26499988170473	4.2487016
1564482600	4.257999811679242	4.2957315
1564483200	4.10400004167446	4.2887254
1564483800	4.113000131707231	4.134723
1564484400	4.06899969154702	4.143717
1564485000	4.122000221740001	4.099756
1564485600	4.0320000296346805	4.1527114
1564486200	4.0760001156837	4.0628057
1564486800	4.06899969154702	4.106749
1564487400	4.191999859661308	4.099756
1564488000	4.054999905607236	4.222694
1564488600	4.109000445803858	4.0857735
1564489200	4.059999955625441	4.1397195
1564489800	4.145000097712557	4.0907674
1564490400	4.231999905695764	4.1757
1564491000	4.1380000276870685	4.262708
1564491600	4.190000193765218	4.1687026
1564492200	4.086999871612561	4.220695
1564492800	4.057000279725709	4.1177373
1564493400	4.04000010966381	4.0877714
1564494000	3.908000205627942	4.070794
1564494600	3.926000031582292	3.9390726
1564495200	4.216000099748696	3.9570243
1564495800	4.351000033795486	4.246701
1564496400	4.382999999800813	4.3818455
1564497000	4.230999895692122	4.413907
1564497600	4.368999859749836	4.261707
1564498200	4.2259998456739165	4.3998785
1564498800	4.3049999277391855	4.256705
1564499400	4.363999809731631	4.3357744
1564500000	4.186999809643103	4.394869
1564500600	4.241000349839725	4.217694
1564501200	4.235000289817878	4.2717137
1564501800	4.368000203857386	4.2657094
1564502400	4.110000101696308	4.398877
1564503000	4.352000397910319	4.1407185
1564503600	4.250000085761304	4.3828473
1564504200	4.423999701727717	4.2807198
1564504800	4.145000097712557	4.4550004
1564505400	4.202000313808911	4.1757
1564506000	4.195000243783423	4.2326965
1564506600	3.9770001876567993	4.2256947
1564507200	4.074999751568868	4.007905
1564507800	4.087999881616202	4.1057496
1564508400	4.4120002899064055	4.1187367
1564509000	4.328000157822932	4.4429727
1564509600	4.271999951730218	4.358808
1564510200	4.215000089745055	4.302738
1564510800	4.2170001097523375	4.2457
1564511400	4.1639999336705475	4.247701
1564512000	4.136000361790978	4.1946945
1564512600	4.09499995164169	4.1667037
1564513200	4.151000157734404	4.1257305
1564513800	4.216000099748696	4.181698
1564514400	4.224999835670276	4.246701
1564515000	4.210000039726849	4.255704
1564515600	4.169999993692395	4.2406983
1564516200	4.140999703586801	4.200694
1564516800	4.294000171810324	4.171701
1564517400	4.097000325760164	4.324762
1564518000	4.098999991656255	4.127729
1564518600	4.335000227848419	4.1297274
1564519200	4.508999843814832	4.365819
1564519800	4.4290001058571145	4.54025
1564520400	4.456000021844234	4.460014
1564521000	4.396999785740597	4.487087
1564521600	4.196000253787064	4.427937
1564522200	4.326000137815649	4.226695
1564522800	4.258999821682884	4.3568044
1564524000	4.313000361879506	4.289726
1564524600	4.2259998456739165	4.3437862
1564525200	4.185000143747011	4.256705
1564525800	4.169000337799944	4.215694
1564526400	4.246000045746739	4.199694
1564527000	4.171000003696036	4.2767167
1564527600	4.269999931722936	4.201694
1564528200	4.272999961733859	4.300736
1564528800	4.285999737670004	4.3037386
1564529400	4.113000131707231	4.316752
1564530000	4.071000065665494	4.143717
1564530600	4.171000003696036	4.101754
1564531200	4.293000161806682	4.201694
1564531800	4.168000327796303	4.3237605
1564532400	4.119000191729078	4.1986947
1564533000	4.215000089745055	4.1497126
1564533600	4.224000179777826	4.2457
1564534200	4.185000143747011	4.254704
1564534800	4.146000107716198	4.215694
1564535400	4.084000195712829	4.176699
1564536000	4.020999919594628	4.114741
1564536600	4.1380000276870685	4.0518227
1564537200	3.9650000676131056	4.1687026
1564537800	4.0419997755599	3.9959307
1564538400	3.9519999375657706	4.0727906
1564539000	3.948999907554847	3.9829602
1564539600	3.959000007591259	3.979967
1564540200	3.9370001416223444	3.989944
1564540800	3.858000059557076	3.9679966
1564541400	4.1560002077526095	3.889224
1564542000	4.232999915699405	4.1866965
1564542600	4.247000409861572	4.263708
1564543200	4.355000073810052	4.2777176
1564543800	4.303999917735544	4.3858523
1564544400	4.353000053802769	4.3347735
1564545000	4.241000349839725	4.3838487
1564545600	4.30000023183217	4.2717137
1564546200	4.171000003696036	4.330769
1564546800	4.1910002037688585	4.201694
1564547400	4.096000315756522	4.221694
1564548000	4.1910002037688585	4.1267295
1564548600	4.20100030380527	4.221694
1564549200	4.381999989797171	4.2316966
1564549800	4.239999985724893	4.4129047
1564550400	4.3759999297753245	4.270713
1564551000	4.3490000137882046	4.406893
1564551600	4.232999915699405	4.379842
1564552200	4.124000241747284	4.263708
1564552800	3.9280000515895743	4.15471
1564553400	3.830000133566315	3.9590192
1564554000	4.166999963681471	3.8613203
1564554600	4.43400015587532	4.197694
1564555200	4.25500013577951	4.4650264
1564555800	4.186999809643103	4.2857237
1564556400	4.197000263790706	4.217694
1564557000	4.571000109929393	4.2276955
1564557600	4.465000111877004	4.6024756
1564558200	4.285000081777553	4.496112
1564558800	4.329999823719023	4.315751
1564559400	4.374999919771684	4.3608103
1564560000	4.21100004973049	4.40589
1564560600	4.399000159859071	4.2416987
1564561200	4.507000177918742	4.4299417
1564561800	4.431000125864396	4.5382433
1564562400	4.329000167826573	4.4620194
1564563000	4.4020001898699945	4.359809
1564563600	4.336999893744511	4.4329486
1564564200	4.317000047782879	4.3678217
1564564800	4.393000099837224	4.347791
1564565400	4.348000003784564	4.4239283
1564566000	4.369999869753477	4.37884
1564566600	4.372000243871951	4.40088
1564567200	4.269000275830486	4.402885
1564567800	4.301000241835812	4.299735
1564568400	4.2790000217557065	4.33177
1564569000	4.471000171898852	4.309745
1564569600	4.382999999800813	4.50213
1564570200	4.195000243783423	4.413907
1564570800	4.333000207841137	4.2256947
1564571400	4.218000119755978	4.3638153
1564572000	4.257999811679242	4.2487016
1564572600	4.376999939778965	4.2887254
1564573200	4.13099995766158	4.407895
1564573800	4.207000009715926	4.161706
1564574400	4.137000017683428	4.237698
1564575000	4.1649999436741885	4.167703
1564575600	4.176000053714241	4.1956944
1564576200	4.153999833634136	4.2066936
1564576800	4.124000241747284	4.1846967
1564577400	4.035999715538054	4.15471
1564578000	4.0670000256509296	4.0667996
1564578600	4.080000155698264	4.097759
1564579200	4.11200012170359	4.110745
1564579800	4.034000049641962	4.142717
1564580400	3.982000237675005	4.064803
1564581000	3.8390002235990854	4.0128946
1564582800	4.039000099660169	3.8702886
1564583400	4.321000087797444	4.069795
1564584000	4.32700014781929	4.3517976
1564584600	4.401000179866353	4.3578067
1564585200	4.435000165878961	4.4319463
1564585800	4.399000159859071	4.4660296
1564586400	4.48799998784956	4.4299417
1564587000	4.309999977757391	4.5191817
1564587600	4.284000071773912	4.3407817
1564588200	4.334000217844778	4.31475
1564588800	4.265999891708371	4.3648176
1564589400	4.2969998477100555	4.296732
1564590000	4.15700021775625	4.327765
1564590600	4.168000327796303	4.1876965
1564591200	4.197999919683156	4.1986947
1564591800	4.263999871701089	4.228695
1564592400	4.1560002077526095	4.29473
1564593000	4.005000113647561	4.1866965
1564593600	4.230999895692122	4.0358505
1564594200	4.008999799550934	4.261707
1564594800	4.091000265738317	4.039843
1564595400	3.9600000175948997	4.1217337
1564596000	3.953999957573053	3.9909418
1564596600	3.857000049553435	3.9849553
1564597200	4.021999929598269	3.8882277
1564597800	3.8499999795279467	4.052821
1564598400	3.7030002795486534	3.8812506
1564599000	3.8670001495898463	3.73485
1564599600	3.302000163311655	3.8981953
1564600200	3.2330001812827978	3.3364682
1564600800	3.015000125156174	3.2680454
1564601400	3.035000325228997	3.0520635
1564602000	2.9070001070965032	3.071868
1564602600	2.5320000738985793	2.9451528
1564603200	2.9479999860790036	2.574201
1564603800	3.758000121526534	2.9857335
1564604400	3.9849999135747374	3.7896016
1564605000	4.028999999623757	4.015888
1564605600	3.96900010762767	4.05981
1564606200	3.9719997835274024	3.999922
1564606800	4.101000011663538	4.0029154
1564607400	4.330999833722664	4.1317253
1564608000	4.10400004167446	4.3618116
1564608600	4.176000053714241	4.134723
1564609200	4.2259998456739165	4.2066936
1564609800	4.257999811679242	4.256705
1564610400	4.251000095764946	4.2887254
1564611000	4.495999713767498	4.28172
1564611600	4.3240001178083665	4.527207
1564612200	4.260000185797716	4.3548017
1564612800	4.429999761749564	4.2907276
1564613400	4.20100030380527	4.461016
1564614000	4.4380001958898845	4.2316966
1564614600	4.497000431993521	4.469037
1564615200	4.326000137815649	4.5282106
1564615800	4.2620002058049975	4.3568044
1564616400	4.153999833634136	4.292729
1564617000	4.183000123739729	4.1846967
1564617600	4.263000215808639	4.213693
1564618200	4.3579997497097835	4.29373
1564618800	4.175000397821791	4.3888574
1564619400	4.368999859749836	4.205694
1564620000	4.329000167826573	4.3998785
1564620600	4.341999943762716	4.359809
1564621200	4.3230001078047255	4.3728294
1564621800	4.38099997979353	4.3538003
1564622400	4.2270002097887485	4.411903
1564623000	4.294000171810324	4.2577057
1564623600	4.553999939867493	4.324762
1564624200	4.534999749798311	4.58541
1564624800	4.432000135868037	4.56634
1564625400	4.384000009804454	4.4630218
1564626000	4.3140000177719555	4.4149094
1564626600	4.448999951818746	4.3447866
1564627200	4.25500013577951	4.480067
1564627800	4.1999999396904375	4.2857237
1564628400	4.331999843726305	4.2306957
1564629000	4.269000275830486	4.362814
1564629600	4.4200000158243435	4.299735
1564630200	4.258999821682884	4.4509916
1564630800	4.1820001137360885	4.289726
1564631400	4.415999975809779	4.2126937
1564632000	4.535999759801952	4.4469814
1564632600	4.547999879845647	4.5673437
1564633200	4.474000201909774	4.5793877
1564633800	4.477000231920698	4.505139
1564634400	4.4120002899064055	4.508148
1564635000	4.382999999800813	4.4429727
1564635600	4.405000219880917	4.413907
1564636200	4.485999967842277	4.4359555
1564636800	4.506000167915101	4.517175
1564637400	4.342999953766357	4.53724
1564638000	4.278000011752066	4.3738317
1564638600	4.168000327796303	4.308744
1564639200	4.336999893744511	4.1986947
1564639800	4.196000253787064	4.3678217
1564640400	4.396999785740597	4.226695
1564641000	4.320000077793802	4.427937
1564641600	4.477000231920698	4.350796
1564642200	4.545000203945914	4.508148
1564642800	4.263999871701089	4.5763764
1564643400	4.293000161806682	4.29473
1564644000	4.3500000237918455	4.3237605
1564644600	4.263000215808639	4.3808436
1564645200	4.394000109840865	4.29373
1564645800	4.581999865858254	4.4249306
1564646400	4.579000189958522	4.6135197
1564647000	4.633000021932762	4.610508
1564647600	4.374000263879233	4.6647387
1564648200	4.3500000237918455	4.4048886
1564648800	4.474000201909774	4.3808436
1564649400	4.435999821771411	4.505139
1564650000	4.556000313985967	4.4670315
1564650600	4.5260000138767325	4.587418
1564651200	4.1999999396904375	4.557308
1564654200	4.490000007856842	4.2306957
1564654800	4.46100007186244	4.521188
1564655400	4.506000167915101	4.4921007
1564656000	4.4469999318114635	4.53724
1564656600	4.56800007991847	4.4780607
1564657200	4.505000157911459	4.5994644
1564657800	4.557999979882058	4.536237
1564658400	4.610000145960207	4.589425
1564659000	4.574999795832766	4.641637
1564659600	4.5260000138767325	4.606491
1564660200	4.474000201909774	4.557308
1564660800	4.462000081866081	4.505139
1564661400	4.402999845762444	4.4931035
1564662000	4.368000203857386	4.4339504
1564662600	4.393000099837224	4.398877
1564663200	4.2620002058049975	4.4239283
1564663800	4.341999943762716	4.292729
1564664400	3.980000217667723	4.3728294
1564665000	3.749000031493764	4.010899
1564665600	3.6760000094503424	3.7806406
1564666200	3.613000087443332	3.7079823
1564666800	3.5340000053780636	3.6453173
1564667400	3.586000171456212	3.5667882
1564668000	3.4149998772783405	3.618472
1564668600	3.34200020934611	3.4485965
1564669200	3.178999995197367	3.376149
1564669800	3.1230001432158447	3.2145195
1564670400	3.2650001472881236	3.1590297
1564671000	4.242000005732175	3.2997737
1564671600	4.446000275919014	4.2727137
1564672200	4.462999737758531	4.4770584
1564672800	4.396999785740597	4.4941063
1564673400	4.263000215808639	4.427937
1564674000	4.1999999396904375	4.29373
1564674600	4.251000095764946	4.2306957
1564675800	4.230000239799672	4.28172
1564676400	4.263000215808639	4.260707
1564677000	4.210000039726849	4.29373
1564677600	4.3240001178083665	4.2406983
1564678200	4.297999857713697	4.3548017
1564678800	4.02299993960191	4.328766
1564679400	4.248000065754022	4.05382
1564680000	4.202000313808911	4.278718
1564680600	4.3060002918540174	4.2326965
1564681200	4.290999787688209	4.3367767
1564681800	4.359000113824616	4.3217573
1564682400	3.9419998375293592	4.38986
1564683000	4.193999879668591	3.9729838
1564683600	4.275999991744783	4.2246947
1564684200	4.337999903748152	4.306742
1564684800	4.051000219703862	4.368823
1564685400	4.195000243783423	4.081779
1564686000	3.934000111611421	4.2256947
1564686600	3.6289998933903997	3.965004
1564687200	3.583000141445289	3.6612287
1564687800	3.6570001734923516	3.6154897
1564688400	4.1639999336705475	3.6890798
1564689000	4.140000047694351	4.1946945
1564689600	3.892000045569684	4.170702
1564690200	3.6790000394612656	3.923118
1564690800	3.5259999253489345	3.7109673
1564691400	3.6910001595049597	3.5588384
1564692000	3.783000017506372	3.722908
1564692600	4.114999797603322	3.8144982
1564693200	4.044000149678374	4.1457148
1564693800	4.23799996571761	4.0747886
1564694400	4.107999727577834	4.2687116
1564695000	4.017000233691254	4.1387196
1564695600	4.048999845585389	4.04783
1564696200	4.28200005176663	4.079781
1564696800	4.572000119933034	4.312748
1564697400	4.60400008593836	4.60348
1564698000	4.513000237940588	4.635611
1564698600	4.382999999800813	4.5442634
1564699200	4.331999843726305	4.413907
1564699800	4.399000159859071	4.362814
1564700400	4.263000215808639	4.4299417
1564701000	4.370999879757119	4.29373
1564701600	4.290999787688209	4.401882
1564702200	4.346000337888472	4.3217573
1564702800	4.295000181813965	4.376837
1564703400	4.421000025827985	4.3257623
1564704000	4.348000003784564	4.451994
1564704600	4.405000219880917	4.37884
1564705200	4.426000075846191	4.4359555
1564705800	4.414999965806138	4.4570065
1564706400	4.339000267862984	4.4459786
1564707000	4.368999859749836	4.3698254
1564707600	4.394000109840865	4.3998785
1564708200	4.343999963769999	4.4249306
1564708800	4.591999965894666	4.3748336
1564709400	4.421000025827985	4.623561
1564710000	4.482999937831354	4.451994
1564710600	4.4730001919061335	4.5141664
1564711200	4.777000046012323	4.5041356
1564711800	4.696999953943413	4.809486
1564712400	4.485999967842277	4.729048
1564713000	4.480999917824072	4.517175
1564713600	4.500000107893253	4.5121603
1564714200	4.510000207929665	4.5312204
1564714800	4.456000021844234	4.541253
1564715400	4.507000177918742	4.487087
1564716000	4.5260000138767325	4.5382433
1564716600	4.428000095853473	4.557308
1564717200	4.530000408002488	4.4590116
1564717800	4.435999821771411	4.5613227
1564718400	4.495999713767498	4.4670315
1564719000	4.524000347980641	4.527207
1564719600	4.533000083902221	4.5553017
1564720200	4.393000099837224	4.564333
1564720800	4.4640004559845545	4.4239283
1564721400	4.4469999318114635	4.4951096
1564722000	4.280000385870538	4.4780607
1564722600	4.190000193765218	4.310746
1564723200	4.124000241747284	4.220695
1564723800	4.280000385870538	4.15471
1564724400	4.22800021979239	4.310746
1564725000	4.258999821682884	4.258706
1564725600	4.275999991744783	4.289726
1564726200	4.219999785652069	4.306742
1564726800	4.230000239799672	4.250702
1564727400	4.235000289817878	4.260707
1564728000	4.478000241924339	4.2657094
1564728600	4.293000161806682	4.509151
1564729200	4.196000253787064	4.3237605
1564729800	4.416999985813421	4.226695
1564730400	4.188000173757935	4.4479837
1564731000	4.035999715538054	4.218694
1564731600	4.329000167826573	4.0667996
1564732200	4.052000229707503	4.359809
1564732800	3.9100002256352244	4.082778
1564733400	3.7789999774918073	3.9410675
1564734000	4.1300003017691305	3.810514
1564734600	4.092999931634409	4.1607065
1564735200	4.1290002917654895	4.123732
1564735800	4.001000073632996	4.159707
1564736400	4.1910002037688585	4.031858
1564737000	4.196000253787064	4.221694
1564737600	4.317000047782879	4.226695
1564738200	4.574999795832766	4.347791
1564738800	4.486999977845919	4.606491
1564739400	4.571000109929393	4.518178
1564740000	4.6670000079453695	4.6024756
1564740600	4.573000129936675	4.698898
1564741200	4.616000205982053	4.6044836
1564741800	4.718000164019878	4.647663
1564742400	4.772999651886567	4.750158
1564743000	4.785999781933902	4.805462
1564743600	4.333000207841137	4.8185387
1564744200	4.202999969701361	4.3638153
1564744800	4.34499997377364	4.2336965
1564745400	4.257999811679242	4.3758354
1564746000	4.295000181813965	4.2887254
1564746600	4.486999977845919	4.3257623
1564747200	4.572000119933034	4.518178
1564747800	4.545000203945914	4.60348
1564748400	4.513000237940588	4.5763764
1564749000	4.479999907820431	4.5442634
1564749600	4.474000201909774	4.511157
1564750200	4.379000313897439	4.505139
1564750800	4.530000408002488	4.409899
1564751400	4.543000183938632	4.5613227
1564752000	4.591999965894666	4.574369
1564752600	4.545000203945914	4.623561
1564753200	4.484000301946186	4.5763764
1564753800	4.493000037867765	4.5151696
1564754400	4.455000011840593	4.524198
1564755000	4.357000093817334	4.4860835
1564755600	4.4380001958898845	4.387856
1564756200	4.353000053802769	4.469037
1564756800	4.442999891796899	4.3838487
1564757400	4.369999869753477	4.474051
1564758000	4.413999955802497	4.40088
1564758600	4.370999879757119	4.4449763
1564759200	4.528000033884014	4.401882
1564759800	4.638000071950968	4.559315
1564760400	4.56899973581092	4.6697617
1564761000	4.4290001058571145	4.6004677
1564761600	4.393000099837224	4.460014
1564762200	4.408999905784291	4.4239283
1564762800	4.38099997979353	4.439965
1564763400	4.212000059734131	4.411903
1564764000	4.4910003719716745	4.242699
1564764600	4.341999943762716	4.522192
1564765200	4.3759999297753245	4.3728294
1564765800	4.370999879757119	4.406893
1564766400	4.309999977757391	4.401882
1564767000	4.352000397910319	4.3407817
1564767600	4.280000385870538	4.3828473
1564768200	4.263000215808639	4.310746
1564768800	4.214000433852605	4.29373
1564769400	4.183000123739729	4.2447004
1564770000	4.315000027775596	4.213693
1564770600	4.105000051678102	4.3457885
1564771200	4.249000075757663	4.135722
1564771800	4.263000215808639	4.279719
1564772400	4.356000083813693	4.29373
1564773000	4.474000201909774	4.3868546
1564773600	4.263000215808639	4.505139
1564774200	4.401000179866353	4.29373
1564774800	4.1199998476215285	4.4319463
1564775400	4.2170001097523375	4.150712
1564776000	4.257999811679242	4.247701
1564776600	4.216000099748696	4.2887254
1564777200	4.241000349839725	4.246701
1564777800	3.9980000436220724	4.2717137
1564778400	4.140999703586801	4.0288634
1564779000	4.197999919683156	4.171701
1564779600	4.166999963681471	4.228695
1564780200	4.172000013699677	4.197694
1564780800	4.250000085761304	4.202694
1564781400	4.18400013374337	4.2807198
1564782000	4.1910002037688585	4.2146935
1564782600	4.257000155786792	4.221694
1564783200	4.2620002058049975	4.2877245
1564783800	4.116000161718155	4.292729
1564784400	4.205999999712285	4.1467147
1564785000	4.18400013374337	4.236697
1564785600	4.326000137815649	4.2146935
1564786200	4.272999961733859	4.3568044
1564786800	4.3850003739192855	4.3037386
1564787400	4.502999783792986	4.415911
1564788000	4.401000179866353	4.5342298
1564788600	4.468000141887928	4.4319463
1564789200	4.435999821771411	4.499121
1564789800	4.428000095853473	4.4670315
1564790400	4.236000299821519	4.4590116
1564791000	4.359000113824616	4.2667108
1564791600	4.399000159859071	4.38986
1564792200	4.406000229884559	4.4299417
1564792800	4.38000032390108	4.436958
1564793400	4.416999985813421	4.4109015
1564794000	4.431000125864396	4.4479837
1564794600	4.5419998198238	4.4620194
1564795200	4.402999845762444	4.5733657
1564795800	4.3670001938537455	4.4339504
1564796400	4.485999967842277	4.3978753
1564797000	4.488999997853201	4.517175
1564797600	4.427000085849832	4.520185
1564798200	4.506000167915101	4.458009
1564798800	4.513999893833039	4.53724
1564799400	4.527000023880373	4.5452666
1564800000	4.548999889849288	4.5583115
1564800600	4.414999965806138	4.580391
1564801200	4.497000431993521	4.4459786
1564801800	4.374000263879233	4.5282106
1564802400	4.423999701727717	4.4048886
1564803000	4.562000019896622	4.4550004
1564803600	4.315000027775596	4.5934405
1564804200	4.10400004167446	4.3457885
1564804800	4.113999787599681	4.134723
1564805400	4.28200005176663	4.1447153
1564806000	5.039000188187966	4.312748
1565313000	5.041999864087699	5.0732903
1565313600	5.0189999881151435	5.076314
1565314200	5.0189999881151435	5.0531344
1565314800	5.017000322219052	5.0531344
1565315400	5.02500004813699	5.05112
1565316000	5.008999888078732	5.059181
1565316600	5.01599995810422	5.043057
1565317200	4.999000142153511	5.0501113
1565317800	5.019999998118784	5.032982
1565318400	5.034000138169761	5.0541425
1565319000	5.040000198191607	5.0682516
1565319600	5.061999710049331	5.074299
1565320200	5.07800022421878	5.096473
1565320800	5.073999830093024	5.112603
1565321400	5.072000164196933	5.1085706
1565322000	5.067999770071177	5.1065545
1565322600	5.065000094171445	5.102522
1565323200	5.081999910122153	5.099498
1565323800	5.093000020162206	5.116636
1565324400	5.080999900118512	5.127726
1565325000	5.087999970144001	5.1156273
1565325600	5.080999900118512	5.122685
1565326200	5.070000144189651	5.1156273
1565326800	5.073999830093024	5.1045384
1565327400	5.07800022421878	5.1085706
1565328000	5.079000234222421	5.112603
1565328600	5.087999970144001	5.1136117
1565329200	5.089000334258833	5.122685
1565329800	5.087999970144001	5.1236935
1565330400	5.093000020162206	5.122685
1565331000	5.091000000154923	5.127726
1565331600	5.091000000154923	5.1257095
1565332200	5.089000334258833	5.1257095
1565332800	5.0900003442624735	5.1236935
1565333400	5.083000274236985	5.124702
1565334000	5.079000234222421	5.1176443
1565334600	5.07800022421878	5.1136117
1565335200	5.068999780074819	5.112603
1565335800	5.068999780074819	5.1035295
1565336400	5.067999770071177	5.1035295
1565337000	5.070000144189651	5.102522
1565337600	5.073999830093024	5.1045384
1565338200	5.074999840096665	5.1085706
1565338800	5.0189999881151435	5.1095786
1565340000	5.017000322219052	5.0531344
1565340600	5.00699986807145	5.05112
1565341200	5.01599995810422	5.041042
1565341800	5.034999794062211	5.0501113
1565342400	5.030000098155196	5.0692587
1565343000	5.035999804065852	5.0642204
1565343600	5.05100030823166	5.070267
1565344200	5.05199996412411	5.085386
1565344800	5.056000358249865	5.0863934
1565345400	5.059000034149598	5.090426
1565346000	5.0640000841678035	5.0934496
1565346600	5.067999770071177	5.0984898
1565347200	5.072000164196933	5.102522
1565347800	5.0640000841678035	5.1065545
1565348400	5.067999770071177	5.0984898
1565349000	5.065000094171445	5.102522
1565349600	5.067000114178727	5.099498
1565350200	5.065000094171445	5.101514
1565350800	5.070000144189651	5.099498
1565351400	5.073000174200574	5.1045384
1565352000	5.072000164196933	5.1075625
1565352600	5.066000104175086	5.1065545
1565353200	5.043000228202531	5.1005063
1565353800	5.043000228202531	5.0773225
1565354400	5.05199996412411	5.0773225
1565355000	5.05100030823166	5.0863934
1565355600	5.058000024145957	5.085386
1565356200	5.060000044153239	5.0924416
1565356800	5.056000358249865	5.0944576
1565357400	5.067999770071177	5.090426
1565358000	5.071000154193292	5.102522
1565358600	5.063000428275354	5.105546
1565359200	5.076000204211497	5.0974827
1565359800	5.073999830093024	5.110587
1565360400	5.0640000841678035	5.1085706
1565361000	5.046999914105904	5.0984898
1565361600	5.052999974127751	5.081354
1565362200	5.056000358249865	5.087402
1565362800	5.05199996412411	5.090426
1565363400	5.040000198191607	5.0863934
1565364000	5.02500004813699	5.074299
1565364600	5.046999914105904	5.059181
1565365200	5.054999994135033	5.081354
1565365800	5.012000272200846	5.0894175
1565366400	5.008999888078732	5.0460806
1565367000	5.008999888078732	5.043057
1565367600	4.991000062124382	5.043057
1565368200	5.007999878075091	5.024921
1565368800	4.9930000821316645	5.04205
1565369400	4.979000296191879	5.026936
1565370000	4.99800013214987	5.0128307
1565370600	4.961000116126339	5.0319734
1565371200	4.959000096119056	4.9946985
1565371800	4.97999995208433	4.9926834
1565372400	5.00699986807145	5.0138383
1565373000	5.007999878075091	5.041042
1565373600	5.01599995810422	5.04205
1565374200	5.022000018126066	5.0501113
1565374800	5.022000018126066	5.056158
1565375400	5.019999998118784	5.056158
1565376000	5.014999948100579	5.0541425
1565376600	5.014999948100579	5.0491037
1565377200	5.006000212178999	5.0491037
1565377800	5.005000202175358	5.0400352
1565378400	5.012000272200846	5.0390267
1565379000	5.012000272200846	5.0460806
1565379600	5.021000008122425	5.0460806
1565380200	4.9930000821316645	5.05515
1565380800	4.975999912069764	5.026936
1565381400	4.973999892062483	5.009808
1565382000	4.98999969800955	5.007794
1565382600	4.995000102138946	5.0239134
1565383200	4.99800013214987	5.0289516
1565383800	5.002999828056884	5.0319734
1565384400	4.982999982095253	5.0370116
1565385000	5.008999888078732	5.0168614
1565385600	5.012999928093296	5.043057
1565386200	5.022999674018517	5.047088
1565386800	5.027000068144273	5.057165
1565387400	5.0189999881151435	5.0611973
1565388000	5.030000098155196	5.0531344
1565388600	5.026000058140631	5.0642204
1565389200	5.027000068144273	5.0601892
1565389800	5.02500004813699	5.0611973
1565390400	5.028999734040363	5.059181
1565391000	5.019999998118784	5.0632124
1565391600	5.01599995810422	5.0541425
1565392200	5.019999998118784	5.0501113
1565392800	5.004000192171717	5.0541425
1565393400	4.940999916053515	5.0380197
1565394000	4.927000130113731	4.974553
1565394600	4.920000060088243	4.960454
1565395200	4.934999856031669	4.953404
1565395800	4.921000070091884	4.9685106
1565396400	4.965000156140904	4.954412
1565397000	4.979000296191879	4.9987273
1565397600	5.006000212178999	5.0128307
1565398200	4.997000122146229	5.0400352
1565398800	5.002999828056884	5.0309663
1565399400	4.988000032113459	5.0370116
1565400000	4.978000286188238	5.0218983
1565400600	4.997000122146229	5.0118237
1565401200	5.001000162160794	5.0309663
1565401800	4.99800013214987	5.0349965
1565402400	5.005000202175358	5.0319734
1565403000	5.005000202175358	5.0390267
1565403600	4.995000102138946	5.0390267
1565404200	4.995000102138946	5.0289516
1565404800	4.986000012106176	5.0289516
1565405400	4.9890000421171	5.019883
1565406000	4.9930000821316645	5.0229063
1565406600	4.988000032113459	5.026936
1565407200	4.969999852047918	5.0218983
1565407800	4.975999912069764	5.003764
1565408400	4.978000286188238	5.009808
1565409000	4.987000022109817	5.0118237
1565409600	4.9930000821316645	5.0208907
1565410200	4.99800013214987	5.026936
1565410800	5.018000332222693	5.0319734
1565411400	5.02500004813699	5.0521274
1565412000	5.034000138169761	5.059181
1565412600	5.005000202175358	5.0682516
1565413200	5.017000322219052	5.0390267
1565413800	5.05199996412411	5.05112
1565414400	5.035999804065852	5.0863934
1565415000	5.046999914105904	5.070267
1565415600	5.054999994135033	5.081354
1565416200	5.054999994135033	5.0894175
1565416800	5.073999830093024	5.0894175
1565417400	5.074999840096665	5.1085706
1565418000	5.061000054156881	5.1095786
1565418600	5.05199996412411	5.0954657
1565419200	5.077000214215139	5.0863934
1565419800	5.065000094171445	5.1115947
1565420400	5.043000228202531	5.099498
1565421000	5.039000188187966	5.0773225
1565421600	5.0280000781479135	5.0732903
1565422200	5.039000188187966	5.062205
1565422800	5.033000128166119	5.0732903
1565423400	5.018000332222693	5.0672436
1565424000	5.084000284240627	5.0521274
1565424600	5.094000030165847	5.1186523
1565425200	5.085999950136718	5.1287346
1565425800	5.086999960140359	5.1206684
1565426400	5.065000094171445	5.1216764
1565427000	5.050000298228019	5.099498
1565427600	5.040000198191607	5.0843782
1565428200	5.034999794062211	5.074299
1565428800	5.030000098155196	5.0692587
1565429400	5.028999734040363	5.0642204
1565430000	5.022999674018517	5.0632124
1565430600	4.994000092135305	5.057165
1565431200	4.994000092135305	5.0279436
1565431800	4.9930000821316645	5.0279436
1565432400	4.991000062124382	5.026936
1565433000	5.012999928093296	5.024921
1565433600	5.017000322219052	5.047088
1565434200	5.012999928093296	5.05112
1565434800	5.011000262197205	5.047088
1565435400	4.9930000821316645	5.0450735
1565436000	4.9310001701282955	5.026936
1565436600	4.921000070091884	4.964482
1565437200	4.933000190135577	4.954412
1565437800	4.936999876038951	4.966496
1565438400	4.975999912069764	4.970525
1565439000	4.988000032113459	5.009808
1565439600	4.979000296191879	5.0218983
1565440200	5.00699986807145	5.0128307
1565440800	4.997000122146229	5.041042
1565441400	4.99800013214987	5.0309663
1565442000	4.995000102138946	5.0319734
1565442600	5.001000162160794	5.0289516
1565443200	5.031000108158837	5.0349965
1565443800	5.018000332222693	5.065228
1565444400	5.01599995810422	5.0521274
1565445000	5.012000272200846	5.0501113
1565445600	5.02400039224454	5.0460806
1565446200	5.033000128166119	5.0581737
1565446800	5.027000068144273	5.0672436
1565447400	5.034999794062211	5.0611973
1565448000	5.038000178184325	5.0692587
1565448600	5.05199996412411	5.0722833
1565449200	5.05100030823166	5.0863934
1565449800	5.048999934113186	5.085386
1565450400	5.056000358249865	5.0833697
1565451000	5.063000428275354	5.090426
1565451600	5.172999758119925	5.0974827
1565452800	5.190999938185465	5.2084045
1565453400	5.188000262285732	5.2265635
1565454000	5.190000282293015	5.223537
1565454600	5.1859998881672595	5.225555
1565455200	5.184000222271168	5.221519
1565455800	5.175000132238398	5.219502
1565456400	5.175000132238398	5.210423
1565457000	5.168000416324101	5.210423
1565457600	5.150000236258561	5.203362
1565458200	5.166000042205628	5.185206
1565458800	5.1609999921874214	5.201344
1565459400	5.153999922161934	5.1963
1565460000	5.153999922161934	5.18924
1565460600	5.171000092223833	5.18924
1565461200	5.163000012194704	5.2063875
1565461800	5.171000092223833	5.198318
1565462400	5.167000052209269	5.2063875
1565463000	5.140999792114599	5.2023525
1565463600	5.147999862140087	5.1761284
1565464200	5.118000270253234	5.183189
1565464800	5.104000130202259	5.1529346
1565465400	5.104000130202259	5.138817
1565466000	5.100999746080144	5.138817
1565466600	5.081999910122153	5.135792
1565467200	5.1420001562294315	5.116636
1565467800	5.113999876127479	5.1771374
1565468400	5.109000180220464	5.1489005
1565469000	5.130000036185737	5.143859
1565469600	5.140999792114599	5.1650357
1565470200	5.144000176236713	5.1761284
1565470800	5.156999952172857	5.1791544
1565471400	5.153999922161934	5.1922655
1565472000	5.146999852136446	5.18924
1565472600	5.15899997218014	5.1821795
1565473200	5.155000286276766	5.194283
1565473800	5.152999912158292	5.190249
1565474400	5.1599999821837805	5.1882315
1565475000	5.15899997218014	5.1952915
1565475600	5.150000236258561	5.194283
1565476200	5.151999902154651	5.185206
1565476800	5.153999922161934	5.1872234
1565477400	5.151999902154651	5.18924
1565478000	5.163000012194704	5.1872234
1565478600	5.15899997218014	5.198318
1565479200	5.1609999921874214	5.194283
1565479800	5.1690000722165514	5.1963
1565480400	5.165000032201986	5.2043705
1565481000	5.1609999921874214	5.2003355
1565481600	5.165000032201986	5.1963
1565482200	5.162000356302254	5.2003355
1565482800	5.156999952172857	5.1973095
1565483400	5.157999962176499	5.1922655
1565484000	5.150000236258561	5.1932745
1565484600	5.136000096207584	5.185206
1565485200	5.139000126218508	5.1710863
1565485800	5.1420001562294315	5.174112
1565486400	5.118999926145685	5.1771374
1565487000	5.118999926145685	5.153943
1565487600	5.117000260249593	5.153943
1565488200	5.1249999861675315	5.1519256
1565488800	5.109000180220464	5.1599927
1565489400	5.1160002502459525	5.143859
1565490000	5.0990000801840525	5.150917
1565490600	5.119999936149326	5.1337757
1565491200	5.1339997220891105	5.1549506
1565491800	5.139999782110958	5.169069
1565492400	5.162000356302254	5.17512
1565493000	5.1780001622493215	5.1973095
1565493600	5.173999768123566	5.213449
1565494200	5.172000102227474	5.2094135
1565494800	5.168000416324101	5.2073965
1565495400	5.165000032201986	5.203362
1565496000	5.182000202263886	5.2003355
1565496600	5.192999958192748	5.217484
1565497200	5.181000192260245	5.228581
1565497800	5.188000262285732	5.2164755
1565498400	5.181000192260245	5.223537
1565499000	5.170000082220192	5.2164755
1565499600	5.173999768123566	5.205379
1565500200	5.1780001622493215	5.2094135
1565500800	5.178999818141771	5.213449
1565501400	5.188000262285732	5.214457
1565502000	5.189000272289374	5.223537
1565502600	5.188000262285732	5.2245455
1565503200	5.192999958192748	5.223537
1565503800	5.190999938185465	5.228581
1565504400	5.190999938185465	5.2265635
1565505000	5.189000272289374	5.2265635
1565505600	5.190000282293015	5.2245455
1565506200	5.183000212267527	5.225555
1565506800	5.178999818141771	5.218493
1565507400	5.1780001622493215	5.214457
1565508000	5.1690000722165514	5.213449
1565508600	5.1690000722165514	5.2043705
1565509200	5.168000416324101	5.2043705
1565509800	5.170000082220192	5.203362
1565510400	5.173999768123566	5.205379
1565511000	5.175000132238398	5.2094135
1565511600	5.118999926145685	5.210423
1565512800	5.117000260249593	5.153943
1565513400	5.106999806101991	5.1519256
1565514000	5.1160002502459525	5.141842
1565514600	5.130000036185737	5.150917
1565515800	5.136000096207584	5.1650357
1565516400	5.1510002462622015	5.1710863
1565517000	5.151999902154651	5.186215
1565517600	5.156000296280407	5.1872234
1565518200	5.15899997218014	5.1912575
1565518800	5.164000022198345	5.194283
1565519400	5.168000416324101	5.199327
1565520000	5.172000102227474	5.203362
1565520600	5.164000022198345	5.2073965
1565521200	5.168000416324101	5.199327
1565521800	5.165000032201986	5.203362
1565522400	5.167000052209269	5.2003355
1565523000	5.165000032201986	5.2023525
1565523600	5.170000082220192	5.2003355
1565524200	5.172999758119925	5.205379
1565524800	5.172000102227474	5.2084045
1565525400	5.166000042205628	5.2073965
1565526000	5.143000166233072	5.201344
1565526600	5.143000166233072	5.1781454
1565527200	5.151999902154651	5.1781454
1565527800	5.1510002462622015	5.1872234
1565528400	5.157999962176499	5.186215
1565529000	5.1599999821837805	5.1932745
1565529600	5.156000296280407	5.1952915
1565530200	5.168000416324101	5.1912575
1565530800	5.171000092223833	5.203362
1565531400	5.163000012194704	5.2063875
1565532000	5.176000142242039	5.198318
1565532600	5.173999768123566	5.2114315
1565533200	5.164000022198345	5.2094135
1565533800	5.146999852136446	5.199327
1565534400	5.152999912158292	5.1821795
1565535000	5.156000296280407	5.1882315
1565535600	5.151999902154651	5.1912575
1565536200	5.139999782110958	5.1872234
1565536800	5.1249999861675315	5.17512
1565537400	5.146999852136446	5.1599927
1565538000	5.155000286276766	5.1821795
1565538600	5.073000174200574	5.190249
1565539200	5.091000000154923	5.1075625
1565539800	5.087999970144001	5.1257095
1565540400	5.0900003442624735	5.122685
1565541000	5.085999950136718	5.124702
1565541600	5.084000284240627	5.1206684
1565542200	5.074999840096665	5.1186523
1565542800	5.074999840096665	5.1095786
1565543400	5.067999770071177	5.1095786
1565544000	5.050000298228019	5.102522
1565544600	5.066000104175086	5.0843782
1565545200	5.0539999841313925	5.1005063
1565546400	5.0539999841313925	5.0884094
1565547000	5.071000154193292	5.0884094
1565547600	5.063000428275354	5.105546
1565548200	5.071000154193292	5.0974827
1565548800	5.067000114178727	5.105546
1565549400	5.040999854084057	5.101514
1565550000	5.047999924109545	5.075306
1565550600	5.018000332222693	5.082362
1565551200	5.004000192171717	5.0521274
1565551800	5.004000192171717	5.0380197
1565552400	5.001000162160794	5.0380197
1565553000	4.981999972091612	5.0349965
1565553600	5.041999864087699	5.0158534
1565554200	5.013999938096937	5.076314
1565554800	5.008999888078732	5.048096
1565555400	5.030000098155196	5.043057
1565556000	5.040999854084057	5.0642204
1565556600	5.044000238206172	5.075306
1565557200	5.057000368253507	5.07833
1565557800	5.0539999841313925	5.091434
1565558400	5.046999914105904	5.0884094
1565559000	5.059000034149598	5.081354
1565559600	5.054999994135033	5.0934496
1565560200	5.052999974127751	5.0894175
1565560800	5.060000044153239	5.087402
1565561400	5.059000034149598	5.0944576
1565562000	5.050000298228019	5.0934496
1565562600	5.05199996412411	5.0843782
1565563200	5.0539999841313925	5.0863934
1565563800	5.05199996412411	5.0884094
1565564400	5.063000428275354	5.0863934
1565565000	5.059000034149598	5.0974827
1565565600	5.061000054156881	5.0934496
1565566200	5.068999780074819	5.0954657
1565566800	5.065000094171445	5.1035295
1565567400	5.061000054156881	5.099498
1565568000	5.065000094171445	5.0954657
1565568600	5.061999710049331	5.099498
1565569200	5.057000368253507	5.096473
1565569800	5.058000024145957	5.091434
1565570400	5.050000298228019	5.0924416
1565571000	5.035999804065852	5.0843782
1565571600	5.039000188187966	5.070267
1565572200	5.041999864087699	5.0732903
1565572800	5.0189999881151435	5.076314
1565573400	5.0189999881151435	5.0531344
1565574000	5.017000322219052	5.0531344
1565574600	5.02500004813699	5.05112
1565575200	5.008999888078732	5.059181
1565575800	5.01599995810422	5.043057
1565576400	4.999000142153511	5.0501113
1565577000	5.019999998118784	5.032982
1565577600	5.034000138169761	5.0541425
1565578200	5.040000198191607	5.0682516
1565578800	5.061999710049331	5.074299
1565579400	5.07800022421878	5.096473
1565580000	5.073999830093024	5.112603
1565580600	5.072000164196933	5.1085706
1565581200	5.067999770071177	5.1065545
1565581800	5.065000094171445	5.102522
1565582400	5.081999910122153	5.099498
1565583000	5.093000020162206	5.116636
1565583600	5.080999900118512	5.127726
1565584200	5.087999970144001	5.1156273
1565584800	5.080999900118512	5.122685
1565585400	5.070000144189651	5.1156273
1565586000	5.073999830093024	5.1045384
1565586600	5.07800022421878	5.1085706
1565587200	5.079000234222421	5.112603
1565587800	5.087999970144001	5.1136117
1565588400	5.089000334258833	5.122685
1565589000	5.087999970144001	5.1236935
1565589600	5.093000020162206	5.122685
1565590200	5.091000000154923	5.127726
1565590800	5.091000000154923	5.1257095
1565591400	5.089000334258833	5.1257095
1565592000	5.0900003442624735	5.1236935
1565592600	5.083000274236985	5.124702
1565593200	5.079000234222421	5.1176443
1565593800	5.07800022421878	5.1136117
1565594400	5.068999780074819	5.112603
1565595000	5.068999780074819	5.1035295
1565595600	5.067999770071177	5.1035295
1565596200	5.070000144189651	5.102522
1565596800	5.073999830093024	5.1045384
1565597400	5.074999840096665	5.1085706
1565598000	5.0189999881151435	5.1095786
1565599200	5.017000322219052	5.0531344
1565599800	5.00699986807145	5.05112
1565600400	5.01599995810422	5.041042
1565601000	5.034999794062211	5.0501113
1565601600	5.030000098155196	5.0692587
1565602200	5.035999804065852	5.0642204
1565602800	5.05100030823166	5.070267
1565603400	5.05199996412411	5.085386
1565604000	5.056000358249865	5.0863934
1565604600	5.059000034149598	5.090426
1565605200	5.0640000841678035	5.0934496
1565605800	5.067999770071177	5.0984898
1565606400	5.072000164196933	5.102522
1565607000	5.0640000841678035	5.1065545
1565607600	5.067999770071177	5.0984898
1565608200	5.065000094171445	5.102522
1565608800	5.067000114178727	5.099498
1565609400	5.065000094171445	5.101514
1565610000	5.070000144189651	5.099498
1565610600	5.073000174200574	5.1045384
1565611200	5.072000164196933	5.1075625
1565611800	5.066000104175086	5.1065545
1565612400	5.043000228202531	5.1005063
1565613000	5.043000228202531	5.0773225
1565613600	5.05199996412411	5.0773225
1565614200	5.05100030823166	5.0863934
1565614800	5.058000024145957	5.085386
1565615400	5.060000044153239	5.0924416
1565616000	5.056000358249865	5.0944576
1565616600	5.067999770071177	5.090426
1565617200	5.071000154193292	5.102522
1565617800	5.063000428275354	5.105546
1565618400	5.076000204211497	5.0974827
1565619000	5.073999830093024	5.110587
1565619600	5.0640000841678035	5.1085706
1565620200	5.046999914105904	5.0984898
1565620800	5.052999974127751	5.081354
1565621400	5.056000358249865	5.087402
1565622000	5.05199996412411	5.090426
1565622600	5.040000198191607	5.0863934
1565623200	5.02500004813699	5.074299
1565623800	5.046999914105904	5.059181
1565624400	5.054999994135033	5.081354
1565625000	5.012000272200846	5.0894175
1565625600	5.008999888078732	5.0460806
1565626200	5.008999888078732	5.043057
1565626800	4.991000062124382	5.043057
1565627400	5.007999878075091	5.024921
1565628000	4.9930000821316645	5.04205
1565628600	4.979000296191879	5.026936
1565629200	4.99800013214987	5.0128307
1565629800	4.961000116126339	5.0319734
1565630400	4.959000096119056	4.9946985
1565631000	4.97999995208433	4.9926834
1565631600	5.00699986807145	5.0138383
1565632200	5.007999878075091	5.041042
1565632800	5.01599995810422	5.04205
1565633400	5.022000018126066	5.0501113
1565634000	5.022000018126066	5.056158
1565634600	5.019999998118784	5.056158
1565635200	5.014999948100579	5.0541425
1565635800	5.014999948100579	5.0491037
1565636400	5.006000212178999	5.0491037
1565637000	5.005000202175358	5.0400352
1565637600	5.012000272200846	5.0390267
1565638200	5.012000272200846	5.0460806
1565638800	5.021000008122425	5.0460806
1565639400	4.9930000821316645	5.05515
1565640000	4.975999912069764	5.026936
1565640600	4.973999892062483	5.009808
1565641200	4.98999969800955	5.007794
1565641800	4.995000102138946	5.0239134
1565642400	4.99800013214987	5.0289516
1565643000	5.002999828056884	5.0319734
1565643600	5.012999928093296	5.0370116
1565645400	5.022999674018517	5.047088
1565646000	5.027000068144273	5.057165
1565646600	5.0189999881151435	5.0611973
1565647200	5.030000098155196	5.0531344
1565647800	5.026000058140631	5.0642204
1565648400	5.027000068144273	5.0601892
1565649000	5.02500004813699	5.0611973
1565649600	5.028999734040363	5.059181
1565650200	5.019999998118784	5.0632124
1565650800	5.01599995810422	5.0541425
1565651400	5.019999998118784	5.0501113
1565652000	5.004000192171717	5.0541425
1565652600	4.940999916053515	5.0380197
1565653200	4.927000130113731	4.974553
1565653800	4.920000060088243	4.960454
1565654400	4.934999856031669	4.953404
1565655000	4.921000070091884	4.9685106
1565655600	4.965000156140904	4.954412
1565656200	4.979000296191879	4.9987273
1565656800	5.006000212178999	5.0128307
1565657400	4.997000122146229	5.0400352
1565658000	5.002999828056884	5.0309663
1565658600	4.988000032113459	5.0370116
1565659200	4.978000286188238	5.0218983
1565659800	4.997000122146229	5.0118237
1565660400	5.001000162160794	5.0309663
1565661000	4.99800013214987	5.0349965
1565661600	5.005000202175358	5.0319734
1565662200	5.005000202175358	5.0390267
1565662800	4.995000102138946	5.0390267
1565663400	4.995000102138946	5.0289516
1565664000	4.986000012106176	5.0289516
1565664600	4.9890000421171	5.019883
1565665200	4.9930000821316645	5.0229063
1565665800	4.988000032113459	5.026936
1565666400	4.969999852047918	5.0218983
1565667000	4.975999912069764	5.003764
1565667600	4.978000286188238	5.009808
1565668200	4.987000022109817	5.0118237
1565668800	4.9930000821316645	5.0208907
1565669400	4.99800013214987	5.026936
1565670000	5.018000332222693	5.0319734
1565670600	5.02500004813699	5.0521274
1565671200	5.034000138169761	5.059181
1565671800	5.005000202175358	5.0682516
1565672400	5.017000322219052	5.0390267
1565673000	5.05199996412411	5.05112
1565673600	5.035999804065852	5.0863934
1565674200	5.046999914105904	5.070267
1565674800	5.054999994135033	5.081354
1565675400	5.054999994135033	5.0894175
1565676000	5.073999830093024	5.0894175
1565676600	5.074999840096665	5.1085706
1565677200	5.061000054156881	5.1095786
1565677800	5.05199996412411	5.0954657
1565678400	5.077000214215139	5.0863934
1565679000	5.065000094171445	5.1115947
1565679600	5.043000228202531	5.099498
1565680200	5.039000188187966	5.0773225
1565680800	5.0280000781479135	5.0732903
1565681400	5.039000188187966	5.062205
1565682000	5.033000128166119	5.0732903
1565682600	5.018000332222693	5.0672436
1565683200	5.084000284240627	5.0521274
1565683800	5.094000030165847	5.1186523
1565684400	5.085999950136718	5.1287346
1565685000	5.086999960140359	5.1206684
1565685600	5.065000094171445	5.1216764
1565686200	5.050000298228019	5.099498
1565686800	5.040000198191607	5.0843782
1565687400	5.034999794062211	5.074299
1565688000	5.030000098155196	5.0692587
1565688600	5.028999734040363	5.0642204
1565689200	5.022999674018517	5.0632124
1565689800	4.994000092135305	5.057165
1565690400	4.994000092135305	5.0279436
1565691000	4.9930000821316645	5.0279436
1565691600	4.991000062124382	5.026936
1565692200	5.012999928093296	5.024921
1565692800	5.017000322219052	5.047088
1565693400	5.012999928093296	5.05112
1565694000	5.011000262197205	5.047088
1565694600	4.9930000821316645	5.0450735
1565695200	4.9310001701282955	5.026936
1565695800	4.921000070091884	4.964482
1565696400	4.933000190135577	4.954412
1565697000	4.936999876038951	4.966496
1565697600	4.975999912069764	4.970525
1565698200	4.988000032113459	5.009808
1565698800	4.979000296191879	5.0218983
1565699400	5.00699986807145	5.0128307
1565700000	4.997000122146229	5.041042
1565700600	4.99800013214987	5.0309663
1565701200	4.995000102138946	5.0319734
1565701800	5.001000162160794	5.0289516
1565702400	5.031000108158837	5.0349965
1565703000	5.01599995810422	5.065228
1565704200	5.012000272200846	5.0501113
1565704800	5.02400039224454	5.0460806
1565705400	5.033000128166119	5.0581737
1565706000	5.027000068144273	5.0672436
1565706600	5.034999794062211	5.0611973
1565707200	5.038000178184325	5.0692587
1565707800	5.05199996412411	5.0722833
1565708400	5.05100030823166	5.0863934
1565709000	5.048999934113186	5.085386
1565709600	5.056000358249865	5.0833697
1565710200	5.063000428275354	5.090426
1565710800	5.067999770071177	5.0974827
1565711400	5.073000174200574	5.102522
1565712000	5.091000000154923	5.1075625
1565712600	5.087999970144001	5.1257095
1565713200	5.0900003442624735	5.122685
1565713800	5.085999950136718	5.124702
1565714400	5.084000284240627	5.1206684
1565715000	5.074999840096665	5.1186523
1565715600	5.074999840096665	5.1095786
1565716200	5.067999770071177	5.1095786
1565716800	5.050000298228019	5.102522
1565717400	5.066000104175086	5.0843782
1565718000	5.061000054156881	5.1005063
1565718600	5.0539999841313925	5.0954657
1565719800	5.071000154193292	5.0884094
1565720400	5.063000428275354	5.105546
1565721000	5.071000154193292	5.0974827
1565721600	5.067000114178727	5.105546
1565722200	5.047999924109545	5.101514
1565723400	5.018000332222693	5.082362
1565724000	5.004000192171717	5.0521274
1565724600	5.004000192171717	5.0380197
1565725200	5.001000162160794	5.0380197
1565725800	4.981999972091612	5.0349965
1565726400	5.041999864087699	5.0158534
1565727000	5.008999888078732	5.076314
1565728200	5.030000098155196	5.043057
1565728800	5.040999854084057	5.0642204
1565729400	5.044000238206172	5.075306
1565730000	5.057000368253507	5.07833
1565730600	5.0539999841313925	5.091434
1565731200	5.046999914105904	5.0884094
1565731800	5.059000034149598	5.081354
1565732400	5.054999994135033	5.0934496
1565733000	5.052999974127751	5.0894175
1565733600	5.060000044153239	5.087402
1565734200	5.059000034149598	5.0944576
1565734800	5.050000298228019	5.0934496
1565735400	5.05199996412411	5.0843782
1565736000	5.0539999841313925	5.0863934
1565736600	5.05199996412411	5.0884094
1565737200	5.063000428275354	5.0863934
1565737800	5.059000034149598	5.0974827
1565738400	5.061000054156881	5.0934496
1565739000	5.068999780074819	5.0954657
1565739600	5.065000094171445	5.1035295
1565740200	5.061000054156881	5.099498
1565740800	5.065000094171445	5.0954657
1565741400	5.061999710049331	5.099498
1565742000	5.057000368253507	5.096473
1565742600	5.058000024145957	5.091434
1565743200	5.050000298228019	5.0924416
1565743800	5.035999804065852	5.0843782
1565744400	5.039000188187966	5.070267
1565745000	5.041999864087699	5.0732903
1565745600	5.0189999881151435	5.076314
1565746200	5.0189999881151435	5.0531344
1565746800	5.017000322219052	5.0531344
1565747400	5.02500004813699	5.05112
1565748000	5.008999888078732	5.059181
1565748600	5.01599995810422	5.043057
1565749200	4.999000142153511	5.0501113
1565749800	5.019999998118784	5.032982
1565750400	5.034000138169761	5.0541425
1565751000	5.040000198191607	5.0682516
1565751600	5.061999710049331	5.074299
1565752200	5.07800022421878	5.096473
1565752800	5.073999830093024	5.112603
1565753400	5.072000164196933	5.1085706
1565754000	5.067999770071177	5.1065545
1565754600	5.065000094171445	5.102522
1565755200	5.081999910122153	5.099498
1565755800	5.093000020162206	5.116636
1565756400	5.080999900118512	5.127726
1565757000	5.087999970144001	5.1156273
1565757600	5.080999900118512	5.122685
1565758200	5.070000144189651	5.1156273
1565758800	5.073999830093024	5.1045384
1565759400	5.07800022421878	5.1085706
1565760000	5.079000234222421	5.112603
1565760600	5.087999970144001	5.1136117
1565761200	5.089000334258833	5.122685
1565761800	5.087999970144001	5.1236935
1565762400	5.093000020162206	5.122685
1565763000	5.091000000154923	5.127726
1565763600	5.091000000154923	5.1257095
1565764200	5.089000334258833	5.1257095
1565764800	5.059000034149598	5.1236935
1565778000	5.0640000841678035	5.0934496
1565778600	5.067999770071177	5.0984898
1565779200	5.072000164196933	5.102522
1565779800	5.0640000841678035	5.1065545
1565780400	5.067999770071177	5.0984898
1565781000	5.065000094171445	5.102522
1565781600	5.067000114178727	5.099498
1565782200	5.065000094171445	5.101514
1565782800	5.070000144189651	5.099498
1565783400	5.073000174200574	5.1045384
1565784000	5.072000164196933	5.1075625
1565784600	5.066000104175086	5.1065545
1565785200	5.043000228202531	5.1005063
1565785800	5.043000228202531	5.0773225
1565786400	5.05199996412411	5.0773225
1565787000	5.05100030823166	5.0863934
1565787600	5.058000024145957	5.085386
1565788200	5.060000044153239	5.0924416
1565788800	5.056000358249865	5.0944576
1565789400	5.067999770071177	5.090426
1565790000	5.071000154193292	5.102522
1565790600	5.063000428275354	5.105546
1565791200	5.076000204211497	5.0974827
1565791800	5.073999830093024	5.110587
1565792400	5.0640000841678035	5.1085706
1565793000	5.046999914105904	5.0984898
1565793600	5.052999974127751	5.081354
1565794200	5.056000358249865	5.087402
1565794800	5.05199996412411	5.090426
1565795400	5.040000198191607	5.0863934
1565796000	5.02500004813699	5.074299
1565796600	5.046999914105904	5.059181
1565797200	5.054999994135033	5.081354
1565797800	5.012000272200846	5.0894175
1565798400	5.008999888078732	5.0460806
1565799000	5.008999888078732	5.043057
1565799600	4.991000062124382	5.043057
1565800200	5.007999878075091	5.024921
1565800800	4.9930000821316645	5.04205
1565801400	4.979000296191879	5.026936
1565802000	4.99800013214987	5.0128307
1565802600	4.961000116126339	5.0319734
1565803200	4.959000096119056	4.9946985
1565803800	4.97999995208433	4.9926834
1565804400	5.00699986807145	5.0138383
1565805000	5.007999878075091	5.041042
1565805600	5.01599995810422	5.04205
1565806200	5.022000018126066	5.0501113
1565806800	5.022000018126066	5.056158
1565807400	5.019999998118784	5.056158
1565808000	5.014999948100579	5.0541425
1565808600	5.014999948100579	5.0491037
1565809200	5.006000212178999	5.0491037
1565809800	5.005000202175358	5.0400352
1565810400	5.012000272200846	5.0390267
1565811000	5.012000272200846	5.0460806
1565811600	5.021000008122425	5.0460806
1565812200	4.9930000821316645	5.05515
1565812800	4.975999912069764	5.026936
1565813400	4.973999892062483	5.009808
1565814000	4.98999969800955	5.007794
1565814600	4.995000102138946	5.0239134
1565815200	4.99800013214987	5.0289516
1565815800	5.002999828056884	5.0319734
1565816400	4.982999982095253	5.0370116
1565817000	5.008999888078732	5.0168614
1565817600	5.012999928093296	5.043057
1565818200	5.022999674018517	5.047088
1565818800	5.027000068144273	5.057165
1565819400	5.0189999881151435	5.0611973
1565820000	5.030000098155196	5.0531344
1565820600	5.026000058140631	5.0642204
1565821200	5.027000068144273	5.0601892
1565821800	5.02500004813699	5.0611973
1565822400	5.028999734040363	5.059181
1565823000	5.019999998118784	5.0632124
1565823600	5.01599995810422	5.0541425
1565824200	5.019999998118784	5.0501113
1565824800	5.004000192171717	5.0541425
1565825400	4.940999916053515	5.0380197
1565826000	4.927000130113731	4.974553
1565826600	4.920000060088243	4.960454
1565827200	4.934999856031669	4.953404
1565827800	4.921000070091884	4.9685106
1565828400	4.965000156140904	4.954412
1565829000	4.979000296191879	4.9987273
1565829600	5.006000212178999	5.0128307
1565830200	4.997000122146229	5.0400352
1565830800	5.002999828056884	5.0309663
1565831400	4.988000032113459	5.0370116
1565832000	4.978000286188238	5.0218983
1565832600	4.997000122146229	5.0118237
1565833200	5.001000162160794	5.0309663
1565833800	4.99800013214987	5.0349965
1565834400	5.005000202175358	5.0319734
1565835000	5.005000202175358	5.0390267
1565835600	4.995000102138946	5.0390267
1565836200	4.995000102138946	5.0289516
1565836800	4.986000012106176	5.0289516
1565837400	4.9890000421171	5.019883
1565838000	4.9930000821316645	5.0229063
1565838600	4.988000032113459	5.026936
1565839200	4.969999852047918	5.0218983
1565839800	4.975999912069764	5.003764
1565840400	4.978000286188238	5.009808
1565841000	4.987000022109817	5.0118237
1565841600	4.9930000821316645	5.0208907
1565842200	4.99800013214987	5.026936
1565842800	5.018000332222693	5.0319734
1565843400	5.02500004813699	5.0521274
1565844000	5.034000138169761	5.059181
1565844600	5.005000202175358	5.0682516
1565845200	5.017000322219052	5.0390267
1565845800	5.05199996412411	5.05112
1565846400	5.035999804065852	5.0863934
1565847000	5.046999914105904	5.070267
1565847600	5.054999994135033	5.081354
1565848200	5.054999994135033	5.0894175
1565848800	5.073999830093024	5.0894175
1565849400	5.074999840096665	5.1085706
1565850000	5.061000054156881	5.1095786
1565850600	5.05199996412411	5.0954657
1565851200	5.077000214215139	5.0863934
1565851800	5.065000094171445	5.1115947
1565852400	5.043000228202531	5.099498
1565853000	5.039000188187966	5.0773225
1565853600	5.0280000781479135	5.0732903
1565854200	5.039000188187966	5.062205
1565854800	5.033000128166119	5.0732903
1565855400	5.018000332222693	5.0672436
1565856000	5.094000030165847	5.0521274
1565857200	5.085999950136718	5.1287346
1565857800	5.086999960140359	5.1206684
1565858400	5.065000094171445	5.1216764
1565859000	5.040000198191607	5.099498
1565860200	5.034999794062211	5.074299
1565860800	5.030000098155196	5.0692587
1565861400	5.028999734040363	5.0642204
1565862000	5.022999674018517	5.0632124
1565862600	4.994000092135305	5.057165
1565863200	4.994000092135305	5.0279436
1565863800	4.9930000821316645	5.0279436
1565864400	4.991000062124382	5.026936
1565865000	5.012999928093296	5.024921
1565865600	5.017000322219052	5.047088
1565866200	5.012999928093296	5.05112
1565866800	5.011000262197205	5.047088
1565867400	4.9930000821316645	5.0450735
1565868000	4.9310001701282955	5.026936
1565868600	4.921000070091884	4.964482
1565869200	4.933000190135577	4.954412
1565869800	4.936999876038951	4.966496
1565870400	4.975999912069764	4.970525
1565871000	4.988000032113459	5.009808
1565871600	4.979000296191879	5.0218983
1565872200	5.00699986807145	5.0128307
1565872800	4.997000122146229	5.041042
1565873400	4.99800013214987	5.0309663
1565874000	4.995000102138946	5.0319734
1565874600	5.001000162160794	5.0289516
1565875200	5.031000108158837	5.0349965
1565875800	5.018000332222693	5.065228
1565876400	5.01599995810422	5.0521274
1565877000	5.012000272200846	5.0501113
1565877600	5.02400039224454	5.0460806
1565878200	5.033000128166119	5.0581737
1565878800	5.027000068144273	5.0672436
1565879400	5.034999794062211	5.0611973
1565880000	5.038000178184325	5.0692587
1565880600	5.05199996412411	5.0722833
1565881200	5.05100030823166	5.0863934
1565881800	5.048999934113186	5.085386
1565882400	5.056000358249865	5.0833697
1565883000	5.063000428275354	5.090426
1565883600	5.067999770071177	5.0974827
1565884200	5.172999758119925	5.102522
1565884800	5.190999938185465	5.2084045
1565885400	5.188000262285732	5.2265635
1565886000	5.190000282293015	5.223537
1565886600	5.1859998881672595	5.225555
1565887200	5.184000222271168	5.221519
1565887800	5.175000132238398	5.219502
1565888400	5.175000132238398	5.210423
1565889000	5.168000416324101	5.210423
1565889600	5.150000236258561	5.203362
1565890200	5.166000042205628	5.185206
1565890800	5.1609999921874214	5.201344
1565891400	5.153999922161934	5.1963
1565892000	5.153999922161934	5.18924
1565892600	5.171000092223833	5.18924
1565893200	5.163000012194704	5.2063875
1565893800	5.171000092223833	5.198318
1565894400	5.167000052209269	5.2063875
1565895000	5.140999792114599	5.2023525
1565895600	5.147999862140087	5.1761284
1565896200	5.118000270253234	5.183189
1565896800	5.104000130202259	5.1529346
1565897400	5.104000130202259	5.138817
1565898000	5.100999746080144	5.138817
1565898600	5.081999910122153	5.135792
1565899200	5.1420001562294315	5.116636
1565899800	5.113999876127479	5.1771374
1565900400	5.109000180220464	5.1489005
1565901000	5.130000036185737	5.143859
1565901600	5.140999792114599	5.1650357
1565902200	5.144000176236713	5.1761284
1565902800	5.156999952172857	5.1791544
1565903400	5.153999922161934	5.1922655
1565904000	5.146999852136446	5.18924
1565904600	5.15899997218014	5.1821795
1565905200	5.155000286276766	5.194283
1565905800	5.152999912158292	5.190249
1565906400	5.1599999821837805	5.1882315
1565907000	5.15899997218014	5.1952915
1565907600	5.150000236258561	5.194283
1565908200	5.151999902154651	5.185206
1565908800	5.153999922161934	5.1872234
1565909400	5.151999902154651	5.18924
1565910000	5.163000012194704	5.1872234
1565910600	5.15899997218014	5.198318
1565911200	5.1609999921874214	5.194283
1565911800	5.1690000722165514	5.1963
1565912400	5.165000032201986	5.2043705
1565913000	5.1609999921874214	5.2003355
1565913600	5.165000032201986	5.1963
1565914200	5.162000356302254	5.2003355
1565914800	5.156999952172857	5.1973095
1565915400	5.157999962176499	5.1922655
1565916000	5.150000236258561	5.1932745
1565916600	5.136000096207584	5.185206
1565917200	5.139000126218508	5.1710863
1565917800	5.1420001562294315	5.174112
1565918400	5.118999926145685	5.1771374
1565919000	5.118999926145685	5.153943
1565919600	5.1249999861675315	5.153943
1565920800	5.109000180220464	5.1599927
1565921400	5.1160002502459525	5.143859
1565922000	5.0990000801840525	5.150917
1565922600	5.119999936149326	5.1337757
1565923200	5.1339997220891105	5.1549506
1565923800	5.139999782110958	5.169069
1565924400	5.162000356302254	5.17512
1565925000	5.1780001622493215	5.1973095
1565925600	5.173999768123566	5.213449
1565926200	5.172000102227474	5.2094135
1565926800	5.168000416324101	5.2073965
1565927400	5.165000032201986	5.203362
1565928000	5.182000202263886	5.2003355
1565928600	5.192999958192748	5.217484
1565929200	5.181000192260245	5.228581
1565929800	5.188000262285732	5.2164755
1565930400	5.181000192260245	5.223537
1565931000	5.170000082220192	5.2164755
1565931600	5.173999768123566	5.205379
1565932200	5.1780001622493215	5.2094135
1565932800	5.178999818141771	5.213449
1565933400	5.188000262285732	5.214457
1565934000	5.189000272289374	5.223537
1565934600	5.188000262285732	5.2245455
1565935200	5.192999958192748	5.223537
1565935800	5.190999938185465	5.228581
1565936400	5.190999938185465	5.2265635
1565937000	5.189000272289374	5.2265635
1565937600	5.190000282293015	5.2245455
1565938200	5.183000212267527	5.225555
1565938800	5.178999818141771	5.218493
1565939400	5.1780001622493215	5.214457
1565940000	5.1690000722165514	5.213449
1565940600	5.1690000722165514	5.2043705
1565941200	5.168000416324101	5.2043705
1565941800	5.170000082220192	5.203362
1565942400	5.173999768123566	5.205379
1565943000	5.175000132238398	5.2094135
1565943600	5.118999926145685	5.210423
1565944800	5.117000260249593	5.153943
1565945400	5.106999806101991	5.1519256
1565946000	5.1160002502459525	5.141842
1565946600	5.135000440315134	5.150917
1565947200	5.130000036185737	5.1700783
1565947800	5.136000096207584	5.1650357
1565948400	5.1510002462622015	5.1710863
1565949000	5.151999902154651	5.186215
1565949600	5.156000296280407	5.1872234
1565950200	5.15899997218014	5.1912575
1565950800	5.164000022198345	5.194283
1565951400	5.168000416324101	5.199327
1565952000	5.172000102227474	5.203362
1565952600	5.164000022198345	5.2073965
1565953200	5.168000416324101	5.199327
1565953800	5.165000032201986	5.203362
1565954400	5.167000052209269	5.2003355
1565955000	5.165000032201986	5.2023525
1565955600	5.170000082220192	5.2003355
1565956200	5.172000102227474	5.205379
1565957400	5.166000042205628	5.2073965
1565958000	5.143000166233072	5.201344
1565958600	5.143000166233072	5.1781454
1565959200	5.151999902154651	5.1781454
1565959800	5.1510002462622015	5.1872234
1565960400	5.157999962176499	5.186215
1565961000	5.1599999821837805	5.1932745
1565961600	5.156000296280407	5.1952915
1565962200	5.168000416324101	5.1912575
1565962800	5.171000092223833	5.203362
1565963400	5.163000012194704	5.2063875
1565964000	5.176000142242039	5.198318
1565964600	5.173999768123566	5.2114315
1565965200	5.164000022198345	5.2094135
1565965800	5.146999852136446	5.199327
1565966400	5.152999912158292	5.1821795
1565967000	5.156000296280407	5.1882315
1565967600	5.151999902154651	5.1912575
1565968200	5.139999782110958	5.1872234
1565968800	5.1249999861675315	5.17512
1565969400	5.146999852136446	5.1599927
1565970000	5.155000286276766	5.1821795
1565970600	5.073000174200574	5.190249
1565971200	5.091000000154923	5.1075625
1565971800	5.087999970144001	5.1257095
1565972400	5.0900003442624735	5.122685
1565973000	5.085999950136718	5.124702
1565973600	5.084000284240627	5.1206684
1565974200	5.074999840096665	5.1186523
1565974800	5.074999840096665	5.1095786
1565975400	5.067999770071177	5.1095786
1565976000	5.050000298228019	5.102522
1565976600	5.066000104175086	5.0843782
1565977200	5.061000054156881	5.1005063
1565977800	5.0539999841313925	5.0954657
1565978400	5.0539999841313925	5.0884094
1565979000	5.071000154193292	5.0884094
1565979600	5.063000428275354	5.105546
1565980200	5.071000154193292	5.0974827
1565980800	5.067000114178727	5.105546
1565981400	5.040999854084057	5.101514
1565982000	5.047999924109545	5.075306
1565982600	5.018000332222693	5.082362
1565983200	5.004000192171717	5.0521274
1565983800	5.004000192171717	5.0380197
1565984400	5.001000162160794	5.0380197
1565985000	4.981999972091612	5.0349965
1565985600	5.041999864087699	5.0158534
1565986200	5.013999938096937	5.076314
1565986800	5.008999888078732	5.048096
1565987400	5.030000098155196	5.043057
1565988000	5.040999854084057	5.0642204
1565988600	5.044000238206172	5.075306
1565989200	5.057000368253507	5.07833
1565989800	5.0539999841313925	5.091434
1565990400	5.046999914105904	5.0884094
1565991000	5.059000034149598	5.081354
1565991600	5.054999994135033	5.0934496
1565992200	5.052999974127751	5.0894175
1565992800	5.060000044153239	5.087402
1565993400	5.059000034149598	5.0944576
1565994000	5.050000298228019	5.0934496
1565994600	5.0539999841313925	5.0843782
1565995800	5.05199996412411	5.0884094
1565996400	5.063000428275354	5.0863934
1565997000	5.059000034149598	5.0974827
1565997600	5.061000054156881	5.0934496
1565998200	5.068999780074819	5.0954657
1565998800	5.065000094171445	5.1035295
1565999400	5.065000094171445	5.099498
1566000600	5.057000368253507	5.099498
1566001800	5.058000024145957	5.091434
1566002400	5.050000298228019	5.0924416
1566003000	5.035999804065852	5.0843782
[truncated: 10,588 more rows]
