# Supplementary material for: A novel dissolved oxygen prediction model based on enhanced semi-naive Bayes for ocean ranches in northeast China
Source: PeerJ Comput Sci. 2021 Jun 11;7:e591. doi: 10.7717/peerj-cs.591 (PMC8205303; doi:10.7717/peerj-cs.591)
Supplement: Supplemental Information 1 — Source code for prediction algorithms built in Go, and source code for comparison algorithms and other related methods built in Python. [file peerj-cs-07-591-s001.zip › packet/Result-lstm/Result-LSTM-1-9.csv]

1564266600	4.197000263790706	4.2747216
1564267200	4.252999761661036	4.1881156
1564267800	4.173999679595768	4.2445
1564268400	4.107999727577834	4.1649675
1564269000	4.037000079652886	4.0985765
1564269600	4.10200037577837	4.027215
1564270200	4.140000047694351	4.092545
1564270800	4.165999953677829	4.1307597
1564271400	4.190000193765218	4.156917
1564272000	4.257000155786792	4.18107
1564272600	4.290000131795759	4.2485294
1564273200	4.2790000217557065	4.281775
1564273800	4.421000025827985	4.2706914
1564274400	4.290999787688209	4.413866
1564275000	4.249000075757663	4.282782
1564275600	4.3060002918540174	4.2404714
1564276200	4.353000053802769	4.2978983
1564276800	4.3410002878702665	4.3452764
1564277400	4.425000419953741	4.3331766
1564278000	4.3490000137882046	4.417903
1564278600	4.301000241835812	4.3412433
1564279200	4.322000097801085	4.292859
1564279800	4.293000161806682	4.3140235
1564280400	4.257000155786792	4.2847977
1564281000	4.353000053802769	4.2485294
1564281600	4.426000075846191	4.3452764
1564282200	4.376999939778965	4.4189115
1564282800	4.493000037867765	4.369479
1564283400	4.326000137815649	4.4865437
1564284000	4.392000089833583	4.318056
1564284600	4.403999855766085	4.3846087
1564285200	4.372000243871951	4.3967137
1564285800	4.433000145871679	4.3644366
1564286400	4.329999823719023	4.425976
1564287000	4.552999929863852	4.3220873
1564287600	4.452999991833311	4.54715
1564288200	4.537000123916785	4.446161
1564288800	4.498000087885972	4.5309854
1564289400	4.572000119933034	4.4915934
1564290000	4.670000037956293	4.566349
1564290600	4.7820000960305284	4.6654325
1564291200	4.688000218021834	4.7787776
1564291800	4.55000025396412	4.6836405
1564292400	4.597000015912871	4.544119
1564293000	4.571000109929393	4.5916166
1564293600	4.534999749798311	4.5653377
1564294200	4.426000075846191	4.528965
1564294800	4.456999677736684	4.4189115
1564295400	4.419000359931894	4.450198
1564296000	4.4640004559845545	4.4118485
1564296600	4.51499990383668	4.4572654
1564297200	4.6050000959420005	4.5087624
1564297800	4.565000049907546	4.599703
1564298400	4.581999865858254	4.5592756
1564299000	4.415999975809779	4.5764546
1564299600	4.567000069914828	4.4088206
1564300200	4.493000037867765	4.561296
1564300800	4.529000043887656	4.4865437
1564301400	4.578000179954881	4.522904
1564302000	4.7110000939943895	4.572412
1564302600	4.684999833899719	4.706912
1564303200	4.70300001396526	4.6806054
1564303800	4.688000218021834	4.6988173
1564304400	4.633000021932762	4.6836405
1564305000	4.603000075934719	4.628012
1564305600	4.6320000119291205	4.5976815
1564306200	4.67600009797814	4.6270013
1564306800	4.696999953943413	4.671501
1564307400	4.731999949959662	4.692746
1564308000	4.614999841867221	4.7281637
1564308600	4.540999809820159	4.609813
1564309200	4.435000165878961	4.535026
1564309800	4.59499999590559	4.427994
1564310400	4.520999963858527	4.5895953
1564311000	4.602000420042269	4.5148215
1564311600	4.592999975898307	4.596671
1564312200	4.495000057875048	4.5875735
1564312800	4.441999881793258	4.488564
1564313400	4.294000171810324	4.435058
1564314000	4.435000165878961	4.2858047
1564314600	4.478000241924339	4.427994
1564315200	4.535999759801952	4.4713984
1564315800	4.363999809731631	4.529974
1564316400	4.498000087885972	4.356368
1564317000	4.602000420042269	4.4915934
1564317600	4.662000312038355	4.596671
1564318200	4.43400015587532	4.657341
1564318800	4.620999901889068	4.4269843
1564319400	4.5700000999257515	4.6158795
1564320000	4.601000055927436	4.5643287
1564320600	4.543000183938632	4.59566
1564321200	4.468999797780378	4.537047
1564321800	4.4730001919061335	4.462312
1564322400	4.59499999590559	4.466351
1564323000	4.527000023880373	4.5895953
1564323600	4.552999929863852	4.5208826
1564324200	4.529000043887656	4.54715
1564324800	4.494000047871407	4.522904
1564325400	4.5419998198238	4.4875536
1564326000	4.390999725718751	4.536035
1564326600	4.397999795744239	4.3835993
1564327200	4.501000117896894	4.3906603
1564327800	4.456000021844234	4.494623
1564328400	4.4020001898699945	4.449189
1564329600	4.469999807784019	4.3946967
1564330200	4.374999919771684	4.4633217
1564330800	4.492000027864124	4.3674617
1564331400	4.501999773789345	4.485534
1564332000	4.363000153839181	4.4956326
1564332600	4.295000181813965	4.3553596
1564333200	4.456999677736684	4.2868123
1564333800	4.408999905784291	4.450198
1564334400	4.343999963769999	4.401758
1564335000	4.337999903748152	4.3362017
1564335600	4.316000037779237	4.3301525
1564336200	4.379000313897439	4.3079762
1564336800	4.361000133831898	4.371496
1564337400	4.427000085849832	4.3533435
1564338000	4.513000237940588	4.4199214
1564338600	4.539000143924067	4.5067425
1564339200	4.455000011840593	4.5330057
1564339800	4.405000219880917	4.4481792
1564340400	4.534999749798311	4.3977237
1564341000	4.313000361879506	4.528965
1564341600	4.422000035831626	4.3049536
1564342200	4.409999915787933	4.4148746
1564342800	4.321000087797444	4.402767
1564343400	4.23799996571761	4.313016
1564344000	4.333000207841137	4.229393
1564344600	4.389000059822659	4.3251123
1564345200	4.372000243871951	4.3815823
1564345800	4.339000267862984	4.3644366
1564346400	4.171000003696036	4.331161
1564347000	4.313000361879506	4.1619487
1564347600	4.290000131795759	4.3049536
1564348200	4.32700014781929	4.281775
1564348800	4.207000009715926	4.319064
1564349400	4.090000255734676	4.198181
1564350000	4.40799989578065	4.08048
1564350600	4.465000111877004	4.4007497
1564351200	4.274000325848692	4.458274
1564351800	4.353000053802769	4.2656546
1564352400	4.366000183850104	4.3452764
1564353000	4.293000161806682	4.358385
1564353600	4.310999987761032	4.2847977
1564354200	4.2969998477100555	4.302937
1564354800	4.230000239799672	4.2888274
1564355400	4.360000123828257	4.2213383
1564356000	4.330999833722664	4.352335
1564356600	4.25500013577951	4.323096
1564357200	4.26499988170473	4.2465153
1564357800	4.196000253787064	4.2565875
1564358400	4.18400013374337	4.187109
1564359000	4.425000419953741	4.1750317
1564359600	4.204999989708644	4.417903
1564360200	4.136000361790978	4.196168
1564360800	4.120999857625169	4.126737
1564361400	3.977999843549249	4.11165
1564362000	3.91599993154588	3.9679587
1564362600	4.052000229707503	3.9057348
1564363200	4.030000363738589	4.0422864
1564363800	3.980000217667723	4.020182
1564364400	3.878000259629899	3.9699671
1564365000	4.028999999623757	3.867621
1564365600	3.935000121615062	4.0191774
1564366200	4.00400010364392	3.9247987
1564366800	4.033000039638321	3.9940665
1564367400	4.278000011752066	4.023196
1564368000	4.3060002918540174	4.269684
1564368600	4.202999969701361	4.2978983
1564369200	4.31800005778652	4.1941547
1564369800	4.395000119844506	4.3099923
1564370400	4.403999855766085	4.387635
1564371000	4.515999913840321	4.3967137
1564371600	4.466000121880645	4.5097723
1564372200	4.403999855766085	4.459284
1564372800	4.401000179866353	4.3967137
1564373400	4.221000149766902	4.393688
1564374000	4.362000143835539	4.212276
1564374600	4.370999879757119	4.354352
1564375200	4.467000131884287	4.3634276
1564375800	4.328000157822932	4.4602933
1564376400	4.368000203857386	4.3200717
1564377000	4.413000299910047	4.3604016
1564377600	4.23799996571761	4.4057946
1564378200	4.0770001256873405	4.229393
1564378800	4.271999951730218	4.0674114
1564379400	4.243000015735816	4.2636385
1564380000	4.315000027775596	4.2344294
1564380600	4.500000107893253	4.306968
1564381200	4.3240001178083665	4.493613
1564381800	4.2620002058049975	4.3160396
1564382400	4.28200005176663	4.253566
1564383000	4.427000085849832	4.2737136
1564383600	4.351000033795486	4.4199214
1564384200	4.369999869753477	4.3432593
1564384800	4.421000025827985	4.3624177
1564385400	4.377999949782606	4.413866
1564386000	4.3230001078047255	4.370487
1564386600	4.097000325760164	4.315032
1564387200	4.2270002097887485	4.0875173
1564387800	4.043000139674733	4.2183175
1564388400	4.2440000257394574	4.033243
1564389000	4.2440000257394574	4.2354364
1564389600	4.267000255823204	4.2354364
1564390200	4.231999905695764	4.258603
1564390800	4.387000039815377	4.2233515
1564391400	4.35400006380641	4.379565
1564392000	4.381999989797171	4.346284
1564392600	4.462999737758531	4.3745213
1564393200	4.4290001058571145	4.4562545
1564393800	4.369999869753477	4.421939
1564394400	4.359000113824616	4.3624177
1564395000	4.38000032390108	4.351326
1564395600	4.196000253787064	4.372504
1564396200	4.347000347892113	4.187109
1564396800	4.454000001836952	4.339227
1564397400	4.40799989578065	4.4471703
1564398000	4.474000201909774	4.4007497
1564398600	4.372000243871951	4.46736
1564399200	4.413999955802497	4.3644366
1564399800	4.3490000137882046	4.406803
1564400400	4.384000009804454	4.3412433
1564401000	4.4109999257915735	4.3765388
1564401600	4.329000167826573	4.403776
1564402200	4.33599988374087	4.32108
1564402800	4.614999841867221	4.3281364
1564403400	4.408999905784291	4.609813
1564404000	4.044000149678374	4.401758
1564404600	4.191999859661308	4.0342484
1564405200	4.519999953854885	4.1830816
1564405800	4.488999997853201	4.513812
1564406400	4.399000159859071	4.4825053
1564407000	4.280000385870538	4.39167
1564407600	4.269000275830486	4.2716994
1564408200	4.297999857713697	4.2606173
1564408800	4.169999993692395	4.289835
1564409400	4.151000157734404	4.160942
1564410000	4.1999999396904375	4.1418257
1564410600	4.290999787688209	4.191135
1564411200	4.263000215808639	4.282782
1564411800	4.074000095676418	4.254573
1564412400	4.251000095764946	4.0643964
1564413000	4.258999821682884	4.242486
1564413600	3.948999907554847	4.2505445
1564414200	3.79000008753186	3.9388485
1564414800	3.989000307700493	3.7794235
1564416000	3.7860000475172955	3.9790041
1564416600	3.6210001674724612	3.7754164
1564417200	3.4830002034147474	3.610307
1564417800	3.424999977314752	3.4724643
1564418400	3.8180000135226213	3.4145973
1564419000	3.838000213595444	3.807476
1564419600	4.08599986160892	3.82752
1564420200	3.802999863468004	4.0764585
1564420800	4.18400013374337	3.7924466
1564421400	4.334000217844778	4.1750317
1564422000	4.243000015735816	4.32612
1564422600	3.997000033618431	4.2344294
1564423200	4.208000373830758	3.9870367
1564423800	4.285000081777553	4.199188
1564424400	4.113000131707231	4.2767363
1564425000	4.173999679595768	4.1036053
1564425600	4.223000169774184	4.1649675
1564426200	4.192999869664949	4.2142897
1564426800	4.113000131707231	4.184089
1564427400	4.275000335852333	4.1036053
1564428000	4.260000185797716	4.2666616
1564428600	4.295000181813965	4.2515507
1564429200	4.002000083636637	4.2868123
1564429800	4.018000243694895	3.9920583
1564430400	4.25500013577951	4.008128
1564431000	4.236999955713969	4.2465153
1564431600	4.204999989708644	4.228387
1564432200	4.284000071773912	4.196168
1564432800	4.340000277866626	4.275729
1564433400	4.353000053802769	4.3321695
1564434000	4.248000065754022	4.3452764
1564434600	4.258999821682884	4.239465
1564435200	4.256000145783151	4.2505445
1564435800	4.188000173757935	4.247522
1564436400	4.153999833634136	4.179057
1564437000	4.043000139674733	4.144844
1564437600	4.269999931722936	4.033243
1564438200	4.224999835670276	4.2616253
1564438800	4.321000087797444	4.2163033
1564439400	4.258999821682884	4.313016
1564440000	4.142000421812824	4.2505445
1564440600	4.132999977668863	4.132772
1564441200	4.145000097712557	4.123719
1564441800	4.0850002057164705	4.1357894
1564442400	4.272999961733859	4.0754538
1564443000	4.137000017683428	4.264647
1564443600	4.191999859661308	4.127743
1564444200	4.169000337799944	4.1830816
1564444800	4.162000267774457	4.159936
1564445400	4.027999989620116	4.1528926
1564446000	4.173000023703318	4.018173
1564446600	4.153999833634136	4.1639614
1564447200	4.222000159770543	4.144844
1564447800	4.168000327796303	4.213283
1564448400	4.329999823719023	4.15893
1564449000	4.122000221740001	4.3220873
1564449600	3.9030001556097367	4.1126556
1564450200	4.096000315756522	3.8926945
1564450800	4.205999999712285	4.086512
1564451400	4.057000279725709	4.1971745
1564452000	4.020999919594628	4.047311
1564452600	4.152000167738045	4.011142
1564453200	4.127999927650658	4.142832
1564453800	4.181000457843638	4.1186895
1564454400	4.045000159682015	4.1720123
1564455000	4.133999987672504	4.0352526
1564455600	4.144000087708916	4.124725
1564456200	4.166999963681471	4.1347837
1564456800	4.019999909590987	4.157923
1564457400	3.8980001055915308	4.0101366
1564458000	3.8280001135590327	3.887679
1564458600	3.980000217667723	3.8174975
1564459200	4.026999979616474	3.9699671
1564459800	3.9660000776167466	4.0171685
1564460400	3.974999813538326	3.9559124
1564461000	3.932000091604139	3.964947
1564461600	4.11200012170359	3.9217882
1564462200	4.091999921630767	4.1025996
1564462800	4.074000095676418	4.08249
1564463400	3.865000129582564	4.0643964
1564464000	3.7699998874590372	3.8545856
1564464600	3.878999915522349	3.7593913
1564465200	4.126999917647016	3.8686237
1564465800	3.894000065576966	4.1176844
1564466400	4.162000267774457	3.8836675
1564467000	4.234000279814237	4.1528926
1564467600	4.208000373830758	4.225366
1564468200	4.064000349751197	4.199188
1564468800	3.9370001416223444	4.054346
1564469400	3.8080002675974005	3.926806
1564470000	3.920999981564086	3.7974565
1564470600	4.051000219703862	3.9107513
1564471200	4.080000155698264	4.0412817
1564471800	4.136000361790978	4.070427
1564472400	4.246000045746739	4.126737
1564473000	4.355000073810052	4.23745
1564473600	3.784000027510013	4.347293
1564474200	4.56800007991847	3.7734132
1564474800	4.3759999297753245	4.5623064
1564475400	4.493000037867765	4.36847
1564476000	4.392000089833583	4.4865437
1564476600	4.441999881793258	4.3846087
1564477200	4.390000069826301	4.435058
1564477800	4.315000027775596	4.382591
1564478400	4.303999917735544	4.306968
1564479000	4.173000023703318	4.2958817
1564479600	4.190000193765218	4.1639614
1564480200	4.183000123739729	4.18107
1564480800	4.218000119755978	4.1740246
1564482000	4.26499988170473	4.2092557
1564482600	4.257999811679242	4.2565875
1564483200	4.10400004167446	4.2495365
1564483800	4.113000131707231	4.094555
1564484400	4.06899969154702	4.1036053
1564485000	4.122000221740001	4.0593705
1564485600	4.0320000296346805	4.1126556
1564486200	4.0760001156837	4.0221915
1564486800	4.06899969154702	4.0664062
1564487400	4.191999859661308	4.0593705
1564488000	4.054999905607236	4.1830816
1564488600	4.109000445803858	4.0453014
1564489200	4.059999955625441	4.099583
1564489800	4.145000097712557	4.0503254
1564490400	4.231999905695764	4.1357894
1564491000	4.1380000276870685	4.2233515
1564491600	4.190000193765218	4.1287484
1564492200	4.086999871612561	4.18107
1564492800	4.057000279725709	4.077463
1564493400	4.04000010966381	4.047311
1564494000	3.908000205627942	4.030229
1564494600	3.926000031582292	3.89771
1564495200	4.216000099748696	3.9157684
1564495800	4.351000033795486	4.2072415
1564496400	4.382999999800813	4.3432593
1564497000	4.230999895692122	4.3755307
1564497600	4.368999859749836	4.222345
1564498200	4.2259998456739165	4.36141
1564498800	4.3049999277391855	4.21731
1564499400	4.363999809731631	4.2968903
1564500000	4.186999809643103	4.356368
1564500600	4.241000349839725	4.17805
1564501200	4.235000289817878	4.232415
1564501800	4.368000203857386	4.2263737
1564502400	4.110000101696308	4.3604016
1564503000	4.352000397910319	4.1005883
1564503600	4.250000085761304	4.344268
1564504200	4.423999701727717	4.241479
1564504800	4.145000097712557	4.416893
1564505400	4.202000313808911	4.1357894
1564506000	4.195000243783423	4.193148
1564506600	3.9770001876567993	4.1861033
1564507200	4.074999751568868	3.9669554
1564507800	4.087999881616202	4.065401
1564508400	4.4120002899064055	4.0784693
1564509000	4.328000157822932	4.4047856
1564509600	4.271999951730218	4.3200717
1564510200	4.215000089745055	4.2636385
1564510800	4.2170001097523375	4.206236
1564511400	4.1639999336705475	4.208249
1564512000	4.136000361790978	4.1549044
1564512600	4.09499995164169	4.126737
1564513200	4.151000157734404	4.085506
1564513800	4.216000099748696	4.1418257
1564514400	4.224999835670276	4.2072415
1564515000	4.210000039726849	4.2163033
1564515600	4.169999993692395	4.201202
1564516200	4.140999703586801	4.160942
1564516800	4.294000171810324	4.1317663
1564517400	4.097000325760164	4.2858047
1564518000	4.098999991656255	4.0875173
1564518600	4.335000227848419	4.089528
1564519200	4.508999843814832	4.3271284
1564519800	4.4290001058571145	4.5027018
1564520400	4.456000021844234	4.421939
1564521000	4.396999785740597	4.449189
1564521600	4.196000253787064	4.389652
1564522200	4.326000137815649	4.187109
1564522800	4.258999821682884	4.318056
1564524000	4.313000361879506	4.2505445
1564524600	4.2259998456739165	4.3049536
1564525200	4.185000143747011	4.21731
1564525800	4.169000337799944	4.1760373
1564526400	4.246000045746739	4.159936
1564527000	4.171000003696036	4.23745
1564527600	4.269999931722936	4.1619487
1564528200	4.272999961733859	4.2616253
1564528800	4.285999737670004	4.264647
1564529400	4.113000131707231	4.2777443
1564530000	4.071000065665494	4.1036053
1564530600	4.171000003696036	4.061381
1564531200	4.293000161806682	4.1619487
1564531800	4.168000327796303	4.2847977
1564532400	4.119000191729078	4.15893
1564533000	4.215000089745055	4.1096387
1564533600	4.224000179777826	4.206236
1564534200	4.185000143747011	4.2152963
1564534800	4.146000107716198	4.1760373
1564535400	4.084000195712829	4.1367955
1564536000	4.020999919594628	4.0744486
1564536600	4.1380000276870685	4.011142
1564537200	3.9650000676131056	4.1287484
1564537800	4.0419997755599	3.9549081
1564538400	3.9519999375657706	4.032238
1564539000	3.948999907554847	3.9418592
1564539600	3.959000007591259	3.9388485
1564540200	3.9370001416223444	3.9488854
1564540800	3.858000059557076	3.926806
1564541400	4.1560002077526095	3.8475678
1564542000	4.232999915699405	4.1468563
1564542600	4.247000409861572	4.224359
1564543200	4.355000073810052	4.238457
1564543800	4.303999917735544	4.347293
1564544400	4.353000053802769	4.2958817
1564545000	4.241000349839725	4.3452764
1564545600	4.30000023183217	4.232415
1564546200	4.171000003696036	4.2918515
1564546800	4.1910002037688585	4.1619487
1564547400	4.096000315756522	4.1820765
1564548000	4.1910002037688585	4.086512
1564548600	4.20100030380527	4.1820765
1564549200	4.381999989797171	4.192142
1564549800	4.239999985724893	4.3745213
1564550400	4.3759999297753245	4.231408
1564551000	4.3490000137882046	4.36847
1564551600	4.232999915699405	4.3412433
1564552200	4.124000241747284	4.224359
1564552800	3.9280000515895743	4.1146674
1564553400	3.830000133566315	3.917775
1564554000	4.166999963681471	3.8195016
1564554600	4.43400015587532	4.157923
1564555200	4.25500013577951	4.4269843
1564555800	4.186999809643103	4.2465153
1564556400	4.197000263790706	4.17805
1564557000	4.571000109929393	4.1881156
1564557600	4.465000111877004	4.5653377
1564558200	4.285000081777553	4.458274
1564558800	4.329999823719023	4.2767363
1564559400	4.374999919771684	4.3220873
1564560000	4.21100004973049	4.3674617
1564560600	4.399000159859071	4.202208
1564561200	4.507000177918742	4.39167
1564561800	4.431000125864396	4.500683
1564562400	4.329000167826573	4.423957
1564563000	4.4020001898699945	4.32108
1564563600	4.336999893744511	4.3946967
1564564200	4.317000047782879	4.329144
1564564800	4.393000099837224	4.308984
1564565400	4.348000003784564	4.3856173
1564566000	4.369999869753477	4.3402343
1564566600	4.372000243871951	4.3624177
1564567200	4.269000275830486	4.3644366
1564567800	4.301000241835812	4.2606173
1564568400	4.2790000217557065	4.292859
1564569000	4.471000171898852	4.2706914
1564569600	4.382999999800813	4.4643316
1564570200	4.195000243783423	4.3755307
1564570800	4.333000207841137	4.1861033
1564571400	4.218000119755978	4.3251123
1564572000	4.257999811679242	4.2092557
1564572600	4.376999939778965	4.2495365
1564573200	4.13099995766158	4.369479
1564573800	4.207000009715926	4.1217074
1564574400	4.137000017683428	4.198181
1564575000	4.1649999436741885	4.127743
1564575600	4.176000053714241	4.155911
1564576200	4.153999833634136	4.1669803
1564576800	4.124000241747284	4.144844
1564577400	4.035999715538054	4.1146674
1564578000	4.0670000256509296	4.0262094
1564578600	4.080000155698264	4.0573606
1564579200	4.11200012170359	4.070427
1564579800	4.034000049641962	4.1025996
1564580400	3.982000237675005	4.0242004
1564581000	3.8390002235990854	3.9719748
1564582800	4.039000099660169	3.8285224
1564583400	4.321000087797444	4.029224
1564584000	4.32700014781929	4.313016
1564584600	4.401000179866353	4.319064
1564585200	4.435000165878961	4.393688
1564585800	4.399000159859071	4.427994
1564586400	4.48799998784956	4.39167
1564587000	4.309999977757391	4.481495
1564587600	4.284000071773912	4.301929
1564588200	4.334000217844778	4.275729
1564588800	4.265999891708371	4.32612
1564589400	4.2969998477100555	4.257595
1564590000	4.15700021775625	4.2888274
1564590600	4.168000327796303	4.1478624
1564591200	4.197999919683156	4.15893
1564591800	4.263999871701089	4.1891217
1564592400	4.1560002077526095	4.25558
1564593000	4.005000113647561	4.1468563
1564593600	4.230999895692122	3.9950712
1564594200	4.008999799550934	4.222345
1564594800	4.091000265738317	3.9990878
1564595400	3.9600000175948997	4.0814853
1564596000	3.953999957573053	3.949889
1564596600	3.857000049553435	3.9438667
1564597200	4.021999929598269	3.846565
1564597800	3.8499999795279467	4.0121455
1564598400	3.7030002795486534	3.8395479
1564599000	3.8670001495898463	3.69232
1564599600	3.302000163311655	3.8565917
1564600200	3.2330001812827978	3.2920053
1564600800	3.015000125156174	3.2233071
1564601400	3.035000325228997	3.0065832
1564602000	2.9070001070965032	3.0264468
1564602600	2.5320000738985793	2.899381
1564603200	2.9479999860790036	2.5278327
1564603800	3.758000121526534	2.940066
1564604400	3.9849999135747374	3.747375
1564605000	4.028999999623757	3.974987
1564605600	3.96900010762767	4.0191774
1564606200	3.9719997835274024	3.9589233
1564606800	4.101000011663538	3.9619353
1564607400	4.330999833722664	4.0915384
1564608000	4.10400004167446	4.323096
1564608600	4.176000053714241	4.094555
1564609200	4.2259998456739165	4.1669803
1564609800	4.257999811679242	4.21731
1564610400	4.251000095764946	4.2495365
1564611000	4.495999713767498	4.242486
1564611600	4.3240001178083665	4.4895735
1564612200	4.260000185797716	4.3160396
1564612800	4.429999761749564	4.2515507
1564613400	4.20100030380527	4.4229474
1564614000	4.4380001958898845	4.192142
1564614600	4.497000431993521	4.431021
1564615200	4.326000137815649	4.4905844
1564615800	4.2620002058049975	4.318056
1564616400	4.153999833634136	4.253566
1564617000	4.183000123739729	4.144844
1564617600	4.263000215808639	4.1740246
1564618200	4.3579997497097835	4.254573
1564618800	4.175000397821791	4.3503175
1564619400	4.368999859749836	4.165974
1564620000	4.329000167826573	4.36141
1564620600	4.341999943762716	4.32108
1564621200	4.3230001078047255	4.334185
1564621800	4.38099997979353	4.315032
1564622400	4.2270002097887485	4.3735127
1564623000	4.294000171810324	4.2183175
1564623600	4.553999939867493	4.2858047
1564624200	4.534999749798311	4.54816
1564624800	4.432000135868037	4.528965
1564625400	4.384000009804454	4.424966
1564626000	4.3140000177719555	4.3765388
1564626600	4.448999951818746	4.3059607
1564627200	4.25500013577951	4.442123
1564627800	4.1999999396904375	4.2465153
1564628400	4.331999843726305	4.191135
1564629000	4.269000275830486	4.324104
1564629600	4.4200000158243435	4.2606173
1564630200	4.258999821682884	4.412857
1564630800	4.1820001137360885	4.2505445
1564631400	4.415999975809779	4.173019
1564632000	4.535999759801952	4.4088206
1564632600	4.547999879845647	4.529974
1564633200	4.474000201909774	4.542098
1564633800	4.477000231920698	4.46736
1564634400	4.4120002899064055	4.4703894
1564635000	4.382999999800813	4.4047856
1564635600	4.405000219880917	4.3755307
1564636200	4.485999967842277	4.3977237
1564636800	4.506000167915101	4.4794765
1564637400	4.342999953766357	4.499673
1564638000	4.278000011752066	4.3351936
1564638600	4.168000327796303	4.269684
1564639200	4.336999893744511	4.15893
1564639800	4.196000253787064	4.329144
1564640400	4.396999785740597	4.187109
1564641000	4.320000077793802	4.389652
1564641600	4.477000231920698	4.312008
1564642200	4.545000203945914	4.4703894
1564642800	4.263999871701089	4.539067
1564643400	4.293000161806682	4.25558
1564644000	4.3500000237918455	4.2847977
1564644600	4.263000215808639	4.342251
1564645200	4.394000109840865	4.254573
1564645800	4.581999865858254	4.386626
1564646400	4.579000189958522	4.5764546
1564647000	4.633000021932762	4.5734234
1564647600	4.374000263879233	4.628012
1564648200	4.3500000237918455	4.366453
1564648800	4.474000201909774	4.342251
1564649400	4.435999821771411	4.46736
1564650000	4.556000313985967	4.4290023
1564650600	4.5260000138767325	4.550181
1564651200	4.1999999396904375	4.519872
1564654200	4.490000007856842	4.191135
1564654800	4.46100007186244	4.4835153
1564655400	4.506000167915101	4.4542356
1564656000	4.4469999318114635	4.499673
1564656600	4.56800007991847	4.440105
1564657200	4.505000157911459	4.5623064
1564657800	4.557999979882058	4.498663
1564658400	4.610000145960207	4.552202
1564659000	4.574999795832766	4.6047583
1564659600	4.5260000138767325	4.5693803
1564660200	4.474000201909774	4.519872
1564660800	4.462000081866081	4.46736
1564661400	4.402999845762444	4.4552455
1564662000	4.368000203857386	4.395705
1564662600	4.393000099837224	4.3604016
1564663200	4.2620002058049975	4.3856173
1564663800	4.341999943762716	4.253566
1564664400	3.980000217667723	4.334185
1564665000	3.749000031493764	3.9699671
1564665600	3.6760000094503424	3.7383635
1564666200	3.613000087443332	3.6653068
1564666800	3.5340000053780636	3.6023097
1564667400	3.586000171456212	3.52338
1564668000	3.4149998772783405	3.5753257
1564668600	3.34200020934611	3.404624
1564669200	3.178999995197367	3.331854
1564669800	3.1230001432158447	3.169578
1564670400	3.2650001472881236	3.113892
1564671000	4.242000005732175	3.255161
1564671600	4.446000275919014	4.233422
1564672200	4.462999737758531	4.439096
1564672800	4.396999785740597	4.4562545
1564673400	4.263000215808639	4.389652
1564674000	4.1999999396904375	4.254573
1564674600	4.251000095764946	4.191135
1564675800	4.230000239799672	4.242486
1564676400	4.263000215808639	4.2213383
1564677000	4.210000039726849	4.254573
1564677600	4.3240001178083665	4.201202
1564678200	4.297999857713697	4.3160396
1564678800	4.02299993960191	4.289835
1564679400	4.248000065754022	4.01315
1564680000	4.202000313808911	4.239465
1564680600	4.3060002918540174	4.193148
1564681200	4.290999787688209	4.2978983
1564681800	4.359000113824616	4.282782
1564682400	3.9419998375293592	4.351326
1564683000	4.193999879668591	3.931823
1564683600	4.275999991744783	4.1850953
1564684200	4.337999903748152	4.267669
1564684800	4.051000219703862	4.3301525
1564685400	4.195000243783423	4.0412817
1564686000	3.934000111611421	4.1861033
1564686600	3.6289998933903997	3.9237952
1564687200	3.583000141445289	3.6183045
1564687800	3.6570001734923516	3.5723276
1564688400	4.1639999336705475	3.6463032
1564689000	4.140000047694351	4.1549044
1564689600	3.892000045569684	4.1307597
1564690200	3.6790000394612656	3.881661
1564690800	3.5259999253489345	3.6683083
1564691400	3.6910001595049597	3.515391
1564692000	3.783000017506372	3.6803133
1564692600	4.114999797603322	3.772412
1564693200	4.044000149678374	4.1056156
1564693800	4.23799996571761	4.0342484
1564694400	4.107999727577834	4.229393
1564695000	4.017000233691254	4.0985765
1564695600	4.048999845585389	4.0071235
1564696200	4.28200005176663	4.0392714
1564696800	4.572000119933034	4.2737136
1564697400	4.60400008593836	4.566349
1564698000	4.513000237940588	4.5986924
1564698600	4.382999999800813	4.5067425
1564699200	4.331999843726305	4.3755307
1564699800	4.399000159859071	4.324104
1564700400	4.263000215808639	4.39167
1564701000	4.370999879757119	4.254573
1564701600	4.290999787688209	4.3634276
1564702200	4.346000337888472	4.282782
1564702800	4.295000181813965	4.3382187
1564703400	4.421000025827985	4.2868123
1564704000	4.348000003784564	4.413866
1564704600	4.405000219880917	4.3402343
1564705200	4.426000075846191	4.3977237
1564705800	4.414999965806138	4.4189115
1564706400	4.339000267862984	4.4078116
1564707000	4.368999859749836	4.331161
1564707600	4.394000109840865	4.36141
1564708200	4.343999963769999	4.386626
1564708800	4.591999965894666	4.3362017
1564709400	4.421000025827985	4.586563
1564710000	4.482999937831354	4.413866
1564710600	4.4730001919061335	4.476447
1564711200	4.777000046012323	4.466351
1564711800	4.696999953943413	4.773715
1564712400	4.485999967842277	4.692746
1564713000	4.480999917824072	4.4794765
1564713600	4.500000107893253	4.4744277
1564714200	4.510000207929665	4.493613
1564714800	4.456000021844234	4.5037127
1564715400	4.507000177918742	4.449189
1564716000	4.5260000138767325	4.500683
1564716600	4.428000095853473	4.519872
1564717200	4.530000408002488	4.42093
1564717800	4.435999821771411	4.523914
1564718400	4.495999713767498	4.4290023
1564719000	4.524000347980641	4.4895735
1564719600	4.533000083902221	4.517853
1564720200	4.393000099837224	4.526944
1564720800	4.4640004559845545	4.3856173
1564721400	4.4469999318114635	4.4572654
1564722000	4.280000385870538	4.440105
1564722600	4.190000193765218	4.2716994
1564723200	4.124000241747284	4.18107
1564723800	4.280000385870538	4.1146674
1564724400	4.22800021979239	4.2716994
1564725000	4.258999821682884	4.2193246
1564725600	4.275999991744783	4.2505445
1564726200	4.219999785652069	4.267669
1564726800	4.230000239799672	4.2112684
1564727400	4.235000289817878	4.2213383
1564728000	4.478000241924339	4.2263737
1564728600	4.293000161806682	4.4713984
1564729200	4.196000253787064	4.2847977
1564729800	4.416999985813421	4.187109
1564730400	4.188000173757935	4.40983
1564731000	4.035999715538054	4.179057
1564731600	4.329000167826573	4.0262094
1564732200	4.052000229707503	4.32108
1564732800	3.9100002256352244	4.0422864
1564733400	3.7789999774918073	3.8997164
1564734000	4.1300003017691305	3.7684052
1564734600	4.092999931634409	4.120702
1564735200	4.1290002917654895	4.083496
1564735800	4.001000073632996	4.1196957
1564736400	4.1910002037688585	3.9910538
1564737000	4.196000253787064	4.1820765
1564737600	4.317000047782879	4.187109
1564738200	4.574999795832766	4.308984
1564738800	4.486999977845919	4.5693803
1564739400	4.571000109929393	4.480486
1564740000	4.6670000079453695	4.5653377
1564740600	4.573000129936675	4.6623974
1564741200	4.616000205982053	4.56736
1564741800	4.718000164019878	4.610824
1564742400	4.772999651886567	4.713995
1564743000	4.785999781933902	4.769665
1564743600	4.333000207841137	4.7828274
1564744200	4.202999969701361	4.3251123
1564744800	4.34499997377364	4.1941547
1564745400	4.257999811679242	4.3372097
1564746000	4.295000181813965	4.2495365
1564746600	4.486999977845919	4.2868123
1564747200	4.572000119933034	4.480486
1564747800	4.545000203945914	4.566349
1564748400	4.513000237940588	4.539067
1564749000	4.479999907820431	4.5067425
1564749600	4.474000201909774	4.4734178
1564750200	4.379000313897439	4.46736
1564750800	4.530000408002488	4.371496
1564751400	4.543000183938632	4.523914
1564752000	4.591999965894666	4.537047
1564752600	4.545000203945914	4.586563
1564753200	4.484000301946186	4.539067
1564753800	4.493000037867765	4.4774575
1564754400	4.455000011840593	4.4865437
1564755000	4.357000093817334	4.4481792
1564755600	4.4380001958898845	4.3493094
1564756200	4.353000053802769	4.431021
1564756800	4.442999891796899	4.3452764
1564757400	4.369999869753477	4.4360676
1564758000	4.413999955802497	4.3624177
1564758600	4.370999879757119	4.406803
1564759200	4.528000033884014	4.3634276
1564759800	4.638000071950968	4.5218925
1564760400	4.56899973581092	4.6330686
1564761000	4.4290001058571145	4.5633163
1564761600	4.393000099837224	4.421939
1564762200	4.408999905784291	4.3856173
1564762800	4.38099997979353	4.401758
1564763400	4.212000059734131	4.3735127
1564764000	4.4910003719716745	4.203215
1564764600	4.341999943762716	4.484525
1564765200	4.3759999297753245	4.334185
1564765800	4.370999879757119	4.36847
1564766400	4.309999977757391	4.3634276
1564767000	4.352000397910319	4.301929
1564767600	4.280000385870538	4.344268
1564768200	4.263000215808639	4.2716994
1564768800	4.214000433852605	4.254573
1564769400	4.183000123739729	4.2052293
1564770000	4.315000027775596	4.1740246
1564770600	4.105000051678102	4.306968
1564771200	4.249000075757663	4.095561
1564771800	4.263000215808639	4.2404714
1564772400	4.356000083813693	4.254573
1564773000	4.474000201909774	4.3483014
1564773600	4.263000215808639	4.46736
1564774200	4.401000179866353	4.254573
1564774800	4.1199998476215285	4.393688
1564775400	4.2170001097523375	4.1106443
1564776000	4.257999811679242	4.208249
1564776600	4.216000099748696	4.2495365
1564777200	4.241000349839725	4.2072415
1564777800	3.9980000436220724	4.232415
1564778400	4.140999703586801	3.988041
1564779000	4.197999919683156	4.1317663
1564779600	4.166999963681471	4.1891217
1564780200	4.172000013699677	4.157923
1564780800	4.250000085761304	4.162955
1564781400	4.18400013374337	4.241479
1564782000	4.1910002037688585	4.1750317
1564782600	4.257000155786792	4.1820765
1564783200	4.2620002058049975	4.2485294
1564783800	4.116000161718155	4.253566
1564784400	4.205999999712285	4.106622
1564785000	4.18400013374337	4.1971745
1564785600	4.326000137815649	4.1750317
1564786200	4.272999961733859	4.318056
1564786800	4.3850003739192855	4.264647
1564787400	4.502999783792986	4.377548
1564788000	4.401000179866353	4.4966426
1564788600	4.468000141887928	4.393688
1564789200	4.435999821771411	4.4613028
1564789800	4.428000095853473	4.4290023
1564790400	4.236000299821519	4.42093
1564791000	4.359000113824616	4.22738
1564791600	4.399000159859071	4.351326
1564792200	4.406000229884559	4.39167
1564792800	4.38000032390108	4.398732
1564793400	4.416999985813421	4.372504
1564794000	4.431000125864396	4.40983
1564794600	4.5419998198238	4.423957
1564795200	4.402999845762444	4.536035
1564795800	4.3670001938537455	4.395705
1564796400	4.485999967842277	4.3593936
1564797000	4.488999997853201	4.4794765
1564797600	4.427000085849832	4.4825053
1564798200	4.506000167915101	4.4199214
1564798800	4.513999893833039	4.499673
1564799400	4.527000023880373	4.5077524
1564800000	4.548999889849288	4.5208826
1564800600	4.414999965806138	4.543108
1564801200	4.497000431993521	4.4078116
1564801800	4.374000263879233	4.4905844
1564802400	4.423999701727717	4.366453
1564803000	4.562000019896622	4.416893
1564803600	4.315000027775596	4.5562434
1564804200	4.10400004167446	4.306968
1564804800	4.113999787599681	4.094555
1564805400	4.28200005176663	4.104611
1564806000	5.039000188187966	4.2737136
1565313000	5.041999864087699	5.039247
1565313600	5.0189999881151435	5.04229
1565314200	5.0189999881151435	5.01896
1565314800	5.017000322219052	5.01896
1565315400	5.02500004813699	5.0169315
1565316000	5.008999888078732	5.025046
1565316600	5.01599995810422	5.0088177
1565317200	4.999000142153511	5.0159173
1565317800	5.019999998118784	4.998676
1565318400	5.034000138169761	5.0199733
1565319000	5.040000198191607	5.0341744
1565319600	5.061999710049331	5.0402617
1565320200	5.07800022421878	5.06258
1565320800	5.073999830093024	5.078814
1565321400	5.072000164196933	5.0747557
1565322000	5.067999770071177	5.0727253
1565322600	5.065000094171445	5.0686674
1565323200	5.081999910122153	5.0656238
1565323800	5.093000020162206	5.082872
1565324400	5.080999900118512	5.094035
1565325000	5.087999970144001	5.081857
1565325600	5.080999900118512	5.088961
1565326200	5.070000144189651	5.081857
1565326800	5.073999830093024	5.0706964
1565327400	5.07800022421878	5.0747557
1565328000	5.079000234222421	5.078814
1565328600	5.087999970144001	5.0798287
1565329200	5.089000334258833	5.088961
1565329800	5.087999970144001	5.0899754
1565330400	5.093000020162206	5.088961
1565331000	5.091000000154923	5.094035
1565331600	5.091000000154923	5.092004
1565332200	5.089000334258833	5.092004
1565332800	5.0900003442624735	5.0899754
1565333400	5.083000274236985	5.0909905
1565334000	5.079000234222421	5.0838876
1565334600	5.07800022421878	5.0798287
1565335200	5.068999780074819	5.078814
1565335800	5.068999780074819	5.069682
1565336400	5.067999770071177	5.069682
1565337000	5.070000144189651	5.0686674
1565337600	5.073999830093024	5.0706964
1565338200	5.074999840096665	5.0747557
1565338800	5.0189999881151435	5.0757694
1565340000	5.017000322219052	5.01896
1565340600	5.00699986807145	5.0169315
1565341200	5.01599995810422	5.006789
1565341800	5.034999794062211	5.0159173
1565342400	5.030000098155196	5.0351896
1565343000	5.035999804065852	5.030118
1565343600	5.05100030823166	5.036204
1565344200	5.05199996412411	5.0514207
1565344800	5.056000358249865	5.0524354
1565345400	5.059000034149598	5.056493
1565346000	5.0640000841678035	5.059536
1565346600	5.067999770071177	5.064609
1565347200	5.072000164196933	5.0686674
1565347800	5.0640000841678035	5.0727253
1565348400	5.067999770071177	5.064609
1565349000	5.065000094171445	5.0686674
1565349600	5.067000114178727	5.0656238
1565350200	5.065000094171445	5.067653
1565350800	5.070000144189651	5.0656238
1565351400	5.073000174200574	5.0706964
1565352000	5.072000164196933	5.073741
1565352600	5.066000104175086	5.0727253
1565353200	5.043000228202531	5.066638
1565353800	5.043000228202531	5.0433044
1565354400	5.05199996412411	5.0433044
1565355000	5.05100030823166	5.0524354
1565355600	5.058000024145957	5.0514207
1565356200	5.060000044153239	5.0585217
1565356800	5.056000358249865	5.0605516
1565357400	5.067999770071177	5.056493
1565358000	5.071000154193292	5.0686674
1565358600	5.063000428275354	5.071712
1565359200	5.076000204211497	5.063596
1565359800	5.073999830093024	5.076785
1565360400	5.0640000841678035	5.0747557
1565361000	5.046999914105904	5.064609
1565361600	5.052999974127751	5.0473623
1565362200	5.056000358249865	5.053449
1565362800	5.05199996412411	5.056493
1565363400	5.040000198191607	5.0524354
1565364000	5.02500004813699	5.0402617
1565364600	5.046999914105904	5.025046
1565365200	5.054999994135033	5.0473623
1565365800	5.012000272200846	5.055478
1565366400	5.008999888078732	5.011861
1565367000	5.008999888078732	5.0088177
1565367600	4.991000062124382	5.0088177
1565368200	5.007999878075091	4.990563
1565368800	4.9930000821316645	5.0078034
1565369400	4.979000296191879	4.992591
1565370000	4.99800013214987	4.9783936
1565370600	4.961000116126339	4.997662
1565371200	4.959000096119056	4.9601426
1565371800	4.97999995208433	4.9581146
1565372400	5.00699986807145	4.979408
1565373000	5.007999878075091	5.006789
1565373600	5.01599995810422	5.0078034
1565374200	5.022000018126066	5.0159173
1565374800	5.022000018126066	5.022002
1565375400	5.019999998118784	5.022002
1565376000	5.014999948100579	5.0199733
1565376600	5.014999948100579	5.0149026
1565377200	5.006000212178999	5.0149026
1565377800	5.005000202175358	5.005775
1565378400	5.012000272200846	5.0047617
1565379000	5.012000272200846	5.011861
1565379600	5.021000008122425	5.011861
1565380200	4.9930000821316645	5.020989
1565380800	4.975999912069764	4.992591
1565381400	4.973999892062483	4.9753513
1565382000	4.98999969800955	4.9733243
1565382600	4.995000102138946	4.989548
1565383200	4.99800013214987	4.994619
1565383800	5.002999828056884	4.997662
1565384400	4.982999982095253	5.0027323
1565385000	5.008999888078732	4.9824495
1565385600	5.012999928093296	5.0088177
1565386200	5.022999674018517	5.012874
1565386800	5.027000068144273	5.0230165
1565387400	5.0189999881151435	5.027075
1565388000	5.030000098155196	5.01896
1565388600	5.026000058140631	5.030118
1565389200	5.027000068144273	5.0260606
1565389800	5.02500004813699	5.027075
1565390400	5.028999734040363	5.025046
1565391000	5.019999998118784	5.0291023
1565391600	5.01599995810422	5.0199733
1565392200	5.019999998118784	5.0159173
1565392800	5.004000192171717	5.0199733
1565393400	4.940999916053515	5.0037465
1565394000	4.927000130113731	4.9398665
1565394600	4.920000060088243	4.925675
1565395200	4.934999856031669	4.918579
1565395800	4.921000070091884	4.933785
1565396400	4.965000156140904	4.919593
1565397000	4.979000296191879	4.964198
1565397600	5.006000212178999	4.9783936
1565398200	4.997000122146229	5.005775
1565398800	5.002999828056884	4.9966474
1565399400	4.988000032113459	5.0027323
1565400000	4.978000286188238	4.987521
1565400600	4.997000122146229	4.9773803
1565401200	5.001000162160794	4.9966474
1565401800	4.99800013214987	5.0007043
1565402400	5.005000202175358	4.997662
1565403000	5.005000202175358	5.0047617
1565403600	4.995000102138946	5.0047617
1565404200	4.995000102138946	4.994619
1565404800	4.986000012106176	4.994619
1565405400	4.9890000421171	4.985492
1565406000	4.9930000821316645	4.9885345
1565406600	4.988000032113459	4.992591
1565407200	4.969999852047918	4.987521
1565407800	4.975999912069764	4.9692683
1565408400	4.978000286188238	4.9753513
1565409000	4.987000022109817	4.9773803
1565409600	4.9930000821316645	4.9865065
1565410200	4.99800013214987	4.992591
1565410800	5.018000332222693	4.997662
1565411400	5.02500004813699	5.017946
1565412000	5.034000138169761	5.025046
1565412600	5.005000202175358	5.0341744
1565413200	5.017000322219052	5.0047617
1565413800	5.05199996412411	5.0169315
1565414400	5.035999804065852	5.0524354
1565415000	5.046999914105904	5.036204
1565415600	5.054999994135033	5.0473623
1565416200	5.054999994135033	5.055478
1565416800	5.073999830093024	5.055478
1565417400	5.074999840096665	5.0747557
1565418000	5.061000054156881	5.0757694
1565418600	5.05199996412411	5.061565
1565419200	5.077000214215139	5.0524354
1565419800	5.065000094171445	5.0778
1565420400	5.043000228202531	5.0656238
1565421000	5.039000188187966	5.0433044
1565421600	5.0280000781479135	5.039247
1565422200	5.039000188187966	5.028089
1565422800	5.033000128166119	5.039247
1565423400	5.018000332222693	5.0331607
1565424000	5.084000284240627	5.017946
1565424600	5.094000030165847	5.0849023
1565425200	5.085999950136718	5.0950494
1565425800	5.086999960140359	5.0869308
1565426400	5.065000094171445	5.0879464
1565427000	5.050000298228019	5.0656238
1565427600	5.040000198191607	5.0504065
1565428200	5.034999794062211	5.0402617
1565428800	5.030000098155196	5.0351896
1565429400	5.028999734040363	5.030118
1565430000	5.022999674018517	5.0291023
1565430600	4.994000092135305	5.0230165
1565431200	4.994000092135305	4.9936047
1565431800	4.9930000821316645	4.9936047
1565432400	4.991000062124382	4.992591
1565433000	5.012999928093296	4.990563
1565433600	5.017000322219052	5.012874
1565434200	5.012999928093296	5.0169315
1565434800	5.011000262197205	5.012874
1565435400	4.9930000821316645	5.0108466
1565436000	4.9310001701282955	4.992591
1565436600	4.921000070091884	4.9297295
1565437200	4.933000190135577	4.919593
1565437800	4.936999876038951	4.931757
1565438400	4.975999912069764	4.935811
1565439000	4.988000032113459	4.9753513
1565439600	4.979000296191879	4.987521
1565440200	5.00699986807145	4.9783936
1565440800	4.997000122146229	5.006789
1565441400	4.99800013214987	4.9966474
1565442000	4.995000102138946	4.997662
1565442600	5.001000162160794	4.994619
1565443200	5.031000108158837	5.0007043
1565443800	5.018000332222693	5.0311313
1565444400	5.01599995810422	5.017946
1565445000	5.012000272200846	5.0159173
1565445600	5.02400039224454	5.011861
1565446200	5.033000128166119	5.0240316
1565446800	5.027000068144273	5.0331607
1565447400	5.034999794062211	5.027075
1565448000	5.038000178184325	5.0351896
1565448600	5.05199996412411	5.038233
1565449200	5.05100030823166	5.0524354
1565449800	5.048999934113186	5.0514207
1565450400	5.056000358249865	5.0493917
1565451000	5.063000428275354	5.056493
1565451600	5.172999758119925	5.063596
1565452800	5.190999938185465	5.175232
1565453400	5.188000262285732	5.193507
1565454000	5.190000282293015	5.1904616
1565454600	5.1859998881672595	5.192492
1565455200	5.184000222271168	5.1884303
1565455800	5.175000132238398	5.1864
1565456400	5.175000132238398	5.1772633
1565457000	5.168000416324101	5.1772633
1565457600	5.150000236258561	5.170157
1565458200	5.166000042205628	5.1518855
1565458800	5.1609999921874214	5.1681266
1565459400	5.153999922161934	5.1630507
1565460000	5.153999922161934	5.1559443
1565460600	5.171000092223833	5.1559443
1565461200	5.163000012194704	5.173202
1565461800	5.171000092223833	5.165081
1565462400	5.167000052209269	5.173202
1565463000	5.140999792114599	5.1691413
1565463600	5.147999862140087	5.142749
1565464200	5.118000270253234	5.149854
1565464800	5.104000130202259	5.119405
1565465400	5.104000130202259	5.1051974
1565466000	5.100999746080144	5.1051974
1565466600	5.081999910122153	5.102152
1565467200	5.1420001562294315	5.082872
1565467800	5.113999876127479	5.1437645
1565468400	5.109000180220464	5.1153455
1565469000	5.130000036185737	5.110271
1565469600	5.140999792114599	5.131584
1565470200	5.144000176236713	5.142749
1565470800	5.156999952172857	5.145795
1565471400	5.153999922161934	5.1589904
1565472000	5.146999852136446	5.1559443
1565472600	5.15899997218014	5.1488395
1565473200	5.155000286276766	5.1610203
1565473800	5.152999912158292	5.1569605
1565474400	5.1599999821837805	5.1549287
1565475000	5.15899997218014	5.162036
1565475600	5.150000236258561	5.1610203
1565476200	5.151999902154651	5.1518855
1565476800	5.153999922161934	5.1539145
1565477400	5.151999902154651	5.1559443
1565478000	5.163000012194704	5.1539145
1565478600	5.15899997218014	5.165081
1565479200	5.1609999921874214	5.1610203
1565479800	5.1690000722165514	5.1630507
1565480400	5.165000032201986	5.1711717
1565481000	5.1609999921874214	5.1671114
1565481600	5.165000032201986	5.1630507
1565482200	5.162000356302254	5.1671114
1565482800	5.156999952172857	5.1640663
1565483400	5.157999962176499	5.1589904
1565484000	5.150000236258561	5.160005
1565484600	5.136000096207584	5.1518855
1565485200	5.139000126218508	5.1376743
1565485800	5.1420001562294315	5.1407194
1565486400	5.118999926145685	5.1437645
1565487000	5.118999926145685	5.12042
1565487600	5.117000260249593	5.12042
1565488200	5.1249999861675315	5.11839
1565488800	5.109000180220464	5.126509
1565489400	5.1160002502459525	5.110271
1565490000	5.0990000801840525	5.1173754
1565490600	5.119999936149326	5.1001234
1565491200	5.1339997220891105	5.1214356
1565491800	5.139999782110958	5.135643
1565492400	5.162000356302254	5.1417336
1565493000	5.1780001622493215	5.1640663
1565493600	5.173999768123566	5.1803083
1565494200	5.172000102227474	5.1762476
1565494800	5.168000416324101	5.174217
1565495400	5.165000032201986	5.170157
1565496000	5.182000202263886	5.1671114
1565496600	5.192999958192748	5.1843696
1565497200	5.181000192260245	5.1955376
1565497800	5.188000262285732	5.1833544
1565498400	5.181000192260245	5.1904616
1565499000	5.170000082220192	5.1833544
1565499600	5.173999768123566	5.172187
1565500200	5.1780001622493215	5.1762476
1565500800	5.178999818141771	5.1803083
1565501400	5.188000262285732	5.1813235
1565502000	5.189000272289374	5.1904616
1565502600	5.188000262285732	5.1914763
1565503200	5.192999958192748	5.1904616
1565503800	5.190999938185465	5.1955376
1565504400	5.190999938185465	5.193507
1565505000	5.189000272289374	5.193507
1565505600	5.190000282293015	5.1914763
1565506200	5.183000212267527	5.192492
1565506800	5.178999818141771	5.185385
1565507400	5.1780001622493215	5.1813235
1565508000	5.1690000722165514	5.1803083
1565508600	5.1690000722165514	5.1711717
1565509200	5.168000416324101	5.1711717
1565509800	5.170000082220192	5.170157
1565510400	5.173999768123566	5.172187
1565511000	5.175000132238398	5.1762476
1565511600	5.118999926145685	5.1772633
1565512800	5.117000260249593	5.12042
1565513400	5.106999806101991	5.11839
1565514000	5.1160002502459525	5.1082406
1565514600	5.130000036185737	5.1173754
1565515800	5.136000096207584	5.131584
1565516400	5.1510002462622015	5.1376743
1565517000	5.151999902154651	5.1528997
1565517600	5.156000296280407	5.1539145
1565518200	5.15899997218014	5.1579747
1565518800	5.164000022198345	5.1610203
1565519400	5.168000416324101	5.1660967
1565520000	5.172000102227474	5.170157
1565520600	5.164000022198345	5.174217
1565521200	5.168000416324101	5.1660967
1565521800	5.165000032201986	5.170157
1565522400	5.167000052209269	5.1671114
1565523000	5.165000032201986	5.1691413
1565523600	5.170000082220192	5.1671114
1565524200	5.172999758119925	5.172187
1565524800	5.172000102227474	5.175232
1565525400	5.166000042205628	5.174217
1565526000	5.143000166233072	5.1681266
1565526600	5.143000166233072	5.1447797
1565527200	5.151999902154651	5.1447797
1565527800	5.1510002462622015	5.1539145
1565528400	5.157999962176499	5.1528997
1565529000	5.1599999821837805	5.160005
1565529600	5.156000296280407	5.162036
1565530200	5.168000416324101	5.1579747
1565530800	5.171000092223833	5.170157
1565531400	5.163000012194704	5.173202
1565532000	5.176000142242039	5.165081
1565532600	5.173999768123566	5.178278
1565533200	5.164000022198345	5.1762476
1565533800	5.146999852136446	5.1660967
1565534400	5.152999912158292	5.1488395
1565535000	5.156000296280407	5.1549287
1565535600	5.151999902154651	5.1579747
1565536200	5.139999782110958	5.1539145
1565536800	5.1249999861675315	5.1417336
1565537400	5.146999852136446	5.126509
1565538000	5.155000286276766	5.1488395
1565538600	5.073000174200574	5.1569605
1565539200	5.091000000154923	5.073741
1565539800	5.087999970144001	5.092004
1565540400	5.0900003442624735	5.088961
1565541000	5.085999950136718	5.0909905
1565541600	5.084000284240627	5.0869308
1565542200	5.074999840096665	5.0849023
1565542800	5.074999840096665	5.0757694
1565543400	5.067999770071177	5.0757694
1565544000	5.050000298228019	5.0686674
1565544600	5.066000104175086	5.0504065
1565545200	5.0539999841313925	5.066638
1565546400	5.0539999841313925	5.054464
1565547000	5.071000154193292	5.054464
1565547600	5.063000428275354	5.071712
1565548200	5.071000154193292	5.063596
1565548800	5.067000114178727	5.071712
1565549400	5.040999854084057	5.067653
1565550000	5.047999924109545	5.041276
1565550600	5.018000332222693	5.0483766
1565551200	5.004000192171717	5.017946
1565551800	5.004000192171717	5.0037465
1565552400	5.001000162160794	5.0037465
1565553000	4.981999972091612	5.0007043
1565553600	5.041999864087699	4.9814363
1565554200	5.013999938096937	5.04229
1565554800	5.008999888078732	5.0138884
1565555400	5.030000098155196	5.0088177
1565556000	5.040999854084057	5.030118
1565556600	5.044000238206172	5.041276
1565557200	5.057000368253507	5.044319
1565557800	5.0539999841313925	5.0575075
1565558400	5.046999914105904	5.054464
1565559000	5.059000034149598	5.0473623
1565559600	5.054999994135033	5.059536
1565560200	5.052999974127751	5.055478
1565560800	5.060000044153239	5.053449
1565561400	5.059000034149598	5.0605516
1565562000	5.050000298228019	5.059536
1565562600	5.05199996412411	5.0504065
1565563200	5.0539999841313925	5.0524354
1565563800	5.05199996412411	5.054464
1565564400	5.063000428275354	5.0524354
1565565000	5.059000034149598	5.063596
1565565600	5.061000054156881	5.059536
1565566200	5.068999780074819	5.061565
1565566800	5.065000094171445	5.069682
1565567400	5.061000054156881	5.0656238
1565568000	5.065000094171445	5.061565
1565568600	5.061999710049331	5.0656238
1565569200	5.057000368253507	5.06258
1565569800	5.058000024145957	5.0575075
1565570400	5.050000298228019	5.0585217
1565571000	5.035999804065852	5.0504065
1565571600	5.039000188187966	5.036204
1565572200	5.041999864087699	5.039247
1565572800	5.0189999881151435	5.04229
1565573400	5.0189999881151435	5.01896
1565574000	5.017000322219052	5.01896
1565574600	5.02500004813699	5.0169315
1565575200	5.008999888078732	5.025046
1565575800	5.01599995810422	5.0088177
1565576400	4.999000142153511	5.0159173
1565577000	5.019999998118784	4.998676
1565577600	5.034000138169761	5.0199733
1565578200	5.040000198191607	5.0341744
1565578800	5.061999710049331	5.0402617
1565579400	5.07800022421878	5.06258
1565580000	5.073999830093024	5.078814
1565580600	5.072000164196933	5.0747557
1565581200	5.067999770071177	5.0727253
1565581800	5.065000094171445	5.0686674
1565582400	5.081999910122153	5.0656238
1565583000	5.093000020162206	5.082872
1565583600	5.080999900118512	5.094035
1565584200	5.087999970144001	5.081857
1565584800	5.080999900118512	5.088961
1565585400	5.070000144189651	5.081857
1565586000	5.073999830093024	5.0706964
1565586600	5.07800022421878	5.0747557
1565587200	5.079000234222421	5.078814
1565587800	5.087999970144001	5.0798287
1565588400	5.089000334258833	5.088961
1565589000	5.087999970144001	5.0899754
1565589600	5.093000020162206	5.088961
1565590200	5.091000000154923	5.094035
1565590800	5.091000000154923	5.092004
1565591400	5.089000334258833	5.092004
1565592000	5.0900003442624735	5.0899754
1565592600	5.083000274236985	5.0909905
1565593200	5.079000234222421	5.0838876
1565593800	5.07800022421878	5.0798287
1565594400	5.068999780074819	5.078814
1565595000	5.068999780074819	5.069682
1565595600	5.067999770071177	5.069682
1565596200	5.070000144189651	5.0686674
1565596800	5.073999830093024	5.0706964
1565597400	5.074999840096665	5.0747557
1565598000	5.0189999881151435	5.0757694
1565599200	5.017000322219052	5.01896
1565599800	5.00699986807145	5.0169315
1565600400	5.01599995810422	5.006789
1565601000	5.034999794062211	5.0159173
1565601600	5.030000098155196	5.0351896
1565602200	5.035999804065852	5.030118
1565602800	5.05100030823166	5.036204
1565603400	5.05199996412411	5.0514207
1565604000	5.056000358249865	5.0524354
1565604600	5.059000034149598	5.056493
1565605200	5.0640000841678035	5.059536
1565605800	5.067999770071177	5.064609
1565606400	5.072000164196933	5.0686674
1565607000	5.0640000841678035	5.0727253
1565607600	5.067999770071177	5.064609
1565608200	5.065000094171445	5.0686674
1565608800	5.067000114178727	5.0656238
1565609400	5.065000094171445	5.067653
1565610000	5.070000144189651	5.0656238
1565610600	5.073000174200574	5.0706964
1565611200	5.072000164196933	5.073741
1565611800	5.066000104175086	5.0727253
1565612400	5.043000228202531	5.066638
1565613000	5.043000228202531	5.0433044
1565613600	5.05199996412411	5.0433044
1565614200	5.05100030823166	5.0524354
1565614800	5.058000024145957	5.0514207
1565615400	5.060000044153239	5.0585217
1565616000	5.056000358249865	5.0605516
1565616600	5.067999770071177	5.056493
1565617200	5.071000154193292	5.0686674
1565617800	5.063000428275354	5.071712
1565618400	5.076000204211497	5.063596
1565619000	5.073999830093024	5.076785
1565619600	5.0640000841678035	5.0747557
1565620200	5.046999914105904	5.064609
1565620800	5.052999974127751	5.0473623
1565621400	5.056000358249865	5.053449
1565622000	5.05199996412411	5.056493
1565622600	5.040000198191607	5.0524354
1565623200	5.02500004813699	5.0402617
1565623800	5.046999914105904	5.025046
1565624400	5.054999994135033	5.0473623
1565625000	5.012000272200846	5.055478
1565625600	5.008999888078732	5.011861
1565626200	5.008999888078732	5.0088177
1565626800	4.991000062124382	5.0088177
1565627400	5.007999878075091	4.990563
1565628000	4.9930000821316645	5.0078034
1565628600	4.979000296191879	4.992591
1565629200	4.99800013214987	4.9783936
1565629800	4.961000116126339	4.997662
1565630400	4.959000096119056	4.9601426
1565631000	4.97999995208433	4.9581146
1565631600	5.00699986807145	4.979408
1565632200	5.007999878075091	5.006789
1565632800	5.01599995810422	5.0078034
1565633400	5.022000018126066	5.0159173
1565634000	5.022000018126066	5.022002
1565634600	5.019999998118784	5.022002
1565635200	5.014999948100579	5.0199733
1565635800	5.014999948100579	5.0149026
1565636400	5.006000212178999	5.0149026
1565637000	5.005000202175358	5.005775
1565637600	5.012000272200846	5.0047617
1565638200	5.012000272200846	5.011861
1565638800	5.021000008122425	5.011861
1565639400	4.9930000821316645	5.020989
1565640000	4.975999912069764	4.992591
1565640600	4.973999892062483	4.9753513
1565641200	4.98999969800955	4.9733243
1565641800	4.995000102138946	4.989548
1565642400	4.99800013214987	4.994619
1565643000	5.002999828056884	4.997662
1565643600	5.012999928093296	5.0027323
1565645400	5.022999674018517	5.012874
1565646000	5.027000068144273	5.0230165
1565646600	5.0189999881151435	5.027075
1565647200	5.030000098155196	5.01896
1565647800	5.026000058140631	5.030118
1565648400	5.027000068144273	5.0260606
1565649000	5.02500004813699	5.027075
1565649600	5.028999734040363	5.025046
1565650200	5.019999998118784	5.0291023
1565650800	5.01599995810422	5.0199733
1565651400	5.019999998118784	5.0159173
1565652000	5.004000192171717	5.0199733
1565652600	4.940999916053515	5.0037465
1565653200	4.927000130113731	4.9398665
1565653800	4.920000060088243	4.925675
1565654400	4.934999856031669	4.918579
1565655000	4.921000070091884	4.933785
1565655600	4.965000156140904	4.919593
1565656200	4.979000296191879	4.964198
1565656800	5.006000212178999	4.9783936
1565657400	4.997000122146229	5.005775
1565658000	5.002999828056884	4.9966474
1565658600	4.988000032113459	5.0027323
1565659200	4.978000286188238	4.987521
1565659800	4.997000122146229	4.9773803
1565660400	5.001000162160794	4.9966474
1565661000	4.99800013214987	5.0007043
1565661600	5.005000202175358	4.997662
1565662200	5.005000202175358	5.0047617
1565662800	4.995000102138946	5.0047617
1565663400	4.995000102138946	4.994619
1565664000	4.986000012106176	4.994619
1565664600	4.9890000421171	4.985492
1565665200	4.9930000821316645	4.9885345
1565665800	4.988000032113459	4.992591
1565666400	4.969999852047918	4.987521
1565667000	4.975999912069764	4.9692683
1565667600	4.978000286188238	4.9753513
1565668200	4.987000022109817	4.9773803
1565668800	4.9930000821316645	4.9865065
1565669400	4.99800013214987	4.992591
1565670000	5.018000332222693	4.997662
1565670600	5.02500004813699	5.017946
1565671200	5.034000138169761	5.025046
1565671800	5.005000202175358	5.0341744
1565672400	5.017000322219052	5.0047617
1565673000	5.05199996412411	5.0169315
1565673600	5.035999804065852	5.0524354
1565674200	5.046999914105904	5.036204
1565674800	5.054999994135033	5.0473623
1565675400	5.054999994135033	5.055478
1565676000	5.073999830093024	5.055478
1565676600	5.074999840096665	5.0747557
1565677200	5.061000054156881	5.0757694
1565677800	5.05199996412411	5.061565
1565678400	5.077000214215139	5.0524354
1565679000	5.065000094171445	5.0778
1565679600	5.043000228202531	5.0656238
1565680200	5.039000188187966	5.0433044
1565680800	5.0280000781479135	5.039247
1565681400	5.039000188187966	5.028089
1565682000	5.033000128166119	5.039247
1565682600	5.018000332222693	5.0331607
1565683200	5.084000284240627	5.017946
1565683800	5.094000030165847	5.0849023
1565684400	5.085999950136718	5.0950494
1565685000	5.086999960140359	5.0869308
1565685600	5.065000094171445	5.0879464
1565686200	5.050000298228019	5.0656238
1565686800	5.040000198191607	5.0504065
1565687400	5.034999794062211	5.0402617
1565688000	5.030000098155196	5.0351896
1565688600	5.028999734040363	5.030118
1565689200	5.022999674018517	5.0291023
1565689800	4.994000092135305	5.0230165
1565690400	4.994000092135305	4.9936047
1565691000	4.9930000821316645	4.9936047
1565691600	4.991000062124382	4.992591
1565692200	5.012999928093296	4.990563
1565692800	5.017000322219052	5.012874
1565693400	5.012999928093296	5.0169315
1565694000	5.011000262197205	5.012874
1565694600	4.9930000821316645	5.0108466
1565695200	4.9310001701282955	4.992591
1565695800	4.921000070091884	4.9297295
1565696400	4.933000190135577	4.919593
1565697000	4.936999876038951	4.931757
1565697600	4.975999912069764	4.935811
1565698200	4.988000032113459	4.9753513
1565698800	4.979000296191879	4.987521
1565699400	5.00699986807145	4.9783936
1565700000	4.997000122146229	5.006789
1565700600	4.99800013214987	4.9966474
1565701200	4.995000102138946	4.997662
1565701800	5.001000162160794	4.994619
1565702400	5.031000108158837	5.0007043
1565703000	5.01599995810422	5.0311313
1565704200	5.012000272200846	5.0159173
1565704800	5.02400039224454	5.011861
1565705400	5.033000128166119	5.0240316
1565706000	5.027000068144273	5.0331607
1565706600	5.034999794062211	5.027075
1565707200	5.038000178184325	5.0351896
1565707800	5.05199996412411	5.038233
1565708400	5.05100030823166	5.0524354
1565709000	5.048999934113186	5.0514207
1565709600	5.056000358249865	5.0493917
1565710200	5.063000428275354	5.056493
1565710800	5.067999770071177	5.063596
1565711400	5.073000174200574	5.0686674
1565712000	5.091000000154923	5.073741
1565712600	5.087999970144001	5.092004
1565713200	5.0900003442624735	5.088961
1565713800	5.085999950136718	5.0909905
1565714400	5.084000284240627	5.0869308
1565715000	5.074999840096665	5.0849023
1565715600	5.074999840096665	5.0757694
1565716200	5.067999770071177	5.0757694
1565716800	5.050000298228019	5.0686674
1565717400	5.066000104175086	5.0504065
1565718000	5.061000054156881	5.066638
1565718600	5.0539999841313925	5.061565
1565719800	5.071000154193292	5.054464
1565720400	5.063000428275354	5.071712
1565721000	5.071000154193292	5.063596
1565721600	5.067000114178727	5.071712
1565722200	5.047999924109545	5.067653
1565723400	5.018000332222693	5.0483766
1565724000	5.004000192171717	5.017946
1565724600	5.004000192171717	5.0037465
1565725200	5.001000162160794	5.0037465
1565725800	4.981999972091612	5.0007043
1565726400	5.041999864087699	4.9814363
1565727000	5.008999888078732	5.04229
1565728200	5.030000098155196	5.0088177
1565728800	5.040999854084057	5.030118
1565729400	5.044000238206172	5.041276
1565730000	5.057000368253507	5.044319
1565730600	5.0539999841313925	5.0575075
1565731200	5.046999914105904	5.054464
1565731800	5.059000034149598	5.0473623
1565732400	5.054999994135033	5.059536
1565733000	5.052999974127751	5.055478
1565733600	5.060000044153239	5.053449
1565734200	5.059000034149598	5.0605516
1565734800	5.050000298228019	5.059536
1565735400	5.05199996412411	5.0504065
1565736000	5.0539999841313925	5.0524354
1565736600	5.05199996412411	5.054464
1565737200	5.063000428275354	5.0524354
1565737800	5.059000034149598	5.063596
1565738400	5.061000054156881	5.059536
1565739000	5.068999780074819	5.061565
1565739600	5.065000094171445	5.069682
1565740200	5.061000054156881	5.0656238
1565740800	5.065000094171445	5.061565
1565741400	5.061999710049331	5.0656238
1565742000	5.057000368253507	5.06258
1565742600	5.058000024145957	5.0575075
1565743200	5.050000298228019	5.0585217
1565743800	5.035999804065852	5.0504065
1565744400	5.039000188187966	5.036204
1565745000	5.041999864087699	5.039247
1565745600	5.0189999881151435	5.04229
1565746200	5.0189999881151435	5.01896
1565746800	5.017000322219052	5.01896
1565747400	5.02500004813699	5.0169315
1565748000	5.008999888078732	5.025046
1565748600	5.01599995810422	5.0088177
1565749200	4.999000142153511	5.0159173
1565749800	5.019999998118784	4.998676
1565750400	5.034000138169761	5.0199733
1565751000	5.040000198191607	5.0341744
1565751600	5.061999710049331	5.0402617
1565752200	5.07800022421878	5.06258
1565752800	5.073999830093024	5.078814
1565753400	5.072000164196933	5.0747557
1565754000	5.067999770071177	5.0727253
1565754600	5.065000094171445	5.0686674
1565755200	5.081999910122153	5.0656238
1565755800	5.093000020162206	5.082872
1565756400	5.080999900118512	5.094035
1565757000	5.087999970144001	5.081857
1565757600	5.080999900118512	5.088961
1565758200	5.070000144189651	5.081857
1565758800	5.073999830093024	5.0706964
1565759400	5.07800022421878	5.0747557
1565760000	5.079000234222421	5.078814
1565760600	5.087999970144001	5.0798287
1565761200	5.089000334258833	5.088961
1565761800	5.087999970144001	5.0899754
1565762400	5.093000020162206	5.088961
1565763000	5.091000000154923	5.094035
1565763600	5.091000000154923	5.092004
1565764200	5.089000334258833	5.092004
1565764800	5.059000034149598	5.0899754
1565778000	5.0640000841678035	5.059536
1565778600	5.067999770071177	5.064609
1565779200	5.072000164196933	5.0686674
1565779800	5.0640000841678035	5.0727253
1565780400	5.067999770071177	5.064609
1565781000	5.065000094171445	5.0686674
1565781600	5.067000114178727	5.0656238
1565782200	5.065000094171445	5.067653
1565782800	5.070000144189651	5.0656238
1565783400	5.073000174200574	5.0706964
1565784000	5.072000164196933	5.073741
1565784600	5.066000104175086	5.0727253
1565785200	5.043000228202531	5.066638
1565785800	5.043000228202531	5.0433044
1565786400	5.05199996412411	5.0433044
1565787000	5.05100030823166	5.0524354
1565787600	5.058000024145957	5.0514207
1565788200	5.060000044153239	5.0585217
1565788800	5.056000358249865	5.0605516
1565789400	5.067999770071177	5.056493
1565790000	5.071000154193292	5.0686674
1565790600	5.063000428275354	5.071712
1565791200	5.076000204211497	5.063596
1565791800	5.073999830093024	5.076785
1565792400	5.0640000841678035	5.0747557
1565793000	5.046999914105904	5.064609
1565793600	5.052999974127751	5.0473623
1565794200	5.056000358249865	5.053449
1565794800	5.05199996412411	5.056493
1565795400	5.040000198191607	5.0524354
1565796000	5.02500004813699	5.0402617
1565796600	5.046999914105904	5.025046
1565797200	5.054999994135033	5.0473623
1565797800	5.012000272200846	5.055478
1565798400	5.008999888078732	5.011861
1565799000	5.008999888078732	5.0088177
1565799600	4.991000062124382	5.0088177
1565800200	5.007999878075091	4.990563
1565800800	4.9930000821316645	5.0078034
1565801400	4.979000296191879	4.992591
1565802000	4.99800013214987	4.9783936
1565802600	4.961000116126339	4.997662
1565803200	4.959000096119056	4.9601426
1565803800	4.97999995208433	4.9581146
1565804400	5.00699986807145	4.979408
1565805000	5.007999878075091	5.006789
1565805600	5.01599995810422	5.0078034
1565806200	5.022000018126066	5.0159173
1565806800	5.022000018126066	5.022002
1565807400	5.019999998118784	5.022002
1565808000	5.014999948100579	5.0199733
1565808600	5.014999948100579	5.0149026
1565809200	5.006000212178999	5.0149026
1565809800	5.005000202175358	5.005775
1565810400	5.012000272200846	5.0047617
1565811000	5.012000272200846	5.011861
1565811600	5.021000008122425	5.011861
1565812200	4.9930000821316645	5.020989
1565812800	4.975999912069764	4.992591
1565813400	4.973999892062483	4.9753513
1565814000	4.98999969800955	4.9733243
1565814600	4.995000102138946	4.989548
1565815200	4.99800013214987	4.994619
1565815800	5.002999828056884	4.997662
1565816400	4.982999982095253	5.0027323
1565817000	5.008999888078732	4.9824495
1565817600	5.012999928093296	5.0088177
1565818200	5.022999674018517	5.012874
1565818800	5.027000068144273	5.0230165
1565819400	5.0189999881151435	5.027075
1565820000	5.030000098155196	5.01896
1565820600	5.026000058140631	5.030118
1565821200	5.027000068144273	5.0260606
1565821800	5.02500004813699	5.027075
1565822400	5.028999734040363	5.025046
1565823000	5.019999998118784	5.0291023
1565823600	5.01599995810422	5.0199733
1565824200	5.019999998118784	5.0159173
1565824800	5.004000192171717	5.0199733
1565825400	4.940999916053515	5.0037465
1565826000	4.927000130113731	4.9398665
1565826600	4.920000060088243	4.925675
1565827200	4.934999856031669	4.918579
1565827800	4.921000070091884	4.933785
1565828400	4.965000156140904	4.919593
1565829000	4.979000296191879	4.964198
1565829600	5.006000212178999	4.9783936
1565830200	4.997000122146229	5.005775
1565830800	5.002999828056884	4.9966474
1565831400	4.988000032113459	5.0027323
1565832000	4.978000286188238	4.987521
1565832600	4.997000122146229	4.9773803
1565833200	5.001000162160794	4.9966474
1565833800	4.99800013214987	5.0007043
1565834400	5.005000202175358	4.997662
1565835000	5.005000202175358	5.0047617
1565835600	4.995000102138946	5.0047617
1565836200	4.995000102138946	4.994619
1565836800	4.986000012106176	4.994619
1565837400	4.9890000421171	4.985492
1565838000	4.9930000821316645	4.9885345
1565838600	4.988000032113459	4.992591
1565839200	4.969999852047918	4.987521
1565839800	4.975999912069764	4.9692683
1565840400	4.978000286188238	4.9753513
1565841000	4.987000022109817	4.9773803
1565841600	4.9930000821316645	4.9865065
1565842200	4.99800013214987	4.992591
1565842800	5.018000332222693	4.997662
1565843400	5.02500004813699	5.017946
1565844000	5.034000138169761	5.025046
1565844600	5.005000202175358	5.0341744
1565845200	5.017000322219052	5.0047617
1565845800	5.05199996412411	5.0169315
1565846400	5.035999804065852	5.0524354
1565847000	5.046999914105904	5.036204
1565847600	5.054999994135033	5.0473623
1565848200	5.054999994135033	5.055478
1565848800	5.073999830093024	5.055478
1565849400	5.074999840096665	5.0747557
1565850000	5.061000054156881	5.0757694
1565850600	5.05199996412411	5.061565
1565851200	5.077000214215139	5.0524354
1565851800	5.065000094171445	5.0778
1565852400	5.043000228202531	5.0656238
1565853000	5.039000188187966	5.0433044
1565853600	5.0280000781479135	5.039247
1565854200	5.039000188187966	5.028089
1565854800	5.033000128166119	5.039247
1565855400	5.018000332222693	5.0331607
1565856000	5.094000030165847	5.017946
1565857200	5.085999950136718	5.0950494
1565857800	5.086999960140359	5.0869308
1565858400	5.065000094171445	5.0879464
1565859000	5.040000198191607	5.0656238
1565860200	5.034999794062211	5.0402617
1565860800	5.030000098155196	5.0351896
1565861400	5.028999734040363	5.030118
1565862000	5.022999674018517	5.0291023
1565862600	4.994000092135305	5.0230165
1565863200	4.994000092135305	4.9936047
1565863800	4.9930000821316645	4.9936047
1565864400	4.991000062124382	4.992591
1565865000	5.012999928093296	4.990563
1565865600	5.017000322219052	5.012874
1565866200	5.012999928093296	5.0169315
1565866800	5.011000262197205	5.012874
1565867400	4.9930000821316645	5.0108466
1565868000	4.9310001701282955	4.992591
1565868600	4.921000070091884	4.9297295
1565869200	4.933000190135577	4.919593
1565869800	4.936999876038951	4.931757
1565870400	4.975999912069764	4.935811
1565871000	4.988000032113459	4.9753513
1565871600	4.979000296191879	4.987521
1565872200	5.00699986807145	4.9783936
1565872800	4.997000122146229	5.006789
1565873400	4.99800013214987	4.9966474
1565874000	4.995000102138946	4.997662
1565874600	5.001000162160794	4.994619
1565875200	5.031000108158837	5.0007043
1565875800	5.018000332222693	5.0311313
1565876400	5.01599995810422	5.017946
1565877000	5.012000272200846	5.0159173
1565877600	5.02400039224454	5.011861
1565878200	5.033000128166119	5.0240316
1565878800	5.027000068144273	5.0331607
1565879400	5.034999794062211	5.027075
1565880000	5.038000178184325	5.0351896
1565880600	5.05199996412411	5.038233
1565881200	5.05100030823166	5.0524354
1565881800	5.048999934113186	5.0514207
1565882400	5.056000358249865	5.0493917
1565883000	5.063000428275354	5.056493
1565883600	5.067999770071177	5.063596
1565884200	5.172999758119925	5.0686674
1565884800	5.190999938185465	5.175232
1565885400	5.188000262285732	5.193507
1565886000	5.190000282293015	5.1904616
1565886600	5.1859998881672595	5.192492
1565887200	5.184000222271168	5.1884303
1565887800	5.175000132238398	5.1864
1565888400	5.175000132238398	5.1772633
1565889000	5.168000416324101	5.1772633
1565889600	5.150000236258561	5.170157
1565890200	5.166000042205628	5.1518855
1565890800	5.1609999921874214	5.1681266
1565891400	5.153999922161934	5.1630507
1565892000	5.153999922161934	5.1559443
1565892600	5.171000092223833	5.1559443
1565893200	5.163000012194704	5.173202
1565893800	5.171000092223833	5.165081
1565894400	5.167000052209269	5.173202
1565895000	5.140999792114599	5.1691413
1565895600	5.147999862140087	5.142749
1565896200	5.118000270253234	5.149854
1565896800	5.104000130202259	5.119405
1565897400	5.104000130202259	5.1051974
1565898000	5.100999746080144	5.1051974
1565898600	5.081999910122153	5.102152
1565899200	5.1420001562294315	5.082872
1565899800	5.113999876127479	5.1437645
1565900400	5.109000180220464	5.1153455
1565901000	5.130000036185737	5.110271
1565901600	5.140999792114599	5.131584
1565902200	5.144000176236713	5.142749
1565902800	5.156999952172857	5.145795
1565903400	5.153999922161934	5.1589904
1565904000	5.146999852136446	5.1559443
1565904600	5.15899997218014	5.1488395
1565905200	5.155000286276766	5.1610203
1565905800	5.152999912158292	5.1569605
1565906400	5.1599999821837805	5.1549287
1565907000	5.15899997218014	5.162036
1565907600	5.150000236258561	5.1610203
1565908200	5.151999902154651	5.1518855
1565908800	5.153999922161934	5.1539145
1565909400	5.151999902154651	5.1559443
1565910000	5.163000012194704	5.1539145
1565910600	5.15899997218014	5.165081
1565911200	5.1609999921874214	5.1610203
1565911800	5.1690000722165514	5.1630507
1565912400	5.165000032201986	5.1711717
1565913000	5.1609999921874214	5.1671114
1565913600	5.165000032201986	5.1630507
1565914200	5.162000356302254	5.1671114
1565914800	5.156999952172857	5.1640663
1565915400	5.157999962176499	5.1589904
1565916000	5.150000236258561	5.160005
1565916600	5.136000096207584	5.1518855
1565917200	5.139000126218508	5.1376743
1565917800	5.1420001562294315	5.1407194
1565918400	5.118999926145685	5.1437645
1565919000	5.118999926145685	5.12042
1565919600	5.1249999861675315	5.12042
1565920800	5.109000180220464	5.126509
1565921400	5.1160002502459525	5.110271
1565922000	5.0990000801840525	5.1173754
1565922600	5.119999936149326	5.1001234
1565923200	5.1339997220891105	5.1214356
1565923800	5.139999782110958	5.135643
1565924400	5.162000356302254	5.1417336
1565925000	5.1780001622493215	5.1640663
1565925600	5.173999768123566	5.1803083
1565926200	5.172000102227474	5.1762476
1565926800	5.168000416324101	5.174217
1565927400	5.165000032201986	5.170157
1565928000	5.182000202263886	5.1671114
1565928600	5.192999958192748	5.1843696
1565929200	5.181000192260245	5.1955376
1565929800	5.188000262285732	5.1833544
1565930400	5.181000192260245	5.1904616
1565931000	5.170000082220192	5.1833544
1565931600	5.173999768123566	5.172187
1565932200	5.1780001622493215	5.1762476
1565932800	5.178999818141771	5.1803083
1565933400	5.188000262285732	5.1813235
1565934000	5.189000272289374	5.1904616
1565934600	5.188000262285732	5.1914763
1565935200	5.192999958192748	5.1904616
1565935800	5.190999938185465	5.1955376
1565936400	5.190999938185465	5.193507
1565937000	5.189000272289374	5.193507
1565937600	5.190000282293015	5.1914763
1565938200	5.183000212267527	5.192492
1565938800	5.178999818141771	5.185385
1565939400	5.1780001622493215	5.1813235
1565940000	5.1690000722165514	5.1803083
1565940600	5.1690000722165514	5.1711717
1565941200	5.168000416324101	5.1711717
1565941800	5.170000082220192	5.170157
1565942400	5.173999768123566	5.172187
1565943000	5.175000132238398	5.1762476
1565943600	5.118999926145685	5.1772633
1565944800	5.117000260249593	5.12042
1565945400	5.106999806101991	5.11839
1565946000	5.1160002502459525	5.1082406
1565946600	5.135000440315134	5.1173754
1565947200	5.130000036185737	5.13666
1565947800	5.136000096207584	5.131584
1565948400	5.1510002462622015	5.1376743
1565949000	5.151999902154651	5.1528997
1565949600	5.156000296280407	5.1539145
1565950200	5.15899997218014	5.1579747
1565950800	5.164000022198345	5.1610203
1565951400	5.168000416324101	5.1660967
1565952000	5.172000102227474	5.170157
1565952600	5.164000022198345	5.174217
1565953200	5.168000416324101	5.1660967
1565953800	5.165000032201986	5.170157
1565954400	5.167000052209269	5.1671114
1565955000	5.165000032201986	5.1691413
1565955600	5.170000082220192	5.1671114
1565956200	5.172000102227474	5.172187
1565957400	5.166000042205628	5.174217
1565958000	5.143000166233072	5.1681266
1565958600	5.143000166233072	5.1447797
1565959200	5.151999902154651	5.1447797
1565959800	5.1510002462622015	5.1539145
1565960400	5.157999962176499	5.1528997
1565961000	5.1599999821837805	5.160005
1565961600	5.156000296280407	5.162036
1565962200	5.168000416324101	5.1579747
1565962800	5.171000092223833	5.170157
1565963400	5.163000012194704	5.173202
1565964000	5.176000142242039	5.165081
1565964600	5.173999768123566	5.178278
1565965200	5.164000022198345	5.1762476
1565965800	5.146999852136446	5.1660967
1565966400	5.152999912158292	5.1488395
1565967000	5.156000296280407	5.1549287
1565967600	5.151999902154651	5.1579747
1565968200	5.139999782110958	5.1539145
1565968800	5.1249999861675315	5.1417336
1565969400	5.146999852136446	5.126509
1565970000	5.155000286276766	5.1488395
1565970600	5.073000174200574	5.1569605
1565971200	5.091000000154923	5.073741
1565971800	5.087999970144001	5.092004
1565972400	5.0900003442624735	5.088961
1565973000	5.085999950136718	5.0909905
1565973600	5.084000284240627	5.0869308
1565974200	5.074999840096665	5.0849023
1565974800	5.074999840096665	5.0757694
1565975400	5.067999770071177	5.0757694
1565976000	5.050000298228019	5.0686674
1565976600	5.066000104175086	5.0504065
1565977200	5.061000054156881	5.066638
1565977800	5.0539999841313925	5.061565
1565978400	5.0539999841313925	5.054464
1565979000	5.071000154193292	5.054464
1565979600	5.063000428275354	5.071712
1565980200	5.071000154193292	5.063596
1565980800	5.067000114178727	5.071712
1565981400	5.040999854084057	5.067653
1565982000	5.047999924109545	5.041276
1565982600	5.018000332222693	5.0483766
1565983200	5.004000192171717	5.017946
1565983800	5.004000192171717	5.0037465
1565984400	5.001000162160794	5.0037465
1565985000	4.981999972091612	5.0007043
1565985600	5.041999864087699	4.9814363
1565986200	5.013999938096937	5.04229
1565986800	5.008999888078732	5.0138884
1565987400	5.030000098155196	5.0088177
1565988000	5.040999854084057	5.030118
1565988600	5.044000238206172	5.041276
1565989200	5.057000368253507	5.044319
1565989800	5.0539999841313925	5.0575075
1565990400	5.046999914105904	5.054464
1565991000	5.059000034149598	5.0473623
1565991600	5.054999994135033	5.059536
1565992200	5.052999974127751	5.055478
1565992800	5.060000044153239	5.053449
1565993400	5.059000034149598	5.0605516
1565994000	5.050000298228019	5.059536
1565994600	5.0539999841313925	5.0504065
1565995800	5.05199996412411	5.054464
1565996400	5.063000428275354	5.0524354
1565997000	5.059000034149598	5.063596
1565997600	5.061000054156881	5.059536
1565998200	5.068999780074819	5.061565
1565998800	5.065000094171445	5.069682
1565999400	5.065000094171445	5.0656238
1566000600	5.057000368253507	5.0656238
1566001800	5.058000024145957	5.0575075
1566002400	5.050000298228019	5.0585217
1566003000	5.035999804065852	5.0504065
1566003600	5.039000188187966	5.036204
[truncated: 10,587 more rows]
