# Supplementary material for: A novel dissolved oxygen prediction model based on enhanced semi-naive Bayes for ocean ranches in northeast China
Source: PeerJ Comput Sci. 2021 Jun 11;7:e591. doi: 10.7717/peerj-cs.591 (PMC8205303; doi:10.7717/peerj-cs.591)
Supplement: Supplemental Information 1 — Source code for prediction algorithms built in Go, and source code for comparison algorithms and other related methods built in Python. [file peerj-cs-07-591-s001.zip › packet/Result-lstm/output.csv]

1	1	0.03637810145802663	0.15176658672889698	0.005505076123601384
1	2	0.04790043778449076	0.1596311609463531	0.0075556486890446676
1	3	0.025860005320561475	0.12534834662002864	0.004475035860940291
1	4	0.06376013600405311	0.13434008145384874	0.012050838137415152
1	5	0.03711159314099579	0.12255371599556981	0.007364233101030885
1	6	0.025803405713919533	0.12494926020625473	0.004489130078600785
1	7	0.11413820320747078	0.17678585877530925	0.020934312350175045
1	8	0.04793029822039681	0.12878058950860577	0.008921891221895002
1	9	0.024017901530897223	0.12306961488324092	0.00428889386685012
