# Supplementary material for: A novel dissolved oxygen prediction model based on enhanced semi-naive Bayes for ocean ranches in northeast China
Source: PeerJ Comput Sci. 2021 Jun 11;7:e591. doi: 10.7717/peerj-cs.591 (PMC8205303; doi:10.7717/peerj-cs.591)
Supplement: Supplemental Information 1 — Source code for prediction algorithms built in Go, and source code for comparison algorithms and other related methods built in Python. [file peerj-cs-07-591-s001.zip › packet/culWIA.py]

import pandas as pd

from echosun.WIATest import cul_WIA

if __name__ == '__main__':
    for file_index in range(1,17):
        data_csv = pd.read_csv('../data/bestResult/'+str(file_index)+'.txt')
        ori_list = data_csv['real'].tolist()
        pre_list = data_csv['predict'].tolist()
        WIA_error = cul_WIA(oriList=ori_list, preList=pre_list)
        print('File Index: '+str(file_index))
        print(WIA_error)
        print("====")
