# Supplementary material for: A novel dissolved oxygen prediction model based on enhanced semi-naive Bayes for ocean ranches in northeast China
Source: PeerJ Comput Sci. 2021 Jun 11;7:e591. doi: 10.7717/peerj-cs.591 (PMC8205303; doi:10.7717/peerj-cs.591)
Supplement: Supplemental Information 1 — Source code for prediction algorithms built in Go, and source code for comparison algorithms and other related methods built in Python. [file peerj-cs-07-591-s001.zip › packet/result_L_5_m_20.txt]

Timestamp	real	predict
1564270800	4.14000	4.08400
1564271400	4.16600	4.14700
1564272000	4.19000	4.14900
1564272600	4.25700	4.19400
1564273200	4.29000	4.23800
1564273800	4.27900	4.29000
1564274400	4.42100	4.28900
1564275000	4.29100	4.40600
1564275600	4.24900	4.30300
1564276200	4.30600	4.22500
1564276800	4.35300	4.29100
1564277400	4.34100	4.36200
1564278000	4.42500	4.33200
1564278600	4.34900	4.42300
1564279200	4.30100	4.35700
1564279800	4.32200	4.32300
1564280400	4.29300	4.34400
1564281000	4.25700	4.25100
1564281600	4.35300	4.27200
1564282200	4.42600	4.36000
1564282800	4.37700	4.40300
1564283400	4.49300	4.39600
1564284000	4.32600	4.51500
1564284600	4.39200	4.34300
1564285200	4.40400	4.36400
1564285800	4.37200	4.41400
1564286400	4.43300	4.34000
1564287000	4.33000	4.43100
1564287600	4.55300	4.30600
1564288200	4.45300	4.53600
1564288800	4.53700	4.46300
1564289400	4.49800	4.51500
1564290000	4.57200	4.47100
1564290600	4.67000	4.59100
1564291200	4.78200	4.63300
1564291800	4.68800	4.76200
1564292400	4.55000	4.70700
1564293000	4.59700	4.53500
1564293600	4.57100	4.59100
1564294200	4.53500	4.55400
1564294800	4.42600	4.52600
1564295400	4.45700	4.44500
1564296000	4.41900	4.44000
1564296600	4.46400	4.40400
1564297200	4.51500	4.45000
1564297800	4.60500	4.52600
1564298400	4.56500	4.57600
1564299000	4.58200	4.54500
1564299600	4.41600	4.59200
1564300200	4.56700	4.42300
1564300800	4.49300	4.57100
1564301400	4.52900	4.48400
1564302000	4.57800	4.51200
1564302600	4.71100	4.56100
1564303200	4.68500	4.69900
1564303800	4.70300	4.69400
1564304400	4.68800	4.67900
1564305000	4.63300	4.65100
1564305600	4.60300	4.62500
1564306200	4.63200	4.57400
1564306800	4.67600	4.62800
1564307400	4.69700	4.66700
1564308000	4.73200	4.70700
1564308600	4.61500	4.74300
1564309200	4.54100	4.58400
1564309800	4.43500	4.54300
1564310400	4.59500	4.44400
1564311000	4.52100	4.59700
1564311600	4.60200	4.51200
1564312200	4.59300	4.60400
1564312800	4.49500	4.59700
1564313400	4.44200	4.50700
1564314000	4.29400	4.43300
1564314600	4.43500	4.27300
1564315200	4.47800	4.40500
1564315800	4.53600	4.44100
1564316400	4.36400	4.52100
1564317000	4.49800	4.35300
1564317600	4.60200	4.48000
1564318200	4.66200	4.60900
1564318800	4.43400	4.67200
1564319400	4.62100	4.44900
1564320000	4.57000	4.59900
1564320600	4.60100	4.54400
1564321200	4.54300	4.55900
1564321800	4.46900	4.55900
1564322400	4.47300	4.46000
1564323000	4.59500	4.45500
1564323600	4.52700	4.59900
1564324200	4.55300	4.52300
1564324800	4.52900	4.54200
1564325400	4.49400	4.54200
1564326000	4.54200	4.48500
1564326600	4.39100	4.55500
1564327200	4.39800	4.40500
1564327800	4.50100	4.41000
1564328400	4.45600	4.51100
1564329600	4.40200	4.44500
1564330200	4.47000	4.38000
1564330800	4.37500	4.49100
1564331400	4.49200	4.36000
1564332000	4.50200	4.49600
1564332600	4.36300	4.47300
1564333200	4.29500	4.38500
1564333800	4.45700	4.27500
1564334400	4.40900	4.45500
1564335000	4.34400	4.40100
1564335600	4.33800	4.33200
1564336200	4.31600	4.32900
1564336800	4.37900	4.29400
1564337400	4.36100	4.35400
1564338000	4.42700	4.36500
1564338600	4.51300	4.39800
1564339200	4.53900	4.49700
1564339800	4.45500	4.54500
1564340400	4.40500	4.45500
1564341000	4.53500	4.41200
1564341600	4.31300	4.52600
1564342200	4.42200	4.30400
1564342800	4.41000	4.43900
1564343400	4.32100	4.42000
1564344000	4.23800	4.29000
1564344600	4.33300	4.22700
1564345200	4.38900	4.35000
1564345800	4.37200	4.40100
1564346400	4.33900	4.38100
1564347000	4.17100	4.35100
1564347600	4.31300	4.15600
1564348200	4.29000	4.28200
1564348800	4.32700	4.30600
1564349400	4.20700	4.33500
1564350000	4.09000	4.22400
1564350600	4.40800	4.07500
1564351200	4.46500	4.40300
1564351800	4.27400	4.44500
1564352400	4.35300	4.29300
1564353000	4.36600	4.34500
1564353600	4.29300	4.35100
1564354200	4.31100	4.27200
1564354800	4.29700	4.30600
1564355400	4.23000	4.26300
1564356000	4.36000	4.21000
1564356600	4.33100	4.37300
1564357200	4.25500	4.34100
1564357800	4.26500	4.22400
1564358400	4.19600	4.24700
1564359000	4.18400	4.15400
1564359600	4.42500	4.17600
1564360200	4.20500	4.43400
1564360800	4.13600	4.18900
1564361400	4.12100	4.14600
1564362000	3.97800	4.12000
1564362600	3.91600	3.95800
1564363200	4.05200	3.93500
1564363800	4.03000	4.06200
1564364400	3.98000	4.02600
1564365000	3.87800	3.98000
1564365600	4.02900	3.89900
1564366200	3.93500	4.02300
1564366800	4.00400	3.90400
1564367400	4.03300	3.99300
1564368000	4.27800	4.06000
1564368600	4.30600	4.30600
1564369200	4.20300	4.28000
1564369800	4.31800	4.18000
1564370400	4.39500	4.27600
1564371000	4.40400	4.37300
1564371600	4.51600	4.40500
1564372200	4.46600	4.52700
1564372800	4.40400	4.43500
1564373400	4.40100	4.41400
1564374000	4.22100	4.41100
1564374600	4.36200	4.23100
1564375200	4.37100	4.36300
1564375800	4.46700	4.39000
1564376400	4.32800	4.45600
1564377000	4.36800	4.31900
1564377600	4.41300	4.33100
1564378200	4.23800	4.38200
1564378800	4.07700	4.22500
1564379400	4.27200	4.04600
1564380000	4.24300	4.24000
1564380600	4.31500	4.22200
1564381200	4.50000	4.27300
1564381800	4.32400	4.47600
1564382400	4.26200	4.29300
1564383000	4.28200	4.27600
1564383600	4.42700	4.30300
1564384200	4.35100	4.40400
1564384800	4.37000	4.29500
1564385400	4.42100	4.36600
1564386000	4.37800	4.40100
1564386600	4.32300	4.38600
1564387200	4.09700	4.30300
1564387800	4.22700	4.07500
1564388400	4.04300	4.23100
1564389000	4.24400	4.02000
1564389600	4.24400	4.21500
1564390200	4.26700	4.24600
1564390800	4.23200	4.24300
1564391400	4.38700	4.22300
1564392000	4.35400	4.39100
1564392600	4.38200	4.36100
1564393200	4.46300	4.37300
1564393800	4.42900	4.46100
1564394400	4.37000	4.45900
1564395000	4.35900	4.38100
1564395600	4.38000	4.37900
1564396200	4.19600	4.35600
1564396800	4.34700	4.20000
1564397400	4.45400	4.31800
1564398000	4.40800	4.46400
1564398600	4.47400	4.42000
1564399200	4.37200	4.47300
1564399800	4.41400	4.34300
1564400400	4.34900	4.41000
1564401000	4.38400	4.34300
1564401600	4.41100	4.38400
1564402200	4.32900	4.39700
1564402800	4.33600	4.30600
1564403400	4.61500	4.34500
1564404000	4.40900	4.59200
1564404600	4.04400	4.36700
1564405200	4.19200	4.06600
1564405800	4.52000	4.19600
1564406400	4.48900	4.52600
1564407000	4.39900	4.50800
1564407600	4.28000	4.40900
1564408200	4.26900	4.29700
1564408800	4.29800	4.27900
1564409400	4.17000	4.26100
1564410000	4.15100	4.14400
1564410600	4.20000	4.13100
1564411200	4.29100	4.17100
1564411800	4.26300	4.27700
1564412400	4.07400	4.24800
1564413000	4.25100	4.05900
1564413600	4.25900	4.24500
1564414200	3.94900	4.23500
1564414800	3.79000	3.93800
1564416000	3.98900	3.78100
1564416600	3.78600	3.99900
1564417200	3.62100	3.76600
1564417800	3.48300	3.59200
1564418400	3.42500	3.48600
1564419000	3.81800	3.40300
1564419600	3.83800	3.82700
1564420200	4.08600	3.84600
1564420800	3.80300	4.10300
1564421400	4.18400	3.78700
1564422000	4.33400	4.15900
1564422600	4.24300	4.33800
1564423200	3.99700	4.23200
1564423800	4.20800	3.97700
1564424400	4.28500	4.19000
1564425000	4.11300	4.29500
1564425600	4.17400	4.10400
1564426200	4.22300	4.15900
1564426800	4.19300	4.23000
1564427400	4.11300	4.16900
1564428000	4.27500	4.11400
1564428600	4.26000	4.25900
1564429200	4.29500	4.24800
1564429800	4.00200	4.30500
1564430400	4.01800	3.97800
1564431000	4.25500	3.98900
1564431600	4.23700	4.25900
1564432200	4.20500	4.21500
1564432800	4.28400	4.21900
1564433400	4.34000	4.27500
1564434000	4.35300	4.35000
1564434600	4.24800	4.35700
1564435200	4.25900	4.21900
1564435800	4.25600	4.24600
1564436400	4.18800	4.25800
1564437000	4.15400	4.15100
1564437600	4.04300	4.16400
1564438200	4.27000	4.06600
1564438800	4.22500	4.26600
1564439400	4.32100	4.21400
1564440000	4.25900	4.33900
1564440600	4.14200	4.23900
1564441200	4.13300	4.14900
1564441800	4.14500	4.11800
1564442400	4.08500	4.15500
1564443000	4.27300	4.06100
1564443600	4.13700	4.28300
1564444200	4.19200	4.12800
1564444800	4.16900	4.19100
1564445400	4.16200	4.14900
1564446000	4.02800	4.16200
1564446600	4.17300	4.01900
1564447200	4.15400	4.15000
1564447800	4.22200	4.13000
1564448400	4.16800	4.20700
1564449000	4.33000	4.15900
1564449600	4.12200	4.34600
1564450200	3.90300	4.09700
1564450800	4.09600	3.88400
1564451400	4.20600	4.05400
1564452000	4.05700	4.18700
1564452600	4.02100	4.03700
1564453200	4.15200	4.02100
1564453800	4.12800	4.16200
1564454400	4.18100	4.15100
1564455000	4.04500	4.18500
1564455600	4.13400	4.03000
1564456200	4.14400	4.11700
1564456800	4.16700	4.14200
1564457400	4.02000	4.12500
1564458000	3.89800	4.03000
1564458600	3.82800	3.89300
1564459200	3.98000	3.81300
1564459800	4.02700	3.96500
1564460400	3.96600	4.00700
1564461000	3.97500	3.94400
1564461600	3.93200	3.99200
1564462200	4.11200	3.92300
1564462800	4.09200	4.12000
1564463400	4.07400	4.09900
1564464000	3.86500	4.06300
1564464600	3.77000	3.87400
1564465200	3.87900	3.75000
1564465800	4.12700	3.87700
1564466400	3.89400	4.12600
1564467000	4.16200	3.89200
1564467600	4.23400	4.16000
1564468200	4.20800	4.22500
1564468800	4.06400	4.18400
1564469400	3.93700	4.04100
1564470000	3.80800	3.94100
1564470600	3.92100	3.81800
1564471200	4.05100	3.93100
1564471800	4.08000	4.05500
1564472400	4.13600	4.09800
1564473000	4.24600	4.12000
1564473600	4.35500	4.24000
1564474200	3.78400	4.33500
1564474800	4.56800	3.77300
1564475400	4.37600	4.55900
1564476000	4.49300	4.38000
1564476600	4.39200	4.50300
1564477200	4.44200	4.38100
1564477800	4.39000	4.42200
1564478400	4.31500	4.36600
1564479000	4.30400	4.33500
1564479600	4.17300	4.31400
1564480200	4.19000	4.15900
1564480800	4.18300	4.20900
1564482000	4.21800	4.15700
1564482600	4.26500	4.19600
1564483200	4.25800	4.27300
1564483800	4.10400	4.23500
1564484400	4.11300	4.11400
1564485000	4.06900	4.09300
1564485600	4.12200	4.07300
1564486200	4.03200	4.10000
1564486800	4.07600	4.04200
1564487400	4.06900	4.06100
1564488000	4.19200	4.02700
1564488600	4.05500	4.20200
1564489200	4.10900	4.01300
1564489800	4.06000	4.11900
1564490400	4.14500	4.04200
1564491000	4.23200	4.14900
1564491600	4.13800	4.21000
1564492200	4.19000	4.13400
1564492800	4.08700	4.19000
1564493400	4.05700	4.09700
1564494000	4.04000	4.05100
1564494600	3.90800	4.00900
1564495200	3.92600	3.91500
1564495800	4.21600	3.93300
1564496400	4.35100	4.23000
1564497000	4.38300	4.33800
1564497600	4.23100	4.35900
1564498200	4.36900	4.22200
1564498800	4.22600	4.39900
1564499400	4.30500	4.22400
1564500000	4.36400	4.29200
1564500600	4.18700	4.36200
1564501200	4.24100	4.16300
1564501800	4.23500	4.24200
1564502400	4.36800	4.21600
1564503000	4.11000	4.37800
1564503600	4.35200	4.06800
1564504200	4.25000	4.34800
1564504800	4.42400	4.23300
1564505400	4.14500	4.38700
1564506000	4.20200	4.12500
1564506600	4.19500	4.18900
1564507200	3.97700	4.17500
1564507800	4.07500	3.95500
1564508400	4.08800	4.05200
1564509000	4.41200	4.10600
1564509600	4.32800	4.38400
1564510200	4.27200	4.31400
1564510800	4.21500	4.28500
1564511400	4.21700	4.20400
1564512000	4.16400	4.19300
1564512600	4.13600	4.14900
1564513200	4.09500	4.15400
1564513800	4.15100	4.09100
1564514400	4.21600	4.14200
1564515000	4.22500	4.21000
1564515600	4.21000	4.22600
1564516200	4.17000	4.21700
1564516800	4.14100	4.18000
1564517400	4.29400	4.12700
1564518000	4.09700	4.28500
1564518600	4.09900	4.07300
1564519200	4.33500	4.09900
1564519800	4.50900	4.31700
1564520400	4.42900	4.52300
1564521000	4.45600	4.40400
1564521600	4.39700	4.47800
1564522200	4.19600	4.40100
1564522800	4.32600	4.17900
1564524000	4.25900	4.33500
1564524600	4.31300	4.25300
1564525200	4.22600	4.29600
1564525800	4.18500	4.22800
1564526400	4.16900	4.17600
1564527000	4.24600	4.15000
1564527600	4.17100	4.23100
1564528200	4.27000	4.17100
1564528800	4.27300	4.27700
1564529400	4.28600	4.25300
1564530000	4.11300	4.30100
1564530600	4.07100	4.11400
1564531200	4.17100	4.07800
1564531800	4.29300	4.15100
1564532400	4.16800	4.27500
1564533000	4.11900	4.18700
1564533600	4.21500	4.09500
1564534200	4.22400	4.21900
1564534800	4.18500	4.21800
1564535400	4.14600	4.18900
1564536000	4.08400	4.11800
1564536600	4.02100	4.05500
1564537200	4.13800	4.03300
1564537800	3.96500	4.13400
1564538400	4.04200	3.96900
1564539000	3.95200	4.03300
1564539600	3.94900	3.92800
1564540200	3.95900	3.93500
1564540800	3.93700	3.96600
1564541400	3.85800	3.94100
1564542000	4.15600	3.86700
1564542600	4.23300	4.16600
1564543200	4.24700	4.20800
1564543800	4.35500	4.22600
1564544400	4.30400	4.32700
1564545000	4.35300	4.31600
1564545600	4.24100	4.37100
1564546200	4.30000	4.26800
1564546800	4.17100	4.27100
1564547400	4.19100	4.12900
1564548000	4.09600	4.21400
1564548600	4.19100	4.10000
1564549200	4.20100	4.19500
1564549800	4.38200	4.21100
1564550400	4.24000	4.36500
1564551000	4.37600	4.22400
1564551600	4.34900	4.33900
1564552200	4.23300	4.35300
1564552800	4.12400	4.26000
1564553400	3.92800	4.12400
1564554000	3.83000	3.91700
1564554600	4.16700	3.84900
1564555200	4.43400	4.14900
1564555800	4.25500	4.44400
1564556400	4.18700	4.23500
1564557000	4.19700	4.19100
1564557600	4.57100	4.22700
1564558200	4.46500	4.58500
1564558800	4.28500	4.42300
1564559400	4.33000	4.28900
1564560000	4.37500	4.31200
1564560600	4.21100	4.36600
1564561200	4.39900	4.20900
1564561800	4.50700	4.40900
1564562400	4.43100	4.48500
1564563000	4.32900	4.41400
1564563600	4.40200	4.35100
1564564200	4.33700	4.40200
1564564800	4.31700	4.34900
1564565400	4.39300	4.32700
1564566000	4.34800	4.36600
1564566600	4.37000	4.32800
1564567200	4.37200	4.34600
1564567800	4.26900	4.39100
1564568400	4.30100	4.22700
1564569000	4.27900	4.27900
1564569600	4.47100	4.25700
1564570200	4.38300	4.48100
1564570800	4.19500	4.39300
1564571400	4.33300	4.20900
1564572000	4.21800	4.34900
1564572600	4.25800	4.20600
1564573200	4.37700	4.25800
1564573800	4.13100	4.38700
1564574400	4.20700	4.12300
1564575000	4.13700	4.18300
1564575600	4.16500	4.12800
1564576200	4.17600	4.17500
1564576800	4.15400	4.19800
1564577400	4.12400	4.13400
1564578000	4.03600	4.11500
1564578600	4.06700	4.06400
1564579200	4.08000	4.07400
1564579800	4.11200	4.06500
1564580400	4.03400	4.12000
1564581000	3.98200	4.05300
1564582800	3.83900	4.00200
1564583400	4.03900	3.85600
1564584000	4.32100	4.02600
1564584600	4.32700	4.31200
1564585200	4.40100	4.29600
1564585800	4.43500	4.37700
1564586400	4.39900	4.42600
1564587000	4.48800	4.39000
1564587600	4.31000	4.49600
1564588200	4.28400	4.29400
1564588800	4.33400	4.28400
1564589400	4.26600	4.31200
1564590000	4.29700	4.23700
1564590600	4.15700	4.29100
1564591200	4.16800	4.16700
1564591800	4.19800	4.15900
1564592400	4.26400	4.20800
1564593000	4.15600	4.29200
1564593600	4.00500	4.13200
1564594200	4.23100	4.02200
1564594800	4.00900	4.23100
1564595400	4.09100	3.95300
1564596000	3.96000	4.10100
1564596600	3.95400	3.97000
1564597200	3.85700	3.94800
1564597800	4.02200	3.85100
1564598400	3.85000	4.01100
1564599000	3.70300	3.83500
1564599600	3.86700	3.70400
1564600200	3.30200	3.84100
1564600800	3.23300	3.28600
1564601400	3.01500	3.24300
1564602000	3.03500	2.97300
1564602600	2.90700	3.00300
1564603200	2.53200	2.90300
1564603800	2.94800	2.54300
1564604400	3.75800	2.91100
1564605000	3.98500	3.73400
1564605600	4.02900	3.97700
1564606200	3.96900	4.05300
1564606800	3.97200	3.95800
1564607400	4.10100	3.94300
1564608000	4.33100	4.08600
1564608600	4.10400	4.31600
1564609200	4.17600	4.08800
1564609800	4.22600	4.17800
1564610400	4.25800	4.22000
1564611000	4.25100	4.27400
1564611600	4.49600	4.24200
1564612200	4.32400	4.50300
1564612800	4.26000	4.33100
1564613400	4.43000	4.26100
1564614000	4.20100	4.44000
1564614600	4.43800	4.21100
1564615200	4.49700	4.41500
1564615800	4.32600	4.47700
1564616400	4.26200	4.31200
1564617000	4.15400	4.27400
1564617600	4.18300	4.14600
1564618200	4.26300	4.18700
1564618800	4.35800	4.25400
1564619400	4.17500	4.35000
1564620000	4.36900	4.17900
1564620600	4.32900	4.36000
1564621200	4.34200	4.33200
1564621800	4.32300	4.33100
1564622400	4.38100	4.30600
1564623000	4.22700	4.40300
1564623600	4.29400	4.21200
1564624200	4.55400	4.27400
1564624800	4.53500	4.54800
1564625400	4.43200	4.52600
1564626000	4.38400	4.44200
1564626600	4.31400	4.38800
1564627200	4.44900	4.32200
1564627800	4.25500	4.47200
1564628400	4.20000	4.24600
1564629000	4.33200	4.15800
1564629600	4.26900	4.30600
1564630200	4.42000	4.25800
1564630800	4.25900	4.43400
1564631400	4.18200	4.26900
1564632000	4.41600	4.18600
1564632600	4.53600	4.42000
1564633200	4.54800	4.52400
1564633800	4.47400	4.55200
1564634400	4.47700	4.49500
1564635000	4.41200	4.48700
1564635600	4.38300	4.38700
1564636200	4.40500	4.39000
1564636800	4.48600	4.38800
1564637400	4.50600	4.47000
1564638000	4.34300	4.50100
1564638600	4.27800	4.36200
1564639200	4.16800	4.28800
1564639800	4.33700	4.13700
1564640400	4.19600	4.31700
1564641000	4.39700	4.18400
1564641600	4.32000	4.40700
1564642200	4.47700	4.28800
1564642800	4.54500	4.48800
1564643400	4.26400	4.53100
1564644000	4.29300	4.27200
1564644600	4.35000	4.27600
1564645200	4.26300	4.36200
1564645800	4.39400	4.23900
1564646400	4.58200	4.35700
1564647000	4.57900	4.59300
1564647600	4.63300	4.59700
1564648200	4.37400	4.63100
1564648800	4.35000	4.39300
1564649400	4.47400	4.33400
1564650000	4.43600	4.45200
1564650600	4.55600	4.43100
1564651200	4.52600	4.53300
1564654200	4.20000	4.52100
1564654800	4.49000	4.21900
1564655400	4.46100	4.48100
1564656000	4.50600	4.47100
1564656600	4.44700	4.48700
1564657200	4.56800	4.42800
1564657800	4.50500	4.55900
1564658400	4.55800	4.47900
1564659000	4.61000	4.54900
1564659600	4.57500	4.59900
1564660200	4.52600	4.56400
1564660800	4.47400	4.52400
1564661400	4.46200	4.46800
1564662000	4.40300	4.47200
1564662600	4.36800	4.39400
1564663200	4.39300	4.35100
1564663800	4.26200	4.42100
1564664400	4.34200	4.24000
1564665000	3.98000	4.31100
1564665600	3.74900	3.97600
1564666200	3.67600	3.76300
1564666800	3.61300	3.67800
1564667400	3.53400	3.59300
1564668000	3.58600	3.53300
1564668600	3.41500	3.59600
1564669200	3.34200	3.39900
1564669800	3.17900	3.32500
1564670400	3.12300	3.19800
1564671000	3.26500	3.12300
1564671600	4.24200	3.26100
1564672200	4.44600	4.23300
1564672800	4.46300	4.43700
1564673400	4.39700	4.45100
1564674000	4.26300	4.37700
1564674600	4.20000	4.29300
1564675800	4.25100	4.19100
1564676400	4.23000	4.24200
1564677000	4.26300	4.21500
1564677600	4.21000	4.22600
1564678200	4.32400	4.22200
1564678800	4.29800	4.32400
1564679400	4.02300	4.28700
1564680000	4.24800	4.03000
1564680600	4.20200	4.24800
1564681200	4.30600	4.20000
1564681800	4.29100	4.33300
1564682400	4.35900	4.29800
1564683000	3.94200	4.35000
1564683600	4.19400	3.94600
1564684200	4.27600	4.16800
1564684800	4.33800	4.29900
1564685400	4.05100	4.33800
1564686000	4.19500	4.07900
1564686600	3.93400	4.17700
1564687200	3.62900	3.93400
1564687800	3.58300	3.62400
1564688400	3.65700	3.58900
1564689000	4.16400	3.66700
1564689600	4.14000	4.16800
1564690200	3.89200	4.13100
1564690800	3.67900	3.90400
1564691400	3.52600	3.68900
1564692000	3.69100	3.53000
1564692600	3.78300	3.71000
1564693200	4.11500	3.76800
1564693800	4.04400	4.11600
1564694400	4.23800	4.07400
1564695000	4.10800	4.25800
1564695600	4.01700	4.11800
1564696200	4.04900	4.02400
1564696800	4.28200	4.04000
1564697400	4.57200	4.30100
1564698000	4.60400	4.56100
1564698600	4.51300	4.61400
1564699200	4.38300	4.53500
1564699800	4.33200	4.35700
1564700400	4.39900	4.30600
1564701000	4.26300	4.38400
1564701600	4.37100	4.26700
1564702200	4.29100	4.35700
1564702800	4.34600	4.31100
1564703400	4.29500	4.33000
1564704000	4.42100	4.29800
1564704600	4.34800	4.39700
1564705200	4.40500	4.30600
1564705800	4.42600	4.38300
1564706400	4.41500	4.38400
1564707000	4.33900	4.40600
1564707600	4.36900	4.32300
1564708200	4.39400	4.34200
1564708800	4.34400	4.36900
1564709400	4.59200	4.36700
1564710000	4.42100	4.59600
1564710600	4.48300	4.44300
1564711200	4.47300	4.49300
1564711800	4.77700	4.49000
1564712400	4.69700	4.74800
1564713000	4.48600	4.69700
1564713600	4.48100	4.46200
1564714200	4.50000	4.48500
1564714800	4.51000	4.49600
1564715400	4.45600	4.52200
1564716000	4.50700	4.44100
1564716600	4.52600	4.47000
1564717200	4.42800	4.52400
1564717800	4.53000	4.44500
1564718400	4.43600	4.50800
1564719000	4.49600	4.44600
1564719600	4.52400	4.47300
1564720200	4.53300	4.52800
1564720800	4.39300	4.52200
1564721400	4.46400	4.39900
1564722000	4.44700	4.45500
1564722600	4.28000	4.45700
1564723200	4.19000	4.29600
1564723800	4.12400	4.19200
1564724400	4.28000	4.13400
1564725000	4.22800	4.24300
1564725600	4.25900	4.23500
1564726200	4.27600	4.24300
1564726800	4.22000	4.29800
1564727400	4.23000	4.19800
1564728000	4.23500	4.23900
1564728600	4.47800	4.25900
1564729200	4.29300	4.47600
1564729800	4.19600	4.30100
1564730400	4.41700	4.20600
1564731000	4.18800	4.41700
1564731600	4.03600	4.15900
1564732200	4.32900	4.00500
1564732800	4.05200	4.33900
1564733400	3.91000	4.06000
1564734000	3.77900	3.92200
1564734600	4.13000	3.77900
1564735200	4.09300	4.11500
1564735800	4.12900	4.06400
1564736400	4.00100	4.13000
1564737000	4.19100	4.01800
1564737600	4.19600	4.17600
1564738200	4.31700	4.17900
1564738800	4.57500	4.32100
1564739400	4.48700	4.59600
1564740000	4.57100	4.49100
1564740600	4.66700	4.52900
1564741200	4.57300	4.67700
1564741800	4.61600	4.56100
1564742400	4.71800	4.60200
1564743000	4.77300	4.69800
1564743600	4.78600	4.78300
1564744200	4.33300	4.74400
1564744800	4.20300	4.34700
1564745400	4.34500	4.18100
1564746000	4.25800	4.33600
1564746600	4.29500	4.22100
1564747200	4.48700	4.27500
1564747800	4.57200	4.46500
1564748400	4.54500	4.58900
1564749000	4.51300	4.55200
1564749600	4.48000	4.49100
1564750200	4.47400	4.49000
1564750800	4.37900	4.49400
1564751400	4.53000	4.34200
1564752000	4.54300	4.53800
1564752600	4.59200	4.52300
1564753200	4.54500	4.59600
1564753800	4.48400	4.54500
1564754400	4.49300	4.49700
1564755000	4.45500	4.49200
1564755600	4.35700	4.43500
1564756200	4.43800	4.38400
1564756800	4.35300	4.46800
1564757400	4.44300	4.37000
1564758000	4.37000	4.43900
1564758600	4.41400	4.35600
1564759200	4.37100	4.42200
1564759800	4.52800	4.36200
1564760400	4.63800	4.50400
1564761000	4.56900	4.61800
1564761600	4.42900	4.57900
1564762200	4.39300	4.45100
1564762800	4.40900	4.37500
1564763400	4.38100	4.41900
1564764000	4.21200	4.38200
1564764600	4.49100	4.23300
1564765200	4.34200	4.49900
1564765800	4.37600	4.33000
1564766400	4.37100	4.37600
1564767000	4.31000	4.35900
1564767600	4.35200	4.29300
1564768200	4.28000	4.35200
1564768800	4.26300	4.29000
1564769400	4.21400	4.22600
1564770000	4.18300	4.20500
1564770600	4.31500	4.19400
1564771200	4.10500	4.30000
1564771800	4.24900	4.09600
1564772400	4.26300	4.24300
1564773000	4.35600	4.27300
1564773600	4.47400	4.33700
1564774200	4.26300	4.46500
1564774800	4.40100	4.25500
1564775400	4.12000	4.38600
1564776000	4.21700	4.13000
1564776600	4.25800	4.22700
1564777200	4.21600	4.23000
1564777800	4.24100	4.23900
1564778400	3.99800	4.25900
1564779000	4.14100	4.01400
1564779600	4.19800	4.14300
1564780200	4.16700	4.20400
1564780800	4.17200	4.11100
1564781400	4.25000	4.17300
1564782000	4.18400	4.24100
1564782600	4.19100	4.20300
1564783200	4.25700	4.16600
1564783800	4.26200	4.26100
1564784400	4.11600	4.26200
1564785000	4.20600	4.13000
1564785600	4.18400	4.19500
1564786200	4.32600	4.18800
1564786800	4.27300	4.34000
1564787400	4.38500	4.28800
1564788000	4.50300	4.40300
1564788600	4.40100	4.49400
1564789200	4.46800	4.37900
1564789800	4.43600	4.48700
1564790400	4.42800	4.42500
1564791000	4.23600	4.45100
1564791600	4.35900	4.22100
1564792200	4.39900	4.37800
1564792800	4.40600	4.37700
1564793400	4.38000	4.40800
1564794000	4.41700	4.39400
1564794600	4.43100	4.39500
1564795200	4.54200	4.43300
1564795800	4.40300	4.53000
1564796400	4.36700	4.42600
1564797000	4.48600	4.37100
1564797600	4.48900	4.49000
1564798200	4.42700	4.48300
1564798800	4.50600	4.43500
1564799400	4.51400	4.49200
1564800000	4.52700	4.53500
1564800600	4.54900	4.51000
1564801200	4.41500	4.55300
1564801800	4.49700	4.39400
1564802400	4.37400	4.46800
1564803000	4.42400	4.38200
1564803600	4.56200	4.39700
1564804200	4.31500	4.54200
1564804800	4.10400	4.30900
1564805400	4.11400	4.07800
1564806000	4.28200	4.10200
1565313000	5.03900	4.28600
1565313600	5.04200	5.02800
1565314200	5.01900	5.03800
1565314800	5.01900	5.01100
1565315400	5.01700	4.99900
1565316000	5.02500	5.02700
1565316600	5.00900	4.98800
1565317200	5.01600	4.98300
1565317800	4.99900	5.03700
1565318400	5.02000	4.97100
1565319000	5.03400	5.03600
1565319600	5.04000	5.05200
1565320200	5.06200	5.01400
1565320800	5.07800	5.08700
1565321400	5.07400	5.05600
1565322000	5.07200	5.05800
1565322600	5.06800	5.04500
1565323200	5.06500	5.09300
1565323800	5.08200	5.04100
1565324400	5.09300	5.04800
1565325000	5.08100	5.06600
1565325600	5.08800	5.10200
1565326200	5.08100	5.06300
1565326800	5.07000	5.10600
1565327400	5.07400	5.09500
1565328000	5.07800	5.04000
1565328600	5.07900	5.05600
1565329200	5.08800	5.04500
1565329800	5.08900	5.10700
1565330400	5.08800	5.06200
1565331000	5.09300	5.06400
1565331600	5.09100	5.11800
1565332200	5.09100	5.11900
1565332800	5.08900	5.11200
1565333400	5.09000	5.05500
1565334000	5.08300	5.05900
1565334600	5.07900	5.04900
1565335200	5.07800	5.04500
1565335800	5.06900	5.10300
1565336400	5.06900	5.08700
1565337000	5.06800	5.03200
1565337600	5.07000	5.03400
1565338200	5.07400	5.09100
1565338800	5.07500	5.03700
1565340000	5.01900	5.04100
1565340600	5.01700	5.04300
1565341200	5.00700	5.04500
1565341800	5.01600	4.99100
1565342400	5.03500	5.04300
1565343000	5.03000	4.99300
1565343600	5.03600	4.99900
1565344200	5.05100	5.06600
1565344800	5.05200	5.03000
1565345400	5.05600	5.02800
1565346000	5.05900	5.03400
1565346600	5.06400	5.04300
1565347200	5.06800	5.03700
1565347800	5.07200	5.03800
1565348400	5.06400	5.09300
1565349000	5.06800	5.03000
1565349600	5.06500	5.09200
1565350200	5.06700	5.03100
1565350800	5.06500	5.04000
1565351400	5.07000	5.03100
1565352000	5.07300	5.09800
1565352600	5.07200	5.04800
1565353200	5.06600	5.04800
1565353800	5.04300	5.03600
1565354400	5.04300	5.06100
1565355000	5.05200	5.06700
1565355600	5.05100	5.00900
1565356200	5.05800	5.07500
1565356800	5.06000	5.07900
1565357400	5.05600	5.02300
1565358000	5.06800	5.02600
1565358600	5.07100	5.08800
1565359200	5.06300	5.09100
1565359800	5.07600	5.08800
1565360400	5.07400	5.04800
1565361000	5.06400	5.05400
1565361600	5.04700	5.07500
1565362200	5.05300	5.05800
1565362800	5.05600	5.03800
1565363400	5.05200	5.06900
1565364000	5.04000	5.07300
1565364600	5.02500	5.06100
1565365200	5.04700	5.04100
1565365800	5.05500	5.03500
1565366400	5.01200	5.01800
1565367000	5.00900	4.99400
1565367600	5.00900	5.02800
1565368200	4.99100	4.99800
1565368800	5.00800	4.95400
1565369400	4.99300	5.01600
1565370000	4.97900	5.01200
1565370600	4.99800	4.96100
1565371200	4.96100	5.02500
1565371800	4.95900	4.93600
1565372400	4.98000	4.93300
1565373000	5.00700	4.96500
1565373600	5.00800	5.02900
1565374200	5.01600	5.02900
1565374800	5.02200	5.03600
1565375400	5.02200	5.01000
1565376000	5.02000	5.00000
1565376600	5.01500	4.97800
1565377200	5.01500	5.04000
1565377800	5.00600	4.98100
1565378400	5.00500	4.97200
1565379000	5.01200	5.03000
1565379600	5.01200	4.98600
1565380200	5.02100	5.03600
1565380800	4.99300	4.97800
1565381400	4.97600	4.96200
1565382000	4.97400	4.95100
1565382600	4.99000	4.98400
1565383200	4.99500	4.96600
1565383800	4.99800	4.98200
1565384400	5.00300	4.97800
1565385000	4.98300	5.02400
1565385600	5.00900	5.00800
1565386200	5.01300	4.98800
1565386800	5.02300	4.98100
1565387400	5.02700	5.05300
1565388000	5.01900	5.03800
1565388600	5.03000	5.04200
1565389200	5.02600	4.98800
1565389800	5.02700	5.00200
1565390400	5.02500	4.99900
1565391000	5.02900	4.99100
1565391600	5.02000	5.00700
1565392200	5.01600	4.98800
1565392800	5.02000	4.98500
1565393400	5.00400	4.99600
1565394000	4.94100	5.00400
1565394600	4.92700	4.91000
1565395200	4.92000	4.89200
1565395800	4.93500	4.91100
1565396400	4.92100	4.90500
1565397000	4.96500	4.92500
1565397600	4.97900	4.97500
1565398200	5.00600	4.94700
1565398800	4.99700	4.98100
1565399400	5.00300	5.00100
1565400000	4.98800	4.97900
1565400600	4.97800	4.97300
1565401200	4.99700	5.00300
1565401800	5.00100	4.96000
1565402400	4.99800	4.97900
1565403000	5.00500	4.97700
1565403600	5.00500	5.01600
1565404200	4.99500	4.97100
1565404800	4.99500	5.02000
1565405400	4.98600	5.02500
1565406000	4.98900	4.96100
1565406600	4.99300	5.01400
1565407200	4.98800	4.95900
1565407800	4.97000	4.94500
1565408400	4.97600	4.94900
1565409000	4.97800	4.99700
1565409600	4.98700	4.95300
1565410200	4.99300	4.95800
1565410800	4.99800	5.00300
1565411400	5.01800	4.97900
1565412000	5.02500	4.98700
1565412600	5.03400	5.00900
1565413200	5.00500	5.05500
1565413800	5.01700	4.97400
1565414400	5.05200	5.01900
1565415000	5.03600	5.07100
1565415600	5.04700	5.04800
1565416200	5.05500	5.02300
1565416800	5.05500	5.03900
1565417400	5.07400	5.02700
1565418000	5.07500	5.09000
1565418600	5.06100	5.05000
1565419200	5.05200	5.07100
1565419800	5.07700	5.03200
1565420400	5.06500	5.05200
1565421000	5.04300	5.06500
1565421600	5.03900	5.02600
1565422200	5.02800	5.05000
1565422800	5.03900	4.99700
1565423400	5.03300	5.06700
1565424000	5.01800	5.05400
1565424600	5.08400	4.99400
1565425200	5.09400	5.04700
1565425800	5.08600	5.09400
1565426400	5.08700	5.07600
1565427000	5.06500	5.07900
1565427600	5.05000	5.08400
1565428200	5.04000	5.00800
1565428800	5.03500	4.99700
1565429400	5.03000	5.01100
1565430000	5.02900	5.04900
1565430600	5.02300	5.05700
1565431200	4.99400	4.99800
1565431800	4.99400	4.96600
1565432400	4.99300	4.96800
1565433000	4.99100	5.00400
1565433600	5.01300	5.00100
1565434200	5.01700	4.97600
1565434800	5.01300	4.98700
1565435400	5.01100	4.98400
1565436000	4.99300	5.03300
1565436600	4.93100	4.97300
1565437200	4.92100	4.93800
1565437800	4.93300	4.90300
1565438400	4.93700	4.95700
1565439000	4.97600	4.95900
1565439600	4.98800	4.94900
1565440200	4.97900	4.96900
1565440800	5.00700	4.98900
1565441400	4.99700	4.99200
1565442000	4.99800	4.97900
1565442600	4.99500	5.01600
1565443200	5.00100	5.01200
1565443800	5.03100	4.98100
1565444400	5.01800	5.00700
1565445000	5.01600	5.04300
1565445600	5.01200	5.00100
1565446200	5.02400	5.00300
1565446800	5.03300	4.99800
1565447400	5.02700	5.00100
1565448000	5.03500	4.99500
1565448600	5.03800	5.05700
1565449200	5.05200	5.06100
1565449800	5.05100	5.06900
1565450400	5.04900	5.07500
1565451000	5.05600	5.00700
1565451600	5.06300	5.03000
1565452800	5.17300	5.02600
1565453400	5.19100	5.16400
1565454000	5.18800	5.18900
1565454600	5.19000	5.16600
1565455200	5.18600	5.19000
1565455800	5.18400	5.19400
1565456400	5.17500	5.19400
1565457000	5.17500	5.14800
1565457600	5.16800	5.13200
1565458200	5.15000	5.13400
1565458800	5.16600	5.09400
1565459400	5.16100	5.14100
1565460000	5.15400	5.17900
1565460600	5.15400	5.17000
1565461200	5.17100	5.17900
1565461800	5.16300	5.14500
1565462400	5.17100	5.13400
1565463000	5.16700	5.15200
1565463600	5.14100	5.19100
1565464200	5.14800	5.16800
1565464800	5.11800	5.13900
1565465400	5.10400	5.14600
1565466000	5.10400	5.13200
1565466600	5.10100	5.08400
1565467200	5.08200	5.11700
1565467800	5.14200	5.06600
1565468400	5.11400	5.10000
1565469000	5.10900	5.10000
1565469600	5.13000	5.09300
1565470200	5.14100	5.14600
1565470800	5.14400	5.11600
1565471400	5.15700	5.11600
1565472000	5.15400	5.16700
1565472600	5.14700	5.17200
1565473200	5.15900	5.16900
1565473800	5.15500	5.12200
1565474400	5.15300	5.14000
1565475000	5.16000	5.18300
1565475600	5.15900	5.18100
1565476200	5.15000	5.13900
1565476800	5.15200	5.10800
1565477400	5.15400	5.17300
1565478000	5.15200	5.12000
1565478600	5.16300	5.12200
1565479200	5.15900	5.13300
1565479800	5.16100	5.18600
1565480400	5.16900	5.11900
1565481000	5.16500	5.18900
1565481600	5.16100	5.14100
1565482200	5.16500	5.12700
1565482800	5.16200	5.13400
1565483400	5.15700	5.15100
1565484000	5.15800	5.18700
1565484600	5.15000	5.11500
1565485200	5.13600	5.18000
1565485800	5.13900	5.16600
1565486400	5.14200	5.12000
1565487000	5.11900	5.11800
1565487600	5.11900	5.14300
1565488200	5.11700	5.10600
1565488800	5.12500	5.13100
1565489400	5.10900	5.14400
1565490000	5.11600	5.08400
1565490600	5.09900	5.13700
1565491200	5.12000	5.11400
1565491800	5.13400	5.10000
1565492400	5.14000	5.15800
1565493000	5.16200	5.11000
1565493600	5.17800	5.15300
1565494200	5.17400	5.15600
1565494800	5.17200	5.18700
1565495400	5.16800	5.20200
1565496000	5.16500	5.14000
1565496600	5.18200	5.13100
1565497200	5.19300	5.15600
1565497800	5.18100	5.16200
1565498400	5.18800	5.15400
1565499000	5.18100	5.16000
1565499600	5.17000	5.15600
1565500200	5.17400	5.20000
1565500800	5.17800	5.19500
1565501400	5.17900	5.20600
1565502000	5.18800	5.14800
1565502600	5.18900	5.16400
1565503200	5.18800	5.15200
1565503800	5.19300	5.16400
1565504400	5.19100	5.22100
1565505000	5.19100	5.15400
1565505600	5.18900	5.16300
1565506200	5.19000	5.16000
1565506800	5.18300	5.16400
1565507400	5.17900	5.15800
1565508000	5.17800	5.15400
1565508600	5.16900	5.16300
1565509200	5.16900	5.18700
1565509800	5.16800	5.13200
1565510400	5.17000	5.18700
1565511000	5.17400	5.19100
1565511600	5.17500	5.20200
1565512800	5.11900	5.19400
1565513400	5.11700	5.12300
1565514000	5.10700	5.10800
1565514600	5.11600	5.11100
1565515800	5.13000	5.11100
1565516400	5.13600	5.09500
1565517000	5.15100	5.08000
1565517600	5.15200	5.16900
1565518200	5.15600	5.18200
1565518800	5.15900	5.14300
1565519400	5.16400	5.14300
1565520000	5.16800	5.19200
1565520600	5.17200	5.19500
1565521200	5.16400	5.14000
1565521800	5.16800	5.18700
1565522400	5.16500	5.14200
1565523000	5.16700	5.18900
1565523600	5.16500	5.19100
1565524200	5.17000	5.17600
1565524800	5.17300	5.14600
1565525400	5.17200	5.20000
1565526000	5.16600	5.14200
1565526600	5.14300	5.18700
1565527200	5.14300	5.15900
1565527800	5.15200	5.16700
1565528400	5.15100	5.16300
1565529000	5.15800	5.18100
1565529600	5.16000	5.17000
1565530200	5.15600	5.13500
1565530800	5.16800	5.18400
1565531400	5.17100	5.19800
1565532000	5.16300	5.19100
1565532600	5.17600	5.10700
1565533200	5.17400	5.14800
1565533800	5.16400	5.14900
1565534400	5.14700	5.17500
1565535000	5.15300	5.11500
1565535600	5.15600	5.17600
1565536200	5.15200	5.13200
1565536800	5.14000	5.12800
1565537400	5.12500	5.11600
1565538000	5.14700	5.08800
1565538600	5.15500	5.11000
1565539200	5.07300	5.13900
1565539800	5.09100	5.07500
1565540400	5.08800	5.07700
1565541000	5.09000	5.09800
1565541600	5.08600	5.07700
1565542200	5.08400	5.07900
1565542800	5.07500	5.10800
1565543400	5.07500	5.03300
1565544000	5.06800	5.04300
1565544600	5.05000	5.09600
1565545200	5.06600	4.99400
1565546400	5.05400	5.08400
1565547000	5.05400	5.07000
1565547600	5.07100	5.07300
1565548200	5.06300	5.08100
1565548800	5.07100	5.03100
1565549400	5.06700	5.09800
1565550000	5.04100	5.04300
1565550600	5.04800	5.05400
1565551200	5.01800	5.07800
1565551800	5.00400	5.02000
1565552400	5.00400	5.03200
1565553000	5.00100	5.00800
1565553600	4.98200	5.01100
1565554200	5.04200	5.00700
1565554800	5.01400	5.05700
1565555400	5.00900	5.01600
1565556000	5.03000	5.00000
1565556600	5.04100	5.04900
1565557200	5.04400	5.05600
1565557800	5.05700	5.05500
1565558400	5.05400	5.04800
1565559000	5.04700	5.03900
1565559600	5.05900	5.06400
1565560200	5.05500	5.03500
1565560800	5.05300	5.08300
1565561400	5.06000	5.02900
1565562000	5.05900	5.03100
1565562600	5.05000	5.02700
1565563200	5.05200	5.07100
1565563800	5.05400	5.02500
1565564400	5.05200	5.01900
1565565000	5.06300	5.01500
1565565600	5.05900	5.03800
1565566200	5.06100	5.02700
1565566800	5.06900	5.08500
1565567400	5.06500	5.04000
1565568000	5.06100	5.03400
1565568600	5.06500	5.04600
1565569200	5.06200	5.03100
1565569800	5.05700	5.02800
1565570400	5.05800	5.03400
1565571000	5.05000	5.01500
1565571600	5.03600	5.01600
1565572200	5.03900	5.01400
1565572800	5.04200	5.06000
1565573400	5.01900	5.07200
1565574000	5.01900	5.04400
1565574600	5.01700	5.04400
1565575200	5.02500	4.97500
1565575800	5.00900	4.96900
1565576400	5.01600	4.98400
1565577000	4.99900	5.03700
1565577600	5.02000	4.97400
1565578200	5.03400	5.04200
1565578800	5.04000	5.05800
1565579400	5.06200	5.06100
1565580000	5.07800	5.03800
1565580600	5.07400	5.09700
1565581200	5.07200	5.05800
1565581800	5.06800	5.04100
1565582400	5.06500	5.08900
1565583000	5.08200	5.03300
1565583600	5.09300	5.05600
1565584200	5.08100	5.05600
1565584800	5.08800	5.03900
1565585400	5.08100	5.06000
1565586000	5.07000	5.10400
1565586600	5.07400	5.09800
1565587200	5.07800	5.05700
1565587800	5.07900	5.05100
1565588400	5.08800	5.04500
1565589000	5.08900	5.05600
1565589600	5.08800	5.05500
1565590200	5.09300	5.06900
1565590800	5.09100	5.11800
1565591400	5.09100	5.06700
1565592000	5.08900	5.11000
1565592600	5.09000	5.11200
1565593200	5.08300	5.04700
1565593800	5.07900	5.04100
1565594400	5.07800	5.10300
1565595000	5.06900	5.10300
1565595600	5.06900	5.09400
1565596200	5.06800	5.09200
1565596800	5.07000	5.03400
1565597400	5.07400	5.09100
1565598000	5.07500	5.04500
1565599200	5.01900	5.09900
1565599800	5.01700	5.04200
1565600400	5.00700	5.03000
1565601000	5.01600	5.03700
1565601600	5.03500	5.04300
1565602200	5.03000	5.00800
1565602800	5.03600	4.99600
1565603400	5.05100	5.00400
1565604000	5.05200	5.01900
1565604600	5.05600	5.07000
1565605200	5.05900	5.04300
1565605800	5.06400	5.08900
1565606400	5.06800	5.04100
1565607000	5.07200	5.09300
1565607600	5.06400	5.03800
1565608200	5.06800	5.03200
1565608800	5.06500	5.09600
1565609400	5.06700	5.08400
1565610000	5.06500	5.03300
1565610600	5.07000	5.02300
1565611200	5.07300	5.04100
1565611800	5.07200	5.04700
1565612400	5.06600	5.04800
1565613000	5.04300	5.09400
1565613600	5.04300	5.01700
1565614200	5.05200	5.07300
1565614800	5.05100	5.00900
1565615400	5.05800	5.02600
1565616000	5.06000	5.07900
1565616600	5.05600	5.03000
1565617200	5.06800	5.02200
1565617800	5.07100	5.04200
1565618400	5.06300	5.09000
1565619000	5.07600	5.08700
1565619600	5.07400	5.10400
1565620200	5.06400	5.04600
1565620800	5.04700	5.02100
1565621400	5.05300	5.01600
1565622000	5.05600	5.01600
1565622600	5.05200	5.01400
1565623200	5.04000	5.07600
1565623800	5.02500	5.01900
1565624400	5.04700	4.99800
1565625000	5.05500	5.06800
1565625600	5.01200	5.02300
1565626200	5.00900	5.02200
1565626800	5.00900	5.02800
1565627400	4.99100	5.03100
1565628000	5.00800	4.98100
1565628600	4.99300	4.97600
1565629200	4.97900	5.02100
1565629800	4.99800	4.93600
1565630400	4.96100	4.97000
1565631000	4.95900	4.96900
1565631600	4.98000	4.97500
1565632200	5.00700	4.95700
1565632800	5.00800	4.99800
1565633400	5.01600	4.97100
1565634000	5.02200	4.97400
1565634600	5.02200	5.04200
1565635200	5.02000	5.04400
1565635800	5.01500	4.98900
1565636400	5.01500	4.99000
1565637000	5.00600	4.99000
1565637600	5.00500	4.96300
1565638200	5.01200	4.98100
1565638800	5.01200	5.03700
1565639400	5.02100	5.03600
1565640000	4.99300	5.00000
1565640600	4.97600	4.95100
1565641200	4.97400	4.95300
1565641800	4.99000	4.94300
1565642400	4.99500	4.96500
1565643000	4.99800	4.96900
1565643600	5.00300	4.95600
1565645400	5.01300	5.02400
1565646000	5.02300	4.98400
1565646600	5.02700	5.04400
1565647200	5.01900	5.05000
1565647800	5.03000	5.00300
1565648400	5.02600	5.00300
1565649000	5.02700	5.04800
1565649600	5.02500	4.99300
1565650200	5.02900	5.03600
1565650800	5.02000	5.05700
1565651400	5.01600	5.04500
1565652000	5.02000	5.03600
1565652600	5.00400	5.04800
1565653200	4.94100	4.94800
1565653800	4.92700	4.91500
1565654400	4.92000	4.95500
1565655000	4.93500	4.92000
1565655600	4.92100	4.94300
1565656200	4.96500	4.89200
1565656800	4.97900	4.97200
1565657400	5.00600	5.00300
1565658000	4.99700	4.99000
1565658600	5.00300	5.00100
1565659200	4.98800	5.02200
1565659800	4.97800	5.01200
1565660400	4.99700	4.98800
1565661000	5.00100	5.01400
1565661600	4.99800	4.97200
1565662200	5.00500	5.01700
1565662800	5.00500	5.03300
1565663400	4.99500	4.97800
1565664000	4.99500	5.02000
1565664600	4.98600	5.01800
1565665200	4.98900	4.96300
1565665800	4.99300	5.01900
1565666400	4.98800	4.96800
1565667000	4.97000	4.94500
1565667600	4.97600	4.94900
1565668200	4.97800	4.99700
1565668800	4.98700	4.93600
1565669400	4.99300	5.00500
1565670000	4.99800	5.01700
1565670600	5.01800	4.97400
1565671200	5.02500	5.00200
1565671800	5.03400	5.00800
1565672400	5.00500	5.00900
1565673000	5.01700	4.98200
1565673600	5.05200	5.02400
1565674200	5.03600	5.07100
1565674800	5.04700	5.04600
1565675400	5.05500	5.02700
1565676000	5.05500	5.02400
1565676600	5.07400	5.08300
1565677200	5.07500	5.09300
1565677800	5.06100	5.04700
1565678400	5.05200	5.03600
1565679000	5.07700	5.07400
1565679600	5.06500	5.02100
1565680200	5.04300	5.08600
1565680800	5.03900	5.06700
1565681400	5.02800	5.02200
1565682000	5.03900	5.00600
1565682600	5.03300	5.06600
1565683200	5.01800	5.05200
1565683800	5.08400	4.99000
1565684400	5.09400	5.06800
1565685000	5.08600	5.07900
1565685600	5.08700	5.06300
1565686200	5.06500	5.07300
1565686800	5.05000	5.06400
1565687400	5.04000	5.06600
1565688000	5.03500	5.06500
1565688600	5.03000	5.05600
1565689200	5.02900	5.00500
1565689800	5.02300	4.98600
1565690400	4.99400	4.99300
1565691000	4.99400	4.95200
1565691600	4.99300	5.01300
1565692200	4.99100	4.97300
1565692800	5.01300	4.97300
1565693400	5.01700	4.97600
1565694000	5.01300	5.04000
1565694600	5.01100	5.03800
1565695200	4.99300	4.98600
1565695800	4.93100	4.99800
1565696400	4.92100	4.95000
1565697000	4.93300	4.92300
1565697600	4.93700	4.94700
1565698200	4.97600	4.91500
1565698800	4.98800	4.98000
1565699400	4.97900	5.00600
1565700000	5.00700	5.00900
1565700600	4.99700	5.02000
1565701200	4.99800	4.97800
1565701800	4.99500	5.02100
1565702400	5.00100	5.00600
1565703000	5.03100	5.02000
1565704200	5.01600	5.04500
1565704800	5.01200	4.99100
1565705400	5.02400	5.00300
1565706000	5.03300	5.01500
1565706600	5.02700	5.05200
1565707200	5.03500	5.01300
1565707800	5.03800	5.01500
1565708400	5.05200	5.05500
1565709000	5.05100	5.06900
1565709600	5.04900	5.01700
1565710200	5.05600	5.02400
1565710800	5.06300	5.01900
1565711400	5.06800	5.07900
1565712000	5.07300	5.03400
1565712600	5.09100	5.03900
1565713200	5.08800	5.11900
1565713800	5.09000	5.05800
1565714400	5.08600	5.11300
1565715000	5.08400	5.07100
1565715600	5.07500	5.06200
1565716200	5.07500	5.04800
1565716800	5.06800	5.04100
1565717400	5.05000	5.04200
1565718000	5.06600	5.01800
1565718600	5.06100	5.08500
1565719800	5.05400	5.02400
1565720400	5.07100	5.05300
1565721000	5.06300	5.04000
1565721600	5.07100	5.03600
1565722200	5.06700	5.08900
1565723400	5.04800	5.08300
1565724000	5.01800	5.02800
1565724600	5.00400	5.00200
1565725200	5.00400	4.96700
1565725800	5.00100	5.02700
1565726400	4.98200	4.98000
1565727000	5.04200	4.95300
1565728200	5.00900	5.03800
1565728800	5.03000	5.01800
1565729400	5.04100	5.04200
1565730000	5.04400	5.04500
1565730600	5.05700	5.02800
1565731200	5.05400	5.06700
1565731800	5.04700	5.07800
1565732400	5.05900	5.06400
1565733000	5.05500	5.02200
1565733600	5.05300	5.02300
1565734200	5.06000	5.02900
1565734800	5.05900	5.08100
1565735400	5.05000	5.03700
1565736000	5.05200	5.07500
1565736600	5.05400	5.07300
1565737200	5.05200	5.03200
1565737800	5.06300	5.03200
1565738400	5.05900	5.03700
1565739000	5.06100	5.08400
1565739600	5.06900	5.03100
1565740200	5.06500	5.08800
1565740800	5.06100	5.04600
1565741400	5.06500	5.02900
1565742000	5.06200	5.04000
1565742600	5.05700	5.08100
1565743200	5.05800	5.01500
1565743800	5.05000	5.08800
1565744400	5.03600	5.02100
1565745000	5.03900	5.06600
1565745600	5.04200	5.01500
1565746200	5.01900	5.06700
1565746800	5.01900	5.04400
1565747400	5.01700	5.00000
1565748000	5.02500	4.97400
1565748600	5.00900	5.04300
1565749200	5.01600	5.03300
1565749800	4.99900	5.03200
1565750400	5.02000	4.97500
1565751000	5.03400	5.03600
1565751600	5.04000	5.01000
1565752200	5.06200	5.06100
1565752800	5.07800	5.04200
1565753400	5.07400	5.06100
1565754000	5.07200	5.03700
1565754600	5.06800	5.04100
1565755200	5.06500	5.08900
1565755800	5.08200	5.08400
1565756400	5.09300	5.06800
1565757000	5.08100	5.07000
1565757600	5.08800	5.05600
1565758200	5.08100	5.05900
1565758800	5.07000	5.05100
1565759400	5.07400	5.03300
1565760000	5.07800	5.09500
1565760600	5.07900	5.09600
1565761200	5.08800	5.04800
1565761800	5.08900	5.06400
1565762400	5.08800	5.05500
1565763000	5.09300	5.05600
1565763600	5.09100	5.05600
1565764200	5.09100	5.06700
1565764800	5.08900	5.06400
1565778000	5.05900	5.05500
1565778600	5.06400	5.03400
1565779200	5.06800	5.03300
1565779800	5.07200	5.08100
1565780400	5.06400	5.04500
1565781000	5.06800	5.08700
1565781600	5.06500	5.02500
1565782200	5.06700	5.08400
1565782800	5.06500	5.04100
1565783400	5.07000	5.02300
1565784000	5.07300	5.04600
1565784600	5.07200	5.05300
1565785200	5.06600	5.10200
1565785800	5.04300	5.08700
1565786400	5.04300	5.07100
1565787000	5.05200	5.03000
1565787600	5.05100	5.06900
1565788200	5.05800	5.03700
1565788800	5.06000	5.03300
1565789400	5.05600	5.01800
1565790000	5.06800	5.03200
1565790600	5.07100	5.04200
1565791200	5.06300	5.09100
1565791800	5.07600	5.02900
1565792400	5.07400	5.06300
1565793000	5.06400	5.04200
1565793600	5.04700	5.03700
1565794200	5.05300	5.02200
1565794800	5.05600	5.07700
1565795400	5.05200	5.07400
1565796000	5.04000	5.02800
1565796600	5.02500	5.06300
1565797200	5.04700	5.04100
1565797800	5.05500	5.03800
1565798400	5.01200	5.07900
1565799000	5.00900	5.00100
1565799600	5.00900	4.98700
1565800200	4.99100	4.97800
1565800800	5.00800	4.97100
1565801400	4.99300	5.02600
1565802000	4.97900	5.01100
1565802600	4.99800	4.99500
1565803200	4.96100	5.00300
1565803800	4.95900	4.98900
1565804400	4.98000	4.94100
1565805000	5.00700	4.99100
1565805600	5.00800	5.01700
1565806200	5.01600	4.96600
1565806800	5.02200	4.99300
1565807400	5.02200	5.04500
1565808000	5.02000	5.04700
1565808600	5.01500	4.99200
1565809200	5.01500	4.99000
1565809800	5.00600	4.98900
1565810400	5.00500	4.96300
1565811000	5.01200	4.98000
1565811600	5.01200	5.03700
1565812200	5.02100	4.97500
1565812800	4.99300	4.97900
1565813400	4.97600	5.00900
1565814000	4.97400	4.98700
1565814600	4.99000	4.99900
1565815200	4.99500	5.00900
1565815800	4.99800	4.99900
1565816400	5.00300	5.02000
1565817000	4.98300	4.97700
1565817600	5.00900	4.95900
1565818200	5.01300	4.98000
1565818800	5.02300	5.02500
1565819400	5.02700	4.99400
1565820000	5.01900	5.03800
1565820600	5.03000	4.97700
1565821200	5.02600	5.00300
1565821800	5.02700	4.99600
1565822400	5.02500	5.00100
1565823000	5.02900	5.00700
1565823600	5.02000	5.00300
1565824200	5.01600	5.04200
1565824800	5.02000	4.98400
1565825400	5.00400	5.04800
1565826000	4.94100	5.00400
1565826600	4.92700	4.92600
1565827200	4.92000	4.93500
1565827800	4.93500	4.89800
1565828400	4.92100	4.91900
1565829000	4.96500	4.89200
1565829600	4.97900	4.94700
1565830200	5.00600	4.95300
1565830800	4.99700	4.98500
1565831400	5.00300	5.00700
1565832000	4.98800	4.96100
1565832600	4.97800	4.97500
1565833200	4.99700	4.98900
1565833800	5.00100	5.02400
1565834400	4.99800	4.96400
1565835000	5.00500	4.97400
1565835600	5.00500	5.03300
1565836200	4.99500	4.98000
1565836800	4.99500	4.96100
1565837400	4.98600	4.96900
1565838000	4.98900	4.95200
1565838600	4.99300	4.95500
1565839200	4.98800	4.96800
1565839800	4.97000	4.96800
1565840400	4.97600	4.99500
1565841000	4.97800	4.99400
1565841600	4.98700	4.95300
1565842200	4.99300	5.00300
1565842800	4.99800	5.00300
1565843400	5.01800	4.97300
1565844000	5.02500	5.04100
1565844600	5.03400	5.00400
1565845200	5.00500	5.00300
1565845800	5.01700	5.02600
1565846400	5.05200	5.02400
1565847000	5.03600	5.02300
1565847600	5.04700	5.03900
1565848200	5.05500	5.02800
1565848800	5.05500	5.07700
1565849400	5.07400	5.08000
1565850000	5.07500	5.04900
1565850600	5.06100	5.09300
1565851200	5.05200	5.03500
1565851800	5.07700	5.01500
1565852400	5.06500	5.09800
1565853000	5.04300	5.03800
1565853600	5.03900	5.06200
1565854200	5.02800	5.01400
1565854800	5.03900	5.03600
1565855400	5.03300	5.02000
1565856000	5.01800	5.01100
1565857200	5.09400	5.04500
1565857800	5.08600	5.12400
1565858400	5.08700	5.10800
1565859000	5.06500	5.10700
1565860200	5.04000	5.06500
1565860800	5.03500	5.04400
1565861400	5.03000	5.05000
1565862000	5.02900	5.05800
1565862600	5.02300	5.02400
1565863200	4.99400	4.99800
1565863800	4.99400	5.01500
1565864400	4.99300	5.01800
1565865000	4.99100	4.96100
1565865600	5.01300	5.00100
1565866200	5.01700	5.01500
1565866800	5.01300	5.03400
1565867400	5.01100	4.99700
1565868000	4.99300	4.98000
1565868600	4.93100	4.93700
1565869200	4.92100	4.92700
1565869800	4.93300	4.92100
1565870400	4.93700	4.94200
1565871000	4.97600	4.92200
1565871600	4.98800	4.98000
1565872200	4.97900	4.99800
1565872800	5.00700	4.96200
1565873400	4.99700	4.96500
1565874000	4.99800	5.00500
1565874600	4.99500	4.96700
1565875200	5.00100	5.02300
1565875800	5.03100	5.00100
1565876400	5.01800	5.04800
1565877000	5.01600	4.99400
1565877600	5.01200	5.03500
1565878200	5.02400	5.00300
1565878800	5.03300	5.04800
1565879400	5.02700	4.99100
1565880000	5.03500	5.05400
1565880600	5.03800	5.05600
1565881200	5.05200	5.00400
1565881800	5.05100	5.06900
1565882400	5.04900	4.99500
1565883000	5.05600	5.00700
1565883600	5.06300	5.02900
1565884200	5.06800	5.08300
1565884800	5.17300	5.03400
1565885400	5.19100	5.19300
1565886000	5.18800	5.20000
1565886600	5.19000	5.15600
1565887200	5.18600	5.15800
1565887800	5.18400	5.17800
1565888400	5.17500	5.19500
1565889000	5.17500	5.14700
1565889600	5.16800	5.20000
1565890200	5.15000	5.14100
1565890800	5.16600	5.12300
1565891400	5.16100	5.18500
1565892000	5.15400	5.17700
1565892600	5.15400	5.12900
1565893200	5.17100	5.12300
1565893800	5.16300	5.13700
1565894400	5.17100	5.12100
1565895000	5.16700	5.15300
1565895600	5.14100	5.18300
1565896200	5.14800	5.14300
1565896800	5.11800	5.17500
1565897400	5.10400	5.14000
1565898000	5.10400	5.12000
1565898600	5.10100	5.12100
1565899200	5.08200	5.06900
1565899800	5.14200	5.06500
1565900400	5.11400	5.11600
1565901000	5.10900	5.11700
1565901600	5.13000	5.12600
1565902200	5.14100	5.13400
1565902800	5.14400	5.10400
1565903400	5.15700	5.15500
1565904000	5.15400	5.13500
1565904600	5.14700	5.15500
1565905200	5.15900	5.16500
1565905800	5.15500	5.17900
1565906400	5.15300	5.17600
1565907000	5.16000	5.11600
1565907600	5.15900	5.12800
1565908200	5.15000	5.13500
1565908800	5.15200	5.17500
1565909400	5.15400	5.17300
1565910000	5.15200	5.17300
1565910600	5.16300	5.13000
1565911200	5.15900	5.13700
1565911800	5.16100	5.18300
1565912400	5.16900	5.12700
1565913000	5.16500	5.14100
1565913600	5.16100	5.14100
1565914200	5.16500	5.13400
1565914800	5.16200	5.14100
1565915400	5.15700	5.18100
1565916000	5.15800	5.12300
1565916600	5.15000	5.18500
1565917200	5.13600	5.16900
1565917800	5.13900	5.16400
1565918400	5.14200	5.16000
1565919000	5.11900	5.16300
1565919600	5.11900	5.09100
1565920800	5.12500	5.09800
1565921400	5.10900	5.14400
1565922000	5.11600	5.07200
1565922600	5.09900	5.10000
1565923200	5.12000	5.06900
1565923800	5.13400	5.13000
1565924400	5.14000	5.10300
1565925000	5.16200	5.11400
1565925600	5.17800	5.14000
1565926200	5.17400	5.15300
1565926800	5.17200	5.16600
1565927400	5.16800	5.14500
1565928000	5.16500	5.14300
1565928600	5.18200	5.13100
1565929200	5.19300	5.13900
1565929800	5.18100	5.21100
1565930400	5.18800	5.20200
1565931000	5.18100	5.16000
1565931600	5.17000	5.19700
1565932200	5.17400	5.19500
1565932800	5.17800	5.14600
1565933400	5.17900	5.19600
1565934000	5.18800	5.14500
1565934600	5.18900	5.21500
1565935200	5.18800	5.14600
1565935800	5.19300	5.15400
1565936400	5.19100	5.21000
1565937000	5.19100	5.21300
1565937600	5.18900	5.21200
1565938200	5.19000	5.15700
1565938800	5.18300	5.21400
1565939400	5.17900	5.14900
1565940000	5.17800	5.20300
1565940600	5.16900	5.14700
1565941200	5.16900	5.19400
1565941800	5.16800	5.13200
1565942400	5.17000	5.14000
1565943000	5.17400	5.12800
1565943600	5.17500	5.13200
1565944800	5.11900	5.19400
1565945400	5.11700	5.14300
1565946000	5.10700	5.08700
1565946600	5.11600	5.06400
1565947200	5.13500	5.14100
1565947800	5.13000	5.10600
1565948400	5.13600	5.10300
1565949000	5.15100	5.11200
1565949600	5.15200	5.16200
1565950200	5.15600	5.13700
1565950800	5.15900	5.18600
1565951400	5.16400	5.17600
1565952000	5.16800	5.14600
1565952600	5.17200	5.14400
1565953200	5.16400	5.14500
1565953800	5.16800	5.13700
1565954400	5.16500	5.13400
1565955000	5.16700	5.14100
1565955600	5.16500	5.12400
1565956200	5.17000	5.12300
1565957400	5.17200	5.14300
1565958000	5.16600	5.12900
1565958600	5.14300	5.18700
1565959200	5.14300	5.11200
1565959800	5.15200	5.13000
1565960400	5.15100	5.09600
1565961000	5.15800	5.17000
1565961600	5.16000	5.18200
1565962200	5.15600	5.19000
1565962800	5.16800	5.18400
1565963400	5.17100	5.19600
1565964000	5.16300	5.19100
1565964600	5.17600	5.18600
1565965200	5.17400	5.13900
1565965800	5.16400	5.15400
1565966400	5.14700	5.13600
1565967000	5.15300	5.17700
1565967600	5.15600	5.12400
1565968200	5.15200	5.18300
1565968800	5.14000	5.17900
1565969400	5.12500	5.16300
1565970000	5.14700	5.15300
1565970600	5.15500	5.10500
1565971200	5.07300	5.16000
1565971800	5.09100	5.07500
1565972400	5.08800	5.08500
1565973000	5.09000	5.10600
1565973600	5.08600	5.09700
1565974200	5.08400	5.06500
1565974800	5.07500	5.06100
1565975400	5.07500	5.04800
1565976000	5.06800	5.03200
1565976600	5.05000	5.02600
1565977200	5.06600	5.01800
1565977800	5.06100	5.03500
1565978400	5.05400	5.02900
1565979000	5.05400	5.07200
1565979600	5.07100	5.02200
1565980200	5.06300	5.09600
1565980800	5.07100	5.04000
1565981400	5.06700	5.05300
1565982000	5.04100	5.03000
1565982600	5.04800	5.02600
1565983200	5.01800	5.07600
1565983800	5.00400	4.99600
1565984400	5.00400	5.02500
1565985000	5.00100	5.01100
1565985600	4.98200	4.97600
1565986200	5.04200	5.01000
1565986800	5.01400	5.02700
1565987400	5.00900	5.04100
1565988000	5.03000	5.01700
1565988600	5.04100	5.01700
1565989200	5.04400	5.04900
1565989800	5.05700	5.01200
1565990400	5.05400	5.03300
1565991000	5.04700	5.07200
1565991600	5.05900	5.00500
1565992200	5.05500	5.02700
1565992800	5.05300	5.07400
1565993400	5.06000	5.02900
1565994000	5.05900	5.08500
1565994600	5.05000	5.03900
1565995800	5.05400	5.07100
1565996400	5.05200	4.99800
1565997000	5.06300	5.01800
1565997600	5.05900	5.04900
1565998200	5.06100	5.02500
1565998800	5.06900	5.03100
1565999400	5.06500	5.03500
1566000600	5.06500	5.09200
1566001800	5.05700	5.08900
1566002400	5.05800	5.03200
1566003000	5.05000	5.03200
1566003600	5.03600	5.01300
1566004200	5.03900	5.06600
1566004800	5.04200	5.02200
1566005400	5.01900	5.06700
1566006000	5.01900	4.99100
1566006600	5.01700	5.00000
1566007200	5.02500	5.03100
[truncated: 10,583 more rows]
