# Supplementary material for: A novel dissolved oxygen prediction model based on enhanced semi-naive Bayes for ocean ranches in northeast China
Source: PeerJ Comput Sci. 2021 Jun 11;7:e591. doi: 10.7717/peerj-cs.591 (PMC8205303; doi:10.7717/peerj-cs.591)
Supplement: Supplemental Information 2 — The water quality data includes a total of 19 marine ranches in the Bohai and Yellow Seas in northeastern China. [file peerj-cs-07-591-s002.zip]

Archive with 10 entries (9 files):
- dataset1/
- dataset1/.DS_Store
- __MACOSX/dataset1/._.DS_Store
- dataset1/yandunjiao_20160101_20200701.csv
- dataset1/xixiakou_20160101_20200701.csv
- dataset1/ailianwan_20160101_20200701.csv
- dataset1/yantaimouping_20160101_20200701.csv
- dataset1/huangjiatang_20160101_20200701.csv
- dataset1/liugongdao_20160101_20200701.csv
- dataset1/renjiataizui_20160101_20200701.csv
