# Supplementary material for: A novel dissolved oxygen prediction model based on enhanced semi-naive Bayes for ocean ranches in northeast China
Source: PeerJ Comput Sci. 2021 Jun 11;7:e591. doi: 10.7717/peerj-cs.591 (PMC8205303; doi:10.7717/peerj-cs.591)
Supplement: Supplemental Information 2 — The water quality data includes a total of 19 marine ranches in the Bohai and Yellow Seas in northeastern China. [file peerj-cs-07-591-s002.zip › dataset1/yandunjiao_20160101_20200701.csv]

ID	Date	Hour	Minute	temp	salt	deep	yls_con	rjy_con	Timestamp	note
1	2016-06-25	0	0	19.5037	-1	-1	-1	-1	1466784000
2	2016-06-25	0	10	19.5085	-1	-1	-1	-1	1466784600
3	2016-06-25	0	20	19.5075	-1	-1	-1	-1	1466785200
4	2016-06-25	0	30	19.5044	-1	-1	-1	-1	1466785800
5	2016-06-25	0	40	19.508	-1	-1	-1	-1	1466786400
6	2016-06-25	0	50	19.5155	-1	-1	-1	-1	1466787000
7	2016-06-25	1	0	19.511	-1	-1	-1	-1	1466787600
8	2016-06-25	1	10	19.5188	-1	-1	-1	-1	1466788200
9	2016-06-25	1	20	19.5185	-1	-1	-1	-1	1466788800
10	2016-06-25	1	30	19.5219	-1	-1	-1	-1	1466789400
11	2016-06-25	1	40	19.5308	-1	-1	-1	-1	1466790000
12	2016-06-25	1	50	19.53	-1	-1	-1	-1	1466790600
13	2016-06-25	2	0	19.5325	-1	-1	-1	-1	1466791200
14	2016-06-25	2	10	19.5318	-1	-1	-1	-1	1466791800
15	2016-06-25	2	20	19.5449	-1	-1	-1	-1	1466792400
16	2016-06-25	2	30	19.5381	-1	-1	-1	-1	1466793000
17	2016-06-25	2	40	19.5554	-1	-1	-1	-1	1466793600
18	2016-06-25	2	50	19.5488	-1	-1	-1	-1	1466794200
19	2016-06-25	3	0	19.5592	-1	-1	-1	-1	1466794800
20	2016-06-25	3	10	19.5727	-1	-1	-1	-1	1466795400
21	2016-06-25	3	20	19.5782	-1	-1	-1	-1	1466796000
22	2016-06-25	3	30	19.5645	-1	-1	-1	-1	1466796600
23	2016-06-25	3	40	19.5795	-1	-1	-1	-1	1466797200
24	2016-06-25	3	50	19.5807	-1	-1	-1	-1	1466797800
25	2016-06-25	4	0	19.5946	-1	-1	-1	-1	1466798400
26	2016-06-25	4	10	19.595	-1	-1	-1	-1	1466799000
27	2016-06-25	4	20	19.5861	-1	-1	-1	-1	1466799600
28	2016-06-25	4	30	19.5873	-1	-1	-1	-1	1466800200
29	2016-06-25	4	40	19.5851	-1	-1	-1	-1	1466800800
30	2016-06-25	4	50	19.5768	-1	-1	-1	-1	1466801400
31	2016-06-25	5	0	19.5773	-1	-1	-1	-1	1466802000
32	2016-06-25	5	10	19.5702	-1	-1	-1	-1	1466802600
33	2016-06-25	5	20	19.5734	-1	-1	-1	-1	1466803200
34	2016-06-25	5	30	19.5779	-1	-1	-1	-1	1466803800
35	2016-06-25	5	40	19.5762	-1	-1	-1	-1	1466804400
36	2016-06-25	5	50	19.5843	-1	-1	-1	-1	1466805000
37	2016-06-25	6	0	19.552	-1	-1	-1	-1	1466805600
38	2016-06-25	6	10	19.5715	-1	-1	-1	-1	1466806200
39	2016-06-25	6	20	19.5723	-1	-1	-1	-1	1466806800
40	2016-06-25	6	30	19.563	-1	-1	-1	-1	1466807400
41	2016-06-25	6	40	19.5525	-1	-1	-1	-1	1466808000
42	2016-06-25	6	50	19.5505	-1	-1	-1	-1	1466808600
43	2016-06-25	7	0	19.5441	-1	-1	-1	-1	1466809200
44	2016-06-25	7	10	19.5407	-1	-1	-1	-1	1466809800
45	2016-06-25	7	20	19.5377	-1	-1	-1	-1	1466810400
46	2016-06-25	7	30	19.5345	-1	-1	-1	-1	1466811000
47	2016-06-25	7	40	19.5322	-1	-1	-1	-1	1466811600
48	2016-06-25	7	50	19.5316	-1	-1	-1	-1	1466812200
49	2016-06-25	8	0	19.5341	-1	-1	-1	-1	1466812800
50	2016-06-25	8	10	19.5397	-1	-1	-1	-1	1466813400
51	2016-06-25	8	20	19.5283	-1	-1	-1	-1	1466814000
52	2016-06-25	8	30	19.5316	-1	-1	-1	-1	1466814600
53	2016-06-25	8	40	19.538	-1	-1	-1	-1	1466815200
54	2016-06-25	8	50	19.5313	-1	-1	-1	-1	1466815800
55	2016-06-25	9	0	19.5342	-1	-1	-1	-1	1466816400
56	2016-06-25	9	10	19.5395	-1	-1	-1	-1	1466817000
57	2016-06-25	9	20	19.534	-1	-1	-1	-1	1466817600
58	2016-06-25	9	30	19.5277	-1	-1	-1	-1	1466818200
59	2016-06-25	9	40	19.5368	-1	-1	-1	-1	1466818800
60	2016-06-25	9	50	19.5266	-1	-1	-1	-1	1466819400
61	2016-06-25	10	0	19.5142	-1	-1	-1	-1	1466820000
62	2016-06-25	10	30	19.5285	-1	-1	-1	-1	1466821800
63	2016-06-25	10	40	19.518	-1	-1	-1	-1	1466822400
64	2016-06-25	10	50	19.5226	-1	-1	-1	-1	1466823000
65	2016-06-25	11	0	19.5057	-1	-1	-1	-1	1466823600
66	2016-06-25	11	10	19.5192	-1	-1	-1	-1	1466824200
67	2016-06-25	11	20	19.5232	-1	-1	-1	-1	1466824800
68	2016-06-25	11	30	19.5227	-1	-1	-1	-1	1466825400
69	2016-06-25	11	40	19.5403	-1	-1	-1	-1	1466826000
70	2016-06-25	11	50	19.5431	-1	-1	-1	-1	1466826600
71	2016-06-25	12	0	19.5391	-1	-1	-1	-1	1466827200
72	2016-06-25	12	10	19.5145	-1	-1	-1	-1	1466827800
73	2016-06-25	12	20	19.5201	-1	-1	-1	-1	1466828400
74	2016-06-25	12	30	19.5681	-1	-1	-1	-1	1466829000
75	2016-06-25	12	40	19.572	-1	-1	-1	-1	1466829600
76	2016-06-25	12	50	19.538	-1	-1	-1	-1	1466830200
77	2016-06-25	13	0	19.5666	-1	-1	-1	-1	1466830800
78	2016-06-25	13	10	19.5899	-1	-1	-1	-1	1466831400
79	2016-06-25	13	20	19.582	-1	-1	-1	-1	1466832000
80	2016-06-25	13	30	19.5853	-1	-1	-1	-1	1466832600
81	2016-06-25	13	40	19.6024	-1	-1	-1	-1	1466833200
82	2016-06-25	13	50	19.6122	-1	-1	-1	-1	1466833800
83	2016-06-25	14	0	19.6109	-1	-1	-1	-1	1466834400
84	2016-06-25	14	10	19.6038	-1	-1	-1	-1	1466835000
85	2016-06-25	14	20	19.6381	-1	-1	-1	-1	1466835600
86	2016-06-25	14	30	19.6432	-1	-1	-1	-1	1466836200
87	2016-06-25	14	40	19.656	-1	-1	-1	-1	1466836800
88	2016-06-25	14	50	19.6645	-1	-1	-1	-1	1466837400
89	2016-06-25	15	0	19.6805	-1	-1	-1	-1	1466838000
90	2016-06-25	15	10	19.6951	-1	-1	-1	-1	1466838600
91	2016-06-25	15	20	19.6991	-1	-1	-1	-1	1466839200
92	2016-06-25	15	30	19.7007	-1	-1	-1	-1	1466839800
93	2016-06-25	15	40	19.7162	-1	-1	-1	-1	1466840400
94	2016-06-25	15	50	19.7047	-1	-1	-1	-1	1466841000
95	2016-06-25	16	0	19.7844	-1	-1	-1	-1	1466841600
96	2016-06-25	16	10	19.7936	-1	-1	-1	-1	1466842200
97	2016-06-25	16	20	19.8544	-1	-1	-1	-1	1466842800
98	2016-06-25	16	30	19.9188	-1	-1	-1	-1	1466843400
99	2016-06-25	16	40	19.9094	-1	-1	-1	-1	1466844000
100	2016-06-25	16	50	19.895	-1	-1	-1	-1	1466844600
101	2016-06-25	17	0	19.8736	-1	-1	-1	-1	1466845200
102	2016-06-25	17	10	19.8777	-1	-1	-1	-1	1466845800
103	2016-06-25	17	20	19.8909	-1	-1	-1	-1	1466846400
104	2016-06-25	17	30	19.8717	-1	-1	-1	-1	1466847000
105	2016-06-25	17	40	19.859	-1	-1	-1	-1	1466847600
106	2016-06-25	17	50	19.8495	-1	-1	-1	-1	1466848200
107	2016-06-25	18	0	19.83	-1	-1	-1	-1	1466848800
108	2016-06-25	18	10	19.8062	-1	-1	-1	-1	1466849400
109	2016-06-25	18	20	19.7812	-1	-1	-1	-1	1466850000
110	2016-06-25	18	30	19.7831	-1	-1	-1	-1	1466850600
111	2016-06-25	18	40	19.7864	-1	-1	-1	-1	1466851200
112	2016-06-25	18	50	19.7918	-1	-1	-1	-1	1466851800
113	2016-06-25	19	0	19.8139	-1	-1	-1	-1	1466852400
114	2016-06-25	19	10	19.8144	-1	-1	-1	-1	1466853000
115	2016-06-25	19	20	19.7882	-1	-1	-1	-1	1466853600
116	2016-06-25	19	30	19.7959	-1	-1	-1	-1	1466854200
117	2016-06-25	19	40	19.8001	-1	-1	-1	-1	1466854800
118	2016-06-25	19	50	19.8172	-1	-1	-1	-1	1466855400
119	2016-06-25	20	0	19.8224	-1	-1	-1	-1	1466856000
120	2016-06-25	20	10	19.8305	-1	-1	-1	-1	1466856600
121	2016-06-25	20	20	19.8326	-1	-1	-1	-1	1466857200
122	2016-06-25	20	30	19.8443	-1	-1	-1	-1	1466857800
123	2016-06-25	20	40	19.8351	-1	-1	-1	-1	1466858400
124	2016-06-25	20	50	19.8177	-1	-1	-1	-1	1466859000
125	2016-06-25	21	0	19.8133	-1	-1	-1	-1	1466859600
126	2016-06-25	21	10	19.8113	-1	-1	-1	-1	1466860200
127	2016-06-25	21	20	19.8124	-1	-1	-1	-1	1466860800
128	2016-06-25	21	30	19.8281	-1	-1	-1	-1	1466861400
129	2016-06-25	21	40	19.8376	-1	-1	-1	-1	1466862000
130	2016-06-25	21	50	19.8394	-1	-1	-1	-1	1466862600
131	2016-06-25	22	0	19.8577	-1	-1	-1	-1	1466863200
132	2016-06-25	22	10	19.8499	-1	-1	-1	-1	1466863800
133	2016-06-25	22	20	19.8484	-1	-1	-1	-1	1466864400
134	2016-06-25	22	30	19.8565	-1	-1	-1	-1	1466865000
135	2016-06-25	22	40	19.8485	-1	-1	-1	-1	1466865600
136	2016-06-25	22	50	19.856	-1	-1	-1	-1	1466866200
137	2016-06-25	23	0	19.8647	-1	-1	-1	-1	1466866800
138	2016-06-25	23	10	19.869	-1	-1	-1	-1	1466867400
139	2016-06-25	23	20	19.8716	-1	-1	-1	-1	1466868000
140	2016-06-25	23	30	19.8734	-1	-1	-1	-1	1466868600
141	2016-06-25	23	40	19.8892	-1	-1	-1	-1	1466869200
142	2016-06-25	23	50	19.8694	-1	-1	-1	-1	1466869800
143	2016-06-26	0	0	19.8764	-1	-1	-1	-1	1466870400
144	2016-06-26	0	10	19.8829	-1	-1	-1	-1	1466871000
145	2016-06-26	0	20	19.873	-1	-1	-1	-1	1466871600
146	2016-06-26	0	30	19.8812	-1	-1	-1	-1	1466872200
147	2016-06-26	0	40	19.8957	-1	-1	-1	-1	1466872800
148	2016-06-26	0	50	19.9262	-1	-1	-1	-1	1466873400
149	2016-06-26	1	0	19.9251	-1	-1	-1	-1	1466874000
150	2016-06-26	1	10	19.9438	-1	-1	-1	-1	1466874600
151	2016-06-26	1	20	19.9006	-1	-1	-1	-1	1466875200
152	2016-06-26	1	30	19.9521	-1	-1	-1	-1	1466875800
153	2016-06-26	1	40	19.962	-1	-1	-1	-1	1466876400
154	2016-06-26	1	50	19.9788	-1	-1	-1	-1	1466877000
155	2016-06-26	2	0	19.9919	-1	-1	-1	-1	1466877600
156	2016-06-26	2	10	20.0092	-1	-1	-1	-1	1466878200
157	2016-06-26	2	20	19.9971	-1	-1	-1	-1	1466878800
158	2016-06-26	2	30	20.0052	-1	-1	-1	-1	1466879400
159	2016-06-26	2	40	20.0103	-1	-1	-1	-1	1466880000
160	2016-06-26	2	50	20.0251	-1	-1	-1	-1	1466880600
161	2016-06-26	3	0	20.0276	-1	-1	-1	-1	1466881200
162	2016-06-26	3	10	20.0333	-1	-1	-1	-1	1466881800
163	2016-06-26	3	20	20.0446	-1	-1	-1	-1	1466882400
164	2016-06-26	3	30	20.0439	-1	-1	-1	-1	1466883000
165	2016-06-26	3	40	20.0515	-1	-1	-1	-1	1466883600
166	2016-06-26	3	50	20.054	-1	-1	-1	-1	1466884200
167	2016-06-26	4	0	20.065	-1	-1	-1	-1	1466884800
168	2016-06-26	4	10	20.0713	-1	-1	-1	-1	1466885400
169	2016-06-26	4	20	20.0745	-1	-1	-1	-1	1466886000
170	2016-06-26	4	30	20.0601	-1	-1	-1	-1	1466886600
171	2016-06-26	4	40	20.0658	-1	-1	-1	-1	1466887200
172	2016-06-26	4	50	20.0682	-1	-1	-1	-1	1466887800
173	2016-06-26	5	0	20.0717	-1	-1	-1	-1	1466888400
174	2016-06-26	5	10	20.0639	-1	-1	-1	-1	1466889000
175	2016-06-26	5	20	20.0399	-1	-1	-1	-1	1466889600
176	2016-06-26	5	30	20.0585	-1	-1	-1	-1	1466890200
177	2016-06-26	5	40	20.0536	-1	-1	-1	-1	1466890800
178	2016-06-26	5	50	20.0428	-1	-1	-1	-1	1466891400
179	2016-06-26	6	0	19.9843	-1	-1	-1	-1	1466892000
180	2016-06-26	6	10	19.7791	-1	-1	-1	-1	1466892600
181	2016-06-26	6	20	19.7486	-1	-1	-1	-1	1466893200
182	2016-06-26	6	30	19.8253	-1	-1	-1	-1	1466893800
183	2016-06-26	6	40	19.8636	-1	-1	-1	-1	1466894400
184	2016-06-26	6	50	19.9188	-1	-1	-1	-1	1466895000
185	2016-06-26	7	0	19.8449	-1	-1	-1	-1	1466895600
186	2016-06-26	7	10	19.8973	-1	-1	-1	-1	1466896200
187	2016-06-26	7	20	19.8981	-1	-1	-1	-1	1466896800
188	2016-06-26	7	30	19.9035	-1	-1	-1	-1	1466897400
189	2016-06-26	7	40	19.8891	-1	-1	-1	-1	1466898000
190	2016-06-26	7	50	19.8676	-1	-1	-1	-1	1466898600
191	2016-06-26	8	0	19.9028	-1	-1	-1	-1	1466899200
192	2016-06-26	8	10	19.9127	-1	-1	-1	-1	1466899800
193	2016-06-26	8	20	19.9188	-1	-1	-1	-1	1466900400
194	2016-06-26	8	30	19.9607	-1	-1	-1	-1	1466901000
195	2016-06-26	8	40	19.9594	-1	-1	-1	-1	1466901600
196	2016-06-26	8	50	19.9778	-1	-1	-1	-1	1466902200
197	2016-06-26	9	0	19.9575	-1	-1	-1	-1	1466902800
198	2016-06-26	9	10	19.9557	-1	-1	-1	-1	1466903400
199	2016-06-26	9	20	19.9566	-1	-1	-1	-1	1466904000
200	2016-06-26	9	30	19.9564	-1	-1	-1	-1	1466904600
201	2016-06-26	9	40	19.9425	-1	-1	-1	-1	1466905200
202	2016-06-26	9	50	19.9516	-1	-1	-1	-1	1466905800
203	2016-06-26	10	0	19.9664	-1	-1	-1	-1	1466906400
204	2016-06-26	10	10	19.9719	-1	-1	-1	-1	1466907000
205	2016-06-26	10	20	19.976	-1	-1	-1	-1	1466907600
206	2016-06-26	10	30	19.9683	-1	-1	-1	-1	1466908200
207	2016-06-26	10	40	19.9787	-1	-1	-1	-1	1466908800
208	2016-06-26	10	50	19.9999	-1	-1	-1	-1	1466909400
209	2016-06-26	11	0	20.004	-1	-1	-1	-1	1466910000
210	2016-06-26	11	10	20.0142	-1	-1	-1	-1	1466910600
211	2016-06-26	11	20	20.0049	-1	-1	-1	-1	1466911200
212	2016-06-26	11	30	20.0009	-1	-1	-1	-1	1466911800
213	2016-06-26	11	40	20.0178	-1	-1	-1	-1	1466912400
214	2016-06-26	11	50	20.0066	-1	-1	-1	-1	1466913000
215	2016-06-26	12	0	20.0234	-1	-1	-1	-1	1466913600
216	2016-06-26	12	10	20.0264	-1	-1	-1	-1	1466914200
217	2016-06-26	12	20	20.0388	-1	-1	-1	-1	1466914800
218	2016-06-26	12	30	20.0111	-1	-1	-1	-1	1466915400
219	2016-06-26	12	40	20.0208	-1	-1	-1	-1	1466916000
220	2016-06-26	12	50	20.0266	-1	-1	-1	-1	1466916600
221	2016-06-26	13	0	20.0445	-1	-1	-1	-1	1466917200
222	2016-06-26	13	10	20.0309	-1	-1	-1	-1	1466917800
223	2016-06-26	13	20	20.0583	-1	-1	-1	-1	1466918400
224	2016-06-26	13	30	20.0669	-1	-1	-1	-1	1466919000
225	2016-06-26	13	40	20.0679	-1	-1	-1	-1	1466919600
226	2016-06-26	13	50	20.0801	-1	-1	-1	-1	1466920200
227	2016-06-26	14	0	20.0979	-1	-1	-1	-1	1466920800
228	2016-06-26	14	10	20.0995	-1	-1	-1	-1	1466921400
229	2016-06-26	14	20	20.0988	-1	-1	-1	-1	1466922000
230	2016-06-26	14	30	20.0874	-1	-1	-1	-1	1466922600
231	2016-06-26	14	40	20.0787	-1	-1	-1	-1	1466923200
232	2016-06-26	14	50	20.0979	-1	-1	-1	-1	1466923800
233	2016-06-26	15	0	20.0997	-1	-1	-1	-1	1466924400
234	2016-06-26	15	10	20.0929	-1	-1	-1	-1	1466925000
235	2016-06-26	15	20	20.1208	-1	-1	-1	-1	1466925600
236	2016-06-26	15	30	20.1388	-1	-1	-1	-1	1466926200
237	2016-06-26	15	40	20.0792	-1	-1	-1	-1	1466926800
238	2016-06-26	15	50	20.0562	-1	-1	-1	-1	1466927400
239	2016-06-26	16	0	20.0401	-1	-1	-1	-1	1466928000
240	2016-06-26	16	10	20.012	-1	-1	-1	-1	1466928600
241	2016-06-26	16	20	20.0021	-1	-1	-1	-1	1466929200
242	2016-06-26	16	30	19.9907	-1	-1	-1	-1	1466929800
243	2016-06-26	16	40	19.9853	-1	-1	-1	-1	1466930400
244	2016-06-26	16	50	19.9875	-1	-1	-1	-1	1466931000
245	2016-06-26	17	0	19.9777	-1	-1	-1	-1	1466931600
246	2016-06-26	17	10	19.9702	-1	-1	-1	-1	1466932200
247	2016-06-26	17	20	19.9648	-1	-1	-1	-1	1466932800
248	2016-06-26	17	30	19.9493	-1	-1	-1	-1	1466933400
249	2016-06-26	17	40	19.9466	-1	-1	-1	-1	1466934000
250	2016-06-26	17	50	19.9307	-1	-1	-1	-1	1466934600
251	2016-06-26	18	0	19.9344	-1	-1	-1	-1	1466935200
252	2016-06-26	18	10	19.8907	-1	-1	-1	-1	1466935800
253	2016-06-26	18	20	19.739	-1	-1	-1	-1	1466936400
254	2016-06-26	18	30	19.6563	-1	-1	-1	-1	1466937000
255	2016-06-26	18	40	19.681	-1	-1	-1	-1	1466937600
256	2016-06-26	18	50	19.7312	-1	-1	-1	-1	1466938200
257	2016-06-26	19	0	19.7463	-1	-1	-1	-1	1466938800
258	2016-06-26	19	10	19.749	-1	-1	-1	-1	1466939400
259	2016-06-26	19	20	19.7893	-1	-1	-1	-1	1466940000
260	2016-06-26	19	30	19.803	-1	-1	-1	-1	1466940600
261	2016-06-26	19	40	19.8302	-1	-1	-1	-1	1466941200
262	2016-06-26	19	50	19.8432	-1	-1	-1	-1	1466941800
263	2016-06-26	20	0	19.8344	-1	-1	-1	-1	1466942400
264	2016-06-26	20	10	19.8374	-1	-1	-1	-1	1466943000
265	2016-06-26	20	20	19.857	-1	-1	-1	-1	1466943600
266	2016-06-26	20	30	19.857	-1	-1	-1	-1	1466944200
267	2016-06-26	20	40	19.8396	-1	-1	-1	-1	1466944800
268	2016-06-26	20	50	19.8485	-1	-1	-1	-1	1466945400
269	2016-06-26	21	0	19.859	-1	-1	-1	-1	1466946000
270	2016-06-26	21	10	19.8319	-1	-1	-1	-1	1466946600
271	2016-06-26	21	20	19.836	-1	-1	-1	-1	1466947200
272	2016-06-26	21	30	19.8332	-1	-1	-1	-1	1466947800
273	2016-06-26	21	40	19.859	-1	-1	-1	-1	1466948400
274	2016-06-26	21	50	19.8619	-1	-1	-1	-1	1466949000
275	2016-06-26	22	0	19.8401	-1	-1	-1	-1	1466949600
276	2016-06-26	22	10	19.884	-1	-1	-1	-1	1466950200
277	2016-06-26	22	20	19.8769	-1	-1	-1	-1	1466950800
278	2016-06-26	22	30	19.8686	-1	-1	-1	-1	1466951400
279	2016-06-26	22	40	19.8915	-1	-1	-1	-1	1466952000
280	2016-06-26	22	50	19.8869	-1	-1	-1	-1	1466952600
281	2016-06-26	23	0	19.9114	-1	-1	-1	-1	1466953200
282	2016-06-26	23	10	19.9187	-1	-1	-1	-1	1466953800
283	2016-06-26	23	20	19.911	-1	-1	-1	-1	1466954400
284	2016-06-26	23	30	19.8851	-1	-1	-1	-1	1466955000
285	2016-06-26	23	40	19.8933	-1	-1	-1	-1	1466955600
286	2016-06-27	0	0	19.9521	-1	-1	-1	-1	1466956800
287	2016-06-27	0	10	19.9485	-1	-1	-1	-1	1466957400
288	2016-06-27	0	20	19.9697	-1	-1	-1	-1	1466958000
289	2016-06-27	0	30	19.9836	-1	-1	-1	-1	1466958600
290	2016-06-27	0	40	19.9953	-1	-1	-1	-1	1466959200
291	2016-06-27	0	50	19.9783	-1	-1	-1	-1	1466959800
292	2016-06-27	1	0	19.9873	-1	-1	-1	-1	1466960400
293	2016-06-27	1	10	19.9768	-1	-1	-1	-1	1466961000
294	2016-06-27	1	20	19.9692	-1	-1	-1	-1	1466961600
295	2016-06-27	1	30	19.9639	-1	-1	-1	-1	1466962200
296	2016-06-27	1	40	19.9708	-1	-1	-1	-1	1466962800
297	2016-06-27	1	50	19.9796	-1	-1	-1	-1	1466963400
298	2016-06-27	2	0	19.9789	-1	-1	-1	-1	1466964000
299	2016-06-27	2	10	19.9768	-1	-1	-1	-1	1466964600
300	2016-06-27	2	20	19.9816	-1	-1	-1	-1	1466965200
301	2016-06-27	2	30	19.9901	-1	-1	-1	-1	1466965800
302	2016-06-27	2	40	20.0016	-1	-1	-1	-1	1466966400
303	2016-06-27	2	50	20.011	-1	-1	-1	-1	1466967000
304	2016-06-27	3	0	20.0309	-1	-1	-1	-1	1466967600
305	2016-06-27	3	10	20.0458	-1	-1	-1	-1	1466968200
306	2016-06-27	3	20	20.0523	-1	-1	-1	-1	1466968800
307	2016-06-27	3	30	20.0541	-1	-1	-1	-1	1466969400
308	2016-06-27	3	40	20.0585	-1	-1	-1	-1	1466970000
309	2016-06-27	3	50	20.0539	-1	-1	-1	-1	1466970600
310	2016-06-27	4	0	20.0567	-1	-1	-1	-1	1466971200
311	2016-06-27	4	10	20.0596	-1	-1	-1	-1	1466971800
312	2016-06-27	4	20	20.0715	-1	-1	-1	-1	1466972400
313	2016-06-27	4	30	20.0736	-1	-1	-1	-1	1466973000
314	2016-06-27	4	40	20.0804	-1	-1	-1	-1	1466973600
315	2016-06-27	4	50	20.0746	-1	-1	-1	-1	1466974200
316	2016-06-27	5	0	19.9511	-1	-1	-1	-1	1466974800
317	2016-06-27	5	10	19.8386	-1	-1	-1	-1	1466975400
318	2016-06-27	5	20	19.766	-1	-1	-1	-1	1466976000
319	2016-06-27	5	30	19.7364	-1	-1	-1	-1	1466976600
320	2016-06-27	5	40	19.741	-1	-1	-1	-1	1466977200
321	2016-06-27	5	50	19.7292	-1	-1	-1	-1	1466977800
322	2016-06-27	6	0	19.7065	-1	-1	-1	-1	1466978400
323	2016-06-27	6	10	19.7275	-1	-1	-1	-1	1466979000
324	2016-06-27	6	20	19.7044	-1	-1	-1	-1	1466979600
325	2016-06-27	6	30	19.6805	-1	-1	-1	-1	1466980200
326	2016-06-27	6	40	19.6374	-1	-1	-1	-1	1466980800
327	2016-06-27	6	50	19.6182	-1	-1	-1	-1	1466981400
328	2016-06-27	7	0	19.5825	-1	-1	-1	-1	1466982000
329	2016-06-27	7	10	19.5921	-1	-1	-1	-1	1466982600
330	2016-06-27	7	20	19.6181	-1	-1	-1	-1	1466983200
331	2016-06-27	7	30	19.6572	-1	-1	-1	-1	1466983800
332	2016-06-27	7	40	19.6427	-1	-1	-1	-1	1466984400
333	2016-06-27	7	50	19.6504	-1	-1	-1	-1	1466985000
334	2016-06-27	8	0	19.6685	-1	-1	-1	-1	1466985600
335	2016-06-27	8	10	19.6976	-1	-1	-1	-1	1466986200
336	2016-06-27	8	20	19.7038	-1	-1	-1	-1	1466986800
337	2016-06-27	8	30	19.7219	-1	-1	-1	-1	1466987400
338	2016-06-27	8	40	19.7153	-1	-1	-1	-1	1466988000
339	2016-06-27	8	50	19.7233	-1	-1	-1	-1	1466988600
340	2016-06-27	9	0	19.7166	-1	-1	-1	-1	1466989200
341	2016-06-27	9	10	19.7061	-1	-1	-1	-1	1466989800
342	2016-06-27	9	20	19.7202	-1	-1	-1	-1	1466990400
343	2016-06-27	9	30	19.7304	-1	-1	-1	-1	1466991000
344	2016-06-27	9	40	19.7245	-1	-1	-1	-1	1466991600
345	2016-06-27	9	50	19.7275	-1	-1	-1	-1	1466992200
346	2016-06-27	10	0	19.745	-1	-1	-1	-1	1466992800
347	2016-06-27	10	10	19.7254	-1	-1	-1	-1	1466993400
348	2016-06-27	10	20	19.7424	-1	-1	-1	-1	1466994000
349	2016-06-27	10	30	19.752	-1	-1	-1	-1	1466994600
350	2016-06-27	10	40	19.7484	-1	-1	-1	-1	1466995200
351	2016-06-27	10	50	19.7484	-1	-1	-1	-1	1466995800
352	2016-06-27	11	0	19.7553	-1	-1	-1	-1	1466996400
353	2016-06-27	11	10	19.7589	-1	-1	-1	-1	1466997000
354	2016-06-27	11	20	19.7664	-1	-1	-1	-1	1466997600
355	2016-06-27	11	30	19.7695	-1	-1	-1	-1	1466998200
356	2016-06-27	11	40	19.7937	-1	-1	-1	-1	1466998800
357	2016-06-27	11	50	19.8055	-1	-1	-1	-1	1466999400
358	2016-06-27	12	0	19.8196	-1	-1	-1	-1	1467000000
359	2016-06-27	12	10	19.8348	-1	-1	-1	-1	1467000600
360	2016-06-27	12	20	19.8339	-1	-1	-1	-1	1467001200
361	2016-06-27	12	30	19.8513	-1	-1	-1	-1	1467001800
362	2016-06-27	12	40	19.8542	-1	-1	-1	-1	1467002400
363	2016-06-27	12	50	19.8422	-1	-1	-1	-1	1467003000
364	2016-06-27	13	0	19.8315	-1	-1	-1	-1	1467003600
365	2016-06-27	13	10	19.8223	-1	-1	-1	-1	1467004200
366	2016-06-27	13	20	19.8164	-1	-1	-1	-1	1467004800
367	2016-06-27	13	30	19.808	-1	-1	-1	-1	1467005400
368	2016-06-27	14	10	19.8051	-1	-1	-1	-1	1467007800
369	2016-06-27	14	20	19.8034	-1	-1	-1	-1	1467008400
370	2016-06-27	14	30	19.8136	-1	-1	-1	-1	1467009000
371	2016-06-27	14	40	19.8294	-1	-1	-1	-1	1467009600
372	2016-06-27	14	50	19.8318	-1	-1	-1	-1	1467010200
373	2016-06-27	15	0	19.8541	-1	-1	-1	-1	1467010800
374	2016-06-27	15	10	19.8608	-1	-1	-1	-1	1467011400
375	2016-06-27	15	20	19.8677	-1	-1	-1	-1	1467012000
376	2016-06-27	15	30	19.8876	-1	-1	-1	-1	1467012600
377	2016-06-27	15	40	19.8993	-1	-1	-1	-1	1467013200
378	2016-06-27	15	50	19.9015	-1	-1	-1	-1	1467013800
379	2016-06-27	16	0	19.9093	-1	-1	-1	-1	1467014400
380	2016-06-27	16	10	19.9084	-1	-1	-1	-1	1467015000
381	2016-06-27	16	20	19.9093	-1	-1	-1	-1	1467015600
382	2016-06-27	16	30	19.9156	-1	-1	-1	-1	1467016200
383	2016-06-27	16	40	19.9311	-1	-1	-1	-1	1467016800
384	2016-06-27	16	50	19.9322	-1	-1	-1	-1	1467017400
385	2016-06-27	17	0	19.9341	-1	-1	-1	-1	1467018000
386	2016-06-27	17	10	19.93	-1	-1	-1	-1	1467018600
387	2016-06-27	17	20	19.9358	-1	-1	-1	-1	1467019200
388	2016-06-27	17	30	19.9495	-1	-1	-1	-1	1467019800
389	2016-06-27	17	40	19.9297	-1	-1	-1	-1	1467020400
390	2016-06-27	17	50	19.9453	-1	-1	-1	-1	1467021000
391	2016-06-27	18	0	19.9613	-1	-1	-1	-1	1467021600
392	2016-06-27	18	10	19.9603	-1	-1	-1	-1	1467022200
393	2016-06-27	18	20	19.9525	-1	-1	-1	-1	1467022800
394	2016-06-27	18	30	19.9582	-1	-1	-1	-1	1467023400
395	2016-06-27	18	40	19.9454	-1	-1	-1	-1	1467024000
396	2016-06-27	18	50	19.9285	-1	-1	-1	-1	1467024600
397	2016-06-27	19	0	19.892	-1	-1	-1	-1	1467025200
398	2016-06-27	19	10	19.8252	-1	-1	-1	-1	1467025800
399	2016-06-27	19	20	19.7319	-1	-1	-1	-1	1467026400
400	2016-06-27	19	30	19.704	-1	-1	-1	-1	1467027000
401	2016-06-27	19	40	19.7509	-1	-1	-1	-1	1467027600
402	2016-06-27	19	50	19.8172	-1	-1	-1	-1	1467028200
403	2016-06-27	20	0	19.7577	-1	-1	-1	-1	1467028800
404	2016-06-27	20	10	19.774	-1	-1	-1	-1	1467029400
405	2016-06-27	20	20	19.7694	-1	-1	-1	-1	1467030000
406	2016-06-27	20	30	19.7656	-1	-1	-1	-1	1467030600
407	2016-06-27	20	40	19.7602	-1	-1	-1	-1	1467031200
408	2016-06-27	20	50	19.7612	-1	-1	-1	-1	1467031800
409	2016-06-27	21	0	19.7678	-1	-1	-1	-1	1467032400
410	2016-06-27	21	10	19.7691	-1	-1	-1	-1	1467033000
411	2016-06-27	21	20	19.773	-1	-1	-1	-1	1467033600
412	2016-06-27	21	30	19.7664	-1	-1	-1	-1	1467034200
413	2016-06-27	21	40	19.7817	-1	-1	-1	-1	1467034800
414	2016-06-27	21	50	19.789	-1	-1	-1	-1	1467035400
415	2016-06-27	22	0	19.7867	-1	-1	-1	-1	1467036000
416	2016-06-27	22	10	19.7816	-1	-1	-1	-1	1467036600
417	2016-06-27	22	20	19.7795	-1	-1	-1	-1	1467037200
418	2016-06-27	22	30	19.7805	-1	-1	-1	-1	1467037800
419	2016-06-27	22	40	19.7804	-1	-1	-1	-1	1467038400
420	2016-06-27	22	50	19.7758	-1	-1	-1	-1	1467039000
421	2016-06-27	23	0	19.7812	-1	-1	-1	-1	1467039600
422	2016-06-27	23	10	19.7842	-1	-1	-1	-1	1467040200
423	2016-06-27	23	20	19.7933	-1	-1	-1	-1	1467040800
424	2016-06-27	23	30	19.8012	-1	-1	-1	-1	1467041400
425	2016-06-27	23	40	19.8004	-1	-1	-1	-1	1467042000
426	2016-06-27	23	50	19.8132	-1	-1	-1	-1	1467042600
427	2016-07-09	15	40	19.1177	31.8691	3.052	-1	-1	1468050000
428	2016-07-09	15	50	19.1576	31.8713	2.992	-1	-1	1468050600
429	2016-07-09	16	20	-1	-1	-1	17.8923	5.741	1468052400
430	2016-07-09	16	30	-1	-1	-1	8.84066	5.789	1468053000
431	2016-07-09	19	30	19.6708	31.9349	11.619	1.75702	6.942	1468063800
432	2016-07-09	19	40	19.6761	31.9361	11.501	1.92674	6.959	1468064400
433	2016-07-09	19	50	19.6706	31.9363	11.381	1.8022	6.978	1468065000
434	2016-07-09	20	0	19.6646	31.9367	11.334	2.14286	6.987	1468065600
435	2016-07-09	20	10	19.6333	31.9368	11.463	2.14042	6.975	1468066200
436	2016-07-09	20	20	19.6227	31.9351	11.364	2.16361	6.99	1468066800
437	2016-07-09	20	30	19.6061	31.9357	11.255	1.97924	6.986	1468067400
438	2016-07-09	20	40	19.6078	31.9343	11.087	1.7094	7.03	1468068000
439	2016-07-09	20	50	19.5749	31.9337	11.11	1.87057	7.055	1468068600
440	2016-07-09	21	0	19.5486	31.9343	11.145	1.96703	7.065	1468069200
441	2016-07-09	21	10	19.5406	31.9334	11.007	1.81929	7.105	1468069800
442	2016-07-09	21	20	19.5316	31.9334	11.081	2.05983	7.119	1468070400
443	2016-07-09	21	30	19.5197	31.9332	11.04	1.90232	7.126	1468071000
444	2016-07-09	21	40	19.4969	31.9336	11.083	2.18315	7.149	1468071600
445	2016-07-09	21	50	19.4741	31.9313	10.997	2.20635	7.15	1468072200
446	2016-07-09	22	0	19.4535	31.9335	11.089	1.9536	7.18	1468072800
447	2016-07-09	22	10	19.4352	31.9316	11.106	2.21123	7.217	1468073400
448	2016-07-09	22	20	19.4085	31.9316	11.02	2.01954	7.249	1468074000
449	2016-07-09	22	30	19.3895	31.9331	11.128	2.14164	7.258	1468074600
450	2016-07-09	22	40	19.3656	31.9315	11.051	1.98413	7.288	1468075200
451	2016-07-09	22	50	19.3531	31.9315	11.223	2.1514	7.292	1468075800
452	2016-07-09	23	0	19.3546	31.9309	11.103	2.11966	7.299	1468076400
453	2016-07-09	23	10	19.3573	31.9316	11.142	2.03053	7.251	1468077000
454	2016-07-09	23	20	19.3599	31.9312	11.22	1.64347	7.233	1468077600
455	2016-07-09	23	30	19.3678	31.9301	11.15	1.93895	7.243	1468078200
456	2016-07-09	23	40	19.3654	31.9314	11.356	1.49573	7.202	1468078800
457	2016-07-09	23	50	19.3626	31.9313	11.354	1.57265	7.212	1468079400
458	2016-07-10	0	0	19.3595	31.9311	11.332	1.5409	7.188	1468080000
459	2016-07-10	0	10	19.368	31.9326	11.355	2.03907	7.201	1468080600
460	2016-07-10	0	20	19.3932	31.9308	11.407	2.10256	7.192	1468081200
461	2016-07-10	0	30	19.4026	31.9323	11.412	2.03907	7.2	1468081800
462	2016-07-10	0	40	19.3915	31.932	11.572	2.14896	7.204	1468082400
463	2016-07-10	0	50	19.3481	31.9315	11.584	2.05739	7.221	1468083000
464	2016-07-10	1	0	19.3231	31.9309	11.639	2.2674	7.206	1468083600
465	2016-07-10	1	10	19.3271	31.93	11.645	2.31258	7.182	1468084200
466	2016-07-10	1	20	19.3058	31.9303	11.78	1.99145	7.195	1468084800
467	2016-07-10	1	30	19.316	31.9297	11.833	1.73016	7.198	1468085400
468	2016-07-10	1	40	19.3478	31.9312	11.988	1.99145	7.203	1468086000
469	2016-07-10	1	50	19.4038	31.9302	11.998	1.96825	7.173	1468086600
470	2016-07-10	2	0	19.4567	31.9321	11.901	2.28694	7.136	1468087200
471	2016-07-10	2	10	19.4456	31.932	12.129	1.71917	7.113	1468087800
472	2016-07-10	2	20	19.4339	31.9302	12.136	1.75946	7.115	1468088400
473	2016-07-10	2	30	19.4533	31.9304	12.171	1.6398	7.109	1468089000
474	2016-07-10	2	40	19.484	31.9318	12.235	1.65812	7.092	1468089600
475	2016-07-10	2	50	19.5211	31.9314	12.334	1.64347	7.083	1468090200
476	2016-07-10	3	0	19.5506	31.9312	12.236	1.85958	7.048	1468090800
477	2016-07-10	3	10	19.5764	31.9345	12.205	2.10256	7.03	1468091400
478	2016-07-10	3	20	19.6256	31.9325	12.299	2.09646	7.007	1468092000
479	2016-07-10	3	30	19.6577	31.9341	12.401	2.06593	6.99	1468092600
480	2016-07-10	3	40	19.6923	31.933	12.25	2.0989	6.985	1468093200
481	2016-07-10	3	50	19.722	31.9329	12.301	2.47863	6.974	1468093800
482	2016-07-10	4	0	19.7392	31.9323	12.167	2.13309	6.973	1468094400
483	2016-07-10	4	10	19.7519	31.934	12.343	2.0293	6.961	1468095000
484	2016-07-10	4	20	19.78	31.9327	12.435	1.63126	6.965	1468095600
485	2016-07-10	4	30	19.8013	31.9328	12.163	1.86813	7	1468096200
486	2016-07-10	4	40	19.8147	31.9324	12.273	1.8315	6.975	1468096800
487	2016-07-10	4	50	19.821	31.9335	12.391	1.92796	6.994	1468097400
488	2016-07-10	5	0	19.8207	31.9342	12.214	2.01709	6.975	1468098000
489	2016-07-10	5	10	19.8094	31.934	12.243	2.07204	6.971	1468098600
490	2016-07-10	5	20	19.8147	31.9337	12.236	2.02564	6.957	1468099200
491	2016-07-10	5	30	19.8181	31.9334	12.372	1.95726	6.945	1468099800
492	2016-07-10	5	40	19.807	31.934	12.185	2.09646	6.969	1468100400
493	2016-07-10	5	50	19.7651	31.9323	12.199	1.8547	6.944	1468101000
494	2016-07-10	6	0	19.7628	31.9324	12.235	1.91209	6.914	1468101600
495	2016-07-10	6	10	19.7924	31.9324	12.353	2.22589	6.924	1468102200
496	2016-07-10	6	20	19.816	31.9335	12.258	1.99023	6.92	1468102800
497	2016-07-10	6	30	19.8737	31.9339	12.298	2.06227	6.91	1468103400
498	2016-07-10	6	40	19.8714	31.9338	12.171	1.99389	6.882	1468104000
499	2016-07-10	6	50	19.8205	31.9337	12.145	2.03907	6.869	1468104600
500	2016-07-10	7	0	19.7915	31.933	12.272	2.02442	6.857	1468105200
501	2016-07-10	7	10	19.816	31.9347	12.162	2.03541	6.833	1468105800
502	2016-07-10	7	20	19.8446	31.9337	12.065	2.0696	6.821	1468106400
503	2016-07-10	7	30	19.8357	31.9335	12.069	2.18559	6.862	1468107000
504	2016-07-10	7	40	19.7815	31.9336	11.973	2.33333	6.87	1468107600
505	2016-07-10	7	50	19.7546	31.932	11.994	1.93284	6.933	1468108200
506	2016-07-10	8	0	19.727	31.9318	11.991	2.11233	6.952	1468108800
507	2016-07-10	8	10	19.6931	31.9319	11.885	2.0293	7.014	1468109400
508	2016-07-10	8	20	19.6609	31.9306	11.816	2.18926	7.027	1468110000
509	2016-07-10	8	30	19.625	31.9312	11.811	2.06716	7.046	1468110600
510	2016-07-10	8	40	19.5809	31.9297	11.757	2.22955	7.07	1468111200
511	2016-07-10	8	50	19.5659	31.9301	11.674	2.05739	7.097	1468111800
512	2016-07-10	9	0	19.537	31.931	11.652	2.02564	7.096	1468112400
513	2016-07-10	9	10	19.5308	31.9302	11.703	2.27595	7.108	1468113000
514	2016-07-10	9	20	19.5061	31.929	11.615	2.14896	7.098	1468113600
515	2016-07-10	9	30	19.4904	31.9286	11.583	2.3602	7.105	1468114200
516	2016-07-10	9	40	19.4676	31.9281	11.661	2.0928	7.093	1468114800
517	2016-07-10	9	50	19.4526	31.9282	11.66	2.29915	7.104	1468115400
518	2016-07-10	10	0	19.4376	31.9277	11.784	2.43346	7.087	1468116000
519	2016-07-10	10	10	19.422	31.9267	11.655	2.28205	7.11	1468116600
520	2016-07-10	10	20	19.3953	31.9276	11.625	2.11722	7.107	1468117200
521	2016-07-10	10	30	19.3838	31.9261	11.59	2.37363	7.099	1468117800
522	2016-07-10	10	40	19.3744	31.9268	11.665	2.23932	7.089	1468118400
523	2016-07-10	10	50	19.3479	31.927	11.719	2.14896	7.116	1468119000
524	2016-07-10	11	0	19.3337	31.927	11.696	2.14896	7.128	1468119600
525	2016-07-10	11	10	19.3081	31.9268	11.77	1.8486	7.122	1468120200
526	2016-07-10	11	20	19.2998	31.9264	11.698	1.89255	7.087	1468120800
527	2016-07-10	11	30	19.2967	31.9264	11.713	1.88767	7.111	1468121400
528	2016-07-10	11	40	19.2912	31.9267	11.752	1.94261	7.089	1468122000
529	2016-07-10	11	50	19.2896	31.9258	11.761	2.11111	7.093	1468122600
530	2016-07-10	12	0	19.293	31.9268	11.771	2.14774	7.066	1468123200
531	2016-07-10	12	10	19.2957	31.9252	11.766	1.84371	7.05	1468123800
532	2016-07-10	12	20	19.3061	31.9262	11.877	1.77045	7.059	1468124400
533	2016-07-10	12	30	19.3126	31.9264	11.866	2.16361	7.049	1468125000
534	2016-07-10	12	40	19.3305	31.9264	11.9	1.62393	7.041	1468125600
535	2016-07-10	12	50	19.3446	31.9265	11.93	2.10501	7.066	1468126200
536	2016-07-10	13	0	19.3577	31.9263	11.974	2.16361	7.051	1468126800
537	2016-07-10	13	10	19.3659	31.9264	12.001	2.22589	7.093	1468127400
538	2016-07-10	13	20	19.3441	31.9268	12.099	1.84127	7.145	1468128000
539	2016-07-10	13	30	19.3187	31.9258	12.003	1.96215	7.161	1468128600
540	2016-07-10	13	40	19.3147	31.9266	12.122	1.91941	7.168	1468129200
541	2016-07-10	13	50	19.3109	31.926	12.173	1.97314	7.153	1468129800
542	2016-07-10	14	0	19.3086	31.9254	12.219	1.8779	7.191	1468130400
543	2016-07-10	14	10	19.2988	31.9258	12.263	1.884	7.197	1468131000
544	2016-07-10	14	20	19.3062	31.9253	12.29	1.88889	7.193	1468131600
545	2016-07-10	14	30	19.3179	31.9251	12.281	1.86203	7.19	1468132200
546	2016-07-10	14	40	19.3382	31.9249	12.362	1.9475	7.177	1468132800
547	2016-07-10	14	50	19.3605	31.9251	12.387	1.83883	7.149	1468133400
548	2016-07-10	15	0	19.3918	31.9254	12.397	1.85348	7.137	1468134000
549	2016-07-10	15	10	19.4399	31.9252	12.356	1.85714	7.111	1468134600
550	2016-07-10	15	20	19.4806	31.9257	12.315	1.88889	7.082	1468135200
551	2016-07-10	15	30	19.545	31.9275	12.283	1.88767	7.068	1468135800
552	2016-07-10	15	40	19.5807	31.9252	12.315	1.85104	7.029	1468136400
553	2016-07-10	15	50	19.6482	31.9263	12.44	1.86691	7.022	1468137000
554	2016-07-10	16	0	19.6756	31.9263	12.445	1.91575	7.025	1468137600
555	2016-07-10	16	10	19.7066	31.9263	12.239	1.88156	7.009	1468138200
556	2016-07-10	16	20	19.7197	31.9262	12.239	1.91087	6.995	1468138800
557	2016-07-10	16	30	19.7389	31.9256	12.276	1.89866	6.954	1468139400
558	2016-07-10	16	40	19.7441	31.926	12.213	1.88278	6.94	1468140000
559	2016-07-10	16	50	19.7725	31.9265	12.199	1.94017	6.973	1468140600
560	2016-07-10	17	0	19.7801	31.9256	12.21	1.89133	6.961	1468141200
561	2016-07-10	17	10	19.7912	31.9267	12.137	1.89377	6.966	1468141800
562	2016-07-10	17	20	19.7893	31.9261	12.093	1.88645	6.975	1468142400
563	2016-07-10	17	30	19.7592	31.9259	12.033	1.86813	6.896	1468143000
564	2016-07-10	17	40	19.7621	31.9251	12.02	1.83883	6.865	1468143600
565	2016-07-10	17	50	19.77	31.9255	12.016	1.88645	6.845	1468144200
566	2016-07-10	18	0	19.7837	31.9263	12.136	1.88156	6.829	1468144800
567	2016-07-10	18	10	19.7861	31.927	12.042	1.90598	6.828	1468145400
568	2016-07-10	18	20	19.7983	31.9277	11.919	1.96093	6.822	1468146000
569	2016-07-10	18	30	19.8261	31.9277	12.032	2.10134	6.877	1468146600
570	2016-07-10	18	40	19.8917	31.9283	11.967	2.15629	6.866	1468147200
571	2016-07-10	18	50	19.9288	31.9277	11.946	2.19902	6.851	1468147800
572	2016-07-10	19	0	19.9319	31.9284	11.869	2.22589	6.846	1468148400
573	2016-07-10	19	10	19.8889	31.9269	11.812	2.26252	6.866	1468149000
574	2016-07-10	19	20	19.8252	31.9258	11.803	2.19292	6.905	1468149600
575	2016-07-10	19	30	19.8156	31.9262	11.79	2.13382	6.918	1468150200
576	2016-07-10	19	40	19.8271	31.9264	11.72	2.34432	6.891	1468150800
577	2016-07-10	19	50	19.8463	31.927	11.712	2.28327	6.854	1468151400
578	2016-07-10	20	0	19.8537	31.9259	11.656	2.39316	6.83	1468152000
579	2016-07-10	20	10	19.8556	31.9265	11.61	2.28449	6.902	1468152600
580	2016-07-10	20	20	19.8369	31.9261	11.603	2.38706	6.925	1468153200
581	2016-07-10	20	30	19.8034	31.9254	11.535	2.34554	6.956	1468153800
582	2016-07-10	20	40	19.7939	31.9253	11.466	2.40415	6.96	1468154400
583	2016-07-10	20	50	19.7528	31.9248	11.44	2.41514	6.965	1468155000
584	2016-07-10	21	0	19.7543	31.9247	11.338	2.50305	6.988	1468155600
585	2016-07-10	21	10	19.7267	31.9243	11.344	2.39927	6.997	1468156200
586	2016-07-10	21	20	19.7192	31.9241	11.3	2.3602	7.018	1468156800
587	2016-07-10	21	30	19.7116	31.9239	11.342	2.35409	7.015	1468157400
588	2016-07-10	21	40	19.6937	31.9238	11.332	2.32479	7.024	1468158000
589	2016-07-10	21	50	19.6783	31.9233	11.201	2.25885	7.023	1468158600
590	2016-07-10	22	0	19.661	31.9226	11.273	2.27595	7.025	1468159200
591	2016-07-10	22	10	19.6425	31.9225	11.207	2.36996	7.029	1468159800
592	2016-07-10	22	20	19.6287	31.9216	11.243	2.24786	7.041	1468160400
593	2016-07-10	22	30	19.5951	31.9215	11.164	2.26618	7.02	1468161000
594	2016-07-10	22	40	19.5844	31.922	11.245	2.22466	7.044	1468161600
595	2016-07-10	22	50	19.5665	31.9212	11.196	2.29182	7.052	1468162200
596	2016-07-10	23	0	19.55	31.9222	11.286	2.27961	7.054	1468162800
597	2016-07-10	23	10	19.5521	31.9209	11.274	2.31013	7.077	1468163400
598	2016-07-10	23	20	19.505	31.9195	11.293	2.41636	7.118	1468164000
599	2016-07-10	23	30	19.4794	31.9202	11.332	2.50183	7.165	1468164600
600	2016-07-10	23	40	19.4788	31.9199	11.343	2.5116	7.154	1468165200
601	2016-07-11	0	0	19.4832	31.9188	11.319	2.39683	7.124	1468166400
602	2016-07-11	0	10	19.4807	31.9192	11.388	2.31502	7.075	1468167000
603	2016-07-11	0	20	19.4868	31.9184	11.376	2.26496	7.064	1468167600
604	2016-07-11	0	30	19.4922	31.919	11.465	2.30647	7.127	1468168200
605	2016-07-11	0	40	19.4969	31.918	11.468	2.38095	7.092	1468168800
606	2016-07-11	0	50	19.5032	31.9189	11.504	2.25519	7.084	1468169400
607	2016-07-11	1	0	19.5139	31.9189	11.557	2.1978	7.106	1468170000
608	2016-07-11	1	10	19.5358	31.9186	11.628	2.28938	7.112	1468170600
609	2016-07-11	1	20	19.5454	31.9186	11.695	2.23565	7.121	1468171200
610	2016-07-11	1	30	19.5139	31.9176	11.663	2.40049	7.164	1468171800
611	2016-07-11	1	40	19.4782	31.9171	11.784	2.38339	7.186	1468172400
612	2016-07-11	1	50	19.4631	31.9177	11.897	2.34432	7.185	1468173000
613	2016-07-11	2	0	19.4698	31.9183	11.882	2.39683	7.202	1468173600
614	2016-07-11	2	10	19.4489	31.9173	12.059	2.35653	7.203	1468174200
615	2016-07-11	2	20	19.4467	31.9174	12.022	2.32601	7.203	1468174800
616	2016-07-11	2	30	19.4656	31.9166	12.133	2.22344	7.196	1468175400
617	2016-07-11	2	40	19.4824	31.9161	12.137	2.2442	7.191	1468176000
618	2016-07-11	2	50	19.5119	31.9167	12.221	2.27961	7.199	1468176600
619	2016-07-11	3	0	19.527	31.9159	12.179	2.27106	7.156	1468177200
620	2016-07-11	3	10	19.5314	31.9158	12.21	2.21734	7.14	1468177800
621	2016-07-11	3	20	19.5202	31.914	12.287	2.22589	7.135	1468178400
622	2016-07-11	3	30	19.5322	31.9159	12.299	2.23077	7.14	1468179000
623	2016-07-11	3	40	19.55	31.915	12.362	2.221	7.123	1468179600
624	2016-07-11	3	50	19.5806	31.9151	12.4	2.20879	7.118	1468180200
625	2016-07-11	4	0	19.6097	31.9158	12.398	2.19902	7.081	1468180800
626	2016-07-11	4	10	19.6411	31.9163	12.34	2.19658	7.063	1468181400
627	2016-07-11	4	20	19.6897	31.9148	12.446	2.21001	7.044	1468182000
628	2016-07-11	4	30	19.7197	31.9147	12.437	2.20269	7.015	1468182600
629	2016-07-11	4	40	19.7334	31.9147	12.369	2.20635	7.001	1468183200
630	2016-07-11	4	50	19.7472	31.915	12.367	2.20391	6.966	1468183800
631	2016-07-11	5	0	19.7845	31.915	12.43	2.15751	6.96	1468184400
632	2016-07-11	5	10	19.8012	31.9173	12.363	2.18071	6.947	1468185000
633	2016-07-11	5	20	19.805	31.9169	12.286	2.15995	6.922	1468185600
634	2016-07-11	5	30	19.8111	31.915	12.372	2.1978	6.92	1468186200
635	2016-07-11	5	40	19.8313	31.9142	12.305	2.20269	6.93	1468186800
636	2016-07-11	5	50	19.8275	31.914	12.247	2.17827	6.939	1468187400
637	2016-07-11	6	0	19.8238	31.915	12.258	2.19658	6.925	1468188000
638	2016-07-11	6	10	19.8203	31.915	12.285	2.20391	6.937	1468188600
639	2016-07-11	6	20	19.8318	31.9141	12.237	2.24786	6.898	1468189200
640	2016-07-11	6	30	19.8206	31.9135	12.298	2.26496	6.919	1468189800
641	2016-07-11	6	40	19.7709	31.9127	12.255	2.40293	6.971	1468190400
642	2016-07-11	6	50	19.7698	31.9121	12.281	2.32479	6.95	1468191000
643	2016-07-11	7	0	19.7867	31.9138	12.303	2.38706	6.97	1468191600
644	2016-07-11	7	10	19.8292	31.9134	12.371	2.32479	6.941	1468192200
645	2016-07-11	7	20	19.8735	31.9136	12.242	2.38828	6.969	1468192800
646	2016-07-11	7	30	19.8933	31.9139	12.229	2.32845	6.942	1468193400
647	2016-07-11	7	40	19.8593	31.9124	12.23	2.32967	6.935	1468194000
648	2016-07-11	7	50	19.8193	31.9124	12.157	2.35653	6.95	1468194600
649	2016-07-11	8	0	19.8536	31.9118	12.157	2.32601	6.929	1468195200
650	2016-07-11	8	10	19.86	31.9123	12.113	2.33455	6.909	1468195800
651	2016-07-11	8	20	19.8686	31.9124	11.999	2.35409	6.895	1468196400
652	2016-07-11	8	30	19.8414	31.9115	12.066	2.39438	6.952	1468197000
653	2016-07-11	8	40	19.8192	31.9119	11.899	2.43712	6.975	1468197600
654	2016-07-11	8	50	19.784	31.9111	11.944	2.47375	7.002	1468198200
655	2016-07-11	9	0	19.7553	31.9115	11.84	2.43346	6.997	1468198800
656	2016-07-11	9	10	19.7242	31.9105	11.841	2.442	7.029	1468199400
657	2016-07-11	9	20	19.6888	31.9111	11.799	2.52991	7.076	1468200000
658	2016-07-11	9	30	19.6497	31.9091	11.827	2.53114	7.128	1468200600
659	2016-07-11	11	40	19.4386	31.9081	11.67	-1	-1	1468208400
660	2016-07-11	11	50	19.425	31.9078	11.672	2.4823	7.109	1468209000
661	2016-07-11	12	0	19.4112	31.9074	11.712	2.44567	7.066	1468209600
662	2016-07-11	12	10	19.4036	31.9069	11.691	3.00855	7.112	1468210200
663	2016-07-11	12	20	19.3966	31.907	11.665	2.43712	7.076	1468210800
664	2016-07-11	12	30	19.3981	31.9066	11.77	2.43101	7.053	1468211400
665	2016-07-11	12	40	19.4001	31.9062	11.699	2.44078	7.042	1468212000
666	2016-07-11	12	50	19.4047	31.905	11.757	2.27717	7.025	1468212600
667	2016-07-11	13	0	19.4081	31.9052	11.814	2.30769	7.001	1468213200
668	2016-07-11	13	10	19.4137	31.905	11.81	-1	7.028	1468213800
669	2016-07-11	13	20	19.4224	31.9051	11.839	2.38584	7.012	1468214400
670	2016-07-11	13	30	19.4326	31.9057	11.889	2.34188	7.073	1468215000
671	2016-07-11	13	40	19.4386	31.9048	11.929	2.43712	7.071	1468215600
672	2016-07-11	13	50	19.4558	31.9053	12.015	2.38706	7.081	1468216200
673	2016-07-11	14	0	19.4591	31.9044	12.008	2.39194	7.087	1468216800
674	2016-07-11	14	10	19.4645	31.904	11.975	2.7326	7.09	1468217400
675	2016-07-11	14	20	19.4408	31.9049	12.09	2.42735	7.14	1468218000
676	2016-07-11	14	30	19.4389	31.9036	12.092	2.46886	7.143	1468218600
677	2016-07-11	14	40	19.4357	31.9045	12.157	2.49573	7.135	1468219200
678	2016-07-11	14	50	19.4404	31.9037	12.211	2.47863	7.164	1468219800
679	2016-07-11	15	0	19.441	31.9031	12.191	2.46642	7.17	1468220400
680	2016-07-11	15	10	19.4429	31.9025	12.131	2.52869	7.176	1468221000
681	2016-07-11	15	20	19.4511	31.9027	12.22	2.53236	7.171	1468221600
682	2016-07-11	15	30	19.4628	31.9028	12.453	2.50427	7.172	1468222200
683	2016-07-11	15	40	19.4905	31.9033	12.277	2.61416	7.163	1468222800
684	2016-07-11	15	50	19.5117	31.9029	12.353	2.53724	7.154	1468223400
685	2016-07-11	16	0	19.5405	31.9022	12.231	2.57998	7.151	1468224000
686	2016-07-11	16	10	19.5869	31.9018	12.282	2.61783	7.122	1468224600
687	2016-07-11	16	20	19.6217	31.9023	12.25	2.558	7.108	1468225200
688	2016-07-11	16	30	19.6583	31.9016	12.249	2.62271	7.098	1468225800
689	2016-07-11	16	40	19.6889	31.9022	12.217	2.64469	7.098	1468226400
690	2016-07-11	16	50	19.7328	31.9013	12.228	2.63736	7.091	1468227000
691	2016-07-11	17	0	19.746	31.8999	12.164	2.74481	7.084	1468227600
692	2016-07-11	17	10	19.7675	31.9003	12.135	2.62637	7.056	1468228200
693	2016-07-11	17	20	19.7768	31.899	12.161	2.65934	7.057	1468228800
694	2016-07-11	17	30	19.7899	31.8991	12.091	2.66056	7.029	1468229400
695	2016-07-11	17	40	19.8027	31.8998	12.12	2.73138	7.029	1468230000
696	2016-07-11	17	50	19.8155	31.8997	12.153	2.67521	7.027	1468230600
697	2016-07-11	18	0	19.8232	31.8998	11.973	2.70085	6.997	1468231200
698	2016-07-11	18	10	19.8304	31.8989	11.973	2.77289	6.998	1468231800
699	2016-07-11	18	20	19.8382	31.8989	12.277	2.8083	6.978	1468232400
700	2016-07-11	18	30	19.8465	31.8996	12.071	2.78266	6.961	1468233000
701	2016-07-11	18	40	19.8578	31.8999	11.864	2.75946	6.936	1468233600
702	2016-07-11	18	50	19.87	31.8995	12.108	2.71551	6.936	1468234200
703	2016-07-11	19	0	19.8746	31.899	11.905	2.73382	6.927	1468234800
704	2016-07-11	19	10	19.8914	31.898	11.821	2.77167	6.909	1468235400
705	2016-07-11	19	20	19.9239	31.8993	11.907	2.90232	6.923	1468236000
706	2016-07-11	19	30	19.9321	31.8981	12.028	2.90598	6.945	1468236600
707	2016-07-11	19	40	19.9754	31.898	11.853	2.89499	6.915	1468237200
708	2016-07-11	19	50	19.9667	31.8975	11.847	2.89377	6.892	1468237800
709	2016-07-11	20	0	19.8938	31.8965	12.048	2.9243	6.919	1468238400
710	2016-07-11	20	10	19.831	31.8988	11.776	2.96825	6.955	1468239000
711	2016-07-11	20	20	19.8471	31.8975	11.72	2.96581	6.963	1468239600
712	2016-07-11	20	30	19.8688	31.8986	11.756	2.92063	6.96	1468240200
713	2016-07-11	20	40	19.9137	31.899	11.768	3.08303	6.925	1468240800
714	2016-07-11	20	50	19.9123	31.8993	11.756	13.7834	6.926	1468241400
715	2016-07-11	21	0	19.8762	31.8983	11.682	3.00366	6.955	1468242000
716	2016-07-11	21	10	19.8483	31.8979	11.691	2.99389	7.001	1468242600
717	2016-07-11	21	20	19.8643	31.9028	11.492	2.96215	7.044	1468243200
718	2016-07-11	21	30	19.8246	31.9027	11.461	3.05006	7.062	1468243800
719	2016-07-11	21	40	19.8185	31.9024	11.555	3.00244	7.071	1468244400
720	2016-07-11	21	50	19.7531	31.9024	11.448	3.06105	7.079	1468245000
721	2016-07-11	22	0	19.7343	31.9027	11.443	2.95849	7.056	1468245600
722	2016-07-11	22	10	19.7308	31.9022	11.452	2.98168	7.036	1468246200
723	2016-07-11	22	20	19.7437	31.9015	11.282	3.01954	7.03	1468246800
724	2016-07-11	22	30	19.7194	31.9017	11.383	3.00244	7.024	1468247400
725	2016-07-11	22	40	19.7226	31.9015	11.37	3.01709	7.031	1468248000
726	2016-07-11	22	50	19.7142	31.9011	11.398	3.17705	7.044	1468248600
727	2016-07-11	23	0	19.7032	31.9007	11.335	3.04884	7.085	1468249200
728	2016-07-11	23	10	19.68	31.901	11.302	3.0757	7.094	1468249800
729	2016-07-11	23	20	19.662	31.901	11.231	3.09524	7.096	1468250400
730	2016-07-11	23	30	19.6332	31.9004	11.375	3.1917	7.128	1468251000
731	2016-07-11	23	40	19.606	31.9001	11.293	3.21123	7.135	1468251600
732	2016-07-11	23	50	19.5898	31.8989	11.302	3.2149	7.132	1468252200
733	2016-07-12	0	0	19.5731	31.8991	11.403	3.25153	7.139	1468252800
734	2016-07-12	0	10	19.5647	31.8989	11.396	3.2674	7.141	1468253400
735	2016-07-12	0	20	19.554	31.8981	11.354	3.30891	7.152	1468254000
736	2016-07-12	0	30	19.5583	31.8988	11.541	3.30281	7.172	1468254600
737	2016-07-12	0	40	19.5613	31.8972	11.465	3.29548	7.161	1468255200
738	2016-07-12	0	50	19.5541	31.897	11.498	3.18803	7.138	1468255800
739	2016-07-12	1	0	19.5587	31.8973	11.573	3.25275	7.129	1468256400
740	2016-07-12	1	10	19.5609	31.8965	11.589	3.22466	7.13	1468257000
741	2016-07-12	1	20	19.5589	31.8963	11.608	3.18437	7.109	1468257600
742	2016-07-12	1	30	19.5564	31.8961	11.54	3.23932	7.094	1468258200
743	2016-07-12	1	40	19.5571	31.8958	11.727	3.22833	7.101	1468258800
744	2016-07-12	1	50	19.5503	31.8957	11.75	3.25641	7.128	1468259400
745	2016-07-12	2	0	19.5487	31.8953	11.699	3.31868	7.129	1468260000
746	2016-07-12	2	10	19.5589	31.8946	11.83	3.28205	7.104	1468260600
747	2016-07-12	2	20	19.5635	31.8939	11.88	3.25763	7.098	1468261200
748	2016-07-12	2	30	19.5718	31.8959	12.059	3.3199	7.11	1468261800
749	2016-07-12	2	40	19.5293	31.8955	12.06	3.35165	7.126	1468262400
750	2016-07-12	2	50	19.4528	31.8951	12.062	3.32845	7.18	1468263000
751	2016-07-12	3	0	19.4303	31.8942	12.115	3.34921	7.162	1468263600
752	2016-07-12	3	10	19.4548	31.8936	12.078	3.34066	7.149	1468264200
753	2016-07-12	3	20	19.4796	31.8938	12.245	3.36142	7.166	1468264800
754	2016-07-12	3	30	19.4662	31.8928	12.396	3.32479	7.167	1468265400
755	2016-07-12	3	40	19.4707	31.892	12.289	3.32601	7.171	1468266000
756	2016-07-12	3	50	19.5223	31.8921	12.224	3.32845	7.166	1468266600
757	2016-07-12	4	0	19.5032	31.8921	12.285	3.34066	7.17	1468267200
758	2016-07-12	4	10	19.4887	31.8913	12.413	3.32479	7.183	1468267800
759	2016-07-12	4	20	19.4997	31.8916	12.404	3.40537	7.174	1468268400
760	2016-07-12	4	30	19.514	31.8916	12.394	3.36508	7.151	1468269000
761	2016-07-12	4	40	19.5688	31.8913	12.279	3.39683	7.139	1468269600
762	2016-07-12	4	50	19.5611	31.8916	12.29	3.37729	7.126	1468270200
763	2016-07-12	5	0	19.581	31.8907	12.685	3.36386	7.118	1468270800
764	2016-07-12	5	10	19.6342	31.892	12.495	4.4359	7.108	1468271400
765	2016-07-12	5	20	19.6257	31.8911	12.357	3.442	7.094	1468272000
766	2016-07-12	5	30	19.6807	31.8915	12.471	3.52381	7.089	1468272600
767	2016-07-12	5	40	19.7236	31.8911	12.433	3.54457	7.077	1468273200
768	2016-07-12	5	50	19.7312	31.8942	12.514	3.52259	7.059	1468273800
769	2016-07-12	6	0	19.7503	31.8904	12.377	3.56654	7.064	1468274400
770	2016-07-12	6	10	19.7435	31.8916	12.399	3.55678	7.037	1468275000
771	2016-07-12	6	20	19.79	31.892	12.23	3.67033	7.059	1468275600
772	2016-07-12	6	30	19.8384	31.8901	12.551	3.63004	7.066	1468276200
773	2016-07-12	6	40	19.8651	31.8908	12.213	3.71917	7.085	1468276800
774	2016-07-12	6	50	19.8732	31.8909	12.41	3.72405	7.075	1468277400
775	2016-07-12	7	0	19.7907	31.8905	12.301	3.70574	7.034	1468278000
776	2016-07-12	7	10	19.7902	31.891	12.461	3.73871	7.007	1468278600
777	2016-07-12	7	20	19.7543	31.8896	12.534	3.69475	6.996	1468279200
778	2016-07-12	7	30	19.7321	31.8901	12.205	3.44567	6.972	1468279800
779	2016-07-12	7	40	19.7705	31.8904	12.287	3.01954	6.989	1468280400
780	2016-07-12	7	50	19.7927	31.8905	12.285	2.85714	7.004	1468281000
781	2016-07-12	8	0	19.8574	31.8892	12.151	2.71429	6.974	1468281600
782	2016-07-12	8	10	19.9024	31.8905	12.183	2.72405	6.951	1468282200
783	2016-07-12	8	20	19.933	31.891	12.146	2.7265	6.94	1468282800
784	2016-07-12	8	30	19.8829	31.8905	12.201	2.76557	6.922	1468283400
785	2016-07-12	8	40	19.8803	31.8899	12.102	2.74481	6.898	1468284000
786	2016-07-12	8	50	19.9092	31.8896	12.007	2.83639	6.919	1468284600
787	2016-07-12	9	0	19.9612	31.8907	12.042	2.81563	6.918	1468285200
788	2016-07-12	9	10	19.9816	31.8897	11.987	2.85348	6.924	1468285800
789	2016-07-12	9	20	19.9883	31.8898	11.914	2.92308	6.926	1468286400
790	2016-07-12	9	30	19.9767	31.8895	11.924	2.89133	6.959	1468287000
791	2016-07-12	9	40	19.9627	31.8901	11.881	2.92796	6.996	1468287600
792	2016-07-12	9	50	19.9412	31.8889	11.953	2.93651	7.04	1468288200
793	2016-07-12	10	0	19.8935	31.8886	11.959	2.99512	7.064	1468288800
794	2016-07-12	10	10	19.849	31.8885	11.829	3.01832	7.076	1468289400
795	2016-07-12	10	20	19.8179	31.8876	11.784	3.04029	7.065	1468290000
796	2016-07-12	10	30	19.8067	31.8875	11.778	3.06349	7.079	1468290600
797	2016-07-12	10	40	19.7786	31.8868	11.757	2.98291	7.098	1468291200
798	2016-07-12	10	50	19.7488	31.887	11.646	2.99512	7.108	1468291800
799	2016-07-12	11	0	19.7331	31.8865	11.751	3.00366	7.122	1468292400
800	2016-07-12	11	10	19.7178	31.8857	11.702	3.08059	7.126	1468293000
801	2016-07-12	11	20	19.7002	31.8857	11.639	3.10989	7.131	1468293600
802	2016-07-12	11	30	19.6873	31.8855	11.587	3.14164	7.112	1468294200
803	2016-07-12	11	40	19.6838	31.8851	11.69	3.18803	7.121	1468294800
804	2016-07-12	11	50	19.6499	31.8854	11.692	3.24176	7.103	1468295400
805	2016-07-12	12	0	19.649	31.8844	11.55	3.24908	7.137	1468296000
806	2016-07-12	12	10	19.6405	31.8843	11.672	3.30159	7.133	1468296600
807	2016-07-12	12	20	19.6295	31.8839	11.586	3.44567	7.155	1468297200
808	2016-07-12	12	30	19.6174	31.8832	11.661	3.33333	7.162	1468297800
809	2016-07-12	12	40	19.5833	31.8827	11.68	3.40537	7.169	1468298400
810	2016-07-12	12	50	19.5822	31.8833	11.646	3.44689	7.184	1468299000
811	2016-07-12	13	0	19.5711	31.8827	11.767	3.44567	7.163	1468299600
812	2016-07-12	13	10	19.5674	31.8823	11.722	3.4884	7.161	1468300200
813	2016-07-12	13	20	19.5663	31.8825	11.767	3.58974	7.143	1468300800
814	2016-07-12	13	30	19.5685	31.882	11.696	3.53968	7.124	1468301400
815	2016-07-12	13	40	19.5615	31.8815	11.734	3.53846	7.13	1468302000
816	2016-07-12	13	50	19.5568	31.8824	11.673	3.59585	7.104	1468302600
817	2016-07-12	14	0	19.5535	31.881	11.762	3.58242	7.108	1468303200
818	2016-07-12	14	10	19.5525	31.8821	11.824	3.60562	7.094	1468303800
819	2016-07-12	14	20	19.5519	31.8818	11.903	3.61538	7.083	1468304400
820	2016-07-12	14	30	19.558	31.8825	11.88	3.63004	7.104	1468305000
821	2016-07-12	14	40	19.5682	31.8821	11.85	3.65079	7.124	1468305600
822	2016-07-12	14	50	19.5761	31.8827	11.973	3.65446	7.119	1468306200
823	2016-07-12	15	0	19.5913	31.8822	12.002	3.71184	7.145	1468306800
824	2016-07-12	15	10	19.5848	31.8816	11.942	3.77289	7.138	1468307400
825	2016-07-12	15	20	19.5667	31.8813	12.006	3.68498	7.131	1468308000
826	2016-07-12	15	30	19.5467	31.8817	12.082	3.7326	7.163	1468308600
827	2016-07-12	15	40	19.5326	31.8811	12.19	3.71673	7.165	1468309200
828	2016-07-12	15	50	19.5272	31.8803	12.121	3.76923	7.155	1468309800
829	2016-07-12	16	0	19.5302	31.8803	12.095	3.75702	7.175	1468310400
830	2016-07-12	16	10	19.5327	31.8808	12.183	3.71429	7.18	1468311000
831	2016-07-12	16	20	19.5407	31.88	12.11	3.78144	7.164	1468311600
832	2016-07-12	16	30	19.5498	31.8796	12.162	3.72405	7.167	1468312200
833	2016-07-12	16	40	19.5641	31.8794	12.196	3.78755	7.184	1468312800
834	2016-07-12	16	50	19.59	31.8798	12.181	3.7851	7.18	1468313400
835	2016-07-12	17	0	19.6424	31.88	12.082	3.81807	7.154	1468314000
836	2016-07-12	17	10	19.6809	31.8802	12.303	3.86447	7.138	1468314600
837	2016-07-12	17	20	19.7098	31.8802	12.245	3.86203	7.119	1468315200
838	2016-07-12	17	30	19.7397	31.8805	12.001	3.82906	7.097	1468315800
839	2016-07-12	17	40	19.7853	31.8807	12.104	3.93284	7.088	1468316400
840	2016-07-12	17	50	19.8156	31.8796	11.98	3.96337	7.067	1468317000
841	2016-07-12	18	0	19.8472	31.88	12.125	4.00733	7.026	1468317600
842	2016-07-12	18	10	19.8636	31.8809	12.191	4.0232	7.004	1468318200
843	2016-07-12	18	20	19.8819	31.8794	12.164	4.05617	7	1468318800
844	2016-07-12	18	30	19.9029	31.8781	11.903	4.0928	7.004	1468319400
845	2016-07-12	18	40	19.9134	31.8791	12.103	3.96703	7.019	1468320000
846	2016-07-12	18	50	19.92	31.8798	12.051	4.11111	7.011	1468320600
847	2016-07-12	19	0	19.9234	31.8792	11.947	3.98535	6.998	1468321200
848	2016-07-12	19	10	19.93	31.8792	11.892	4.06838	7.028	1468321800
849	2016-07-12	19	20	19.9125	31.8788	11.991	4.10134	7.012	1468322400
850	2016-07-12	19	30	19.9068	31.8786	11.933	4.06716	6.954	1468323000
851	2016-07-12	19	40	19.9047	31.8782	11.959	4.09158	6.936	1468323600
852	2016-07-12	19	50	19.9211	31.8781	11.947	3.98535	6.906	1468324200
853	2016-07-12	20	0	19.9356	31.8787	11.901	4.00611	6.934	1468324800
854	2016-07-12	20	10	19.9397	31.8788	11.829	4.0989	6.933	1468325400
855	2016-07-12	20	20	19.9509	31.8784	11.821	4.16361	6.954	1468326000
856	2016-07-12	20	30	19.9606	31.878	11.918	4.23199	6.96	1468326600
857	2016-07-12	20	40	19.9998	31.8783	11.938	4.27839	6.974	1468327200
858	2016-07-12	20	50	20.022	31.8774	11.826	4.28694	6.977	1468327800
859	2016-07-12	21	0	19.9161	31.8733	11.927	4.39194	6.982	1468328400
860	2016-07-12	21	10	19.9089	31.8761	11.983	4.22711	6.991	1468329000
861	2016-07-12	21	20	19.9234	31.8757	11.715	4.06349	6.961	1468329600
862	2016-07-12	21	30	19.9455	31.876	11.725	4.0232	6.933	1468330200
863	2016-07-12	21	40	19.9594	31.8753	11.731	4.01465	6.904	1468330800
864	2016-07-12	21	50	19.9544	31.8758	11.683	4.01587	6.894	1468331400
865	2016-07-12	22	0	19.9699	31.8759	11.744	4.03541	6.882	1468332000
866	2016-07-12	22	10	19.9591	31.8751	11.688	4.06105	6.932	1468332600
867	2016-07-12	22	20	19.934	31.8743	11.517	4.08913	6.977	1468333200
868	2016-07-12	22	30	19.9334	31.8758	11.632	4.16728	7.02	1468333800
869	2016-07-12	22	40	19.9093	31.8772	11.597	4.22589	7.065	1468334400
870	2016-07-12	22	50	19.8835	31.8769	11.488	4.19048	7.078	1468335000
871	2016-07-12	23	0	19.8548	31.8757	11.426	4.29426	7.098	1468335600
872	2016-07-12	23	10	19.8421	31.8765	11.511	6.01074	7.076	1468336200
873	2016-07-12	23	20	19.8293	31.8758	11.471	4.15385	7.056	1468336800
874	2016-07-12	23	30	19.8326	31.8755	11.458	4.17949	7.031	1468337400
875	2016-07-12	23	40	19.8297	31.8754	11.477	4.15873	7.044	1468338000
876	2016-07-13	0	0	19.784	31.8744	11.578	4.17705	7.061	1468339200
877	2016-07-13	0	10	19.7743	31.8732	11.504	4.18926	7.082	1468339800
878	2016-07-13	0	20	19.7499	31.8727	11.458	4.18926	7.103	1468340400
879	2016-07-13	0	30	19.7171	31.8731	11.513	4.25275	7.109	1468341000
880	2016-07-13	0	40	19.6866	31.8726	11.441	4.26984	7.111	1468341600
881	2016-07-13	0	50	19.6631	31.8714	11.554	4.29915	7.128	1468342200
882	2016-07-13	1	0	19.6566	31.8716	11.502	4.31258	7.136	1468342800
883	2016-07-13	1	10	19.6389	31.8714	11.513	4.31502	7.114	1468343400
884	2016-07-13	1	20	19.6399	31.8704	11.569	4.32234	7.12	1468344000
885	2016-07-13	1	30	19.6411	31.8707	11.658	4.37363	7.109	1468344600
886	2016-07-13	1	40	19.6317	31.8701	11.591	4.40049	7.123	1468345200
887	2016-07-13	1	50	19.6214	31.8697	11.689	4.43223	7.108	1468345800
888	2016-07-13	2	0	19.6106	31.8683	11.734	4.27228	7.098	1468346400
889	2016-07-13	2	10	19.6088	31.868	11.803	4.34676	7.081	1468347000
890	2016-07-13	2	20	19.606	31.8681	11.772	4.41026	7.095	1468347600
891	2016-07-13	2	30	19.6017	31.8673	11.761	4.52259	7.096	1468348200
892	2016-07-13	2	40	19.5948	31.8686	11.812	4.46398	7.106	1468348800
893	2016-07-13	2	50	19.5965	31.8692	11.853	4.52503	7.116	1468349400
894	2016-07-13	3	0	19.6066	31.8691	12.032	4.52625	7.116	1468350000
895	2016-07-13	3	10	19.6211	31.87	12.125	4.59463	7.109	1468350600
896	2016-07-13	3	20	19.6373	31.8692	11.947	4.61905	7.085	1468351200
897	2016-07-13	3	30	19.6488	31.8692	12.023	4.6801	7.072	1468351800
898	2016-07-13	3	40	19.6129	31.8685	12.076	4.7619	7.119	1468352400
899	2016-07-13	3	50	19.591	31.8684	12.286	4.76313	7.127	1468353000
900	2016-07-13	4	0	19.5578	31.8678	12.235	4.76435	7.131	1468353600
901	2016-07-13	4	10	19.5391	31.8676	12.324	4.75824	7.146	1468354200
902	2016-07-13	4	20	19.5464	31.8666	12.277	4.80708	7.141	1468354800
903	2016-07-13	4	30	19.5614	31.8664	12.437	4.85348	7.136	1468355400
904	2016-07-13	4	40	19.5774	31.8662	12.341	4.90232	7.144	1468356000
905	2016-07-13	4	50	19.6022	31.8656	12.446	4.96459	7.159	1468356600
906	2016-07-13	5	0	19.591	31.8656	12.384	4.97924	7.159	1468357200
907	2016-07-13	5	10	19.5954	31.8649	12.437	5.02808	7.14	1468357800
908	2016-07-13	5	20	19.6112	31.8651	12.494	5.10134	7.133	1468358400
909	2016-07-13	5	30	19.6455	31.8654	12.344	5.14774	7.138	1468359000
910	2016-07-13	5	40	19.6526	31.8651	12.4	5.12821	7.135	1468359600
911	2016-07-13	5	50	19.6744	31.866	12.309	5.11233	7.13	1468360200
912	2016-07-13	6	0	19.6897	31.8656	12.399	5.15507	7.124	1468360800
913	2016-07-13	6	10	19.7087	31.8647	12.495	5.18926	7.105	1468361400
914	2016-07-13	6	20	19.7209	31.8635	12.293	5.20879	7.084	1468362000
915	2016-07-13	6	30	19.7391	31.865	12.284	5.26374	7.059	1468362600
916	2016-07-13	6	40	19.7794	31.8648	12.403	5.28449	7.054	1468363200
917	2016-07-13	6	50	19.8111	31.8655	12.441	5.40171	7.059	1468363800
918	2016-07-13	7	0	19.8502	31.8653	12.301	5.45421	7.052	1468364400
919	2016-07-13	7	10	19.8621	31.8653	12.379	5.43101	7.064	1468365000
920	2016-07-13	7	20	19.8748	31.8651	12.298	5.55678	7.056	1468365600
921	2016-07-13	7	30	19.8817	31.8656	12.348	5.58608	7.056	1468366200
922	2016-07-13	7	40	19.8889	31.8655	12.264	5.65201	7.056	1468366800
923	2016-07-13	7	50	19.8825	31.8654	12.479	5.70696	7.058	1468367400
924	2016-07-13	8	0	19.8658	31.865	12.139	5.79487	7.041	1468368000
925	2016-07-13	8	10	19.8662	31.8644	12.338	5.84737	7.031	1468368600
926	2016-07-13	8	20	19.8407	31.8634	12.322	5.87912	7.014	1468369200
927	2016-07-13	8	30	19.8411	31.8646	12.223	5.94139	7.002	1468369800
928	2016-07-13	8	40	19.8496	31.864	12.437	5.9768	7.017	1468370400
929	2016-07-13	8	50	19.8594	31.8636	12.256	6.04762	7.03	1468371000
930	2016-07-13	9	0	19.8695	31.8639	12.044	8.80684	7.044	1468371600
931	2016-07-13	9	10	19.8944	31.8621	12.218	9.48022	7.033	1468372200
932	2016-07-13	9	20	19.9224	31.8625	12.21	19.0552	7.049	1468372800
933	2016-07-13	9	30	19.9074	31.8595	11.994	19.3967	7.048	1468373400
934	2016-07-13	9	40	19.8732	31.8613	12.038	19.4043	7.036	1468374000
935	2016-07-13	9	50	19.8688	31.8619	11.859	19.4158	7.023	1468374600
936	2016-07-13	10	0	19.8851	31.8623	12.089	19.4291	7.001	1468375200
937	2016-07-13	10	10	19.9222	31.861	11.927	19.4354	6.973	1468375800
938	2016-07-13	10	20	19.9336	31.8702	11.941	19.4557	6.919	1468376400
939	2016-07-13	10	30	19.9188	31.8696	11.846	19.4678	6.917	1468377000
940	2016-07-13	10	40	19.9207	31.8694	11.828	19.4788	6.924	1468377600
941	2016-07-13	10	50	19.9177	31.8686	11.791	19.4893	6.961	1468378200
942	2016-07-13	11	0	19.9218	31.8687	11.883	19.4971	6.991	1468378800
943	2016-07-13	11	10	19.8938	31.8695	11.681	19.5043	6.995	1468379400
944	2016-07-13	11	20	19.8783	31.8694	11.769	19.5181	7.032	1468380000
945	2016-07-13	11	30	19.8664	31.8702	11.742	19.535	7.048	1468380600
946	2016-07-13	11	40	19.8329	31.8696	11.779	19.5385	7.08	1468381200
947	2016-07-13	11	50	19.8272	31.8679	11.702	19.5464	7.084	1468381800
948	2016-07-13	12	0	19.8223	31.869	11.693	19.5607	7.081	1468382400
949	2016-07-13	12	10	19.8004	31.869	11.668	19.5734	7.064	1468383000
950	2016-07-13	12	20	19.8017	31.8679	11.529	19.5818	7.056	1468383600
951	2016-07-13	12	30	19.7914	31.8679	11.533	19.6023	7.049	1468384200
952	2016-07-13	12	40	19.7762	31.8664	11.588	19.6073	7.045	1468384800
953	2016-07-13	12	50	19.7642	31.8661	11.533	19.6201	7.047	1468385400
954	2016-07-13	13	0	19.7425	31.8664	11.436	19.6381	7.048	1468386000
955	2016-07-13	13	10	19.7256	31.8662	11.478	19.6464	7.057	1468386600
956	2016-07-13	13	20	19.7032	31.8664	11.518	19.6609	7.065	1468387200
957	2016-07-13	13	30	19.6975	31.8647	11.542	19.675	7.06	1468387800
958	2016-07-13	13	40	19.6761	31.8653	11.438	19.6847	7.061	1468388400
959	2016-07-13	13	50	19.6581	31.8642	11.617	19.6973	7.05	1468389000
960	2016-07-13	14	0	19.6504	31.8643	11.594	19.7112	7.049	1468389600
961	2016-07-13	14	10	19.6439	31.8634	11.553	19.7244	7.045	1468390200
962	2016-07-13	14	20	19.6425	31.8631	11.606	19.7303	7.02	1468390800
963	2016-07-13	14	30	19.6333	31.8613	11.613	19.7431	7.008	1468391400
964	2016-07-13	14	40	19.6272	31.8607	11.635	19.7597	6.979	1468392000
965	2016-07-13	14	50	19.6133	31.8602	11.767	19.7524	6.993	1468392600
966	2016-07-13	15	0	19.5991	31.8609	11.662	19.7661	6.989	1468393200
967	2016-07-13	15	10	19.5869	31.8598	11.724	19.7789	7.019	1468393800
968	2016-07-13	15	20	19.5827	31.8614	11.685	19.7935	7.047	1468394400
969	2016-07-13	15	30	19.5829	31.8625	11.735	19.7984	7.024	1468395000
970	2016-07-13	15	40	19.6138	31.8626	11.702	19.8186	7.053	1468395600
971	2016-07-13	15	50	19.6215	31.8627	11.835	19.8292	7.048	1468396200
972	2016-07-13	16	0	19.6356	31.8632	11.905	19.8387	7.057	1468396800
973	2016-07-13	16	10	19.6389	31.8624	11.787	19.8523	7.055	1468397400
974	2016-07-13	16	20	19.6364	31.863	11.82	19.8651	7.066	1468398000
975	2016-07-13	16	30	19.6444	31.8624	12.048	19.8769	7.049	1468398600
976	2016-07-13	16	40	19.6942	31.8595	12.045	19.8879	7.048	1468399200
977	2016-07-13	16	50	19.6572	31.8608	11.892	19.8932	7.069	1468399800
978	2016-07-13	17	0	19.6328	31.8612	11.96	19.9039	7.059	1468400400
979	2016-07-13	17	10	19.6268	31.861	11.957	19.9114	7.055	1468401000
980	2016-07-13	17	20	19.6248	31.8604	12.014	19.9172	7.088	1468401600
981	2016-07-13	17	30	19.6234	31.8613	12.135	19.9267	7.092	1468402200
982	2016-07-13	17	40	19.6272	31.8609	12.047	19.9379	7.103	1468402800
983	2016-07-13	17	50	19.6334	31.8608	11.972	19.9403	7.101	1468403400
984	2016-07-13	18	0	19.654	31.8619	11.942	19.9515	7.098	1468404000
985	2016-07-13	18	10	19.6757	31.8597	11.815	19.9582	7.104	1468404600
986	2016-07-13	18	20	19.7347	31.8605	12.132	20.1035	7.068	1468405200
987	2016-07-13	18	30	19.7734	31.8601	12.135	19.9527	7.048	1468405800
988	2016-07-13	18	40	19.8022	31.8608	12.046	19.9691	7.046	1468406400
989	2016-07-13	18	50	19.8297	31.8602	11.949	19.9797	7.008	1468407000
990	2016-07-13	19	0	19.8451	31.8598	12.068	19.6179	6.991	1468407600
991	2016-07-13	19	10	19.8551	31.8599	12.081	16.0745	6.971	1468408200
992	2016-07-13	19	20	19.8691	31.86	11.959	12.6471	6.948	1468408800
993	2016-07-13	19	30	19.8791	31.8605	11.934	12.7875	6.925	1468409400
994	2016-07-13	19	40	19.8889	31.8601	12.062	12.9121	6.935	1468410000
995	2016-07-13	19	50	19.8931	31.8597	12.043	25.7352	6.927	1468410600
996	2016-07-13	20	0	19.8938	31.8589	11.882	16.5392	6.941	1468411200
997	2016-07-13	20	10	19.8919	31.8593	11.896	28.7786	6.937	1468411800
998	2016-07-13	20	20	19.89	31.8593	11.971	34.4684	6.941	1468412400
999	2016-07-13	20	30	19.8835	31.8581	11.966	31.6118	6.943	1468413000
1000	2016-07-13	20	40	19.8777	31.8565	11.846	7.18755	6.915	1468413600
1001	2016-07-13	20	50	19.8626	31.8567	11.865	11.1611	6.912	1468414200
1002	2016-07-13	21	0	19.8542	31.8579	12.026	9.8547	6.9	1468414800
1003	2016-07-13	21	10	19.8451	31.857	11.934	1.32723	6.91	1468415400
1004	2016-07-13	21	20	19.8164	31.8615	11.84	1.42125	6.926	1468416000
1005	2016-07-13	21	30	19.8066	31.8628	11.802	2.25934	6.952	1468416600
1006	2016-07-13	21	40	19.8086	31.8614	12.121	1.52381	6.995	1468417200
1007	2016-07-13	21	50	19.8249	31.862	11.782	2.11074	7.02	1468417800
1008	2016-07-13	22	0	19.8453	31.8608	11.793	2.4735	6.994	1468418400
1009	2016-07-13	22	10	19.8608	31.8599	11.741	3.7967	6.931	1468419000
1010	2016-07-13	22	20	19.8737	31.8584	11.767	1.30769	6.882	1468419600
1011	2016-07-13	22	30	19.8727	31.8598	11.772	1.35409	6.881	1468420200
1012	2016-07-13	22	40	19.8752	31.861	11.692	4.39353	6.913	1468420800
1013	2016-07-13	22	50	19.8975	31.861	11.792	1.5348	6.912	1468421400
1014	2016-07-13	23	0	19.912	31.8606	11.654	1.56435	6.885	1468422000
1015	2016-07-13	23	10	19.9132	31.8597	11.708	2.19341	6.869	1468422600
1016	2016-07-13	23	20	19.8743	31.8596	11.617	1.49573	6.889	1468423200
1017	2016-07-13	23	30	19.838	31.8594	11.813	1.45177	6.88	1468423800
1018	2016-07-13	23	40	19.8156	31.8589	11.553	1.57753	6.901	1468424400
1019	2016-07-14	0	0	18.5527	31.8598	11.544	1.71917	6.968	1468425600
1020	2016-07-14	0	10	18.5688	31.8597	11.756	1.67155	7.018	1468426200
1021	2016-07-14	0	20	18.5779	31.8593	11.567	1.53114	7.039	1468426800
1022	2016-07-14	0	30	18.5826	31.8585	11.493	1.69597	7.052	1468427400
1023	2016-07-14	0	40	18.5865	31.8582	11.485	1.48718	7.043	1468428000
1024	2016-07-14	0	50	18.5912	31.8585	11.754	1.50549	7.055	1468428600
1025	2016-07-14	1	0	18.5983	31.8579	11.561	1.63126	7.071	1468429200
1026	2016-07-14	1	10	18.6012	31.8584	11.622	1.61538	7.063	1468429800
1027	2016-07-14	1	20	18.6053	31.8568	11.654	1.46886	7.059	1468430400
1028	2016-07-14	1	30	18.6145	31.8571	11.425	1.49451	7.058	1468431000
1029	2016-07-14	1	40	18.6143	31.8564	11.653	1.442	7.03	1468431600
1030	2016-07-14	1	50	18.6177	31.8554	11.607	1.29304	7.027	1468432200
1031	2016-07-14	2	0	18.6207	31.8554	11.56	1.34066	7.023	1468432800
1032	2016-07-14	2	10	18.6232	31.8561	11.73	1.25397	7.007	1468433400
1033	2016-07-14	2	20	18.6173	31.8546	11.753	1.22833	6.983	1468434000
1034	2016-07-14	2	30	18.61	31.8547	11.78	1.26007	6.991	1468434600
1035	2016-07-14	2	40	18.6041	31.8551	11.753	1.2967	6.994	1468435200
1036	2016-07-14	2	50	18.6014	31.8539	11.714	1.19414	7.022	1468435800
1037	2016-07-14	3	0	18.5962	31.8524	11.784	1.26374	7.028	1468436400
1038	2016-07-14	3	10	18.5847	31.8523	11.646	1.23199	7.003	1468437000
1039	2016-07-14	3	20	18.5698	31.8524	11.953	1.16728	6.979	1468437600
1040	2016-07-14	3	30	18.4919	31.853	12.067	1.13431	6.961	1468438200
1041	2016-07-14	3	40	18.387	31.853	12.019	1.18193	6.98	1468438800
1042	2016-07-14	3	50	18.3839	31.8549	11.898	1.24298	6.976	1468439400
1043	2016-07-14	4	0	18.4193	31.8566	11.849	1.55067	7.001	1468440000
1044	2016-07-14	4	10	18.437	31.8575	12.049	1.46154	7.028	1468440600
1045	2016-07-14	4	20	18.4213	31.8545	12.23	1.74969	7.04	1468441200
1046	2016-07-14	4	30	18.4018	31.857	12.124	1.5409	7.018	1468441800
1047	2016-07-14	4	40	18.408	31.8566	12.32	2.10147	7.03	1468442400
1048	2016-07-14	4	50	18.407	31.8566	12.255	1.77656	7.038	1468443000
1049	2016-07-14	5	0	18.4241	31.8555	12.141	1.45543	7.009	1468443600
1050	2016-07-14	5	10	18.4171	31.8554	12.217	1.45543	6.977	1468444200
1051	2016-07-14	5	20	18.4326	31.8556	12.367	1.44689	7.004	1468444800
1052	2016-07-14	5	30	18.4442	31.8553	12.45	1.40415	7.02	1468445400
1053	2016-07-14	5	40	18.4535	31.8539	12.423	1.50549	7.011	1468446000
1054	2016-07-14	5	50	18.4554	31.8532	12.297	1.27717	6.987	1468446600
1055	2016-07-14	6	0	18.469	31.8532	12.372	1.28327	6.993	1468447200
1056	2016-07-14	6	10	18.4631	31.8534	12.524	1.31502	6.971	1468447800
1057	2016-07-14	6	20	18.468	31.8526	12.545	1.26496	6.973	1468448400
1058	2016-07-14	6	30	18.4713	31.853	12.636	1.33333	6.978	1468449000
1059	2016-07-14	6	40	18.4829	31.8529	12.2	1.29304	6.976	1468449600
1060	2016-07-14	6	50	18.4908	31.8533	12.346	1.32967	6.968	1468450200
1061	2016-07-14	7	0	18.4929	31.8542	12.286	1.27106	6.927	1468450800
1062	2016-07-14	7	10	18.4965	31.8531	12.156	1.29524	6.91	1468451400
1063	2016-07-14	7	20	18.4978	31.8519	12.358	24.3427	6.893	1468452000
1064	2016-07-14	7	30	18.5024	31.8527	12.306	1.30525	6.888	1468452600
1065	2016-07-14	7	40	18.5039	31.8529	12.275	1.29304	6.866	1468453200
1066	2016-07-14	7	50	18.5095	31.8534	12.417	1.33333	6.863	1468453800
1067	2016-07-14	8	0	18.5153	31.8523	12.403	1.28816	6.858	1468454400
1068	2016-07-14	8	10	18.5121	31.8526	12.258	1.26374	6.872	1468455000
1069	2016-07-14	8	20	18.517	31.8519	12.117	1.25153	6.861	1468455600
1070	2016-07-14	8	30	18.5255	31.8526	12.328	1.26618	6.859	1468456200
1071	2016-07-14	8	40	18.524	31.8539	12.342	1.24054	6.852	1468456800
1072	2016-07-14	8	50	18.5305	31.8544	12.23	1.32723	6.862	1468457400
1073	2016-07-14	9	0	18.5381	31.8641	1.201	4.26886	6.867	1468458000
1074	2016-07-14	9	10	18.5351	0.6635	-0.082	8.76349	8.605	1468458600
1075	2016-07-14	9	20	18.5445	0.5198	-0.083	1.74115	8.549	1468459200
1076	2016-07-14	9	30	18.5485	0.4622	-0.085	1.12332	8.37	1468459800
1077	2016-07-14	9	40	18.5486	0.4379	-0.108	0.744811	8.181	1468460400
1078	2016-07-14	9	50	18.542	0.4216	-0.107	1.7536	8.042	1468461000
1079	2016-07-14	10	0	18.5454	0.4117	-0.108	0.407814	7.946	1468461600
1080	2016-07-14	10	10	18.5555	0.3915	-0.11	0.239316	7.876	1468462200
1081	2016-07-14	10	20	18.5543	0.3969	-0.106	0.169719	7.841	1468462800
1082	2016-07-14	10	30	18.5627	0.3853	-0.108	0.0744811	7.789	1468463400
1083	2016-07-14	10	40	18.5657	0.3749	-0.109	0.0512821	7.725	1468464000
1084	2016-07-14	10	50	18.567	0.3687	-0.109	0.0598291	7.715	1468464600
1085	2016-07-14	11	0	18.5696	0.3678	-0.111	0.0500611	7.699	1468465200
1086	2016-07-14	11	10	18.5853	0.3571	-0.111	0.0671551	7.677	1468465800
1087	2016-07-14	11	20	18.5858	0.3516	-0.112	0.0525031	7.666	1468466400
1088	2016-07-14	11	30	18.5953	0.3453	-0.112	0.0695971	7.645	1468467000
1089	2016-07-14	11	40	18.6075	0.3379	-0.112	0.0549451	7.604	1468467600
1090	2016-07-14	11	50	18.6284	0.3336	-0.113	0.0537241	7.573	1468468200
1091	2016-07-14	12	0	18.6332	0.3269	-0.114	0.0671551	7.549	1468468800
1092	2016-07-14	12	10	18.6462	0.3142	-0.119	0.0598291	7.514	1468469400
1093	2016-07-14	12	20	18.6646	0.3077	-0.12	0.0512821	7.496	1468470000
1094	2016-07-14	12	30	18.6758	0.3043	-0.117	0.0671551	7.441	1468470600
1095	2016-07-14	12	40	18.6707	0.2964	-0.12	0.0549451	7.397	1468471200
1096	2016-07-14	12	50	18.6786	0.2885	-0.12	0.0610501	7.383	1468471800
1097	2016-07-14	13	0	18.708	0.2811	-0.121	0.047619	7.364	1468472400
1098	2016-07-14	13	10	18.7073	0.2784	-0.124	0.0732601	7.313	1468473000
1099	2016-07-14	13	20	18.7184	0.2769	-0.123	0.0830281	7.295	1468473600
1100	2016-07-14	13	30	18.7255	0.2731	-0.124	0.0634921	7.273	1468474200
1101	2016-07-14	13	40	18.7294	0.2755	-0.123	0.0659341	7.262	1468474800
1102	2016-07-14	13	50	18.7447	0.2746	-0.119	0.0549451	7.258	1468475400
1103	2016-07-14	14	0	18.7571	0.2742	-0.122	0.0781441	7.212	1468476000
1104	2016-07-14	14	10	18.7904	0.2731	-0.122	0.0659341	7.203	1468476600
1105	2016-07-14	14	20	18.7697	0.2718	-0.122	0.0757021	7.204	1468477200
1106	2016-07-14	14	30	18.7928	0.2699	-0.124	0.0537241	7.231	1468477800
1107	2016-07-14	14	40	18.7783	0.2698	-0.123	0.047619	7.259	1468478400
1108	2016-07-14	14	50	18.7766	0.2689	-0.121	0.0695971	7.297	1468479000
1109	2016-07-14	15	0	18.8023	0.2674	-0.137	0.0781441	7.332	1468479600
1110	2016-07-14	15	10	18.7976	0.2675	-0.144	0.0622711	7.287	1468480200
1111	2016-07-14	15	20	18.8315	31.9017	4.793	1.58852	7.417	1468480800
1112	2016-07-14	15	30	18.8148	31.9101	5.291	1.22955	5.827	1468481400
1113	2016-07-14	15	40	18.8124	31.9091	5.325	1.28327	5.72	1468482000
1114	2016-07-14	15	50	18.8176	31.9093	5.374	1.25885	5.664	1468482600
1115	2016-07-14	16	0	18.8054	31.9083	5.433	1.23321	5.589	1468483200
1116	2016-07-14	16	10	18.7946	31.908	5.516	1.2381	5.651	1468483800
1117	2016-07-14	16	20	18.7706	31.9071	5.437	1.44933	5.936	1468484400
1118	2016-07-14	16	30	18.7141	31.9066	5.477	1.4359	5.951	1468485000
1119	2016-07-14	16	40	18.7016	31.9068	5.49	1.46886	5.949	1468485600
1120	2016-07-14	16	50	18.7272	31.9068	5.43	1.65324	5.876	1468486200
1121	2016-07-14	17	0	18.7138	31.905	5.644	1.46154	5.791	1468486800
1122	2016-07-14	17	10	18.7316	31.9057	5.555	1.63248	5.718	1468487400
1123	2016-07-14	17	20	18.7308	31.9068	5.691	2.38828	5.685	1468488000
1124	2016-07-14	17	30	18.7256	31.9074	5.667	2.23321	5.648	1468488600
1125	2016-07-14	17	40	18.7298	31.907	5.657	2.31502	5.787	1468489200
1126	2016-07-14	17	50	18.7336	31.9064	5.769	2.13553	5.842	1468489800
1127	2016-07-14	18	0	18.7332	31.9079	5.712	1.99634	5.834	1468490400
1128	2016-07-14	18	10	18.725	31.9074	5.762	1.91209	5.809	1468491000
1129	2016-07-14	18	20	18.7305	31.9079	5.781	1.52015	5.702	1468491600
1130	2016-07-14	18	30	18.7308	31.9052	5.742	1.52137	5.693	1468492200
1131	2016-07-14	18	40	18.7362	31.9044	5.77	1.3431	5.401	1468492800
1132	2016-07-14	18	50	18.7313	31.9038	5.786	1.23687	5.254	1468493400
1133	2016-07-14	19	0	18.7236	31.9024	5.834	1.14896	5.205	1468494000
1134	2016-07-14	19	10	18.728	31.9037	5.769	1.08425	5.574	1468494600
1135	2016-07-14	19	20	18.7392	31.9012	5.843	1.10867	5.863	1468495200
1136	2016-07-14	19	30	18.7392	31.9026	5.816	1.24786	5.8	1468495800
1137	2016-07-14	19	40	18.7408	31.903	5.842	2.10623	5.726	1468496400
1138	2016-07-14	19	50	18.7429	31.9027	5.802	1.84371	5.759	1468497000
1139	2016-07-14	20	0	18.7529	31.9012	5.85	1.57509	5.71	1468497600
1140	2016-07-14	20	10	18.7556	31.9016	5.861	2.21001	5.63	1468498200
1141	2016-07-14	20	20	18.7697	31.9024	5.85	1.49573	5.688	1468498800
1142	2016-07-14	20	30	18.7791	31.9025	5.902	1.67766	5.543	1468499400
1143	2016-07-14	20	40	18.7607	31.8958	5.897	1.84127	5.54	1468500000
1144	2016-07-14	20	50	18.7583	31.9016	5.88	1.81319	5.498	1468500600
1145	2016-07-14	21	0	18.7677	31.902	5.869	1.78877	5.649	1468501200
1146	2016-07-14	21	10	18.7625	31.8962	5.888	1.55678	5.609	1468501800
1147	2016-07-14	21	20	18.7654	31.9024	5.924	1.12454	5.707	1468502400
1148	2016-07-14	21	30	18.7484	31.9003	5.824	1.09768	5.616	1468503000
1149	2016-07-14	21	40	18.7562	31.9001	5.819	1.07692	5.643	1468503600
1150	2016-07-14	21	50	18.768	31.897	5.884	1.18071	5.587	1468504200
1151	2016-07-14	22	0	18.7622	31.9004	5.86	1.21001	5.666	1468504800
1152	2016-07-14	22	10	18.8069	31.9005	5.768	1.18437	5.729	1468505400
1153	2016-07-14	22	20	18.8118	31.8989	5.866	1.22222	5.893	1468506000
1154	2016-07-14	22	30	18.7859	31.8991	5.801	1.22344	6	1468506600
1155	2016-07-14	22	40	18.8055	31.8982	5.795	1.20147	6.003	1468507200
1156	2016-07-14	22	50	18.8489	31.8983	5.795	1.31868	6.174	1468507800
1157	2016-07-14	23	0	18.8488	31.8989	5.773	1.33333	6.154	1468508400
1158	2016-07-14	23	10	18.8363	31.8991	5.768	1.2442	6.201	1468509000
1159	2016-07-14	23	20	18.8449	31.8996	5.793	1.39805	6.235	1468509600
1160	2016-07-14	23	30	18.8452	31.8994	5.727	1.28449	6.191	1468510200
1161	2016-07-14	23	40	18.86	31.8983	5.735	1.337	6.078	1468510800
1162	2016-07-15	0	0	20.2099	31.9016	5.7	2.06838	6.033	1468512000
1163	2016-07-15	0	10	20.1808	31.9006	5.747	2.12821	6.128	1468512600
1164	2016-07-15	0	20	20.209	31.9023	5.631	1.95726	6.156	1468513200
1165	2016-07-15	0	30	20.2535	31.9002	5.623	2.23077	6.091	1468513800
1166	2016-07-15	0	40	20.3006	31.8988	5.629	1.81685	5.96	1468514400
1167	2016-07-15	0	50	20.4424	31.9042	5.633	2.11111	5.838	1468515000
1168	2016-07-15	1	0	20.6303	31.885	5.633	1.84737	5.707	1468515600
1169	2016-07-15	1	10	20.7556	31.9137	5.64	2.53358	5.851	1468516200
1170	2016-07-15	1	20	20.8482	31.9141	5.591	3.05617	5.904	1468516800
1171	2016-07-15	1	30	20.627	31.9062	5.565	2.40781	5.874	1468517400
1172	2016-07-15	1	40	20.8116	31.9151	5.554	2.35531	5.816	1468518000
1173	2016-07-15	1	50	20.6804	31.9242	5.57	2.4884	5.842	1468518600
1174	2016-07-15	2	0	20.8436	31.911	5.578	2.26129	5.76	1468519200
1175	2016-07-15	2	10	20.8898	31.9134	5.611	2.442	5.718	1468519800
1176	2016-07-15	2	20	20.7781	31.9208	5.583	3.00122	5.789	1468520400
1177	2016-07-15	2	30	20.8663	31.912	5.592	1.78632	5.467	1468521000
1178	2016-07-15	2	40	20.794	31.9128	5.571	1.75946	5.607	1468521600
1179	2016-07-15	2	50	20.8721	31.913	5.591	1.76923	5.557	1468522200
1180	2016-07-15	3	0	20.9194	31.9167	5.659	2.08059	5.572	1468522800
1181	2016-07-15	3	10	20.8416	31.9129	5.649	1.67643	5.417	1468523400
1182	2016-07-15	3	20	20.9159	31.9146	5.693	1.76313	5.464	1468524000
1183	2016-07-15	3	30	20.9188	31.9152	5.71	1.4652	5.426	1468524600
1184	2016-07-15	3	40	20.9283	31.9137	5.723	1.41514	5.472	1468525200
1185	2016-07-15	3	50	20.8912	31.9128	5.764	1.32112	5.539	1468525800
1186	2016-07-15	4	0	20.8301	31.9128	5.771	1.21001	5.533	1468526400
1187	2016-07-15	4	10	20.7946	31.9109	5.809	1.18437	5.513	1468527000
1188	2016-07-15	4	20	20.746	31.9109	5.832	1.23077	5.553	1468527600
1189	2016-07-15	4	30	20.6963	31.9074	5.865	1.13431	5.562	1468528200
1190	2016-07-15	4	40	20.6742	31.9097	5.889	1.22833	5.58	1468528800
1191	2016-07-15	4	50	20.6592	31.9106	5.89	1.18315	5.599	1468529400
1192	2016-07-15	5	0	20.6979	31.9106	5.934	1.15507	5.556	1468530000
1193	2016-07-15	5	10	20.6814	31.9103	5.995	1.1514	5.495	1468530600
1194	2016-07-15	5	20	20.697	31.9106	5.977	1.33944	5.457	1468531200
1195	2016-07-15	5	30	20.633	31.9106	6.026	1.1685	5.432	1468531800
1196	2016-07-15	5	40	20.6422	31.9057	6.103	1.42735	5.378	1468532400
1197	2016-07-15	5	50	20.5963	31.9084	6.09	1.43956	5.228	1468533000
1198	2016-07-15	6	0	20.6045	31.9099	6.133	1.61294	5.181	1468533600
1199	2016-07-15	6	10	20.5858	31.9101	6.174	1.60562	5.255	1468534200
1200	2016-07-15	6	20	20.5182	31.9097	6.205	1.45299	5.337	1468534800
1201	2016-07-15	6	30	20.4737	31.91	6.175	1.30037	5.346	1468535400
1202	2016-07-15	6	40	20.3798	31.9072	6.01	1.13919	5.456	1468536000
1203	2016-07-15	6	50	20.2962	31.9058	6.203	1.25397	5.738	1468536600
1204	2016-07-15	7	0	20.2085	31.905	6.256	1.22222	5.873	1468537200
1205	2016-07-15	7	10	20.1749	31.9037	5.554	1.80586	5.952	1468537800
1206	2016-07-15	7	20	20.1467	31.9043	5.57	1.29426	6.004	1468538400
1207	2016-07-15	7	30	20.1228	31.9015	5.578	1.73382	5.988	1468539000
1208	2016-07-15	7	40	20.0951	31.9061	5.611	1.34676	6.064	1468539600
1209	2016-07-15	7	50	20.0855	31.9029	5.583	1.22833	6.042	1468540200
1210	2016-07-15	8	0	20.0833	31.9036	5.592	1.34432	6.032	1468540800
1211	2016-07-15	8	10	20.0098	31.8526	5.571	1.55678	6.028	1468541400
1212	2016-07-15	8	20	19.7092	31.8519	5.591	1.12454	6.861	1468542000
1213	2016-07-15	8	30	19.6959	31.8526	5.659	1.21001	6.859	1468542600
1214	2016-07-15	8	40	19.6787	31.8539	5.649	1.18437	6.852	1468543200
1215	2016-07-15	8	50	19.6564	31.8544	5.693	1.22222	6.862	1468543800
1216	2016-07-15	9	0	19.6792	31.8641	5.71	1.22344	6.867	1468544400
1217	2016-07-15	9	10	19.457	31.9208	5.723	1.20147	8.605	1468545000
1218	2016-07-15	9	20	19.554	31.912	5.764	1.31868	8.549	1468545600
1219	2016-07-15	9	30	19.6904	31.9128	5.771	1.33333	8.37	1468546200
1220	2016-07-15	9	40	19.9965	31.913	5.809	1.2442	8.181	1468546800
1221	2016-07-15	9	50	20.3106	31.9167	5.832	1.39805	8.042	1468547400
1222	2016-07-15	10	0	19.904	31.9129	5.865	1.33944	7.946	1468548000
1223	2016-07-15	10	10	20.1227	31.9146	5.554	1.1685	7.876	1468548600
1224	2016-07-15	10	20	20.475	31.9152	5.57	1.42735	7.841	1468549200
1225	2016-07-15	10	30	20.3998	31.9137	5.578	1.43956	7.789	1468549800
1226	2016-07-15	10	40	20.0919	31.9128	5.611	1.61294	7.725	1468550400
1227	2016-07-15	10	50	20.2611	31.9128	5.583	1.60562	7.715	1468551000
1228	2016-07-15	11	0	20.8918	31.9109	5.592	1.45299	7.699	1468551600
1229	2016-07-15	11	10	20.6654	31.9109	5.571	1.30037	7.677	1468552200
1230	2016-07-15	11	20	20.7879	31.9074	5.591	1.13919	7.666	1468552800
1231	2016-07-15	11	30	21.0771	31.9097	5.659	1.25397	7.645	1468553400
1232	2016-07-15	11	40	20.6071	31.9106	5.649	1.22222	7.604	1468554000
1233	2016-07-15	11	50	20.5488	31.9106	5.693	1.80586	7.573	1468554600
1234	2016-07-15	12	0	20.6035	31.9103	5.71	1.29426	7.549	1468555200
1235	2016-07-15	12	10	21.001	31.9106	5.723	1.73382	7.514	1468555800
1236	2016-07-15	12	20	21.5639	31.9106	5.764	1.44567	7.496	1468556400
1237	2016-07-15	12	30	20.8352	31.9057	5.771	1.33333	7.441	1468557000
1238	2016-07-15	12	40	21.2817	31.9208	5.809	1.40537	7.397	1468557600
1239	2016-07-15	12	50	20.6993	31.912	5.832	1.44689	7.383	1468558200
1240	2016-07-15	13	0	20.7571	31.9128	5.865	1.44567	7.364	1468558800
1241	2016-07-15	13	10	20.9078	31.913	5.611	1.4884	7.313	1468559400
1242	2016-07-15	13	20	20.7546	31.9167	5.583	1.58974	7.295	1468560000
1243	2016-07-15	13	30	20.7773	31.9129	5.592	1.53968	7.273	1468560600
1244	2016-07-15	13	40	21.2931	31.9146	5.571	1.53846	7.262	1468561200
1245	2016-07-15	13	50	21.3763	31.9152	5.591	1.59585	7.258	1468561800
1246	2016-07-15	14	0	21.1931	31.9137	5.659	1.58242	7.212	1468562400
1247	2016-07-15	14	10	21.046	31.9128	5.649	1.60562	7.203	1468563000
1248	2016-07-15	14	20	20.7897	31.9128	5.693	1.61538	7.204	1468563600
1249	2016-07-15	14	30	20.7848	31.9109	5.71	1.63004	7.231	1468564200
1250	2016-07-15	14	40	21.272	31.9109	5.723	1.65079	7.259	1468564800
1251	2016-07-15	14	50	21.845	31.9074	5.764	1.65446	7.297	1468565400
1252	2016-07-15	15	0	21.4409	31.9097	5.771	1.71184	7.332	1468566000
1253	2016-07-15	15	10	21.5038	31.9106	5.809	1.77289	7.287	1468566600
1254	2016-07-15	15	20	21.149	31.9106	5.832	1.68498	7.417	1468567200
1255	2016-07-15	15	30	21.0844	31.9103	5.865	1.7326	5.827	1468567800
1256	2016-07-15	15	40	21.0614	31.9106	5.325	1.71673	5.72	1468568400
1257	2016-07-15	15	50	21.0386	31.9106	5.374	1.76923	5.664	1468569000
1258	2016-07-15	16	0	21.0259	31.9057	5.433	1.75702	5.589	1468569600
1259	2016-07-15	16	10	21.012	31.908	5.516	1.81429	5.551	1468570200
1260	2016-07-15	16	20	-1	-1	-1	1.88144	5.536	1468570800
1261	2016-07-15	16	30	20.6884	31.9091	5.376	-1	5.551	1468571400
1262	2016-07-15	16	40	20.6117	31.9085	5.377	1.81697	5.492	1468572000
1263	2016-07-15	16	50	20.5853	31.9078	5.396	1.79918	5.562	1468572600
1264	2016-07-15	17	0	20.5699	31.907	5.343	1.77172	5.483	1468573200
1265	2016-07-15	17	10	20.5758	31.9059	5.425	1.74969	5.533	1468573800
1266	2016-07-15	17	20	20.5901	31.9061	5.42	1.60195	5.456	1468574400
1267	2016-07-15	17	30	20.6357	31.9029	5.496	1.97802	5.45	1468575000
1268	2016-07-15	17	40	20.6212	31.9028	5.572	1.74359	5.409	1468575600
1269	2016-07-15	17	50	20.7289	31.9038	5.602	2.21978	5.455	1468576200
1270	2016-07-15	18	0	20.7484	31.9028	5.538	2.61416	5.476	1468576800
1271	2016-07-15	18	10	20.7319	31.8997	5.596	2.68376	5.499	1468577400
1272	2016-07-15	18	20	20.5465	31.9034	5.635	2.65934	5.444	1468578000
1273	2016-07-15	18	30	20.6223	31.8974	5.763	1.85836	5.305	1468578600
1274	2016-07-15	18	40	20.6687	31.8842	5.818	2.51404	5.315	1468579200
1275	2016-07-15	18	50	20.4371	31.892	5.802	2.10867	5.07	1468579800
1276	2016-07-15	19	0	20.5334	31.8889	5.714	1.89988	4.913	1468580400
1277	2016-07-15	19	10	20.3869	31.8934	5.737	1.86447	4.73	1468581000
1278	2016-07-15	19	20	20.5257	31.8836	5.822	2.01587	4.809	1468581600
1279	2016-07-15	19	30	20.326	31.889	5.941	2.02808	4.79	1468582200
1280	2016-07-15	19	40	20.4063	31.887	5.825	1.64957	4.7	1468582800
1281	2016-07-15	19	50	20.3367	31.8898	5.861	1.62393	4.786	1468583400
1282	2016-07-15	20	0	20.3491	31.8881	5.902	1.5641	4.812	1468584000
1283	2016-07-15	20	10	20.3051	31.8903	5.986	1.46642	4.884	1468584600
1284	2016-07-15	20	20	20.3012	31.8915	6.061	1.4359	4.986	1468585200
1285	2016-07-15	20	30	20.2816	31.8931	5.98	1.37607	4.971	1468585800
1286	2016-07-15	20	40	20.2689	31.8931	6.014	1.63004	5.053	1468586400
1287	2016-07-15	20	50	20.2576	31.8958	5.957	1.34799	5.003	1468587000
1288	2016-07-15	21	0	20.244	31.897	6.123	1.3602	4.949	1468587600
1289	2016-07-15	21	10	20.2077	31.9001	6.145	1.44689	4.965	1468588200
1290	2016-07-15	21	20	20.1996	31.9009	6.078	1.46154	4.89	1468588800
1291	2016-07-15	21	30	20.2148	31.8996	6.069	1.38339	4.779	1468589400
1292	2016-07-15	21	40	20.1914	31.9004	6.118	1.42613	4.713	1468590000
1293	2016-07-15	21	50	20.1764	31.8993	5.999	1.32845	4.669	1468590600
1294	2016-07-15	22	0	20.3128	31.8768	6.031	1.81807	4.686	1468591200
1295	2016-07-15	22	10	20.3535	31.8664	6.078	2.0696	4.767	1468591800
1296	2016-07-15	22	20	20.333	31.8765	5.942	2.13797	4.962	1468592400
1297	2016-07-15	22	30	20.257	31.8892	6.073	2.11477	4.949	1468593000
1298	2016-07-15	22	40	20.5438	31.8305	6.066	2.3431	5.075	1468593600
1299	2016-07-15	22	50	20.7592	31.7923	6.154	2.91209	5.151	1468594200
1300	2016-07-15	23	0	20.362	31.8655	6.141	1.52625	4.906	1468594800
1301	2016-07-15	23	10	20.352	31.8742	6.044	2.09402	5.031	1468595400
1302	2016-07-15	23	20	20.2424	31.8899	6.199	2.04151	5.163	1468596000
1303	2016-07-15	23	30	20.1865	31.897	6.109	1.93284	5.229	1468596600
1304	2016-07-15	23	40	20.1776	31.8978	6.193	2.0293	5.306	1468597200
1305	2016-07-15	23	50	20.152	31.9016	6.124	2.06716	-1	1468597800
1306	2016-07-16	0	0	20.1126	31.9028	6.183	1.88278	5.596	1468598400
1307	2016-07-16	0	10	20.0948	31.9038	6.272	2.00733	5.708	1468599000
1308	2016-07-16	0	20	20.0918	31.9051	6.058	1.98779	5.762	1468599600
1309	2016-07-16	0	30	20.1059	31.9037	5.912	2.00855	5.762	1468600200
1310	2016-07-16	0	40	20.1501	31.9014	6.15	1.98168	5.736	1468600800
1311	2016-07-16	0	50	20.1481	31.9011	6.154	2.04762	5.663	1468601400
1312	2016-07-16	1	0	20.1481	31.9015	5.74	2.15629	5.644	1468602000
1313	2016-07-16	1	10	20.2069	31.894	6.024	1.87668	5.611	1468602600
1314	2016-07-16	1	20	20.2089	31.8938	6.004	1.81685	5.558	1468603200
1315	2016-07-16	1	30	20.2238	31.8913	5.875	1.93773	5.627	1468603800
1316	2016-07-16	1	40	20.2837	31.8783	5.636	1.98657	5.633	1468604400
1317	2016-07-16	1	50	20.2943	31.8844	5.706	2.07082	5.497	1468605000
1318	2016-07-16	2	0	20.2995	31.8892	5.5	2.5022	5.448	1468605600
1319	2016-07-16	2	10	20.3759	31.8867	5.798	1.92308	5.513	1468606200
1320	2016-07-16	2	20	20.4898	31.8555	5.846	2.17094	5.619	1468606800
1321	2016-07-16	2	30	20.5295	31.8468	5.564	2.08181	5.443	1468607400
1322	2016-07-16	2	40	20.6597	31.7998	5.916	2.0525	5.451	1468608000
1323	2016-07-16	2	50	20.7009	31.7832	6.038	2.18193	5.767	1468608600
1324	2016-07-16	3	0	20.6721	31.8093	6.273	2.14408	5.711	1468609200
1325	2016-07-16	3	10	20.767	31.7587	6.145	2.27106	5.639	1468609800
1326	2016-07-16	3	20	20.8035	31.7424	5.892	1.94628	5.801	1468610400
1327	2016-07-16	3	30	20.844	31.711	5.819	2.04884	6.034	1468611000
1328	2016-07-16	3	40	20.859	31.7039	5.687	2.14164	6.39	1468611600
1329	2016-07-16	3	50	20.8476	31.6838	5.631	1.95726	6.376	1468612200
1330	2016-07-16	4	0	20.8744	31.6781	5.616	1.99512	6.494	1468612800
1331	2016-07-16	4	10	20.8964	31.6734	6.011	1.99267	6.451	1468613400
1332	2016-07-16	4	20	20.9528	31.6683	6.037	2.01465	6.554	1468614000
1333	2016-07-16	4	30	20.9462	31.64	5.841	1.90476	6.461	1468614600
1334	2016-07-16	4	40	20.9374	31.672	6.129	2.10501	6.569	1468615200
1335	2016-07-16	4	50	20.945	31.6732	6.071	1.88767	6.672	1468615800
1336	2016-07-16	5	0	20.954	31.6784	5.958	1.90965	6.681	1468616400
1337	2016-07-16	5	10	20.9419	31.6863	5.815	1.97314	6.622	1468617000
1338	2016-07-16	5	20	20.9241	31.6931	6.079	1.94652	6.504	1468617600
1339	2016-07-16	5	30	20.9136	31.7082	6.046	1.87546	6.54	1468618200
1340	2016-07-16	5	40	20.8859	31.7322	5.994	2.02686	6.343	1468618800
1341	2016-07-16	5	50	20.8621	31.7464	6.141	2.01221	6.233	1468619400
1342	2016-07-16	6	0	20.8537	31.7435	6.016	2.08669	6.417	1468620000
1343	2016-07-16	6	10	20.8612	31.7324	6.122	2.31258	6.514	1468620600
1344	2016-07-16	6	20	20.8514	31.7333	6.214	2.01954	6.551	1468621200
1345	2016-07-16	6	30	20.8502	31.7315	6.453	2.01709	6.591	1468621800
1346	2016-07-16	6	40	20.8478	31.7259	6.162	1.92186	6.552	1468622400
1347	2016-07-16	6	50	20.8404	31.7315	6.55	2.3243	6.57	1468623000
1348	2016-07-16	7	0	20.8255	31.733	5.974	2.1453	6.521	1468623600
1349	2016-07-16	7	10	20.8094	31.7382	6.472	1.8547	6.456	1468624200
1350	2016-07-16	7	20	20.768	31.7463	6.455	2.13309	6.412	1468624800
1351	2016-07-16	7	30	20.7323	31.7567	6.478	1.89011	6.439	1468625400
1352	2016-07-16	7	40	20.7338	31.7461	6.735	1.81074	6.363	1468626000
1353	2016-07-16	7	50	20.7179	31.7382	6.563	1.96459	6.357	1468626600
1354	2016-07-16	8	0	20.6876	31.7411	6.354	1.75092	6.353	1468627200
1355	2016-07-16	8	10	20.7253	31.7161	6.823	1.80586	6.339	1468627800
1356	2016-07-16	8	20	20.7272	31.7182	6.646	1.79121	6.304	1468628400
1357	2016-07-16	8	30	20.7298	31.7132	6.362	1.60562	6.356	1468629000
1358	2016-07-16	8	40	20.7482	31.7042	6.4	1.80708	6.453	1468629600
1359	2016-07-16	8	50	20.7595	31.7016	6.839	2.02808	6.403	1468630200
1360	2016-07-16	9	0	20.7809	31.695	5.984	1.83516	6.433	1468630800
1361	2016-07-16	9	10	20.7627	31.7006	6.517	1.89621	6.449	1468631400
1362	2016-07-16	9	20	20.7835	31.6863	7.097	1.62393	6.435	1468632000
1363	2016-07-16	9	30	20.7698	31.6912	6.665	2.04762	6.489	1468632600
1364	2016-07-16	9	40	20.7722	31.6929	6.815	1.99023	6.4	1468633200
1365	2016-07-16	9	50	20.7479	31.7032	6.425	1.6105	6.452	1468633800
1366	2016-07-16	10	0	20.7648	31.7006	6.162	1.68376	6.473	1468634400
1367	2016-07-16	10	10	20.7633	31.704	6.493	1.73138	6.546	1468635000
1368	2016-07-16	10	20	20.758	31.7073	6.261	1.60806	6.511	1468635600
1369	2016-07-16	10	30	20.7647	31.7034	6.265	1.70452	6.532	1468636200
1370	2016-07-16	10	40	20.7834	31.7017	6.763	1.93162	6.53	1468636800
1371	2016-07-16	10	50	20.8038	31.7029	6.151	2.26374	6.61	1468637400
1372	2016-07-16	11	0	20.803	31.7063	5.965	2.46764	6.672	1468638000
1373	2016-07-16	11	10	20.8332	31.7079	6.122	1.98779	6.699	1468638600
1374	2016-07-16	11	20	20.9458	31.7091	5.88	2.3956	6.614	1468639200
1375	2016-07-16	11	30	20.9118	31.7088	6.104	2.50427	6.67	1468639800
1376	2016-07-16	11	40	21.0529	31.6878	6.287	2.86203	6.652	1468640400
1377	2016-07-16	11	50	21.0408	31.694	5.983	2.42491	6.728	1468641000
1378	2016-07-16	12	0	21.1223	31.6818	6.203	2.663	6.593	1468641600
1379	2016-07-16	12	10	21.0284	31.6924	6.357	2.81074	6.817	1468642200
1380	2016-07-16	12	20	21.0466	31.6873	6.207	3.17473	6.751	1468642800
1381	2016-07-16	12	30	21.0437	31.6896	6.222	2.85226	6.715	1468643400
1382	2016-07-16	12	40	21.0449	31.6917	5.97	3.06105	6.629	1468644000
1383	2016-07-16	12	50	20.9755	31.6966	5.577	2.67643	6.771	1468644600
1384	2016-07-16	13	0	20.9691	31.6942	5.76	2.33578	6.847	1468645200
1385	2016-07-16	13	10	21.0127	31.6931	5.45	2.43712	6.762	1468645800
1386	2016-07-16	13	20	20.9712	31.6993	5.67	2.37717	6.766	1468646400
1387	2016-07-16	13	30	20.9485	31.7008	6.004	2.20757	6.777	1468647000
1388	2016-07-16	13	40	20.9501	31.7016	5.734	2.69695	6.674	1468647600
1389	2016-07-16	13	50	20.9775	31.6999	5.999	2.16972	6.721	1468648200
1390	2016-07-16	14	0	20.9908	31.7021	5.333	2.30525	6.711	1468648800
1391	2016-07-16	14	10	20.9918	31.7005	5.513	2.2967	6.711	1468649400
1392	2016-07-16	14	20	21.0053	31.7051	5.594	2.28938	6.718	1468650000
1393	2016-07-16	14	30	21.0058	31.7037	5.433	2.30281	6.729	1468650600
1394	2016-07-16	14	40	21.0018	31.7056	5.439	2.34432	6.701	1468651200
1395	2016-07-16	14	50	20.9984	31.7101	5.568	2.27228	6.674	1468651800
1396	2016-07-16	15	0	21.0045	31.7083	5.484	2.18071	6.552	1468652400
1397	2016-07-16	15	10	20.9989	31.7084	5.781	2.23895	6.655	1468653000
1398	2016-07-16	15	20	21.0201	31.707	5.307	2.25885	6.633	1468653600
1399	2016-07-16	15	30	21.0157	31.7087	5.419	2.24664	6.563	1468654200
1400	2016-07-16	15	40	21.0211	31.7085	5.574	3.2895	6.702	1468654800
1401	2016-07-16	15	50	20.9627	31.722	5.058	2.19536	6.406	1468655400
1402	2016-07-16	16	0	21.0277	31.708	5.449	2.22711	6.528	1468656000
1403	2016-07-16	16	10	21.0139	31.7134	5.333	2.32845	6.572	1468656600
1404	2016-07-16	16	20	21.0405	31.7064	5.439	2.22833	6.494	1468657200
1405	2016-07-16	16	30	21.0628	31.6993	5.253	2.35531	6.75	1468657800
1406	2016-07-16	16	40	21.0848	31.6892	5.385	2.61783	6.688	1468658400
1407	2016-07-16	16	50	21.1166	31.6771	5.272	2.70085	6.65	1468659000
1408	2016-07-16	17	0	21.0861	31.6859	5.231	2.84371	6.678	1468659600
1409	2016-07-16	17	10	21.0977	31.6801	5.378	2.79609	6.434	1468660200
1410	2016-07-16	17	20	21.1108	31.6752	5.209	2.87912	6.513	1468660800
1411	2016-07-16	17	30	21.0827	31.6853	5.129	3.08059	6.614	1468661400
1412	2016-07-16	17	40	21.0741	31.6877	5.675	2.62882	6.441	1468662000
1413	2016-07-16	18	0	21.0194	31.702	5.478	2.5641	6.376	1468663200
1414	2016-07-16	18	10	21.0131	31.7044	5.471	2.64469	6.197	1468663800
1415	2016-07-16	18	20	21.0048	31.7044	5.626	2.74115	6.179	1468664400
1416	2016-07-16	18	30	21.0021	31.7052	5.669	2.84737	6.107	1468665000
1417	2016-07-16	18	40	21.006	31.6991	5.624	2.79243	6.297	1468665600
1418	2016-07-16	18	50	20.9886	31.703	5.667	2.93162	6.169	1468666200
1419	2016-07-16	19	0	20.9765	31.7071	5.529	2.88278	6.191	1468666800
1420	2016-07-16	19	10	20.9457	31.7145	5.516	2.66667	6.042	1468667400
1421	2016-07-16	19	20	20.9236	31.7176	5.596	2.57387	6.07	1468668000
1422	2016-07-16	19	30	20.8888	31.7259	5.766	2.41758	6.017	1468668600
1423	2016-07-16	19	40	20.8471	31.7355	5.775	2.25763	6.014	1468669200
1424	2016-07-16	19	50	20.8231	31.7427	6.029	2.19414	5.851	1468669800
1425	2016-07-16	20	0	20.8043	31.7435	6.052	2.10745	5.903	1468670400
1426	2016-07-16	20	10	20.7848	31.7473	5.766	1.99878	5.813	1468671000
1427	2016-07-16	20	20	20.7441	31.7552	5.991	1.99145	5.726	1468671600
1428	2016-07-16	20	30	20.7555	31.759	6.027	1.95604	5.694	1468672200
1429	2016-07-16	20	40	20.7253	31.7668	6.105	2.22955	5.598	1468672800
1430	2016-07-16	20	50	20.6942	31.7743	5.65	1.99878	5.44	1468673400
1431	2016-07-16	21	0	20.7075	31.7693	5.884	2.05006	5.369	1468674000
1432	2016-07-16	21	10	20.6764	31.7801	5.969	2.00122	5.556	1468674600
1433	2016-07-16	21	20	20.6957	31.7724	6.05	2.25275	5.519	1468675200
1434	2016-07-16	21	30	20.6694	31.7737	6.014	1.83761	5.361	1468675800
1435	2016-07-16	21	40	20.661	31.7763	5.937	2.0464	5.535	1468676400
1436	2016-07-16	21	50	20.67	31.771	6.061	1.85958	5.381	1468677000
1437	2016-07-16	22	0	20.6765	31.7686	6.275	1.93407	5.501	1468677600
1438	2016-07-16	22	10	20.6579	31.7739	6.165	1.77411	5.42	1468678200
1439	2016-07-16	22	20	20.6523	31.7744	5.983	1.78022	5.336	1468678800
1440	2016-07-16	22	30	20.7505	31.7432	6.029	1.62882	5.272	1468679400
1441	2016-07-16	22	40	20.7593	31.7409	6.112	1.93529	5.395	1468680000
1442	2016-07-16	22	50	20.8105	31.7251	5.992	1.92796	5.669	1468680600
1443	2016-07-16	23	0	20.8838	31.7133	6.13	2.49939	6.072	1468681200
1444	2016-07-16	23	10	20.7517	31.7468	6.133	1.86203	5.669	1468681800
1445	2016-07-16	23	20	20.7193	31.7586	6.082	2.2442	5.793	1468682400
1446	2016-07-16	23	30	20.6003	31.7897	6.033	1.59341	5.263	1468683000
1447	2016-07-16	23	40	20.5726	31.8014	6.03	1.67766	5.071	1468683600
1448	2016-07-16	23	50	20.5768	31.8005	6.209	1.9536	4.971	1468684200
1449	2016-07-17	0	0	20.5598	31.8084	6.115	1.91819	4.764	1468684800
1450	2016-07-17	0	10	20.5259	31.8136	6.283	1.9243	4.783	1468685400
1451	2016-07-17	0	20	20.4816	31.8207	6.104	1.9304	4.7	1468686000
1452	2016-07-17	0	30	20.3776	31.8333	6.124	2.00977	4.615	1468686600
1453	2016-07-17	0	40	20.4034	31.8314	6.228	1.92918	4.623	1468687200
1454	2016-07-17	0	50	20.3448	31.838	5.908	2.02076	4.596	1468687800
1455	2016-07-17	1	0	20.3058	31.8334	6.02	2.09035	4.774	1468688400
1456	2016-07-17	1	10	20.2923	31.8294	6.161	2.06716	4.913	1468689000
1457	2016-07-17	1	20	20.3144	31.8231	6.015	2.19292	5.127	1468689600
1458	2016-07-17	1	30	20.3435	31.8258	6.045	2.12698	5.09	1468690200
1459	2016-07-17	1	40	20.4117	31.8251	6.092	2.26618	4.856	1468690800
1460	2016-07-17	1	50	20.4424	31.8186	6.11	2.49817	4.888	1468691400
1461	2016-07-17	2	0	20.4862	31.8151	5.986	2.42002	4.921	1468692000
1462	2016-07-17	2	10	20.5936	31.8049	5.908	2.3956	4.672	1468692600
1463	2016-07-17	2	20	20.6781	31.7936	6.03	2.65568	4.516	1468693200
1464	2016-07-17	2	30	20.7733	31.7696	5.993	2.57753	4.498	1468693800
1465	2016-07-17	2	40	20.786	31.7568	5.908	2.91331	4.925	1468694400
1466	2016-07-17	2	50	20.7632	31.7655	5.889	2.66789	4.933	1468695000
1467	2016-07-17	3	0	20.8184	31.7518	5.841	2.67033	5.064	1468695600
1468	2016-07-17	3	10	20.7859	31.7646	5.813	2.53602	4.973	1468696200
1469	2016-07-17	3	20	20.8277	31.7497	5.806	2.59707	4.956	1468696800
1470	2016-07-17	3	30	20.7987	31.7609	5.796	2.63492	4.947	1468697400
1471	2016-07-17	3	40	20.7939	31.7599	5.919	2.36386	4.754	1468698000
1472	2016-07-17	3	50	20.7875	31.7596	5.793	2.52381	4.877	1468698600
1473	2016-07-17	4	0	20.768	31.7603	5.84	2.50427	4.81	1468699200
1474	2016-07-17	4	10	20.7355	31.7596	5.793	2.17827	4.713	1468699800
1475	2016-07-17	4	20	20.7148	31.7602	5.798	2.35653	4.706	1468700400
1476	2016-07-17	4	30	20.6672	31.7641	5.817	2.13553	4.615	1468701000
1477	2016-07-17	4	40	20.6387	31.7672	5.764	2.27228	4.604	1468701600
1478	2016-07-17	4	50	20.6096	31.7678	5.799	2.15018	4.558	1468702200
1479	2016-07-17	5	0	20.5991	31.7679	5.815	2.37118	4.614	1468702800
1480	2016-07-17	5	10	20.5727	31.7671	5.859	2.17582	4.56	1468703400
1481	2016-07-17	5	20	20.5832	31.7679	5.863	2.11233	4.539	1468704000
1482	2016-07-17	5	30	20.5744	31.7682	5.842	1.98535	4.502	1468704600
1483	2016-07-17	5	40	20.5712	31.767	5.862	1.96459	4.482	1468705200
1484	2016-07-17	5	50	20.5811	31.7661	5.942	1.86081	4.426	1468705800
1485	2016-07-17	6	0	20.6229	31.7674	5.888	2.01221	4.333	1468706400
1486	2016-07-17	6	10	20.6271	31.7756	5.856	1.95971	4.519	1468707000
1487	2016-07-17	6	20	20.6081	31.7763	5.966	2.17216	4.519	1468707600
1488	2016-07-17	6	30	20.602	31.7769	5.928	2.14774	4.456	1468708200
1489	2016-07-17	6	40	20.6039	31.7864	6.004	1.90842	4.517	1468708800
1490	2016-07-17	6	50	20.5905	31.7957	6.003	2.18193	4.728	1468709400
1491	2016-07-17	7	0	20.5849	31.7976	6.09	2.07326	4.77	1468710000
1492	2016-07-17	7	10	20.5998	31.7924	6.147	1.95726	4.693	1468710600
1493	2016-07-17	7	20	20.6204	31.7847	6.155	1.92308	4.605	1468711200
1494	2016-07-17	7	30	20.6185	31.7842	6.167	1.99512	4.637	1468711800
1495	2016-07-17	7	40	20.6267	31.7786	6.169	1.89744	4.548	1468712400
1496	2016-07-17	7	50	20.621	31.7809	6.176	1.89133	4.593	1468713000
1497	2016-07-17	8	0	20.6223	31.7745	6.26	2.15995	4.523	1468713600
1498	2016-07-17	8	10	20.5555	31.7718	6.247	2.00244	4.892	1468714200
1499	2016-07-17	8	20	20.5217	31.7735	6.284	1.9475	5.034	1468714800
1500	2016-07-17	8	30	20.5165	31.7731	6.302	2.01709	5.079	1468715400
1501	2016-07-17	8	40	20.5101	31.7742	6.31	1.90232	5.025	1468716000
1502	2016-07-17	8	50	20.522	31.7758	6.299	1.89377	4.998	1468716600
1503	2016-07-17	9	0	20.5116	31.7764	6.298	1.89988	4.887	1468717200
1504	2016-07-17	9	10	20.5063	31.7829	6.334	2.00855	4.804	1468717800
1505	2016-07-17	9	20	20.4717	31.7874	6.335	2	4.822	1468718400
1506	2016-07-17	9	30	20.4691	31.7852	6.381	2.04396	4.835	1468719000
1507	2016-07-17	9	40	20.4297	31.7925	6.336	2.06716	4.827	1468719600
1508	2016-07-17	9	50	20.4254	31.7963	6.305	2.10501	4.815	1468720200
1509	2016-07-17	10	0	20.4089	31.8008	6.279	2.07082	4.74	1468720800
1510	2016-07-17	10	10	-1	-1	-1	2.11722	4.698	1468721400
1511	2016-07-17	10	20	-1	-1	-1	2.14164	4.646	1468722000
1512	2016-07-17	10	30	20.3761	31.8028	6.243	2.21978	4.764	1468722600
1513	2016-07-17	10	40	20.3824	31.8036	6.257	2.17705	4.703	1468723200
1514	2016-07-17	10	50	20.3544	31.8023	6.222	2.29304	4.848	1468723800
1515	2016-07-17	11	0	20.3453	31.8044	6.17	2.2381	4.805	1468724400
1516	2016-07-17	11	10	20.3311	31.8051	6.145	2.30159	4.834	1468725000
1517	2016-07-17	11	20	20.3367	31.8056	6.125	2.42247	4.836	1468725600
1518	2016-07-17	11	30	20.33	31.805	6.111	2.35409	4.818	1468726200
1519	2016-07-17	11	40	20.3274	31.8043	6.069	2.43468	4.915	1468726800
1520	2016-07-17	11	50	20.3203	31.804	6.027	2.46398	4.937	1468727400
1521	2016-07-17	12	0	20.3173	31.8052	6.023	2.21245	4.877	1468728000
1522	2016-07-17	12	10	20.3156	31.8044	6.009	2.20024	4.899	1468728600
1523	2016-07-17	12	20	20.3388	31.803	5.994	2.2442	4.85	1468729200
1524	2016-07-17	12	30	20.3273	31.8036	5.968	2.23443	4.803	1468729800
1525	2016-07-17	12	40	20.3329	31.8032	5.88	2.2149	4.755	1468730400
1526	2016-07-17	12	50	20.3381	31.8017	5.905	2.26984	4.798	1468731000
1527	2016-07-17	13	0	20.3496	31.7966	5.864	2.34921	4.817	1468731600
1528	2016-07-17	13	10	20.3297	31.7946	5.832	2.35897	4.892	1468732200
1529	2016-07-17	13	20	20.3312	31.7934	5.83	2.32479	4.873	1468732800
1530	2016-07-17	13	30	20.3344	31.7918	5.766	2.35897	4.926	1468733400
1531	2016-07-17	13	40	20.335	31.7931	5.713	2.35775	4.884	1468734000
1532	2016-07-17	13	50	20.3422	31.7925	5.695	2.35775	4.902	1468734600
1533	2016-07-17	14	0	20.3601	31.7947	5.626	2.37851	4.761	1468735200
1534	2016-07-17	14	10	20.3884	31.7977	5.57	2.47375	4.654	1468735800
1535	2016-07-17	14	20	20.4063	31.7977	5.532	2.43101	4.569	1468736400
1536	2016-07-17	14	30	20.408	31.7982	5.487	2.54212	4.447	1468737000
1537	2016-07-17	14	40	20.4198	31.8018	5.417	2.57998	4.409	1468737600
1538	2016-07-17	14	50	20.3965	31.8017	5.335	2.6105	4.415	1468738200
1539	2016-07-17	15	0	20.4102	31.8004	5.32	2.67766	4.366	1468738800
1540	2016-07-17	15	10	20.4535	31.7927	5.225	2.73382	4.343	1468739400
1541	2016-07-17	15	20	20.4274	31.7985	5.187	2.61416	4.271	1468740000
1542	2016-07-17	15	30	20.4128	31.8006	5.137	2.61294	4.284	1468740600
1543	2016-07-17	15	40	20.4392	31.8001	5.146	2.64347	4.197	1468741200
1544	2016-07-17	15	50	20.4496	31.798	5.099	2.779	4.167	1468741800
1545	2016-07-17	16	0	20.4637	31.7971	5.066	2.58486	4.113	1468742400
1546	2016-07-17	16	10	20.4865	31.7988	5.017	2.74847	4.126	1468743000
1547	2016-07-17	16	20	20.5437	31.7904	5.021	2.55678	4.066	1468743600
1548	2016-07-17	16	30	20.5132	31.7933	4.97	2.67155	4.076	1468744200
1549	2016-07-17	16	40	20.6849	31.7799	4.975	3.221	4.182	1468744800
1550	2016-07-17	16	50	20.6207	31.7964	4.942	2.7265	4.306	1468745400
1551	2016-07-17	17	0	20.7575	31.7645	4.934	3.47253	4.377	1468746000
1552	2016-07-17	17	10	20.76	31.7631	4.952	4.01099	4.437	1468746600
1553	2016-07-17	17	20	20.6879	31.7714	4.917	2.68742	4.182	1468747200
1554	2016-07-17	17	30	20.8135	31.7657	4.977	3.32357	4.303	1468747800
1555	2016-07-17	17	40	20.7391	31.7654	4.914	2.80464	4.238	1468748400
1556	2016-07-17	17	50	20.8535	31.752	4.914	3.23321	4.268	1468749000
1557	2016-07-17	18	0	20.8279	31.7536	4.968	3.26129	4.37	1468749600
1558	2016-07-17	18	10	20.8178	31.7562	4.984	2.82295	4.386	1468750200
1559	2016-07-17	18	20	20.7535	31.7633	5.053	2.663	4.298	1468750800
1560	2016-07-17	18	30	20.7474	31.7662	5.022	2.73626	4.271	1468751400
1561	2016-07-17	18	40	20.7573	31.7661	5.029	2.60073	4.231	1468752000
1562	2016-07-17	18	50	20.79	31.7587	5.098	2.59829	4.212	1468752600
1563	2016-07-17	19	0	20.8119	31.7556	5.074	2.92063	4.293	1468753200
1564	2016-07-17	19	10	20.8158	31.7543	5.098	2.99267	4.193	1468753800
1565	2016-07-17	19	20	20.7363	31.7645	5.207	3.11233	4.434	1468754400
1566	2016-07-17	19	30	20.7167	31.7667	5.257	2.78388	4.51	1468755000
1567	2016-07-17	19	40	20.6666	31.776	5.309	2.70574	4.433	1468755600
1568	2016-07-17	19	50	20.6714	31.7787	5.295	2.69597	4.45	1468756200
1569	2016-07-17	20	0	20.6608	31.7838	5.378	2.96581	4.607	1468756800
1570	2016-07-17	20	10	20.6855	31.7806	5.439	3.08425	4.586	1468757400
1571	2016-07-17	20	20	20.6687	31.7796	5.484	3.18437	4.679	1468758000
1572	2016-07-17	20	30	20.6305	31.7795	5.507	2.98291	4.703	1468758600
1573	2016-07-17	20	40	20.58	31.7821	5.554	2.81197	4.84	1468759200
1574	2016-07-17	20	50	20.5963	31.7737	5.644	2.74481	4.707	1468759800
1575	2016-07-17	21	0	20.5815	31.7807	5.68	2.55678	4.702	1468760400
1576	2016-07-17	21	10	20.5373	31.7814	5.743	2.43101	4.584	1468761000
1577	2016-07-17	21	20	20.5352	31.7819	5.773	2.42491	4.758	1468761600
1578	2016-07-17	21	30	20.5172	31.7825	5.814	2.39438	4.682	1468762200
1579	2016-07-17	21	40	20.5072	31.7836	5.813	2.37241	4.708	1468762800
1580	2016-07-17	21	50	20.5172	31.7849	5.828	2.31013	4.721	1468763400
1581	2016-07-17	22	0	20.5517	31.7797	5.861	2.3602	4.633	1468764000
1582	2016-07-17	22	10	20.5436	31.7814	5.887	2.10623	4.567	1468764600
1583	2016-07-17	22	20	20.5532	31.7806	5.927	2.29792	4.638	1468765200
1584	2016-07-17	22	30	20.5855	31.78	5.893	2.12576	4.494	1468765800
1585	2016-07-17	22	40	20.5993	31.7761	5.923	1.49573	4.499	1468766400
1586	2016-07-17	22	50	20.6588	31.7693	5.947	1.48474	4.377	1468767000
1587	2016-07-17	23	0	20.5767	31.7807	5.945	1.3895	4.304	1468767600
1588	2016-07-17	23	10	20.6042	31.7776	6	1.50794	4.382	1468768200
1589	2016-07-17	23	20	20.5666	31.7816	5.97	1.39683	4.338	1468768800
1590	2016-07-17	23	30	20.5534	31.7813	5.993	1.28449	4.494	1468769400
1591	2016-07-17	23	40	20.5539	31.7816	5.986	1.45543	4.504	1468770000
1592	2016-07-17	23	50	20.5544	31.7845	6.013	-1	-1	1468770600
1593	2016-07-18	0	0	20.561	31.788	6.043	1.30647	4.348	1468771200
1594	2016-07-18	0	10	20.5067	31.7948	5.977	1.9536	4.531	1468771800
1595	2016-07-18	0	20	20.5066	31.7922	6.06	1.86569	4.519	1468772400
1596	2016-07-18	0	30	20.509	31.7934	6.035	1.93407	4.607	1468773000
1597	2016-07-18	0	40	20.535	31.7941	6.058	2.07937	4.446	1468773600
1598	2016-07-18	0	50	20.4996	31.7989	6.095	2.42662	4.497	1468774200
1599	2016-07-18	1	0	20.4881	31.8017	6.06	1.98535	4.417	1468774800
1600	2016-07-18	1	10	20.4766	31.8014	6.078	2.10623	4.495	1468775400
1601	2016-07-18	1	20	20.4681	31.8029	6.067	1.92674	4.472	1468776000
1602	2016-07-18	1	30	20.4294	31.7981	6.068	2.05617	4.48	1468776600
1603	2016-07-18	1	40	20.3883	31.795	6.078	1.93407	4.846	1468777200
1604	2016-07-18	1	50	20.3481	31.7897	6.057	2.11355	4.789	1468777800
1605	2016-07-18	2	0	20.3365	31.7894	6.009	2.07937	5.032	1468778400
1606	2016-07-18	2	10	20.3233	31.7886	5.989	1.92186	5.016	1468779000
1607	2016-07-18	2	20	20.3277	31.7891	6.023	1.9475	5.026	1468779600
1608	2016-07-18	2	30	20.3291	31.7883	5.951	2.01709	5.021	1468780200
1609	2016-07-18	2	40	20.3283	31.7883	5.922	1.88767	5.01	1468780800
1610	2016-07-18	2	50	20.3469	31.7885	5.903	1.67155	4.965	1468781400
1611	2016-07-18	3	0	20.455	31.7843	5.878	1.96581	4.77	1468782000
1612	2016-07-18	3	10	20.6087	31.7757	5.834	2.17949	4.739	1468782600
1613	2016-07-18	3	20	20.6808	31.7685	5.801	2.36508	4.806	1468783200
1614	2016-07-18	3	30	20.7032	31.7661	5.798	2.16361	4.783	1468783800
1615	2016-07-18	3	40	20.768	31.7615	5.796	2.45299	4.905	1468784400
1616	2016-07-18	3	50	20.7787	31.7598	5.736	2.54212	5.011	1468785000
1617	2016-07-18	4	0	20.7924	31.7579	5.738	2.38828	5.017	1468785600
1618	2016-07-18	4	10	20.793	31.7587	5.732	2.35165	4.971	1468786200
1619	2016-07-18	4	20	20.802	31.7566	5.723	2.13431	4.952	1468786800
1620	2016-07-18	4	30	20.8277	31.7556	5.718	2.37729	4.979	1468787400
1621	2016-07-18	4	40	20.7933	31.7557	5.703	2.11722	4.913	1468788000
1622	2016-07-18	4	50	20.7304	31.7594	5.71	2.00611	4.798	1468788600
1623	2016-07-18	5	0	20.7456	31.7579	5.688	1.91697	4.752	1468789200
1624	2016-07-18	5	10	20.7341	31.7603	5.656	1.73016	4.664	1468789800
1625	2016-07-18	5	20	20.7294	31.7607	5.679	1.94505	4.695	1468790400
1626	2016-07-18	5	30	20.7461	31.7589	5.691	1.81685	4.682	1468791000
1627	2016-07-18	5	40	20.7654	31.7571	5.685	1.84737	4.746	1468791600
1628	2016-07-18	5	50	20.7697	31.756	5.704	1.71306	4.669	1468792200
1629	2016-07-18	6	0	20.7629	31.7588	5.717	1.44811	4.596	1468792800
1630	2016-07-18	6	10	20.7524	31.755	5.797	1.36752	4.459	1468793400
1631	2016-07-18	6	20	20.7316	31.7601	5.761	1.40049	4.534	1468794000
1632	2016-07-18	6	30	20.7216	31.7613	5.787	1.48474	4.535	1468794600
1633	2016-07-18	6	40	20.7031	31.7604	5.823	1.41758	4.61	1468795200
1634	2016-07-18	6	50	20.6923	31.7593	5.854	1.37607	4.674	1468795800
1635	2016-07-18	7	0	20.7009	31.7606	5.852	1.34188	4.698	1468796400
1636	2016-07-18	7	10	20.715	31.7606	5.868	1.27717	4.579	1468797000
1637	2016-07-18	7	20	20.7046	31.762	5.923	1.34066	4.595	1468797600
1638	2016-07-18	7	30	20.6973	31.7692	5.983	1.66789	4.699	1468798200
1639	2016-07-18	7	40	20.69	31.7735	5.972	1.73748	4.676	1468798800
1640	2016-07-18	7	50	20.6945	31.7734	6.017	1.5409	4.684	1468799400
1641	2016-07-18	8	0	20.6987	31.774	6.043	1.65446	4.634	1468800000
1642	2016-07-18	8	10	20.7009	31.7742	6.06	1.6862	4.643	1468800600
1643	2016-07-18	8	20	20.7137	31.7735	6.082	1.40171	4.587	1468801200
1644	2016-07-18	8	30	20.7288	31.7708	6.166	1.44933	4.612	1468801800
1645	2016-07-18	8	40	20.7217	31.7699	6.201	1.6337	4.704	1468802400
1646	2016-07-18	8	50	20.7294	31.7673	6.235	1.63248	4.547	1468803000
1647	2016-07-18	9	0	20.7086	31.767	6.242	1.93162	4.725	1468803600
1648	2016-07-18	9	10	20.6439	31.7673	6.242	1.69475	4.823	1468804200
1649	2016-07-18	9	20	20.6174	31.7688	6.271	1.65079	4.989	1468804800
1650	2016-07-18	9	30	20.6146	31.7684	6.316	1.59951	4.92	1468805400
1651	2016-07-18	9	40	20.6308	31.7706	6.313	1.53114	4.973	1468806000
1652	2016-07-18	9	50	20.6381	31.7687	6.35	1.46642	4.858	1468806600
1653	2016-07-18	10	0	20.6316	31.7694	6.377	1.50549	4.925	1468807200
1654	2016-07-18	10	10	20.6677	31.7687	6.367	1.56654	4.902	1468807800
1655	2016-07-18	10	20	20.6574	31.7686	6.374	1.56044	4.806	1468808400
1656	2016-07-18	10	30	20.6648	31.7684	6.354	1.6337	4.739	1468809000
1657	2016-07-18	10	40	20.6549	31.769	6.332	1.70696	4.705	1468809600
1658	2016-07-18	10	50	20.6607	31.7679	6.351	1.6105	4.647	1468810200
1659	2016-07-18	11	0	20.6399	31.7661	6.334	1.57143	4.637	1468810800
1660	2016-07-18	11	10	20.6346	31.7648	6.336	1.50794	4.576	1468811400
1661	2016-07-18	11	20	20.6174	31.7662	6.277	1.57631	4.627	1468812000
1662	2016-07-18	11	30	20.6069	31.7695	6.265	1.60195	4.598	1468812600
1663	2016-07-18	11	40	20.6022	31.7716	6.266	1.73382	4.582	1468813200
1664	2016-07-18	11	50	20.6132	31.7702	6.241	1.7265	4.591	1468813800
1665	2016-07-18	12	0	20.592	31.7743	6.194	2.09524	4.686	1468814400
1666	2016-07-18	12	10	20.5891	31.7748	6.146	1.95971	4.655	1468815000
1667	2016-07-18	12	20	20.5653	31.777	6.116	2.0757	4.708	1468815600
1668	2016-07-18	12	30	20.5838	31.7747	6.077	2.00366	4.691	1468816200
1669	2016-07-18	12	40	20.5513	31.7736	6.058	1.95726	4.69	1468816800
1670	2016-07-18	12	50	20.574	31.7716	6.044	1.94994	4.712	1468817400
1671	2016-07-18	13	0	20.5247	31.7641	6.055	2.01587	4.727	1468818000
1672	2016-07-18	13	10	20.585	31.7623	5.997	1.94872	4.786	1468818600
1673	2016-07-18	13	20	20.5442	31.7672	5.964	2.11844	4.763	1468819200
1674	2016-07-18	13	30	20.5857	31.7633	5.99	2.0696	4.617	1468819800
1675	2016-07-18	13	40	20.5362	31.7777	5.919	2.13675	4.467	1468820400
1676	2016-07-18	13	50	20.5167	31.7827	5.856	1.93651	4.258	1468821000
1677	2016-07-18	14	0	20.4996	31.7828	5.839	2.09768	4.224	1468821600
1678	2016-07-18	14	10	20.5109	31.7822	5.825	2.18803	4.169	1468822200
1679	2016-07-18	14	20	20.5262	31.781	5.794	2.06471	4.175	1468822800
1680	2016-07-18	14	30	20.5319	31.7823	5.754	2.08791	4.165	1468823400
1681	2016-07-18	14	40	20.5307	31.7831	5.711	2.14286	4.089	1468824000
1682	2016-07-18	14	50	20.5375	31.7824	5.653	2.16239	4.094	1468824600
1683	2016-07-18	15	0	20.5436	31.7814	5.584	2.16728	4.117	1468825200
1684	2016-07-18	15	10	20.5579	31.78	5.519	2.30403	4.119	1468825800
1685	2016-07-18	15	20	20.5653	31.7798	5.476	2.23077	4.131	1468826400
1686	2016-07-18	15	30	20.5621	31.7784	5.381	2.44567	4.162	1468827000
1687	2016-07-18	15	40	20.5863	31.7772	5.32	2.44567	4.164	1468827600
1688	2016-07-18	15	50	20.5832	31.7762	5.289	2.43834	4.191	1468828200
1689	2016-07-18	16	0	20.602	31.7743	5.259	2.4884	4.212	1468828800
1690	2016-07-18	16	10	20.5796	31.774	5.199	2.28083	4.243	1468829400
1691	2016-07-18	16	20	20.5808	31.7734	5.182	2.32357	4.234	1468830000
1692	2016-07-18	16	30	20.5714	31.7732	5.131	2.37607	4.229	1468830600
1693	2016-07-18	16	40	20.5809	31.7729	5.082	2.27717	4.247	1468831200
1694	2016-07-18	16	50	20.5771	31.773	5.084	2.09035	4.156	1468831800
1695	2016-07-18	17	0	20.5989	31.7717	5.063	2.1917	4.198	1468832400
1696	2016-07-18	17	10	20.5757	31.7715	5.018	2.12576	4.201	1468833000
1697	2016-07-18	17	20	20.6324	31.7768	5.013	2.16239	4.159	1468833600
1698	2016-07-18	17	30	20.7319	31.7648	4.999	2.38828	4.042	1468834200
1699	2016-07-18	17	40	20.6938	31.77	4.946	2.14774	3.921	1468834800
1700	2016-07-18	17	50	20.6772	31.7674	4.966	2.02564	3.799	1468835400
1701	2016-07-18	18	0	20.7161	31.772	4.981	2.09646	3.812	1468836000
1702	2016-07-18	18	10	20.986	31.7543	4.971	6.08352	4.368	1468836600
1703	2016-07-18	18	20	20.8712	31.7589	4.954	2.99267	4.048	1468837200
1704	2016-07-18	18	30	21.0212	31.7517	4.999	6.09768	4.364	1468837800
1705	2016-07-18	18	40	20.8734	31.7702	5.047	5.11514	4.336	1468838400
1706	2016-07-18	18	50	20.9554	31.7547	5.047	4.00488	4.12	1468839000
1707	2016-07-18	19	0	20.9499	31.7562	5.04	3.76679	3.906	1468839600
1708	2016-07-18	19	10	20.9672	31.7556	5.061	3.72161	4.033	1468840200
1709	2016-07-18	19	20	20.9401	31.7587	5.096	3.83028	4.07	1468840800
1710	2016-07-18	19	30	20.9032	31.7609	5.173	3.62637	4.122	1468841400
1711	2016-07-18	19	40	20.8953	31.7609	5.213	3.44444	4.079	1468842000
1712	2016-07-18	19	50	20.9146	31.7584	5.213	3.21734	4.041	1468842600
1713	2016-07-18	20	0	20.9132	31.7594	5.263	3.16606	4.01	1468843200
1714	2016-07-18	20	10	20.9459	31.76	5.287	3.38339	4.034	1468843800
1715	2016-07-18	20	20	20.9378	31.7605	5.349	3.6569	4.303	1468844400
1716	2016-07-18	20	30	20.9647	31.7603	5.394	3.63004	4.292	1468845000
1717	2016-07-18	20	40	20.9904	31.7614	5.459	3.82906	4.398	1468845600
1718	2016-07-18	20	50	21.0232	31.757	5.503	3.62515	4.318	1468846200
1719	2016-07-18	21	0	20.9912	31.76	5.584	4.84322	4.539	1468846800
1720	2016-07-18	21	10	20.9269	31.7657	5.603	3.77167	4.671	1468847400
1721	2016-07-18	21	20	20.8353	31.7696	5.65	3.28327	4.773	1468848000
1722	2016-07-18	21	30	20.8102	31.7691	5.707	2.93284	4.784	1468848600
1723	2016-07-18	21	40	20.8098	31.768	5.745	2.79853	4.706	1468849200
1724	2016-07-18	21	50	20.8035	31.7692	5.784	2.48962	4.618	1468849800
1725	2016-07-18	22	0	20.8098	31.7684	5.843	2.28449	4.588	1468850400
1726	2016-07-18	22	10	20.8366	31.7684	5.887	2.17827	4.53	1468851000
1727	2016-07-18	22	20	20.9135	31.7628	5.914	2.5116	4.578	1468851600
1728	2016-07-18	22	30	21.0116	31.7587	5.961	2.23443	4.23	1468852200
1729	2016-07-18	22	40	20.9969	31.7695	5.977	3.00611	4.635	1468852800
1730	2016-07-18	22	50	21.0323	31.7609	6.044	2.3895	4.195	1468853400
1731	2016-07-18	23	0	20.941	31.766	6.025	2.61172	4.1	1468854000
1732	2016-07-18	23	10	20.949	31.7609	6.008	2.12576	3.782	1468854600
1733	2016-07-18	23	20	20.9555	31.7728	6.051	2.36386	3.872	1468855200
1734	2016-07-18	23	30	20.9184	31.7633	6.085	2.1221	3.611	1468855800
1735	2016-07-18	23	40	20.9332	31.7641	6.107	2.32479	4.11	1468856400
1736	2016-07-19	0	0	20.8639	31.7638	6.069	2.26129	4.073	1468857600
1737	2016-07-19	0	10	20.9016	31.765	6.077	2.12088	3.889	1468858200
1738	2016-07-19	0	20	20.82	31.7653	6.094	2.49695	4.141	1468858800
1739	2016-07-19	0	30	20.8079	31.7657	6.108	2.73993	4.191	1468859400
1740	2016-07-19	0	40	20.7852	31.7669	6.122	3.06716	4.285	1468860000
1741	2016-07-19	0	50	20.8537	31.7634	6.129	3.02686	4.307	1468860600
1742	2016-07-19	1	0	20.8115	31.7638	6.107	2.92063	4.315	1468861200
1743	2016-07-19	1	10	20.7755	31.7673	6.122	2.78755	4.303	1468861800
1744	2016-07-19	1	20	20.7994	31.7662	6.142	2.76679	4.29	1468862400
1745	2016-07-19	1	30	20.7581	31.7679	6.141	2.82906	4.276	1468863000
1746	2016-07-19	1	40	20.8836	31.7617	6.152	2.57021	4.241	1468863600
1747	2016-07-19	1	50	20.7409	31.7689	6.174	2.96703	4.301	1468864200
1748	2016-07-19	2	0	20.7988	31.7698	6.16	2.77656	4.201	1468864800
1749	2016-07-19	2	10	20.7183	31.7705	6.165	4.08425	4.239	1468865400
1750	2016-07-19	2	20	20.7374	31.7687	6.16	3.69353	4.205	1468866000
1751	2016-07-19	2	30	20.7097	31.7707	6.148	3.83761	4.189	1468866600
1752	2016-07-19	2	40	20.7001	31.7713	6.159	3.92186	4.277	1468867200
1753	2016-07-19	2	50	20.6937	31.771	6.138	4.20513	4.226	1468867800
1754	2016-07-19	3	0	20.6924	31.7716	6.134	3.76557	4.369	1468868400
1755	2016-07-19	3	10	20.6966	31.7705	6.089	3.70085	4.306	1468869000
1756	2016-07-19	3	20	20.7664	31.7663	6.035	3.50672	4.19	1468869600
1757	2016-07-19	3	30	20.8813	31.759	5.99	3.86325	4.22	1468870200
1758	2016-07-19	3	40	20.9344	31.7614	5.948	4.21123	4.521	1468870800
1759	2016-07-19	3	50	20.9998	31.7545	5.941	3.76801	4.615	1468871400
1760	2016-07-19	4	0	21.0459	31.7529	5.901	3.35775	4.91	1468872000
1761	2016-07-19	4	10	21.0823	31.7512	5.879	3.30037	5.167	1468872600
1762	2016-07-19	4	20	21.1131	31.7514	5.844	3.27228	5.175	1468873200
1763	2016-07-19	4	30	21.1252	31.7505	5.816	3.74115	5.207	1468873800
1764	2016-07-19	4	40	21.1308	31.7507	5.79	3.44322	5.154	1468874400
1765	2016-07-19	4	50	21.1318	31.7499	5.762	3.37363	5.047	1468875000
1766	2016-07-19	5	0	21.1409	31.7501	5.777	3.54457	5.016	1468875600
1767	2016-07-19	5	10	21.1146	31.7517	5.761	2.7619	4.747	1468876200
1768	2016-07-19	5	20	21.1527	31.7505	5.752	3.24542	4.776	1468876800
1769	2016-07-19	5	30	21.0872	31.7523	5.732	2.61661	4.736	1468877400
1770	2016-07-19	5	40	21.1112	31.7504	5.728	2.74115	4.611	1468878000
1771	2016-07-19	5	50	21.0704	31.7526	5.724	2.56899	4.692	1468878600
1772	2016-07-19	6	0	21.075	31.7519	5.73	2.38828	4.5	1468879200
1773	2016-07-19	6	10	21.0699	31.7526	5.763	2.80708	4.604	1468879800
1774	2016-07-19	6	20	21.0656	31.7522	5.755	2.69597	4.589	1468880400
1775	2016-07-19	6	30	21.0215	31.7469	5.783	2.26129	4.569	1468881000
1776	2016-07-19	6	40	20.9883	31.7521	5.754	2.08303	4.689	1468881600
1777	2016-07-19	6	50	20.9922	31.7511	5.799	1.93895	4.519	1468882200
1778	2016-07-19	7	0	21.003	31.7528	5.798	2.00488	4.597	1468882800
1779	2016-07-19	7	10	20.9873	31.754	5.828	1.91697	4.371	1468883400
1780	2016-07-19	7	20	20.9675	31.755	5.85	2.02564	4.583	1468884000
1781	2016-07-19	7	30	20.9492	31.7515	5.881	1.9475	4.578	1468884600
1782	2016-07-19	7	40	20.9432	31.7515	5.914	1.884	4.577	1468885200
1783	2016-07-19	7	50	20.9584	31.7529	5.926	1.90354	4.498	1468885800
1784	2016-07-19	8	0	20.946	31.7528	5.972	2.11233	4.551	1468886400
1785	2016-07-19	8	10	20.9305	31.757	5.977	2.46032	4.666	1468887000
1786	2016-07-19	8	20	20.9111	31.7592	6.014	2.14652	4.625	1468887600
1787	2016-07-19	8	30	20.8876	31.7636	6.041	2.4652	4.744	1468888200
1788	2016-07-19	8	40	20.8905	31.7638	6.08	2.64225	4.66	1468888800
1789	2016-07-19	8	50	20.8992	31.7634	6.11	2.28205	4.644	1468889400
1790	2016-07-19	9	0	20.9169	31.7609	6.148	2.29304	4.567	1468890000
1791	2016-07-19	9	10	20.9271	31.76	6.212	1.96215	4.441	1468890600
1792	2016-07-19	9	20	20.9326	31.7593	6.243	2.17705	4.577	1468891200
1793	2016-07-19	9	30	20.9507	31.7588	6.243	2.11844	4.441	1468891800
1794	2016-07-19	9	40	20.9167	31.7584	6.32	2.30281	4.851	1468892400
1795	2016-07-19	9	50	20.9259	31.7566	6.354	2.2442	4.929	1468893000
1796	2016-07-19	10	0	20.9335	31.7568	6.379	2.221	4.926	1468893600
1797	2016-07-19	10	10	20.9415	31.757	6.384	2.22833	4.904	1468894200
1798	2016-07-19	10	20	20.9437	31.7577	6.38	1.99145	4.889	1468894800
1799	2016-07-19	10	30	20.949	31.7582	6.394	2.0293	4.65	1468895400
1800	2016-07-19	10	40	20.9574	31.7592	6.443	2.06471	4.794	1468896000
1801	2016-07-19	10	50	20.9599	31.759	6.448	1.9072	4.542	1468896600
1802	2016-07-19	11	0	20.9634	31.7563	6.425	1.89621	4.604	1468897200
1803	2016-07-19	11	10	20.9325	31.7637	6.407	1.8022	4.144	1468897800
1804	2016-07-19	11	20	20.9465	31.7594	6.402	2.2149	4.437	1468898400
1805	2016-07-19	11	30	20.9555	31.7591	6.386	1.61661	4.216	1468899000
1806	2016-07-19	11	40	20.9671	31.7593	6.378	1.91697	4.423	1468899600
1807	2016-07-19	11	50	20.966	31.7584	6.375	1.9072	4.407	1468900200
1808	2016-07-19	12	0	20.942	31.7582	6.34	1.91697	4.223	1468900800
1809	2016-07-19	12	10	20.9178	31.7563	6.316	1.76679	4.141	1468901400
1810	2016-07-19	12	20	20.9303	31.7542	6.289	2.19536	4.47	1468902000
1811	2016-07-19	12	30	20.9574	31.7526	6.267	2.49451	4.692	1468902600
1812	2016-07-19	12	40	20.9591	31.7517	6.23	2.89744	4.816	1468903200
1813	2016-07-19	12	50	20.8437	31.7541	6.193	2.47375	4.76	1468903800
1814	2016-07-19	13	0	20.8111	31.7536	6.14	2	4.843	1468904400
1815	2016-07-19	13	10	20.8524	31.7539	6.132	2.19658	4.865	1468905000
1816	2016-07-19	13	20	20.9165	31.7454	6.093	2.24786	4.908	1468905600
1817	2016-07-19	13	30	20.8552	31.7532	6.066	3.21368	4.979	1468906200
1818	2016-07-19	13	40	-1	-1	-1	2.10134	-1	1468906800
1819	2016-07-19	13	50	-1	-1	-1	2.60317	-1	1468907400
1820	2016-07-19	14	0	-1	-1	-1	2.48596	-1	1468908000
1821	2016-07-19	14	10	20.9133	31.7493	5.945	3.337	5.137	1468908600
1822	2016-07-19	14	20	21.0007	31.7517	5.921	4.56899	5.153	1468909200
1823	2016-07-19	14	30	21.0147	31.7451	5.891	6.76447	5.211	1468909800
1824	2016-07-19	14	40	21.0365	31.7476	5.845	6.3188	5.121	1468910400
1825	2016-07-19	14	50	20.9965	31.7492	5.834	5.83883	5.154	1468911000
1826	2016-07-19	15	0	21.0413	31.7492	5.76	17.0747	5.19	1468911600
1827	2016-07-19	15	10	20.9724	31.7531	5.717	5.96276	4.92	1468912200
1828	2016-07-19	15	20	20.9365	31.7559	5.703	5.96349	4.852	1468912800
1829	2016-07-19	15	30	20.9135	31.7567	5.647	4.92796	4.827	1468913400
1830	2016-07-19	15	40	20.9293	31.7542	5.566	5.25055	4.787	1468914000
1831	2016-07-19	15	50	20.9492	31.7556	5.519	6.02027	4.767	1468914600
1832	2016-07-19	16	0	20.9679	31.7554	5.478	9.76081	4.786	1468915200
1833	2016-07-19	16	10	20.9672	31.7565	5.428	16.0963	4.79	1468915800
1834	2016-07-19	16	20	20.9863	31.7547	5.368	9.4337	4.739	1468916400
1835	2016-07-19	16	30	21.028	31.7528	5.3	18.8538	4.823	1468917000
1836	2016-07-19	16	40	21.0026	31.7538	5.262	17.7736	4.813	1468917600
1837	2016-07-19	16	50	21.0464	31.7526	5.182	18.3657	4.834	1468918200
1838	2016-07-19	17	0	21.0574	31.7542	5.142	19.5514	4.892	1468918800
1839	2016-07-19	17	10	21.068	31.7527	5.127	19.2716	4.969	1468919400
1840	2016-07-19	17	20	21.0735	31.7518	5.076	19.0516	4.991	1468920000
1841	2016-07-19	17	30	21.0938	31.7504	5.05	19.3252	4.956	1468920600
1842	2016-07-19	17	40	21.0745	31.7508	4.988	15.0244	4.8	1468921200
1843	2016-07-19	17	50	21.1563	31.7426	4.98	18.8755	4.955	1468921800
1844	2016-07-19	18	0	21.169	31.7453	4.977	18.7361	5.031	1468922400
1845	2016-07-19	18	10	21.1588	31.748	4.974	18.6402	5.047	1468923000
1846	2016-07-19	18	20	21.1604	31.7472	4.932	11.884	4.634	1468923600
1847	2016-07-19	18	30	21.1899	31.7463	4.947	19.2044	4.859	1468924200
1848	2016-07-19	18	40	21.3022	31.7415	4.945	7.47009	5.177	1468924800
1849	2016-07-19	18	50	21.2482	31.7478	4.986	19.7173	4.79	1468925400
1850	2016-07-19	19	0	21.2527	31.7454	5.01	19.6117	4.983	1468926000
1851	2016-07-19	19	10	21.2232	31.7438	4.989	19.6491	4.875	1468926600
1852	2016-07-19	19	20	21.1557	31.7488	4.977	19.1717	4.663	1468927200
1853	2016-07-19	19	30	21.1204	31.7502	5.007	16.4575	4.436	1468927800
1854	2016-07-19	19	40	21.0987	31.7513	5.028	13.6336	4.425	1468928400
1855	2016-07-19	19	50	21.1004	31.7509	5.072	14.7084	4.386	1468929000
1856	2016-07-19	20	0	21.1082	31.7505	5.103	15.4353	4.326	1468929600
1857	2016-07-19	20	10	21.0938	31.7503	5.115	8.38095	4.292	1468930200
1858	2016-07-19	20	20	21.0609	31.7445	5.151	11.4611	4.163	1468930800
1859	2016-07-19	20	30	21.0494	31.7498	5.19	3.82051	3.387	1468931400
1860	2016-07-19	20	40	21.0993	31.7531	5.262	9.69231	3.996	1468932000
1861	2016-07-19	20	50	21.0583	31.7566	5.294	8.40611	4.334	1468932600
1862	2016-07-19	21	0	21.0348	31.7582	5.35	10.7396	4.643	1468933200
1863	2016-07-19	21	10	21.0704	31.7555	5.399	6.62332	4.551	1468933800
1864	2016-07-19	21	20	21.0955	31.7549	5.442	7.85775	4.585	1468934400
1865	2016-07-19	21	30	21.0999	31.7518	5.522	7.07179	4.61	1468935000
1866	2016-07-19	21	40	21.1075	31.7549	5.559	6.51062	4.617	1468935600
1867	2016-07-19	21	50	21.093	31.7546	5.648	4.89756	4.569	1468936200
1868	2016-07-19	22	0	21.0906	31.7548	5.702	4.1978	4.75	1468936800
1869	2016-07-19	22	10	21.0888	31.7534	5.766	4.04151	4.689	1468937400
1870	2016-07-19	22	20	21.0933	31.7548	5.776	3.61538	4.688	1468938000
1871	2016-07-19	22	30	21.0937	31.7542	5.84	4.14774	4.597	1468938600
1872	2016-07-19	22	40	21.1712	31.752	5.902	3.47375	4.598	1468939200
1873	2016-07-19	22	50	21.161	31.7537	5.917	4.01013	4.467	1468939800
1874	2016-07-19	23	0	21.2225	31.756	6.013	4.26374	4.689	1468940400
1875	2016-07-19	23	10	21.1661	31.7496	6.007	2.5116	3.741	1468941000
1876	2016-07-19	23	20	21.2768	31.7498	6.043	3.18559	3.958	1468941600
1877	2016-07-19	23	30	21.3302	31.7562	6.08	6.74542	4.992	1468942200
1878	2016-07-19	23	40	21.3268	31.7511	6.092	4.36142	4.516	1468942800
1879	2016-07-19	23	50	21.3028	31.7602	6.119	-1	4.916	1468943400
1880	2016-07-20	0	0	20.9969	31.752	6.098	1.42002	2.298	1468944000
1881	2016-07-20	0	10	21.2092	31.7541	6.122	3.24786	3.533	1468944600
1882	2016-07-20	0	20	21.0854	31.7566	6.133	2.71673	3.669	1468945200
1883	2016-07-20	0	30	21.2255	31.7525	6.156	3.2381	3.647	1468945800
1884	2016-07-20	0	40	20.9665	31.7526	6.183	2.72039	3.771	1468946400
1885	2016-07-20	0	50	21.1052	31.7504	6.167	2.64103	2.979	1468947000
1886	2016-07-20	1	0	21.1094	31.7501	6.171	3.30647	3.869	1468947600
1887	2016-07-20	1	10	21.1237	31.7511	6.164	6.80904	4.44	1468948200
1888	2016-07-20	1	20	21.1657	31.7497	6.169	11.2861	4.761	1468948800
1889	2016-07-20	1	30	21.1801	31.7496	6.163	7.61856	4.867	1468949400
1890	2016-07-20	1	40	21.1357	31.7494	6.152	9.01685	4.8	1468950000
1891	2016-07-20	1	50	21.0904	31.7495	6.177	8.44249	4.706	1468950600
1892	2016-07-20	2	0	21.0823	31.7524	6.179	5.07302	4.593	1468951200
1893	2016-07-20	2	10	21.0513	31.7517	6.232	4.84493	4.584	1468951800
1894	2016-07-20	2	20	21.0748	31.7519	6.21	4.44078	4.649	1468952400
1895	2016-07-20	2	30	21.0605	31.7509	6.217	5.16691	4.627	1468953000
1896	2016-07-20	2	40	21.0222	31.7537	6.227	4.8547	4.839	1468953600
1897	2016-07-20	2	50	21.0623	31.752	6.232	4.42857	4.753	1468954200
1898	2016-07-20	3	0	21.0789	31.7526	6.226	5.9602	4.856	1468954800
1899	2016-07-20	3	10	21.024	31.7533	6.207	5.08181	4.888	1468955400
1900	2016-07-20	3	20	21.0132	31.7538	6.227	5.379	4.91	1468956000
1901	2016-07-20	3	30	21.0197	31.7534	6.189	6.27631	4.912	1468956600
1902	2016-07-20	3	40	21.0238	31.7527	6.149	6.61673	4.95	1468957200
1903	2016-07-20	3	50	21.0437	31.7524	6.106	16.0625	4.976	1468957800
1904	2016-07-20	4	0	21.0613	31.7522	6.055	11.2336	4.957	1468958400
1905	2016-07-20	4	10	21.1032	31.7505	6.026	19.5233	4.964	1468959000
1906	2016-07-20	4	20	21.1433	31.749	5.965	19.5403	4.928	1468959600
1907	2016-07-20	4	30	21.1727	31.7507	5.927	19.5532	4.949	1468960200
1908	2016-07-20	4	40	21.1947	31.7464	5.903	19.8603	5.006	1468960800
1909	2016-07-20	4	50	21.2092	31.7455	5.879	18.4117	4.984	1468961400
1910	2016-07-20	5	0	21.2634	31.7439	5.84	19.4999	4.936	1468962000
1911	2016-07-20	5	10	21.2266	31.7454	5.819	17.446	5.029	1468962600
1912	2016-07-20	5	20	21.352	31.7423	5.783	19.7339	4.984	1468963200
1913	2016-07-20	5	30	21.303	31.744	5.731	14.6864	5.078	1468963800
1914	2016-07-20	5	40	21.2813	31.7422	5.727	19.184	4.871	1468964400
1915	2016-07-20	5	50	21.2487	31.7448	5.76	19.7061	4.832	1468965000
1916	2016-07-20	6	0	21.1936	31.7464	5.722	15.4199	4.698	1468965600
1917	2016-07-20	6	10	21.4337	31.7405	5.667	18.8239	5.077	1468966200
1918	2016-07-20	6	20	21.309	31.7439	5.685	19.6858	5.008	1468966800
1919	2016-07-20	6	30	21.3685	31.7393	5.698	19.2415	4.806	1468967400
1920	2016-07-20	6	40	21.3685	31.7429	5.698	19.5773	4.828	1468968000
1921	2016-07-20	6	50	21.262	31.7446	5.705	4.37607	4.318	1468968600
1922	2016-07-20	7	0	21.1938	31.7466	5.645	6.92454	4.522	1468969200
1923	2016-07-20	7	10	21.1532	31.7497	5.675	3.62393	4.373	1468969800
1924	2016-07-20	7	20	21.107	31.7496	5.677	3.32234	4.355	1468970400
1925	2016-07-20	7	30	21.1239	31.7496	5.732	3.38706	4.474	1468971000
1926	2016-07-20	7	40	21.1327	31.7488	5.684	2.85348	4.295	1468971600
1927	2016-07-20	7	50	21.1127	31.749	5.847	2.83028	4.247	1468972200
1928	2016-07-20	8	0	21.109	31.7503	5.751	2.86081	4.238	1468972800
1929	2016-07-20	8	10	21.0914	31.7497	5.846	3.07814	4.383	1468973400
1930	2016-07-20	8	20	21.0733	31.7514	5.832	2.89866	4.654	1468974000
1931	2016-07-20	8	30	21.0707	31.7526	5.859	3.44567	4.742	1468974600
1932	2016-07-20	8	40	21.0614	31.7528	5.915	3.36508	4.663	1468975200
1933	2016-07-20	8	50	21.0643	31.7549	5.942	3.59341	4.731	1468975800
1934	2016-07-20	9	0	21.057	31.757	5.998	4.02442	4.682	1468976400
1935	2016-07-20	9	10	21.0484	31.7576	6.024	3.91453	4.672	1468977000
1936	2016-07-20	9	20	21.0573	31.7566	6.031	3.558	4.583	1468977600
1937	2016-07-20	9	30	21.0677	31.7563	6.052	3.2735	4.634	1468978200
1938	2016-07-20	9	40	21.0565	31.7569	6.14	3.07937	4.724	1468978800
1939	2016-07-20	9	50	21.055	31.7569	6.16	2.97802	4.776	1468979400
1940	2016-07-20	10	0	21.0467	31.7559	6.256	2.86935	4.733	1468980000
1941	2016-07-20	10	10	21.0464	31.7553	6.198	2.60928	4.987	1468980600
1942	2016-07-20	10	20	21.0647	31.7547	6.31	2.63492	4.974	1468981200
1943	2016-07-20	10	30	21.0651	31.7547	6.305	2.54579	4.918	1468981800
1944	2016-07-20	10	40	21.0732	31.7534	6.422	2.34799	5.017	1468982400
1945	2016-07-20	10	50	21.1018	31.7525	6.458	2.5873	5.058	1468983000
1946	2016-07-20	11	0	21.1256	31.7507	6.468	2.663	5.146	1468983600
1947	2016-07-20	11	10	21.1569	31.7455	6.442	2.71306	5.132	1468984200
1948	2016-07-20	11	20	21.1746	31.7504	6.471	2.96459	5.135	1468984800
1949	2016-07-20	11	30	21.1751	31.7493	6.514	2.82418	5.059	1468985400
1950	2016-07-20	11	40	21.1717	31.749	6.538	2.40659	4.716	1468986000
1951	2016-07-20	11	50	21.1926	31.7482	6.525	2.52381	5.072	1468986600
1952	2016-07-20	12	0	21.1886	31.7499	6.486	2.60195	4.798	1468987200
1953	2016-07-20	12	10	21.1202	31.7508	6.457	1.96459	4.413	1468987800
1954	2016-07-20	12	20	21.1309	31.7518	6.286	1.884	4.309	1468988400
1955	2016-07-20	12	30	21.1321	31.7519	6.347	2.01954	4.479	1468989000
1956	2016-07-20	12	40	21.1311	31.7507	6.421	2.20147	4.577	1468989600
1957	2016-07-20	12	50	21.1023	31.752	6.271	2.06105	4.163	1468990200
1958	2016-07-20	13	0	21.1263	31.7508	6.403	2.00611	4.147	1468990800
1959	2016-07-20	13	10	21.101	31.7519	6.373	2.30037	4.387	1468991400
1960	2016-07-20	13	20	21.0604	31.7528	6.302	2.40171	4.639	1468992000
1961	2016-07-20	13	30	20.995	31.7555	6.296	2.19292	4.903	1468992600
1962	2016-07-20	13	40	20.981	31.756	6.185	2.07937	4.918	1468993200
1963	2016-07-20	13	50	20.9967	31.7557	6.201	2.23077	5.027	1468993800
1964	2016-07-20	14	0	21.0052	31.7558	6.152	2.27106	5.003	1468994400
1965	2016-07-20	14	10	20.9538	31.756	6.091	2.17827	5.177	1468995000
1966	2016-07-20	14	20	20.9695	31.7567	6.084	2.79976	5.2	1468995600
1967	2016-07-20	14	30	20.9928	31.7557	6.003	2.59219	5.284	1468996200
1968	2016-07-20	14	40	21.057	31.7541	6.035	4.71551	5.304	1468996800
1969	2016-07-20	14	50	20.9954	31.7563	6.048	2.71062	5.32	1468997400
1970	2016-07-20	15	0	21.1322	31.7496	5.995	4.47473	5.277	1468998000
1971	2016-07-20	15	10	21.1824	31.7515	5.964	7.90757	5.374	1468998600
1972	2016-07-20	15	20	21.332	31.7452	5.959	18.8397	5.436	1468999200
1973	2016-07-20	15	30	21.2421	31.7486	5.914	19.6708	5.548	1468999800
1974	2016-07-20	15	40	21.4132	31.7425	5.819	19.6697	5.623	1469000400
1975	2016-07-20	15	50	21.3191	31.7454	5.781	19.6325	5.643	1469001000
1976	2016-07-20	16	0	21.343	31.7432	5.786	19.6193	5.687	1469001600
1977	2016-07-20	16	10	21.2845	31.7446	5.655	19.7077	5.746	1469002200
1978	2016-07-20	16	20	21.3019	31.747	5.556	19.5177	5.657	1469002800
1979	2016-07-20	16	30	21.2532	31.7477	5.492	15.6779	5.523	1469003400
1980	2016-07-20	16	40	21.213	31.7491	5.4	8.03309	5.426	1469004000
1981	2016-07-20	16	50	21.1369	31.7521	5.494	5.10842	5.144	1469004600
1982	2016-07-20	17	0	21.0785	31.7516	5.401	3.89377	4.804	1469005200
1983	2016-07-20	17	10	21.1072	31.7527	5.354	3.80952	4.598	1469005800
1984	2016-07-20	17	20	21.0726	31.7503	5.209	3.77778	4.696	1469006400
1985	2016-07-20	17	30	21.0531	31.7523	5.101	3.36264	4.456	1469007000
1986	2016-07-20	17	40	21.0891	31.7516	5.126	3.55189	4.475	1469007600
1987	2016-07-20	17	50	21.0258	31.7535	5.109	3.21612	4.428	1469008200
1988	2016-07-20	18	0	21.0714	31.7512	5.105	2.61905	4.177	1469008800
1989	2016-07-20	18	10	21.1124	31.7511	5	3.6337	4.488	1469009400
1990	2016-07-20	18	20	21.2459	31.7489	5.068	3.17338	4.369	1469010000
1991	2016-07-20	18	30	21.3485	31.7425	5.019	4.87057	4.729	1469010600
1992	2016-07-20	18	40	21.2337	31.7474	4.988	3.48107	4.477	1469011200
1993	2016-07-20	18	50	21.4035	31.7373	4.873	3.97314	4.399	1469011800
1994	2016-07-20	19	0	21.3968	31.7399	5.001	18.7852	4.964	1469012400
1995	2016-07-20	19	10	21.4273	31.7439	4.845	7.58584	4.735	1469013000
1996	2016-07-20	19	20	21.3932	31.7406	4.955	4.06838	4.644	1469013600
1997	2016-07-20	19	30	21.3897	31.74	4.818	3.82784	4.589	1469014200
1998	2016-07-20	19	40	21.4521	31.7384	4.974	4.69353	4.673	1469014800
1999	2016-07-20	19	50	21.4469	31.7406	4.97	4.74847	4.712	1469015400
[truncated: 138,125 more rows]
