# Supplementary material for: A novel dissolved oxygen prediction model based on enhanced semi-naive Bayes for ocean ranches in northeast China
Source: PeerJ Comput Sci. 2021 Jun 11;7:e591. doi: 10.7717/peerj-cs.591 (PMC8205303; doi:10.7717/peerj-cs.591)
Supplement: Supplemental Information 2 — The water quality data includes a total of 19 marine ranches in the Bohai and Yellow Seas in northeastern China. [file peerj-cs-07-591-s002.zip › dataset1/xixiakou_20160101_20200701.csv]

ID	Date	Hour	Minute	temp	salt	deep	yls_con	rjy_con	Timestamp	note
1	2016-01-05	0	0	10.2122	-1	-1	-1	-1	1451923200
2	2016-01-05	0	10	10.2546	-1	-1	-1	-1	1451923800
3	2016-01-05	0	20	10.2878	-1	-1	-1	-1	1451924400
4	2016-01-05	0	30	10.3791	-1	-1	-1	-1	1451925000
5	2016-01-05	0	40	10.4257	-1	-1	-1	-1	1451925600
6	2016-01-05	0	50	10.4572	-1	-1	-1	-1	1451926200
7	2016-01-05	1	0	10.4914	-1	-1	-1	-1	1451926800
8	2016-01-05	1	10	10.5069	-1	-1	-1	-1	1451927400
9	2016-01-05	1	20	10.5256	-1	-1	-1	-1	1451928000
10	2016-01-05	1	30	10.5346	-1	-1	-1	-1	1451928600
11	2016-01-05	1	40	10.5485	-1	-1	-1	-1	1451929200
12	2016-01-05	1	50	10.5842	-1	-1	-1	-1	1451929800
13	2016-01-05	2	0	10.5988	-1	-1	-1	-1	1451930400
14	2016-01-05	2	10	10.6624	-1	-1	-1	-1	1451931000
15	2016-01-05	2	20	10.7199	-1	-1	-1	-1	1451931600
16	2016-01-05	2	30	10.7421	-1	-1	-1	-1	1451932200
17	2016-01-05	2	40	10.7417	-1	-1	-1	-1	1451932800
18	2016-01-05	2	50	10.7349	-1	-1	-1	-1	1451933400
19	2016-01-05	3	0	10.728	-1	-1	-1	-1	1451934000
20	2016-01-05	3	10	10.7141	-1	-1	-1	-1	1451934600
21	2016-01-05	3	20	10.7032	-1	-1	-1	-1	1451935200
22	2016-01-05	3	30	10.7102	-1	-1	-1	-1	1451935800
23	2016-01-05	3	40	10.7074	-1	-1	-1	-1	1451936400
24	2016-01-05	3	50	10.6723	-1	-1	-1	-1	1451937000
25	2016-01-05	4	0	10.6229	-1	-1	-1	-1	1451937600
26	2016-01-05	4	10	10.5737	-1	-1	-1	-1	1451938200
27	2016-01-05	4	20	10.5353	-1	-1	-1	-1	1451938800
28	2016-01-05	4	30	10.4973	-1	-1	-1	-1	1451939400
29	2016-01-05	4	40	10.4497	-1	-1	-1	-1	1451940000
30	2016-01-05	4	50	10.5634	-1	-1	-1	-1	1451940600
31	2016-01-05	5	0	10.605	-1	-1	-1	-1	1451941200
32	2016-01-05	5	10	10.5568	-1	-1	-1	-1	1451941800
33	2016-01-05	5	20	10.4923	-1	-1	-1	-1	1451942400
34	2016-01-05	5	30	10.3914	-1	-1	-1	-1	1451943000
35	2016-01-05	5	40	10.3257	-1	-1	-1	-1	1451943600
36	2016-01-05	5	50	10.2838	-1	-1	-1	-1	1451944200
37	2016-01-05	6	0	10.273	-1	-1	-1	-1	1451944800
38	2016-01-05	6	10	10.2615	-1	-1	-1	-1	1451945400
39	2016-01-05	6	20	10.2484	-1	-1	-1	-1	1451946000
40	2016-01-05	6	30	10.2369	-1	-1	-1	-1	1451946600
41	2016-01-05	6	40	10.2288	-1	-1	-1	-1	1451947200
42	2016-01-05	6	50	10.2328	-1	-1	-1	-1	1451947800
43	2016-01-05	7	0	10.2408	-1	-1	-1	-1	1451948400
44	2016-01-05	7	10	10.2491	-1	-1	-1	-1	1451949000
45	2016-01-05	7	20	10.2574	-1	-1	-1	-1	1451949600
46	2016-01-05	7	30	10.2697	-1	-1	-1	-1	1451950200
47	2016-01-05	7	40	10.2836	-1	-1	-1	-1	1451950800
48	2016-01-05	7	50	10.2926	-1	-1	-1	-1	1451951400
49	2016-01-05	8	0	10.2981	-1	-1	-1	-1	1451952000
50	2016-01-05	8	10	10.3034	-1	-1	-1	-1	1451952600
51	2016-01-05	8	20	10.3019	-1	-1	-1	-1	1451953200
52	2016-01-05	8	30	10.304	-1	-1	-1	-1	1451953800
53	2016-01-05	8	40	10.3096	-1	-1	-1	-1	1451954400
54	2016-01-05	8	50	10.3078	-1	-1	-1	-1	1451955000
55	2016-01-05	9	0	10.3091	-1	-1	-1	-1	1451955600
56	2016-01-05	9	10	10.307	-1	-1	-1	-1	1451956200
57	2016-01-05	9	20	10.302	-1	-1	-1	-1	1451956800
58	2016-01-05	9	30	10.2909	-1	-1	-1	-1	1451957400
59	2016-01-05	9	40	10.2939	-1	-1	-1	-1	1451958000
60	2016-01-05	9	50	10.2831	-1	-1	-1	-1	1451958600
61	2016-01-05	10	0	10.2666	-1	-1	-1	-1	1451959200
62	2016-01-05	10	10	10.2517	-1	-1	-1	-1	1451959800
63	2016-01-05	10	20	10.2352	-1	-1	-1	-1	1451960400
64	2016-01-05	10	30	10.2181	-1	-1	-1	-1	1451961000
65	2016-01-05	10	40	10.1922	-1	-1	-1	-1	1451961600
66	2016-01-05	10	50	10.1676	-1	-1	-1	-1	1451962200
67	2016-01-05	11	0	10.145	-1	-1	-1	-1	1451962800
68	2016-01-05	11	10	10.1305	-1	-1	-1	-1	1451963400
69	2016-01-05	11	20	10.1261	-1	-1	-1	-1	1451964000
70	2016-01-05	11	30	10.1243	-1	-1	-1	-1	1451964600
71	2016-01-05	11	40	10.1262	-1	-1	-1	-1	1451965200
72	2016-01-05	11	50	10.1284	-1	-1	-1	-1	1451965800
73	2016-01-05	12	0	10.1285	-1	-1	-1	-1	1451966400
74	2016-01-05	12	10	10.1299	-1	-1	-1	-1	1451967000
75	2016-01-05	12	20	10.1313	-1	-1	-1	-1	1451967600
76	2016-01-05	12	30	10.1298	-1	-1	-1	-1	1451968200
77	2016-01-05	12	40	10.1148	-1	-1	-1	-1	1451968800
78	2016-01-05	12	50	10.0815	-1	-1	-1	-1	1451969400
79	2016-01-05	13	0	10.0558	-1	-1	-1	-1	1451970000
80	2016-01-05	13	10	10.0403	-1	-1	-1	-1	1451970600
81	2016-01-05	13	20	9.9998	-1	-1	-1	-1	1451971200
82	2016-01-05	13	30	10.0649	-1	-1	-1	-1	1451971800
83	2016-01-05	13	40	10.15	-1	-1	-1	-1	1451972400
84	2016-01-05	13	50	10.2012	-1	-1	-1	-1	1451973000
85	2016-01-05	14	0	10.1983	-1	-1	-1	-1	1451973600
86	2016-01-05	14	10	10.1916	-1	-1	-1	-1	1451974200
87	2016-01-05	14	20	10.1852	-1	-1	-1	-1	1451974800
88	2016-01-05	14	30	10.1877	-1	-1	-1	-1	1451975400
89	2016-01-05	14	40	10.194	-1	-1	-1	-1	1451976000
90	2016-01-05	14	50	10.2005	-1	-1	-1	-1	1451976600
91	2016-01-05	15	0	10.2068	-1	-1	-1	-1	1451977200
92	2016-01-05	15	10	10.2212	-1	-1	-1	-1	1451977800
93	2016-01-05	15	20	10.2352	-1	-1	-1	-1	1451978400
94	2016-01-05	15	30	10.2224	-1	-1	-1	-1	1451979000
95	2016-01-05	15	40	10.2083	-1	-1	-1	-1	1451979600
96	2016-01-05	15	50	10.2059	-1	-1	-1	-1	1451980200
97	2016-01-05	16	0	10.1953	-1	-1	-1	-1	1451980800
98	2016-01-05	16	10	10.1787	-1	-1	-1	-1	1451981400
99	2016-01-05	16	20	10.1682	-1	-1	-1	-1	1451982000
100	2016-01-05	16	30	10.1686	-1	-1	-1	-1	1451982600
101	2016-01-05	16	40	10.0816	-1	-1	-1	-1	1451983200
102	2016-01-05	16	50	10.0317	-1	-1	-1	-1	1451983800
103	2016-01-05	17	0	9.9948	-1	-1	-1	-1	1451984400
104	2016-01-05	17	10	9.9866	-1	-1	-1	-1	1451985000
105	2016-01-05	17	20	10.0142	-1	-1	-1	-1	1451985600
106	2016-01-05	17	30	10.0315	-1	-1	-1	-1	1451986200
107	2016-01-05	17	40	10.0402	-1	-1	-1	-1	1451986800
108	2016-01-05	17	50	10.0536	-1	-1	-1	-1	1451987400
109	2016-01-05	18	0	10.0656	-1	-1	-1	-1	1451988000
110	2016-01-05	18	10	10.0741	-1	-1	-1	-1	1451988600
111	2016-01-05	18	20	10.0774	-1	-1	-1	-1	1451989200
112	2016-01-05	18	30	10.0768	-1	-1	-1	-1	1451989800
113	2016-01-05	18	40	10.0747	-1	-1	-1	-1	1451990400
114	2016-01-05	18	50	10.075	-1	-1	-1	-1	1451991000
115	2016-01-05	19	0	10.0752	-1	-1	-1	-1	1451991600
116	2016-01-05	19	10	10.0776	-1	-1	-1	-1	1451992200
117	2016-01-05	19	20	10.0833	-1	-1	-1	-1	1451992800
118	2016-01-05	19	30	10.087	-1	-1	-1	-1	1451993400
119	2016-01-05	19	40	10.0884	-1	-1	-1	-1	1451994000
120	2016-01-05	19	50	10.0937	-1	-1	-1	-1	1451994600
121	2016-01-05	20	0	10.1007	-1	-1	-1	-1	1451995200
122	2016-01-05	20	10	10.1035	-1	-1	-1	-1	1451995800
123	2016-01-05	20	20	10.107	-1	-1	-1	-1	1451996400
124	2016-01-05	20	30	10.1072	-1	-1	-1	-1	1451997000
125	2016-01-05	20	40	10.1109	-1	-1	-1	-1	1451997600
126	2016-01-05	20	50	10.1049	-1	-1	-1	-1	1451998200
127	2016-01-05	21	0	10.1004	-1	-1	-1	-1	1451998800
128	2016-01-05	21	10	10.1006	-1	-1	-1	-1	1451999400
129	2016-01-05	21	20	10.0959	-1	-1	-1	-1	1452000000
130	2016-01-05	21	30	10.0973	-1	-1	-1	-1	1452000600
131	2016-01-05	21	40	10.0947	-1	-1	-1	-1	1452001200
132	2016-01-05	21	50	10.0982	-1	-1	-1	-1	1452001800
133	2016-01-05	22	0	10.0874	-1	-1	-1	-1	1452002400
134	2016-01-05	22	10	10.0809	-1	-1	-1	-1	1452003000
135	2016-01-05	22	20	10.0671	-1	-1	-1	-1	1452003600
136	2016-01-05	22	30	10.0395	-1	-1	-1	-1	1452004200
137	2016-01-05	22	40	10.0175	-1	-1	-1	-1	1452004800
138	2016-01-05	22	50	9.9929	-1	-1	-1	-1	1452005400
139	2016-01-05	23	0	9.9962	-1	-1	-1	-1	1452006000
140	2016-01-05	23	10	9.9961	-1	-1	-1	-1	1452006600
141	2016-01-05	23	20	9.956	-1	-1	-1	-1	1452007200
142	2016-01-05	23	30	9.9041	-1	-1	-1	-1	1452007800
143	2016-01-05	23	40	9.8739	-1	-1	-1	-1	1452008400
144	2016-01-06	0	0	-1	-1	6.63	-1	-1	1452009600
145	2016-01-06	0	10	-1	-1	6.662	-1	-1	1452010200
146	2016-01-06	0	20	-1	-1	6.741	-1	-1	1452010800
147	2016-01-06	0	30	-1	-1	6.738	-1	-1	1452011400
148	2016-01-06	0	40	-1	-1	6.831	-1	-1	1452012000
149	2016-01-06	0	50	-1	-1	6.899	-1	-1	1452012600
150	2016-01-06	1	0	-1	-1	7.022	-1	-1	1452013200
151	2016-01-06	1	10	-1	-1	7.118	-1	-1	1452013800
152	2016-01-06	1	20	-1	-1	7.196	-1	-1	1452014400
153	2016-01-06	1	30	-1	-1	7.311	-1	-1	1452015000
154	2016-01-06	1	40	-1	-1	7.396	-1	-1	1452015600
155	2016-01-06	1	50	-1	-1	7.611	-1	-1	1452016200
156	2016-01-06	2	0	-1	-1	7.775	-1	-1	1452016800
157	2016-01-06	2	10	-1	-1	7.954	-1	-1	1452017400
158	2016-01-06	2	20	-1	-1	8.048	-1	-1	1452018000
159	2016-01-06	2	30	-1	-1	8.204	-1	-1	1452018600
160	2016-01-06	2	40	-1	-1	8.378	-1	-1	1452019200
161	2016-01-06	2	50	-1	-1	8.497	-1	-1	1452019800
162	2016-01-06	3	0	-1	-1	8.709	-1	-1	1452020400
163	2016-01-06	3	10	-1	-1	8.839	-1	-1	1452021000
164	2016-01-06	3	20	-1	-1	9.065	-1	-1	1452021600
165	2016-01-06	3	30	-1	-1	9.133	-1	-1	1452022200
166	2016-01-06	3	40	-1	-1	9.405	-1	-1	1452022800
167	2016-01-06	3	50	-1	-1	9.485	-1	-1	1452023400
168	2016-01-06	4	0	-1	-1	9.602	-1	-1	1452024000
169	2016-01-06	4	10	-1	-1	9.688	-1	-1	1452024600
170	2016-01-06	4	20	-1	-1	9.785	-1	-1	1452025200
171	2016-01-06	4	30	-1	-1	9.844	-1	-1	1452025800
172	2016-01-06	4	40	-1	-1	9.939	-1	-1	1452026400
173	2016-01-06	4	50	-1	-1	10.041	-1	-1	1452027000
174	2016-01-06	5	0	-1	-1	10.106	-1	-1	1452027600
175	2016-01-06	5	10	-1	-1	10.113	-1	-1	1452028200
176	2016-01-06	5	20	-1	-1	10.15	-1	-1	1452028800
177	2016-01-06	5	30	-1	-1	10.164	-1	-1	1452029400
178	2016-01-06	5	40	-1	-1	10.198	-1	-1	1452030000
179	2016-01-06	5	50	-1	-1	10.215	-1	-1	1452030600
180	2016-01-06	6	0	-1	-1	10.301	-1	-1	1452031200
181	2016-01-06	6	10	-1	-1	10.29	-1	-1	1452031800
182	2016-01-06	6	20	-1	-1	10.27	-1	-1	1452032400
183	2016-01-06	6	30	-1	-1	10.198	-1	-1	1452033000
184	2016-01-06	6	40	-1	-1	10.177	-1	-1	1452033600
185	2016-01-06	6	50	-1	-1	10.168	-1	-1	1452034200
186	2016-01-06	7	0	-1	-1	10.219	-1	-1	1452034800
187	2016-01-06	7	10	-1	-1	10.145	-1	-1	1452035400
188	2016-01-06	7	20	-1	-1	10.125	-1	-1	1452036000
189	2016-01-06	7	30	-1	-1	10.01	-1	-1	1452036600
190	2016-01-06	7	40	-1	-1	9.887	-1	-1	1452037200
191	2016-01-06	7	50	-1	-1	9.76	-1	-1	1452037800
192	2016-01-06	8	0	-1	-1	9.681	-1	-1	1452038400
193	2016-01-06	8	10	-1	-1	9.589	-1	-1	1452039000
194	2016-01-06	8	20	-1	-1	9.475	-1	-1	1452039600
195	2016-01-06	8	30	-1	-1	9.279	-1	-1	1452040200
196	2016-01-06	8	40	-1	-1	9.16	-1	-1	1452040800
197	2016-01-06	8	50	-1	-1	9.037	-1	-1	1452041400
198	2016-01-06	9	0	-1	-1	8.919	-1	-1	1452042000
199	2016-01-06	9	10	-1	-1	8.852	-1	-1	1452042600
200	2016-01-06	9	20	-1	-1	8.71	-1	-1	1452043200
201	2016-01-06	9	30	-1	-1	8.661	-1	-1	1452043800
202	2016-01-06	9	40	-1	-1	8.561	-1	-1	1452044400
203	2016-01-06	9	50	-1	-1	8.433	-1	-1	1452045000
204	2016-01-06	10	0	-1	-1	8.309	-1	-1	1452045600
205	2016-01-06	10	10	-1	-1	8.2	-1	-1	1452046200
206	2016-01-06	10	20	-1	-1	8.133	-1	-1	1452046800
207	2016-01-06	10	30	-1	-1	8.06	-1	-1	1452047400
208	2016-01-06	10	40	-1	-1	7.939	-1	-1	1452048000
209	2016-01-06	10	50	-1	-1	7.838	-1	-1	1452048600
210	2016-01-06	11	0	-1	-1	7.821	-1	-1	1452049200
211	2016-01-06	11	10	-1	-1	7.712	-1	-1	1452049800
212	2016-01-06	11	20	-1	-1	7.746	-1	-1	1452050400
213	2016-01-06	11	30	-1	-1	7.653	-1	-1	1452051000
214	2016-01-06	11	40	-1	-1	7.66	-1	-1	1452051600
215	2016-01-06	11	50	-1	-1	7.543	-1	-1	1452052200
216	2016-01-06	12	0	-1	-1	7.559	-1	-1	1452052800
217	2016-01-06	12	10	-1	-1	7.593	-1	-1	1452053400
218	2016-01-06	12	20	-1	-1	7.524	-1	-1	1452054000
219	2016-01-06	12	30	-1	-1	7.555	-1	-1	1452054600
220	2016-01-06	12	40	-1	-1	7.601	-1	-1	1452055200
221	2016-01-06	12	50	-1	-1	7.652	-1	-1	1452055800
222	2016-01-06	13	0	-1	-1	7.827	-1	-1	1452056400
223	2016-01-06	13	10	-1	-1	7.796	-1	-1	1452057000
224	2016-01-06	13	20	-1	-1	7.93	-1	-1	1452057600
225	2016-01-06	13	30	-1	-1	7.975	-1	-1	1452058200
226	2016-01-06	13	40	-1	-1	8.154	-1	-1	1452058800
227	2016-01-06	13	50	-1	-1	8.274	-1	-1	1452059400
228	2016-01-06	14	0	-1	-1	8.396	-1	-1	1452060000
229	2016-01-06	14	10	-1	-1	8.563	-1	-1	1452060600
230	2016-01-06	14	20	-1	-1	8.683	-1	-1	1452061200
231	2016-01-06	14	30	-1	-1	8.88	-1	-1	1452061800
232	2016-01-06	14	40	-1	-1	8.996	-1	-1	1452062400
233	2016-01-06	14	50	-1	-1	9.132	-1	-1	1452063000
234	2016-01-06	15	0	-1	-1	9.297	-1	-1	1452063600
235	2016-01-06	15	10	-1	-1	9.396	-1	-1	1452064200
236	2016-01-06	15	20	-1	-1	9.531	-1	-1	1452064800
237	2016-01-06	15	30	-1	-1	9.694	-1	-1	1452065400
238	2016-01-06	15	40	-1	-1	9.783	-1	-1	1452066000
239	2016-01-06	15	50	-1	-1	9.889	-1	-1	1452066600
240	2016-01-06	16	0	-1	-1	10.035	-1	-1	1452067200
241	2016-01-06	16	10	-1	-1	10.103	-1	-1	1452067800
242	2016-01-06	16	20	-1	-1	10.207	-1	-1	1452068400
243	2016-01-06	16	30	-1	-1	10.202	-1	-1	1452069000
244	2016-01-06	16	40	-1	-1	10.246	-1	-1	1452069600
245	2016-01-06	16	50	-1	-1	10.264	-1	-1	1452070200
246	2016-01-06	17	0	-1	-1	10.297	-1	-1	1452070800
247	2016-01-06	17	10	-1	-1	10.313	-1	-1	1452071400
248	2016-01-06	17	20	-1	-1	10.321	-1	-1	1452072000
249	2016-01-06	17	30	-1	-1	10.292	-1	-1	1452072600
250	2016-01-06	17	40	-1	-1	10.319	-1	-1	1452073200
251	2016-01-06	17	50	-1	-1	10.289	-1	-1	1452073800
252	2016-01-06	18	0	-1	-1	10.247	-1	-1	1452074400
253	2016-01-06	18	10	-1	-1	10.189	-1	-1	1452075000
254	2016-01-06	18	20	-1	-1	10.128	-1	-1	1452075600
255	2016-01-06	18	30	-1	-1	10.027	-1	-1	1452076200
256	2016-01-06	18	40	-1	-1	10.005	-1	-1	1452076800
257	2016-01-06	18	50	-1	-1	9.872	-1	-1	1452077400
258	2016-01-06	19	0	-1	-1	9.777	-1	-1	1452078000
259	2016-01-06	19	10	-1	-1	9.686	-1	-1	1452078600
260	2016-01-06	19	20	-1	-1	9.564	-1	-1	1452079200
261	2016-01-06	19	30	-1	-1	9.453	-1	-1	1452079800
262	2016-01-06	19	40	-1	-1	9.329	-1	-1	1452080400
263	2016-01-06	19	50	-1	-1	9.215	-1	-1	1452081000
264	2016-01-06	20	0	-1	-1	9.085	-1	-1	1452081600
265	2016-01-06	20	10	-1	-1	8.974	-1	-1	1452082200
266	2016-01-06	20	20	-1	-1	8.877	-1	-1	1452082800
267	2016-01-06	20	30	-1	-1	8.731	-1	-1	1452083400
268	2016-01-06	20	40	-1	-1	8.623	-1	-1	1452084000
269	2016-01-06	20	50	-1	-1	8.497	-1	-1	1452084600
270	2016-01-06	21	0	-1	-1	8.277	-1	-1	1452085200
271	2016-01-06	21	10	-1	-1	8.233	-1	-1	1452085800
272	2016-01-06	21	20	-1	-1	8.113	-1	-1	1452086400
273	2016-01-06	21	30	-1	-1	8.03	-1	-1	1452087000
274	2016-01-06	21	40	-1	-1	7.792	-1	-1	1452087600
275	2016-01-06	21	50	-1	-1	7.706	-1	-1	1452088200
276	2016-01-06	22	0	-1	-1	7.603	-1	-1	1452088800
277	2016-01-06	22	10	-1	-1	7.48	-1	-1	1452089400
278	2016-01-06	22	20	-1	-1	7.442	-1	-1	1452090000
279	2016-01-06	22	30	-1	-1	7.237	-1	-1	1452090600
280	2016-01-06	22	40	-1	-1	7.144	-1	-1	1452091200
281	2016-01-06	22	50	-1	-1	7.083	-1	-1	1452091800
282	2016-01-06	23	0	-1	-1	7.054	-1	-1	1452092400
283	2016-01-06	23	10	-1	-1	6.966	-1	-1	1452093000
284	2016-01-06	23	20	-1	-1	6.945	-1	-1	1452093600
285	2016-01-06	23	30	-1	-1	6.86	-1	-1	1452094200
286	2016-01-06	23	40	-1	-1	6.797	-1	-1	1452094800
287	2016-01-10	0	0	9.7851	-1	-1	-1	-1	1452355200
288	2016-01-10	0	10	9.7715	-1	-1	-1	-1	1452355800
289	2016-01-10	0	20	9.8051	-1	-1	-1	-1	1452356400
290	2016-01-10	0	30	9.8517	-1	-1	-1	-1	1452357000
291	2016-01-10	0	40	9.8655	-1	-1	-1	-1	1452357600
292	2016-01-10	0	50	9.9131	-1	-1	-1	-1	1452358200
293	2016-01-10	1	0	9.9472	-1	-1	-1	-1	1452358800
294	2016-01-10	1	10	9.9714	-1	-1	-1	-1	1452359400
295	2016-01-10	1	20	10.0253	-1	-1	-1	-1	1452360000
296	2016-01-10	1	30	10.0683	-1	-1	-1	-1	1452360600
297	2016-01-10	1	40	10.1082	-1	-1	-1	-1	1452361200
298	2016-01-10	1	50	10.1312	-1	-1	-1	-1	1452361800
299	2016-01-10	2	0	10.1511	-1	-1	-1	-1	1452362400
300	2016-01-10	2	10	10.1869	-1	-1	-1	-1	1452363000
301	2016-01-10	2	20	10.2255	-1	-1	-1	-1	1452363600
302	2016-01-10	2	30	10.2507	-1	-1	-1	-1	1452364200
303	2016-01-10	2	40	10.2698	-1	-1	-1	-1	1452364800
304	2016-01-10	2	50	10.2757	-1	-1	-1	-1	1452365400
305	2016-01-10	3	0	10.2787	-1	-1	-1	-1	1452366000
306	2016-01-10	3	10	10.2815	-1	-1	-1	-1	1452366600
307	2016-01-10	3	20	10.2666	-1	-1	-1	-1	1452367200
308	2016-01-10	3	30	10.257	-1	-1	-1	-1	1452367800
309	2016-01-10	3	40	10.2615	-1	-1	-1	-1	1452368400
310	2016-01-10	3	50	10.2297	-1	-1	-1	-1	1452369000
311	2016-01-10	4	0	10.2031	-1	-1	-1	-1	1452369600
312	2016-01-10	4	10	10.1713	-1	-1	-1	-1	1452370200
313	2016-01-10	4	20	10.1291	-1	-1	-1	-1	1452370800
314	2016-01-10	4	30	10.0905	-1	-1	-1	-1	1452371400
315	2016-01-10	4	40	10.0474	-1	-1	-1	-1	1452372000
316	2016-01-10	4	50	10.0119	-1	-1	-1	-1	1452372600
317	2016-01-10	5	0	9.9535	-1	-1	-1	-1	1452373200
318	2016-01-10	5	10	9.938	-1	-1	-1	-1	1452373800
319	2016-01-10	5	20	9.9064	-1	-1	-1	-1	1452374400
320	2016-01-10	5	30	9.8379	-1	-1	-1	-1	1452375000
321	2016-01-10	5	40	9.7977	-1	-1	-1	-1	1452375600
322	2016-01-10	5	50	9.7814	-1	-1	-1	-1	1452376200
323	2016-01-10	6	0	9.7677	-1	-1	-1	-1	1452376800
324	2016-01-10	6	10	9.7663	-1	-1	-1	-1	1452377400
325	2016-01-10	6	20	9.7227	-1	-1	-1	-1	1452378000
326	2016-01-10	6	30	9.7048	-1	-1	-1	-1	1452378600
327	2016-01-10	6	40	9.6938	-1	-1	-1	-1	1452379200
328	2016-01-10	6	50	9.6759	-1	-1	-1	-1	1452379800
329	2016-01-10	7	0	9.6653	-1	-1	-1	-1	1452380400
330	2016-01-10	7	10	9.6504	-1	-1	-1	-1	1452381000
331	2016-01-10	7	20	9.6513	-1	-1	-1	-1	1452381600
332	2016-01-10	7	30	9.6523	-1	-1	-1	-1	1452382200
333	2016-01-10	7	40	9.6399	-1	-1	-1	-1	1452382800
334	2016-01-10	7	50	9.6316	-1	-1	-1	-1	1452383400
335	2016-01-10	8	0	9.6066	-1	-1	-1	-1	1452384000
336	2016-01-10	8	10	9.5943	-1	-1	-1	-1	1452384600
337	2016-01-10	8	20	9.5892	-1	-1	-1	-1	1452385200
338	2016-01-10	8	30	9.5804	-1	-1	-1	-1	1452385800
339	2016-01-10	8	40	9.5589	-1	-1	-1	-1	1452386400
340	2016-01-10	8	50	9.5572	-1	-1	-1	-1	1452387000
341	2016-01-10	9	0	9.5644	-1	-1	-1	-1	1452387600
342	2016-01-10	9	10	9.575	-1	-1	-1	-1	1452388200
343	2016-01-10	9	20	9.5827	-1	-1	-1	-1	1452388800
344	2016-01-10	9	30	9.588	-1	-1	-1	-1	1452389400
345	2016-01-10	9	40	9.5914	-1	-1	-1	-1	1452390000
346	2016-01-10	9	50	9.5889	-1	-1	-1	-1	1452390600
347	2016-01-10	10	0	9.5922	-1	-1	-1	-1	1452391200
348	2016-01-10	10	10	9.5948	-1	-1	-1	-1	1452391800
349	2016-01-10	10	20	9.6011	-1	-1	-1	-1	1452392400
350	2016-01-10	10	30	9.6046	-1	-1	-1	-1	1452393000
351	2016-01-10	10	40	9.607	-1	-1	-1	-1	1452393600
352	2016-01-10	10	50	9.6087	-1	-1	-1	-1	1452394200
353	2016-01-10	11	0	9.6044	-1	-1	-1	-1	1452394800
354	2016-01-10	11	10	9.5914	-1	-1	-1	-1	1452395400
355	2016-01-10	11	20	9.5841	-1	-1	-1	-1	1452396000
356	2016-01-10	11	30	9.5753	-1	-1	-1	-1	1452396600
357	2016-01-10	11	40	9.5645	-1	-1	-1	-1	1452397200
358	2016-01-10	11	50	9.563	-1	-1	-1	-1	1452397800
359	2016-01-10	12	0	9.5652	-1	-1	-1	-1	1452398400
360	2016-01-10	12	10	9.5651	-1	-1	-1	-1	1452399000
361	2016-01-10	12	20	9.5701	-1	-1	-1	-1	1452399600
362	2016-01-10	12	30	9.5799	-1	-1	-1	-1	1452400200
363	2016-01-10	12	40	9.5841	-1	-1	-1	-1	1452400800
364	2016-01-10	12	50	9.581	-1	-1	-1	-1	1452401400
365	2016-01-10	13	0	9.597	-1	-1	-1	-1	1452402000
366	2016-01-10	13	10	9.6408	-1	-1	-1	-1	1452402600
367	2016-01-10	13	20	9.6686	-1	-1	-1	-1	1452403200
368	2016-01-10	13	30	9.6756	-1	-1	-1	-1	1452403800
369	2016-01-10	13	40	9.8028	-1	-1	-1	-1	1452404400
370	2016-01-10	13	50	9.8737	-1	-1	-1	-1	1452405000
371	2016-01-10	14	0	9.9633	-1	-1	-1	-1	1452405600
372	2016-01-10	14	10	10.013	-1	-1	-1	-1	1452406200
373	2016-01-10	14	20	9.9663	-1	-1	-1	-1	1452406800
374	2016-01-10	14	30	9.9474	-1	-1	-1	-1	1452407400
375	2016-01-10	14	40	10.0047	-1	-1	-1	-1	1452408000
376	2016-01-10	14	50	10.0327	-1	-1	-1	-1	1452408600
377	2016-01-10	15	0	10.045	-1	-1	-1	-1	1452409200
378	2016-01-10	15	10	10.0549	-1	-1	-1	-1	1452409800
379	2016-01-10	15	20	10.0206	-1	-1	-1	-1	1452410400
380	2016-01-10	15	30	10.0235	-1	-1	-1	-1	1452411000
381	2016-01-10	15	40	10.0333	-1	-1	-1	-1	1452411600
382	2016-01-10	15	50	10.0422	-1	-1	-1	-1	1452412200
383	2016-01-10	16	0	10.0425	-1	-1	-1	-1	1452412800
384	2016-01-10	16	10	10.0389	-1	-1	-1	-1	1452413400
385	2016-01-10	16	20	10.0252	-1	-1	-1	-1	1452414000
386	2016-01-10	16	30	10.0245	-1	-1	-1	-1	1452414600
387	2016-01-10	16	40	10.0261	-1	-1	-1	-1	1452415200
388	2016-01-10	16	50	10.0079	-1	-1	-1	-1	1452415800
389	2016-01-10	17	0	9.9625	-1	-1	-1	-1	1452416400
390	2016-01-10	17	10	9.9402	-1	-1	-1	-1	1452417000
391	2016-01-10	17	20	9.9194	-1	-1	-1	-1	1452417600
392	2016-01-10	17	30	9.8971	-1	-1	-1	-1	1452418200
393	2016-01-10	17	40	9.8916	-1	-1	-1	-1	1452418800
394	2016-01-10	17	50	9.8759	-1	-1	-1	-1	1452419400
395	2016-01-10	18	0	9.8464	-1	-1	-1	-1	1452420000
396	2016-01-10	18	10	9.8274	-1	-1	-1	-1	1452420600
397	2016-01-10	18	20	9.8165	-1	-1	-1	-1	1452421200
398	2016-01-10	18	30	9.8237	-1	-1	-1	-1	1452421800
399	2016-01-10	18	40	9.8349	-1	-1	-1	-1	1452422400
400	2016-01-10	18	50	9.7779	-1	-1	-1	-1	1452423000
401	2016-01-10	19	0	9.7138	-1	-1	-1	-1	1452423600
402	2016-01-10	19	10	9.674	-1	-1	-1	-1	1452424200
403	2016-01-10	19	20	9.635	-1	-1	-1	-1	1452424800
404	2016-01-10	19	30	9.5792	-1	-1	-1	-1	1452425400
405	2016-01-10	19	40	9.5048	-1	-1	-1	-1	1452426000
406	2016-01-10	19	50	9.4441	-1	-1	-1	-1	1452426600
407	2016-01-10	20	0	9.4336	-1	-1	-1	-1	1452427200
408	2016-01-10	20	10	9.4495	-1	-1	-1	-1	1452427800
409	2016-01-10	20	20	9.4554	-1	-1	-1	-1	1452428400
410	2016-01-10	20	30	9.4479	-1	-1	-1	-1	1452429000
411	2016-01-10	20	40	9.4413	-1	-1	-1	-1	1452429600
412	2016-01-10	20	50	9.435	-1	-1	-1	-1	1452430200
413	2016-01-10	21	0	9.4252	-1	-1	-1	-1	1452430800
414	2016-01-10	21	10	9.4121	-1	-1	-1	-1	1452431400
415	2016-01-10	21	20	9.3947	-1	-1	-1	-1	1452432000
416	2016-01-10	21	30	9.3955	-1	-1	-1	-1	1452432600
417	2016-01-10	21	40	9.3929	-1	-1	-1	-1	1452433200
418	2016-01-10	21	50	9.3741	-1	-1	-1	-1	1452433800
419	2016-01-10	22	0	9.3883	-1	-1	-1	-1	1452434400
420	2016-01-10	22	10	9.3925	-1	-1	-1	-1	1452435000
421	2016-01-10	22	20	9.395	-1	-1	-1	-1	1452435600
422	2016-01-10	22	30	9.401	-1	-1	-1	-1	1452436200
423	2016-01-10	22	40	9.3738	-1	-1	-1	-1	1452436800
424	2016-01-10	22	50	9.3389	-1	-1	-1	-1	1452437400
425	2016-01-10	23	0	9.3233	-1	-1	-1	-1	1452438000
426	2016-01-10	23	10	9.3434	-1	-1	-1	-1	1452438600
427	2016-01-10	23	20	9.3502	-1	-1	-1	-1	1452439200
428	2016-01-10	23	30	9.3164	-1	-1	-1	-1	1452439800
429	2016-01-10	23	40	9.3086	-1	-1	-1	-1	1452440400
430	2016-03-27	0	0	6.93	-1	-1	-1	-1	1459008000
431	2016-03-27	0	10	6.9091	-1	-1	-1	-1	1459008600
432	2016-03-27	0	20	6.8897	-1	-1	-1	-1	1459009200
433	2016-03-27	0	30	6.8557	-1	-1	-1	-1	1459009800
434	2016-03-27	0	40	6.8337	-1	-1	-1	-1	1459010400
435	2016-03-27	0	50	6.8283	-1	-1	-1	-1	1459011000
436	2016-03-27	1	0	6.8127	-1	-1	-1	-1	1459011600
437	2016-03-27	1	10	6.7667	-1	-1	-1	-1	1459012200
438	2016-03-27	1	20	6.764	-1	-1	-1	-1	1459012800
439	2016-03-27	1	30	6.7872	-1	-1	-1	-1	1459013400
440	2016-03-27	1	40	6.8155	-1	-1	-1	-1	1459014000
441	2016-03-27	1	50	6.8439	-1	-1	-1	-1	1459014600
442	2016-03-27	2	0	6.8651	-1	-1	-1	-1	1459015200
443	2016-03-27	2	10	6.8819	-1	-1	-1	-1	1459015800
444	2016-03-27	2	20	6.8988	-1	-1	-1	-1	1459016400
445	2016-03-27	2	30	6.9258	-1	-1	-1	-1	1459017000
446	2016-03-27	2	40	6.9344	-1	-1	-1	-1	1459017600
447	2016-03-27	2	50	6.9498	-1	-1	-1	-1	1459018200
448	2016-03-27	3	0	6.9682	-1	-1	-1	-1	1459018800
449	2016-03-27	3	10	6.9759	-1	-1	-1	-1	1459019400
450	2016-03-27	3	20	6.9449	-1	-1	-1	-1	1459020000
451	2016-03-27	3	30	6.9379	-1	-1	-1	-1	1459020600
452	2016-03-27	3	40	6.9196	-1	-1	-1	-1	1459021200
453	2016-03-27	3	50	6.8885	-1	-1	-1	-1	1459021800
454	2016-03-27	4	0	6.8707	-1	-1	-1	-1	1459022400
455	2016-03-27	4	10	6.8566	-1	-1	-1	-1	1459023000
456	2016-03-27	4	20	6.8208	-1	-1	-1	-1	1459023600
457	2016-03-27	4	30	6.8029	-1	-1	-1	-1	1459024200
458	2016-03-27	4	40	6.7899	-1	-1	-1	-1	1459024800
459	2016-03-27	4	50	6.7891	-1	-1	-1	-1	1459025400
460	2016-03-27	5	0	6.7732	-1	-1	-1	-1	1459026000
461	2016-03-27	5	10	6.7309	-1	-1	-1	-1	1459026600
462	2016-03-27	5	20	6.7355	-1	-1	-1	-1	1459027200
463	2016-03-27	5	30	6.7822	-1	-1	-1	-1	1459027800
464	2016-03-27	5	40	6.7998	-1	-1	-1	-1	1459028400
465	2016-03-27	5	50	6.7981	-1	-1	-1	-1	1459029000
466	2016-03-27	6	0	6.7776	-1	-1	-1	-1	1459029600
467	2016-03-27	6	10	6.7755	-1	-1	-1	-1	1459030200
468	2016-03-27	6	20	6.7728	-1	-1	-1	-1	1459030800
469	2016-03-27	6	30	6.7545	-1	-1	-1	-1	1459031400
470	2016-03-27	6	40	6.7351	-1	-1	-1	-1	1459032000
471	2016-03-27	6	50	6.7319	-1	-1	-1	-1	1459032600
472	2016-03-27	7	0	6.726	-1	-1	-1	-1	1459033200
473	2016-03-27	7	10	6.7217	-1	-1	-1	-1	1459033800
474	2016-03-27	7	20	6.7141	-1	-1	-1	-1	1459034400
475	2016-03-27	7	30	6.719	-1	-1	-1	-1	1459035000
476	2016-03-27	7	40	6.7184	-1	-1	-1	-1	1459035600
477	2016-03-27	7	50	6.7026	-1	-1	-1	-1	1459036200
478	2016-03-27	8	0	6.6963	-1	-1	-1	-1	1459036800
479	2016-03-27	8	10	6.7	-1	-1	-1	-1	1459037400
480	2016-03-27	8	20	6.7009	-1	-1	-1	-1	1459038000
481	2016-03-27	8	30	6.703	-1	-1	-1	-1	1459038600
482	2016-03-27	8	40	6.7091	-1	-1	-1	-1	1459039200
483	2016-03-27	8	50	6.713	-1	-1	-1	-1	1459039800
484	2016-03-27	9	0	6.7145	-1	-1	-1	-1	1459040400
485	2016-03-27	9	10	6.7161	-1	-1	-1	-1	1459041000
486	2016-03-27	9	20	6.7138	-1	-1	-1	-1	1459041600
487	2016-03-27	9	30	6.7133	-1	-1	-1	-1	1459042200
488	2016-03-27	9	40	6.7101	-1	-1	-1	-1	1459042800
489	2016-03-27	9	50	6.7131	-1	-1	-1	-1	1459043400
490	2016-03-27	10	0	6.7247	-1	-1	-1	-1	1459044000
491	2016-03-27	10	10	6.7306	-1	-1	-1	-1	1459044600
492	2016-03-27	10	20	6.7224	-1	-1	-1	-1	1459045200
493	2016-03-27	10	30	6.7211	-1	-1	-1	-1	1459045800
494	2016-03-27	10	40	6.7152	-1	-1	-1	-1	1459046400
495	2016-03-27	10	50	6.7109	-1	-1	-1	-1	1459047000
496	2016-03-27	11	0	6.7103	-1	-1	-1	-1	1459047600
497	2016-03-27	11	10	6.7068	-1	-1	-1	-1	1459048200
498	2016-03-27	11	20	6.7143	-1	-1	-1	-1	1459048800
499	2016-03-27	11	30	6.722	-1	-1	-1	-1	1459049400
500	2016-03-27	11	40	6.7199	-1	-1	-1	-1	1459050000
501	2016-03-27	11	50	6.7105	-1	-1	-1	-1	1459050600
502	2016-03-27	12	0	6.7018	-1	-1	-1	-1	1459051200
503	2016-03-27	12	10	6.6991	-1	-1	-1	-1	1459051800
504	2016-03-27	12	20	6.693	-1	-1	-1	-1	1459052400
505	2016-03-27	12	30	6.688	-1	-1	-1	-1	1459053000
506	2016-03-27	12	40	6.6903	-1	-1	-1	-1	1459053600
507	2016-03-27	12	50	6.679	-1	-1	-1	-1	1459054200
508	2016-03-27	13	0	6.6671	-1	-1	-1	-1	1459054800
509	2016-03-27	13	10	6.6529	-1	-1	-1	-1	1459055400
510	2016-03-27	13	20	6.6321	-1	-1	-1	-1	1459056000
511	2016-03-27	13	30	6.6201	-1	-1	-1	-1	1459056600
512	2016-03-27	13	40	4.234	-1	-1	-1	-1	1459057200
513	2016-03-27	13	50	1.4376	-1	-1	-1	-1	1459057800
514	2016-03-27	14	0	1.0933	-1	-1	-1	-1	1459058400
515	2016-03-27	14	10	6.1867	-1	-1	-1	-1	1459059000
516	2016-03-27	14	20	6.6876	-1	-1	-1	-1	1459059600
517	2016-03-27	14	30	6.7558	-1	-1	-1	-1	1459060200
518	2016-03-27	14	40	6.7809	-1	-1	-1	-1	1459060800
519	2016-03-27	14	50	6.7825	-1	-1	-1	-1	1459061400
520	2016-03-27	15	0	6.7891	-1	-1	-1	-1	1459062000
521	2016-03-27	15	10	6.8377	-1	-1	-1	-1	1459062600
522	2016-03-27	15	20	6.8743	-1	-1	-1	-1	1459063200
523	2016-03-27	15	30	6.8978	-1	-1	-1	-1	1459063800
524	2016-03-27	15	40	6.9062	-1	-1	-1	-1	1459064400
525	2016-03-27	15	50	6.9325	-1	-1	-1	-1	1459065000
526	2016-03-27	16	0	6.9386	-1	-1	-1	-1	1459065600
527	2016-03-27	16	10	6.9439	-1	-1	-1	-1	1459066200
528	2016-03-27	16	20	6.9115	-1	-1	-1	-1	1459066800
529	2016-03-27	16	30	6.9568	-1	-1	-1	-1	1459067400
530	2016-03-27	16	40	6.9697	-1	-1	-1	-1	1459068000
531	2016-03-27	16	50	6.9425	-1	-1	-1	-1	1459068600
532	2016-03-27	17	0	6.8712	-1	-1	-1	-1	1459069200
533	2016-03-27	17	10	6.8346	-1	-1	-1	-1	1459069800
534	2016-03-27	17	20	6.8995	-1	-1	-1	-1	1459070400
535	2016-03-27	17	30	6.9677	-1	-1	-1	-1	1459071000
536	2016-03-27	17	40	6.9441	-1	-1	-1	-1	1459071600
537	2016-03-27	17	50	6.9081	-1	-1	-1	-1	1459072200
538	2016-03-27	18	0	6.8706	-1	-1	-1	-1	1459072800
539	2016-03-27	18	10	6.8975	-1	-1	-1	-1	1459073400
540	2016-03-27	18	20	6.9163	-1	-1	-1	-1	1459074000
541	2016-03-27	18	30	6.8853	-1	-1	-1	-1	1459074600
542	2016-03-27	18	40	6.848	-1	-1	-1	-1	1459075200
543	2016-03-27	18	50	6.8161	-1	-1	-1	-1	1459075800
544	2016-03-27	19	0	6.7881	-1	-1	-1	-1	1459076400
545	2016-03-27	19	10	6.7545	-1	-1	-1	-1	1459077000
546	2016-03-27	19	20	6.7177	-1	-1	-1	-1	1459077600
547	2016-03-27	19	30	6.6942	-1	-1	-1	-1	1459078200
548	2016-03-27	19	40	6.6822	-1	-1	-1	-1	1459078800
549	2016-03-27	19	50	6.6805	-1	-1	-1	-1	1459079400
550	2016-03-27	20	0	6.6787	-1	-1	-1	-1	1459080000
551	2016-03-27	20	10	6.6737	-1	-1	-1	-1	1459080600
552	2016-03-27	20	20	6.6689	-1	-1	-1	-1	1459081200
553	2016-03-27	20	30	6.6687	-1	-1	-1	-1	1459081800
554	2016-03-27	20	40	6.6696	-1	-1	-1	-1	1459082400
555	2016-03-27	20	50	6.666	-1	-1	-1	-1	1459083000
556	2016-03-27	21	0	6.6645	-1	-1	-1	-1	1459083600
557	2016-03-27	21	10	6.662	-1	-1	-1	-1	1459084200
558	2016-03-27	21	20	6.6618	-1	-1	-1	-1	1459084800
559	2016-03-27	21	30	6.6564	-1	-1	-1	-1	1459085400
560	2016-03-27	21	40	6.6443	-1	-1	-1	-1	1459086000
561	2016-03-27	21	50	6.6221	-1	-1	-1	-1	1459086600
562	2016-03-27	22	0	6.6026	-1	-1	-1	-1	1459087200
563	2016-03-27	22	10	6.5837	-1	-1	-1	-1	1459087800
564	2016-03-27	22	20	6.584	-1	-1	-1	-1	1459088400
565	2016-03-27	22	30	6.5853	-1	-1	-1	-1	1459089000
566	2016-03-27	22	40	6.587	-1	-1	-1	-1	1459089600
567	2016-03-27	22	50	6.5748	-1	-1	-1	-1	1459090200
568	2016-03-27	23	0	6.574	-1	-1	-1	-1	1459090800
569	2016-03-27	23	10	6.5768	-1	-1	-1	-1	1459091400
570	2016-03-27	23	20	6.5831	-1	-1	-1	-1	1459092000
571	2016-03-27	23	30	6.5953	-1	-1	-1	-1	1459092600
572	2016-03-27	23	40	6.5921	-1	-1	-1	-1	1459093200
573	2016-03-30	0	0	-1	31.7037	-1	-1	-1	1459267200
574	2016-03-30	0	10	-1	31.7015	-1	-1	-1	1459267800
575	2016-03-30	0	20	-1	31.7189	-1	-1	-1	1459268400
576	2016-03-30	0	30	-1	31.7013	-1	-1	-1	1459269000
577	2016-03-30	0	40	-1	31.6999	-1	-1	-1	1459269600
578	2016-03-30	0	50	-1	31.699	-1	-1	-1	1459270200
579	2016-03-30	1	0	-1	31.7002	-1	-1	-1	1459270800
580	2016-03-30	1	10	-1	31.6984	-1	-1	-1	1459271400
581	2016-03-30	1	20	-1	31.6986	-1	-1	-1	1459272000
582	2016-03-30	1	30	-1	31.6985	-1	-1	-1	1459272600
583	2016-03-30	1	40	-1	31.7015	-1	-1	-1	1459273200
584	2016-03-30	1	50	-1	31.6938	-1	-1	-1	1459273800
585	2016-03-30	2	0	-1	31.697	-1	-1	-1	1459274400
586	2016-03-30	2	10	-1	31.7017	-1	-1	-1	1459275000
587	2016-03-30	2	20	-1	31.701	-1	-1	-1	1459275600
588	2016-03-30	2	30	-1	31.6986	-1	-1	-1	1459276200
589	2016-03-30	2	40	-1	31.6984	-1	-1	-1	1459276800
590	2016-03-30	2	50	-1	31.6998	-1	-1	-1	1459277400
591	2016-03-30	3	0	-1	31.7021	-1	-1	-1	1459278000
592	2016-03-30	3	10	-1	31.7009	-1	-1	-1	1459278600
593	2016-03-30	3	20	-1	31.7015	-1	-1	-1	1459279200
594	2016-03-30	3	30	-1	31.7021	-1	-1	-1	1459279800
595	2016-03-30	3	40	-1	31.7011	-1	-1	-1	1459280400
596	2016-03-30	3	50	-1	31.7001	-1	-1	-1	1459281000
597	2016-03-30	4	0	-1	31.7007	-1	-1	-1	1459281600
598	2016-03-30	4	10	-1	31.6997	-1	-1	-1	1459282200
599	2016-03-30	4	20	-1	31.7215	-1	-1	-1	1459282800
600	2016-03-30	4	30	-1	31.7207	-1	-1	-1	1459283400
601	2016-03-30	4	40	-1	31.7104	-1	-1	-1	1459284000
602	2016-03-30	4	50	-1	31.6997	-1	-1	-1	1459284600
603	2016-03-30	5	0	-1	31.6999	-1	-1	-1	1459285200
604	2016-03-30	5	10	-1	31.7025	-1	-1	-1	1459285800
605	2016-03-30	5	20	-1	31.6951	-1	-1	-1	1459286400
606	2016-03-30	5	30	-1	31.7061	-1	-1	-1	1459287000
607	2016-03-30	5	40	-1	31.6998	-1	-1	-1	1459287600
608	2016-03-30	5	50	-1	31.7022	-1	-1	-1	1459288200
609	2016-03-30	6	0	-1	31.7013	-1	-1	-1	1459288800
610	2016-03-30	6	10	-1	31.7038	-1	-1	-1	1459289400
611	2016-03-30	6	20	-1	31.7021	-1	-1	-1	1459290000
612	2016-03-30	6	30	-1	31.7035	-1	-1	-1	1459290600
613	2016-03-30	6	40	-1	31.7008	-1	-1	-1	1459291200
614	2016-03-30	6	50	-1	31.7027	-1	-1	-1	1459291800
615	2016-03-30	7	0	-1	31.7053	-1	-1	-1	1459292400
616	2016-03-30	7	10	-1	31.7059	-1	-1	-1	1459293000
617	2016-03-30	7	20	-1	31.7062	-1	-1	-1	1459293600
618	2016-03-30	7	30	-1	31.705	-1	-1	-1	1459294200
619	2016-03-30	7	40	-1	31.7027	-1	-1	-1	1459294800
620	2016-03-30	7	50	-1	31.7024	-1	-1	-1	1459295400
621	2016-03-30	8	0	-1	31.7039	-1	-1	-1	1459296000
622	2016-03-30	8	10	-1	31.7037	-1	-1	-1	1459296600
623	2016-03-30	8	20	-1	31.705	-1	-1	-1	1459297200
624	2016-03-30	8	30	-1	31.7048	-1	-1	-1	1459297800
625	2016-03-30	8	40	-1	31.7052	-1	-1	-1	1459298400
626	2016-03-30	8	50	-1	31.704	-1	-1	-1	1459299000
627	2016-03-30	9	0	-1	31.7056	-1	-1	-1	1459299600
628	2016-03-30	9	10	-1	31.7028	-1	-1	-1	1459300200
629	2016-03-30	9	20	-1	31.7047	-1	-1	-1	1459300800
630	2016-03-30	9	30	-1	31.7022	-1	-1	-1	1459301400
631	2016-03-30	9	40	-1	31.702	-1	-1	-1	1459302000
632	2016-03-30	9	50	-1	31.7015	-1	-1	-1	1459302600
633	2016-03-30	10	0	-1	31.6984	-1	-1	-1	1459303200
634	2016-03-30	10	10	-1	31.6977	-1	-1	-1	1459303800
635	2016-03-30	10	20	-1	31.6973	-1	-1	-1	1459304400
636	2016-03-30	10	30	-1	31.6974	-1	-1	-1	1459305000
637	2016-03-30	10	40	-1	31.6993	-1	-1	-1	1459305600
638	2016-03-30	10	50	-1	31.6933	-1	-1	-1	1459306200
639	2016-03-30	11	0	-1	31.6985	-1	-1	-1	1459306800
640	2016-03-30	11	10	-1	31.6992	-1	-1	-1	1459307400
641	2016-03-30	11	20	-1	31.7038	-1	-1	-1	1459308000
642	2016-03-30	11	30	-1	31.7047	-1	-1	-1	1459308600
643	2016-03-30	11	40	-1	31.7063	-1	-1	-1	1459309200
644	2016-03-30	11	50	-1	31.6973	-1	-1	-1	1459309800
645	2016-03-30	12	0	-1	31.6976	-1	-1	-1	1459310400
646	2016-03-30	12	10	-1	31.6985	-1	-1	-1	1459311000
647	2016-03-30	12	20	-1	31.7007	-1	-1	-1	1459311600
648	2016-03-30	12	30	-1	31.7007	-1	-1	-1	1459312200
649	2016-03-30	12	40	-1	31.6931	-1	-1	-1	1459312800
650	2016-03-30	12	50	-1	31.6992	-1	-1	-1	1459313400
651	2016-03-30	13	0	-1	31.6992	-1	-1	-1	1459314000
652	2016-03-30	13	10	-1	31.6998	-1	-1	-1	1459314600
653	2016-03-30	13	20	-1	31.7016	-1	-1	-1	1459315200
654	2016-03-30	13	30	-1	31.6996	-1	-1	-1	1459315800
655	2016-03-30	13	40	-1	31.7012	-1	-1	-1	1459316400
656	2016-03-30	13	50	-1	31.701	-1	-1	-1	1459317000
657	2016-03-30	14	0	-1	31.699	-1	-1	-1	1459317600
658	2016-03-30	14	10	-1	31.7005	-1	-1	-1	1459318200
659	2016-03-30	14	20	-1	31.6984	-1	-1	-1	1459318800
660	2016-03-30	14	30	-1	31.6987	-1	-1	-1	1459319400
661	2016-03-30	14	40	-1	31.6981	-1	-1	-1	1459320000
662	2016-03-30	14	50	-1	31.6999	-1	-1	-1	1459320600
663	2016-03-30	15	0	-1	31.6981	-1	-1	-1	1459321200
664	2016-03-30	15	10	-1	31.6991	-1	-1	-1	1459321800
665	2016-03-30	15	20	-1	31.6982	-1	-1	-1	1459322400
666	2016-03-30	15	30	-1	31.6999	-1	-1	-1	1459323000
667	2016-03-30	15	40	-1	31.7022	-1	-1	-1	1459323600
668	2016-03-30	15	50	-1	31.701	-1	-1	-1	1459324200
669	2016-03-30	16	0	-1	31.701	-1	-1	-1	1459324800
670	2016-03-30	16	10	-1	31.7035	-1	-1	-1	1459325400
671	2016-03-30	16	20	-1	31.7033	-1	-1	-1	1459326000
672	2016-03-30	16	30	-1	31.7023	-1	-1	-1	1459326600
673	2016-03-30	16	40	-1	31.702	-1	-1	-1	1459327200
674	2016-03-30	16	50	-1	31.703	-1	-1	-1	1459327800
675	2016-03-30	17	0	-1	31.7065	-1	-1	-1	1459328400
676	2016-03-30	17	10	-1	31.7022	-1	-1	-1	1459329000
677	2016-03-30	17	20	-1	31.7019	-1	-1	-1	1459329600
678	2016-03-30	17	30	-1	31.7031	-1	-1	-1	1459330200
679	2016-03-30	17	40	-1	31.7026	-1	-1	-1	1459330800
680	2016-03-30	17	50	-1	31.7004	-1	-1	-1	1459331400
681	2016-03-30	18	0	-1	31.7002	-1	-1	-1	1459332000
682	2016-03-30	18	10	-1	31.7008	-1	-1	-1	1459332600
683	2016-03-30	18	20	-1	31.7008	-1	-1	-1	1459333200
684	2016-03-30	18	30	-1	31.7023	-1	-1	-1	1459333800
685	2016-03-30	18	40	-1	31.7036	-1	-1	-1	1459334400
686	2016-03-30	18	50	-1	31.705	-1	-1	-1	1459335000
687	2016-03-30	19	0	-1	31.7049	-1	-1	-1	1459335600
688	2016-03-30	19	10	-1	31.7037	-1	-1	-1	1459336200
689	2016-03-30	19	20	-1	31.7045	-1	-1	-1	1459336800
690	2016-03-30	19	30	-1	31.7054	-1	-1	-1	1459337400
691	2016-03-30	19	40	-1	31.7063	-1	-1	-1	1459338000
692	2016-03-30	19	50	-1	31.7062	-1	-1	-1	1459338600
693	2016-03-30	20	0	-1	31.7051	-1	-1	-1	1459339200
694	2016-03-30	20	10	-1	31.7091	-1	-1	-1	1459339800
695	2016-03-30	20	20	-1	31.7059	-1	-1	-1	1459340400
696	2016-03-30	20	30	-1	31.7045	-1	-1	-1	1459341000
697	2016-03-30	20	40	-1	31.7056	-1	-1	-1	1459341600
698	2016-03-30	20	50	-1	31.7072	-1	-1	-1	1459342200
699	2016-03-30	21	0	-1	31.7059	-1	-1	-1	1459342800
700	2016-03-30	21	10	-1	31.7066	-1	-1	-1	1459343400
701	2016-03-30	21	20	-1	31.7064	-1	-1	-1	1459344000
702	2016-03-30	21	30	-1	31.711	-1	-1	-1	1459344600
703	2016-03-30	21	40	-1	31.7094	-1	-1	-1	1459345200
704	2016-03-30	21	50	-1	31.7097	-1	-1	-1	1459345800
705	2016-03-30	22	0	-1	31.7075	-1	-1	-1	1459346400
706	2016-03-30	22	10	-1	31.7123	-1	-1	-1	1459347000
707	2016-03-30	22	20	-1	31.7122	-1	-1	-1	1459347600
708	2016-03-30	22	30	-1	31.7113	-1	-1	-1	1459348200
709	2016-03-30	22	40	-1	31.7117	-1	-1	-1	1459348800
710	2016-03-30	22	50	-1	31.7115	-1	-1	-1	1459349400
711	2016-03-30	23	0	-1	31.7094	-1	-1	-1	1459350000
712	2016-03-30	23	10	-1	31.7089	-1	-1	-1	1459350600
713	2016-03-30	23	20	-1	31.7075	-1	-1	-1	1459351200
714	2016-03-30	23	30	-1	31.7077	-1	-1	-1	1459351800
715	2016-03-30	23	40	-1	31.7097	-1	-1	-1	1459352400
716	2016-04-09	0	0	-1	-1	8.137	-1	-1	1460131200
717	2016-04-09	0	10	-1	-1	8.446	-1	-1	1460131800
718	2016-04-09	0	20	-1	-1	8.448	-1	-1	1460132400
719	2016-04-09	0	30	-1	-1	8.691	-1	-1	1460133000
720	2016-04-09	0	40	-1	-1	8.949	-1	-1	1460133600
721	2016-04-09	0	50	-1	-1	9.207	-1	-1	1460134200
722	2016-04-09	1	0	-1	-1	9.189	-1	-1	1460134800
723	2016-04-09	1	10	-1	-1	9.517	-1	-1	1460135400
724	2016-04-09	1	20	-1	-1	9.558	-1	-1	1460136000
725	2016-04-09	1	30	-1	-1	9.671	-1	-1	1460136600
726	2016-04-09	1	40	-1	-1	9.76	-1	-1	1460137200
727	2016-04-09	1	50	-1	-1	10.03	-1	-1	1460137800
728	2016-04-09	2	0	-1	-1	9.81	-1	-1	1460138400
729	2016-04-09	2	10	-1	-1	10.293	-1	-1	1460139000
730	2016-04-09	2	20	-1	-1	10.129	-1	-1	1460139600
731	2016-04-09	2	30	-1	-1	10.241	-1	-1	1460140200
732	2016-04-09	2	40	-1	-1	10.438	-1	-1	1460140800
733	2016-04-09	2	50	-1	-1	10.387	-1	-1	1460141400
734	2016-04-09	3	0	-1	-1	10.469	-1	-1	1460142000
735	2016-04-09	3	10	-1	-1	10.3	-1	-1	1460142600
736	2016-04-09	3	20	-1	-1	10.482	-1	-1	1460143200
737	2016-04-09	3	30	-1	-1	10.493	-1	-1	1460143800
738	2016-04-09	3	40	-1	-1	10.394	-1	-1	1460144400
739	2016-04-09	3	50	-1	-1	10.27	-1	-1	1460145000
740	2016-04-09	4	0	-1	-1	10.457	-1	-1	1460145600
741	2016-04-09	4	10	-1	-1	10.331	-1	-1	1460146200
742	2016-04-09	4	20	-1	-1	10.286	-1	-1	1460146800
743	2016-04-09	4	30	-1	-1	10.231	-1	-1	1460147400
744	2016-04-09	4	40	-1	-1	10.404	-1	-1	1460148000
745	2016-04-09	4	50	-1	-1	9.935	-1	-1	1460148600
746	2016-04-09	5	0	-1	-1	10.004	-1	-1	1460149200
747	2016-04-09	5	10	-1	-1	9.984	-1	-1	1460149800
748	2016-04-09	5	20	-1	-1	9.955	-1	-1	1460150400
749	2016-04-09	5	30	-1	-1	9.73	-1	-1	1460151000
750	2016-04-09	5	40	-1	-1	9.563	-1	-1	1460151600
751	2016-04-09	5	50	-1	-1	9.726	-1	-1	1460152200
752	2016-04-09	6	0	-1	-1	9.398	-1	-1	1460152800
753	2016-04-09	6	10	-1	-1	9.483	-1	-1	1460153400
754	2016-04-09	6	20	-1	-1	9.261	-1	-1	1460154000
755	2016-04-09	6	30	-1	-1	9.198	-1	-1	1460154600
756	2016-04-09	6	40	-1	-1	8.79	-1	-1	1460155200
757	2016-04-09	6	50	-1	-1	8.601	-1	-1	1460155800
758	2016-04-09	7	0	-1	-1	8.315	-1	-1	1460156400
759	2016-04-09	7	10	-1	-1	8.471	-1	-1	1460157000
760	2016-04-09	7	20	-1	-1	8.397	-1	-1	1460157600
761	2016-04-09	7	30	-1	-1	8.077	-1	-1	1460158200
762	2016-04-09	7	40	-1	-1	8.232	-1	-1	1460158800
763	2016-04-09	7	50	-1	-1	8.069	-1	-1	1460159400
764	2016-04-09	8	0	-1	-1	7.953	-1	-1	1460160000
765	2016-04-09	8	10	-1	-1	7.787	-1	-1	1460160600
766	2016-04-09	8	20	-1	-1	7.828	-1	-1	1460161200
767	2016-04-09	8	30	-1	-1	7.678	-1	-1	1460161800
768	2016-04-09	8	40	-1	-1	7.685	-1	-1	1460162400
769	2016-04-09	8	50	-1	-1	7.537	-1	-1	1460163000
770	2016-04-09	9	0	-1	-1	7.662	-1	-1	1460163600
771	2016-04-09	9	10	-1	-1	7.526	-1	-1	1460164200
772	2016-04-09	9	20	-1	-1	7.206	-1	-1	1460164800
773	2016-04-09	9	30	-1	-1	7.158	-1	-1	1460165400
774	2016-04-09	9	40	-1	-1	7.239	-1	-1	1460166000
775	2016-04-09	9	50	-1	-1	7.385	-1	-1	1460166600
776	2016-04-09	10	0	-1	-1	7.345	-1	-1	1460167200
777	2016-04-09	10	10	-1	-1	7.402	-1	-1	1460167800
778	2016-04-09	10	20	-1	-1	7.355	-1	-1	1460168400
779	2016-04-09	10	30	-1	-1	7.56	-1	-1	1460169000
780	2016-04-09	10	40	-1	-1	7.412	-1	-1	1460169600
781	2016-04-09	10	50	-1	-1	7.501	-1	-1	1460170200
782	2016-04-09	11	0	-1	-1	7.627	-1	-1	1460170800
783	2016-04-09	11	10	-1	-1	7.651	-1	-1	1460171400
784	2016-04-09	11	20	-1	-1	7.678	-1	-1	1460172000
785	2016-04-09	11	30	-1	-1	7.984	-1	-1	1460172600
786	2016-04-09	11	40	-1	-1	8.201	-1	-1	1460173200
787	2016-04-09	11	50	-1	-1	8.411	-1	-1	1460173800
788	2016-04-09	12	0	-1	-1	8.531	-1	-1	1460174400
789	2016-04-09	12	10	-1	-1	8.779	-1	-1	1460175000
790	2016-04-09	12	20	-1	-1	8.807	-1	-1	1460175600
791	2016-04-09	12	30	-1	-1	8.926	-1	-1	1460176200
792	2016-04-09	12	40	-1	-1	8.957	-1	-1	1460176800
793	2016-04-09	12	50	-1	-1	8.969	-1	-1	1460177400
794	2016-04-09	13	0	-1	-1	9.271	-1	-1	1460178000
795	2016-04-09	13	10	-1	-1	9.35	-1	-1	1460178600
796	2016-04-09	13	20	-1	-1	9.866	-1	-1	1460179200
797	2016-04-09	13	30	-1	-1	9.499	-1	-1	1460179800
798	2016-04-09	13	40	-1	-1	9.793	-1	-1	1460180400
799	2016-04-09	13	50	-1	-1	9.928	-1	-1	1460181000
800	2016-04-09	14	0	-1	-1	10.072	-1	-1	1460181600
801	2016-04-09	14	10	-1	-1	10.151	-1	-1	1460182200
802	2016-04-09	14	20	-1	-1	10.204	-1	-1	1460182800
803	2016-04-09	14	30	-1	-1	10.21	-1	-1	1460183400
804	2016-04-09	14	40	-1	-1	10.137	-1	-1	1460184000
805	2016-04-09	14	50	-1	-1	10.151	-1	-1	1460184600
806	2016-04-09	15	0	-1	-1	10.149	-1	-1	1460185200
807	2016-04-09	15	10	-1	-1	10.226	-1	-1	1460185800
808	2016-04-09	15	30	-1	-1	10.236	-1	-1	1460187000
809	2016-04-09	15	40	-1	-1	10.348	-1	-1	1460187600
810	2016-04-09	15	50	-1	-1	10.164	-1	-1	1460188200
811	2016-04-09	16	0	-1	-1	10.173	-1	-1	1460188800
812	2016-04-09	16	10	-1	-1	10.109	-1	-1	1460189400
813	2016-04-09	16	20	-1	-1	10.2	-1	-1	1460190000
814	2016-04-09	16	30	-1	-1	10.003	-1	-1	1460190600
815	2016-04-09	16	40	-1	-1	10.303	-1	-1	1460191200
816	2016-04-09	16	50	-1	-1	10.004	-1	-1	1460191800
817	2016-04-09	17	0	-1	-1	9.823	-1	-1	1460192400
818	2016-04-09	17	10	-1	-1	9.697	-1	-1	1460193000
819	2016-04-09	17	20	-1	-1	9.445	-1	-1	1460193600
820	2016-04-09	17	30	-1	-1	9.585	-1	-1	1460194200
821	2016-04-09	17	40	-1	-1	9.453	-1	-1	1460194800
822	2016-04-09	17	50	-1	-1	9.124	-1	-1	1460195400
823	2016-04-09	18	0	-1	-1	9.304	-1	-1	1460196000
824	2016-04-09	18	10	-1	-1	9.039	-1	-1	1460196600
825	2016-04-09	18	20	-1	-1	8.804	-1	-1	1460197200
826	2016-04-09	18	30	-1	-1	8.541	-1	-1	1460197800
827	2016-04-09	18	40	-1	-1	8.823	-1	-1	1460198400
828	2016-04-09	18	50	-1	-1	8.437	-1	-1	1460199000
829	2016-04-09	19	0	-1	-1	8.419	-1	-1	1460199600
830	2016-04-09	19	10	-1	-1	8.119	-1	-1	1460200200
831	2016-04-09	19	20	-1	-1	8.012	-1	-1	1460200800
832	2016-04-09	19	30	-1	-1	7.865	-1	-1	1460201400
833	2016-04-09	19	40	-1	-1	7.691	-1	-1	1460202000
834	2016-04-09	19	50	-1	-1	7.609	-1	-1	1460202600
835	2016-04-09	20	0	-1	-1	7.535	-1	-1	1460203200
836	2016-04-09	20	10	-1	-1	7.026	-1	-1	1460203800
837	2016-04-09	20	20	-1	-1	7.14	-1	-1	1460204400
838	2016-04-09	20	30	-1	-1	7.03	-1	-1	1460205000
839	2016-04-09	20	40	-1	-1	7.142	-1	-1	1460205600
840	2016-04-09	20	50	-1	-1	6.758	-1	-1	1460206200
841	2016-04-09	21	0	-1	-1	6.764	-1	-1	1460206800
842	2016-04-09	21	10	-1	-1	6.747	-1	-1	1460207400
843	2016-04-09	21	20	-1	-1	6.501	-1	-1	1460208000
844	2016-04-09	21	30	-1	-1	6.423	-1	-1	1460208600
845	2016-04-09	21	40	-1	-1	6.772	-1	-1	1460209200
846	2016-04-09	21	50	-1	-1	6.582	-1	-1	1460209800
847	2016-04-09	22	0	-1	-1	6.454	-1	-1	1460210400
848	2016-04-09	22	10	-1	-1	6.374	-1	-1	1460211000
849	2016-04-09	22	20	-1	-1	6.338	-1	-1	1460211600
850	2016-04-09	22	30	-1	-1	6.219	-1	-1	1460212200
851	2016-04-09	22	40	-1	-1	6.278	-1	-1	1460212800
852	2016-04-09	22	50	-1	-1	6.406	-1	-1	1460213400
853	2016-04-09	23	0	-1	-1	6.337	-1	-1	1460214000
854	2016-04-09	23	10	-1	-1	6.745	-1	-1	1460214600
855	2016-04-09	23	20	-1	-1	6.76	-1	-1	1460215200
856	2016-04-09	23	30	-1	-1	6.49	-1	-1	1460215800
857	2016-04-09	23	40	-1	-1	6.827	-1	-1	1460216400
858	2016-04-09	23	50	-1	-1	6.952	-1	-1	1460217000
859	2016-04-18	0	0	-1	-1	7.224	-1	-1	1460908800
860	2016-04-18	0	10	-1	-1	7.387	-1	-1	1460909400
861	2016-04-18	0	20	-1	-1	7.144	-1	-1	1460910000
862	2016-04-18	0	30	-1	-1	7.437	-1	-1	1460910600
863	2016-04-18	0	40	-1	-1	7.849	-1	-1	1460911200
864	2016-04-18	0	50	-1	-1	8	-1	-1	1460911800
865	2016-04-18	1	0	-1	-1	7.974	-1	-1	1460912400
866	2016-04-18	1	10	-1	-1	8.255	-1	-1	1460913000
867	2016-04-18	1	20	-1	-1	8.509	-1	-1	1460913600
868	2016-04-18	1	30	-1	-1	8.774	-1	-1	1460914200
869	2016-04-18	1	40	-1	-1	8.962	-1	-1	1460914800
870	2016-04-18	1	50	-1	-1	8.835	-1	-1	1460915400
871	2016-04-18	2	0	-1	-1	9.311	-1	-1	1460916000
872	2016-04-18	2	10	-1	-1	9.327	-1	-1	1460916600
873	2016-04-18	2	20	-1	-1	9.536	-1	-1	1460917200
874	2016-04-18	2	30	-1	-1	9.818	-1	-1	1460917800
875	2016-04-18	2	40	-1	-1	9.879	-1	-1	1460918400
876	2016-04-18	2	50	-1	-1	9.932	-1	-1	1460919000
877	2016-04-18	3	0	-1	-1	10.208	-1	-1	1460919600
878	2016-04-18	3	10	-1	-1	10.274	-1	-1	1460920200
879	2016-04-18	3	20	-1	-1	10.157	-1	-1	1460920800
880	2016-04-18	3	30	-1	-1	10.127	-1	-1	1460921400
881	2016-04-18	3	40	-1	-1	10.471	-1	-1	1460922000
882	2016-04-18	3	50	-1	-1	10.351	-1	-1	1460922600
883	2016-04-18	4	0	-1	-1	10.53	-1	-1	1460923200
884	2016-04-18	4	10	-1	-1	10.536	-1	-1	1460923800
885	2016-04-18	4	20	-1	-1	10.577	-1	-1	1460924400
886	2016-04-18	4	30	-1	-1	10.367	-1	-1	1460925000
887	2016-04-18	4	40	-1	-1	10.063	-1	-1	1460925600
888	2016-04-18	4	50	-1	-1	10.241	-1	-1	1460926200
889	2016-04-18	5	0	-1	-1	10.396	-1	-1	1460926800
890	2016-04-18	5	10	-1	-1	10.418	-1	-1	1460927400
891	2016-04-18	5	20	-1	-1	10.314	-1	-1	1460928000
892	2016-04-18	5	30	-1	-1	10.267	-1	-1	1460928600
893	2016-04-18	5	40	-1	-1	10.272	-1	-1	1460929200
894	2016-04-18	5	50	-1	-1	10.112	-1	-1	1460929800
895	2016-04-18	6	0	-1	-1	9.923	-1	-1	1460930400
896	2016-04-18	6	10	-1	-1	9.746	-1	-1	1460931000
897	2016-04-18	6	20	-1	-1	9.841	-1	-1	1460931600
898	2016-04-18	6	30	-1	-1	9.973	-1	-1	1460932200
899	2016-04-18	6	40	-1	-1	9.763	-1	-1	1460932800
900	2016-04-18	6	50	-1	-1	9.511	-1	-1	1460933400
901	2016-04-18	7	0	-1	-1	9.11	-1	-1	1460934000
902	2016-04-18	7	10	-1	-1	9.205	-1	-1	1460934600
903	2016-04-18	7	20	-1	-1	8.92	-1	-1	1460935200
904	2016-04-18	7	30	-1	-1	8.866	-1	-1	1460935800
905	2016-04-18	7	40	-1	-1	8.772	-1	-1	1460936400
906	2016-04-18	7	50	-1	-1	8.865	-1	-1	1460937000
907	2016-04-18	8	0	-1	-1	8.397	-1	-1	1460937600
908	2016-04-18	8	10	-1	-1	8.523	-1	-1	1460938200
909	2016-04-18	8	20	-1	-1	8.17	-1	-1	1460938800
910	2016-04-18	8	30	-1	-1	8.156	-1	-1	1460939400
911	2016-04-18	8	40	-1	-1	8.129	-1	-1	1460940000
912	2016-04-18	8	50	-1	-1	8.032	-1	-1	1460940600
913	2016-04-18	9	0	-1	-1	7.923	-1	-1	1460941200
914	2016-04-18	9	10	-1	-1	7.748	-1	-1	1460941800
915	2016-04-18	9	20	-1	-1	7.759	-1	-1	1460942400
916	2016-04-18	9	30	-1	-1	7.721	-1	-1	1460943000
917	2016-04-18	9	40	-1	-1	7.447	-1	-1	1460943600
918	2016-04-18	9	50	-1	-1	7.445	-1	-1	1460944200
919	2016-04-18	10	0	-1	-1	7.422	-1	-1	1460944800
920	2016-04-18	10	10	-1	-1	7.34	-1	-1	1460945400
921	2016-04-18	10	20	-1	-1	7.426	-1	-1	1460946000
922	2016-04-18	10	30	-1	-1	7.292	-1	-1	1460946600
923	2016-04-18	10	40	-1	-1	7.331	-1	-1	1460947200
924	2016-04-18	10	50	-1	-1	7.382	-1	-1	1460947800
925	2016-04-18	11	0	-1	-1	7.174	-1	-1	1460948400
926	2016-04-18	11	10	-1	-1	7.347	-1	-1	1460949000
927	2016-04-18	11	20	-1	-1	7.187	-1	-1	1460949600
928	2016-04-18	11	30	-1	-1	7.493	-1	-1	1460950200
929	2016-04-18	11	40	-1	-1	7.455	-1	-1	1460950800
930	2016-04-18	11	50	-1	-1	7.536	-1	-1	1460951400
931	2016-04-18	12	0	-1	-1	7.398	-1	-1	1460952000
932	2016-04-18	12	10	-1	-1	7.72	-1	-1	1460952600
933	2016-04-18	12	30	-1	-1	7.856	-1	-1	1460953800
934	2016-04-18	12	40	-1	-1	8.095	-1	-1	1460954400
935	2016-04-18	12	50	-1	-1	8.289	-1	-1	1460955000
936	2016-04-18	13	0	-1	-1	8.437	-1	-1	1460955600
937	2016-04-18	13	10	-1	-1	8.483	-1	-1	1460956200
938	2016-04-18	13	20	-1	-1	8.724	-1	-1	1460956800
939	2016-04-18	13	30	-1	-1	8.926	-1	-1	1460957400
940	2016-04-18	13	40	-1	-1	9.036	-1	-1	1460958000
941	2016-04-18	13	50	-1	-1	9.151	-1	-1	1460958600
942	2016-04-18	14	0	-1	-1	9.46	-1	-1	1460959200
943	2016-04-18	14	10	-1	-1	9.481	-1	-1	1460959800
944	2016-04-18	14	20	-1	-1	9.787	-1	-1	1460960400
945	2016-04-18	14	30	-1	-1	9.876	-1	-1	1460961000
946	2016-04-18	14	40	-1	-1	9.897	-1	-1	1460961600
947	2016-04-18	14	50	-1	-1	10.323	-1	-1	1460962200
948	2016-04-18	15	10	-1	-1	10.197	-1	-1	1460963400
949	2016-04-18	15	20	-1	-1	10.239	-1	-1	1460964000
950	2016-04-18	15	30	-1	-1	10.335	-1	-1	1460964600
951	2016-04-18	15	40	-1	-1	10.339	-1	-1	1460965200
952	2016-04-18	15	50	-1	-1	10.431	-1	-1	1460965800
953	2016-04-18	16	0	-1	-1	10.415	-1	-1	1460966400
954	2016-04-18	16	10	-1	-1	10.415	-1	-1	1460967000
955	2016-04-18	16	20	-1	-1	10.623	-1	-1	1460967600
956	2016-04-18	16	30	-1	-1	10.431	-1	-1	1460968200
957	2016-04-18	16	40	-1	-1	10.333	-1	-1	1460968800
958	2016-04-18	16	50	-1	-1	10.298	-1	-1	1460969400
959	2016-04-18	17	0	-1	-1	10.221	-1	-1	1460970000
960	2016-04-18	17	10	-1	-1	10.361	-1	-1	1460970600
961	2016-04-18	17	20	-1	-1	10.27	-1	-1	1460971200
962	2016-04-18	17	30	-1	-1	10.303	-1	-1	1460971800
963	2016-04-18	17	40	-1	-1	10.066	-1	-1	1460972400
964	2016-04-18	17	50	-1	-1	9.888	-1	-1	1460973000
965	2016-04-18	18	0	-1	-1	9.813	-1	-1	1460973600
966	2016-04-18	18	10	-1	-1	9.833	-1	-1	1460974200
967	2016-04-18	18	20	-1	-1	9.496	-1	-1	1460974800
968	2016-04-18	18	30	-1	-1	9.409	-1	-1	1460975400
969	2016-04-18	18	40	-1	-1	9.477	-1	-1	1460976000
970	2016-04-18	18	50	-1	-1	9.273	-1	-1	1460976600
971	2016-04-18	19	0	-1	-1	9.188	-1	-1	1460977200
972	2016-04-18	19	10	-1	-1	8.867	-1	-1	1460977800
973	2016-04-18	19	20	-1	-1	8.654	-1	-1	1460978400
974	2016-04-18	19	30	-1	-1	8.507	-1	-1	1460979000
975	2016-04-18	19	40	-1	-1	8.412	-1	-1	1460979600
976	2016-04-18	19	50	-1	-1	8.241	-1	-1	1460980200
977	2016-04-18	20	0	-1	-1	8.221	-1	-1	1460980800
978	2016-04-18	20	10	-1	-1	8.001	-1	-1	1460981400
979	2016-04-18	20	20	-1	-1	7.966	-1	-1	1460982000
980	2016-04-18	20	30	-1	-1	7.831	-1	-1	1460982600
981	2016-04-18	20	40	-1	-1	7.557	-1	-1	1460983200
982	2016-04-18	20	50	-1	-1	7.163	-1	-1	1460983800
983	2016-04-18	21	0	-1	-1	7.285	-1	-1	1460984400
984	2016-04-18	21	10	-1	-1	6.989	-1	-1	1460985000
985	2016-04-18	21	20	-1	-1	6.978	-1	-1	1460985600
986	2016-04-18	21	30	-1	-1	6.832	-1	-1	1460986200
987	2016-04-18	21	40	-1	-1	6.501	-1	-1	1460986800
988	2016-04-18	21	50	-1	-1	6.661	-1	-1	1460987400
989	2016-04-18	22	0	-1	-1	6.572	-1	-1	1460988000
990	2016-04-18	22	10	-1	-1	6.624	-1	-1	1460988600
991	2016-04-18	22	20	-1	-1	6.327	-1	-1	1460989200
992	2016-04-18	22	30	-1	-1	6.434	-1	-1	1460989800
993	2016-04-18	22	40	-1	-1	6.219	-1	-1	1460990400
994	2016-04-18	22	50	-1	-1	6.312	-1	-1	1460991000
995	2016-04-18	23	0	-1	-1	5.953	-1	-1	1460991600
996	2016-04-18	23	10	-1	-1	6.304	-1	-1	1460992200
997	2016-04-18	23	20	-1	-1	6.036	-1	-1	1460992800
998	2016-04-18	23	30	-1	-1	6.212	-1	-1	1460993400
999	2016-04-18	23	40	-1	-1	6.152	-1	-1	1460994000
1000	2016-04-18	23	50	-1	-1	6.178	-1	-1	1460994600
1001	2016-05-25	0	0	5.993	-1	-1	-1	-1	1464105600
1002	2016-05-25	0	10	5.9993	-1	-1	-1	-1	1464106200
1003	2016-05-25	0	20	6.0051	-1	-1	-1	-1	1464106800
1004	2016-05-25	0	30	6.0129	-1	-1	-1	-1	1464107400
1005	2016-05-25	0	40	6.0186	-1	-1	-1	-1	1464108000
1006	2016-05-25	0	50	6.0199	-1	-1	-1	-1	1464108600
1007	2016-05-25	1	0	6.0249	-1	-1	-1	-1	1464109200
1008	2016-05-25	1	10	6.0312	-1	-1	-1	-1	1464109800
1009	2016-05-25	1	20	6.0378	-1	-1	-1	-1	1464110400
1010	2016-05-25	1	30	6.0467	-1	-1	-1	-1	1464111000
1011	2016-05-25	1	40	6.0549	-1	-1	-1	-1	1464111600
1012	2016-05-25	1	50	6.0652	-1	-1	-1	-1	1464112200
1013	2016-05-25	2	0	6.0734	-1	-1	-1	-1	1464112800
1014	2016-05-25	2	10	6.0776	-1	-1	-1	-1	1464113400
1015	2016-05-25	2	20	6.0789	-1	-1	-1	-1	1464114000
1016	2016-05-25	2	30	6.081	-1	-1	-1	-1	1464114600
1017	2016-05-25	2	40	6.0808	-1	-1	-1	-1	1464115200
1018	2016-05-25	2	50	6.0833	-1	-1	-1	-1	1464115800
1019	2016-05-25	3	0	6.087	-1	-1	-1	-1	1464116400
1020	2016-05-25	3	10	6.0884	-1	-1	-1	-1	1464117000
1021	2016-05-25	3	20	6.0909	-1	-1	-1	-1	1464117600
1022	2016-05-25	3	30	6.0968	-1	-1	-1	-1	1464118200
1023	2016-05-25	3	40	6.0989	-1	-1	-1	-1	1464118800
1024	2016-05-25	3	50	6.0985	-1	-1	-1	-1	1464119400
1025	2016-05-25	4	0	6.0961	-1	-1	-1	-1	1464120000
1026	2016-05-25	4	10	6.0918	-1	-1	-1	-1	1464120600
1027	2016-05-25	4	20	6.0923	-1	-1	-1	-1	1464121200
1028	2016-05-25	4	30	6.0926	-1	-1	-1	-1	1464121800
1029	2016-05-25	4	40	6.0951	-1	-1	-1	-1	1464122400
1030	2016-05-25	4	50	6.0952	-1	-1	-1	-1	1464123000
1031	2016-05-25	5	0	6.0899	-1	-1	-1	-1	1464123600
1032	2016-05-25	5	10	6.0788	-1	-1	-1	-1	1464124200
1033	2016-05-25	5	20	6.0742	-1	-1	-1	-1	1464124800
1034	2016-05-25	5	30	6.0761	-1	-1	-1	-1	1464125400
1035	2016-05-25	5	40	6.0712	-1	-1	-1	-1	1464126000
1036	2016-05-25	5	50	6.0671	-1	-1	-1	-1	1464126600
1037	2016-05-25	6	0	6.0585	-1	-1	-1	-1	1464127200
1038	2016-05-25	6	10	6.0536	-1	-1	-1	-1	1464127800
1039	2016-05-25	6	20	6.0342	-1	-1	-1	-1	1464128400
1040	2016-05-25	6	30	6.0172	-1	-1	-1	-1	1464129000
1041	2016-05-25	6	40	5.9907	-1	-1	-1	-1	1464129600
1042	2016-05-25	6	50	5.9813	-1	-1	-1	-1	1464130200
1043	2016-05-25	7	0	5.9696	-1	-1	-1	-1	1464130800
1044	2016-05-25	7	10	5.9594	-1	-1	-1	-1	1464131400
1045	2016-05-25	7	20	5.9592	-1	-1	-1	-1	1464132000
1046	2016-05-25	7	30	5.9524	-1	-1	-1	-1	1464132600
1047	2016-05-25	7	40	5.942	-1	-1	-1	-1	1464133200
1048	2016-05-25	7	50	5.932	-1	-1	-1	-1	1464133800
1049	2016-05-25	8	0	5.9206	-1	-1	-1	-1	1464134400
1050	2016-05-25	8	10	5.9067	-1	-1	-1	-1	1464135000
1051	2016-05-25	8	20	5.9022	-1	-1	-1	-1	1464135600
1052	2016-05-25	8	30	5.9022	-1	-1	-1	-1	1464136200
1053	2016-05-25	8	40	5.9069	-1	-1	-1	-1	1464136800
1054	2016-05-25	8	50	5.9123	-1	-1	-1	-1	1464137400
1055	2016-05-25	9	0	5.9067	-1	-1	-1	-1	1464138000
1056	2016-05-25	9	10	5.9043	-1	-1	-1	-1	1464138600
1057	2016-05-25	9	20	5.9024	-1	-1	-1	-1	1464139200
1058	2016-05-25	9	30	5.9064	-1	-1	-1	-1	1464139800
1059	2016-05-25	9	40	5.9113	-1	-1	-1	-1	1464140400
1060	2016-05-25	9	50	5.9198	-1	-1	-1	-1	1464141000
1061	2016-05-25	10	0	5.9576	-1	-1	-1	-1	1464141600
1062	2016-05-25	10	10	5.9696	-1	-1	-1	-1	1464142200
1063	2016-05-25	10	20	5.9662	-1	-1	-1	-1	1464142800
1064	2016-05-25	10	30	5.9646	-1	-1	-1	-1	1464143400
1065	2016-05-25	10	40	5.984	-1	-1	-1	-1	1464144000
1066	2016-05-25	10	50	5.9884	-1	-1	-1	-1	1464144600
1067	2016-05-25	11	0	5.9809	-1	-1	-1	-1	1464145200
1068	2016-05-25	11	10	5.9818	-1	-1	-1	-1	1464145800
1069	2016-05-25	11	20	5.9827	-1	-1	-1	-1	1464146400
1070	2016-05-25	11	30	5.9829	-1	-1	-1	-1	1464147000
1071	2016-05-25	11	40	5.9853	-1	-1	-1	-1	1464147600
1072	2016-05-25	11	50	5.9888	-1	-1	-1	-1	1464148200
1073	2016-05-25	12	0	5.9946	-1	-1	-1	-1	1464148800
1074	2016-05-25	12	10	6.0065	-1	-1	-1	-1	1464149400
1075	2016-05-25	12	20	6.0317	-1	-1	-1	-1	1464150000
1076	2016-05-25	12	30	6.0616	-1	-1	-1	-1	1464150600
1077	2016-05-25	12	40	6.0886	-1	-1	-1	-1	1464151200
1078	2016-05-25	12	50	6.1127	-1	-1	-1	-1	1464151800
1079	2016-05-25	13	0	6.1349	-1	-1	-1	-1	1464152400
1080	2016-05-25	13	10	6.1538	-1	-1	-1	-1	1464153000
1081	2016-05-25	13	20	6.1639	-1	-1	-1	-1	1464153600
1082	2016-05-25	13	30	6.1715	-1	-1	-1	-1	1464154200
1083	2016-05-25	13	40	6.1811	-1	-1	-1	-1	1464154800
1084	2016-05-25	13	50	6.1963	-1	-1	-1	-1	1464155400
1085	2016-05-25	14	0	6.1979	-1	-1	-1	-1	1464156000
1086	2016-05-25	14	10	6.1728	-1	-1	-1	-1	1464156600
1087	2016-05-25	14	20	6.1317	-1	-1	-1	-1	1464157200
1088	2016-05-25	14	30	6.1017	-1	-1	-1	-1	1464157800
1089	2016-05-25	14	40	6.0763	-1	-1	-1	-1	1464158400
1090	2016-05-25	14	50	6.0654	-1	-1	-1	-1	1464159000
1091	2016-05-25	15	0	6.0648	-1	-1	-1	-1	1464159600
1092	2016-05-25	15	10	6.0716	-1	-1	-1	-1	1464160200
1093	2016-05-25	15	20	6.0804	-1	-1	-1	-1	1464160800
1094	2016-05-25	15	30	6.0927	-1	-1	-1	-1	1464161400
1095	2016-05-25	15	40	6.1099	-1	-1	-1	-1	1464162000
1096	2016-05-25	15	50	6.1142	-1	-1	-1	-1	1464162600
1097	2016-05-25	16	0	6.11	-1	-1	-1	-1	1464163200
1098	2016-05-25	16	10	6.1252	-1	-1	-1	-1	1464163800
1099	2016-05-25	16	20	6.1197	-1	-1	-1	-1	1464164400
1100	2016-05-25	16	30	6.1274	-1	-1	-1	-1	1464165000
1101	2016-05-25	16	40	6.1428	-1	-1	-1	-1	1464165600
1102	2016-05-25	16	50	6.1518	-1	-1	-1	-1	1464166200
1103	2016-05-25	17	0	6.1568	-1	-1	-1	-1	1464166800
1104	2016-05-25	17	10	6.1671	-1	-1	-1	-1	1464167400
1105	2016-05-25	17	20	6.1878	-1	-1	-1	-1	1464168000
1106	2016-05-25	17	30	6.1936	-1	-1	-1	-1	1464168600
1107	2016-05-25	17	40	6.1879	-1	-1	-1	-1	1464169200
1108	2016-05-25	17	50	6.1662	-1	-1	-1	-1	1464169800
1109	2016-05-25	18	0	6.1596	-1	-1	-1	-1	1464170400
1110	2016-05-25	18	10	6.1675	-1	-1	-1	-1	1464171000
1111	2016-05-25	18	20	6.1749	-1	-1	-1	-1	1464171600
1112	2016-05-25	18	30	6.1822	-1	-1	-1	-1	1464172200
1113	2016-05-25	18	40	6.1685	-1	-1	-1	-1	1464172800
1114	2016-05-25	18	50	6.1341	-1	-1	-1	-1	1464173400
1115	2016-05-25	19	0	6.1032	-1	-1	-1	-1	1464174000
1116	2016-05-25	19	10	6.0703	-1	-1	-1	-1	1464174600
1117	2016-05-25	19	20	6.0555	-1	-1	-1	-1	1464175200
1118	2016-05-25	19	30	6.0316	-1	-1	-1	-1	1464175800
1119	2016-05-25	19	40	6.0128	-1	-1	-1	-1	1464176400
1120	2016-05-25	19	50	6.0057	-1	-1	-1	-1	1464177000
1121	2016-05-25	20	0	5.9993	-1	-1	-1	-1	1464177600
1122	2016-05-25	20	10	5.9833	-1	-1	-1	-1	1464178200
1123	2016-05-25	20	20	5.9754	-1	-1	-1	-1	1464178800
1124	2016-05-25	20	30	5.9652	-1	-1	-1	-1	1464179400
1125	2016-05-25	20	40	5.9622	-1	-1	-1	-1	1464180000
1126	2016-05-25	20	50	5.9538	-1	-1	-1	-1	1464180600
1127	2016-05-25	21	0	5.9521	-1	-1	-1	-1	1464181200
1128	2016-05-25	21	10	5.9431	-1	-1	-1	-1	1464181800
1129	2016-05-25	21	20	5.9462	-1	-1	-1	-1	1464182400
1130	2016-05-25	21	30	5.9488	-1	-1	-1	-1	1464183000
1131	2016-05-25	21	40	5.9457	-1	-1	-1	-1	1464183600
1132	2016-05-25	21	50	5.9348	-1	-1	-1	-1	1464184200
1133	2016-05-25	22	0	5.9336	-1	-1	-1	-1	1464184800
1134	2016-05-25	22	10	6.0226	-1	-1	-1	-1	1464185400
1135	2016-05-25	22	20	6.1176	-1	-1	-1	-1	1464186000
1136	2016-05-25	22	30	6.1515	-1	-1	-1	-1	1464186600
1137	2016-05-25	22	40	6.1653	-1	-1	-1	-1	1464187200
1138	2016-05-25	22	50	6.1675	-1	-1	-1	-1	1464187800
1139	2016-05-25	23	0	6.1689	-1	-1	-1	-1	1464188400
1140	2016-05-25	23	10	6.1654	-1	-1	-1	-1	1464189000
1141	2016-05-25	23	20	6.1588	-1	-1	-1	-1	1464189600
1142	2016-05-25	23	30	6.1631	-1	-1	-1	-1	1464190200
1143	2016-05-25	23	40	6.1717	-1	-1	-1	-1	1464190800
1144	2016-06-02	0	0	5.5311	-1	-1	-1	-1	1464796800
1145	2016-06-02	0	10	5.5313	-1	-1	-1	-1	1464797400
1146	2016-06-02	0	20	5.5321	-1	-1	-1	-1	1464798000
1147	2016-06-02	0	30	5.533	-1	-1	-1	-1	1464798600
1148	2016-06-02	0	40	5.5333	-1	-1	-1	-1	1464799200
1149	2016-06-02	0	50	5.5345	-1	-1	-1	-1	1464799800
1150	2016-06-02	1	0	5.5341	-1	-1	-1	-1	1464800400
1151	2016-06-02	1	10	5.535	-1	-1	-1	-1	1464801000
1152	2016-06-02	1	20	5.5355	-1	-1	-1	-1	1464801600
1153	2016-06-02	1	30	5.5349	-1	-1	-1	-1	1464802200
1154	2016-06-02	1	40	5.5348	-1	-1	-1	-1	1464802800
1155	2016-06-02	1	50	5.5348	-1	-1	-1	-1	1464803400
1156	2016-06-02	2	0	5.5345	-1	-1	-1	-1	1464804000
1157	2016-06-02	2	10	5.536	-1	-1	-1	-1	1464804600
1158	2016-06-02	2	20	5.5358	-1	-1	-1	-1	1464805200
1159	2016-06-02	2	30	5.5349	-1	-1	-1	-1	1464805800
1160	2016-06-02	2	40	5.5341	-1	-1	-1	-1	1464806400
1161	2016-06-02	2	50	5.5348	-1	-1	-1	-1	1464807000
1162	2016-06-02	3	0	5.5343	-1	-1	-1	-1	1464807600
1163	2016-06-02	3	10	5.5328	-1	-1	-1	-1	1464808200
1164	2016-06-02	3	20	5.5318	-1	-1	-1	-1	1464808800
1165	2016-06-02	3	30	5.5259	-1	-1	-1	-1	1464809400
1166	2016-06-02	3	40	5.5207	-1	-1	-1	-1	1464810000
1167	2016-06-02	3	50	5.5193	-1	-1	-1	-1	1464810600
1168	2016-06-02	4	0	5.5163	-1	-1	-1	-1	1464811200
1169	2016-06-02	4	10	5.5157	-1	-1	-1	-1	1464811800
1170	2016-06-02	4	20	5.5196	-1	-1	-1	-1	1464812400
1171	2016-06-02	4	30	5.52	-1	-1	-1	-1	1464813000
1172	2016-06-02	4	40	5.5203	-1	-1	-1	-1	1464813600
1173	2016-06-02	4	50	5.5176	-1	-1	-1	-1	1464814200
1174	2016-06-02	5	0	5.5193	-1	-1	-1	-1	1464814800
1175	2016-06-02	5	10	5.5192	-1	-1	-1	-1	1464815400
1176	2016-06-02	5	20	5.5157	-1	-1	-1	-1	1464816000
1177	2016-06-02	5	30	5.515	-1	-1	-1	-1	1464816600
1178	2016-06-02	5	40	5.5157	-1	-1	-1	-1	1464817200
1179	2016-06-02	5	50	5.5148	-1	-1	-1	-1	1464817800
1180	2016-06-02	6	0	5.5123	-1	-1	-1	-1	1464818400
1181	2016-06-02	6	10	5.5117	-1	-1	-1	-1	1464819000
1182	2016-06-02	6	20	5.5094	-1	-1	-1	-1	1464819600
1183	2016-06-02	6	30	5.5069	-1	-1	-1	-1	1464820200
1184	2016-06-02	6	40	5.5066	-1	-1	-1	-1	1464820800
1185	2016-06-02	6	50	5.5045	-1	-1	-1	-1	1464821400
1186	2016-06-02	7	0	5.5026	-1	-1	-1	-1	1464822000
1187	2016-06-02	7	10	5.5004	-1	-1	-1	-1	1464822600
1188	2016-06-02	7	20	5.4977	-1	-1	-1	-1	1464823200
1189	2016-06-02	7	30	5.4941	-1	-1	-1	-1	1464823800
1190	2016-06-02	7	40	5.4917	-1	-1	-1	-1	1464824400
1191	2016-06-02	7	50	5.492	-1	-1	-1	-1	1464825000
1192	2016-06-02	8	0	5.4916	-1	-1	-1	-1	1464825600
1193	2016-06-02	8	10	5.4895	-1	-1	-1	-1	1464826200
1194	2016-06-02	8	20	5.4887	-1	-1	-1	-1	1464826800
1195	2016-06-02	8	30	5.4849	-1	-1	-1	-1	1464827400
1196	2016-06-02	8	40	5.4803	-1	-1	-1	-1	1464828000
1197	2016-06-02	8	50	5.4806	-1	-1	-1	-1	1464828600
1198	2016-06-02	9	0	5.4837	-1	-1	-1	-1	1464829200
1199	2016-06-02	9	10	5.4831	-1	-1	-1	-1	1464829800
1200	2016-06-02	9	20	5.4842	-1	-1	-1	-1	1464830400
1201	2016-06-02	9	30	5.4844	-1	-1	-1	-1	1464831000
1202	2016-06-02	9	40	5.4844	-1	-1	-1	-1	1464831600
1203	2016-06-02	9	50	5.4855	-1	-1	-1	-1	1464832200
1204	2016-06-02	10	0	5.4848	-1	-1	-1	-1	1464832800
1205	2016-06-02	10	10	5.4841	-1	-1	-1	-1	1464833400
1206	2016-06-02	10	20	5.4845	-1	-1	-1	-1	1464834000
1207	2016-06-02	10	30	5.4873	-1	-1	-1	-1	1464834600
1208	2016-06-02	10	40	5.4853	-1	-1	-1	-1	1464835200
1209	2016-06-02	10	50	5.4826	-1	-1	-1	-1	1464835800
1210	2016-06-02	11	0	5.4851	-1	-1	-1	-1	1464836400
1211	2016-06-02	11	10	5.4885	-1	-1	-1	-1	1464837000
1212	2016-06-02	11	20	5.4862	-1	-1	-1	-1	1464837600
1213	2016-06-02	11	30	5.4882	-1	-1	-1	-1	1464838200
1214	2016-06-02	12	0	5.4893	-1	-1	-1	-1	1464840000
1215	2016-06-02	12	10	5.4921	-1	-1	-1	-1	1464840600
1216	2016-06-02	12	20	5.4955	-1	-1	-1	-1	1464841200
1217	2016-06-02	12	30	5.5015	-1	-1	-1	-1	1464841800
1218	2016-06-02	12	40	5.5037	-1	-1	-1	-1	1464842400
1219	2016-06-02	12	50	5.5058	-1	-1	-1	-1	1464843000
1220	2016-06-02	13	0	5.5163	-1	-1	-1	-1	1464843600
1221	2016-06-02	13	10	5.5222	-1	-1	-1	-1	1464844200
1222	2016-06-02	13	20	5.5343	-1	-1	-1	-1	1464844800
1223	2016-06-02	13	30	5.5375	-1	-1	-1	-1	1464845400
1224	2016-06-02	13	40	5.5394	-1	-1	-1	-1	1464846000
1225	2016-06-02	13	50	5.5435	-1	-1	-1	-1	1464846600
1226	2016-06-02	14	0	5.5437	-1	-1	-1	-1	1464847200
1227	2016-06-02	14	10	5.5389	-1	-1	-1	-1	1464847800
1228	2016-06-02	14	20	5.5259	-1	-1	-1	-1	1464848400
1229	2016-06-02	14	30	5.5146	-1	-1	-1	-1	1464849000
1230	2016-06-02	14	40	5.5044	-1	-1	-1	-1	1464849600
1231	2016-06-02	14	50	5.5054	-1	-1	-1	-1	1464850200
1232	2016-06-02	15	0	5.5041	-1	-1	-1	-1	1464850800
1233	2016-06-02	15	10	5.5055	-1	-1	-1	-1	1464851400
1234	2016-06-02	15	20	5.5006	-1	-1	-1	-1	1464852000
1235	2016-06-02	15	30	5.4979	-1	-1	-1	-1	1464852600
1236	2016-06-02	15	40	5.4893	-1	-1	-1	-1	1464853200
1237	2016-06-02	15	50	5.4851	-1	-1	-1	-1	1464853800
1238	2016-06-02	16	0	5.4797	-1	-1	-1	-1	1464854400
1239	2016-06-02	16	10	5.4787	-1	-1	-1	-1	1464855000
1240	2016-06-02	16	20	5.4759	-1	-1	-1	-1	1464855600
1241	2016-06-02	16	30	5.4732	-1	-1	-1	-1	1464856200
1242	2016-06-02	16	40	5.468	-1	-1	-1	-1	1464856800
1243	2016-06-02	16	50	5.4701	-1	-1	-1	-1	1464857400
1244	2016-06-02	17	0	5.4686	-1	-1	-1	-1	1464858000
1245	2016-06-02	17	10	5.4701	-1	-1	-1	-1	1464858600
1246	2016-06-02	17	20	5.4701	-1	-1	-1	-1	1464859200
1247	2016-06-02	17	30	5.4712	-1	-1	-1	-1	1464859800
1248	2016-06-02	17	40	5.4683	-1	-1	-1	-1	1464860400
1249	2016-06-02	17	50	5.459	-1	-1	-1	-1	1464861000
1250	2016-06-02	18	0	5.4552	-1	-1	-1	-1	1464861600
1251	2016-06-02	18	10	5.4421	-1	-1	-1	-1	1464862200
1252	2016-06-02	18	20	5.4287	-1	-1	-1	-1	1464862800
1253	2016-06-02	18	30	5.4314	-1	-1	-1	-1	1464863400
1254	2016-06-02	18	40	5.4243	-1	-1	-1	-1	1464864000
1255	2016-06-02	18	50	5.4196	-1	-1	-1	-1	1464864600
1256	2016-06-02	19	0	5.4158	-1	-1	-1	-1	1464865200
1257	2016-06-02	19	10	5.4069	-1	-1	-1	-1	1464865800
1258	2016-06-02	19	20	5.4166	-1	-1	-1	-1	1464866400
1259	2016-06-02	19	30	5.4184	-1	-1	-1	-1	1464867000
1260	2016-06-02	19	40	5.3951	-1	-1	-1	-1	1464867600
1261	2016-06-02	19	50	5.3842	-1	-1	-1	-1	1464868200
1262	2016-06-02	20	0	5.3744	-1	-1	-1	-1	1464868800
1263	2016-06-02	20	10	5.3689	-1	-1	-1	-1	1464869400
1264	2016-06-02	20	20	5.3588	-1	-1	-1	-1	1464870000
1265	2016-06-02	20	30	5.3508	-1	-1	-1	-1	1464870600
1266	2016-06-02	20	40	5.35	-1	-1	-1	-1	1464871200
1267	2016-06-02	20	50	5.3415	-1	-1	-1	-1	1464871800
1268	2016-06-02	21	0	5.3333	-1	-1	-1	-1	1464872400
1269	2016-06-02	21	10	5.2972	-1	-1	-1	-1	1464873000
1270	2016-06-02	21	20	5.3044	-1	-1	-1	-1	1464873600
1271	2016-06-02	21	30	5.3113	-1	-1	-1	-1	1464874200
1272	2016-06-02	21	40	5.2777	-1	-1	-1	-1	1464874800
1273	2016-06-02	21	50	5.2928	-1	-1	-1	-1	1464875400
1274	2016-06-02	22	0	5.2861	-1	-1	-1	-1	1464876000
1275	2016-06-02	22	10	5.2848	-1	-1	-1	-1	1464876600
1276	2016-06-02	22	20	5.2907	-1	-1	-1	-1	1464877200
1277	2016-06-02	22	30	5.2999	-1	-1	-1	-1	1464877800
1278	2016-06-02	22	40	5.297	-1	-1	-1	-1	1464878400
1279	2016-06-02	22	50	5.2892	-1	-1	-1	-1	1464879000
1280	2016-06-02	23	0	5.2853	-1	-1	-1	-1	1464879600
1281	2016-06-02	23	10	5.2808	-1	-1	-1	-1	1464880200
1282	2016-06-02	23	20	5.2763	-1	-1	-1	-1	1464880800
1283	2016-06-02	23	30	5.2654	-1	-1	-1	-1	1464881400
1284	2016-06-02	23	40	5.2555	-1	-1	-1	-1	1464882000
1285	2016-06-02	23	50	5.2367	-1	-1	-1	-1	1464882600
1286	2016-06-29	0	0	-1	-1	9.814	-1	-1	1467129600
1287	2016-06-29	0	10	-1	-1	9.722	-1	-1	1467130200
1288	2016-06-29	0	20	-1	-1	9.63	-1	-1	1467130800
1289	2016-06-29	0	30	-1	-1	9.769	-1	-1	1467131400
1290	2016-06-29	0	40	-1	-1	9.76	-1	-1	1467132000
1291	2016-06-29	0	50	-1	-1	9.586	-1	-1	1467132600
1292	2016-06-29	1	0	-1	-1	9.621	-1	-1	1467133200
1293	2016-06-29	1	10	-1	-1	9.544	-1	-1	1467133800
1294	2016-06-29	1	20	-1	-1	9.509	-1	-1	1467134400
1295	2016-06-29	1	30	-1	-1	9.442	-1	-1	1467135000
1296	2016-06-29	1	40	-1	-1	9.407	-1	-1	1467135600
1297	2016-06-29	1	50	-1	-1	9.231	-1	-1	1467136200
1298	2016-06-29	2	0	-1	-1	9.168	-1	-1	1467136800
1299	2016-06-29	2	10	-1	-1	9.124	-1	-1	1467137400
1300	2016-06-29	2	20	-1	-1	8.93	-1	-1	1467138000
1301	2016-06-29	2	30	-1	-1	8.836	-1	-1	1467138600
1302	2016-06-29	2	40	-1	-1	8.806	-1	-1	1467139200
1303	2016-06-29	2	50	-1	-1	8.636	-1	-1	1467139800
1304	2016-06-29	3	0	-1	-1	8.497	-1	-1	1467140400
1305	2016-06-29	3	10	-1	-1	8.394	-1	-1	1467141000
1306	2016-06-29	3	20	-1	-1	8.338	-1	-1	1467141600
1307	2016-06-29	3	30	-1	-1	8.281	-1	-1	1467142200
1308	2016-06-29	3	40	-1	-1	8.126	-1	-1	1467142800
1309	2016-06-29	3	50	-1	-1	8.106	-1	-1	1467143400
1310	2016-06-29	4	0	-1	-1	7.903	-1	-1	1467144000
1311	2016-06-29	4	10	-1	-1	7.885	-1	-1	1467144600
1312	2016-06-29	4	20	-1	-1	7.743	-1	-1	1467145200
1313	2016-06-29	4	30	-1	-1	7.723	-1	-1	1467145800
1314	2016-06-29	4	40	-1	-1	7.624	-1	-1	1467146400
1315	2016-06-29	4	50	-1	-1	7.546	-1	-1	1467147000
1316	2016-06-29	5	0	-1	-1	7.368	-1	-1	1467147600
1317	2016-06-29	5	10	-1	-1	7.458	-1	-1	1467148200
1318	2016-06-29	5	20	-1	-1	7.364	-1	-1	1467148800
1319	2016-06-29	5	30	-1	-1	7.339	-1	-1	1467149400
1320	2016-06-29	5	40	-1	-1	7.273	-1	-1	1467150000
1321	2016-06-29	5	50	-1	-1	7.25	-1	-1	1467150600
1322	2016-06-29	6	0	-1	-1	7.312	-1	-1	1467151200
1323	2016-06-29	6	10	-1	-1	7.266	-1	-1	1467151800
1324	2016-06-29	6	20	-1	-1	7.269	-1	-1	1467152400
1325	2016-06-29	6	30	-1	-1	7.307	-1	-1	1467153000
1326	2016-06-29	6	40	-1	-1	7.316	-1	-1	1467153600
1327	2016-06-29	6	50	-1	-1	7.352	-1	-1	1467154200
1328	2016-06-29	7	0	-1	-1	7.378	-1	-1	1467154800
1329	2016-06-29	7	10	-1	-1	7.482	-1	-1	1467155400
1330	2016-06-29	7	20	-1	-1	7.555	-1	-1	1467156000
1331	2016-06-29	7	30	-1	-1	7.675	-1	-1	1467156600
1332	2016-06-29	7	40	-1	-1	7.753	-1	-1	1467157200
1333	2016-06-29	7	50	-1	-1	7.834	-1	-1	1467157800
1334	2016-06-29	8	0	-1	-1	7.991	-1	-1	1467158400
1335	2016-06-29	8	10	-1	-1	8.109	-1	-1	1467159000
1336	2016-06-29	8	20	-1	-1	8.157	-1	-1	1467159600
1337	2016-06-29	8	30	-1	-1	8.283	-1	-1	1467160200
1338	2016-06-29	8	40	-1	-1	8.384	-1	-1	1467160800
1339	2016-06-29	8	50	-1	-1	8.467	-1	-1	1467161400
1340	2016-06-29	9	0	-1	-1	8.632	-1	-1	1467162000
1341	2016-06-29	9	10	-1	-1	8.839	-1	-1	1467162600
1342	2016-06-29	9	20	-1	-1	8.893	-1	-1	1467163200
1343	2016-06-29	9	30	-1	-1	9.011	-1	-1	1467163800
1344	2016-06-29	9	40	-1	-1	9.16	-1	-1	1467164400
1345	2016-06-29	9	50	-1	-1	9.276	-1	-1	1467165000
1346	2016-06-29	10	0	-1	-1	9.376	-1	-1	1467165600
1347	2016-06-29	10	10	-1	-1	9.46	-1	-1	1467166200
1348	2016-06-29	10	20	-1	-1	9.62	-1	-1	1467166800
1349	2016-06-29	10	30	-1	-1	9.691	-1	-1	1467167400
1350	2016-06-29	10	40	-1	-1	9.705	-1	-1	1467168000
1351	2016-06-29	10	50	-1	-1	9.802	-1	-1	1467168600
1352	2016-06-29	11	0	-1	-1	9.829	-1	-1	1467169200
1353	2016-06-29	11	10	-1	-1	9.903	-1	-1	1467169800
1354	2016-06-29	11	20	-1	-1	9.963	-1	-1	1467170400
1355	2016-06-29	11	30	-1	-1	10.02	-1	-1	1467171000
1356	2016-06-29	11	40	-1	-1	10.103	-1	-1	1467171600
1357	2016-06-29	11	50	-1	-1	10.09	-1	-1	1467172200
1358	2016-06-29	12	0	-1	-1	10.157	-1	-1	1467172800
1359	2016-06-29	12	10	-1	-1	10.11	-1	-1	1467173400
1360	2016-06-29	12	20	-1	-1	10.131	-1	-1	1467174000
1361	2016-06-29	12	30	-1	-1	10.126	-1	-1	1467174600
1362	2016-06-29	12	40	-1	-1	10.13	-1	-1	1467175200
1363	2016-06-29	12	50	-1	-1	10.09	-1	-1	1467175800
1364	2016-06-29	13	0	-1	-1	10.073	-1	-1	1467176400
1365	2016-06-29	13	10	-1	-1	9.981	-1	-1	1467177000
1366	2016-06-29	13	20	-1	-1	9.947	-1	-1	1467177600
1367	2016-06-29	13	30	-1	-1	9.9	-1	-1	1467178200
1368	2016-06-29	13	40	-1	-1	9.809	-1	-1	1467178800
1369	2016-06-29	13	50	-1	-1	9.793	-1	-1	1467179400
1370	2016-06-29	14	0	-1	-1	9.648	-1	-1	1467180000
1371	2016-06-29	14	10	-1	-1	9.612	-1	-1	1467180600
1372	2016-06-29	14	20	-1	-1	9.43	-1	-1	1467181200
1373	2016-06-29	14	30	-1	-1	9.368	-1	-1	1467181800
1374	2016-06-29	14	40	-1	-1	9.319	-1	-1	1467182400
1375	2016-06-29	14	50	-1	-1	9.206	-1	-1	1467183000
1376	2016-06-29	15	0	-1	-1	9.113	-1	-1	1467183600
1377	2016-06-29	15	10	-1	-1	8.961	-1	-1	1467184200
1378	2016-06-29	15	20	-1	-1	8.873	-1	-1	1467184800
1379	2016-06-29	15	30	-1	-1	8.719	-1	-1	1467185400
1380	2016-06-29	15	40	-1	-1	8.641	-1	-1	1467186000
1381	2016-06-29	15	50	-1	-1	8.574	-1	-1	1467186600
1382	2016-06-29	16	0	-1	-1	8.45	-1	-1	1467187200
1383	2016-06-29	16	10	-1	-1	8.355	-1	-1	1467187800
1384	2016-06-29	16	20	-1	-1	8.247	-1	-1	1467188400
1385	2016-06-29	16	30	-1	-1	8.151	-1	-1	1467189000
1386	2016-06-29	16	40	-1	-1	7.956	-1	-1	1467189600
1387	2016-06-29	16	50	-1	-1	7.811	-1	-1	1467190200
1388	2016-06-29	17	0	-1	-1	7.825	-1	-1	1467190800
1389	2016-06-29	17	10	-1	-1	7.668	-1	-1	1467191400
1390	2016-06-29	17	20	-1	-1	7.608	-1	-1	1467192000
1391	2016-06-29	17	30	-1	-1	7.569	-1	-1	1467192600
1392	2016-06-29	17	40	-1	-1	7.496	-1	-1	1467193200
1393	2016-06-29	17	50	-1	-1	7.459	-1	-1	1467193800
1394	2016-06-29	18	0	-1	-1	7.374	-1	-1	1467194400
1395	2016-06-29	18	10	-1	-1	7.337	-1	-1	1467195000
1396	2016-06-29	18	20	-1	-1	7.313	-1	-1	1467195600
1397	2016-06-29	18	30	-1	-1	7.262	-1	-1	1467196200
1398	2016-06-29	18	40	-1	-1	7.199	-1	-1	1467196800
1399	2016-06-29	18	50	-1	-1	7.184	-1	-1	1467197400
1400	2016-06-29	19	0	-1	-1	7.175	-1	-1	1467198000
1401	2016-06-29	19	10	-1	-1	7.22	-1	-1	1467198600
1402	2016-06-29	19	20	-1	-1	7.183	-1	-1	1467199200
1403	2016-06-29	19	30	-1	-1	7.228	-1	-1	1467199800
1404	2016-06-29	19	40	-1	-1	7.299	-1	-1	1467200400
1405	2016-06-29	19	50	-1	-1	7.3	-1	-1	1467201000
1406	2016-06-29	20	0	-1	-1	7.341	-1	-1	1467201600
1407	2016-06-29	20	10	-1	-1	7.418	-1	-1	1467202200
1408	2016-06-29	20	20	-1	-1	7.492	-1	-1	1467202800
1409	2016-06-29	20	30	-1	-1	7.599	-1	-1	1467203400
1410	2016-06-29	20	40	-1	-1	7.673	-1	-1	1467204000
1411	2016-06-29	20	50	-1	-1	7.791	-1	-1	1467204600
1412	2016-06-29	21	0	-1	-1	7.939	-1	-1	1467205200
1413	2016-06-29	21	10	-1	-1	8.004	-1	-1	1467205800
1414	2016-06-29	21	20	-1	-1	8.1	-1	-1	1467206400
1415	2016-06-29	21	30	-1	-1	8.218	-1	-1	1467207000
1416	2016-06-29	21	40	-1	-1	8.343	-1	-1	1467207600
1417	2016-06-29	21	50	-1	-1	8.422	-1	-1	1467208200
1418	2016-06-29	22	0	-1	-1	8.619	-1	-1	1467208800
1419	2016-06-29	22	10	-1	-1	8.663	-1	-1	1467209400
1420	2016-06-29	22	20	-1	-1	8.843	-1	-1	1467210000
1421	2016-06-29	22	30	-1	-1	8.886	-1	-1	1467210600
1422	2016-06-29	22	40	-1	-1	9.011	-1	-1	1467211200
1423	2016-06-29	22	50	-1	-1	9.164	-1	-1	1467211800
1424	2016-06-29	23	0	-1	-1	9.182	-1	-1	1467212400
1425	2016-06-29	23	10	-1	-1	9.257	-1	-1	1467213000
1426	2016-06-29	23	20	-1	-1	9.396	-1	-1	1467213600
1427	2016-06-29	23	30	-1	-1	9.477	-1	-1	1467214200
1428	2016-06-29	23	40	-1	-1	9.481	-1	-1	1467214800
1429	2016-07-21	0	0	-1	-1	-1	3.2967	-1	1469030400
1430	2016-07-21	0	10	-1	-1	-1	3.36386	-1	1469031000
1431	2016-07-21	0	20	-1	-1	-1	3.24664	-1	1469031600
1432	2016-07-21	0	30	-1	-1	-1	3.17338	-1	1469032200
1433	2016-07-21	0	40	-1	-1	-1	3.40659	-1	1469032800
1434	2016-07-21	0	50	-1	-1	-1	3.50183	-1	1469033400
1435	2016-07-21	1	0	-1	-1	-1	3.22589	-1	1469034000
1436	2016-07-21	1	10	-1	-1	-1	3.30769	-1	1469034600
1437	2016-07-21	1	20	-1	-1	-1	3.49084	-1	1469035200
1438	2016-07-21	1	30	-1	-1	-1	3.49573	-1	1469035800
1439	2016-07-21	1	40	-1	-1	-1	3.49939	-1	1469036400
1440	2016-07-21	1	50	-1	-1	-1	3.64469	-1	1469037000
1441	2016-07-21	2	0	-1	-1	-1	3.46032	-1	1469037600
1442	2016-07-21	2	10	-1	-1	-1	3.43223	-1	1469038200
1443	2016-07-21	2	20	-1	-1	-1	3.61905	-1	1469038800
1444	2016-07-21	2	30	-1	-1	-1	3.78144	-1	1469039400
1445	2016-07-21	2	40	-1	-1	-1	3.66911	-1	1469040000
1446	2016-07-21	2	50	-1	-1	-1	3.54335	-1	1469040600
1447	2016-07-21	3	0	-1	-1	-1	3.59219	-1	1469041200
1448	2016-07-21	3	10	-1	-1	-1	3.52259	-1	1469041800
1449	2016-07-21	3	20	-1	-1	-1	3.55311	-1	1469042400
1450	2016-07-21	3	30	-1	-1	-1	3.50183	-1	1469043000
1451	2016-07-21	3	40	-1	-1	-1	3.81197	-1	1469043600
1452	2016-07-21	3	50	-1	-1	-1	3.72527	-1	1469044200
1453	2016-07-21	4	0	-1	-1	-1	3.47009	-1	1469044800
1454	2016-07-21	4	10	-1	-1	-1	3.45543	-1	1469045400
1455	2016-07-21	4	20	-1	-1	-1	3.58486	-1	1469046000
1456	2016-07-21	4	30	-1	-1	-1	3.64103	-1	1469046600
1457	2016-07-21	4	40	-1	-1	-1	3.64225	-1	1469047200
1458	2016-07-21	4	50	-1	-1	-1	3.76557	-1	1469047800
1459	2016-07-21	5	0	-1	-1	-1	3.67277	-1	1469048400
1460	2016-07-21	5	10	-1	-1	-1	3.08547	-1	1469049000
1461	2016-07-21	5	20	-1	-1	-1	3.14652	-1	1469049600
1462	2016-07-21	5	30	-1	-1	-1	3.35287	-1	1469050200
1463	2016-07-21	5	40	-1	-1	-1	2.99512	-1	1469050800
1464	2016-07-21	5	50	-1	-1	-1	3.07692	-1	1469051400
1465	2016-07-21	6	0	-1	-1	-1	2.93895	-1	1469052000
1466	2016-07-21	6	10	-1	-1	-1	2.86447	-1	1469052600
1467	2016-07-21	6	20	-1	-1	-1	2.67277	-1	1469053200
1468	2016-07-21	6	30	-1	-1	-1	2.64469	-1	1469053800
1469	2016-07-21	6	40	-1	-1	-1	2.67033	-1	1469054400
1470	2016-07-21	6	50	-1	-1	-1	2.8022	-1	1469055000
1471	2016-07-21	7	0	-1	-1	-1	2.88523	-1	1469055600
1472	2016-07-21	7	10	-1	-1	-1	2.83394	-1	1469056200
1473	2016-07-21	7	20	-1	-1	-1	2.97924	-1	1469056800
1474	2016-07-21	7	30	-1	-1	-1	3.00122	-1	1469057400
1475	2016-07-21	7	40	-1	-1	-1	3.14164	-1	1469058000
1476	2016-07-21	7	50	-1	-1	-1	3.19658	-1	1469058600
1477	2016-07-21	8	0	-1	-1	-1	3.42002	-1	1469059200
1478	2016-07-21	8	10	-1	-1	-1	3.41758	-1	1469059800
1479	2016-07-21	8	20	-1	-1	-1	3.32112	-1	1469060400
1480	2016-07-21	8	30	-1	-1	-1	3.40293	-1	1469061000
1481	2016-07-21	8	40	-1	-1	-1	3.53236	-1	1469061600
1482	2016-07-21	8	50	-1	-1	-1	3.35653	-1	1469062200
1483	2016-07-21	9	0	-1	-1	-1	3.22589	-1	1469062800
1484	2016-07-21	9	10	-1	-1	-1	3.40659	-1	1469063400
1485	2016-07-21	9	20	-1	-1	-1	3.75702	-1	1469064000
1486	2016-07-21	9	30	-1	-1	-1	3.62882	-1	1469064600
1487	2016-07-21	9	40	-1	-1	-1	3.76557	-1	1469065200
1488	2016-07-21	9	50	-1	-1	-1	3.39438	-1	1469065800
1489	2016-07-21	10	0	-1	-1	-1	3.47985	-1	1469066400
1490	2016-07-21	10	10	-1	-1	-1	3.52625	-1	1469067000
1491	2016-07-21	10	20	-1	-1	-1	3.71673	-1	1469067600
1492	2016-07-21	10	30	-1	-1	-1	3.78632	-1	1469068200
1493	2016-07-21	10	40	-1	-1	-1	3.83639	-1	1469068800
1494	2016-07-21	10	50	-1	-1	-1	3.98168	-1	1469069400
1495	2016-07-21	11	0	-1	-1	-1	3.86325	-1	1469070000
1496	2016-07-21	11	10	-1	-1	-1	3.91087	-1	1469070600
1497	2016-07-21	11	20	-1	-1	-1	3.94994	-1	1469071200
1498	2016-07-21	11	30	-1	-1	-1	3.91453	-1	1469071800
1499	2016-07-21	11	40	-1	-1	-1	3.74603	-1	1469072400
1500	2016-07-21	11	50	-1	-1	-1	3.88889	-1	1469073000
1501	2016-07-21	12	0	-1	-1	-1	4.00855	-1	1469073600
1502	2016-07-21	12	10	-1	-1	-1	4.00733	-1	1469074200
1503	2016-07-21	12	20	-1	-1	-1	3.83516	-1	1469074800
1504	2016-07-21	12	30	-1	-1	-1	3.86935	-1	1469075400
1505	2016-07-21	12	40	-1	-1	-1	3.70085	-1	1469076000
1506	2016-07-21	12	50	-1	-1	-1	3.76313	-1	1469076600
1507	2016-07-21	13	0	-1	-1	-1	3.78632	-1	1469077200
1508	2016-07-21	13	10	-1	-1	-1	3.64591	-1	1469077800
1509	2016-07-21	13	20	-1	-1	-1	3.40293	-1	1469078400
1510	2016-07-21	13	30	-1	-1	-1	3.31624	-1	1469079000
1511	2016-07-21	13	40	-1	-1	-1	3.40904	-1	1469079600
1512	2016-07-21	13	50	-1	-1	-1	3.33455	-1	1469080200
1513	2016-07-21	14	0	-1	-1	-1	3.46398	-1	1469080800
1514	2016-07-21	14	10	-1	-1	-1	3.79853	-1	1469081400
1515	2016-07-21	14	20	-1	-1	-1	3.80342	-1	1469082000
1516	2016-07-21	14	30	-1	-1	-1	3.69353	-1	1469082600
1517	2016-07-21	14	40	-1	-1	-1	3.47009	-1	1469083200
1518	2016-07-21	14	50	-1	-1	-1	3.61416	-1	1469083800
1519	2016-07-21	15	0	-1	-1	-1	3.47497	-1	1469084400
1520	2016-07-21	15	10	-1	-1	-1	3.49328	-1	1469085000
1521	2016-07-21	15	20	-1	-1	-1	3.44567	-1	1469085600
1522	2016-07-21	15	30	-1	-1	-1	3.32967	-1	1469086200
1523	2016-07-21	15	40	-1	-1	-1	3.22589	-1	1469086800
1524	2016-07-21	15	50	-1	-1	-1	3.29915	-1	1469087400
1525	2016-07-21	16	0	-1	-1	-1	3.35409	-1	1469088000
1526	2016-07-21	16	10	-1	-1	-1	3.37607	-1	1469088600
1527	2016-07-21	16	20	-1	-1	-1	3.54335	-1	1469089200
1528	2016-07-21	16	30	-1	-1	-1	3.51648	-1	1469089800
1529	2016-07-21	16	40	-1	-1	-1	3.58608	-1	1469090400
1530	2016-07-21	16	50	-1	-1	-1	3.64957	-1	1469091000
1531	2016-07-21	17	0	-1	-1	-1	3.69231	-1	1469091600
1532	2016-07-21	17	10	-1	-1	-1	3.63492	-1	1469092200
1533	2016-07-21	17	20	-1	-1	-1	3.58608	-1	1469092800
1534	2016-07-21	17	30	-1	-1	-1	3.16361	-1	1469093400
1535	2016-07-21	17	40	-1	-1	-1	3.13675	-1	1469094000
1536	2016-07-21	17	50	-1	-1	-1	3.21123	-1	1469094600
1537	2016-07-21	18	0	-1	-1	-1	3.05495	-1	1469095200
1538	2016-07-21	18	10	-1	-1	-1	2.72283	-1	1469095800
1539	2016-07-21	18	20	-1	-1	-1	2.71917	-1	1469096400
1540	2016-07-21	18	30	-1	-1	-1	2.9011	-1	1469097000
1541	2016-07-21	18	40	-1	-1	-1	2.68498	-1	1469097600
1542	2016-07-21	18	50	-1	-1	-1	2.66178	-1	1469098200
1543	2016-07-21	19	0	-1	-1	-1	2.67399	-1	1469098800
1544	2016-07-21	19	10	-1	-1	-1	2.82784	-1	1469099400
1545	2016-07-21	19	20	-1	-1	-1	2.87546	-1	1469100000
1546	2016-07-21	19	30	-1	-1	-1	2.76679	-1	1469100600
1547	2016-07-21	19	40	-1	-1	-1	2.93284	-1	1469101200
1548	2016-07-21	19	50	-1	-1	-1	3.04396	-1	1469101800
1549	2016-07-21	20	0	-1	-1	-1	3.23443	-1	1469102400
1550	2016-07-21	20	10	-1	-1	-1	3.26618	-1	1469103000
1551	2016-07-21	20	20	-1	-1	-1	3.41758	-1	1469103600
1552	2016-07-21	20	30	-1	-1	-1	3.14164	-1	1469104200
1553	2016-07-21	20	40	-1	-1	-1	3.38706	-1	1469104800
1554	2016-07-21	20	50	-1	-1	-1	3.55433	-1	1469105400
1555	2016-07-21	21	0	-1	-1	-1	3.62271	-1	1469106000
1556	2016-07-21	21	10	-1	-1	-1	3.60684	-1	1469106600
1557	2016-07-21	21	20	-1	-1	-1	3.71917	-1	1469107200
1558	2016-07-21	21	30	-1	-1	-1	3.67399	-1	1469107800
1559	2016-07-21	21	40	-1	-1	-1	3.77778	-1	1469108400
1560	2016-07-21	21	50	-1	-1	-1	3.96459	-1	1469109000
1561	2016-07-21	22	0	-1	-1	-1	3.64347	-1	1469109600
1562	2016-07-21	22	10	-1	-1	-1	3.40293	-1	1469110200
1563	2016-07-21	22	20	-1	-1	-1	3.61294	-1	1469110800
1564	2016-07-21	22	30	-1	-1	-1	3.80586	-1	1469111400
1565	2016-07-21	22	40	-1	-1	-1	3.66911	-1	1469112000
1566	2016-07-21	22	50	-1	-1	-1	3.55922	-1	1469112600
1567	2016-07-21	23	0	-1	-1	-1	3.38217	-1	1469113200
1568	2016-07-21	23	10	-1	-1	-1	3.50916	-1	1469113800
1569	2016-07-21	23	20	-1	-1	-1	3.62027	-1	1469114400
1570	2016-07-21	23	30	-1	-1	-1	3.55922	-1	1469115000
1571	2016-07-21	23	40	-1	-1	-1	3.50916	-1	1469115600
1572	2016-09-19	0	0	-1	-1	-1	-1	7.711	1474214400
1573	2016-09-19	0	10	-1	-1	-1	-1	7.733	1474215000
1574	2016-09-19	0	20	-1	-1	-1	-1	7.741	1474215600
1575	2016-09-19	0	30	-1	-1	-1	-1	7.804	1474216200
1576	2016-09-19	0	40	-1	-1	-1	-1	7.747	1474216800
1577	2016-09-19	0	50	-1	-1	-1	-1	7.721	1474217400
1578	2016-09-19	1	0	-1	-1	-1	-1	7.756	1474218000
1579	2016-09-19	1	10	-1	-1	-1	-1	7.772	1474218600
1580	2016-09-19	1	20	-1	-1	-1	-1	7.781	1474219200
1581	2016-09-19	1	30	-1	-1	-1	-1	7.819	1474219800
1582	2016-09-19	1	40	-1	-1	-1	-1	7.837	1474220400
1583	2016-09-19	1	50	-1	-1	-1	-1	7.823	1474221000
1584	2016-09-19	2	0	-1	-1	-1	-1	7.791	1474221600
1585	2016-09-19	2	10	-1	-1	-1	-1	7.838	1474222200
1586	2016-09-19	2	20	-1	-1	-1	-1	7.917	1474222800
1587	2016-09-19	2	30	-1	-1	-1	-1	7.942	1474223400
1588	2016-09-19	2	40	-1	-1	-1	-1	7.947	1474224000
1589	2016-09-19	2	50	-1	-1	-1	-1	7.955	1474224600
1590	2016-09-19	3	0	-1	-1	-1	-1	7.983	1474225200
1591	2016-09-19	3	10	-1	-1	-1	-1	7.981	1474225800
1592	2016-09-19	3	20	-1	-1	-1	-1	8.007	1474226400
1593	2016-09-19	3	30	-1	-1	-1	-1	8.057	1474227000
1594	2016-09-19	3	40	-1	-1	-1	-1	8.075	1474227600
1595	2016-09-19	3	50	-1	-1	-1	-1	8.01	1474228200
1596	2016-09-19	4	0	-1	-1	-1	-1	7.984	1474228800
1597	2016-09-19	4	10	-1	-1	-1	-1	8.039	1474229400
1598	2016-09-19	4	20	-1	-1	-1	-1	7.996	1474230000
1599	2016-09-19	4	30	-1	-1	-1	-1	7.956	1474230600
1600	2016-09-19	4	40	-1	-1	-1	-1	7.976	1474231200
1601	2016-09-19	4	50	-1	-1	-1	-1	7.952	1474231800
1602	2016-09-19	5	0	-1	-1	-1	-1	7.963	1474232400
1603	2016-09-19	5	10	-1	-1	-1	-1	7.956	1474233000
1604	2016-09-19	5	20	-1	-1	-1	-1	7.962	1474233600
1605	2016-09-19	5	30	-1	-1	-1	-1	7.891	1474234200
1606	2016-09-19	5	40	-1	-1	-1	-1	7.922	1474234800
1607	2016-09-19	5	50	-1	-1	-1	-1	7.918	1474235400
1608	2016-09-19	6	0	-1	-1	-1	-1	7.899	1474236000
1609	2016-09-19	6	10	-1	-1	-1	-1	7.881	1474236600
1610	2016-09-19	6	20	-1	-1	-1	-1	7.909	1474237200
1611	2016-09-19	6	30	-1	-1	-1	-1	7.873	1474237800
1612	2016-09-19	6	40	-1	-1	-1	-1	7.925	1474238400
1613	2016-09-19	6	50	-1	-1	-1	-1	7.914	1474239000
1614	2016-09-19	7	0	-1	-1	-1	-1	7.876	1474239600
1615	2016-09-19	7	10	-1	-1	-1	-1	7.794	1474240200
1616	2016-09-19	7	20	-1	-1	-1	-1	7.857	1474240800
1617	2016-09-19	7	30	-1	-1	-1	-1	7.726	1474241400
1618	2016-09-19	7	40	-1	-1	-1	-1	7.762	1474242000
1619	2016-09-19	7	50	-1	-1	-1	-1	7.886	1474242600
1620	2016-09-19	8	0	-1	-1	-1	-1	7.997	1474243200
1621	2016-09-19	8	10	-1	-1	-1	-1	8.093	1474243800
1622	2016-09-19	8	20	-1	-1	-1	-1	8.057	1474244400
1623	2016-09-19	8	30	-1	-1	-1	-1	8.112	1474245000
1624	2016-09-19	8	40	-1	-1	-1	-1	8.105	1474245600
1625	2016-09-19	8	50	-1	-1	-1	-1	8.076	1474246200
1626	2016-09-19	9	0	-1	-1	-1	-1	8.143	1474246800
1627	2016-09-19	9	10	-1	-1	-1	-1	8.117	1474247400
1628	2016-09-19	9	20	-1	-1	-1	-1	8.093	1474248000
1629	2016-09-19	9	30	-1	-1	-1	-1	8.137	1474248600
1630	2016-09-19	9	40	-1	-1	-1	-1	8.082	1474249200
1631	2016-09-19	9	50	-1	-1	-1	-1	8.07	1474249800
1632	2016-09-19	10	0	-1	-1	-1	-1	8.119	1474250400
1633	2016-09-19	10	10	-1	-1	-1	-1	8.167	1474251000
1634	2016-09-19	10	20	-1	-1	-1	-1	8.12	1474251600
1635	2016-09-19	10	30	-1	-1	-1	-1	8.096	1474252200
1636	2016-09-19	10	40	-1	-1	-1	-1	8.085	1474252800
1637	2016-09-19	10	50	-1	-1	-1	-1	8.106	1474253400
1638	2016-09-19	11	0	-1	-1	-1	-1	8.057	1474254000
1639	2016-09-19	11	10	-1	-1	-1	-1	8.082	1474254600
1640	2016-09-19	11	20	-1	-1	-1	-1	8.001	1474255200
1641	2016-09-19	11	30	-1	-1	-1	-1	7.924	1474255800
1642	2016-09-19	11	40	-1	-1	-1	-1	7.917	1474256400
1643	2016-09-19	11	50	-1	-1	-1	-1	7.932	1474257000
1644	2016-09-19	12	0	-1	-1	-1	-1	7.913	1474257600
1645	2016-09-19	12	10	-1	-1	-1	-1	7.853	1474258200
1646	2016-09-19	12	20	-1	-1	-1	-1	7.763	1474258800
1647	2016-09-19	12	30	-1	-1	-1	-1	7.752	1474259400
1648	2016-09-19	12	40	-1	-1	-1	-1	7.726	1474260000
1649	2016-09-19	12	50	-1	-1	-1	-1	7.762	1474260600
1650	2016-09-19	13	0	-1	-1	-1	-1	7.812	1474261200
1651	2016-09-19	13	10	-1	-1	-1	-1	7.834	1474261800
1652	2016-09-19	13	20	-1	-1	-1	-1	7.797	1474262400
1653	2016-09-19	13	30	-1	-1	-1	-1	7.751	1474263000
1654	2016-09-19	13	40	-1	-1	-1	-1	7.788	1474263600
1655	2016-09-19	13	50	-1	-1	-1	-1	7.821	1474264200
1656	2016-09-19	14	0	-1	-1	-1	-1	7.838	1474264800
1657	2016-09-19	14	10	-1	-1	-1	-1	7.879	1474265400
1658	2016-09-19	14	20	-1	-1	-1	-1	7.902	1474266000
1659	2016-09-19	14	30	-1	-1	-1	-1	7.9	1474266600
1660	2016-09-19	14	40	-1	-1	-1	-1	7.896	1474267200
1661	2016-09-19	14	50	-1	-1	-1	-1	7.948	1474267800
1662	2016-09-19	15	0	-1	-1	-1	-1	7.939	1474268400
1663	2016-09-19	15	10	-1	-1	-1	-1	7.961	1474269000
1664	2016-09-19	15	20	-1	-1	-1	-1	7.992	1474269600
1665	2016-09-19	15	30	-1	-1	-1	-1	7.988	1474270200
1666	2016-09-19	15	40	-1	-1	-1	-1	8.013	1474270800
1667	2016-09-19	15	50	-1	-1	-1	-1	8.043	1474271400
1668	2016-09-19	16	0	-1	-1	-1	-1	8.053	1474272000
1669	2016-09-19	16	10	-1	-1	-1	-1	8.143	1474272600
1670	2016-09-19	16	20	-1	-1	-1	-1	8.187	1474273200
1671	2016-09-19	16	30	-1	-1	-1	-1	8.169	1474273800
1672	2016-09-19	16	40	-1	-1	-1	-1	8.18	1474274400
1673	2016-09-19	16	50	-1	-1	-1	-1	8.153	1474275000
1674	2016-09-19	17	0	-1	-1	-1	-1	8.18	1474275600
1675	2016-09-19	17	10	-1	-1	-1	-1	8.229	1474276200
1676	2016-09-19	17	20	-1	-1	-1	-1	8.238	1474276800
1677	2016-09-19	17	30	-1	-1	-1	-1	8.292	1474277400
1678	2016-09-19	17	40	-1	-1	-1	-1	8.308	1474278000
1679	2016-09-19	17	50	-1	-1	-1	-1	8.273	1474278600
1680	2016-09-19	18	0	-1	-1	-1	-1	8.226	1474279200
1681	2016-09-19	18	10	-1	-1	-1	-1	8.195	1474279800
1682	2016-09-19	18	20	-1	-1	-1	-1	8.151	1474280400
1683	2016-09-19	18	30	-1	-1	-1	-1	8.135	1474281000
1684	2016-09-19	18	40	-1	-1	-1	-1	8.087	1474281600
1685	2016-09-19	18	50	-1	-1	-1	-1	7.976	1474282200
1686	2016-09-19	19	0	-1	-1	-1	-1	7.898	1474282800
1687	2016-09-19	19	10	-1	-1	-1	-1	7.868	1474283400
1688	2016-09-19	19	20	-1	-1	-1	-1	7.942	1474284000
1689	2016-09-19	19	30	-1	-1	-1	-1	8.01	1474284600
1690	2016-09-19	19	40	-1	-1	-1	-1	8.038	1474285200
1691	2016-09-19	19	50	-1	-1	-1	-1	8.148	1474285800
1692	2016-09-19	20	0	-1	-1	-1	-1	8.365	1474286400
1693	2016-09-19	20	10	-1	-1	-1	-1	8.523	1474287000
1694	2016-09-19	20	20	-1	-1	-1	-1	8.529	1474287600
1695	2016-09-19	20	30	-1	-1	-1	-1	8.524	1474288200
1696	2016-09-19	20	40	-1	-1	-1	-1	8.568	1474288800
1697	2016-09-19	20	50	-1	-1	-1	-1	8.607	1474289400
1698	2016-09-19	21	0	-1	-1	-1	-1	8.632	1474290000
1699	2016-09-19	21	10	-1	-1	-1	-1	8.678	1474290600
1700	2016-09-19	21	20	-1	-1	-1	-1	8.739	1474291200
1701	2016-09-19	21	30	-1	-1	-1	-1	8.83	1474291800
1702	2016-09-19	21	40	-1	-1	-1	-1	8.867	1474292400
1703	2016-09-19	21	50	-1	-1	-1	-1	8.865	1474293000
1704	2016-09-19	22	0	-1	-1	-1	-1	8.825	1474293600
1705	2016-09-19	22	10	-1	-1	-1	-1	8.746	1474294200
1706	2016-09-19	22	20	-1	-1	-1	-1	8.715	1474294800
1707	2016-09-19	22	30	-1	-1	-1	-1	8.718	1474295400
1708	2016-09-19	22	40	-1	-1	-1	-1	8.682	1474296000
1709	2016-09-19	22	50	-1	-1	-1	-1	8.655	1474296600
1710	2016-09-19	23	0	-1	-1	-1	-1	8.577	1474297200
1711	2016-09-19	23	10	-1	-1	-1	-1	8.496	1474297800
1712	2016-09-19	23	20	-1	-1	-1	-1	8.468	1474298400
1713	2016-09-19	23	30	-1	-1	-1	-1	8.465	1474299000
1714	2016-09-19	23	40	-1	-1	-1	-1	8.366	1474299600
1715	2016-11-06	0	0	4.0491	-1	-1	-1	-1	1478361600
1716	2016-11-06	0	10	4.063	-1	-1	-1	-1	1478362200
1717	2016-11-06	0	20	4.0752	-1	-1	-1	-1	1478362800
1718	2016-11-06	0	30	4.0708	-1	-1	-1	-1	1478363400
1719	2016-11-06	0	40	4.066	-1	-1	-1	-1	1478364000
1720	2016-11-06	0	50	4.071	-1	-1	-1	-1	1478364600
1721	2016-11-06	1	0	4.0809	-1	-1	-1	-1	1478365200
1722	2016-11-06	1	10	4.0862	-1	-1	-1	-1	1478365800
1723	2016-11-06	1	20	4.0949	-1	-1	-1	-1	1478366400
1724	2016-11-06	1	30	4.1028	-1	-1	-1	-1	1478367000
1725	2016-11-06	1	40	4.1071	-1	-1	-1	-1	1478367600
1726	2016-11-06	1	50	4.1096	-1	-1	-1	-1	1478368200
1727	2016-11-06	2	0	4.1118	-1	-1	-1	-1	1478368800
1728	2016-11-06	2	10	4.1135	-1	-1	-1	-1	1478369400
1729	2016-11-06	2	20	4.1167	-1	-1	-1	-1	1478370000
1730	2016-11-06	2	30	4.1206	-1	-1	-1	-1	1478370600
1731	2016-11-06	2	40	4.1262	-1	-1	-1	-1	1478371200
1732	2016-11-06	2	50	4.133	-1	-1	-1	-1	1478371800
1733	2016-11-06	3	0	4.1393	-1	-1	-1	-1	1478372400
1734	2016-11-06	3	10	4.1259	-1	-1	-1	-1	1478373000
1735	2016-11-06	3	20	4.1009	-1	-1	-1	-1	1478373600
1736	2016-11-06	3	30	4.0769	-1	-1	-1	-1	1478374200
1737	2016-11-06	3	40	4.0598	-1	-1	-1	-1	1478374800
1738	2016-11-06	3	50	4.0538	-1	-1	-1	-1	1478375400
1739	2016-11-06	4	0	4.0406	-1	-1	-1	-1	1478376000
1740	2016-11-06	4	10	4.0226	-1	-1	-1	-1	1478376600
1741	2016-11-06	4	20	3.9958	-1	-1	-1	-1	1478377200
1742	2016-11-06	4	30	3.9886	-1	-1	-1	-1	1478377800
1743	2016-11-06	4	40	3.9901	-1	-1	-1	-1	1478378400
1744	2016-11-06	4	50	3.9903	-1	-1	-1	-1	1478379000
1745	2016-11-06	5	0	3.9939	-1	-1	-1	-1	1478379600
1746	2016-11-06	5	10	4.0021	-1	-1	-1	-1	1478380200
1747	2016-11-06	5	20	4.0251	-1	-1	-1	-1	1478380800
1748	2016-11-06	5	30	4.0384	-1	-1	-1	-1	1478381400
1749	2016-11-06	5	40	4.0455	-1	-1	-1	-1	1478382000
1750	2016-11-06	5	50	4.0524	-1	-1	-1	-1	1478382600
1751	2016-11-06	6	0	4.0551	-1	-1	-1	-1	1478383200
1752	2016-11-06	6	10	4.0473	-1	-1	-1	-1	1478383800
1753	2016-11-06	6	20	4.0556	-1	-1	-1	-1	1478384400
1754	2016-11-06	6	30	4.0735	-1	-1	-1	-1	1478385000
1755	2016-11-06	6	40	4.0877	-1	-1	-1	-1	1478385600
1756	2016-11-06	6	50	4.0995	-1	-1	-1	-1	1478386200
1757	2016-11-06	7	0	4.1092	-1	-1	-1	-1	1478386800
1758	2016-11-06	7	10	4.1173	-1	-1	-1	-1	1478387400
1759	2016-11-06	7	20	4.1227	-1	-1	-1	-1	1478388000
1760	2016-11-06	7	30	4.1249	-1	-1	-1	-1	1478388600
1761	2016-11-06	7	40	4.1237	-1	-1	-1	-1	1478389200
1762	2016-11-06	7	50	4.1157	-1	-1	-1	-1	1478389800
1763	2016-11-06	8	0	4.1092	-1	-1	-1	-1	1478390400
1764	2016-11-06	8	10	4.0908	-1	-1	-1	-1	1478391000
1765	2016-11-06	8	20	4.0695	-1	-1	-1	-1	1478391600
1766	2016-11-06	8	30	4.0537	-1	-1	-1	-1	1478392200
1767	2016-11-06	8	40	4.045	-1	-1	-1	-1	1478392800
1768	2016-11-06	8	50	4.0365	-1	-1	-1	-1	1478393400
1769	2016-11-06	9	0	4.0291	-1	-1	-1	-1	1478394000
1770	2016-11-06	9	10	4.0231	-1	-1	-1	-1	1478394600
1771	2016-11-06	9	20	4.0059	-1	-1	-1	-1	1478395200
1772	2016-11-06	9	30	3.9918	-1	-1	-1	-1	1478395800
1773	2016-11-06	9	40	3.9897	-1	-1	-1	-1	1478396400
1774	2016-11-06	9	50	3.9977	-1	-1	-1	-1	1478397000
1775	2016-11-06	10	0	4.001	-1	-1	-1	-1	1478397600
1776	2016-11-06	10	10	4.0064	-1	-1	-1	-1	1478398200
1777	2016-11-06	10	20	4.0118	-1	-1	-1	-1	1478398800
1778	2016-11-06	10	30	4.02	-1	-1	-1	-1	1478399400
1779	2016-11-06	10	40	4.0294	-1	-1	-1	-1	1478400000
1780	2016-11-06	10	50	4.03	-1	-1	-1	-1	1478400600
1781	2016-11-06	11	0	4.0281	-1	-1	-1	-1	1478401200
1782	2016-11-06	11	10	4.0396	-1	-1	-1	-1	1478401800
1783	2016-11-06	11	20	4.0615	-1	-1	-1	-1	1478402400
1784	2016-11-06	11	30	4.0789	-1	-1	-1	-1	1478403000
1785	2016-11-06	11	40	4.0925	-1	-1	-1	-1	1478403600
1786	2016-11-06	11	50	4.106	-1	-1	-1	-1	1478404200
1787	2016-11-06	12	0	4.1166	-1	-1	-1	-1	1478404800
1788	2016-11-06	12	10	4.1214	-1	-1	-1	-1	1478405400
1789	2016-11-06	12	20	4.1317	-1	-1	-1	-1	1478406000
1790	2016-11-06	12	30	4.1495	-1	-1	-1	-1	1478406600
1791	2016-11-06	12	40	4.1727	-1	-1	-1	-1	1478407200
1792	2016-11-06	12	50	4.1902	-1	-1	-1	-1	1478407800
1793	2016-11-06	13	0	4.1976	-1	-1	-1	-1	1478408400
1794	2016-11-06	13	10	4.1984	-1	-1	-1	-1	1478409000
1795	2016-11-06	13	20	4.1992	-1	-1	-1	-1	1478409600
1796	2016-11-06	13	30	4.2009	-1	-1	-1	-1	1478410200
1797	2016-11-06	13	40	4.2087	-1	-1	-1	-1	1478410800
1798	2016-11-06	13	50	4.2138	-1	-1	-1	-1	1478411400
1799	2016-11-06	14	0	4.2182	-1	-1	-1	-1	1478412000
1800	2016-11-06	14	10	4.2269	-1	-1	-1	-1	1478412600
1801	2016-11-06	14	20	4.234	-1	-1	-1	-1	1478413200
1802	2016-11-06	14	30	4.2428	-1	-1	-1	-1	1478413800
1803	2016-11-06	14	40	4.2569	-1	-1	-1	-1	1478414400
1804	2016-11-06	14	50	4.2599	-1	-1	-1	-1	1478415000
1805	2016-11-06	15	0	4.2692	-1	-1	-1	-1	1478415600
1806	2016-11-06	15	10	4.2785	-1	-1	-1	-1	1478416200
1807	2016-11-06	15	20	4.2878	-1	-1	-1	-1	1478416800
1808	2016-11-06	15	30	4.2905	-1	-1	-1	-1	1478417400
1809	2016-11-06	15	40	4.2958	-1	-1	-1	-1	1478418000
1810	2016-11-06	15	50	4.2934	-1	-1	-1	-1	1478418600
1811	2016-11-06	16	0	4.2907	-1	-1	-1	-1	1478419200
1812	2016-11-06	16	10	4.2862	-1	-1	-1	-1	1478419800
1813	2016-11-06	16	20	4.2771	-1	-1	-1	-1	1478420400
1814	2016-11-06	16	30	4.2612	-1	-1	-1	-1	1478421000
1815	2016-11-06	16	40	4.234	-1	-1	-1	-1	1478421600
1816	2016-11-06	16	50	4.2176	-1	-1	-1	-1	1478422200
1817	2016-11-06	17	0	4.1965	-1	-1	-1	-1	1478422800
1818	2016-11-06	17	10	4.1698	-1	-1	-1	-1	1478423400
1819	2016-11-06	17	20	4.1415	-1	-1	-1	-1	1478424000
1820	2016-11-06	17	30	4.1078	-1	-1	-1	-1	1478424600
1821	2016-11-06	17	40	4.1021	-1	-1	-1	-1	1478425200
1822	2016-11-06	17	50	4.1049	-1	-1	-1	-1	1478425800
1823	2016-11-06	18	0	4.1143	-1	-1	-1	-1	1478426400
1824	2016-11-06	18	10	4.126	-1	-1	-1	-1	1478427000
1825	2016-11-06	18	20	4.1495	-1	-1	-1	-1	1478427600
1826	2016-11-06	18	30	4.1723	-1	-1	-1	-1	1478428200
1827	2016-11-06	18	40	4.2032	-1	-1	-1	-1	1478428800
1828	2016-11-06	18	50	4.2288	-1	-1	-1	-1	1478429400
1829	2016-11-06	19	0	4.2509	-1	-1	-1	-1	1478430000
1830	2016-11-06	19	10	4.2544	-1	-1	-1	-1	1478430600
1831	2016-11-06	19	20	4.2559	-1	-1	-1	-1	1478431200
1832	2016-11-06	19	30	4.2517	-1	-1	-1	-1	1478431800
1833	2016-11-06	19	40	4.266	-1	-1	-1	-1	1478432400
1834	2016-11-06	19	50	4.2992	-1	-1	-1	-1	1478433000
1835	2016-11-06	20	0	4.3614	-1	-1	-1	-1	1478433600
1836	2016-11-06	20	10	4.3879	-1	-1	-1	-1	1478434200
1837	2016-11-06	20	20	4.4071	-1	-1	-1	-1	1478434800
1838	2016-11-06	20	30	4.4153	-1	-1	-1	-1	1478435400
1839	2016-11-06	20	40	4.4155	-1	-1	-1	-1	1478436000
1840	2016-11-06	20	50	4.4197	-1	-1	-1	-1	1478436600
1841	2016-11-06	21	0	4.4205	-1	-1	-1	-1	1478437200
1842	2016-11-06	21	10	4.4077	-1	-1	-1	-1	1478437800
1843	2016-11-06	21	20	4.4008	-1	-1	-1	-1	1478438400
1844	2016-11-06	21	30	4.4048	-1	-1	-1	-1	1478439000
1845	2016-11-06	21	40	4.3964	-1	-1	-1	-1	1478439600
1846	2016-11-06	21	50	4.3999	-1	-1	-1	-1	1478440200
1847	2016-11-06	22	0	4.3947	-1	-1	-1	-1	1478440800
1848	2016-11-06	22	10	4.3691	-1	-1	-1	-1	1478441400
1849	2016-11-06	22	20	4.3325	-1	-1	-1	-1	1478442000
1850	2016-11-06	22	30	4.2912	-1	-1	-1	-1	1478442600
1851	2016-11-06	22	40	4.2555	-1	-1	-1	-1	1478443200
1852	2016-11-06	22	50	4.2424	-1	-1	-1	-1	1478443800
1853	2016-11-06	23	0	4.2283	-1	-1	-1	-1	1478444400
1854	2016-11-06	23	10	4.2135	-1	-1	-1	-1	1478445000
1855	2016-11-06	23	20	4.2095	-1	-1	-1	-1	1478445600
1856	2016-11-06	23	30	4.2058	-1	-1	-1	-1	1478446200
1857	2016-11-06	23	40	4.1959	-1	-1	-1	-1	1478446800
1858	2016-11-16	12	40	4.3715	-1	-1	-1	-1	1479271200
1859	2016-11-16	12	50	4.3683	-1	-1	-1	-1	1479271800
1860	2016-11-16	13	0	4.3731	-1	-1	-1	-1	1479272400
1861	2016-11-16	13	10	4.3801	-1	-1	-1	-1	1479273000
1862	2016-11-16	13	20	4.3859	-1	-1	-1	-1	1479273600
1863	2016-11-16	13	30	4.3922	-1	-1	-1	-1	1479274200
1864	2016-11-16	13	40	4.3995	-1	-1	-1	-1	1479274800
1865	2016-11-16	13	50	4.3979	-1	-1	-1	-1	1479275400
1866	2016-11-16	14	0	4.3983	-1	-1	-1	-1	1479276000
1867	2016-11-16	14	10	4.4044	-1	-1	-1	-1	1479276600
1868	2016-11-16	14	20	4.4119	-1	-1	-1	-1	1479277200
1869	2016-11-16	14	30	4.4194	-1	-1	-1	-1	1479277800
1870	2016-11-16	14	40	4.4232	-1	-1	-1	-1	1479278400
1871	2016-11-16	14	50	4.4237	-1	-1	-1	-1	1479279000
1872	2016-11-16	15	0	4.4256	-1	-1	-1	-1	1479279600
1873	2016-11-16	15	10	4.4231	-1	-1	-1	-1	1479280200
1874	2016-11-16	15	20	4.4204	-1	-1	-1	-1	1479280800
1875	2016-11-16	15	30	4.4192	-1	-1	-1	-1	1479281400
1876	2016-11-16	15	40	4.4123	-1	-1	-1	-1	1479282000
1877	2016-11-16	15	50	4.4084	-1	-1	-1	-1	1479282600
1878	2016-11-16	16	0	4.4092	-1	-1	-1	-1	1479283200
1879	2016-11-16	16	10	4.4078	-1	-1	-1	-1	1479283800
1880	2016-11-16	16	20	4.4071	-1	-1	-1	-1	1479284400
1881	2016-11-16	16	30	4.4108	-1	-1	-1	-1	1479285000
1882	2016-11-16	16	40	4.414	-1	-1	-1	-1	1479285600
1883	2016-11-16	16	50	4.4012	-1	-1	-1	-1	1479286200
1884	2016-11-16	17	0	4.3669	-1	-1	-1	-1	1479286800
1885	2016-11-16	17	10	4.3523	-1	-1	-1	-1	1479287400
1886	2016-11-16	17	20	4.3499	-1	-1	-1	-1	1479288000
1887	2016-11-16	17	30	4.3464	-1	-1	-1	-1	1479288600
1888	2016-11-16	17	40	4.3348	-1	-1	-1	-1	1479289200
1889	2016-11-16	17	50	4.3242	-1	-1	-1	-1	1479289800
1890	2016-11-16	18	0	4.313	-1	-1	-1	-1	1479290400
1891	2016-11-16	18	10	4.3037	-1	-1	-1	-1	1479291000
1892	2016-11-16	18	20	4.3004	-1	-1	-1	-1	1479291600
1893	2016-11-16	18	30	4.2898	-1	-1	-1	-1	1479292200
1894	2016-11-16	18	40	4.2823	-1	-1	-1	-1	1479292800
1895	2016-11-16	18	50	4.2859	-1	-1	-1	-1	1479293400
1896	2016-11-16	19	0	4.2962	-1	-1	-1	-1	1479294000
1897	2016-11-16	19	10	4.314	-1	-1	-1	-1	1479294600
1898	2016-11-16	19	20	4.3329	-1	-1	-1	-1	1479295200
1899	2016-11-16	19	30	4.352	-1	-1	-1	-1	1479295800
1900	2016-11-16	19	40	4.366	-1	-1	-1	-1	1479296400
1901	2016-11-16	19	50	4.3859	-1	-1	-1	-1	1479297000
1902	2016-11-16	20	0	4.4022	-1	-1	-1	-1	1479297600
1903	2016-11-16	20	10	4.438	-1	-1	-1	-1	1479298200
1904	2016-11-16	20	20	4.4562	-1	-1	-1	-1	1479298800
1905	2016-11-16	20	30	4.473	-1	-1	-1	-1	1479299400
1906	2016-11-16	20	40	4.5037	-1	-1	-1	-1	1479300000
1907	2016-11-16	20	50	4.5676	-1	-1	-1	-1	1479300600
1908	2016-11-16	21	0	4.5861	-1	-1	-1	-1	1479301200
1909	2016-11-16	21	10	4.5935	-1	-1	-1	-1	1479301800
1910	2016-11-16	21	20	4.6121	-1	-1	-1	-1	1479302400
1911	2016-11-16	21	30	4.606	-1	-1	-1	-1	1479303000
1912	2016-11-16	21	40	4.6033	-1	-1	-1	-1	1479303600
1913	2016-11-16	21	50	4.5976	-1	-1	-1	-1	1479304200
1914	2016-11-16	22	0	4.5961	-1	-1	-1	-1	1479304800
1915	2016-11-16	22	10	4.5731	-1	-1	-1	-1	1479305400
1916	2016-11-16	22	20	4.567	-1	-1	-1	-1	1479306000
1917	2016-11-16	22	30	4.5562	-1	-1	-1	-1	1479306600
1918	2016-11-16	22	40	4.5701	-1	-1	-1	-1	1479307200
1919	2016-11-16	22	50	4.5627	-1	-1	-1	-1	1479307800
1920	2016-11-16	23	0	4.545	-1	-1	-1	-1	1479308400
1921	2016-11-16	23	10	4.5226	-1	-1	-1	-1	1479309000
1922	2016-11-16	23	20	4.4962	-1	-1	-1	-1	1479309600
1923	2016-11-16	23	30	4.4634	-1	-1	-1	-1	1479310200
1924	2016-11-16	23	40	4.4539	-1	-1	-1	-1	1479310800
1925	2016-11-16	23	50	4.4441	-1	-1	-1	-1	1479311400
1926	2016-11-18	0	0	-1	31.6331	-1	-1	-1	1479398400
1927	2016-11-18	0	10	-1	31.6356	-1	-1	-1	1479399000
1928	2016-11-18	0	20	-1	31.6281	-1	-1	-1	1479399600
1929	2016-11-18	0	30	-1	31.6294	-1	-1	-1	1479400200
1930	2016-11-18	0	40	-1	31.6025	-1	-1	-1	1479400800
1931	2016-11-18	0	50	-1	31.6318	-1	-1	-1	1479401400
1932	2016-11-18	1	0	-1	31.6236	-1	-1	-1	1479402000
1933	2016-11-18	1	10	-1	31.6192	-1	-1	-1	1479402600
1934	2016-11-18	1	20	-1	31.6148	-1	-1	-1	1479403200
1935	2016-11-18	1	30	-1	31.62	-1	-1	-1	1479403800
1936	2016-11-18	1	40	-1	31.6188	-1	-1	-1	1479404400
1937	2016-11-18	1	50	-1	31.6147	-1	-1	-1	1479405000
1938	2016-11-18	2	0	-1	31.6169	-1	-1	-1	1479405600
1939	2016-11-18	2	10	-1	31.6173	-1	-1	-1	1479406200
1940	2016-11-18	2	20	-1	31.6151	-1	-1	-1	1479406800
1941	2016-11-18	2	30	-1	31.623	-1	-1	-1	1479407400
1942	2016-11-18	2	40	-1	31.6042	-1	-1	-1	1479408000
1943	2016-11-18	2	50	-1	31.615	-1	-1	-1	1479408600
1944	2016-11-18	3	0	-1	31.6065	-1	-1	-1	1479409200
1945	2016-11-18	3	10	-1	31.6122	-1	-1	-1	1479409800
1946	2016-11-18	3	20	-1	31.6014	-1	-1	-1	1479410400
1947	2016-11-18	3	30	-1	31.6151	-1	-1	-1	1479411000
1948	2016-11-18	3	40	-1	31.6049	-1	-1	-1	1479411600
1949	2016-11-18	3	50	-1	31.619	-1	-1	-1	1479412200
1950	2016-11-18	4	0	-1	31.6073	-1	-1	-1	1479412800
1951	2016-11-18	4	10	-1	31.6134	-1	-1	-1	1479413400
1952	2016-11-18	4	20	-1	31.6101	-1	-1	-1	1479414000
1953	2016-11-18	4	30	-1	31.6081	-1	-1	-1	1479414600
1954	2016-11-18	4	40	-1	31.6194	-1	-1	-1	1479415200
1955	2016-11-18	4	50	-1	31.6093	-1	-1	-1	1479415800
1956	2016-11-18	5	0	-1	31.6105	-1	-1	-1	1479416400
1957	2016-11-18	5	10	-1	31.6087	-1	-1	-1	1479417000
1958	2016-11-18	5	20	-1	31.6084	-1	-1	-1	1479417600
1959	2016-11-18	5	30	-1	31.6087	-1	-1	-1	1479418200
1960	2016-11-18	5	40	-1	31.6107	-1	-1	-1	1479418800
1961	2016-11-18	5	50	-1	31.6134	-1	-1	-1	1479419400
1962	2016-11-18	6	0	-1	31.6131	-1	-1	-1	1479420000
1963	2016-11-18	6	10	-1	31.6097	-1	-1	-1	1479420600
1964	2016-11-18	6	20	-1	31.6122	-1	-1	-1	1479421200
1965	2016-11-18	6	30	-1	31.6116	-1	-1	-1	1479421800
1966	2016-11-18	6	40	-1	31.61	-1	-1	-1	1479422400
1967	2016-11-18	6	50	-1	31.6124	-1	-1	-1	1479423000
1968	2016-11-18	7	0	-1	31.6105	-1	-1	-1	1479423600
1969	2016-11-18	7	10	-1	31.6089	-1	-1	-1	1479424200
1970	2016-11-18	7	20	-1	31.6124	-1	-1	-1	1479424800
1971	2016-11-18	7	30	-1	31.6069	-1	-1	-1	1479425400
1972	2016-11-18	7	40	-1	31.6106	-1	-1	-1	1479426000
1973	2016-11-18	7	50	-1	31.6084	-1	-1	-1	1479426600
1974	2016-11-18	8	0	-1	31.612	-1	-1	-1	1479427200
1975	2016-11-18	8	10	-1	31.6116	-1	-1	-1	1479427800
1976	2016-11-18	8	20	-1	31.6106	-1	-1	-1	1479428400
1977	2016-11-18	8	30	-1	31.6134	-1	-1	-1	1479429000
1978	2016-11-18	8	40	-1	31.6133	-1	-1	-1	1479429600
1979	2016-11-18	8	50	-1	31.614	-1	-1	-1	1479430200
1980	2016-11-18	9	0	-1	31.6145	-1	-1	-1	1479430800
1981	2016-11-18	9	10	-1	31.6149	-1	-1	-1	1479431400
1982	2016-11-18	9	20	-1	31.6146	-1	-1	-1	1479432000
1983	2016-11-18	9	30	-1	31.615	-1	-1	-1	1479432600
1984	2016-11-18	9	40	-1	31.616	-1	-1	-1	1479433200
1985	2016-11-18	9	50	-1	31.615	-1	-1	-1	1479433800
1986	2016-11-18	10	0	-1	31.6182	-1	-1	-1	1479434400
1987	2016-11-18	10	10	-1	31.6151	-1	-1	-1	1479435000
1988	2016-11-18	10	20	-1	31.6187	-1	-1	-1	1479435600
1989	2016-11-18	10	30	-1	31.6179	-1	-1	-1	1479436200
1990	2016-11-18	10	40	-1	31.6171	-1	-1	-1	1479436800
1991	2016-11-18	10	50	-1	31.6177	-1	-1	-1	1479437400
1992	2016-11-18	11	0	-1	31.6172	-1	-1	-1	1479438000
1993	2016-11-18	11	10	-1	31.6165	-1	-1	-1	1479438600
1994	2016-11-18	11	20	-1	31.6168	-1	-1	-1	1479439200
1995	2016-11-18	11	30	-1	31.6193	-1	-1	-1	1479439800
1996	2016-11-18	11	40	-1	31.6205	-1	-1	-1	1479440400
1997	2016-11-18	11	50	-1	31.6189	-1	-1	-1	1479441000
1998	2016-11-18	12	0	-1	31.6162	-1	-1	-1	1479441600
1999	2016-11-18	12	10	-1	31.616	-1	-1	-1	1479442200
[truncated: 115,957 more rows]
