# Supplementary material for: A novel dissolved oxygen prediction model based on enhanced semi-naive Bayes for ocean ranches in northeast China
Source: PeerJ Comput Sci. 2021 Jun 11;7:e591. doi: 10.7717/peerj-cs.591 (PMC8205303; doi:10.7717/peerj-cs.591)
Supplement: Supplemental Information 2 — The water quality data includes a total of 19 marine ranches in the Bohai and Yellow Seas in northeastern China. [file peerj-cs-07-591-s002.zip › dataset1/ailianwan_20160101_20200701.csv]

ID	Date	Hour	Minute	temp	salt	deep	yls_con	rjy_con	Timestamp	note
1	2016-02-13	0	0	-1	-1	5.046	-1	-1	1455292800
2	2016-02-13	0	10	-1	-1	5.097	-1	-1	1455293400
3	2016-02-13	0	20	-1	-1	5.177	-1	-1	1455294000
4	2016-02-13	0	30	-1	-1	5.121	-1	-1	1455294600
5	2016-02-13	0	40	-1	-1	5.081	-1	-1	1455295200
6	2016-02-13	0	50	-1	-1	5.266	-1	-1	1455295800
7	2016-02-13	1	0	-1	-1	5.308	-1	-1	1455296400
8	2016-02-13	1	10	-1	-1	5.259	-1	-1	1455297000
9	2016-02-13	1	20	-1	-1	5.307	-1	-1	1455297600
10	2016-02-13	1	30	-1	-1	5.282	-1	-1	1455298200
11	2016-02-13	1	40	-1	-1	5.406	-1	-1	1455298800
12	2016-02-13	1	50	-1	-1	5.535	-1	-1	1455299400
13	2016-02-13	2	0	-1	-1	5.602	-1	-1	1455300000
14	2016-02-13	2	10	-1	-1	5.634	-1	-1	1455300600
15	2016-02-13	2	20	-1	-1	5.392	-1	-1	1455301200
16	2016-02-13	2	30	-1	-1	5.603	-1	-1	1455301800
17	2016-02-13	2	40	-1	-1	5.528	-1	-1	1455302400
18	2016-02-13	2	50	-1	-1	5.654	-1	-1	1455303000
19	2016-02-13	3	0	-1	-1	5.782	-1	-1	1455303600
20	2016-02-13	3	10	-1	-1	5.822	-1	-1	1455304200
21	2016-02-13	3	20	-1	-1	5.9	-1	-1	1455304800
22	2016-02-13	3	30	-1	-1	5.864	-1	-1	1455305400
23	2016-02-13	3	40	-1	-1	5.919	-1	-1	1455306000
24	2016-02-13	3	50	-1	-1	5.94	-1	-1	1455306600
25	2016-02-13	4	0	-1	-1	6.124	-1	-1	1455307200
26	2016-02-13	4	10	-1	-1	6.026	-1	-1	1455307800
27	2016-02-13	4	20	-1	-1	6.057	-1	-1	1455308400
28	2016-02-13	4	30	-1	-1	5.873	-1	-1	1455309000
29	2016-02-13	4	40	-1	-1	5.917	-1	-1	1455309600
30	2016-02-13	4	50	-1	-1	5.757	-1	-1	1455310200
31	2016-02-13	5	0	-1	-1	5.89	-1	-1	1455310800
32	2016-02-13	5	10	-1	-1	5.923	-1	-1	1455311400
33	2016-02-13	5	20	-1	-1	6.004	-1	-1	1455312000
34	2016-02-13	5	30	-1	-1	5.85	-1	-1	1455312600
35	2016-02-13	5	40	-1	-1	5.894	-1	-1	1455313200
36	2016-02-13	5	50	-1	-1	6.045	-1	-1	1455313800
37	2016-02-13	6	0	-1	-1	6.083	-1	-1	1455314400
38	2016-02-13	6	10	-1	-1	5.931	-1	-1	1455315000
39	2016-02-13	6	20	-1	-1	5.952	-1	-1	1455315600
40	2016-02-13	6	30	-1	-1	5.992	-1	-1	1455316200
41	2016-02-13	6	40	-1	-1	5.971	-1	-1	1455316800
42	2016-02-13	6	50	-1	-1	5.917	-1	-1	1455317400
43	2016-02-13	7	0	-1	-1	5.967	-1	-1	1455318000
44	2016-02-13	7	10	-1	-1	6.081	-1	-1	1455318600
45	2016-02-13	7	20	-1	-1	6.016	-1	-1	1455319200
46	2016-02-13	7	30	-1	-1	5.913	-1	-1	1455319800
47	2016-02-13	7	40	-1	-1	5.873	-1	-1	1455320400
48	2016-02-13	8	0	-1	-1	5.858	-1	-1	1455321600
49	2016-02-13	8	10	-1	-1	5.874	-1	-1	1455322200
50	2016-02-13	8	20	-1	-1	5.894	-1	-1	1455322800
51	2016-02-13	8	30	-1	-1	5.811	-1	-1	1455323400
52	2016-02-13	8	40	-1	-1	5.858	-1	-1	1455324000
53	2016-02-13	8	50	-1	-1	5.787	-1	-1	1455324600
54	2016-02-13	9	0	-1	-1	5.741	-1	-1	1455325200
55	2016-02-13	9	10	-1	-1	5.748	-1	-1	1455325800
56	2016-02-13	9	20	-1	-1	5.801	-1	-1	1455326400
57	2016-02-13	9	40	-1	-1	5.752	-1	-1	1455327600
58	2016-02-13	9	50	-1	-1	5.878	-1	-1	1455328200
59	2016-02-13	10	0	-1	-1	5.643	-1	-1	1455328800
60	2016-02-13	10	10	-1	-1	5.765	-1	-1	1455329400
61	2016-02-13	10	20	-1	-1	5.711	-1	-1	1455330000
62	2016-02-13	10	30	-1	-1	5.714	-1	-1	1455330600
63	2016-02-13	10	40	-1	-1	5.756	-1	-1	1455331200
64	2016-02-13	10	50	-1	-1	5.731	-1	-1	1455331800
65	2016-02-13	11	10	-1	-1	5.881	-1	-1	1455333000
66	2016-02-13	11	20	-1	-1	5.788	-1	-1	1455333600
67	2016-02-13	11	30	-1	-1	5.824	-1	-1	1455334200
68	2016-02-13	11	40	-1	-1	5.91	-1	-1	1455334800
69	2016-02-13	11	50	-1	-1	5.87	-1	-1	1455335400
70	2016-02-13	12	0	-1	-1	5.851	-1	-1	1455336000
71	2016-02-13	12	10	-1	-1	5.951	-1	-1	1455336600
72	2016-02-13	12	20	-1	-1	5.9	-1	-1	1455337200
73	2016-02-13	12	30	-1	-1	6.016	-1	-1	1455337800
74	2016-02-13	12	40	-1	-1	5.954	-1	-1	1455338400
75	2016-02-13	12	50	-1	-1	5.99	-1	-1	1455339000
76	2016-02-13	13	0	-1	-1	5.936	-1	-1	1455339600
77	2016-02-13	13	20	-1	-1	6.014	-1	-1	1455340800
78	2016-02-13	13	30	-1	-1	6.018	-1	-1	1455341400
79	2016-02-13	13	40	-1	-1	6.121	-1	-1	1455342000
80	2016-02-13	14	0	-1	-1	6.065	-1	-1	1455343200
81	2016-02-13	14	10	-1	-1	6.128	-1	-1	1455343800
82	2016-02-13	14	20	-1	-1	6.197	-1	-1	1455344400
83	2016-02-13	14	30	-1	-1	6.186	-1	-1	1455345000
84	2016-02-13	14	40	-1	-1	6.248	-1	-1	1455345600
85	2016-02-13	14	50	-1	-1	6.235	-1	-1	1455346200
86	2016-02-13	15	0	-1	-1	6.263	-1	-1	1455346800
87	2016-02-13	15	10	-1	-1	6.292	-1	-1	1455347400
88	2016-02-13	15	20	-1	-1	6.286	-1	-1	1455348000
89	2016-02-13	15	30	-1	-1	6.291	-1	-1	1455348600
90	2016-02-13	15	40	-1	-1	6.275	-1	-1	1455349200
91	2016-02-13	15	50	-1	-1	6.3	-1	-1	1455349800
92	2016-02-13	16	0	-1	-1	6.274	-1	-1	1455350400
93	2016-02-13	16	10	-1	-1	6.263	-1	-1	1455351000
94	2016-02-13	16	20	-1	-1	6.254	-1	-1	1455351600
95	2016-02-13	16	30	-1	-1	6.245	-1	-1	1455352200
96	2016-02-13	16	40	-1	-1	6.167	-1	-1	1455352800
97	2016-02-13	16	50	-1	-1	6.185	-1	-1	1455353400
98	2016-02-13	17	0	-1	-1	6.16	-1	-1	1455354000
99	2016-02-13	17	10	-1	-1	6.17	-1	-1	1455354600
100	2016-02-13	17	20	-1	-1	6.11	-1	-1	1455355200
101	2016-02-13	17	30	-1	-1	6.073	-1	-1	1455355800
102	2016-02-13	17	40	-1	-1	6.038	-1	-1	1455356400
103	2016-02-13	17	50	-1	-1	5.999	-1	-1	1455357000
104	2016-02-13	18	0	-1	-1	5.991	-1	-1	1455357600
105	2016-02-13	18	10	-1	-1	5.954	-1	-1	1455358200
106	2016-02-13	18	20	-1	-1	5.899	-1	-1	1455358800
107	2016-02-13	18	30	-1	-1	5.854	-1	-1	1455359400
108	2016-02-13	18	40	-1	-1	5.839	-1	-1	1455360000
109	2016-02-13	18	50	-1	-1	5.84	-1	-1	1455360600
110	2016-02-13	19	0	-1	-1	5.801	-1	-1	1455361200
111	2016-02-13	19	10	-1	-1	5.774	-1	-1	1455361800
112	2016-02-13	19	20	-1	-1	5.779	-1	-1	1455362400
113	2016-02-13	19	30	-1	-1	5.74	-1	-1	1455363000
114	2016-02-13	19	40	-1	-1	5.66	-1	-1	1455363600
115	2016-02-13	19	50	-1	-1	5.653	-1	-1	1455364200
116	2016-02-13	20	0	-1	-1	5.624	-1	-1	1455364800
117	2016-02-13	20	10	-1	-1	5.577	-1	-1	1455365400
118	2016-02-13	20	20	-1	-1	5.528	-1	-1	1455366000
119	2016-02-13	20	30	-1	-1	5.464	-1	-1	1455366600
120	2016-02-13	20	40	-1	-1	5.468	-1	-1	1455367200
121	2016-02-13	20	50	-1	-1	5.417	-1	-1	1455367800
122	2016-02-13	21	0	-1	-1	5.367	-1	-1	1455368400
123	2016-02-13	21	10	-1	-1	5.305	-1	-1	1455369000
124	2016-02-13	21	20	-1	-1	5.242	-1	-1	1455369600
125	2016-02-13	21	30	-1	-1	5.24	-1	-1	1455370200
126	2016-02-13	21	40	-1	-1	5.198	-1	-1	1455370800
127	2016-02-13	21	50	-1	-1	5.147	-1	-1	1455371400
128	2016-02-13	22	0	-1	-1	5.092	-1	-1	1455372000
129	2016-02-13	22	10	-1	-1	5.095	-1	-1	1455372600
130	2016-02-13	22	20	-1	-1	5.062	-1	-1	1455373200
131	2016-02-13	22	30	-1	-1	5.04	-1	-1	1455373800
132	2016-02-13	22	40	-1	-1	5.04	-1	-1	1455374400
133	2016-02-13	22	50	-1	-1	5.01	-1	-1	1455375000
134	2016-02-13	23	0	-1	-1	4.984	-1	-1	1455375600
135	2016-02-13	23	10	-1	-1	5.01	-1	-1	1455376200
136	2016-02-13	23	20	-1	-1	5.012	-1	-1	1455376800
137	2016-02-13	23	30	-1	-1	4.981	-1	-1	1455377400
138	2016-02-13	23	40	-1	-1	4.997	-1	-1	1455378000
139	2016-02-28	0	0	-1	28.3745	-1	-1	-1	1456588800
140	2016-02-28	0	10	-1	28.3751	-1	-1	-1	1456589400
141	2016-02-28	0	20	-1	28.3732	-1	-1	-1	1456590000
142	2016-02-28	0	30	-1	28.3763	-1	-1	-1	1456590600
143	2016-02-28	0	40	-1	28.3781	-1	-1	-1	1456591200
144	2016-02-28	0	50	-1	28.3766	-1	-1	-1	1456591800
145	2016-02-28	1	0	-1	28.3751	-1	-1	-1	1456592400
146	2016-02-28	1	10	-1	28.3755	-1	-1	-1	1456593000
147	2016-02-28	1	20	-1	28.3762	-1	-1	-1	1456593600
148	2016-02-28	1	30	-1	28.3842	-1	-1	-1	1456594200
149	2016-02-28	1	40	-1	28.3784	-1	-1	-1	1456594800
150	2016-02-28	1	50	-1	28.3904	-1	-1	-1	1456595400
151	2016-02-28	2	0	-1	28.3907	-1	-1	-1	1456596000
152	2016-02-28	2	10	-1	28.3942	-1	-1	-1	1456596600
153	2016-02-28	2	20	-1	28.3893	-1	-1	-1	1456597200
154	2016-02-28	2	30	-1	28.3877	-1	-1	-1	1456597800
155	2016-02-28	2	40	-1	28.3857	-1	-1	-1	1456598400
156	2016-02-28	2	50	-1	28.3829	-1	-1	-1	1456599000
157	2016-02-28	3	0	-1	28.3818	-1	-1	-1	1456599600
158	2016-02-28	3	10	-1	28.3746	-1	-1	-1	1456600200
159	2016-02-28	3	20	-1	28.3796	-1	-1	-1	1456600800
160	2016-02-28	3	30	-1	28.379	-1	-1	-1	1456601400
161	2016-02-28	3	40	-1	28.3797	-1	-1	-1	1456602000
162	2016-02-28	3	50	-1	28.3802	-1	-1	-1	1456602600
163	2016-02-28	4	0	-1	28.3784	-1	-1	-1	1456603200
164	2016-02-28	4	10	-1	28.3796	-1	-1	-1	1456603800
165	2016-02-28	4	20	-1	28.3798	-1	-1	-1	1456604400
166	2016-02-28	4	30	-1	28.3819	-1	-1	-1	1456605000
167	2016-02-28	4	40	-1	28.3817	-1	-1	-1	1456605600
168	2016-02-28	4	50	-1	28.3816	-1	-1	-1	1456606200
169	2016-02-28	5	0	-1	28.3826	-1	-1	-1	1456606800
170	2016-02-28	5	10	-1	28.3815	-1	-1	-1	1456607400
171	2016-02-28	5	20	-1	28.3733	-1	-1	-1	1456608000
172	2016-02-28	5	30	-1	28.3696	-1	-1	-1	1456608600
173	2016-02-28	5	40	-1	28.3779	-1	-1	-1	1456609200
174	2016-02-28	5	50	-1	28.3814	-1	-1	-1	1456609800
175	2016-02-28	6	0	-1	28.3792	-1	-1	-1	1456610400
176	2016-02-28	6	10	-1	28.3808	-1	-1	-1	1456611000
177	2016-02-28	6	20	-1	28.3826	-1	-1	-1	1456611600
178	2016-02-28	6	30	-1	28.3828	-1	-1	-1	1456612200
179	2016-02-28	6	40	-1	28.3823	-1	-1	-1	1456612800
180	2016-02-28	6	50	-1	28.3822	-1	-1	-1	1456613400
181	2016-02-28	7	0	-1	28.3829	-1	-1	-1	1456614000
182	2016-02-28	7	10	-1	28.3825	-1	-1	-1	1456614600
183	2016-02-28	7	20	-1	28.3827	-1	-1	-1	1456615200
184	2016-02-28	7	30	-1	28.383	-1	-1	-1	1456615800
185	2016-02-28	7	40	-1	28.3838	-1	-1	-1	1456616400
186	2016-02-28	7	50	-1	28.384	-1	-1	-1	1456617000
187	2016-02-28	8	0	-1	28.384	-1	-1	-1	1456617600
188	2016-02-28	8	10	-1	28.3831	-1	-1	-1	1456618200
189	2016-02-28	8	20	-1	28.3839	-1	-1	-1	1456618800
190	2016-02-28	8	30	-1	28.384	-1	-1	-1	1456619400
191	2016-02-28	8	40	-1	28.3837	-1	-1	-1	1456620000
192	2016-02-28	8	50	-1	28.3837	-1	-1	-1	1456620600
193	2016-02-28	9	0	-1	28.3837	-1	-1	-1	1456621200
194	2016-02-28	9	10	-1	28.3834	-1	-1	-1	1456621800
195	2016-02-28	9	20	-1	28.384	-1	-1	-1	1456622400
196	2016-02-28	9	30	-1	28.3837	-1	-1	-1	1456623000
197	2016-02-28	9	40	-1	28.3836	-1	-1	-1	1456623600
198	2016-02-28	9	50	-1	28.3837	-1	-1	-1	1456624200
199	2016-02-28	10	0	-1	28.3844	-1	-1	-1	1456624800
200	2016-02-28	10	10	-1	28.385	-1	-1	-1	1456625400
201	2016-02-28	10	20	-1	28.3859	-1	-1	-1	1456626000
202	2016-02-28	10	30	-1	28.3859	-1	-1	-1	1456626600
203	2016-02-28	10	40	-1	28.3859	-1	-1	-1	1456627200
204	2016-02-28	10	50	-1	28.3876	-1	-1	-1	1456627800
205	2016-02-28	11	0	-1	28.3871	-1	-1	-1	1456628400
206	2016-02-28	11	10	-1	28.3869	-1	-1	-1	1456629000
207	2016-02-28	11	20	-1	28.3863	-1	-1	-1	1456629600
208	2016-02-28	11	30	-1	28.3855	-1	-1	-1	1456630200
209	2016-02-28	11	40	-1	28.3861	-1	-1	-1	1456630800
210	2016-02-28	11	50	-1	28.385	-1	-1	-1	1456631400
211	2016-02-28	12	0	-1	28.3858	-1	-1	-1	1456632000
212	2016-02-28	12	10	-1	28.3853	-1	-1	-1	1456632600
213	2016-02-28	12	20	-1	28.3863	-1	-1	-1	1456633200
214	2016-02-28	12	30	-1	28.3854	-1	-1	-1	1456633800
215	2016-02-28	12	40	-1	28.3864	-1	-1	-1	1456634400
216	2016-02-28	12	50	-1	28.3856	-1	-1	-1	1456635000
217	2016-02-28	13	0	-1	28.3867	-1	-1	-1	1456635600
218	2016-02-28	13	10	-1	28.3862	-1	-1	-1	1456636200
219	2016-02-28	13	20	-1	28.3875	-1	-1	-1	1456636800
220	2016-02-28	13	30	-1	28.3876	-1	-1	-1	1456637400
221	2016-02-28	13	40	-1	28.3888	-1	-1	-1	1456638000
222	2016-02-28	13	50	-1	28.3884	-1	-1	-1	1456638600
223	2016-02-28	14	0	-1	28.3892	-1	-1	-1	1456639200
224	2016-02-28	14	10	-1	28.3871	-1	-1	-1	1456639800
225	2016-02-28	14	20	-1	28.3887	-1	-1	-1	1456640400
226	2016-02-28	14	30	-1	28.389	-1	-1	-1	1456641000
227	2016-02-28	14	40	-1	28.3886	-1	-1	-1	1456641600
228	2016-02-28	14	50	-1	28.3886	-1	-1	-1	1456642200
229	2016-02-28	15	0	-1	28.3892	-1	-1	-1	1456642800
230	2016-02-28	15	10	-1	28.3894	-1	-1	-1	1456643400
231	2016-02-28	15	20	-1	28.3898	-1	-1	-1	1456644000
232	2016-02-28	15	30	-1	28.3892	-1	-1	-1	1456644600
233	2016-02-28	15	40	-1	28.3892	-1	-1	-1	1456645200
234	2016-02-28	15	50	-1	28.3892	-1	-1	-1	1456645800
235	2016-02-28	16	0	-1	28.3885	-1	-1	-1	1456646400
236	2016-02-28	16	10	-1	28.3882	-1	-1	-1	1456647000
237	2016-02-28	16	20	-1	28.3873	-1	-1	-1	1456647600
238	2016-02-28	16	30	-1	28.3868	-1	-1	-1	1456648200
239	2016-02-28	16	40	-1	28.3854	-1	-1	-1	1456648800
240	2016-02-28	16	50	-1	28.3838	-1	-1	-1	1456649400
241	2016-02-28	17	10	-1	28.3804	-1	-1	-1	1456650600
242	2016-02-28	17	20	-1	28.3795	-1	-1	-1	1456651200
243	2016-02-28	17	30	-1	28.3783	-1	-1	-1	1456651800
244	2016-02-28	17	40	-1	28.3766	-1	-1	-1	1456652400
245	2016-02-28	17	50	-1	28.3756	-1	-1	-1	1456653000
246	2016-02-28	18	0	-1	28.3756	-1	-1	-1	1456653600
247	2016-02-28	18	10	-1	28.3759	-1	-1	-1	1456654200
248	2016-02-28	18	20	-1	28.3747	-1	-1	-1	1456654800
249	2016-02-28	18	30	-1	28.3728	-1	-1	-1	1456655400
250	2016-02-28	18	40	-1	28.378	-1	-1	-1	1456656000
251	2016-02-28	18	50	-1	28.3739	-1	-1	-1	1456656600
252	2016-02-28	19	0	-1	28.3722	-1	-1	-1	1456657200
253	2016-02-28	19	10	-1	28.3714	-1	-1	-1	1456657800
254	2016-02-28	19	20	-1	28.3724	-1	-1	-1	1456658400
255	2016-02-28	19	30	-1	28.373	-1	-1	-1	1456659000
256	2016-02-28	19	40	-1	28.3728	-1	-1	-1	1456659600
257	2016-02-28	19	50	-1	28.3739	-1	-1	-1	1456660200
258	2016-02-28	20	0	-1	28.3713	-1	-1	-1	1456660800
259	2016-02-28	20	10	-1	28.3739	-1	-1	-1	1456661400
260	2016-02-28	20	20	-1	28.3726	-1	-1	-1	1456662000
261	2016-02-28	20	30	-1	28.3712	-1	-1	-1	1456662600
262	2016-02-28	20	40	-1	28.372	-1	-1	-1	1456663200
263	2016-02-28	20	50	-1	28.37	-1	-1	-1	1456663800
264	2016-02-28	21	0	-1	28.3705	-1	-1	-1	1456664400
265	2016-02-28	21	10	-1	28.3711	-1	-1	-1	1456665000
266	2016-02-28	21	20	-1	28.3711	-1	-1	-1	1456665600
267	2016-02-28	21	30	-1	28.3711	-1	-1	-1	1456666200
268	2016-02-28	21	40	-1	28.3726	-1	-1	-1	1456666800
269	2016-02-28	21	50	-1	28.3726	-1	-1	-1	1456667400
270	2016-02-28	22	0	-1	28.3728	-1	-1	-1	1456668000
271	2016-02-28	22	10	-1	28.3719	-1	-1	-1	1456668600
272	2016-02-28	22	20	-1	28.3734	-1	-1	-1	1456669200
273	2016-02-28	22	30	-1	28.3743	-1	-1	-1	1456669800
274	2016-02-28	22	40	-1	28.3758	-1	-1	-1	1456670400
275	2016-02-28	22	50	-1	28.3739	-1	-1	-1	1456671000
276	2016-02-28	23	0	-1	28.3727	-1	-1	-1	1456671600
277	2016-02-28	23	10	-1	28.3726	-1	-1	-1	1456672200
278	2016-02-28	23	20	-1	28.3722	-1	-1	-1	1456672800
279	2016-02-28	23	30	-1	28.3721	-1	-1	-1	1456673400
280	2016-02-28	23	40	-1	28.3711	-1	-1	-1	1456674000
281	2016-02-28	23	50	-1	28.3724	-1	-1	-1	1456674600
282	2016-03-02	0	0	-1	-1	-1	-1	1.428	1456848000
283	2016-03-02	0	10	-1	-1	-1	-1	1.428	1456848600
284	2016-03-02	0	20	-1	-1	-1	-1	1.423	1456849200
285	2016-03-02	0	30	-1	-1	-1	-1	1.42	1456849800
286	2016-03-02	0	40	-1	-1	-1	-1	1.417	1456850400
287	2016-03-02	0	50	-1	-1	-1	-1	1.417	1456851000
288	2016-03-02	1	0	-1	-1	-1	-1	1.412	1456851600
289	2016-03-02	1	10	-1	-1	-1	-1	1.409	1456852200
290	2016-03-02	1	20	-1	-1	-1	-1	1.405	1456852800
291	2016-03-02	1	30	-1	-1	-1	-1	1.401	1456853400
292	2016-03-02	1	40	-1	-1	-1	-1	1.398	1456854000
293	2016-03-02	1	50	-1	-1	-1	-1	1.395	1456854600
294	2016-03-02	2	0	-1	-1	-1	-1	1.393	1456855200
295	2016-03-02	2	10	-1	-1	-1	-1	1.392	1456855800
296	2016-03-02	2	20	-1	-1	-1	-1	1.389	1456856400
297	2016-03-02	2	30	-1	-1	-1	-1	1.384	1456857000
298	2016-03-02	2	40	-1	-1	-1	-1	1.381	1456857600
299	2016-03-02	2	50	-1	-1	-1	-1	1.38	1456858200
300	2016-03-02	3	0	-1	-1	-1	-1	1.375	1456858800
301	2016-03-02	3	10	-1	-1	-1	-1	1.374	1456859400
302	2016-03-02	3	20	-1	-1	-1	-1	1.37	1456860000
303	2016-03-02	3	30	-1	-1	-1	-1	1.367	1456860600
304	2016-03-02	3	40	-1	-1	-1	-1	1.365	1456861200
305	2016-03-02	3	50	-1	-1	-1	-1	1.363	1456861800
306	2016-03-02	4	0	-1	-1	-1	-1	1.362	1456862400
307	2016-03-02	4	10	-1	-1	-1	-1	1.361	1456863000
308	2016-03-02	4	20	-1	-1	-1	-1	1.362	1456863600
309	2016-03-02	4	30	-1	-1	-1	-1	1.36	1456864200
310	2016-03-02	4	40	-1	-1	-1	-1	1.36	1456864800
311	2016-03-02	4	50	-1	-1	-1	-1	1.36	1456865400
312	2016-03-02	5	0	-1	-1	-1	-1	1.362	1456866000
313	2016-03-02	5	10	-1	-1	-1	-1	1.362	1456866600
314	2016-03-02	5	20	-1	-1	-1	-1	1.364	1456867200
315	2016-03-02	5	30	-1	-1	-1	-1	1.365	1456867800
316	2016-03-02	5	40	-1	-1	-1	-1	1.366	1456868400
317	2016-03-02	5	50	-1	-1	-1	-1	1.367	1456869000
318	2016-03-02	6	0	-1	-1	-1	-1	1.368	1456869600
319	2016-03-02	6	10	-1	-1	-1	-1	1.37	1456870200
320	2016-03-02	6	20	-1	-1	-1	-1	1.373	1456870800
321	2016-03-02	6	30	-1	-1	-1	-1	1.377	1456871400
322	2016-03-02	6	40	-1	-1	-1	-1	1.381	1456872000
323	2016-03-02	6	50	-1	-1	-1	-1	1.381	1456872600
324	2016-03-02	7	0	-1	-1	-1	-1	1.384	1456873200
325	2016-03-02	7	10	-1	-1	-1	-1	1.386	1456873800
326	2016-03-02	7	20	-1	-1	-1	-1	1.388	1456874400
327	2016-03-02	7	30	-1	-1	-1	-1	1.392	1456875000
328	2016-03-02	7	50	-1	-1	-1	-1	1.397	1456876200
329	2016-03-02	8	0	-1	-1	-1	-1	1.4	1456876800
330	2016-03-02	8	10	-1	-1	-1	-1	1.4	1456877400
331	2016-03-02	8	20	-1	-1	-1	-1	1.404	1456878000
332	2016-03-02	8	30	-1	-1	-1	-1	1.405	1456878600
333	2016-03-02	8	40	-1	-1	-1	-1	1.408	1456879200
334	2016-03-02	8	50	-1	-1	-1	-1	1.411	1456879800
335	2016-03-02	9	0	-1	-1	-1	-1	1.412	1456880400
336	2016-03-02	9	10	-1	-1	-1	-1	1.417	1456881000
337	2016-03-02	9	20	-1	-1	-1	-1	1.417	1456881600
338	2016-03-02	9	30	-1	-1	-1	-1	1.419	1456882200
339	2016-03-02	9	40	-1	-1	-1	-1	1.418	1456882800
340	2016-03-02	9	50	-1	-1	-1	-1	1.421	1456883400
341	2016-03-02	10	0	-1	-1	-1	-1	1.422	1456884000
342	2016-03-02	10	10	-1	-1	-1	-1	1.423	1456884600
343	2016-03-02	10	20	-1	-1	-1	-1	1.423	1456885200
344	2016-03-02	10	30	-1	-1	-1	-1	1.423	1456885800
345	2016-03-02	10	40	-1	-1	-1	-1	1.425	1456886400
346	2016-03-02	10	50	-1	-1	-1	-1	1.424	1456887000
347	2016-03-02	11	0	-1	-1	-1	-1	1.425	1456887600
348	2016-03-02	11	10	-1	-1	-1	-1	1.424	1456888200
349	2016-03-02	11	20	-1	-1	-1	-1	1.425	1456888800
350	2016-03-02	11	30	-1	-1	-1	-1	1.425	1456889400
351	2016-03-02	11	40	-1	-1	-1	-1	1.426	1456890000
352	2016-03-02	11	50	-1	-1	-1	-1	1.427	1456890600
353	2016-03-02	12	0	-1	-1	-1	-1	1.425	1456891200
354	2016-03-02	12	10	-1	-1	-1	-1	1.426	1456891800
355	2016-03-02	12	20	-1	-1	-1	-1	1.428	1456892400
356	2016-03-02	12	30	-1	-1	-1	-1	1.429	1456893000
357	2016-03-02	12	40	-1	-1	-1	-1	1.427	1456893600
358	2016-03-02	12	50	-1	-1	-1	-1	1.427	1456894200
359	2016-03-02	13	0	-1	-1	-1	-1	1.425	1456894800
360	2016-03-02	13	10	-1	-1	-1	-1	1.426	1456895400
361	2016-03-02	13	20	-1	-1	-1	-1	1.425	1456896000
362	2016-03-02	13	30	-1	-1	-1	-1	1.425	1456896600
363	2016-03-02	13	40	-1	-1	-1	-1	1.423	1456897200
364	2016-03-02	13	50	-1	-1	-1	-1	1.422	1456897800
365	2016-03-02	14	0	-1	-1	-1	-1	1.419	1456898400
366	2016-03-02	14	10	-1	-1	-1	-1	1.417	1456899000
367	2016-03-02	14	20	-1	-1	-1	-1	1.415	1456899600
368	2016-03-02	14	30	-1	-1	-1	-1	1.414	1456900200
369	2016-03-02	14	40	-1	-1	-1	-1	1.411	1456900800
370	2016-03-02	14	50	-1	-1	-1	-1	1.407	1456901400
371	2016-03-02	15	0	-1	-1	-1	-1	1.404	1456902000
372	2016-03-02	15	10	-1	-1	-1	-1	1.402	1456902600
373	2016-03-02	15	20	-1	-1	-1	-1	1.402	1456903200
374	2016-03-02	15	30	-1	-1	-1	-1	1.399	1456903800
375	2016-03-02	15	40	-1	-1	-1	-1	1.398	1456904400
376	2016-03-02	15	50	-1	-1	-1	-1	1.397	1456905000
377	2016-03-02	16	0	-1	-1	-1	-1	1.396	1456905600
378	2016-03-02	16	10	-1	-1	-1	-1	1.394	1456906200
379	2016-03-02	16	20	-1	-1	-1	-1	1.394	1456906800
380	2016-03-02	16	30	-1	-1	-1	-1	1.392	1456907400
381	2016-03-02	16	40	-1	-1	-1	-1	1.391	1456908000
382	2016-03-02	16	50	-1	-1	-1	-1	1.391	1456908600
383	2016-03-02	17	0	-1	-1	-1	-1	1.389	1456909200
384	2016-03-02	17	10	-1	-1	-1	-1	1.392	1456909800
385	2016-03-02	17	20	-1	-1	-1	-1	1.391	1456910400
386	2016-03-02	17	30	-1	-1	-1	-1	1.391	1456911000
387	2016-03-02	17	40	-1	-1	-1	-1	1.394	1456911600
388	2016-03-02	17	50	-1	-1	-1	-1	1.395	1456912200
389	2016-03-02	18	0	-1	-1	-1	-1	1.396	1456912800
390	2016-03-02	18	10	-1	-1	-1	-1	1.395	1456913400
391	2016-03-02	18	20	-1	-1	-1	-1	1.397	1456914000
392	2016-03-02	18	30	-1	-1	-1	-1	1.398	1456914600
393	2016-03-02	18	40	-1	-1	-1	-1	1.399	1456915200
394	2016-03-02	18	50	-1	-1	-1	-1	1.4	1456915800
395	2016-03-02	19	0	-1	-1	-1	-1	1.399	1456916400
396	2016-03-02	19	10	-1	-1	-1	-1	1.403	1456917000
397	2016-03-02	19	20	-1	-1	-1	-1	1.406	1456917600
398	2016-03-02	19	30	-1	-1	-1	-1	1.408	1456918200
399	2016-03-02	19	40	-1	-1	-1	-1	1.409	1456918800
400	2016-03-02	19	50	-1	-1	-1	-1	1.412	1456919400
401	2016-03-02	20	0	-1	-1	-1	-1	1.415	1456920000
402	2016-03-02	20	10	-1	-1	-1	-1	1.416	1456920600
403	2016-03-02	20	20	-1	-1	-1	-1	1.419	1456921200
404	2016-03-02	20	30	-1	-1	-1	-1	1.421	1456921800
405	2016-03-02	20	40	-1	-1	-1	-1	1.42	1456922400
406	2016-03-02	20	50	-1	-1	-1	-1	1.423	1456923000
407	2016-03-02	21	0	-1	-1	-1	-1	1.424	1456923600
408	2016-03-02	21	10	-1	-1	-1	-1	1.428	1456924200
409	2016-03-02	21	20	-1	-1	-1	-1	1.427	1456924800
410	2016-03-02	21	30	-1	-1	-1	-1	1.43	1456925400
411	2016-03-02	21	40	-1	-1	-1	-1	1.428	1456926000
412	2016-03-02	21	50	-1	-1	-1	-1	1.431	1456926600
413	2016-03-02	22	0	-1	-1	-1	-1	1.431	1456927200
414	2016-03-02	22	10	-1	-1	-1	-1	1.428	1456927800
415	2016-03-02	22	20	-1	-1	-1	-1	1.428	1456928400
416	2016-03-02	22	30	-1	-1	-1	-1	1.427	1456929000
417	2016-03-02	22	40	-1	-1	-1	-1	1.427	1456929600
418	2016-03-02	22	50	-1	-1	-1	-1	1.426	1456930200
419	2016-03-02	23	0	-1	-1	-1	-1	1.423	1456930800
420	2016-03-02	23	10	-1	-1	-1	-1	1.422	1456931400
421	2016-03-02	23	20	-1	-1	-1	-1	1.418	1456932000
422	2016-03-02	23	30	-1	-1	-1	-1	1.418	1456932600
423	2016-03-02	23	40	-1	-1	-1	-1	1.416	1456933200
424	2016-07-09	15	40	19.1177	31.8691	3.052	-1	-1	1468050000
425	2016-07-09	15	50	19.1576	31.8713	2.992	-1	-1	1468050600
426	2016-07-09	16	20	-1	-1	-1	17.8923	5.741	1468052400
427	2016-07-09	16	30	-1	-1	-1	8.84066	5.789	1468053000
428	2016-07-10	16	40	18.9558	31.9163	6.131	-1	-1	1468140000
429	2016-07-10	16	50	18.9598	31.9346	6.167	-1	7.675	1468140600
430	2016-07-10	17	0	18.9674	31.9377	6.137	-1	6.779	1468141200
431	2016-07-10	17	10	18.9623	31.9398	6.096	-1	6.795	1468141800
432	2016-07-10	17	20	18.9718	31.9391	6.068	-1	6.817	1468142400
433	2016-07-10	17	30	18.97	31.9393	6.043	-1	6.771	1468143000
434	2016-07-10	17	40	18.9707	31.939	6.112	-1	6.758	1468143600
435	2016-07-10	17	50	18.9697	31.9388	6.071	-1	6.73	1468144200
436	2016-07-10	18	0	18.965	31.9391	6.079	-1	6.709	1468144800
437	2016-07-10	18	10	18.9731	31.9389	6.085	-1	6.695	1468145400
438	2016-07-10	18	20	18.969	31.9391	5.994	-1	6.699	1468146000
439	2016-07-10	18	30	18.9623	31.9392	5.997	-1	6.664	1468146600
440	2016-07-10	18	40	18.9645	31.9388	6.054	-1	6.641	1468147200
441	2016-07-11	5	50	19.032	31.9365	6.308	-1	-1	1468187400
442	2016-07-11	6	0	19.0197	31.937	6.253	-1	6.36	1468188000
443	2016-07-11	8	10	19.0534	31.9378	6.088	-1	-1	1468195800
444	2016-07-11	8	20	19.0591	31.9364	6.024	-1	6.739	1468196400
445	2016-07-11	8	30	19.0696	31.9366	6.019	-1	6.805	1468197000
446	2016-07-11	8	40	19.0724	31.9367	5.989	-1	6.793	1468197600
447	2016-07-11	8	50	19.0695	31.9365	5.921	-1	6.795	1468198200
448	2016-07-11	9	0	19.0851	31.9369	5.947	-1	6.821	1468198800
449	2016-07-11	9	10	19.0935	31.9373	5.855	-1	6.815	1468199400
450	2016-07-11	9	20	19.0887	31.9377	5.75	-1	6.771	1468200000
451	2016-07-11	9	30	19.0915	31.9372	5.745	-1	6.794	1468200600
452	2016-07-11	9	40	19.0995	31.9375	5.751	-1	6.763	1468201200
453	2016-07-11	9	50	19.1074	31.9375	5.638	-1	6.727	1468201800
454	2016-07-11	10	0	19.1168	31.9374	5.665	-1	6.73	1468202400
455	2016-07-11	10	10	19.116	31.9376	5.658	-1	6.721	1468203000
456	2016-07-11	10	20	19.123	31.9379	5.556	-1	6.729	1468203600
457	2016-07-11	10	30	19.1331	31.9363	5.584	-1	6.748	1468204200
458	2016-07-11	10	40	19.1446	31.9372	5.556	-1	6.781	1468204800
459	2016-07-11	10	50	19.1436	31.9366	5.539	-1	6.7	1468205400
460	2016-07-11	11	0	19.1268	31.9372	5.494	-1	6.692	1468206000
461	2016-07-11	11	10	19.1255	31.9372	5.501	-1	6.657	1468206600
462	2016-07-11	11	20	19.1262	31.9366	5.451	-1	6.674	1468207200
463	2016-07-11	11	30	19.1161	31.9376	5.516	-1	6.636	1468207800
464	2016-07-11	11	40	19.1193	31.9372	5.498	-1	6.657	1468208400
465	2016-07-11	11	50	19.1096	31.937	5.447	-1	6.628	1468209000
466	2016-07-11	12	0	19.0959	31.9387	5.499	-1	6.431	1468209600
467	2016-07-11	12	10	19.0737	31.9384	5.511	-1	6.426	1468210200
468	2016-07-11	12	20	19.0411	31.9372	5.491	-1	6.549	1468210800
469	2016-07-11	12	30	19.0403	31.9372	5.493	-1	6.637	1468211400
470	2016-07-11	12	40	19.0375	31.9375	5.486	-1	6.636	1468212000
471	2016-07-11	12	50	19.0534	31.9363	5.535	-1	6.576	1468212600
472	2016-07-11	13	0	19.0523	31.9375	5.546	-1	6.558	1468213200
473	2016-07-11	13	10	19.0439	31.9366	5.537	-1	6.666	1468213800
474	2016-07-11	13	20	19.0434	31.9368	5.647	-1	6.697	1468214400
475	2016-07-11	13	30	19.0446	31.9367	5.654	-1	6.683	1468215000
476	2016-07-11	13	40	19.0381	31.9372	5.666	-1	6.689	1468215600
477	2016-07-11	13	50	19.039	31.9369	5.687	-1	6.681	1468216200
478	2016-07-11	14	0	19.0378	31.937	5.703	-1	6.635	1468216800
479	2016-07-11	14	10	19.037	31.9376	5.801	-1	6.625	1468217400
480	2016-07-11	14	20	19.036	31.9367	5.838	-1	6.615	1468218000
481	2016-07-11	14	30	19.0368	31.9362	5.889	-1	6.598	1468218600
482	2016-07-11	14	40	19.0421	31.9367	5.915	-1	6.581	1468219200
483	2016-07-11	14	50	19.0505	31.9367	6.005	-1	6.579	1468219800
484	2016-07-11	15	0	19.0512	31.9377	5.997	-1	6.563	1468220400
485	2016-07-11	15	10	19.0626	31.9369	6.119	-1	6.606	1468221000
486	2016-07-11	15	20	19.0636	31.9366	6.101	-1	6.613	1468221600
487	2016-07-11	18	10	19.1144	31.9368	6.061	-1	-1	1468231800
488	2016-07-11	18	20	19.1136	31.9368	6.058	-1	6.622	1468232400
489	2016-07-11	18	30	19.1133	31.9361	6.032	-1	6.488	1468233000
490	2016-07-11	18	40	19.1181	31.9358	6.042	-1	6.537	1468233600
491	2016-07-11	18	50	19.1259	31.9357	6.062	-1	6.497	1468234200
492	2016-07-11	19	0	19.1305	31.936	6.003	-1	6.531	1468234800
493	2016-07-11	19	10	19.1292	31.9362	6.026	-1	6.552	1468235400
494	2016-07-11	19	20	19.1321	31.9361	6.049	-1	6.522	1468236000
495	2016-07-11	19	30	19.1368	31.9357	6.022	-1	6.504	1468236600
496	2016-07-11	19	40	19.1401	31.9364	6.016	-1	6.524	1468237200
497	2016-07-11	19	50	19.146	31.9363	5.989	-1	6.483	1468237800
498	2016-07-11	20	0	19.1595	31.9362	6.003	-1	6.527	1468238400
499	2016-07-11	20	10	19.156	31.9364	5.935	-1	6.534	1468239000
500	2016-07-11	20	20	19.1602	31.9361	5.873	-1	6.489	1468239600
501	2016-07-11	20	30	19.1673	31.9356	5.774	-1	6.508	1468240200
502	2016-07-11	20	40	19.167	31.9364	5.737	-1	6.471	1468240800
503	2016-07-11	20	50	19.1724	31.936	5.719	-1	6.458	1468241400
504	2016-07-11	21	0	19.1699	31.9361	5.656	-1	6.428	1468242000
505	2016-07-11	21	10	19.1623	31.9363	5.6	-1	6.399	1468242600
506	2016-07-11	21	20	19.1809	31.936	5.481	-1	6.41	1468243200
507	2016-07-11	21	30	19.1988	31.9359	5.535	-1	6.386	1468243800
508	2016-07-11	21	40	19.2203	31.9352	5.5	-1	6.411	1468244400
509	2016-07-11	21	50	19.227	31.9359	5.451	-1	6.42	1468245000
510	2016-07-11	22	0	19.2307	31.9361	5.379	-1	6.464	1468245600
511	2016-07-11	22	10	19.2356	31.9363	5.326	-1	6.455	1468246200
512	2016-07-11	22	20	19.2321	31.9361	5.306	-1	6.412	1468246800
513	2016-07-11	22	30	19.2288	31.9355	5.318	-1	6.439	1468247400
514	2016-07-11	22	40	19.2343	31.9359	5.336	-1	6.457	1468248000
515	2016-07-11	22	50	19.2215	31.9365	5.303	-1	6.414	1468248600
516	2016-07-11	23	0	19.2265	31.9366	5.305	-1	6.414	1468249200
517	2016-07-11	23	10	19.2382	31.9363	5.243	-1	6.418	1468249800
518	2016-07-11	23	20	19.2302	31.9355	5.195	-1	6.374	1468250400
519	2016-07-11	23	30	19.1983	31.9362	5.233	-1	6.31	1468251000
520	2016-07-11	23	40	19.1861	31.9374	5.205	-1	6.288	1468251600
521	2016-07-11	23	50	19.185	31.9399	5.202	-1	6.196	1468252200
522	2016-07-12	0	0	19.1646	31.939	5.224	-1	6.152	1468252800
523	2016-07-12	0	10	19.1321	31.9384	5.309	-1	6.086	1468253400
524	2016-07-12	0	20	19.0799	31.9341	5.224	-1	6.542	1468254000
525	2016-07-12	0	30	19.0786	31.9337	5.212	-1	6.636	1468254600
526	2016-07-12	0	40	19.0905	31.9332	5.257	-1	6.692	1468255200
527	2016-07-12	0	50	19.1091	31.9338	5.367	-1	6.717	1468255800
528	2016-07-12	1	0	19.1159	31.9344	5.318	-1	6.641	1468256400
529	2016-07-12	1	10	19.1194	31.9342	5.291	-1	6.566	1468257000
530	2016-07-12	1	20	19.1249	31.9345	5.351	-1	6.601	1468257600
531	2016-07-12	1	30	19.1392	31.9341	5.403	-1	6.607	1468258200
532	2016-07-12	1	40	19.131	31.9342	5.453	-1	6.573	1468258800
533	2016-07-12	1	50	19.1245	31.9342	5.503	-1	6.572	1468259400
534	2016-07-12	2	0	19.1288	31.934	5.527	-1	6.556	1468260000
535	2016-07-12	2	10	19.1297	31.9339	5.568	-1	6.558	1468260600
536	2016-07-12	2	20	19.1242	31.9343	5.706	-1	6.555	1468261200
537	2016-07-12	2	30	19.127	31.9342	5.689	-1	6.532	1468261800
538	2016-07-12	2	40	19.1291	31.9342	5.705	-1	6.502	1468262400
539	2016-07-12	2	50	19.1318	31.9344	5.837	-1	6.536	1468263000
540	2016-07-12	3	0	19.1313	31.9345	5.895	-1	6.508	1468263600
541	2016-07-12	3	10	19.1219	31.9343	5.991	-1	6.469	1468264200
542	2016-07-12	3	20	19.121	31.9344	5.975	-1	6.456	1468264800
543	2016-07-12	3	30	19.1259	31.9343	6.038	-1	6.47	1468265400
544	2016-07-12	3	40	19.1243	31.9343	6.123	-1	6.425	1468266000
545	2016-07-12	3	50	19.137	31.9339	6.086	-1	6.412	1468266600
546	2016-07-12	4	0	19.1351	31.9338	6.234	-1	6.385	1468267200
547	2016-07-12	4	10	19.1331	31.9336	6.174	-1	6.398	1468267800
548	2016-07-12	4	20	19.1347	31.9344	6.247	-1	6.37	1468268400
549	2016-07-12	4	30	19.1407	31.9345	6.289	-1	6.359	1468269000
550	2016-07-12	4	40	19.1507	31.9342	6.334	-1	6.356	1468269600
551	2016-07-12	4	50	19.1613	31.9347	6.297	-1	6.372	1468270200
552	2016-07-12	5	0	19.1757	31.9338	6.339	-1	6.44	1468270800
553	2016-07-12	5	10	19.186	31.934	6.316	-1	6.451	1468271400
554	2016-07-12	5	20	19.1762	31.9334	6.316	-1	6.434	1468272000
555	2016-07-12	5	30	19.1729	31.9337	6.386	-1	6.409	1468272600
556	2016-07-12	5	40	19.1875	31.9338	6.353	-1	6.43	1468273200
557	2016-07-12	5	50	19.1783	31.9333	6.41	-1	6.45	1468273800
558	2016-07-12	6	0	19.1734	31.9339	6.345	-1	6.419	1468274400
559	2016-07-12	6	10	19.1644	31.9336	6.358	-1	6.341	1468275000
560	2016-07-12	6	20	19.1687	31.9342	6.407	-1	6.348	1468275600
561	2016-07-12	6	30	19.1805	31.9335	6.334	-1	6.418	1468276200
562	2016-07-12	6	40	19.1818	31.9334	6.306	-1	6.412	1468276800
563	2016-07-12	6	50	19.1811	31.9339	6.379	-1	6.426	1468277400
564	2016-07-12	7	0	19.1658	31.9341	6.35	-1	6.286	1468278000
565	2016-07-12	7	10	19.1725	31.9337	6.3	-1	6.273	1468278600
566	2016-07-12	7	20	19.1737	31.9332	6.351	-1	6.333	1468279200
567	2016-07-12	7	30	19.1752	31.9329	6.27	-1	6.355	1468279800
568	2016-07-12	7	40	19.1748	31.933	6.328	-1	6.424	1468280400
569	2016-07-12	7	50	19.1774	31.9339	6.364	-1	6.447	1468281000
570	2016-07-12	8	0	19.1827	31.933	6.265	-1	6.477	1468281600
571	2016-07-12	8	10	19.1817	31.9328	6.266	-1	6.428	1468282200
572	2016-07-12	8	20	19.185	31.9334	6.265	-1	6.49	1468282800
573	2016-07-12	8	30	19.1894	31.9331	6.239	-1	6.483	1468283400
574	2016-07-12	8	40	19.1907	31.9335	6.104	-1	6.445	1468284000
575	2016-07-12	8	50	19.1959	31.9333	6.111	-1	6.445	1468284600
576	2016-07-12	9	0	19.1905	31.9328	6.059	-1	6.453	1468285200
577	2016-07-12	9	10	19.208	31.9332	5.961	-1	6.514	1468285800
578	2016-07-12	9	20	19.2144	31.9329	5.928	-1	6.541	1468286400
579	2016-07-12	9	30	19.214	31.933	5.945	-1	6.539	1468287000
580	2016-07-12	9	40	19.2238	31.9326	5.857	-1	6.584	1468287600
581	2016-07-12	9	50	19.242	31.9324	5.908	-1	6.642	1468288200
582	2016-07-12	10	0	19.2451	31.9324	5.837	-1	6.594	1468288800
583	2016-07-12	10	10	19.2591	31.933	5.77	-1	6.577	1468289400
584	2016-07-12	10	20	19.264	31.9335	5.791	-1	6.609	1468290000
585	2016-07-12	10	30	19.2607	31.9337	5.75	-1	6.571	1468290600
586	2016-07-12	10	40	19.2393	31.933	5.725	-1	6.531	1468291200
587	2016-07-12	10	50	19.2451	31.932	5.626	-1	6.489	1468291800
588	2016-07-12	11	0	19.2563	31.9324	5.611	-1	6.496	1468292400
589	2016-07-12	11	10	19.2582	31.9332	5.61	-1	6.458	1468293000
590	2016-07-12	11	20	19.2563	31.9329	5.571	-1	6.411	1468293600
591	2016-07-12	11	30	19.2524	31.9333	5.551	-1	6.398	1468294200
592	2016-07-12	11	40	19.2526	31.933	5.51	-1	6.418	1468294800
593	2016-07-12	11	50	19.2468	31.9332	5.508	-1	6.374	1468295400
594	2016-07-12	12	0	19.2318	31.933	5.467	-1	6.34	1468296000
595	2016-07-12	12	10	19.2227	31.933	5.494	-1	6.315	1468296600
596	2016-07-12	12	20	19.2176	31.9323	5.467	-1	6.284	1468297200
597	2016-07-12	12	30	19.1984	31.9329	5.522	-1	6.246	1468297800
598	2016-07-12	12	40	19.1852	31.9315	5.435	-1	6.277	1468298400
599	2016-07-12	12	50	19.1243	31.9317	5.413	-1	6.377	1468299000
600	2016-07-12	13	0	19.1012	31.9313	5.447	-1	6.512	1468299600
601	2016-07-12	13	10	19.0993	31.9311	5.479	-1	6.572	1468300200
602	2016-07-12	13	20	19.1025	31.9318	5.502	-1	6.585	1468300800
603	2016-07-12	13	30	19.1151	31.9316	5.477	-1	6.546	1468301400
604	2016-07-12	13	40	19.1166	31.9313	5.508	-1	6.551	1468302000
605	2016-07-12	13	50	19.1265	31.9313	5.517	-1	6.545	1468302600
606	2016-07-12	14	0	19.1323	31.9318	5.529	-1	6.493	1468303200
607	2016-07-12	14	10	19.1373	31.9318	5.58	-1	6.468	1468303800
608	2016-07-12	14	20	19.1381	31.9315	5.623	-1	6.442	1468304400
609	2016-07-12	14	30	19.1363	31.9314	5.593	-1	6.35	1468305000
610	2016-07-12	14	40	19.1374	31.9319	5.695	-1	6.409	1468305600
611	2016-07-12	14	50	19.1414	31.9316	5.654	-1	6.367	1468306200
612	2016-07-12	15	0	19.1384	31.9318	5.721	-1	6.405	1468306800
613	2016-07-12	15	10	19.144	31.9322	5.823	-1	6.425	1468307400
614	2016-07-12	15	20	19.1589	31.9318	5.845	-1	6.446	1468308000
615	2016-07-12	15	30	19.1613	31.9313	5.819	-1	6.403	1468308600
616	2016-07-12	15	40	19.1599	31.9311	5.936	-1	6.4	1468309200
617	2016-07-12	15	50	19.1754	31.9323	5.934	-1	6.411	1468309800
618	2016-07-12	16	0	19.1867	31.9314	6.02	-1	6.369	1468310400
619	2016-07-12	16	10	19.1834	31.9316	5.918	-1	6.441	1468311000
620	2016-07-12	16	20	19.1726	31.9318	6.002	-1	6.39	1468311600
621	2016-07-12	16	30	19.1775	31.9321	5.984	-1	6.337	1468312200
622	2016-07-12	16	40	19.1776	31.9318	6.029	-1	6.417	1468312800
623	2016-07-12	16	50	19.1825	31.9313	6.075	-1	6.377	1468313400
624	2016-07-12	17	0	19.1853	31.9318	6.048	-1	6.327	1468314000
625	2016-07-12	17	10	19.1955	31.9317	6.016	-1	6.33	1468314600
626	2016-07-12	17	20	19.1969	31.9314	6.05	-1	6.356	1468315200
627	2016-07-12	17	30	19.2112	31.9313	6.032	-1	6.343	1468315800
628	2016-07-12	17	40	19.2102	31.9315	5.997	-1	6.311	1468316400
629	2016-07-12	17	50	19.1869	31.931	6.101	-1	6.31	1468317000
630	2016-07-12	18	0	19.2014	31.9314	6.037	-1	6.307	1468317600
631	2016-07-12	18	10	19.1982	31.9316	5.998	-1	6.281	1468318200
632	2016-07-12	18	20	19.2092	31.9318	5.991	-1	6.241	1468318800
633	2016-07-12	18	30	19.2169	31.9322	5.993	-1	6.241	1468319400
634	2016-07-12	18	40	19.217	31.9318	6.076	-1	6.339	1468320000
635	2016-07-12	18	50	19.2238	31.9319	6.011	-1	6.411	1468320600
636	2016-07-12	19	0	19.2098	31.9319	6.001	-1	6.323	1468321200
637	2016-07-12	19	10	19.2222	31.9325	6.059	-1	6.312	1468321800
638	2016-07-12	19	20	19.2173	31.9315	5.957	-1	6.261	1468322400
639	2016-07-12	19	30	19.2256	31.9319	5.994	-1	6.257	1468323000
640	2016-07-12	19	40	19.2208	31.9311	6.001	-1	6.257	1468323600
641	2016-07-12	19	50	19.2201	31.9313	5.978	-1	6.295	1468324200
642	2016-07-12	20	0	19.2332	31.9316	5.947	-1	6.263	1468324800
643	2016-07-12	20	10	19.2287	31.9315	5.964	-1	6.193	1468325400
644	2016-07-12	20	20	19.2353	31.9319	5.99	-1	6.199	1468326000
645	2016-07-12	20	30	19.2409	31.9321	5.994	-1	6.188	1468326600
646	2016-07-12	20	40	19.2467	31.9323	5.925	-1	6.198	1468327200
647	2016-07-12	20	50	19.2618	31.9332	5.845	-1	6.175	1468327800
648	2016-07-12	21	0	19.277	31.932	5.829	-1	6.253	1468328400
649	2016-07-12	21	10	19.2847	31.9322	5.896	-1	6.258	1468329000
650	2016-07-12	21	20	19.2847	31.9334	5.798	-1	6.356	1468329600
651	2016-07-12	21	30	19.2912	31.9318	5.777	-1	6.285	1468330200
652	2016-07-12	21	40	19.2972	31.9322	5.743	-1	6.251	1468330800
653	2016-07-12	21	50	19.3076	31.9328	5.719	-1	6.245	1468331400
654	2016-07-12	22	0	19.2837	31.9315	5.688	-1	6.22	1468332000
655	2016-07-12	22	10	19.2977	31.9321	5.535	-1	6.285	1468332600
656	2016-07-12	22	20	19.3073	31.9327	5.524	-1	6.213	1468333200
657	2016-07-12	22	30	19.2982	31.9324	5.529	-1	6.249	1468333800
658	2016-07-12	22	40	19.3121	31.932	5.565	-1	6.294	1468334400
659	2016-07-12	22	50	19.3315	31.9327	5.445	-1	6.272	1468335000
660	2016-07-12	23	0	19.3369	31.9317	5.395	-1	6.314	1468335600
661	2016-07-12	23	10	19.3531	31.9318	5.411	-1	6.44	1468336200
662	2016-07-12	23	20	19.3537	31.9309	5.395	-1	6.456	1468336800
663	2016-07-12	23	30	19.3495	31.9316	5.349	-1	6.519	1468337400
664	2016-07-12	23	40	19.3577	31.9319	5.388	-1	6.542	1468338000
665	2016-07-13	0	0	19.3618	31.9317	5.328	-1	6.596	1468339200
666	2016-07-13	0	10	19.3582	31.9316	5.323	-1	6.509	1468339800
667	2016-07-13	0	20	19.3435	31.9317	5.41	-1	6.455	1468340400
668	2016-07-13	0	30	19.3237	31.9317	5.277	-1	6.361	1468341000
669	2016-07-13	0	40	19.295	31.9314	5.386	-1	6.287	1468341600
670	2016-07-13	0	50	19.2595	31.9312	5.313	-1	6.232	1468342200
671	2016-07-13	1	0	19.177	31.9305	5.35	-1	6.4	1468342800
672	2016-07-13	1	10	19.137	31.9304	5.379	-1	6.563	1468343400
673	2016-07-13	1	20	19.1321	31.9294	5.356	-1	6.618	1468344000
674	2016-07-13	1	30	19.1406	31.9298	5.428	-1	6.66	1468344600
675	2016-07-13	1	40	19.1558	31.9303	5.369	-1	6.662	1468345200
676	2016-07-13	1	50	19.1598	31.9301	5.502	-1	6.636	1468345800
677	2016-07-13	2	0	19.165	31.9302	5.452	-1	6.529	1468346400
678	2016-07-13	2	10	19.1587	31.9302	5.54	-1	6.537	1468347000
679	2016-07-13	2	20	19.1559	31.9304	5.522	-1	6.549	1468347600
680	2016-07-13	2	30	19.1588	31.9304	5.616	-1	6.541	1468348200
681	2016-07-13	2	40	19.1704	31.9303	5.595	-1	6.534	1468348800
682	2016-07-13	2	50	19.1689	31.9305	5.662	-1	6.527	1468349400
683	2016-07-13	3	0	19.172	31.9305	5.743	-1	6.529	1468350000
684	2016-07-13	3	10	19.1775	31.9306	5.734	-1	6.503	1468350600
685	2016-07-13	3	20	19.1734	31.9303	5.76	-1	6.527	1468351200
686	2016-07-13	3	30	19.1799	31.9305	5.831	-1	6.506	1468351800
687	2016-07-13	3	40	19.1849	31.9317	5.903	-1	6.514	1468352400
688	2016-07-13	3	50	19.1837	31.9306	5.926	-1	6.526	1468353000
689	2016-07-13	4	0	19.1919	31.9302	6.006	-1	6.531	1468353600
690	2016-07-13	4	10	19.2055	31.9296	5.99	-1	6.531	1468354200
691	2016-07-13	4	20	19.1927	31.9302	6.048	-1	6.492	1468354800
692	2016-07-13	4	30	19.2008	31.9303	6.14	-1	6.476	1468355400
693	2016-07-13	4	40	19.1817	31.93	6.158	-1	6.453	1468356000
694	2016-07-13	4	50	19.18	31.9301	6.193	-1	6.417	1468356600
695	2016-07-13	5	0	19.1881	31.93	6.164	-1	6.426	1468357200
696	2016-07-13	5	10	19.1892	31.9297	6.136	-1	6.404	1468357800
697	2016-07-13	5	20	19.1876	31.9299	6.137	-1	6.389	1468358400
698	2016-07-13	5	30	19.2003	31.9301	6.286	-1	6.369	1468359000
699	2016-07-13	5	40	19.2101	31.9294	6.331	-1	6.352	1468359600
700	2016-07-13	5	50	19.2113	31.9292	6.353	-1	6.351	1468360200
701	2016-07-13	6	0	19.2302	31.9299	6.407	-1	6.402	1468360800
702	2016-07-13	6	10	19.2272	31.9292	6.381	-1	6.383	1468361400
703	2016-07-13	6	20	19.2187	31.9284	6.307	-1	6.409	1468362000
704	2016-07-13	6	30	19.225	31.9284	6.217	-1	6.385	1468362600
705	2016-07-13	6	40	19.2337	31.9288	6.33	-1	6.367	1468363200
706	2016-07-13	6	50	19.2649	31.93	6.414	-1	6.486	1468363800
707	2016-07-13	7	0	19.2636	31.9306	6.257	-1	6.478	1468364400
708	2016-07-13	7	10	19.2541	31.9296	6.34	-1	6.551	1468365000
709	2016-07-13	7	20	19.2798	31.9295	6.279	-1	6.531	1468365600
710	2016-07-13	7	30	19.2692	31.9294	6.388	-1	6.573	1468366200
711	2016-07-13	7	40	19.2679	31.9289	6.341	-1	6.516	1468366800
712	2016-07-13	7	50	19.2687	31.93	6.319	-1	6.473	1468367400
713	2016-07-13	8	0	19.2738	31.9293	6.273	-1	6.476	1468368000
714	2016-07-13	8	10	19.2755	31.9299	6.331	-1	6.457	1468368600
715	2016-07-13	8	20	19.2764	31.9297	6.327	-1	6.493	1468369200
716	2016-07-13	8	30	19.2755	31.9298	6.18	-1	6.464	1468369800
717	2016-07-13	8	40	19.2754	31.9295	6.203	-1	6.455	1468370400
718	2016-07-13	8	50	19.2795	31.9294	6.171	-1	6.461	1468371000
719	2016-07-13	9	0	19.2856	31.9295	6.207	-1	6.561	1468371600
720	2016-07-13	9	10	19.2882	31.9306	6.234	-1	6.541	1468372200
721	2016-07-13	9	20	19.2864	31.9291	6.088	-1	6.482	1468372800
722	2016-07-13	9	30	19.3007	31.93	6.103	-1	6.545	1468373400
723	2016-07-13	9	40	19.2995	31.9293	6.081	-1	6.529	1468374000
724	2016-07-13	9	50	19.2927	31.929	6.008	-1	6.493	1468374600
725	2016-07-13	10	0	19.3063	31.9293	6.019	-1	6.489	1468375200
726	2016-07-13	10	10	19.3056	31.9299	5.985	-1	6.487	1468375800
727	2016-07-13	10	20	19.3143	31.9294	5.981	-1	6.505	1468376400
728	2016-07-13	10	30	19.302	31.9291	5.887	-1	6.481	1468377000
729	2016-07-13	10	40	19.3117	31.9291	5.847	-1	6.513	1468377600
730	2016-07-13	10	50	19.3305	31.9293	5.724	-1	6.516	1468378200
731	2016-07-13	11	0	19.3246	31.9295	5.805	-1	6.472	1468378800
732	2016-07-13	11	10	19.3287	31.9293	5.652	-1	6.558	1468379400
733	2016-07-13	11	20	19.3256	31.9289	5.657	-1	6.499	1468380000
734	2016-07-13	11	30	19.321	31.929	5.63	-1	6.423	1468380600
735	2016-07-13	11	40	19.3313	31.9289	5.619	-1	6.503	1468381200
736	2016-07-13	11	50	19.3344	31.929	5.598	-1	6.546	1468381800
737	2016-07-13	12	0	19.3255	31.9279	5.589	-1	6.499	1468382400
738	2016-07-13	12	10	19.323	31.9284	5.521	-1	6.44	1468383000
739	2016-07-13	12	20	19.3189	31.9287	5.505	-1	6.42	1468383600
740	2016-07-13	12	30	19.3113	31.9283	5.498	-1	6.362	1468384200
741	2016-07-13	12	40	19.3039	31.9282	5.484	-1	6.362	1468384800
742	2016-07-13	12	50	19.2976	31.9278	5.383	-1	6.335	1468385400
743	2016-07-13	13	0	19.2762	31.9277	5.422	-1	6.322	1468386000
744	2016-07-13	13	10	19.2701	31.9272	5.343	-1	6.297	1468386600
745	2016-07-13	13	20	19.2444	31.9263	5.395	-1	6.277	1468387200
746	2016-07-13	13	30	19.1721	31.9267	5.465	-1	6.322	1468387800
747	2016-07-13	13	40	19.1624	31.9259	5.415	-1	6.393	1468388400
748	2016-07-13	13	50	19.1363	31.9265	5.409	-1	6.439	1468389000
749	2016-07-13	14	0	19.134	31.9278	5.447	-1	6.553	1468389600
750	2016-07-13	14	10	19.1353	31.9285	5.335	-1	6.561	1468390200
751	2016-07-13	14	20	19.1322	31.9253	5.424	-1	6.494	1468390800
752	2016-07-13	14	30	19.148	31.9278	5.398	-1	6.596	1468391400
753	2016-07-13	14	40	19.1429	31.9267	5.491	-1	6.596	1468392000
754	2016-07-13	14	50	19.1602	31.9276	5.453	-1	6.56	1468392600
755	2016-07-13	15	0	19.1624	31.9282	5.446	-1	6.551	1468393200
756	2016-07-13	15	10	19.1594	31.9282	5.492	-1	6.604	1468393800
757	2016-07-13	15	20	19.1565	31.928	5.493	-1	6.601	1468394400
758	2016-07-13	15	30	19.1575	31.9276	5.572	-1	6.604	1468395000
759	2016-07-13	15	40	19.1623	31.9284	5.596	-1	6.581	1468395600
760	2016-07-13	15	50	19.1694	31.9283	5.623	-1	6.59	1468396200
761	2016-07-13	16	0	19.1662	31.927	5.648	-1	6.559	1468396800
762	2016-07-13	16	10	19.179	31.9263	5.697	-1	6.558	1468397400
763	2016-07-13	16	20	19.1777	31.928	5.634	-1	6.525	1468398000
764	2016-07-13	16	30	19.1711	31.9265	5.742	-1	6.572	1468398600
765	2016-07-13	16	40	19.1844	31.9263	5.821	-1	6.585	1468399200
766	2016-07-13	16	50	19.1866	31.9278	5.79	-1	6.55	1468399800
767	2016-07-13	17	0	19.1935	31.9277	5.756	-1	6.471	1468400400
768	2016-07-13	17	10	19.1963	31.9275	5.872	-1	6.387	1468401000
769	2016-07-13	17	20	19.2039	31.927	5.798	-1	6.391	1468401600
770	2016-07-13	17	30	19.2038	31.9265	5.944	-1	6.391	1468402200
771	2016-07-13	17	40	19.2357	31.9277	5.924	-1	6.362	1468402800
772	2016-07-13	17	50	19.2181	31.9275	5.949	-1	6.347	1468403400
773	2016-07-13	18	0	19.2348	31.9281	5.971	-1	6.349	1468404000
774	2016-07-13	18	10	19.2343	31.9277	5.9	-1	6.312	1468404600
775	2016-07-13	18	20	19.2499	31.9266	5.884	-1	6.319	1468405200
776	2016-07-13	18	30	19.2669	31.927	5.917	-1	6.301	1468405800
777	2016-07-13	18	40	19.2516	31.9244	5.871	-1	6.306	1468406400
778	2016-07-13	18	50	19.2692	31.9259	5.942	-1	6.387	1468407000
779	2016-07-13	19	0	19.2935	31.926	5.877	-1	6.359	1468407600
780	2016-07-13	19	10	19.2963	31.9256	5.983	-1	6.366	1468408200
781	2016-07-13	19	20	19.2926	31.9259	5.944	-1	6.431	1468408800
782	2016-07-13	19	30	19.2977	31.9262	5.935	-1	6.315	1468409400
783	2016-07-13	19	40	19.3013	31.9255	5.877	-1	6.335	1468410000
784	2016-07-13	19	50	19.2992	31.9244	6.011	-1	6.4	1468410600
785	2016-07-13	20	0	19.3165	31.927	5.996	-1	6.308	1468411200
786	2016-07-13	20	10	19.3246	31.9271	5.906	-1	6.317	1468411800
787	2016-07-13	20	20	19.3183	31.9268	6.031	-1	6.546	1468412400
788	2016-07-13	20	30	19.3249	31.9259	5.973	-1	6.493	1468413000
789	2016-07-13	20	40	19.3209	31.9264	5.911	-1	6.439	1468413600
790	2016-07-13	20	50	19.3213	31.9273	5.983	-1	6.396	1468414200
791	2016-07-13	21	0	19.3266	31.9259	5.806	-1	6.4	1468414800
792	2016-07-13	21	10	19.3244	31.9267	5.96	-1	6.417	1468415400
793	2016-07-13	21	20	19.3291	31.9267	5.893	-1	6.388	1468416000
794	2016-07-13	21	30	19.3344	31.9263	5.875	-1	6.425	1468416600
795	2016-07-13	21	40	19.3394	31.9268	5.793	-1	6.44	1468417200
796	2016-07-13	21	50	19.3394	31.9274	5.815	-1	6.424	1468417800
797	2016-07-13	22	0	19.356	31.9271	5.762	-1	6.469	1468418400
798	2016-07-13	22	10	19.3515	31.9263	5.776	-1	6.423	1468419000
799	2016-07-13	22	20	19.3517	31.9267	5.791	-1	6.431	1468419600
800	2016-07-13	22	30	19.3647	31.9267	5.809	-1	6.406	1468420200
801	2016-07-13	22	40	19.3571	31.9265	5.756	-1	6.382	1468420800
802	2016-07-13	22	50	19.3615	31.9264	5.699	-1	6.357	1468421400
803	2016-07-13	23	0	19.3698	31.926	5.71	-1	6.346	1468422000
804	2016-07-13	23	10	19.3692	31.9261	5.67	-1	6.354	1468422600
805	2016-07-13	23	20	19.373	31.9266	5.673	-1	6.347	1468423200
806	2016-07-13	23	30	19.3655	31.9262	5.519	-1	6.316	1468423800
807	2016-07-13	23	40	19.3632	31.9257	5.669	-1	6.286	1468424400
808	2016-07-14	0	0	19.3629	31.9254	5.523	-1	6.243	1468425600
809	2016-07-14	0	10	19.356	31.9254	5.535	-1	6.221	1468426200
810	2016-07-14	0	20	19.3509	31.9248	5.535	-1	6.222	1468426800
811	2016-07-14	0	30	19.3381	31.9243	5.56	-1	6.206	1468427400
812	2016-07-14	0	40	19.3264	31.9225	5.411	-1	6.226	1468428000
813	2016-07-14	0	50	19.2408	31.9227	5.486	-1	6.389	1468428600
814	2016-07-14	1	0	19.1852	31.9239	5.462	-1	6.494	1468429200
815	2016-07-14	1	10	19.1569	31.9251	5.393	-1	6.529	1468429800
816	2016-07-14	1	20	19.179	31.9231	5.423	-1	6.483	1468430400
817	2016-07-14	1	30	19.1434	31.9238	5.461	-1	6.417	1468431000
818	2016-07-14	1	40	19.1154	31.9244	5.47	-1	6.514	1468431600
819	2016-07-14	1	50	19.1355	31.925	5.446	-1	6.453	1468432200
820	2016-07-14	2	0	19.1437	31.9214	5.508	-1	6.464	1468432800
821	2016-07-14	2	10	19.1259	31.9251	5.531	-1	6.438	1468433400
822	2016-07-14	2	20	19.1257	31.9263	5.571	-1	6.455	1468434000
823	2016-07-14	2	30	19.1305	31.9249	5.481	-1	6.466	1468434600
824	2016-07-14	2	40	19.1302	31.9261	5.637	-1	6.495	1468435200
825	2016-07-14	2	50	19.1538	31.926	5.586	-1	6.498	1468435800
826	2016-07-14	3	0	19.185	31.9262	5.582	-1	6.5	1468436400
827	2016-07-14	3	10	19.1726	31.9256	5.746	-1	6.484	1468437000
828	2016-07-14	3	20	19.1761	31.9246	5.76	-1	6.452	1468437600
829	2016-07-14	3	30	19.1747	31.9256	5.769	-1	6.405	1468438200
830	2016-07-14	3	40	19.1747	31.9247	5.755	-1	6.353	1468438800
831	2016-07-14	3	50	19.1648	31.9245	5.744	-1	6.369	1468439400
832	2016-07-14	4	0	19.1662	31.9251	5.875	-1	6.357	1468440000
833	2016-07-14	4	10	19.1649	31.9259	5.827	-1	6.322	1468440600
834	2016-07-14	4	20	19.169	31.9254	5.92	-1	6.435	1468441200
835	2016-07-14	4	30	19.16	31.9262	5.984	-1	6.424	1468441800
836	2016-07-14	4	40	19.162	31.9261	5.955	-1	6.415	1468442400
837	2016-07-14	4	50	19.1705	31.9264	6.055	-1	6.412	1468443000
838	2016-07-14	5	0	19.1734	31.926	6.049	-1	6.405	1468443600
839	2016-07-14	5	10	19.1717	31.9258	6.061	-1	6.364	1468444200
840	2016-07-14	5	20	19.1778	31.9265	6.101	-1	6.338	1468444800
841	2016-07-14	5	30	19.1777	31.9252	6.095	-1	6.357	1468445400
842	2016-07-14	5	40	19.1848	31.9253	6.218	-1	6.363	1468446000
843	2016-07-14	5	50	19.1971	31.9244	6.275	-1	6.368	1468446600
844	2016-07-14	6	0	19.1894	31.9238	6.225	-1	6.303	1468447200
845	2016-07-14	6	10	19.2165	31.9248	6.334	-1	6.315	1468447800
846	2016-07-14	6	20	19.2075	31.9237	6.331	-1	6.295	1468448400
847	2016-07-14	6	30	19.2212	31.9258	6.241	-1	6.277	1468449000
848	2016-07-14	6	40	19.2538	31.9247	6.239	-1	6.255	1468449600
849	2016-07-14	6	50	19.2744	31.9258	6.265	-1	6.269	1468450200
850	2016-07-14	7	0	19.2682	31.9249	6.287	-1	6.186	1468450800
851	2016-07-14	7	10	19.2747	31.9252	6.21	-1	6.205	1468451400
852	2016-07-14	7	20	19.2785	31.9252	6.309	-1	6.228	1468452000
853	2016-07-14	7	30	19.313	31.9255	6.342	-1	6.238	1468452600
854	2016-07-14	7	40	19.3001	31.9237	6.354	-1	6.156	1468453200
855	2016-07-14	7	50	19.3081	31.9238	6.33	-1	6.084	1468453800
856	2016-07-14	8	0	19.3285	31.9241	6.309	-1	6.104	1468454400
857	2016-07-14	8	10	19.312	31.925	6.198	-1	5.957	1468455000
858	2016-07-14	8	20	19.319	31.9257	6.277	-1	5.996	1468455600
859	2016-07-14	8	30	19.3017	31.925	6.253	-1	6.036	1468456200
860	2016-07-14	8	40	19.3022	31.9244	6.289	-1	6.075	1468456800
861	2016-07-14	8	50	19.3107	31.9254	6.266	-1	6.115	1468457400
862	2016-07-14	9	0	19.3004	31.9249	6.205	-1	6.095	1468458000
863	2016-07-14	9	10	19.2966	31.9252	6.28	-1	6.155	1468458600
864	2016-07-14	9	20	19.2897	31.9248	6.137	-1	6.147	1468459200
865	2016-07-14	9	30	19.2875	31.9253	6.222	-1	6.195	1468459800
866	2016-07-14	9	40	19.2894	31.9253	6.097	-1	6.146	1468460400
867	2016-07-14	9	50	19.2873	31.9249	6.168	-1	6.165	1468461000
868	2016-07-14	10	0	19.2889	31.9257	6.129	-1	6.159	1468461600
869	2016-07-14	10	10	19.2873	31.9256	6.151	-1	6.211	1468462200
870	2016-07-14	10	20	19.2809	31.9256	6.168	-1	6.22	1468462800
871	2016-07-14	10	30	19.2718	31.9254	6.082	-1	6.308	1468463400
872	2016-07-14	10	40	19.2659	31.9251	6.058	-1	6.394	1468464000
873	2016-07-14	10	50	19.2686	31.9252	5.953	-1	6.33	1468464600
874	2016-07-14	11	0	19.2639	31.9253	5.908	-1	6.329	1468465200
875	2016-07-14	11	10	19.2472	31.9236	5.884	-1	6.165	1468465800
876	2016-07-14	11	20	18.8866	31.9243	5.822	-1	6.546	1468466400
877	2016-07-14	11	30	18.8302	31.926	5.763	-1	6.691	1468467000
878	2016-07-14	11	40	18.7928	31.9239	5.71	-1	6.713	1468467600
879	2016-07-14	11	50	18.7818	31.9241	5.696	-1	6.633	1468468200
880	2016-07-14	12	0	18.7508	31.9243	5.689	-1	6.707	1468468800
881	2016-07-14	12	10	18.6678	31.9252	5.629	-1	6.806	1468469400
882	2016-07-14	12	20	18.6561	31.9246	5.63	-1	6.85	1468470000
883	2016-07-14	12	30	18.6124	31.9266	5.587	-1	6.886	1468470600
884	2016-07-14	12	40	18.5923	31.9276	5.494	-1	6.918	1468471200
885	2016-07-14	12	50	18.6021	31.9262	5.489	-1	6.926	1468471800
886	2016-07-14	13	0	18.6017	31.9273	5.463	-1	6.977	1468472400
887	2016-07-14	13	10	18.6047	31.9275	5.426	-1	6.956	1468473000
888	2016-07-14	13	20	18.6132	31.9277	5.388	-1	6.925	1468473600
889	2016-07-14	13	30	18.6252	31.9266	5.387	-1	6.84	1468474200
890	2016-07-14	13	40	18.6169	31.9274	5.341	-1	6.917	1468474800
891	2016-07-14	13	50	18.6256	31.9279	5.354	-1	6.886	1468475400
892	2016-07-14	14	0	18.6269	31.9266	5.339	-1	6.831	1468476000
893	2016-07-14	14	10	18.6563	31.9266	5.268	-1	6.818	1468476600
894	2016-07-14	14	20	18.6663	31.9268	5.347	-1	6.845	1468477200
895	2016-07-14	14	30	18.6671	31.9289	5.301	-1	6.885	1468477800
896	2016-07-14	14	40	18.6968	31.9273	5.263	-1	6.853	1468478400
897	2016-07-14	14	50	18.6971	31.9255	5.229	-1	6.878	1468479000
898	2016-07-14	15	0	18.7331	31.929	5.279	-1	6.806	1468479600
899	2016-07-14	15	10	18.7524	31.9277	5.307	-1	6.786	1468480200
900	2016-07-14	15	20	18.7831	31.9285	5.299	-1	6.804	1468480800
901	2016-07-14	15	30	18.8105	31.9265	5.373	-1	6.833	1468481400
902	2016-07-14	15	40	18.8201	31.9268	5.302	-1	6.818	1468482000
903	2016-07-14	15	50	18.7944	31.9264	5.298	-1	6.774	1468482600
904	2016-07-14	16	0	18.8288	31.9278	5.343	-1	6.783	1468483200
905	2016-07-14	16	10	18.808	31.9277	5.369	-1	6.766	1468483800
906	2016-07-14	16	20	18.825	31.9271	5.437	-1	6.702	1468484400
907	2016-07-14	16	30	18.8393	31.9269	5.423	-1	6.697	1468485000
908	2016-07-14	16	40	18.8658	31.9269	5.497	-1	6.71	1468485600
909	2016-07-14	16	50	18.8807	31.9264	5.482	-1	6.7	1468486200
910	2016-07-14	17	0	18.8588	31.9271	5.522	-1	6.687	1468486800
911	2016-07-14	17	10	18.8544	31.9266	5.507	-1	6.702	1468487400
912	2016-07-14	17	20	18.8662	31.9271	5.602	-1	6.662	1468488000
913	2016-07-14	17	30	18.8842	31.9281	5.59	-1	6.625	1468488600
914	2016-07-14	17	40	18.8964	31.9268	5.665	-1	6.608	1468489200
915	2016-07-14	17	50	18.887	31.9267	5.636	-1	6.6	1468489800
916	2016-07-14	18	0	18.8977	31.9268	5.706	-1	6.567	1468490400
917	2016-07-14	18	10	18.9237	31.927	5.672	-1	6.54	1468491000
918	2016-07-14	18	20	18.9598	31.9261	5.731	-1	6.523	1468491600
919	2016-07-14	18	30	18.9792	31.9266	5.759	-1	6.503	1468492200
920	2016-07-14	18	40	19.0166	31.9268	5.683	-1	6.527	1468492800
921	2016-07-14	18	50	19.0284	31.9258	5.675	-1	6.566	1468493400
922	2016-07-14	19	0	19.0486	31.9254	5.905	-1	6.604	1468494000
923	2016-07-14	19	10	19.0302	31.9254	5.862	-1	6.601	1468494600
924	2016-07-14	19	20	19.0581	31.9226	5.883	-1	6.562	1468495200
925	2016-07-14	19	30	19.0289	31.9264	5.847	-1	6.533	1468495800
926	2016-07-14	19	40	19.0822	31.9267	5.876	-1	6.53	1468496400
927	2016-07-14	19	50	19.0776	31.9266	5.908	-1	6.534	1468497000
928	2016-07-14	20	0	19.1006	31.9257	5.937	-1	6.542	1468497600
929	2016-07-14	20	10	19.1236	31.9287	5.9	-1	6.515	1468498200
930	2016-07-14	20	20	19.1279	31.9227	5.887	-1	6.484	1468498800
931	2016-07-14	20	30	19.1604	31.9278	5.962	-1	6.482	1468499400
932	2016-07-14	20	40	19.1329	31.9267	5.924	-1	6.408	1468500000
933	2016-07-14	20	50	19.1636	31.9269	5.948	-1	6.405	1468500600
934	2016-07-14	21	0	19.1923	31.9269	5.978	-1	6.405	1468501200
935	2016-07-14	21	10	19.1985	31.9249	5.965	-1	6.358	1468501800
936	2016-07-14	21	20	19.1807	31.9254	5.952	-1	6.396	1468502400
937	2016-07-14	21	30	19.2174	31.925	5.96	-1	6.439	1468503000
938	2016-07-14	21	40	19.2607	31.9236	6.06	-1	6.434	1468503600
939	2016-07-14	21	50	19.2749	31.9272	5.905	-1	6.434	1468504200
940	2016-07-14	22	0	19.2488	31.9254	5.985	-1	6.416	1468504800
941	2016-07-14	22	10	19.2365	31.9267	5.986	-1	6.404	1468505400
942	2016-07-14	22	20	19.3295	31.9266	5.965	-1	6.393	1468506000
943	2016-07-14	22	30	19.3084	31.9268	5.941	-1	6.353	1468506600
944	2016-07-14	22	40	19.2896	31.9252	5.973	-1	6.385	1468507200
945	2016-07-14	22	50	19.3117	31.9264	5.912	-1	6.406	1468507800
946	2016-07-14	23	0	19.3392	31.9272	5.961	-1	6.431	1468508400
947	2016-07-14	23	10	19.3445	31.9277	5.978	-1	6.33	1468509000
948	2016-07-14	23	20	19.3268	31.9263	5.912	-1	6.356	1468509600
949	2016-07-14	23	30	19.3587	31.9263	5.892	-1	6.394	1468510200
950	2016-07-14	23	40	19.3639	31.9264	5.921	-1	6.36	1468510800
951	2016-07-15	0	0	19.3708	31.9258	-1	-1	6.398	1468512000
952	2016-07-15	0	10	19.3957	31.926	6.329	-1	6.372	1468512600
953	2016-07-15	0	20	19.3889	31.9259	6.329	-1	6.307	1468513200
954	2016-07-15	0	30	19.3776	31.926	6.315	-1	6.345	1468513800
955	2016-07-15	0	40	19.365	31.9263	6.253	-1	6.371	1468514400
956	2016-07-15	0	50	19.4049	31.926	6.301	-1	6.415	1468515000
957	2016-07-15	1	0	19.3973	31.9266	6.294	-1	6.363	1468515600
958	2016-07-15	1	10	19.4118	31.9264	6.184	-1	6.301	1468516200
959	2016-07-15	1	20	19.3871	31.9258	6.156	-1	6.28	1468516800
960	2016-07-15	1	30	19.3811	31.9262	6.224	-1	6.256	1468517400
961	2016-07-15	1	40	19.3978	31.9266	6.208	-1	6.302	1468518000
962	2016-07-15	1	50	19.3799	31.9271	6.26	-1	6.22	1468518600
963	2016-07-15	2	0	19.3472	31.926	6.248	-1	6.179	1468519200
964	2016-07-15	2	10	19.338	31.9274	6.269	-1	6.191	1468519800
965	2016-07-15	2	20	19.3231	31.9278	6.206	-1	6.21	1468520400
966	2016-07-15	2	30	19.3066	31.9278	6.25	-1	6.182	1468521000
967	2016-07-15	2	40	19.2745	31.9272	-1	-1	6.224	1468521600
968	2016-07-15	2	50	19.1501	31.9276	6.218	-1	6.195	1468522200
969	2016-07-15	3	0	19.0958	31.9277	6.251	-1	6.268	1468522800
970	2016-07-15	3	10	19.0827	31.9275	6.238	-1	6.304	1468523400
971	2016-07-15	3	20	19.1014	31.9274	6.231	-1	6.392	1468524000
972	2016-07-15	3	30	19.1204	31.9282	6.198	-1	6.415	1468524600
973	2016-07-15	3	40	19.146	31.9292	6.099	-1	6.424	1468525200
974	2016-07-15	3	50	19.2059	31.9238	6.113	-1	6.357	1468525800
975	2016-07-15	4	0	19.1586	31.9265	6.005	-1	6.432	1468526400
976	2016-07-15	4	10	19.1998	31.9299	5.938	-1	6.432	1468527000
977	2016-07-15	4	20	19.1858	31.9281	5.929	-1	6.483	1468527600
978	2016-07-15	4	30	19.1914	31.9292	5.911	-1	6.368	1468528200
979	2016-07-15	4	40	19.1894	31.9288	5.818	-1	6.355	1468528800
980	2016-07-15	4	50	19.228	31.9276	5.794	-1	6.384	1468529400
981	2016-07-15	5	0	19.25	31.9273	5.749	-1	6.394	1468530000
982	2016-07-15	5	10	19.1932	31.9265	5.688	-1	6.315	1468530600
983	2016-07-15	5	20	19.2043	31.9279	5.681	-1	6.293	1468531200
984	2016-07-15	5	30	19.1939	31.9283	5.701	-1	6.25	1468531800
985	2016-07-15	5	40	19.221	31.9283	5.648	-1	6.169	1468532400
986	2016-07-15	5	50	19.2439	31.9278	5.603	-1	6.093	1468533000
987	2016-07-15	6	0	19.2267	31.9293	5.475	-1	6.024	1468533600
988	2016-07-15	6	10	19.205	31.9272	5.579	-1	6.083	1468534200
989	2016-07-15	6	20	19.1962	31.9275	5.427	-1	6.049	1468534800
990	2016-07-15	6	30	19.2287	31.9274	5.575	-1	6.038	1468535400
991	2016-07-15	6	40	19.2009	31.9281	5.662	-1	6.01	1468536000
992	2016-07-15	6	50	19.2024	31.9266	5.457	-1	5.998	1468536600
993	2016-07-15	7	0	19.171	31.9271	5.498	-1	6.01	1468537200
994	2016-07-15	7	10	19.2378	31.928	5.61	-1	6.022	1468537800
995	2016-07-15	7	20	19.2576	31.9278	5.633	-1	6.03	1468538400
996	2016-07-15	7	30	19.2578	31.927	5.693	-1	6.077	1468539000
997	2016-07-15	7	40	19.2471	31.9275	5.705	-1	5.944	1468539600
998	2016-07-15	7	50	19.2296	31.9276	5.598	-1	5.969	1468540200
999	2016-07-15	8	0	19.2346	31.9274	5.785	-1	5.897	1468540800
1000	2016-07-15	8	10	19.312	31.925	5.914	-1	5.957	1468541400
1001	2016-07-15	8	20	19.319	31.9257	5.867	-1	5.996	1468542000
1002	2016-07-15	8	30	19.3017	31.925	5.96	-1	6.036	1468542600
1003	2016-07-15	8	40	19.3022	31.9244	5.879	-1	6.075	1468543200
1004	2016-07-15	8	50	19.3107	31.9254	5.786	-1	6.115	1468543800
1005	2016-07-15	9	0	19.3004	31.9249	6.016	-1	6.095	1468544400
1006	2016-07-15	9	10	19.2966	31.9252	6.049	-1	6.155	1468545000
1007	2016-07-15	9	20	19.2897	31.9248	6.1	-1	6.147	1468545600
1008	2016-07-15	9	30	19.2875	31.9253	6.034	-1	6.195	1468546200
1009	2016-07-15	9	40	19.2894	31.9253	6.236	-1	6.146	1468546800
1010	2016-07-15	9	50	19.2873	31.9249	6.174	-1	6.165	1468547400
1011	2016-07-15	10	0	19.2889	31.9257	6.194	-1	6.159	1468548000
1012	2016-07-15	10	10	19.2873	31.9256	6.346	-1	6.211	1468548600
1013	2016-07-15	10	20	19.2809	31.9256	-1	-1	6.22	1468549200
1014	2016-07-15	10	30	19.2718	31.9254	6.39	-1	6.308	1468549800
1015	2016-07-15	10	40	19.2659	31.9251	6.358	-1	6.394	1468550400
1016	2016-07-15	10	50	19.2686	31.9252	6.427	-1	6.33	1468551000
1017	2016-07-15	11	0	19.2639	31.9253	6.409	-1	6.329	1468551600
1018	2016-07-15	11	10	19.2472	31.9236	6.513	-1	6.165	1468552200
1019	2016-07-15	11	20	18.8866	31.9243	6.507	-1	6.546	1468552800
1020	2016-07-15	11	30	18.8302	31.926	6.568	-1	6.491	1468553400
1021	2016-07-15	11	40	18.7928	31.9239	6.539	-1	6.413	1468554000
1022	2016-07-15	11	50	18.7818	31.9241	6.54	-1	6.433	1468554600
1023	2016-07-15	12	0	18.7508	31.9243	6.546	-1	6.407	1468555200
1024	2016-07-15	12	10	18.6678	31.9252	6.451	-1	6.406	1468555800
1025	2016-07-15	12	20	18.6561	31.9246	6.519	-1	6.385	1468556400
1026	2016-07-15	12	30	18.6124	31.9266	6.462	-1	6.386	1468557000
1027	2016-07-15	12	40	18.5923	31.9276	6.434	-1	6.318	1468557600
1028	2016-07-15	12	50	18.6021	31.9262	6.353	-1	6.326	1468558200
1029	2016-07-15	13	0	18.6017	31.9273	6.434	-1	6.277	1468558800
1030	2016-07-15	13	10	18.6047	31.9275	6.39	-1	6.256	1468559400
1031	2016-07-15	13	20	18.6132	31.9277	6.325	-1	6.225	1468560000
1032	2016-07-15	13	30	18.6252	31.9266	6.3	-1	6.184	1468560600
1033	2016-07-15	13	40	18.6169	31.9274	6.299	-1	6.217	1468561200
1034	2016-07-15	13	50	18.6256	31.9279	6.261	-1	6.186	1468561800
1035	2016-07-15	14	0	18.6269	31.9266	6.214	-1	6.231	1468562400
1036	2016-07-15	14	10	18.6563	31.9266	6.139	-1	6.218	1468563000
1037	2016-07-15	14	20	18.6663	31.9268	6.135	-1	6.245	1468563600
1038	2016-07-15	14	30	18.6671	31.9289	6.122	-1	6.185	1468564200
1039	2016-07-15	14	40	18.6968	31.9273	6.086	-1	6.153	1468564800
1040	2016-07-15	14	50	18.6971	31.9255	6.132	-1	6.178	1468565400
1041	2016-07-15	15	0	18.7331	31.929	6.087	-1	6.206	1468566000
1042	2016-07-15	15	10	18.7524	31.9277	6	-1	6.186	1468566600
1043	2016-07-15	15	20	18.7831	31.9285	6.007	-1	6.204	1468567200
1044	2016-07-15	15	30	18.8105	31.9265	5.994	-1	6.233	1468567800
1045	2016-07-15	15	40	18.8201	31.9268	5.99	-1	6.218	1468568400
1046	2016-07-15	15	50	18.8944	31.9264	-1	-1	6.174	1468569000
1047	2016-07-15	16	0	18.9288	31.9278	-1	-1	6.183	1468569600
1048	2016-07-15	16	10	18.9808	31.9277	-1	-1	6.166	1468570200
1049	2016-07-15	16	20	19.0825	31.9271	-1	-1	6.202	1468570800
1050	2016-07-15	16	30	19.2455	31.93	-1	-1	6.197	1468571400
1051	2016-07-15	16	40	19.2555	31.9293	-1	-1	6.14	1468572000
1052	2016-07-15	16	50	19.2792	31.9289	-1	-1	6.164	1468572600
1053	2016-07-15	17	0	19.2685	31.929	-1	-1	6.145	1468573200
1054	2016-07-15	17	10	19.2764	31.9283	-1	-1	6.222	1468573800
1055	2016-07-15	17	20	19.2828	31.9284	-1	-1	6.175	1468574400
1056	2016-07-15	17	30	19.2903	31.9274	-1	-1	6.08	1468575000
1057	2016-07-15	17	40	19.3183	31.929	-1	-1	6.048	1468575600
1058	2016-07-15	17	50	19.2905	31.9286	-1	-1	6.09	1468576200
1059	2016-07-15	18	0	19.3061	31.928	-1	-1	6.061	1468576800
1060	2016-07-15	18	10	19.3038	31.9288	-1	-1	6.047	1468577400
1061	2016-07-15	18	20	19.2858	31.928	-1	-1	6.04	1468578000
1062	2016-07-15	18	30	19.2742	31.9276	-1	-1	6.018	1468578600
1063	2016-07-15	18	40	19.2831	31.9284	-1	-1	6.109	1468579200
1064	2016-07-15	18	50	19.2768	31.9282	-1	-1	6.218	1468579800
1065	2016-07-15	19	0	19.2823	31.9282	-1	-1	6.207	1468580400
1066	2016-07-15	19	10	19.2779	31.9285	-1	-1	6.182	1468581000
1067	2016-07-15	19	20	19.2854	31.928	-1	-1	6.18	1468581600
1068	2016-07-15	19	30	19.2777	31.928	-1	-1	6.184	1468582200
1069	2016-07-15	19	40	19.2707	31.9281	-1	-1	6.228	1468582800
1070	2016-07-15	19	50	19.2741	31.9281	-1	-1	6.181	1468583400
1071	2016-07-15	20	0	19.2686	31.9273	-1	-1	6.177	1468584000
1072	2016-07-15	20	10	19.2682	31.9271	-1	-1	6.135	1468584600
1073	2016-07-15	20	20	19.2619	31.9283	-1	-1	6.107	1468585200
1074	2016-07-15	20	30	19.2626	31.9274	-1	-1	6.15	1468585800
1075	2016-07-15	20	40	19.2636	31.9271	-1	-1	6.132	1468586400
1076	2016-07-15	20	50	19.2658	31.9268	-1	-1	6.126	1468587000
1077	2016-07-15	21	0	19.268	31.9268	-1	-1	6.091	1468587600
1078	2016-07-15	21	10	19.265	31.9265	-1	-1	6.074	1468588200
1079	2016-07-15	21	20	19.2673	31.9262	-1	-1	6.04	1468588800
1080	2016-07-15	21	30	19.2755	31.9258	-1	-1	6.03	1468589400
1081	2016-07-15	21	40	19.2706	31.9253	-1	-1	6.062	1468590000
1082	2016-07-15	21	50	19.2717	31.9262	-1	-1	6.034	1468590600
1083	2016-07-15	22	0	19.2813	31.9256	-1	-1	6.032	1468591200
1084	2016-07-15	22	10	19.2703	31.9265	-1	-1	5.995	1468591800
1085	2016-07-15	22	20	19.2752	31.926	-1	-1	5.995	1468592400
1086	2016-07-15	22	30	19.2794	31.9256	-1	-1	5.966	1468593000
1087	2016-07-15	22	40	19.284	31.9248	-1	-1	5.994	1468593600
1088	2016-07-15	22	50	19.2793	31.9252	-1	-1	6.068	1468594200
1089	2016-07-15	23	0	19.2714	31.9258	-1	-1	6.032	1468594800
1090	2016-07-15	23	10	19.2807	31.9259	-1	-1	6.034	1468595400
1091	2016-07-15	23	20	19.2677	31.9263	-1	-1	6.014	1468596000
1092	2016-07-15	23	30	19.2683	31.9253	-1	-1	5.961	1468596600
1093	2016-07-15	23	40	19.2664	31.9256	-1	-1	6.039	1468597200
1094	2016-07-16	0	0	19.2673	31.9253	6.321	-1	5.996	1468598400
1095	2016-07-16	0	10	19.2719	31.9252	6.297	-1	5.974	1468599000
1096	2016-07-16	0	20	19.2716	31.9254	6.249	-1	5.926	1468599600
1097	2016-07-16	0	30	19.2696	31.9247	6.207	-1	5.959	1468600200
1098	2016-07-16	0	40	19.2693	31.9243	6.136	-1	5.997	1468600800
1099	2016-07-16	0	50	19.274	31.9232	6.296	-1	5.942	1468601400
1100	2016-07-16	1	0	19.2729	31.9216	6.126	-1	6.098	1468602000
1101	2016-07-16	1	10	19.274	31.9208	6.138	-1	6.09	1468602600
1102	2016-07-16	1	20	19.2764	31.9202	6.049	-1	6.135	1468603200
1103	2016-07-16	1	30	19.2773	31.921	6.063	-1	6.119	1468603800
1104	2016-07-16	1	40	19.28	31.9207	5.994	-1	6.126	1468604400
1105	2016-07-16	1	50	19.2786	31.9204	5.998	-1	6.172	1468605000
1106	2016-07-16	2	0	19.2741	31.9184	6.033	-1	6.241	1468605600
1107	2016-07-16	2	10	19.2751	31.9178	5.925	-1	6.378	1468606200
1108	2016-07-16	2	20	19.273	31.9171	5.919	-1	6.381	1468606800
1109	2016-07-16	2	30	19.2663	31.917	5.873	-1	6.393	1468607400
1110	2016-07-16	2	40	19.2595	31.9158	5.964	-1	6.357	1468608000
1111	2016-07-16	2	50	19.2173	31.9103	5.894	-1	6.379	1468608600
1112	2016-07-16	3	0	19.2082	31.9075	5.837	-1	6.447	1468609200
1113	2016-07-16	3	10	19.1784	31.9022	5.753	-1	6.586	1468609800
1114	2016-07-16	3	20	19.1724	31.8944	5.83	-1	6.638	1468610400
1115	2016-07-16	3	30	19.1573	31.8849	5.831	-1	6.715	1468611000
1116	2016-07-16	3	40	19.1636	31.8819	5.896	-1	6.701	1468611600
1117	2016-07-16	3	50	19.1713	31.884	5.869	-1	6.647	1468612200
1118	2016-07-16	4	0	19.174	31.8829	5.978	-1	6.603	1468612800
1119	2016-07-16	4	10	19.1773	31.8805	5.826	-1	6.618	1468613400
1120	2016-07-16	4	20	19.1808	31.88	5.821	-1	6.571	1468614000
1121	2016-07-16	4	30	19.1874	31.8772	6.003	-1	6.559	1468614600
1122	2016-07-16	4	40	19.1998	31.8787	5.882	-1	6.47	1468615200
1123	2016-07-16	4	50	19.2152	31.8851	5.861	-1	6.405	1468615800
1124	2016-07-16	5	0	19.2513	31.8764	5.909	-1	6.389	1468616400
1125	2016-07-16	5	10	19.2981	31.866	5.943	-1	6.409	1468617000
1126	2016-07-16	5	20	19.3116	31.8635	6.049	-1	6.425	1468617600
1127	2016-07-16	5	30	19.2983	31.8666	5.968	-1	6.443	1468618200
1128	2016-07-16	5	40	19.3076	31.8636	5.964	-1	6.412	1468618800
1129	2016-07-16	5	50	19.32	31.86	6.056	-1	6.463	1468619400
1130	2016-07-16	6	0	19.2913	31.8627	6.032	-1	6.405	1468620000
1131	2016-07-16	6	10	19.3112	31.8593	6.192	-1	6.432	1468620600
1132	2016-07-16	6	20	19.3278	31.8569	6.083	-1	6.51	1468621200
1133	2016-07-16	6	30	19.3748	31.8516	6.097	-1	6.444	1468621800
1134	2016-07-16	6	40	19.3608	31.85	6.225	-1	6.536	1468622400
1135	2016-07-16	6	50	19.3938	31.8457	6.253	-1	6.543	1468623000
1136	2016-07-16	7	0	19.4205	31.8429	6.325	-1	6.543	1468623600
1137	2016-07-16	7	10	19.4567	31.8414	6.341	-1	6.698	1468624200
1138	2016-07-16	7	20	19.467	31.8402	6.447	-1	6.709	1468624800
1139	2016-07-16	7	30	19.4752	31.8418	6.329	-1	6.727	1468625400
1140	2016-07-16	7	40	19.4735	31.8424	6.456	-1	6.699	1468626000
1141	2016-07-16	7	50	19.4563	31.8434	6.519	-1	6.677	1468626600
1142	2016-07-16	8	0	19.4756	31.8369	6.426	-1	6.657	1468627200
1143	2016-07-16	8	10	19.4789	31.8315	6.44	-1	6.695	1468627800
1144	2016-07-16	8	20	19.4731	31.8328	6.408	-1	6.666	1468628400
1145	2016-07-16	8	30	19.4607	31.8342	6.551	-1	6.609	1468629000
1146	2016-07-16	8	40	19.4488	31.8358	6.565	-1	6.551	1468629600
1147	2016-07-16	8	50	19.429	31.8425	6.509	-1	6.486	1468630200
1148	2016-07-16	9	0	19.3944	31.8602	6.589	-1	6.351	1468630800
1149	2016-07-16	9	10	19.3962	31.8612	6.527	-1	6.3	1468631400
1150	2016-07-16	9	20	19.3876	31.8651	6.539	-1	6.263	1468632000
1151	2016-07-16	9	30	19.3776	31.8693	6.531	-1	6.201	1468632600
1152	2016-07-16	9	40	19.3755	31.8713	6.499	-1	6.192	1468633200
1153	2016-07-16	9	50	19.3763	31.8708	6.553	-1	6.234	1468633800
1154	2016-07-16	10	0	19.3785	31.8694	6.491	-1	6.226	1468634400
1155	2016-07-16	10	10	19.3774	31.8682	6.568	-1	6.239	1468635000
1156	2016-07-16	10	20	19.3737	31.8699	6.415	-1	6.23	1468635600
1157	2016-07-16	10	30	19.373	31.8683	6.493	-1	6.247	1468636200
1158	2016-07-16	10	40	19.3668	31.866	6.497	-1	6.195	1468636800
1159	2016-07-16	10	50	19.3491	31.864	6.461	-1	6.219	1468637400
1160	2016-07-16	11	0	19.3341	31.8587	6.449	-1	6.287	1468638000
1161	2016-07-16	11	10	19.3232	31.8544	6.302	-1	6.275	1468638600
1162	2016-07-16	11	20	19.317	31.8535	6.316	-1	6.319	1468639200
1163	2016-07-16	11	30	19.3124	31.8525	6.33	-1	6.323	1468639800
1164	2016-07-16	11	40	19.312	31.8522	6.219	-1	6.301	1468640400
1165	2016-07-16	11	50	19.309	31.8515	6.28	-1	6.32	1468641000
1166	2016-07-16	12	0	19.3033	31.8487	6.258	-1	6.323	1468641600
1167	2016-07-16	12	10	19.2893	31.8419	6.267	-1	6.363	1468642200
1168	2016-07-16	12	20	19.2921	31.8414	6.206	-1	6.415	1468642800
1169	2016-07-16	12	30	19.2917	31.842	6.239	-1	6.386	1468643400
1170	2016-07-16	12	40	19.294	31.8407	6.27	-1	6.396	1468644000
1171	2016-07-16	12	50	19.2923	31.8387	6.16	-1	6.368	1468644600
1172	2016-07-16	13	0	19.2914	31.838	6.13	-1	6.372	1468645200
1173	2016-07-16	13	10	19.2986	31.8354	5.993	-1	6.426	1468645800
1174	2016-07-16	13	20	19.3069	31.8336	6.043	-1	6.442	1468646400
1175	2016-07-16	13	30	19.3127	31.8331	5.967	-1	6.448	1468647000
1176	2016-07-16	13	40	19.3056	31.8326	5.857	-1	6.412	1468647600
1177	2016-07-16	13	50	19.3019	31.8318	5.921	-1	6.4	1468648200
1178	2016-07-16	14	0	19.3007	31.8282	5.866	-1	6.4	1468648800
1179	2016-07-16	14	10	19.3007	31.8269	5.724	-1	6.402	1468649400
1180	2016-07-16	14	20	19.3017	31.8254	5.764	-1	6.401	1468650000
1181	2016-07-16	14	30	19.3047	31.8242	5.65	-1	6.388	1468650600
1182	2016-07-16	14	40	19.3019	31.8241	5.593	-1	6.376	1468651200
1183	2016-07-16	14	50	19.299	31.8243	5.678	-1	6.301	1468651800
1184	2016-07-16	15	0	19.3036	31.8236	5.518	-1	6.293	1468652400
1185	2016-07-16	15	10	19.3048	31.8228	5.511	-1	6.232	1468653000
1186	2016-07-16	15	20	19.3016	31.823	5.483	-1	6.208	1468653600
1187	2016-07-16	15	30	19.3124	31.8221	5.441	-1	6.232	1468654200
1188	2016-07-16	15	40	19.2989	31.8237	5.455	-1	6.187	1468654800
1189	2016-07-16	15	50	19.3027	31.8237	5.446	-1	6.177	1468655400
1190	2016-07-16	16	0	19.3026	31.8231	5.417	-1	6.136	1468656000
1191	2016-07-16	16	10	19.3078	31.8216	5.414	-1	6.107	1468656600
1192	2016-07-16	16	20	19.3239	31.8217	5.403	-1	6.102	1468657200
1193	2016-07-16	16	30	19.3477	31.8227	5.337	-1	6.092	1468657800
1194	2016-07-16	16	40	19.3281	31.8218	5.314	-1	6.045	1468658400
1195	2016-07-16	16	50	19.3344	31.8245	5.397	-1	6.02	1468659000
1196	2016-07-16	17	0	19.35	31.822	5.356	-1	5.996	1468659600
1197	2016-07-16	17	10	19.3538	31.8224	5.36	-1	5.983	1468660200
1198	2016-07-16	17	20	19.4132	31.8148	5.386	-1	5.976	1468660800
1199	2016-07-16	17	30	19.4199	31.8094	5.387	-1	6.137	1468661400
1200	2016-07-16	17	40	19.4213	31.8121	5.405	-1	6.04	1468662000
1201	2016-07-16	17	50	19.4345	31.8127	5.427	-1	5.963	1468662600
1202	2016-07-16	18	0	19.4568	31.8105	5.428	-1	5.99	1468663200
1203	2016-07-16	18	10	19.4706	31.8084	5.45	-1	5.97	1468663800
1204	2016-07-16	18	20	19.4814	31.8078	5.46	-1	5.944	1468664400
1205	2016-07-16	18	30	19.4647	31.8132	5.502	-1	5.96	1468665000
1206	2016-07-16	18	40	19.4772	31.8096	5.535	-1	5.992	1468665600
1207	2016-07-16	18	50	19.5081	31.8026	5.593	-1	6.008	1468666200
1208	2016-07-16	19	0	19.4919	31.8054	5.545	-1	5.854	1468666800
1209	2016-07-16	19	10	19.482	31.8046	5.623	-1	5.876	1468667400
1210	2016-07-16	19	20	19.4826	31.8017	5.668	-1	5.774	1468668000
1211	2016-07-16	19	30	19.5017	31.8014	5.739	-1	5.747	1468668600
1212	2016-07-16	19	40	19.4799	31.8048	5.811	-1	5.797	1468669200
1213	2016-07-16	19	50	19.4672	31.8063	5.785	-1	5.8	1468669800
1214	2016-07-16	20	0	19.4582	31.8079	5.807	-1	5.825	1468670400
1215	2016-07-16	20	10	19.4613	31.8071	5.864	-1	5.807	1468671000
1216	2016-07-16	20	20	19.4617	31.8068	5.909	-1	5.718	1468671600
1217	2016-07-16	20	30	19.4611	31.8072	5.919	-1	5.789	1468672200
1218	2016-07-16	20	40	19.4575	31.8064	5.984	-1	5.848	1468672800
1219	2016-07-16	20	50	19.4535	31.8072	6.014	-1	5.807	1468673400
1220	2016-07-16	21	0	19.4411	31.8078	5.969	-1	5.782	1468674000
1221	2016-07-16	21	10	19.4461	31.8058	5.978	-1	5.826	1468674600
1222	2016-07-16	21	20	19.4518	31.8039	6.08	-1	5.885	1468675200
1223	2016-07-16	21	30	19.4573	31.8017	6.092	-1	5.957	1468675800
1224	2016-07-16	21	40	19.4688	31.7992	6.135	-1	6.052	1468676400
1225	2016-07-16	21	50	19.4784	31.7963	6.129	-1	6.072	1468677000
1226	2016-07-16	22	0	19.4779	31.7964	6.128	-1	6.134	1468677600
1227	2016-07-16	22	10	19.4738	31.7973	6.164	-1	5.988	1468678200
1228	2016-07-16	22	20	19.4749	31.7972	6.14	-1	6.016	1468678800
1229	2016-07-16	22	30	19.4908	31.7899	6.207	-1	6.122	1468679400
1230	2016-07-16	22	40	19.4847	31.7928	6.186	-1	6.182	1468680000
1231	2016-07-16	22	50	19.4922	31.7894	6.196	-1	6.142	1468680600
1232	2016-07-16	23	0	19.4924	31.789	6.225	-1	6.143	1468681200
1233	2016-07-16	23	10	19.4899	31.789	6.249	-1	6.205	1468681800
1234	2016-07-16	23	20	19.4942	31.7888	6.241	-1	6.05	1468682400
1235	2016-07-16	23	30	19.4919	31.7896	6.245	-1	6.116	1468683000
1236	2016-07-16	23	40	19.4937	31.7899	6.292	-1	6.076	1468683600
1237	2016-07-17	0	0	19.5037	31.7862	6.361	-1	6.086	1468684800
1238	2016-07-17	0	10	19.5085	31.7846	6.297	-1	6.04	1468685400
1239	2016-07-17	0	20	19.5075	31.7841	6.317	-1	6.133	1468686000
1240	2016-07-17	0	30	19.5044	31.7844	6.343	-1	6.098	1468686600
1241	2016-07-17	0	40	19.508	31.7829	6.351	-1	6.088	1468687200
1242	2016-07-17	0	50	19.5155	31.7804	6.354	-1	6.129	1468687800
1243	2016-07-17	1	0	19.511	31.7816	6.304	-1	6.094	1468688400
1244	2016-07-17	1	10	19.5188	31.7829	6.294	-1	6.037	1468689000
1245	2016-07-17	1	20	19.5185	31.7838	6.279	-1	6.045	1468689600
1246	2016-07-17	1	30	19.5219	31.7839	6.279	-1	6.002	1468690200
1247	2016-07-17	1	40	19.5308	31.782	6.229	-1	6.029	1468690800
1248	2016-07-17	1	50	19.53	31.7819	6.172	-1	5.972	1468691400
1249	2016-07-17	2	0	19.5325	31.7823	6.227	-1	5.967	1468692000
1250	2016-07-17	2	10	19.5318	31.7817	6.159	-1	5.916	1468692600
1251	2016-07-17	2	20	19.5449	31.7792	6.133	-1	5.934	1468693200
1252	2016-07-17	2	30	19.5381	31.7801	6.104	-1	5.929	1468693800
1253	2016-07-17	2	40	19.5554	31.7783	6.071	-1	5.9	1468694400
1254	2016-07-17	2	50	19.5488	31.7788	6.013	-1	5.908	1468695000
1255	2016-07-17	3	0	19.5592	31.7727	5.954	-1	5.891	1468695600
1256	2016-07-17	3	10	19.5727	31.7669	5.954	-1	6.159	1468696200
1257	2016-07-17	3	20	19.5782	31.7625	5.933	-1	6.052	1468696800
1258	2016-07-17	3	30	19.5645	31.7656	5.865	-1	6.133	1468697400
1259	2016-07-17	3	40	19.5795	31.7572	5.92	-1	6.246	1468698000
1260	2016-07-17	3	50	19.5807	31.7523	5.887	-1	6.235	1468698600
1261	2016-07-17	4	0	19.5946	31.7428	5.824	-1	6.537	1468699200
1262	2016-07-17	4	10	19.595	31.7403	5.822	-1	6.622	1468699800
1263	2016-07-17	4	20	19.5861	31.7409	5.827	-1	6.546	1468700400
1264	2016-07-17	4	30	19.5873	31.7374	5.826	-1	6.667	1468701000
1265	2016-07-17	4	40	19.5851	31.7403	5.803	-1	6.574	1468701600
1266	2016-07-17	4	50	19.5768	31.7412	5.796	-1	6.445	1468702200
1267	2016-07-17	5	0	19.5773	31.7443	5.782	-1	6.351	1468702800
1268	2016-07-17	5	10	19.5702	31.7453	5.792	-1	6.333	1468703400
1269	2016-07-17	5	20	19.5734	31.7439	5.779	-1	6.296	1468704000
1270	2016-07-17	5	30	19.5779	31.7398	5.803	-1	6.416	1468704600
1271	2016-07-17	5	40	19.5762	31.7416	5.817	-1	6.371	1468705200
1272	2016-07-17	5	50	19.5843	31.7401	5.805	-1	6.459	1468705800
1273	2016-07-17	6	0	19.552	31.7442	5.812	-1	6.254	1468706400
1274	2016-07-17	6	10	19.5715	31.7436	5.821	-1	6.219	1468707000
1275	2016-07-17	6	20	19.5723	31.7446	5.899	-1	6.334	1468707600
1276	2016-07-17	6	30	19.563	31.7435	5.913	-1	6.334	1468708200
1277	2016-07-17	6	40	19.5525	31.7469	5.949	-1	6.209	1468708800
1278	2016-07-17	6	50	19.5505	31.7464	5.903	-1	6.238	1468709400
1279	2016-07-17	7	0	19.5441	31.745	5.974	-1	6.289	1468710000
1280	2016-07-17	7	10	19.5407	31.7427	6	-1	6.38	1468710600
1281	2016-07-17	7	20	19.5377	31.7393	6.022	-1	6.44	1468711200
1282	2016-07-17	7	30	19.5345	31.7368	6.051	-1	6.516	1468711800
1283	2016-07-17	7	40	19.5322	31.7363	6.087	-1	6.455	1468712400
1284	2016-07-17	7	50	19.5316	31.7337	6.113	-1	6.468	1468713000
1285	2016-07-17	8	0	19.5341	31.7326	6.173	-1	6.474	1468713600
1286	2016-07-17	8	10	19.5397	31.7305	6.196	-1	6.511	1468714200
1287	2016-07-17	8	20	19.5283	31.7305	6.196	-1	6.535	1468714800
1288	2016-07-17	8	30	19.5316	31.7293	6.238	-1	6.568	1468715400
1289	2016-07-17	8	40	19.538	31.7272	6.25	-1	6.596	1468716000
1290	2016-07-17	8	50	19.5313	31.7288	6.319	-1	6.519	1468716600
1291	2016-07-17	9	0	19.5342	31.7269	6.279	-1	6.622	1468717200
1292	2016-07-17	9	10	19.5395	31.7261	6.28	-1	6.606	1468717800
1293	2016-07-17	9	20	19.534	31.726	6.322	-1	6.656	1468718400
1294	2016-07-17	9	30	19.5277	31.7251	6.361	-1	6.597	1468719000
1295	2016-07-17	9	40	19.5368	31.7248	6.366	-1	6.56	1468719600
1296	2016-07-17	9	50	19.5266	31.7252	6.323	-1	6.539	1468720200
1297	2016-07-17	10	0	19.5142	31.7265	6.326	-1	6.504	1468720800
1298	2016-07-17	10	10	-1	-1	-1	-1	6.513	1468721400
1299	2016-07-17	10	20	-1	-1	-1	-1	6.741	1468722000
1300	2016-07-17	10	30	19.5285	31.7227	6.295	-1	6.585	1468722600
1301	2016-07-17	10	40	19.518	31.725	6.295	-1	6.5	1468723200
1302	2016-07-17	10	50	19.5226	31.7236	6.295	-1	6.556	1468723800
1303	2016-07-17	11	0	19.5057	31.7279	6.303	-1	6.422	1468724400
1304	2016-07-17	11	10	19.5192	31.7255	6.238	-1	6.3	1468725000
1305	2016-07-17	11	20	19.5232	31.7231	6.212	-1	6.358	1468725600
1306	2016-07-17	11	30	19.5227	31.726	6.213	-1	6.374	1468726200
1307	2016-07-17	11	40	19.5403	31.7258	6.228	-1	6.343	1468726800
1308	2016-07-17	11	50	19.5431	31.7246	6.204	-1	6.325	1468727400
1309	2016-07-17	12	0	19.5391	31.7241	6.153	-1	6.356	1468728000
1310	2016-07-17	12	10	19.5145	31.7318	6.158	-1	6.078	1468728600
1311	2016-07-17	12	20	19.5201	31.7313	6.091	-1	6.085	1468729200
1312	2016-07-17	12	30	19.5681	31.7252	6.146	-1	6.366	1468729800
1313	2016-07-17	12	40	19.572	31.7246	6.044	-1	6.382	1468730400
1314	2016-07-17	12	50	19.538	31.7271	6.063	-1	6.516	1468731000
1315	2016-07-17	13	0	19.5666	31.7259	6.083	-1	6.354	1468731600
1316	2016-07-17	13	10	19.5899	31.7218	6.018	-1	6.405	1468732200
1317	2016-07-17	13	20	19.582	31.7218	5.994	-1	6.527	1468732800
1318	2016-07-17	13	30	19.5853	31.7221	5.936	-1	6.557	1468733400
1319	2016-07-17	13	40	19.6024	31.7213	5.896	-1	6.576	1468734000
1320	2016-07-17	13	50	19.6122	31.7216	5.861	-1	6.613	1468734600
1321	2016-07-17	14	0	19.6109	31.7206	5.809	-1	6.642	1468735200
1322	2016-07-17	14	10	19.6038	31.7251	5.743	-1	6.285	1468735800
1323	2016-07-17	14	20	19.6381	31.7208	5.696	-1	6.592	1468736400
1324	2016-07-17	14	30	19.6432	31.7212	5.631	-1	6.714	1468737000
1325	2016-07-17	14	40	19.656	31.7209	5.552	-1	6.673	1468737600
1326	2016-07-17	14	50	19.6645	31.7193	5.507	-1	6.658	1468738200
1327	2016-07-17	15	0	19.6805	31.7206	5.428	-1	6.634	1468738800
1328	2016-07-17	15	10	19.6951	31.7222	5.39	-1	6.65	1468739400
1329	2016-07-17	15	20	19.6991	31.723	5.349	-1	6.585	1468740000
1330	2016-07-17	15	30	19.7007	31.7269	5.261	-1	6.536	1468740600
1331	2016-07-17	15	40	19.7162	31.7268	5.26	-1	6.393	1468741200
1332	2016-07-17	15	50	19.7047	31.7284	5.165	-1	6.393	1468741800
1333	2016-07-17	16	0	19.7844	31.7228	5.18	-1	6.56	1468742400
1334	2016-07-17	16	10	19.7936	31.7229	5.125	-1	6.683	1468743000
1335	2016-07-17	16	20	19.8544	31.7232	5.088	-1	6.755	1468743600
1336	2016-07-17	16	30	19.9188	31.7194	5.015	-1	6.804	1468744200
1337	2016-07-17	16	40	19.9094	31.7195	5.001	-1	6.82	1468744800
1338	2016-07-17	16	50	19.895	31.7179	4.984	-1	6.858	1468745400
1339	2016-07-17	17	0	19.8736	31.7174	4.945	-1	6.854	1468746000
1340	2016-07-17	17	10	19.8777	31.7165	4.953	-1	6.806	1468746600
1341	2016-07-17	17	20	19.8909	31.7171	4.92	-1	6.789	1468747200
1342	2016-07-17	17	30	19.8717	31.7171	4.91	-1	6.71	1468747800
1343	2016-07-17	17	40	19.859	31.7171	4.899	-1	6.746	1468748400
1344	2016-07-17	17	50	19.8495	31.718	4.918	-1	6.74	1468749000
1345	2016-07-17	18	0	19.83	31.7206	4.917	-1	6.625	1468749600
1346	2016-07-17	18	10	19.8062	31.7215	4.915	-1	6.599	1468750200
1347	2016-07-17	18	20	19.7812	31.7239	4.93	-1	6.525	1468750800
1348	2016-07-17	18	30	19.7831	31.7246	4.928	-1	6.455	1468751400
1349	2016-07-17	18	40	19.7864	31.7262	4.965	-1	6.444	1468752000
1350	2016-07-17	18	50	19.7918	31.7274	4.978	-1	6.428	1468752600
1351	2016-07-17	19	0	19.8139	31.7234	5.002	-1	6.507	1468753200
1352	2016-07-17	19	10	19.8144	31.723	5.024	-1	6.516	1468753800
1353	2016-07-17	19	20	19.7882	31.7267	5.093	-1	6.465	1468754400
1354	2016-07-17	19	30	19.7959	31.7241	5.128	-1	6.402	1468755000
1355	2016-07-17	19	40	19.8001	31.7251	5.163	-1	6.336	1468755600
1356	2016-07-17	19	50	19.8172	31.7228	5.215	-1	6.385	1468756200
1357	2016-07-17	20	0	19.8224	31.7219	5.271	-1	6.445	1468756800
1358	2016-07-17	20	10	19.8305	31.7208	5.312	-1	6.457	1468757400
1359	2016-07-17	20	20	19.8326	31.7206	5.336	-1	6.452	1468758000
1360	2016-07-17	20	30	19.8443	31.7189	5.413	-1	6.522	1468758600
1361	2016-07-17	20	40	19.8351	31.7179	5.466	-1	6.474	1468759200
1362	2016-07-17	20	50	19.8177	31.7176	5.532	-1	6.436	1468759800
1363	2016-07-17	21	0	19.8133	31.7176	5.569	-1	6.413	1468760400
1364	2016-07-17	21	10	19.8113	31.7167	5.628	-1	6.453	1468761000
1365	2016-07-17	21	20	19.8124	31.7161	5.678	-1	6.442	1468761600
1366	2016-07-17	21	30	19.8281	31.7162	5.744	-1	6.465	1468762200
1367	2016-07-17	21	40	19.8376	31.7157	5.761	-1	6.397	1468762800
1368	2016-07-17	21	50	19.8394	31.7159	5.801	-1	6.459	1468763400
1369	2016-07-17	22	0	19.8577	31.7159	5.867	-1	6.467	1468764000
1370	2016-07-17	22	10	19.8499	31.7156	5.86	-1	6.373	1468764600
1371	2016-07-17	22	20	19.8484	31.7155	5.897	-1	6.387	1468765200
1372	2016-07-17	22	30	19.8565	31.7163	5.911	-1	6.37	1468765800
1373	2016-07-17	22	40	19.8485	31.7166	5.977	-1	6.379	1468766400
1374	2016-07-17	22	50	19.856	31.715	5.985	-1	6.282	1468767000
1375	2016-07-17	23	0	19.8647	31.7158	6.012	-1	6.389	1468767600
1376	2016-07-17	23	10	19.869	31.7163	6.091	-1	6.408	1468768200
1377	2016-07-17	23	20	19.8716	31.7163	6.08	-1	6.373	1468768800
1378	2016-07-17	23	30	19.8734	31.7156	6.145	-1	6.361	1468769400
1379	2016-07-17	23	40	19.8892	31.7155	6.139	-1	6.379	1468770000
1380	2016-07-17	23	50	19.8694	31.7149	6.144	-1	-1	1468770600
1381	2016-07-18	0	0	19.8764	31.7176	6.162	-1	6.344	1468771200
1382	2016-07-18	0	10	19.8829	31.7156	6.175	-1	6.296	1468771800
1383	2016-07-18	0	20	19.873	31.7173	6.183	-1	6.189	1468772400
1384	2016-07-18	0	30	19.8812	31.7157	6.174	-1	6.311	1468773000
1385	2016-07-18	0	40	19.8957	31.7148	6.204	-1	6.283	1468773600
1386	2016-07-18	0	50	19.9262	31.7195	6.224	-1	6.243	1468774200
1387	2016-07-18	1	0	19.9251	31.719	6.216	-1	6.32	1468774800
1388	2016-07-18	1	10	19.9438	31.7155	6.25	-1	6.191	1468775400
1389	2016-07-18	1	20	19.9006	31.7161	6.265	-1	6.31	1468776000
1390	2016-07-18	1	30	19.9521	31.7164	6.265	-1	6.386	1468776600
1391	2016-07-18	1	40	19.962	31.715	6.267	-1	6.379	1468777200
1392	2016-07-18	1	50	19.9788	31.7168	6.236	-1	6.378	1468777800
1393	2016-07-18	2	0	19.9919	31.716	6.233	-1	6.34	1468778400
1394	2016-07-18	2	10	20.0092	31.7157	6.208	-1	6.469	1468779000
1395	2016-07-18	2	20	19.9971	31.7179	6.177	-1	6.464	1468779600
1396	2016-07-18	2	30	20.0052	31.717	6.117	-1	6.419	1468780200
1397	2016-07-18	2	40	20.0103	31.7174	6.123	-1	6.385	1468780800
1398	2016-07-18	2	50	20.0251	31.717	6.089	-1	6.535	1468781400
1399	2016-07-18	3	0	20.0276	31.7175	6.038	-1	6.482	1468782000
1400	2016-07-18	3	10	20.0333	31.718	5.98	-1	6.523	1468782600
1401	2016-07-18	3	20	20.0446	31.7185	6.001	-1	6.49	1468783200
1402	2016-07-18	3	30	20.0439	31.7187	5.928	-1	6.474	1468783800
1403	2016-07-18	3	40	20.0515	31.7182	5.925	-1	6.434	1468784400
1404	2016-07-18	3	50	20.054	31.7177	5.894	-1	6.43	1468785000
1405	2016-07-18	4	0	20.065	31.7176	5.855	-1	6.357	1468785600
1406	2016-07-18	4	10	20.0713	31.7187	5.798	-1	6.398	1468786200
1407	2016-07-18	4	20	20.0745	31.7175	5.782	-1	6.376	1468786800
1408	2016-07-18	4	30	20.0601	31.7183	5.783	-1	6.325	1468787400
1409	2016-07-18	4	40	20.0658	31.7173	5.755	-1	6.215	1468788000
1410	2016-07-18	4	50	20.0682	31.7168	5.695	-1	6.285	1468788600
1411	2016-07-18	5	0	20.0717	31.7179	5.693	-1	6.309	1468789200
1412	2016-07-18	5	10	20.0639	31.7178	5.688	-1	6.245	1468789800
1413	2016-07-18	5	20	20.0399	31.7176	5.657	-1	6.31	1468790400
1414	2016-07-18	5	30	20.0585	31.7175	5.686	-1	6.261	1468791000
1415	2016-07-18	5	40	20.0536	31.718	5.668	-1	6.145	1468791600
1416	2016-07-18	5	50	20.0428	31.7177	5.679	-1	6.14	1468792200
1417	2016-07-18	6	0	19.9843	31.7172	5.693	-1	6.158	1468792800
1418	2016-07-18	6	10	19.7791	31.7394	5.724	-1	6.379	1468793400
1419	2016-07-18	6	20	19.7486	31.7445	5.717	-1	6.405	1468794000
1420	2016-07-18	6	30	19.8253	31.7416	5.741	-1	6.448	1468794600
1421	2016-07-18	6	40	19.8636	31.7392	5.768	-1	6.356	1468795200
1422	2016-07-18	6	50	19.9188	31.733	5.726	-1	6.431	1468795800
1423	2016-07-18	7	0	19.8449	31.738	5.747	-1	6.358	1468796400
1424	2016-07-18	7	10	19.8973	31.7357	5.811	-1	6.426	1468797000
1425	2016-07-18	7	20	19.8981	31.7342	5.824	-1	6.338	1468797600
1426	2016-07-18	7	30	19.9035	31.7333	5.826	-1	6.396	1468798200
1427	2016-07-18	7	40	19.8891	31.735	5.834	-1	6.395	1468798800
1428	2016-07-18	7	50	19.8676	31.7338	5.9	-1	6.32	1468799400
1429	2016-07-18	8	0	19.9028	31.733	5.904	-1	6.274	1468800000
1430	2016-07-18	8	10	19.9127	31.7298	5.936	-1	6.293	1468800600
1431	2016-07-18	8	20	19.9188	31.7292	6.041	-1	6.255	1468801200
1432	2016-07-18	8	30	19.9607	31.7275	6.03	-1	6.307	1468801800
1433	2016-07-18	8	40	19.9594	31.7268	6.071	-1	6.312	1468802400
1434	2016-07-18	8	50	19.9778	31.7259	6.125	-1	6.269	1468803000
1435	2016-07-18	9	0	19.9575	31.7251	6.148	-1	6.254	1468803600
1436	2016-07-18	9	10	19.9557	31.7237	6.172	-1	6.28	1468804200
1437	2016-07-18	9	20	19.9566	31.7245	6.211	-1	6.228	1468804800
1438	2016-07-18	9	30	19.9564	31.7243	6.256	-1	6.217	1468805400
1439	2016-07-18	9	40	19.9425	31.724	6.28	-1	6.217	1468806000
1440	2016-07-18	9	50	19.9516	31.7244	6.322	-1	6.2	1468806600
1441	2016-07-18	10	0	19.9664	31.725	6.348	-1	6.245	1468807200
1442	2016-07-18	10	10	19.9719	31.7237	6.366	-1	6.168	1468807800
1443	2016-07-18	10	20	19.976	31.7232	6.35	-1	6.168	1468808400
1444	2016-07-18	10	30	19.9683	31.7232	6.34	-1	6.24	1468809000
1445	2016-07-18	10	40	19.9787	31.7229	6.395	-1	6.23	1468809600
1446	2016-07-18	10	50	19.9999	31.7226	6.413	-1	6.209	1468810200
1447	2016-07-18	11	0	20.004	31.7226	6.36	-1	6.203	1468810800
1448	2016-07-18	11	10	20.0142	31.7246	6.404	-1	6.212	1468811400
1449	2016-07-18	11	20	20.0049	31.7237	6.359	-1	6.294	1468812000
1450	2016-07-18	11	30	20.0009	31.7237	6.361	-1	6.277	1468812600
1451	2016-07-18	11	40	20.0178	31.7235	6.374	-1	6.242	1468813200
1452	2016-07-18	11	50	20.0066	31.7242	6.319	-1	6.248	1468813800
1453	2016-07-18	12	0	20.0234	31.7247	6.311	-1	6.301	1468814400
1454	2016-07-18	12	10	20.0264	31.7245	6.312	-1	6.345	1468815000
1455	2016-07-18	12	20	20.0388	31.7238	6.269	-1	6.221	1468815600
1456	2016-07-18	12	30	20.0111	31.7245	6.234	-1	6.229	1468816200
1457	2016-07-18	12	40	20.0208	31.7224	6.259	-1	6.248	1468816800
1458	2016-07-18	12	50	20.0266	31.722	6.2	-1	6.255	1468817400
1459	2016-07-18	13	0	20.0445	31.7205	6.184	-1	6.245	1468818000
1460	2016-07-18	13	10	20.0309	31.722	6.167	-1	6.237	1468818600
1461	2016-07-18	13	20	20.0583	31.7203	6.179	-1	6.302	1468819200
1462	2016-07-18	13	30	20.0669	31.7177	6.12	-1	6.336	1468819800
1463	2016-07-18	13	40	20.0679	31.7195	6.117	-1	6.39	1468820400
1464	2016-07-18	13	50	20.0801	31.7187	6.106	-1	6.334	1468821000
1465	2016-07-18	14	0	20.0979	31.7174	6.062	-1	6.394	1468821600
1466	2016-07-18	14	10	20.0995	31.7178	5.986	-1	6.416	1468822200
1467	2016-07-18	14	20	20.0988	31.7169	5.977	-1	6.46	1468822800
1468	2016-07-18	14	30	20.0874	31.7163	5.94	-1	6.368	1468823400
1469	2016-07-18	14	40	20.0787	31.7161	5.845	-1	6.301	1468824000
1470	2016-07-18	14	50	20.0979	31.715	5.81	-1	6.332	1468824600
1471	2016-07-18	15	0	20.0997	31.7153	5.724	-1	6.386	1468825200
1472	2016-07-18	15	10	20.0929	31.7155	5.655	-1	6.47	1468825800
1473	2016-07-18	15	20	20.1208	31.7134	5.623	-1	6.487	1468826400
1474	2016-07-18	15	30	20.1388	31.7131	5.588	-1	6.395	1468827000
1475	2016-07-18	15	40	20.0792	31.7148	5.452	-1	6.431	1468827600
1476	2016-07-18	15	50	20.0562	31.716	5.421	-1	6.275	1468828200
1477	2016-07-18	16	0	20.0401	31.7169	5.4	-1	6.175	1468828800
1478	2016-07-18	16	10	20.012	31.719	5.325	-1	6.173	1468829400
1479	2016-07-18	16	20	20.0021	31.7191	5.295	-1	6.142	1468830000
1480	2016-07-18	16	30	19.9907	31.7199	5.225	-1	6.109	1468830600
1481	2016-07-18	16	40	19.9853	31.7211	5.173	-1	6.125	1468831200
1482	2016-07-18	16	50	19.9875	31.7207	5.19	-1	6.099	1468831800
1483	2016-07-18	17	0	19.9777	31.7226	5.115	-1	6.102	1468832400
1484	2016-07-18	17	10	19.9702	31.7239	5.094	-1	6.138	1468833000
1485	2016-07-18	17	20	19.9648	31.7254	5.032	-1	6.147	1468833600
1486	2016-07-18	17	30	19.9493	31.7285	5.009	-1	6.173	1468834200
1487	2016-07-18	17	40	19.9466	31.73	4.99	-1	6.155	1468834800
1488	2016-07-18	17	50	19.9307	31.733	5.037	-1	6.199	1468835400
1489	2016-07-18	18	0	19.9344	31.733	4.992	-1	6.216	1468836000
1490	2016-07-18	18	10	19.8907	31.7381	4.946	-1	6.195	1468836600
1491	2016-07-18	18	20	19.739	31.755	4.946	-1	6.284	1468837200
1492	2016-07-18	18	30	19.6563	31.7632	4.969	-1	6.358	1468837800
1493	2016-07-18	18	40	19.681	31.7618	4.983	-1	6.445	1468838400
1494	2016-07-18	18	50	19.7312	31.7578	4.949	-1	6.485	1468839000
1495	2016-07-18	19	0	19.7463	31.7569	4.963	-1	6.452	1468839600
1496	2016-07-18	19	10	19.749	31.7583	4.973	-1	6.364	1468840200
1497	2016-07-18	19	20	19.7893	31.7511	5.013	-1	6.372	1468840800
1498	2016-07-18	19	30	19.803	31.75	5.039	-1	6.352	1468841400
1499	2016-07-18	19	40	19.8302	31.7475	5.07	-1	6.367	1468842000
1500	2016-07-18	19	50	19.8432	31.746	5.098	-1	6.294	1468842600
1501	2016-07-18	20	0	19.8344	31.7455	5.12	-1	6.28	1468843200
1502	2016-07-18	20	10	19.8374	31.744	5.18	-1	6.146	1468843800
1503	2016-07-18	20	20	19.857	31.7426	5.231	-1	6.1	1468844400
1504	2016-07-18	20	30	19.857	31.7416	5.254	-1	6.066	1468845000
1505	2016-07-18	20	40	19.8396	31.7441	5.327	-1	5.995	1468845600
1506	2016-07-18	20	50	19.8485	31.7405	5.377	-1	6.005	1468846200
1507	2016-07-18	21	0	19.859	31.7403	5.399	-1	5.958	1468846800
1508	2016-07-18	21	10	19.8319	31.7418	5.49	-1	5.963	1468847400
1509	2016-07-18	21	20	19.836	31.7423	5.547	-1	5.95	1468848000
1510	2016-07-18	21	30	19.8332	31.7432	5.569	-1	5.941	1468848600
1511	2016-07-18	21	40	19.859	31.7393	5.619	-1	5.9	1468849200
1512	2016-07-18	21	50	19.8619	31.7369	5.707	-1	5.749	1468849800
1513	2016-07-18	22	0	19.8401	31.7393	5.729	-1	5.775	1468850400
1514	2016-07-18	22	10	19.884	31.7335	5.818	-1	5.776	1468851000
1515	2016-07-18	22	20	19.8769	31.7353	5.85	-1	5.68	1468851600
1516	2016-07-18	22	30	19.8686	31.7349	5.904	-1	5.786	1468852200
1517	2016-07-18	22	40	19.8915	31.7347	5.959	-1	5.817	1468852800
1518	2016-07-18	22	50	19.8869	31.7352	6.008	-1	5.799	1468853400
1519	2016-07-18	23	0	19.9114	31.7382	6.043	-1	5.788	1468854000
1520	2016-07-18	23	10	19.9187	31.7373	6.085	-1	6.07	1468854600
1521	2016-07-18	23	20	19.911	31.7378	6.125	-1	5.776	1468855200
1522	2016-07-18	23	30	19.8851	31.737	6.084	-1	5.85	1468855800
1523	2016-07-18	23	40	19.8933	31.7363	6.152	-1	5.854	1468856400
1524	2016-07-19	0	0	19.9521	31.7396	6.199	-1	5.887	1468857600
1525	2016-07-19	0	10	19.9485	31.7363	6.216	-1	5.871	1468858200
1526	2016-07-19	0	20	19.9697	31.7383	6.258	-1	5.922	1468858800
1527	2016-07-19	0	30	19.9836	31.7356	6.262	-1	5.92	1468859400
1528	2016-07-19	0	40	19.9953	31.7362	6.268	-1	5.924	1468860000
1529	2016-07-19	0	50	19.9783	31.7372	6.292	-1	6.077	1468860600
1530	2016-07-19	1	0	19.9873	31.735	6.308	-1	6.112	1468861200
1531	2016-07-19	1	10	19.9768	31.7382	6.296	-1	6.239	1468861800
1532	2016-07-19	1	20	19.9692	31.7382	6.306	-1	6.295	1468862400
1533	2016-07-19	1	30	19.9639	31.7376	6.347	-1	6.125	1468863000
1534	2016-07-19	1	40	19.9708	31.7362	6.371	-1	6.007	1468863600
1535	2016-07-19	1	50	19.9796	31.7372	6.356	-1	6.077	1468864200
1536	2016-07-19	2	0	19.9789	31.7355	6.396	-1	6.178	1468864800
1537	2016-07-19	2	10	19.9768	31.7349	6.4	-1	6.155	1468865400
1538	2016-07-19	2	20	19.9816	31.7339	6.38	-1	6.181	1468866000
1539	2016-07-19	2	30	19.9901	31.7319	6.378	-1	6.194	1468866600
1540	2016-07-19	2	40	20.0016	31.7329	6.361	-1	6.192	1468867200
1541	2016-07-19	2	50	20.011	31.7315	6.344	-1	6.132	1468867800
1542	2016-07-19	3	0	20.0309	31.7337	6.312	-1	6.316	1468868400
1543	2016-07-19	3	10	20.0458	31.7331	6.265	-1	6.342	1468869000
1544	2016-07-19	3	20	20.0523	31.7349	6.206	-1	6.414	1468869600
1545	2016-07-19	3	30	20.0541	31.7344	6.188	-1	6.318	1468870200
1546	2016-07-19	3	40	20.0585	31.7335	6.155	-1	6.385	1468870800
1547	2016-07-19	3	50	20.0539	31.7341	6.089	-1	6.364	1468871400
1548	2016-07-19	4	0	20.0567	31.7336	6.052	-1	6.273	1468872000
1549	2016-07-19	4	10	20.0596	31.7333	5.994	-1	6.207	1468872600
1550	2016-07-19	4	20	20.0715	31.732	5.978	-1	6.226	1468873200
1551	2016-07-19	4	30	20.0736	31.7314	5.938	-1	6.19	1468873800
1552	2016-07-19	4	40	20.0804	31.7313	5.876	-1	6.206	1468874400
1553	2016-07-19	4	50	20.0746	31.7308	5.863	-1	6.159	1468875000
1554	2016-07-19	5	0	19.9511	31.7374	5.832	-1	6.089	1468875600
1555	2016-07-19	5	10	19.8386	31.7457	5.793	-1	6.035	1468876200
1556	2016-07-19	5	20	19.766	31.7544	5.812	-1	6.262	1468876800
1557	2016-07-19	5	30	19.7364	31.7566	5.802	-1	6.21	1468877400
1558	2016-07-19	5	40	19.741	31.7569	5.735	-1	6.3	1468878000
1559	2016-07-19	5	50	19.7292	31.7573	5.721	-1	6.344	1468878600
1560	2016-07-19	6	0	19.7065	31.7606	5.757	-1	6.323	1468879200
1561	2016-07-19	6	10	19.7275	31.7597	5.7	-1	6.387	1468879800
1562	2016-07-19	6	20	19.7044	31.7611	5.711	-1	6.559	1468880400
1563	2016-07-19	6	30	19.6805	31.7626	5.726	-1	6.578	1468881000
1564	2016-07-19	6	40	19.6374	31.7653	5.699	-1	6.438	1468881600
1565	2016-07-19	6	50	19.6182	31.7656	5.709	-1	6.439	1468882200
1566	2016-07-19	7	0	19.5825	31.7681	5.748	-1	6.475	1468882800
1567	2016-07-19	7	10	19.5921	31.7679	5.766	-1	6.535	1468883400
1568	2016-07-19	7	20	19.6181	31.7644	5.765	-1	6.544	1468884000
1569	2016-07-19	7	30	19.6572	31.7675	5.786	-1	6.55	1468884600
1570	2016-07-19	7	40	19.6427	31.7645	5.77	-1	6.608	1468885200
1571	2016-07-19	7	50	19.6504	31.7635	5.813	-1	6.511	1468885800
1572	2016-07-19	8	0	19.6685	31.7622	5.833	-1	6.486	1468886400
1573	2016-07-19	8	10	19.6976	31.7603	5.852	-1	6.57	1468887000
1574	2016-07-19	8	20	19.7038	31.7599	5.91	-1	6.503	1468887600
1575	2016-07-19	8	30	19.7219	31.759	5.904	-1	6.398	1468888200
1576	2016-07-19	8	40	19.7153	31.7597	5.959	-1	6.358	1468888800
1577	2016-07-19	8	50	19.7233	31.759	5.974	-1	6.28	1468889400
1578	2016-07-19	9	0	19.7166	31.7599	6.014	-1	6.46	1468890000
1579	2016-07-19	9	10	19.7061	31.7596	6.053	-1	6.316	1468890600
1580	2016-07-19	9	20	19.7202	31.7593	6.104	-1	6.421	1468891200
1581	2016-07-19	9	30	19.7304	31.7573	6.156	-1	6.399	1468891800
1582	2016-07-19	9	40	19.7245	31.7584	6.192	-1	6.26	1468892400
1583	2016-07-19	9	50	19.7275	31.7568	6.24	-1	6.194	1468893000
1584	2016-07-19	10	0	19.745	31.7575	6.299	-1	6.212	1468893600
1585	2016-07-19	10	10	19.7254	31.7581	6.303	-1	6.402	1468894200
1586	2016-07-19	10	20	19.7424	31.7568	6.325	-1	6.347	1468894800
1587	2016-07-19	10	30	19.752	31.7565	6.385	-1	6.32	1468895400
1588	2016-07-19	10	40	19.7484	31.7571	6.385	-1	6.294	1468896000
1589	2016-07-19	10	50	19.7484	31.7561	6.377	-1	6.278	1468896600
1590	2016-07-19	11	0	19.7553	31.7559	6.398	-1	6.271	1468897200
1591	2016-07-19	11	10	19.7589	31.7562	6.456	-1	6.326	1468897800
1592	2016-07-19	11	20	19.7664	31.7551	6.421	-1	6.329	1468898400
1593	2016-07-19	11	30	19.7695	31.7556	6.424	-1	6.299	1468899000
1594	2016-07-19	11	40	19.7937	31.7535	6.425	-1	6.259	1468899600
1595	2016-07-19	11	50	19.8055	31.7534	6.437	-1	6.209	1468900200
1596	2016-07-19	12	0	19.8196	31.7518	6.449	-1	6.169	1468900800
1597	2016-07-19	12	10	19.8348	31.7526	6.419	-1	6.187	1468901400
1598	2016-07-19	12	20	19.8339	31.7519	6.396	-1	6.389	1468902000
1599	2016-07-19	12	30	19.8513	31.7507	6.391	-1	6.328	1468902600
1600	2016-07-19	12	40	19.8542	31.7494	6.355	-1	6.397	1468903200
1601	2016-07-19	12	50	19.8422	31.7506	6.353	-1	6.495	1468903800
1602	2016-07-19	13	0	19.8315	31.7518	6.313	-1	6.555	1468904400
1603	2016-07-19	13	10	19.8223	31.7512	6.281	-1	6.558	1468905000
1604	2016-07-19	13	20	19.8164	31.7523	6.25	-1	6.559	1468905600
1605	2016-07-19	13	30	19.808	31.7527	6.279	-1	6.556	1468906200
1606	2016-07-19	14	10	19.8051	31.7527	6.183	-1	6.448	1468908600
1607	2016-07-19	14	20	19.8034	31.7522	6.148	-1	6.434	1468909200
1608	2016-07-19	14	30	19.8136	31.7529	6.087	-1	6.418	1468909800
1609	2016-07-19	14	40	19.8294	31.7514	6.068	-1	6.439	1468910400
1610	2016-07-19	14	50	19.8318	31.7509	6.01	-1	6.483	1468911000
1611	2016-07-19	15	0	19.8541	31.7501	5.989	-1	6.478	1468911600
1612	2016-07-19	15	10	19.8608	31.7489	5.954	-1	6.383	1468912200
1613	2016-07-19	15	20	19.8677	31.7486	5.891	-1	6.601	1468912800
1614	2016-07-19	15	30	19.8876	31.746	5.834	-1	6.581	1468913400
1615	2016-07-19	15	40	19.8993	31.747	5.744	-1	6.627	1468914000
1616	2016-07-19	15	50	19.9015	31.7467	5.726	-1	6.575	1468914600
1617	2016-07-19	16	0	19.9093	31.7465	5.665	-1	6.545	1468915200
1618	2016-07-19	16	10	19.9084	31.7466	5.579	-1	6.632	1468915800
1619	2016-07-19	16	20	19.9093	31.7462	5.49	-1	6.685	1468916400
1620	2016-07-19	16	30	19.9156	31.7459	5.427	-1	6.685	1468917000
1621	2016-07-19	16	40	19.9311	31.7444	5.411	-1	6.576	1468917600
1622	2016-07-19	16	50	19.9322	31.7448	5.336	-1	6.573	1468918200
1623	2016-07-19	17	0	19.9341	31.744	5.296	-1	6.572	1468918800
1624	2016-07-19	17	10	19.93	31.7441	5.204	-1	6.51	1468919400
1625	2016-07-19	17	20	19.9358	31.7436	5.155	-1	6.543	1468920000
1626	2016-07-19	17	30	19.9495	31.7426	5.131	-1	6.585	1468920600
1627	2016-07-19	17	40	19.9297	31.7441	5.12	-1	6.466	1468921200
1628	2016-07-19	17	50	19.9453	31.7436	5.019	-1	6.516	1468921800
1629	2016-07-19	18	0	19.9613	31.7422	5.056	-1	6.493	1468922400
1630	2016-07-19	18	10	19.9603	31.7424	4.977	-1	6.598	1468923000
1631	2016-07-19	18	20	19.9525	31.7426	4.963	-1	6.538	1468923600
1632	2016-07-19	18	30	19.9582	31.7421	4.954	-1	6.453	1468924200
1633	2016-07-19	18	40	19.9454	31.742	4.926	-1	6.448	1468924800
1634	2016-07-19	18	50	19.9285	31.7422	4.926	-1	6.483	1468925400
1635	2016-07-19	19	0	19.892	31.7448	4.94	-1	6.414	1468926000
1636	2016-07-19	19	10	19.8252	31.7485	4.906	-1	6.348	1468926600
1637	2016-07-19	19	20	19.7319	31.7538	4.923	-1	6.315	1468927200
1638	2016-07-19	19	30	19.704	31.7549	4.947	-1	6.33	1468927800
1639	2016-07-19	19	40	19.7509	31.7514	4.934	-1	6.346	1468928400
1640	2016-07-19	19	50	19.8172	31.7484	4.949	-1	6.428	1468929000
1641	2016-07-19	20	0	19.7577	31.751	4.969	-1	6.316	1468929600
1642	2016-07-19	20	10	19.774	31.7508	4.974	-1	6.18	1468930200
1643	2016-07-19	20	20	19.7694	31.75	5.029	-1	6.145	1468930800
1644	2016-07-19	20	30	19.7656	31.7506	5.053	-1	6.145	1468931400
1645	2016-07-19	20	40	19.7602	31.7503	5.1	-1	6.058	1468932000
1646	2016-07-19	20	50	19.7612	31.7507	5.146	-1	6.132	1468932600
1647	2016-07-19	21	0	19.7678	31.7489	5.182	-1	6.069	1468933200
1648	2016-07-19	21	10	19.7691	31.7497	5.213	-1	6.063	1468933800
1649	2016-07-19	21	20	19.773	31.7493	5.268	-1	6.111	1468934400
1650	2016-07-19	21	30	19.7664	31.7495	5.371	-1	6.149	1468935000
1651	2016-07-19	21	40	19.7817	31.7485	5.415	-1	6.088	1468935600
1652	2016-07-19	21	50	19.789	31.7482	5.458	-1	6.075	1468936200
1653	2016-07-19	22	0	19.7867	31.7481	5.541	-1	6.071	1468936800
1654	2016-07-19	22	10	19.7816	31.7482	5.633	-1	5.955	1468937400
1655	2016-07-19	22	20	19.7795	31.7482	5.673	-1	6.016	1468938000
1656	2016-07-19	22	30	19.7805	31.7483	5.737	-1	6.044	1468938600
1657	2016-07-19	22	40	19.7804	31.7483	5.793	-1	5.942	1468939200
1658	2016-07-19	22	50	19.7758	31.7478	5.856	-1	5.901	1468939800
1659	2016-07-19	23	0	19.7812	31.7478	5.933	-1	5.938	1468940400
1660	2016-07-19	23	10	19.7842	31.7485	5.983	-1	5.987	1468941000
1661	2016-07-19	23	20	19.7933	31.7478	6.024	-1	6.052	1468941600
1662	2016-07-19	23	30	19.8012	31.7472	6.091	-1	5.938	1468942200
1663	2016-07-19	23	40	19.8004	31.7485	6.097	-1	5.995	1468942800
1664	2016-07-19	23	50	19.8132	31.749	6.146	-1	6.108	1468943400
1665	2016-07-20	0	0	19.8114	31.7483	6.16	-1	6.221	1468944000
1666	2016-07-20	0	10	19.8167	31.7467	6.197	-1	6.04	1468944600
1667	2016-07-20	0	20	19.8176	31.7442	6.252	-1	5.98	1468945200
1668	2016-07-20	0	30	19.8397	31.7474	6.257	-1	5.999	1468945800
1669	2016-07-20	0	40	19.8424	31.7477	6.27	-1	6.277	1468946400
1670	2016-07-20	0	50	19.8706	31.7456	6.311	-1	6.203	1468947000
1671	2016-07-20	1	0	19.8668	31.7469	6.31	-1	6.06	1468947600
1672	2016-07-20	1	10	19.8625	31.7453	6.346	-1	5.982	1468948200
1673	2016-07-20	1	20	19.842	31.7464	6.323	-1	6.007	1468948800
1674	2016-07-20	1	30	19.8484	31.7469	6.331	-1	6.165	1468949400
1675	2016-07-20	1	40	19.8627	31.7446	6.388	-1	6.077	1468950000
1676	2016-07-20	1	50	19.8737	31.7462	6.41	-1	6.11	1468950600
1677	2016-07-20	2	0	19.8834	31.746	6.438	-1	6.31	1468951200
1678	2016-07-20	2	10	19.8773	31.7455	6.454	-1	6.281	1468951800
1679	2016-07-20	2	20	19.8622	31.7452	6.422	-1	6.238	1468952400
1680	2016-07-20	2	30	19.8737	31.7453	6.489	-1	6.31	1468953000
1681	2016-07-20	2	40	19.8559	31.7443	6.46	-1	6.157	1468953600
1682	2016-07-20	2	50	19.867	31.7431	6.467	-1	6.234	1468954200
1683	2016-07-20	3	0	19.8738	31.744	6.469	-1	6.174	1468954800
1684	2016-07-20	3	10	19.8859	31.7436	6.469	-1	6.269	1468955400
1685	2016-07-20	3	20	19.8908	31.7432	6.439	-1	6.263	1468956000
1686	2016-07-20	3	30	19.9003	31.7428	6.411	-1	6.399	1468956600
1687	2016-07-20	3	40	19.9095	31.7434	6.359	-1	6.496	1468957200
1688	2016-07-20	3	50	19.9268	31.743	6.296	-1	6.531	1468957800
1689	2016-07-20	4	0	19.9373	31.7421	6.238	-1	6.583	1468958400
1690	2016-07-20	4	10	19.9426	31.7417	6.206	-1	6.574	1468959000
1691	2016-07-20	4	20	19.9511	31.7414	6.131	-1	6.523	1468959600
1692	2016-07-20	4	30	19.9537	31.7409	6.132	-1	6.512	1468960200
1693	2016-07-20	4	40	19.9698	31.7397	6.049	-1	6.539	1468960800
1694	2016-07-20	4	50	19.9717	31.7395	6.006	-1	6.483	1468961400
1695	2016-07-20	5	0	19.9712	31.7396	5.982	-1	6.468	1468962000
1696	2016-07-20	5	10	19.9661	31.739	5.927	-1	6.503	1468962600
1697	2016-07-20	5	20	19.9638	31.7394	5.913	-1	6.464	1468963200
1698	2016-07-20	5	30	19.9538	31.7391	5.859	-1	6.41	1468963800
1699	2016-07-20	5	40	19.9443	31.7397	5.792	-1	6.462	1468964400
1700	2016-07-20	5	50	19.9456	31.7404	5.759	-1	6.469	1468965000
1701	2016-07-20	6	0	19.9412	31.7406	5.801	-1	6.548	1468965600
1702	2016-07-20	6	10	19.9409	31.741	5.729	-1	6.594	1468966200
1703	2016-07-20	6	20	19.9366	31.7421	5.728	-1	6.658	1468966800
1704	2016-07-20	6	30	19.9297	31.7418	5.684	-1	6.67	1468967400
1705	2016-07-20	6	40	19.9273	31.7419	5.67	-1	6.626	1468968000
1706	2016-07-20	6	50	19.9279	31.7413	5.668	-1	6.596	1468968600
1707	2016-07-20	7	0	19.8272	31.7469	5.696	-1	6.498	1468969200
1708	2016-07-20	7	10	19.6961	31.7544	5.651	-1	6.406	1468969800
1709	2016-07-20	7	20	19.6673	31.7565	5.672	-1	6.553	1468970400
1710	2016-07-20	7	30	19.6548	31.7575	5.651	-1	6.596	1468971000
1711	2016-07-20	7	40	19.7086	31.7531	5.697	-1	6.582	1468971600
1712	2016-07-20	7	50	19.7505	31.7506	5.691	-1	6.529	1468972200
1713	2016-07-20	8	0	19.7773	31.7498	5.717	-1	6.586	1468972800
1714	2016-07-20	8	10	19.8258	31.7459	5.728	-1	6.594	1468973400
1715	2016-07-20	8	20	19.8131	31.7468	5.784	-1	6.562	1468974000
1716	2016-07-20	8	30	19.8036	31.7476	5.756	-1	6.526	1468974600
1717	2016-07-20	8	40	19.7907	31.7483	5.785	-1	6.525	1468975200
1718	2016-07-20	8	50	19.7939	31.7476	5.788	-1	6.545	1468975800
1719	2016-07-20	9	0	19.7912	31.7471	5.841	-1	6.522	1468976400
1720	2016-07-20	9	10	19.7943	31.7467	5.931	-1	6.54	1468977000
1721	2016-07-20	9	20	19.7965	31.7464	5.942	-1	6.515	1468977600
1722	2016-07-20	9	30	19.7983	31.7467	5.973	-1	6.498	1468978200
1723	2016-07-20	9	40	19.792	31.746	5.993	-1	6.503	1468978800
1724	2016-07-20	9	50	19.791	31.7459	6.065	-1	6.474	1468979400
1725	2016-07-20	10	0	19.8094	31.7446	6.163	-1	6.46	1468980000
1726	2016-07-20	10	10	19.8143	31.745	6.215	-1	6.495	1468980600
1727	2016-07-20	10	20	19.8198	31.7438	6.123	-1	6.477	1468981200
1728	2016-07-20	10	30	19.8245	31.7439	6.17	-1	6.499	1468981800
1729	2016-07-20	10	40	19.8263	31.7433	6.281	-1	6.511	1468982400
1730	2016-07-20	10	50	19.8178	31.743	6.372	-1	6.452	1468983000
1731	2016-07-20	11	0	19.8394	31.7423	6.357	-1	6.456	1468983600
1732	2016-07-20	11	10	19.8449	31.7419	6.452	-1	6.442	1468984200
1733	2016-07-20	11	20	19.8284	31.7423	6.489	-1	6.423	1468984800
1734	2016-07-20	11	30	19.8306	31.7414	6.477	-1	6.401	1468985400
1735	2016-07-20	11	40	19.8376	31.7414	6.492	-1	6.405	1468986000
1736	2016-07-20	11	50	19.8428	31.7407	6.454	-1	6.383	1468986600
1737	2016-07-20	12	0	19.8608	31.7399	6.526	-1	6.385	1468987200
1738	2016-07-20	12	10	19.8575	31.7396	6.501	-1	6.404	1468987800
1739	2016-07-20	12	20	19.8545	31.7393	6.446	-1	6.387	1468988400
1740	2016-07-20	12	30	19.8637	31.7394	6.413	-1	6.395	1468989000
1741	2016-07-20	12	40	19.8835	31.7401	6.541	-1	6.455	1468989600
1742	2016-07-20	12	50	19.8839	31.7395	6.526	-1	6.447	1468990200
1743	2016-07-20	13	0	19.882	31.7386	6.388	-1	6.439	1468990800
1744	2016-07-20	13	10	19.883	31.7386	6.488	-1	6.393	1468991400
1745	2016-07-20	13	20	19.8833	31.7386	6.477	-1	6.411	1468992000
1746	2016-07-20	13	30	19.8725	31.7371	6.421	-1	6.411	1468992600
1747	2016-07-20	13	40	19.889	31.7374	6.414	-1	6.415	1468993200
1748	2016-07-20	13	50	19.8944	31.7376	6.396	-1	6.402	1468993800
1749	2016-07-20	14	0	19.888	31.7356	6.293	-1	6.39	1468994400
1750	2016-07-20	14	10	19.8972	31.7361	6.298	-1	6.417	1468995000
1751	2016-07-20	14	20	19.8904	31.735	6.309	-1	6.415	1468995600
1752	2016-07-20	14	30	19.8939	31.7351	6.307	-1	6.383	1468996200
1753	2016-07-20	14	40	19.9012	31.734	6.259	-1	6.377	1468996800
1754	2016-07-20	14	50	19.9087	31.7349	6.329	-1	6.39	1468997400
1755	2016-07-20	15	0	19.9018	31.7341	6.323	-1	6.386	1468998000
1756	2016-07-20	15	10	19.9194	31.7329	6.137	-1	6.377	1468998600
1757	2016-07-20	15	20	19.9381	31.7318	6.083	-1	6.393	1468999200
1758	2016-07-20	15	30	19.951	31.7326	6.113	-1	6.417	1468999800
1759	2016-07-20	15	40	19.9745	31.7316	6.089	-1	6.422	1469000400
1760	2016-07-20	15	50	19.9501	31.7311	5.902	-1	6.398	1469001000
1761	2016-07-20	16	0	19.9624	31.7308	5.833	-1	6.347	1469001600
1762	2016-07-20	16	10	19.9787	31.7318	5.889	-1	6.346	1469002200
1763	2016-07-20	16	20	19.9843	31.7302	5.85	-1	6.367	1469002800
1764	2016-07-20	16	30	19.9711	31.7282	5.745	-1	6.38	1469003400
1765	2016-07-20	16	40	19.97	31.7269	5.634	-1	6.386	1469004000
1766	2016-07-20	16	50	19.9973	31.7276	5.555	-1	6.343	1469004600
1767	2016-07-20	17	0	20.0025	31.7266	5.513	-1	6.37	1469005200
1768	2016-07-20	17	10	20.0004	31.7261	5.433	-1	6.361	1469005800
1769	2016-07-20	17	20	19.9941	31.7252	5.291	-1	6.28	1469006400
1770	2016-07-20	17	30	19.9885	31.7284	5.351	-1	6.23	1469007000
1771	2016-07-20	17	40	19.9771	31.7277	5.26	-1	6.202	1469007600
1772	2016-07-20	17	50	19.9882	31.7265	5.203	-1	6.205	1469008200
1773	2016-07-20	18	0	19.9823	31.7274	5.12	-1	6.184	1469008800
1774	2016-07-20	18	10	19.9663	31.7283	5.11	-1	6.177	1469009400
1775	2016-07-20	18	20	19.9756	31.7272	5.066	-1	6.168	1469010000
1776	2016-07-20	18	30	19.9853	31.7266	5.098	-1	6.163	1469010600
1777	2016-07-20	18	40	19.9821	31.7275	4.973	-1	6.162	1469011200
1778	2016-07-20	18	50	19.981	31.7286	5.073	-1	6.156	1469011800
1779	2016-07-20	19	0	19.9857	31.727	5.024	-1	6.162	1469012400
1780	2016-07-20	19	10	19.9925	31.7274	4.988	-1	6.154	1469013000
1781	2016-07-20	19	20	20.0049	31.7263	4.968	-1	6.167	1469013600
1782	2016-07-20	19	30	20.0109	31.7257	5.006	-1	6.153	1469014200
1783	2016-07-20	19	40	20.087	31.7242	5.023	-1	6.191	1469014800
1784	2016-07-20	19	50	20.0943	31.7241	4.969	-1	6.303	1469015400
1785	2016-07-20	20	0	20.0615	31.7251	5.06	-1	6.282	1469016000
1786	2016-07-20	20	10	20.1235	31.7242	4.97	-1	6.352	1469016600
1787	2016-07-20	20	20	20.115	31.7241	4.953	-1	6.373	1469017200
1788	2016-07-20	20	30	20.1022	31.7234	5.025	-1	6.38	1469017800
1789	2016-07-20	20	40	20.0791	31.7229	5.08	-1	6.296	1469018400
1790	2016-07-20	20	50	20.0859	31.7225	4.968	-1	6.284	1469019000
1791	2016-07-20	21	0	20.0867	31.7217	5.076	-1	6.268	1469019600
1792	2016-07-20	21	10	20.0866	31.7213	5.133	-1	6.23	1469020200
1793	2016-07-20	21	20	20.0845	31.7197	5.085	-1	6.212	1469020800
1794	2016-07-20	21	30	20.0878	31.7201	5.177	-1	6.198	1469021400
1795	2016-07-20	21	40	20.0914	31.7181	5.291	-1	6.171	1469022000
1796	2016-07-20	21	50	20.1059	31.7186	5.359	-1	6.207	1469022600
1797	2016-07-20	22	0	20.1071	31.7183	5.397	-1	6.177	1469023200
1798	2016-07-20	22	10	20.113	31.7167	5.51	-1	6.205	1469023800
1799	2016-07-20	22	20	20.123	31.7164	5.547	-1	6.184	1469024400
1800	2016-07-20	22	30	20.1306	31.7157	5.599	-1	6.201	1469025000
1801	2016-07-20	22	40	20.1457	31.7173	5.69	-1	6.239	1469025600
1802	2016-07-20	22	50	20.143	31.7133	5.822	-1	6.247	1469026200
1803	2016-07-20	23	0	20.1515	31.7121	5.818	-1	6.21	1469026800
1804	2016-07-20	23	10	20.1611	31.7131	5.992	-1	6.276	1469027400
1805	2016-07-20	23	20	20.1704	31.7114	5.998	-1	6.271	1469028000
1806	2016-07-20	23	30	20.1704	31.7106	5.901	-1	6.309	1469028600
1807	2016-07-20	23	40	20.1775	31.7126	6.028	-1	6.349	1469029200
1808	2016-07-21	0	0	20.1762	31.7077	6.202	-1	6.466	1469030400
1809	2016-07-21	0	10	20.1804	31.7103	6.359	-1	6.463	1469031000
1810	2016-07-21	0	20	20.1846	31.7115	6.288	-1	6.448	1469031600
1811	2016-07-21	0	30	20.1846	31.7149	6.223	-1	6.506	1469032200
1812	2016-07-21	0	40	20.1805	31.7114	6.24	-1	6.528	1469032800
1813	2016-07-21	0	50	20.181	31.7097	6.349	-1	6.537	1469033400
1814	2016-07-21	1	0	20.1826	31.7103	6.238	-1	6.53	1469034000
1815	2016-07-21	1	10	20.1871	31.7117	6.295	-1	6.5	1469034600
1816	2016-07-21	1	20	20.1852	31.7099	6.452	-1	6.517	1469035200
1817	2016-07-21	1	30	20.1902	31.7125	6.512	-1	6.522	1469035800
1818	2016-07-21	1	40	20.1938	31.7152	6.352	-1	6.518	1469036400
1819	2016-07-21	1	50	20.1976	31.7152	6.424	-1	6.538	1469037000
1820	2016-07-21	2	0	20.2	31.7145	6.338	-1	6.551	1469037600
1821	2016-07-21	2	10	20.2025	31.7135	6.611	-1	6.537	1469038200
1822	2016-07-21	2	20	20.202	31.7129	6.481	-1	6.529	1469038800
1823	2016-07-21	2	30	20.2167	31.7142	6.625	-1	6.523	1469039400
1824	2016-07-21	2	40	20.2274	31.7133	6.502	-1	6.524	1469040000
1825	2016-07-21	2	50	20.2474	31.7145	6.481	-1	6.543	1469040600
1826	2016-07-21	3	0	20.2825	31.7133	6.638	-1	6.536	1469041200
1827	2016-07-21	3	10	20.2862	31.7152	6.846	-1	6.548	1469041800
1828	2016-07-21	3	20	20.3116	31.7155	6.531	-1	6.561	1469042400
1829	2016-07-21	3	30	20.3119	31.7106	6.697	-1	6.536	1469043000
1830	2016-07-21	3	40	20.3444	31.7081	6.747	-1	6.589	1469043600
1831	2016-07-21	3	50	20.3781	31.7113	6.679	-1	6.556	1469044200
1832	2016-07-21	4	0	20.3725	31.7096	6.463	-1	6.532	1469044800
1833	2016-07-21	4	10	20.3691	31.7109	6.609	-1	6.512	1469045400
1834	2016-07-21	4	20	20.3515	31.7103	6.446	-1	6.465	1469046000
1835	2016-07-21	4	30	20.3566	31.709	6.456	-1	6.431	1469046600
1836	2016-07-21	4	40	20.3083	31.7126	6.51	-1	6.349	1469047200
1837	2016-07-21	4	50	20.2851	31.7135	6.323	-1	6.271	1469047800
1838	2016-07-21	5	0	20.2613	31.7154	6.239	-1	6.235	1469048400
1839	2016-07-21	5	10	20.2588	31.7172	6.129	-1	6.209	1469049000
1840	2016-07-21	5	20	20.2607	31.7164	6.016	-1	6.195	1469049600
1841	2016-07-21	5	30	20.2843	31.7166	6.195	-1	6.219	1469050200
1842	2016-07-21	5	40	20.3002	31.7151	6.059	-1	6.202	1469050800
1843	2016-07-21	5	50	20.2882	31.7148	5.965	-1	6.173	1469051400
1844	2016-07-21	6	0	20.3187	31.7134	6.005	-1	6.175	1469052000
1845	2016-07-21	6	10	20.3452	31.7123	5.876	-1	6.212	1469052600
1846	2016-07-21	6	20	20.3499	31.7113	5.908	-1	6.217	1469053200
1847	2016-07-21	6	30	20.3224	31.7105	5.887	-1	6.164	1469053800
1848	2016-07-21	6	40	20.3467	31.711	5.891	-1	6.153	1469054400
1849	2016-07-21	6	50	20.3408	31.7104	5.881	-1	6.148	1469055000
1850	2016-07-21	7	0	20.3344	31.7095	5.822	-1	6.12	1469055600
1851	2016-07-21	7	10	20.3441	31.7093	5.788	-1	6.121	1469056200
1852	2016-07-21	7	20	20.3464	31.7089	5.828	-1	6.104	1469056800
1853	2016-07-21	7	30	20.3209	31.7085	5.81	-1	6.082	1469057400
1854	2016-07-21	7	40	20.3073	31.711	5.704	-1	6.073	1469058000
1855	2016-07-21	7	50	20.3078	31.7123	5.817	-1	6.068	1469058600
1856	2016-07-21	8	0	20.3678	31.712	5.764	-1	6.165	1469059200
1857	2016-07-21	8	10	20.3749	31.7117	5.786	-1	6.289	1469059800
1858	2016-07-21	8	20	20.3718	31.711	5.814	-1	6.217	1469060400
1859	2016-07-21	8	30	20.3795	31.7114	5.853	-1	6.25	1469061000
1860	2016-07-21	8	40	20.3679	31.7116	5.766	-1	6.205	1469061600
1861	2016-07-21	8	50	20.3607	31.7085	5.857	-1	6.26	1469062200
1862	2016-07-21	9	0	20.3682	31.7109	5.832	-1	6.247	1469062800
1863	2016-07-21	9	10	20.367	31.7097	5.894	-1	6.213	1469063400
1864	2016-07-21	9	20	20.3679	31.7077	5.881	-1	6.233	1469064000
1865	2016-07-21	9	30	20.363	31.7054	5.98	-1	6.196	1469064600
1866	2016-07-21	9	40	20.3659	31.7075	5.965	-1	6.179	1469065200
1867	2016-07-21	9	50	20.3727	31.7045	6.003	-1	6.176	1469065800
1868	2016-07-21	10	0	20.3748	31.7028	6.043	-1	6.137	1469066400
1869	2016-07-21	10	10	20.3861	31.7048	6.133	-1	6.132	1469067000
1870	2016-07-21	10	20	20.3913	31.7032	6.158	-1	6.14	1469067600
1871	2016-07-21	10	30	20.4026	31.7022	6.285	-1	6.16	1469068200
1872	2016-07-21	10	40	20.4074	31.7062	6.215	-1	6.151	1469068800
1873	2016-07-21	10	50	20.4207	31.7037	6.321	-1	6.186	1469069400
1874	2016-07-21	11	0	20.4229	31.7044	6.462	-1	6.222	1469070000
1875	2016-07-21	11	10	20.4213	31.6997	6.412	-1	6.178	1469070600
1876	2016-07-21	11	20	20.4368	31.7029	6.56	-1	6.124	1469071200
1877	2016-07-21	11	30	20.4494	31.7014	6.294	-1	6.108	1469071800
1878	2016-07-21	11	40	20.4364	31.6948	6.617	-1	6.153	1469072400
1879	2016-07-21	11	50	20.4413	31.7014	6.433	-1	6.218	1469073000
1880	2016-07-21	12	0	20.4351	31.7033	6.652	-1	6.218	1469073600
1881	2016-07-21	12	10	20.4177	31.7025	6.542	-1	6.21	1469074200
1882	2016-07-21	12	20	20.3863	31.7039	6.599	-1	6.163	1469074800
1883	2016-07-21	12	30	20.3737	31.7015	6.584	-1	6.129	1469075400
1884	2016-07-21	12	40	20.3367	31.7041	6.639	-1	6.206	1469076000
1885	2016-07-21	12	50	20.27	31.7054	6.634	-1	6.285	1469076600
1886	2016-07-21	13	0	20.1728	31.7158	6.664	-1	6.358	1469077200
1887	2016-07-21	13	10	20.165	31.7143	6.591	-1	6.374	1469077800
1888	2016-07-21	13	20	20.1777	31.7083	6.565	-1	6.38	1469078400
1889	2016-07-21	13	30	20.165	31.7124	6.61	-1	6.356	1469079000
1890	2016-07-21	13	40	20.1742	31.7113	6.702	-1	6.366	1469079600
1891	2016-07-21	13	50	20.181	31.7114	6.615	-1	6.339	1469080200
1892	2016-07-21	14	0	20.1475	31.7129	6.417	-1	6.352	1469080800
1893	2016-07-21	14	10	20.1399	31.714	6.561	-1	6.39	1469081400
1894	2016-07-21	14	20	20.1305	31.7126	6.505	-1	6.361	1469082000
1895	2016-07-21	14	30	20.1098	31.7159	6.406	-1	6.382	1469082600
1896	2016-07-21	14	40	20.105	31.7133	6.433	-1	6.357	1469083200
1897	2016-07-21	14	50	20.1011	31.7099	6.498	-1	6.363	1469083800
1898	2016-07-21	15	0	20.0912	31.7133	6.422	-1	6.349	1469084400
1899	2016-07-21	15	10	20.0951	31.7104	6.426	-1	6.353	1469085000
1900	2016-07-21	15	20	20.0966	31.7107	6.47	-1	6.324	1469085600
1901	2016-07-21	15	30	20.1032	31.7107	6.391	-1	6.317	1469086200
1902	2016-07-21	15	40	20.1123	31.7067	6.216	-1	6.316	1469086800
1903	2016-07-21	15	50	20.1263	31.7097	6.314	-1	6.291	1469087400
1904	2016-07-21	16	0	20.1377	31.711	6.201	-1	6.29	1469088000
1905	2016-07-21	16	10	20.1439	31.7056	6.166	-1	6.273	1469088600
1906	2016-07-21	16	20	20.1634	31.709	6.164	-1	6.273	1469089200
1907	2016-07-21	16	30	20.1802	31.7064	6.086	-1	6.283	1469089800
1908	2016-07-21	16	40	20.1955	31.7061	6.069	-1	6.269	1469090400
1909	2016-07-21	16	50	20.1875	31.7077	5.983	-1	6.248	1469091000
1910	2016-07-21	17	0	20.1711	31.7092	5.889	-1	6.232	1469091600
1911	2016-07-21	17	10	20.1757	31.71	5.845	-1	6.207	1469092200
1912	2016-07-21	17	20	20.1773	31.7088	5.653	-1	6.219	1469092800
1913	2016-07-21	17	30	20.2325	31.7119	5.557	-1	6.18	1469093400
1914	2016-07-21	17	40	20.2415	31.7113	5.68	-1	6.189	1469094000
1915	2016-07-21	17	50	20.2492	31.7074	5.46	-1	6.184	1469094600
1916	2016-07-21	18	0	20.3161	31.706	5.375	-1	6.132	1469095200
1917	2016-07-21	18	10	20.3447	31.7054	5.348	-1	6.141	1469095800
1918	2016-07-21	18	20	20.3377	31.7057	5.338	-1	6.109	1469096400
1919	2016-07-21	18	30	20.3809	31.7044	5.435	-1	6.078	1469097000
1920	2016-07-21	18	40	20.3904	31.7035	5.249	-1	6.08	1469097600
1921	2016-07-21	18	50	20.4016	31.7032	5.014	-1	6.024	1469098200
1922	2016-07-21	19	0	20.4292	31.7039	5.21	-1	5.991	1469098800
1923	2016-07-21	19	10	20.4151	31.7027	5.128	-1	5.995	1469099400
1924	2016-07-21	19	20	20.4055	31.7026	5.004	-1	5.932	1469100000
1925	2016-07-21	19	30	20.301	31.705	5.108	-1	5.955	1469100600
1926	2016-07-21	19	40	20.2736	31.6994	5.05	-1	6.018	1469101200
1927	2016-07-21	19	50	20.2282	31.7055	5.066	-1	5.94	1469101800
1928	2016-07-21	20	0	20.1688	31.7056	5.079	-1	5.99	1469102400
1929	2016-07-21	20	10	20.1568	31.7096	5.025	-1	6.052	1469103000
1930	2016-07-21	20	20	20.142	31.7122	4.967	-1	6.084	1469103600
1931	2016-07-21	20	30	20.1511	31.7114	4.995	-1	6.188	1469104200
1932	2016-07-21	20	40	20.202	31.7115	4.975	-1	6.188	1469104800
1933	2016-07-21	20	50	20.2387	31.7101	5.008	-1	6.215	1469105400
1934	2016-07-21	21	0	20.2403	31.71	4.99	-1	6.325	1469106000
1935	2016-07-21	21	10	20.2509	31.709	4.973	-1	6.346	1469106600
1936	2016-07-21	21	20	20.2439	31.7071	5.074	-1	6.243	1469107200
1937	2016-07-21	21	30	20.2535	31.709	5.096	-1	6.241	1469107800
1938	2016-07-21	21	40	20.2442	31.7067	5.154	-1	6.272	1469108400
1939	2016-07-21	21	50	20.2595	31.7077	5.146	-1	6.278	1469109000
1940	2016-07-21	22	0	20.2563	31.7073	5.279	-1	6.192	1469109600
1941	2016-07-21	22	10	20.2816	31.7066	5.297	-1	6.181	1469110200
1942	2016-07-21	22	20	20.2716	31.7056	5.244	-1	6.179	1469110800
1943	2016-07-21	22	30	20.2762	31.7042	5.291	-1	6.127	1469111400
1944	2016-07-21	22	40	20.2724	31.7053	5.521	-1	6.107	1469112000
1945	2016-07-21	22	50	20.285	31.7043	5.409	-1	6.157	1469112600
1946	2016-07-21	23	0	20.2951	31.7061	5.555	-1	6.206	1469113200
1947	2016-07-21	23	10	20.3125	31.7069	5.662	-1	6.251	1469113800
1948	2016-07-21	23	20	20.3093	31.7068	5.794	-1	6.387	1469114400
1949	2016-07-21	23	30	20.2949	31.7068	5.725	-1	6.326	1469115000
1950	2016-07-21	23	40	20.2833	31.7066	5.79	-1	6.334	1469115600
1951	2016-07-22	0	0	20.2624	31.7073	5.956	-1	6.301	1469116800
1952	2016-07-22	0	10	20.2431	31.7073	6.073	-1	6.308	1469117400
1953	2016-07-22	0	20	20.2174	31.7094	6.144	-1	6.28	1469118000
1954	2016-07-22	0	30	20.1865	31.7099	6.198	-1	6.286	1469118600
1955	2016-07-22	0	40	20.1463	31.7113	6.196	-1	6.303	1469119200
1956	2016-07-22	0	50	20.0895	31.7131	6.305	-1	6.355	1469119800
1957	2016-07-22	1	0	20.0397	31.7173	6.255	-1	6.38	1469120400
1958	2016-07-22	1	10	20.0364	31.7165	6.309	-1	6.406	1469121000
1959	2016-07-22	1	20	20.0229	31.7166	6.407	-1	6.402	1469121600
1960	2016-07-22	1	30	20.0063	31.7171	6.293	-1	6.369	1469122200
1961	2016-07-22	1	40	19.9816	31.717	6.376	-1	6.34	1469122800
1962	2016-07-22	1	50	19.9731	31.7178	6.453	-1	6.348	1469123400
1963	2016-07-22	2	0	19.9776	31.7165	6.354	-1	6.311	1469124000
1964	2016-07-22	2	10	19.9789	31.7161	6.366	-1	6.308	1469124600
1965	2016-07-22	2	20	19.963	31.7168	6.417	-1	6.286	1469125200
1966	2016-07-22	2	30	19.9578	31.7159	6.388	-1	6.345	1469125800
1967	2016-07-22	2	40	19.9527	31.7184	6.363	-1	6.306	1469126400
1968	2016-07-22	2	50	19.947	31.7163	6.49	-1	6.319	1469127000
1969	2016-07-22	3	0	19.9228	31.7195	6.543	-1	6.328	1469127600
1970	2016-07-22	3	10	19.9229	31.718	6.554	-1	6.319	1469128200
1971	2016-07-22	3	20	19.9375	31.716	6.469	-1	6.291	1469128800
1972	2016-07-22	3	30	19.9354	31.713	6.537	-1	6.288	1469129400
1973	2016-07-22	3	40	19.9309	31.7126	6.577	-1	6.252	1469130000
1974	2016-07-22	3	50	19.9287	31.7141	6.642	-1	6.264	1469130600
1975	2016-07-22	4	0	19.9277	31.7161	6.632	-1	6.243	1469131200
1976	2016-07-22	4	10	19.9273	31.7156	6.61	-1	6.239	1469131800
1977	2016-07-22	4	20	19.9262	31.7154	6.594	-1	6.232	1469132400
1978	2016-07-22	4	30	19.8987	31.7182	6.527	-1	6.278	1469133000
1979	2016-07-22	4	40	19.8787	31.7184	6.567	-1	6.299	1469133600
1980	2016-07-22	4	50	19.857	31.7188	6.437	-1	6.31	1469134200
1981	2016-07-22	5	0	19.8554	31.7183	6.42	-1	6.309	1469134800
1982	2016-07-22	5	10	19.8246	31.7214	6.455	-1	6.319	1469135400
1983	2016-07-22	5	20	19.8322	31.7194	6.298	-1	6.337	1469136000
1984	2016-07-22	5	30	19.825	31.7205	6.202	-1	6.308	1469136600
1985	2016-07-22	5	40	19.8161	31.7208	6.148	-1	6.303	1469137200
1986	2016-07-22	5	50	19.8333	31.7163	6.085	-1	6.28	1469137800
1987	2016-07-22	6	0	19.839	31.7146	6.088	-1	6.248	1469138400
1988	2016-07-22	6	10	19.8442	31.7168	6.052	-1	6.206	1469139000
1989	2016-07-22	6	20	19.8608	31.7161	6.026	-1	6.182	1469139600
1990	2016-07-22	6	30	19.8565	31.7149	5.947	-1	6.187	1469140200
1991	2016-07-22	6	40	19.8925	31.7148	5.922	-1	6.163	1469140800
1992	2016-07-22	6	50	19.9004	31.7135	5.832	-1	6.149	1469141400
1993	2016-07-22	7	0	19.8957	31.7161	5.806	-1	6.123	1469142000
1994	2016-07-22	7	10	19.9014	31.7129	5.78	-1	6.104	1469142600
1995	2016-07-22	7	20	19.9175	31.7107	5.668	-1	6.098	1469143200
1996	2016-07-22	7	30	19.9048	31.7116	5.816	-1	6.083	1469143800
1997	2016-07-22	7	40	19.9057	31.7136	5.682	-1	6.064	1469144400
1998	2016-07-22	7	50	19.8853	31.7085	5.695	-1	6.078	1469145000
1999	2016-07-22	8	0	19.8433	31.7133	5.668	-1	6.091	1469145600
[truncated: 155,090 more rows]
