# Supplementary material for: A novel dissolved oxygen prediction model based on enhanced semi-naive Bayes for ocean ranches in northeast China
Source: PeerJ Comput Sci. 2021 Jun 11;7:e591. doi: 10.7717/peerj-cs.591 (PMC8205303; doi:10.7717/peerj-cs.591)
Supplement: Supplemental Information 2 — The water quality data includes a total of 19 marine ranches in the Bohai and Yellow Seas in northeastern China. [file peerj-cs-07-591-s002.zip › dataset1/yantaimouping_20160101_20200701.csv]

ID	Date	Hour	Minute	temp	salt	deep	yls_con	rjy_con	Timestamp	note
1	2016-01-09	0	0	-1	-1	5.111	-1	-1	1452268800
2	2016-01-09	0	10	-1	-1	5.153	-1	-1	1452269400
3	2016-01-09	0	20	-1	-1	5.227	-1	-1	1452270000
4	2016-01-09	0	30	-1	-1	5.275	-1	-1	1452270600
5	2016-01-09	0	40	-1	-1	5.316	-1	-1	1452271200
6	2016-01-09	0	50	-1	-1	5.354	-1	-1	1452271800
7	2016-01-09	1	0	-1	-1	5.396	-1	-1	1452272400
8	2016-01-09	1	10	-1	-1	5.418	-1	-1	1452273000
9	2016-01-09	1	20	-1	-1	5.429	-1	-1	1452273600
10	2016-01-09	1	30	-1	-1	5.433	-1	-1	1452274200
11	2016-01-09	1	40	-1	-1	5.424	-1	-1	1452274800
12	2016-01-09	1	50	-1	-1	5.411	-1	-1	1452275400
13	2016-01-09	2	0	-1	-1	5.382	-1	-1	1452276000
14	2016-01-09	2	10	-1	-1	5.355	-1	-1	1452276600
15	2016-01-09	2	20	-1	-1	5.337	-1	-1	1452277200
16	2016-01-09	2	30	-1	-1	5.298	-1	-1	1452277800
17	2016-01-09	2	40	-1	-1	5.254	-1	-1	1452278400
18	2016-01-09	2	50	-1	-1	5.2	-1	-1	1452279000
19	2016-01-09	3	0	-1	-1	5.168	-1	-1	1452279600
20	2016-01-09	3	10	-1	-1	5.109	-1	-1	1452280200
21	2016-01-09	3	20	-1	-1	5.019	-1	-1	1452280800
22	2016-01-09	3	30	-1	-1	4.953	-1	-1	1452281400
23	2016-01-09	3	40	-1	-1	4.89	-1	-1	1452282000
24	2016-01-09	3	50	-1	-1	4.813	-1	-1	1452282600
25	2016-01-09	4	0	-1	-1	4.748	-1	-1	1452283200
26	2016-01-09	4	10	-1	-1	4.67	-1	-1	1452283800
27	2016-01-09	4	20	-1	-1	4.602	-1	-1	1452284400
28	2016-01-09	4	30	-1	-1	4.54	-1	-1	1452285000
29	2016-01-09	4	40	-1	-1	4.473	-1	-1	1452285600
30	2016-01-09	4	50	-1	-1	4.4	-1	-1	1452286200
31	2016-01-09	5	0	-1	-1	4.335	-1	-1	1452286800
32	2016-01-09	5	10	-1	-1	4.272	-1	-1	1452287400
33	2016-01-09	5	20	-1	-1	4.225	-1	-1	1452288000
34	2016-01-09	5	30	-1	-1	4.162	-1	-1	1452288600
35	2016-01-09	5	40	-1	-1	4.116	-1	-1	1452289200
36	2016-01-09	5	50	-1	-1	4.07	-1	-1	1452289800
37	2016-01-09	6	0	-1	-1	4.011	-1	-1	1452290400
38	2016-01-09	6	10	-1	-1	3.991	-1	-1	1452291000
39	2016-01-09	6	20	-1	-1	3.957	-1	-1	1452291600
40	2016-01-09	6	30	-1	-1	3.926	-1	-1	1452292200
41	2016-01-09	6	40	-1	-1	3.905	-1	-1	1452292800
42	2016-01-09	6	50	-1	-1	3.899	-1	-1	1452293400
43	2016-01-09	7	0	-1	-1	3.89	-1	-1	1452294000
44	2016-01-09	7	10	-1	-1	3.893	-1	-1	1452294600
45	2016-01-09	7	20	-1	-1	3.905	-1	-1	1452295200
46	2016-01-09	7	30	-1	-1	3.924	-1	-1	1452295800
47	2016-01-09	7	40	-1	-1	3.944	-1	-1	1452296400
48	2016-01-09	7	50	-1	-1	3.955	-1	-1	1452297000
49	2016-01-09	8	0	-1	-1	3.984	-1	-1	1452297600
50	2016-01-09	8	10	-1	-1	4.006	-1	-1	1452298200
51	2016-01-09	8	20	-1	-1	4.031	-1	-1	1452298800
52	2016-01-09	8	30	-1	-1	4.075	-1	-1	1452299400
53	2016-01-09	8	40	-1	-1	4.097	-1	-1	1452300000
54	2016-01-09	8	50	-1	-1	4.139	-1	-1	1452300600
55	2016-01-09	9	0	-1	-1	4.204	-1	-1	1452301200
56	2016-01-09	9	10	-1	-1	4.259	-1	-1	1452301800
57	2016-01-09	9	20	-1	-1	4.314	-1	-1	1452302400
58	2016-01-09	9	30	-1	-1	4.364	-1	-1	1452303000
59	2016-01-09	9	40	-1	-1	4.416	-1	-1	1452303600
60	2016-01-09	9	50	-1	-1	4.483	-1	-1	1452304200
61	2016-01-09	10	0	-1	-1	4.539	-1	-1	1452304800
62	2016-01-09	10	10	-1	-1	4.613	-1	-1	1452305400
63	2016-01-09	10	20	-1	-1	4.685	-1	-1	1452306000
64	2016-01-09	10	30	-1	-1	4.765	-1	-1	1452306600
65	2016-01-09	10	40	-1	-1	4.824	-1	-1	1452307200
66	2016-01-09	10	50	-1	-1	4.904	-1	-1	1452307800
67	2016-01-09	11	0	-1	-1	4.96	-1	-1	1452308400
68	2016-01-09	11	10	-1	-1	5.043	-1	-1	1452309000
69	2016-01-09	11	20	-1	-1	5.111	-1	-1	1452309600
70	2016-01-09	11	30	-1	-1	5.177	-1	-1	1452310200
71	2016-01-09	11	40	-1	-1	5.232	-1	-1	1452310800
72	2016-01-09	11	50	-1	-1	5.298	-1	-1	1452311400
73	2016-01-09	12	0	-1	-1	5.347	-1	-1	1452312000
74	2016-01-09	12	10	-1	-1	5.407	-1	-1	1452312600
75	2016-01-09	12	20	-1	-1	5.479	-1	-1	1452313200
76	2016-01-09	12	30	-1	-1	5.522	-1	-1	1452313800
77	2016-01-09	12	40	-1	-1	5.561	-1	-1	1452314400
78	2016-01-09	12	50	-1	-1	5.603	-1	-1	1452315000
79	2016-01-09	13	0	-1	-1	5.623	-1	-1	1452315600
80	2016-01-09	13	10	-1	-1	5.632	-1	-1	1452316200
81	2016-01-09	13	20	-1	-1	5.645	-1	-1	1452316800
82	2016-01-09	13	30	-1	-1	5.636	-1	-1	1452317400
83	2016-01-09	13	40	-1	-1	5.636	-1	-1	1452318000
84	2016-01-09	13	50	-1	-1	5.604	-1	-1	1452318600
85	2016-01-09	14	0	-1	-1	5.579	-1	-1	1452319200
86	2016-01-09	14	10	-1	-1	5.527	-1	-1	1452319800
87	2016-01-09	14	20	-1	-1	5.496	-1	-1	1452320400
88	2016-01-09	14	30	-1	-1	5.452	-1	-1	1452321000
89	2016-01-09	14	40	-1	-1	5.397	-1	-1	1452321600
90	2016-01-09	14	50	-1	-1	5.335	-1	-1	1452322200
91	2016-01-09	15	0	-1	-1	5.266	-1	-1	1452322800
92	2016-01-09	15	10	-1	-1	5.211	-1	-1	1452323400
93	2016-01-09	15	20	-1	-1	5.162	-1	-1	1452324000
94	2016-01-09	15	30	-1	-1	5.088	-1	-1	1452324600
95	2016-01-09	15	40	-1	-1	5.032	-1	-1	1452325200
96	2016-01-09	15	50	-1	-1	4.942	-1	-1	1452325800
97	2016-01-09	16	0	-1	-1	4.867	-1	-1	1452326400
98	2016-01-09	16	10	-1	-1	4.765	-1	-1	1452327000
99	2016-01-09	16	20	-1	-1	4.697	-1	-1	1452327600
100	2016-01-09	16	30	-1	-1	4.626	-1	-1	1452328200
101	2016-01-09	16	40	-1	-1	4.525	-1	-1	1452328800
102	2016-01-09	16	50	-1	-1	4.442	-1	-1	1452329400
103	2016-01-09	17	0	-1	-1	4.394	-1	-1	1452330000
104	2016-01-09	17	10	-1	-1	4.312	-1	-1	1452330600
105	2016-01-09	17	20	-1	-1	4.252	-1	-1	1452331200
106	2016-01-09	17	30	-1	-1	4.188	-1	-1	1452331800
107	2016-01-09	17	40	-1	-1	4.117	-1	-1	1452332400
108	2016-01-09	17	50	-1	-1	4.047	-1	-1	1452333000
109	2016-01-09	18	0	-1	-1	3.959	-1	-1	1452333600
110	2016-01-09	18	10	-1	-1	3.9	-1	-1	1452334200
111	2016-01-09	18	20	-1	-1	3.841	-1	-1	1452334800
112	2016-01-09	18	30	-1	-1	3.788	-1	-1	1452335400
113	2016-01-09	18	40	-1	-1	3.746	-1	-1	1452336000
114	2016-01-09	18	50	-1	-1	3.689	-1	-1	1452336600
115	2016-01-09	19	0	-1	-1	3.65	-1	-1	1452337200
116	2016-01-09	19	10	-1	-1	3.612	-1	-1	1452337800
117	2016-01-09	19	20	-1	-1	3.569	-1	-1	1452338400
118	2016-01-09	19	30	-1	-1	3.529	-1	-1	1452339000
119	2016-01-09	19	40	-1	-1	3.512	-1	-1	1452339600
120	2016-01-09	19	50	-1	-1	3.505	-1	-1	1452340200
121	2016-01-09	20	0	-1	-1	3.493	-1	-1	1452340800
122	2016-01-09	20	10	-1	-1	3.506	-1	-1	1452341400
123	2016-01-09	20	20	-1	-1	3.52	-1	-1	1452342000
124	2016-01-09	20	30	-1	-1	3.517	-1	-1	1452342600
125	2016-01-09	20	40	-1	-1	3.572	-1	-1	1452343200
126	2016-01-09	20	50	-1	-1	3.585	-1	-1	1452343800
127	2016-01-09	21	0	-1	-1	3.614	-1	-1	1452344400
128	2016-01-09	21	10	-1	-1	3.611	-1	-1	1452345000
129	2016-01-09	21	20	-1	-1	3.664	-1	-1	1452345600
130	2016-01-09	21	30	-1	-1	3.725	-1	-1	1452346200
131	2016-01-09	21	40	-1	-1	3.751	-1	-1	1452346800
132	2016-01-09	21	50	-1	-1	3.802	-1	-1	1452347400
133	2016-01-09	22	0	-1	-1	3.872	-1	-1	1452348000
134	2016-01-09	22	10	-1	-1	3.932	-1	-1	1452348600
135	2016-01-09	22	20	-1	-1	4.004	-1	-1	1452349200
136	2016-01-09	22	30	-1	-1	4.085	-1	-1	1452349800
137	2016-01-09	22	40	-1	-1	4.162	-1	-1	1452350400
138	2016-01-09	22	50	-1	-1	4.236	-1	-1	1452351000
139	2016-01-09	23	0	-1	-1	4.31	-1	-1	1452351600
140	2016-01-09	23	10	-1	-1	4.412	-1	-1	1452352200
141	2016-01-09	23	20	-1	-1	4.48	-1	-1	1452352800
142	2016-01-09	23	30	-1	-1	4.554	-1	-1	1452353400
143	2016-01-09	23	40	-1	-1	4.671	-1	-1	1452354000
144	2016-02-16	0	0	-1	-1	-1	1.86	-1	1455552000
145	2016-02-16	0	10	-1	-1	-1	1.86	-1	1455552600
146	2016-02-16	0	20	-1	-1	-1	1.86	-1	1455553200
147	2016-02-16	0	30	-1	-1	-1	1.86	-1	1455553800
148	2016-02-16	0	40	-1	-1	-1	1.86	-1	1455554400
149	2016-02-16	0	50	-1	-1	-1	1.86	-1	1455555000
150	2016-02-16	1	0	-1	-1	-1	1.86	-1	1455555600
151	2016-02-16	1	10	-1	-1	-1	1.86	-1	1455556200
152	2016-02-16	1	20	-1	-1	-1	1.86	-1	1455556800
153	2016-02-16	1	30	-1	-1	-1	1.86	-1	1455557400
154	2016-02-16	1	40	-1	-1	-1	1.86	-1	1455558000
155	2016-02-16	1	50	-1	-1	-1	1.86	-1	1455558600
156	2016-02-16	2	0	-1	-1	-1	1.86	-1	1455559200
157	2016-02-16	2	10	-1	-1	-1	1.86	-1	1455559800
158	2016-02-16	2	20	-1	-1	-1	1.86	-1	1455560400
159	2016-02-16	2	30	-1	-1	-1	1.86	-1	1455561000
160	2016-02-16	2	40	-1	-1	-1	1.86	-1	1455561600
161	2016-02-16	2	50	-1	-1	-1	1.86	-1	1455562200
162	2016-02-16	3	0	-1	-1	-1	1.86	-1	1455562800
163	2016-02-16	3	10	-1	-1	-1	1.86	-1	1455563400
164	2016-02-16	3	20	-1	-1	-1	1.86	-1	1455564000
165	2016-02-16	3	30	-1	-1	-1	1.86	-1	1455564600
166	2016-02-16	3	40	-1	-1	-1	1.86	-1	1455565200
167	2016-02-16	3	50	-1	-1	-1	1.86	-1	1455565800
168	2016-02-16	4	0	-1	-1	-1	1.86	-1	1455566400
169	2016-02-16	4	10	-1	-1	-1	1.86	-1	1455567000
170	2016-02-16	4	20	-1	-1	-1	1.86	-1	1455567600
171	2016-02-16	4	30	-1	-1	-1	1.86	-1	1455568200
172	2016-02-16	4	40	-1	-1	-1	1.86	-1	1455568800
173	2016-02-16	4	50	-1	-1	-1	1.86	-1	1455569400
174	2016-02-16	5	0	-1	-1	-1	1.86	-1	1455570000
175	2016-02-16	5	10	-1	-1	-1	1.86	-1	1455570600
176	2016-02-16	5	20	-1	-1	-1	1.86	-1	1455571200
177	2016-02-16	5	30	-1	-1	-1	1.86	-1	1455571800
178	2016-02-16	5	40	-1	-1	-1	1.86	-1	1455572400
179	2016-02-16	5	50	-1	-1	-1	1.86	-1	1455573000
180	2016-02-16	6	0	-1	-1	-1	1.86	-1	1455573600
181	2016-02-16	6	10	-1	-1	-1	1.86	-1	1455574200
182	2016-02-16	6	20	-1	-1	-1	1.86	-1	1455574800
183	2016-02-16	6	30	-1	-1	-1	1.86	-1	1455575400
184	2016-02-16	6	40	-1	-1	-1	1.86	-1	1455576000
185	2016-02-16	6	50	-1	-1	-1	1.86	-1	1455576600
186	2016-02-16	7	0	-1	-1	-1	1.86	-1	1455577200
187	2016-02-16	7	10	-1	-1	-1	1.86	-1	1455577800
188	2016-02-16	7	20	-1	-1	-1	1.86	-1	1455578400
189	2016-02-16	7	30	-1	-1	-1	1.86	-1	1455579000
190	2016-02-16	7	40	-1	-1	-1	1.86	-1	1455579600
191	2016-02-16	7	50	-1	-1	-1	1.86	-1	1455580200
192	2016-02-16	8	0	-1	-1	-1	1.86	-1	1455580800
193	2016-02-16	8	10	-1	-1	-1	1.86	-1	1455581400
194	2016-02-16	8	20	-1	-1	-1	1.86	-1	1455582000
195	2016-02-16	8	30	-1	-1	-1	1.86	-1	1455582600
196	2016-02-16	8	40	-1	-1	-1	1.86	-1	1455583200
197	2016-02-16	8	50	-1	-1	-1	1.86	-1	1455583800
198	2016-02-16	9	0	-1	-1	-1	1.86	-1	1455584400
199	2016-02-16	9	10	-1	-1	-1	1.86	-1	1455585000
200	2016-02-16	9	20	-1	-1	-1	1.86	-1	1455585600
201	2016-02-16	9	30	-1	-1	-1	1.86	-1	1455586200
202	2016-02-16	9	40	-1	-1	-1	1.86	-1	1455586800
203	2016-02-16	9	50	-1	-1	-1	1.86	-1	1455587400
204	2016-02-16	10	0	-1	-1	-1	1.86	-1	1455588000
205	2016-02-16	10	10	-1	-1	-1	1.86	-1	1455588600
206	2016-02-16	10	20	-1	-1	-1	1.86	-1	1455589200
207	2016-02-16	10	30	-1	-1	-1	1.86	-1	1455589800
208	2016-02-16	10	40	-1	-1	-1	1.86	-1	1455590400
209	2016-02-16	10	50	-1	-1	-1	1.86	-1	1455591000
210	2016-02-16	11	0	-1	-1	-1	1.86	-1	1455591600
211	2016-02-16	11	10	-1	-1	-1	1.86	-1	1455592200
212	2016-02-16	11	20	-1	-1	-1	1.86	-1	1455592800
213	2016-02-16	11	30	-1	-1	-1	1.86	-1	1455593400
214	2016-02-16	11	40	-1	-1	-1	1.86	-1	1455594000
215	2016-02-16	11	50	-1	-1	-1	1.86	-1	1455594600
216	2016-02-16	12	0	-1	-1	-1	1.86	-1	1455595200
217	2016-02-16	12	10	-1	-1	-1	1.86	-1	1455595800
218	2016-02-16	12	20	-1	-1	-1	1.86	-1	1455596400
219	2016-02-16	12	30	-1	-1	-1	1.86	-1	1455597000
220	2016-02-16	12	40	-1	-1	-1	1.86	-1	1455597600
221	2016-02-16	12	50	-1	-1	-1	1.86	-1	1455598200
222	2016-02-16	13	0	-1	-1	-1	1.86	-1	1455598800
223	2016-02-16	13	10	-1	-1	-1	1.86	-1	1455599400
224	2016-02-16	13	20	-1	-1	-1	1.86	-1	1455600000
225	2016-02-16	13	30	-1	-1	-1	1.86	-1	1455600600
226	2016-02-16	13	40	-1	-1	-1	1.86	-1	1455601200
227	2016-02-16	13	50	-1	-1	-1	1.86	-1	1455601800
228	2016-02-16	14	0	-1	-1	-1	1.86	-1	1455602400
229	2016-02-16	14	10	-1	-1	-1	1.86	-1	1455603000
230	2016-02-16	14	20	-1	-1	-1	1.86	-1	1455603600
231	2016-02-16	14	30	-1	-1	-1	1.86	-1	1455604200
232	2016-02-16	14	40	-1	-1	-1	1.86	-1	1455604800
233	2016-02-16	14	50	-1	-1	-1	1.86	-1	1455605400
234	2016-02-16	15	0	-1	-1	-1	1.86	-1	1455606000
235	2016-02-16	15	10	-1	-1	-1	1.86	-1	1455606600
236	2016-02-16	15	20	-1	-1	-1	1.86	-1	1455607200
237	2016-02-16	15	30	-1	-1	-1	1.86	-1	1455607800
238	2016-02-16	15	40	-1	-1	-1	1.86	-1	1455608400
239	2016-02-16	15	50	-1	-1	-1	1.86	-1	1455609000
240	2016-02-16	16	0	-1	-1	-1	1.86	-1	1455609600
241	2016-02-16	16	10	-1	-1	-1	1.86	-1	1455610200
242	2016-02-16	16	20	-1	-1	-1	1.86	-1	1455610800
243	2016-02-16	16	30	-1	-1	-1	1.86	-1	1455611400
244	2016-02-16	16	40	-1	-1	-1	1.86	-1	1455612000
245	2016-02-16	16	50	-1	-1	-1	1.86	-1	1455612600
246	2016-02-16	17	0	-1	-1	-1	1.86	-1	1455613200
247	2016-02-16	17	10	-1	-1	-1	1.86	-1	1455613800
248	2016-02-16	17	20	-1	-1	-1	1.86	-1	1455614400
249	2016-02-16	17	30	-1	-1	-1	1.86	-1	1455615000
250	2016-02-16	17	40	-1	-1	-1	1.86	-1	1455615600
251	2016-02-16	17	50	-1	-1	-1	1.86	-1	1455616200
252	2016-02-16	18	0	-1	-1	-1	1.86	-1	1455616800
253	2016-02-16	18	10	-1	-1	-1	1.86	-1	1455617400
254	2016-02-16	18	20	-1	-1	-1	1.86	-1	1455618000
255	2016-02-16	18	30	-1	-1	-1	1.86	-1	1455618600
256	2016-02-16	18	40	-1	-1	-1	1.86	-1	1455619200
257	2016-02-16	18	50	-1	-1	-1	1.86	-1	1455619800
258	2016-02-16	19	0	-1	-1	-1	1.86	-1	1455620400
259	2016-02-16	19	10	-1	-1	-1	1.86	-1	1455621000
260	2016-02-16	19	20	-1	-1	-1	1.86	-1	1455621600
261	2016-02-16	19	30	-1	-1	-1	1.86	-1	1455622200
262	2016-02-16	19	40	-1	-1	-1	1.86	-1	1455622800
263	2016-02-16	19	50	-1	-1	-1	1.86	-1	1455623400
264	2016-02-16	20	0	-1	-1	-1	1.86	-1	1455624000
265	2016-02-16	20	10	-1	-1	-1	1.86	-1	1455624600
266	2016-02-16	20	20	-1	-1	-1	1.86	-1	1455625200
267	2016-02-16	20	30	-1	-1	-1	1.86	-1	1455625800
268	2016-02-16	20	40	-1	-1	-1	1.86	-1	1455626400
269	2016-02-16	20	50	-1	-1	-1	1.86	-1	1455627000
270	2016-02-16	21	0	-1	-1	-1	1.86	-1	1455627600
271	2016-02-16	21	10	-1	-1	-1	1.86	-1	1455628200
272	2016-02-16	21	20	-1	-1	-1	1.86	-1	1455628800
273	2016-02-16	21	30	-1	-1	-1	1.86	-1	1455629400
274	2016-02-16	21	40	-1	-1	-1	1.86	-1	1455630000
275	2016-02-16	21	50	-1	-1	-1	1.86	-1	1455630600
276	2016-02-16	22	0	-1	-1	-1	1.86	-1	1455631200
277	2016-02-16	22	10	-1	-1	-1	1.86	-1	1455631800
278	2016-02-16	22	20	-1	-1	-1	1.86	-1	1455632400
279	2016-02-16	22	30	-1	-1	-1	1.86	-1	1455633000
280	2016-02-16	22	40	-1	-1	-1	1.86	-1	1455633600
281	2016-02-16	22	50	-1	-1	-1	1.86	-1	1455634200
282	2016-02-16	23	0	-1	-1	-1	1.86	-1	1455634800
283	2016-02-16	23	10	-1	-1	-1	1.86	-1	1455635400
284	2016-02-16	23	20	-1	-1	-1	1.86	-1	1455636000
285	2016-02-16	23	30	-1	-1	-1	1.86	-1	1455636600
286	2016-02-16	23	40	-1	-1	-1	1.86	-1	1455637200
287	2016-03-18	0	0	-1	-1	-1	-1	7.733	1458230400
288	2016-03-18	0	10	-1	-1	-1	-1	7.772	1458231000
289	2016-03-18	0	20	-1	-1	-1	-1	7.805	1458231600
290	2016-03-18	0	30	-1	-1	-1	-1	7.844	1458232200
291	2016-03-18	0	40	-1	-1	-1	-1	7.865	1458232800
292	2016-03-18	0	50	-1	-1	-1	-1	7.892	1458233400
293	2016-03-18	1	0	-1	-1	-1	-1	7.908	1458234000
294	2016-03-18	1	10	-1	-1	-1	-1	7.925	1458234600
295	2016-03-18	1	20	-1	-1	-1	-1	7.95	1458235200
296	2016-03-18	1	30	-1	-1	-1	-1	7.944	1458235800
297	2016-03-18	1	40	-1	-1	-1	-1	7.96	1458236400
298	2016-03-18	1	50	-1	-1	-1	-1	7.973	1458237000
299	2016-03-18	2	0	-1	-1	-1	-1	7.962	1458237600
300	2016-03-18	2	10	-1	-1	-1	-1	7.962	1458238200
301	2016-03-18	2	20	-1	-1	-1	-1	7.964	1458238800
302	2016-03-18	2	30	-1	-1	-1	-1	7.977	1458239400
303	2016-03-18	2	40	-1	-1	-1	-1	7.949	1458240000
304	2016-03-18	2	50	-1	-1	-1	-1	7.953	1458240600
305	2016-03-18	3	0	-1	-1	-1	-1	7.941	1458241200
306	2016-03-18	3	10	-1	-1	-1	-1	7.94	1458241800
307	2016-03-18	3	20	-1	-1	-1	-1	7.926	1458242400
308	2016-03-18	3	30	-1	-1	-1	-1	7.917	1458243000
309	2016-03-18	3	40	-1	-1	-1	-1	7.914	1458243600
310	2016-03-18	3	50	-1	-1	-1	-1	7.894	1458244200
311	2016-03-18	4	0	-1	-1	-1	-1	7.885	1458244800
312	2016-03-18	4	10	-1	-1	-1	-1	7.871	1458245400
313	2016-03-18	4	20	-1	-1	-1	-1	7.878	1458246000
314	2016-03-18	4	30	-1	-1	-1	-1	7.855	1458246600
315	2016-03-18	4	40	-1	-1	-1	-1	7.839	1458247200
316	2016-03-18	4	50	-1	-1	-1	-1	7.831	1458247800
317	2016-03-18	5	0	-1	-1	-1	-1	7.817	1458248400
318	2016-03-18	5	10	-1	-1	-1	-1	7.796	1458249000
319	2016-03-18	5	20	-1	-1	-1	-1	7.786	1458249600
320	2016-03-18	5	30	-1	-1	-1	-1	7.761	1458250200
321	2016-03-18	5	40	-1	-1	-1	-1	7.738	1458250800
322	2016-03-18	5	50	-1	-1	-1	-1	7.684	1458251400
323	2016-03-18	6	0	-1	-1	-1	-1	7.65	1458252000
324	2016-03-18	6	10	-1	-1	-1	-1	7.607	1458252600
325	2016-03-18	6	20	-1	-1	-1	-1	7.562	1458253200
326	2016-03-18	6	30	-1	-1	-1	-1	7.504	1458253800
327	2016-03-18	6	40	-1	-1	-1	-1	7.461	1458254400
328	2016-03-18	6	50	-1	-1	-1	-1	7.413	1458255000
329	2016-03-18	7	0	-1	-1	-1	-1	7.372	1458255600
330	2016-03-18	7	10	-1	-1	-1	-1	7.328	1458256200
331	2016-03-18	7	20	-1	-1	-1	-1	7.279	1458256800
332	2016-03-18	7	30	-1	-1	-1	-1	7.239	1458257400
333	2016-03-18	7	40	-1	-1	-1	-1	7.202	1458258000
334	2016-03-18	7	50	-1	-1	-1	-1	7.174	1458258600
335	2016-03-18	8	0	-1	-1	-1	-1	7.149	1458259200
336	2016-03-18	8	10	-1	-1	-1	-1	7.141	1458259800
337	2016-03-18	8	20	-1	-1	-1	-1	7.116	1458260400
338	2016-03-18	8	30	-1	-1	-1	-1	7.095	1458261000
339	2016-03-18	8	40	-1	-1	-1	-1	7.09	1458261600
340	2016-03-18	8	50	-1	-1	-1	-1	7.057	1458262200
341	2016-03-18	9	10	-1	-1	-1	-1	7.049	1458263400
342	2016-03-18	9	20	-1	-1	-1	-1	7.042	1458264000
343	2016-03-18	9	30	-1	-1	-1	-1	7.039	1458264600
344	2016-03-18	9	40	-1	-1	-1	-1	7.057	1458265200
345	2016-03-18	9	50	-1	-1	-1	-1	7.061	1458265800
346	2016-03-18	10	0	-1	-1	-1	-1	7.068	1458266400
347	2016-03-18	10	10	-1	-1	-1	-1	7.086	1458267000
348	2016-03-18	10	20	-1	-1	-1	-1	7.091	1458267600
349	2016-03-18	10	30	-1	-1	-1	-1	7.109	1458268200
350	2016-03-18	10	40	-1	-1	-1	-1	7.124	1458268800
351	2016-03-18	10	50	-1	-1	-1	-1	7.137	1458269400
352	2016-03-18	11	0	-1	-1	-1	-1	7.158	1458270000
353	2016-03-18	11	30	-1	-1	-1	-1	7.183	1458271800
354	2016-03-18	11	40	-1	-1	-1	-1	7.213	1458272400
355	2016-03-18	11	50	-1	-1	-1	-1	7.22	1458273000
356	2016-03-18	12	0	-1	-1	-1	-1	7.246	1458273600
357	2016-03-18	12	10	-1	-1	-1	-1	7.267	1458274200
358	2016-03-18	12	20	-1	-1	-1	-1	7.295	1458274800
359	2016-03-18	12	30	-1	-1	-1	-1	7.333	1458275400
360	2016-03-18	12	40	-1	-1	-1	-1	7.373	1458276000
361	2016-03-18	12	50	-1	-1	-1	-1	7.417	1458276600
362	2016-03-18	13	0	-1	-1	-1	-1	7.466	1458277200
363	2016-03-18	13	10	-1	-1	-1	-1	7.509	1458277800
364	2016-03-18	13	20	-1	-1	-1	-1	7.562	1458278400
365	2016-03-18	13	30	-1	-1	-1	-1	7.598	1458279000
366	2016-03-18	13	40	-1	-1	-1	-1	7.626	1458279600
367	2016-03-18	13	50	-1	-1	-1	-1	7.653	1458280200
368	2016-03-18	14	0	-1	-1	-1	-1	7.686	1458280800
369	2016-03-18	14	10	-1	-1	-1	-1	7.699	1458281400
370	2016-03-18	14	20	-1	-1	-1	-1	7.716	1458282000
371	2016-03-18	14	30	-1	-1	-1	-1	7.73	1458282600
372	2016-03-18	14	40	-1	-1	-1	-1	7.737	1458283200
373	2016-03-18	14	50	-1	-1	-1	-1	7.728	1458283800
374	2016-03-18	15	0	-1	-1	-1	-1	7.736	1458284400
375	2016-03-18	15	10	-1	-1	-1	-1	7.744	1458285000
376	2016-03-18	15	20	-1	-1	-1	-1	7.747	1458285600
377	2016-03-18	15	30	-1	-1	-1	-1	7.748	1458286200
378	2016-03-18	15	40	-1	-1	-1	-1	7.749	1458286800
379	2016-03-18	15	50	-1	-1	-1	-1	7.751	1458287400
380	2016-03-18	16	0	-1	-1	-1	-1	7.756	1458288000
381	2016-03-18	16	10	-1	-1	-1	-1	7.764	1458288600
382	2016-03-18	16	20	-1	-1	-1	-1	7.773	1458289200
383	2016-03-18	16	30	-1	-1	-1	-1	7.768	1458289800
384	2016-03-18	16	40	-1	-1	-1	-1	7.785	1458290400
385	2016-03-18	16	50	-1	-1	-1	-1	7.779	1458291000
386	2016-03-18	17	0	-1	-1	-1	-1	7.798	1458291600
387	2016-03-18	17	10	-1	-1	-1	-1	7.802	1458292200
388	2016-03-18	17	20	-1	-1	-1	-1	7.804	1458292800
389	2016-03-18	17	30	-1	-1	-1	-1	7.812	1458293400
390	2016-03-18	17	40	-1	-1	-1	-1	7.809	1458294000
391	2016-03-18	17	50	-1	-1	-1	-1	7.793	1458294600
392	2016-03-18	18	0	-1	-1	-1	-1	7.793	1458295200
393	2016-03-18	18	10	-1	-1	-1	-1	7.75	1458295800
394	2016-03-18	18	20	-1	-1	-1	-1	7.728	1458296400
395	2016-03-18	18	30	-1	-1	-1	-1	7.689	1458297000
396	2016-03-18	18	40	-1	-1	-1	-1	7.647	1458297600
397	2016-03-18	18	50	-1	-1	-1	-1	7.605	1458298200
398	2016-03-18	19	0	-1	-1	-1	-1	7.564	1458298800
399	2016-03-18	19	10	-1	-1	-1	-1	7.522	1458299400
400	2016-03-18	19	20	-1	-1	-1	-1	7.491	1458300000
401	2016-03-18	19	30	-1	-1	-1	-1	7.454	1458300600
402	2016-03-18	19	40	-1	-1	-1	-1	7.425	1458301200
403	2016-03-18	19	50	-1	-1	-1	-1	7.383	1458301800
404	2016-03-18	20	0	-1	-1	-1	-1	7.35	1458302400
405	2016-03-18	20	10	-1	-1	-1	-1	7.318	1458303000
406	2016-03-18	20	20	-1	-1	-1	-1	7.289	1458303600
407	2016-03-18	20	30	-1	-1	-1	-1	7.283	1458304200
408	2016-03-18	20	40	-1	-1	-1	-1	7.267	1458304800
409	2016-03-18	20	50	-1	-1	-1	-1	7.256	1458305400
410	2016-03-18	21	0	-1	-1	-1	-1	7.246	1458306000
411	2016-03-18	21	10	-1	-1	-1	-1	7.267	1458306600
412	2016-03-18	21	20	-1	-1	-1	-1	7.255	1458307200
413	2016-03-18	21	30	-1	-1	-1	-1	7.253	1458307800
414	2016-03-18	21	40	-1	-1	-1	-1	7.237	1458308400
415	2016-03-18	21	50	-1	-1	-1	-1	7.23	1458309000
416	2016-03-18	22	0	-1	-1	-1	-1	7.232	1458309600
417	2016-03-18	22	10	-1	-1	-1	-1	7.244	1458310200
418	2016-03-18	22	20	-1	-1	-1	-1	7.246	1458310800
419	2016-03-18	22	30	-1	-1	-1	-1	7.279	1458311400
420	2016-03-18	22	40	-1	-1	-1	-1	7.298	1458312000
421	2016-03-18	22	50	-1	-1	-1	-1	7.309	1458312600
422	2016-03-18	23	0	-1	-1	-1	-1	7.315	1458313200
423	2016-03-18	23	10	-1	-1	-1	-1	7.317	1458313800
424	2016-03-18	23	20	-1	-1	-1	-1	7.334	1458314400
425	2016-03-18	23	30	-1	-1	-1	-1	7.349	1458315000
426	2016-03-18	23	40	-1	-1	-1	-1	7.358	1458315600
427	2016-03-18	23	50	-1	-1	-1	-1	7.38	1458316200
428	2016-03-28	0	0	-1	-1	-1	-1	7.399	1459094400
429	2016-03-28	0	10	-1	-1	-1	-1	7.43	1459095000
430	2016-03-28	0	20	-1	-1	-1	-1	7.458	1459095600
431	2016-03-28	0	30	-1	-1	-1	-1	7.485	1459096200
432	2016-03-28	0	40	-1	-1	-1	-1	7.509	1459096800
433	2016-03-28	0	50	-1	-1	-1	-1	7.549	1459097400
434	2016-03-28	1	0	-1	-1	-1	-1	7.589	1459098000
435	2016-03-28	1	10	-1	-1	-1	-1	7.635	1459098600
436	2016-03-28	1	20	-1	-1	-1	-1	7.671	1459099200
437	2016-03-28	1	30	-1	-1	-1	-1	7.7	1459099800
438	2016-03-28	1	40	-1	-1	-1	-1	7.737	1459100400
439	2016-03-28	1	50	-1	-1	-1	-1	7.748	1459101000
440	2016-03-28	2	0	-1	-1	-1	-1	7.757	1459101600
441	2016-03-28	2	10	-1	-1	-1	-1	7.784	1459102200
442	2016-03-28	2	20	-1	-1	-1	-1	7.765	1459102800
443	2016-03-28	2	30	-1	-1	-1	-1	7.776	1459103400
444	2016-03-28	2	40	-1	-1	-1	-1	7.774	1459104000
445	2016-03-28	2	50	-1	-1	-1	-1	7.764	1459104600
446	2016-03-28	3	0	-1	-1	-1	-1	7.768	1459105200
447	2016-03-28	3	10	-1	-1	-1	-1	7.751	1459105800
448	2016-03-28	3	20	-1	-1	-1	-1	7.742	1459106400
449	2016-03-28	3	30	-1	-1	-1	-1	7.735	1459107000
450	2016-03-28	3	40	-1	-1	-1	-1	7.707	1459107600
451	2016-03-28	3	50	-1	-1	-1	-1	7.695	1459108200
452	2016-03-28	4	0	-1	-1	-1	-1	7.696	1459108800
453	2016-03-28	4	10	-1	-1	-1	-1	7.688	1459109400
454	2016-03-28	4	20	-1	-1	-1	-1	7.679	1459110000
455	2016-03-28	4	30	-1	-1	-1	-1	7.663	1459110600
456	2016-03-28	4	40	-1	-1	-1	-1	7.652	1459111200
457	2016-03-28	4	50	-1	-1	-1	-1	7.651	1459111800
458	2016-03-28	5	0	-1	-1	-1	-1	7.636	1459112400
459	2016-03-28	5	10	-1	-1	-1	-1	7.624	1459113000
460	2016-03-28	5	20	-1	-1	-1	-1	7.629	1459113600
461	2016-03-28	5	30	-1	-1	-1	-1	7.616	1459114200
462	2016-03-28	5	40	-1	-1	-1	-1	7.611	1459114800
463	2016-03-28	5	50	-1	-1	-1	-1	7.607	1459115400
464	2016-03-28	6	0	-1	-1	-1	-1	7.588	1459116000
465	2016-03-28	6	10	-1	-1	-1	-1	7.58	1459116600
466	2016-03-28	6	20	-1	-1	-1	-1	7.549	1459117200
467	2016-03-28	6	30	-1	-1	-1	-1	7.511	1459117800
468	2016-03-28	6	40	-1	-1	-1	-1	7.503	1459118400
469	2016-03-28	6	50	-1	-1	-1	-1	7.453	1459119000
470	2016-03-28	7	0	-1	-1	-1	-1	7.408	1459119600
471	2016-03-28	7	10	-1	-1	-1	-1	7.355	1459120200
472	2016-03-28	7	20	-1	-1	-1	-1	7.302	1459120800
473	2016-03-28	7	30	-1	-1	-1	-1	7.279	1459121400
474	2016-03-28	7	40	-1	-1	-1	-1	7.253	1459122000
475	2016-03-28	7	50	-1	-1	-1	-1	7.214	1459122600
476	2016-03-28	8	0	-1	-1	-1	-1	7.173	1459123200
477	2016-03-28	8	10	-1	-1	-1	-1	7.144	1459123800
478	2016-03-28	8	20	-1	-1	-1	-1	7.111	1459124400
479	2016-03-28	8	30	-1	-1	-1	-1	7.071	1459125000
480	2016-03-28	8	40	-1	-1	-1	-1	7.046	1459125600
481	2016-03-28	8	50	-1	-1	-1	-1	7.012	1459126200
482	2016-03-28	9	0	-1	-1	-1	-1	6.993	1459126800
483	2016-03-28	9	10	-1	-1	-1	-1	6.972	1459127400
484	2016-03-28	9	20	-1	-1	-1	-1	6.937	1459128000
485	2016-03-28	9	40	-1	-1	-1	-1	6.912	1459129200
486	2016-03-28	9	50	-1	-1	-1	-1	6.909	1459129800
487	2016-03-28	10	0	-1	-1	-1	-1	6.903	1459130400
488	2016-03-28	10	10	-1	-1	-1	-1	6.892	1459131000
489	2016-03-28	10	20	-1	-1	-1	-1	6.896	1459131600
490	2016-03-28	10	30	-1	-1	-1	-1	6.888	1459132200
491	2016-03-28	10	40	-1	-1	-1	-1	6.884	1459132800
492	2016-03-28	10	50	-1	-1	-1	-1	6.886	1459133400
493	2016-03-28	11	0	-1	-1	-1	-1	6.906	1459134000
494	2016-03-28	11	10	-1	-1	-1	-1	6.917	1459134600
495	2016-03-28	11	20	-1	-1	-1	-1	6.936	1459135200
496	2016-03-28	11	30	-1	-1	-1	-1	6.943	1459135800
497	2016-03-28	11	40	-1	-1	-1	-1	6.962	1459136400
498	2016-03-28	11	50	-1	-1	-1	-1	6.981	1459137000
499	2016-03-28	12	0	-1	-1	-1	-1	6.99	1459137600
500	2016-03-28	12	10	-1	-1	-1	-1	7.02	1459138200
501	2016-03-28	12	20	-1	-1	-1	-1	7.029	1459138800
502	2016-03-28	12	30	-1	-1	-1	-1	7.053	1459139400
503	2016-03-28	12	40	-1	-1	-1	-1	7.078	1459140000
504	2016-03-28	12	50	-1	-1	-1	-1	7.062	1459140600
505	2016-03-28	13	0	-1	-1	-1	-1	7.107	1459141200
506	2016-03-28	13	10	-1	-1	-1	-1	7.146	1459141800
507	2016-03-28	13	20	-1	-1	-1	-1	7.208	1459142400
508	2016-03-28	13	30	-1	-1	-1	-1	7.24	1459143000
509	2016-03-28	13	40	-1	-1	-1	-1	7.293	1459143600
510	2016-03-28	13	50	-1	-1	-1	-1	7.324	1459144200
511	2016-03-28	14	0	-1	-1	-1	-1	7.363	1459144800
512	2016-03-28	14	10	-1	-1	-1	-1	7.394	1459145400
513	2016-03-28	14	20	-1	-1	-1	-1	7.426	1459146000
514	2016-03-28	14	30	-1	-1	-1	-1	7.446	1459146600
515	2016-03-28	14	40	-1	-1	-1	-1	7.473	1459147200
516	2016-03-28	14	50	-1	-1	-1	-1	7.492	1459147800
517	2016-03-28	15	0	-1	-1	-1	-1	7.5	1459148400
518	2016-03-28	15	10	-1	-1	-1	-1	7.531	1459149000
519	2016-03-28	15	20	-1	-1	-1	-1	7.525	1459149600
520	2016-03-28	15	30	-1	-1	-1	-1	7.529	1459150200
521	2016-03-28	15	40	-1	-1	-1	-1	7.531	1459150800
522	2016-03-28	15	50	-1	-1	-1	-1	7.521	1459151400
523	2016-03-28	16	0	-1	-1	-1	-1	7.537	1459152000
524	2016-03-28	16	10	-1	-1	-1	-1	7.528	1459152600
525	2016-03-28	16	20	-1	-1	-1	-1	7.544	1459153200
526	2016-03-28	16	30	-1	-1	-1	-1	7.546	1459153800
527	2016-03-28	16	40	-1	-1	-1	-1	7.54	1459154400
528	2016-03-28	16	50	-1	-1	-1	-1	7.559	1459155000
529	2016-03-28	17	0	-1	-1	-1	-1	7.565	1459155600
530	2016-03-28	17	10	-1	-1	-1	-1	7.591	1459156200
531	2016-03-28	17	20	-1	-1	-1	-1	7.597	1459156800
532	2016-03-28	17	30	-1	-1	-1	-1	7.611	1459157400
533	2016-03-28	17	40	-1	-1	-1	-1	7.626	1459158000
534	2016-03-28	17	50	-1	-1	-1	-1	7.664	1459158600
535	2016-03-28	18	0	-1	-1	-1	-1	7.642	1459159200
536	2016-03-28	18	10	-1	-1	-1	-1	7.645	1459159800
537	2016-03-28	18	20	-1	-1	-1	-1	7.658	1459160400
538	2016-03-28	18	30	-1	-1	-1	-1	7.653	1459161000
539	2016-03-28	18	40	-1	-1	-1	-1	7.642	1459161600
540	2016-03-28	18	50	-1	-1	-1	-1	7.598	1459162200
541	2016-03-28	19	0	-1	-1	-1	-1	7.568	1459162800
542	2016-03-28	19	10	-1	-1	-1	-1	7.532	1459163400
543	2016-03-28	19	20	-1	-1	-1	-1	7.458	1459164000
544	2016-03-28	19	30	-1	-1	-1	-1	7.434	1459164600
545	2016-03-28	19	40	-1	-1	-1	-1	7.394	1459165200
546	2016-03-28	19	50	-1	-1	-1	-1	7.362	1459165800
547	2016-03-28	20	0	-1	-1	-1	-1	7.323	1459166400
548	2016-03-28	20	10	-1	-1	-1	-1	7.292	1459167000
549	2016-03-28	20	20	-1	-1	-1	-1	7.26	1459167600
550	2016-03-28	20	30	-1	-1	-1	-1	7.267	1459168200
551	2016-03-28	20	40	-1	-1	-1	-1	7.249	1459168800
552	2016-03-28	20	50	-1	-1	-1	-1	7.234	1459169400
553	2016-03-28	21	0	-1	-1	-1	-1	7.209	1459170000
554	2016-03-28	21	10	-1	-1	-1	-1	7.187	1459170600
555	2016-03-28	21	20	-1	-1	-1	-1	7.17	1459171200
556	2016-03-28	21	30	-1	-1	-1	-1	7.149	1459171800
557	2016-03-28	21	40	-1	-1	-1	-1	7.145	1459172400
558	2016-03-28	21	50	-1	-1	-1	-1	7.161	1459173000
559	2016-03-28	22	0	-1	-1	-1	-1	7.15	1459173600
560	2016-03-28	22	10	-1	-1	-1	-1	7.129	1459174200
561	2016-03-28	22	20	-1	-1	-1	-1	7.123	1459174800
562	2016-03-28	22	30	-1	-1	-1	-1	7.147	1459175400
563	2016-03-28	22	40	-1	-1	-1	-1	7.155	1459176000
564	2016-03-28	22	50	-1	-1	-1	-1	7.153	1459176600
565	2016-03-28	23	0	-1	-1	-1	-1	7.151	1459177200
566	2016-03-28	23	10	-1	-1	-1	-1	7.182	1459177800
567	2016-03-28	23	20	-1	-1	-1	-1	7.163	1459178400
568	2016-03-28	23	30	-1	-1	-1	-1	7.178	1459179000
569	2016-03-28	23	40	-1	-1	-1	-1	7.162	1459179600
570	2016-03-28	23	50	-1	-1	-1	-1	7.159	1459180200
571	2016-04-06	0	0	-1	-1	-1	1.86	-1	1459872000
572	2016-04-06	0	10	-1	-1	-1	1.86	-1	1459872600
573	2016-04-06	0	20	-1	-1	-1	1.86	-1	1459873200
574	2016-04-06	0	30	-1	-1	-1	1.86	-1	1459873800
575	2016-04-06	0	40	-1	-1	-1	1.86	-1	1459874400
576	2016-04-06	0	50	-1	-1	-1	1.86	-1	1459875000
577	2016-05-20	0	0	-1	-1	4.125	-1	-1	1463673600
578	2016-05-20	0	10	-1	-1	4.061	-1	-1	1463674200
579	2016-05-20	0	20	-1	-1	4.004	-1	-1	1463674800
580	2016-05-20	0	30	-1	-1	3.942	-1	-1	1463675400
581	2016-05-20	0	40	-1	-1	3.899	-1	-1	1463676000
582	2016-05-20	0	50	-1	-1	3.85	-1	-1	1463676600
583	2016-05-20	1	0	-1	-1	3.804	-1	-1	1463677200
584	2016-05-20	1	10	-1	-1	3.771	-1	-1	1463677800
585	2016-05-20	1	20	-1	-1	3.737	-1	-1	1463678400
586	2016-05-20	1	30	-1	-1	3.727	-1	-1	1463679000
587	2016-05-20	1	40	-1	-1	3.701	-1	-1	1463679600
588	2016-05-20	1	50	-1	-1	3.683	-1	-1	1463680200
589	2016-05-20	2	0	-1	-1	3.68	-1	-1	1463680800
590	2016-05-20	2	10	-1	-1	3.678	-1	-1	1463681400
591	2016-05-20	2	20	-1	-1	3.677	-1	-1	1463682000
592	2016-05-20	2	30	-1	-1	3.69	-1	-1	1463682600
593	2016-05-20	2	40	-1	-1	3.691	-1	-1	1463683200
594	2016-05-20	2	50	-1	-1	3.705	-1	-1	1463683800
595	2016-05-20	3	0	-1	-1	3.728	-1	-1	1463684400
596	2016-05-20	3	10	-1	-1	3.761	-1	-1	1463685000
597	2016-05-20	3	20	-1	-1	3.793	-1	-1	1463685600
598	2016-05-20	3	30	-1	-1	3.833	-1	-1	1463686200
599	2016-05-20	3	40	-1	-1	3.861	-1	-1	1463686800
600	2016-05-20	3	50	-1	-1	3.919	-1	-1	1463687400
601	2016-05-20	4	0	-1	-1	3.956	-1	-1	1463688000
602	2016-05-20	4	10	-1	-1	4.014	-1	-1	1463688600
603	2016-05-20	4	20	-1	-1	4.072	-1	-1	1463689200
604	2016-05-20	4	30	-1	-1	4.129	-1	-1	1463689800
605	2016-05-20	4	40	-1	-1	4.189	-1	-1	1463690400
606	2016-05-20	4	50	-1	-1	4.253	-1	-1	1463691000
607	2016-05-20	5	0	-1	-1	4.33	-1	-1	1463691600
608	2016-05-20	5	10	-1	-1	4.392	-1	-1	1463692200
609	2016-05-20	5	20	-1	-1	4.479	-1	-1	1463692800
610	2016-05-20	5	30	-1	-1	4.549	-1	-1	1463693400
611	2016-05-20	5	40	-1	-1	4.626	-1	-1	1463694000
612	2016-05-20	5	50	-1	-1	4.694	-1	-1	1463694600
613	2016-05-20	6	0	-1	-1	4.776	-1	-1	1463695200
614	2016-05-20	6	10	-1	-1	4.86	-1	-1	1463695800
615	2016-05-20	6	20	-1	-1	4.935	-1	-1	1463696400
616	2016-05-20	6	30	-1	-1	5.015	-1	-1	1463697000
617	2016-05-20	6	40	-1	-1	5.081	-1	-1	1463697600
618	2016-05-20	6	50	-1	-1	5.15	-1	-1	1463698200
619	2016-05-20	7	0	-1	-1	5.216	-1	-1	1463698800
620	2016-05-20	7	10	-1	-1	5.281	-1	-1	1463699400
621	2016-05-20	7	20	-1	-1	5.346	-1	-1	1463700000
622	2016-05-20	7	30	-1	-1	5.395	-1	-1	1463700600
623	2016-05-20	7	40	-1	-1	5.448	-1	-1	1463701200
624	2016-05-20	7	50	-1	-1	5.484	-1	-1	1463701800
625	2016-05-20	8	0	-1	-1	5.507	-1	-1	1463702400
626	2016-05-20	8	10	-1	-1	5.539	-1	-1	1463703000
627	2016-05-20	8	20	-1	-1	5.571	-1	-1	1463703600
628	2016-05-20	8	30	-1	-1	5.577	-1	-1	1463704200
629	2016-05-20	8	40	-1	-1	5.576	-1	-1	1463704800
630	2016-05-20	8	50	-1	-1	5.58	-1	-1	1463705400
631	2016-05-20	9	0	-1	-1	5.544	-1	-1	1463706000
632	2016-05-20	9	10	-1	-1	5.525	-1	-1	1463706600
633	2016-05-20	9	20	-1	-1	5.499	-1	-1	1463707200
634	2016-05-20	9	30	-1	-1	5.443	-1	-1	1463707800
635	2016-05-20	9	40	-1	-1	5.401	-1	-1	1463708400
636	2016-05-20	9	50	-1	-1	5.348	-1	-1	1463709000
637	2016-05-20	10	0	-1	-1	5.292	-1	-1	1463709600
638	2016-05-20	10	10	-1	-1	5.234	-1	-1	1463710200
639	2016-05-20	10	20	-1	-1	5.167	-1	-1	1463710800
640	2016-05-20	10	30	-1	-1	5.102	-1	-1	1463711400
641	2016-05-20	10	40	-1	-1	5.022	-1	-1	1463712000
642	2016-05-20	10	50	-1	-1	4.961	-1	-1	1463712600
643	2016-05-20	11	0	-1	-1	4.884	-1	-1	1463713200
644	2016-05-20	11	10	-1	-1	4.794	-1	-1	1463713800
645	2016-05-20	11	20	-1	-1	4.726	-1	-1	1463714400
646	2016-05-20	11	30	-1	-1	4.636	-1	-1	1463715000
647	2016-05-20	11	40	-1	-1	4.551	-1	-1	1463715600
648	2016-05-20	11	50	-1	-1	4.467	-1	-1	1463716200
649	2016-05-20	12	0	-1	-1	4.398	-1	-1	1463716800
650	2016-05-20	12	10	-1	-1	4.313	-1	-1	1463717400
651	2016-05-20	12	20	-1	-1	4.233	-1	-1	1463718000
652	2016-05-20	12	30	-1	-1	4.154	-1	-1	1463718600
653	2016-05-20	12	40	-1	-1	4.074	-1	-1	1463719200
654	2016-05-20	12	50	-1	-1	4.005	-1	-1	1463719800
655	2016-05-20	13	0	-1	-1	3.926	-1	-1	1463720400
656	2016-05-20	13	10	-1	-1	3.86	-1	-1	1463721000
657	2016-05-20	13	20	-1	-1	3.788	-1	-1	1463721600
658	2016-05-20	13	30	-1	-1	3.724	-1	-1	1463722200
659	2016-05-20	13	40	-1	-1	3.67	-1	-1	1463722800
660	2016-05-20	13	50	-1	-1	3.615	-1	-1	1463723400
661	2016-05-20	14	0	-1	-1	3.572	-1	-1	1463724000
662	2016-05-20	14	10	-1	-1	3.517	-1	-1	1463724600
663	2016-05-20	14	20	-1	-1	3.487	-1	-1	1463725200
664	2016-05-20	14	30	-1	-1	3.469	-1	-1	1463725800
665	2016-05-20	14	40	-1	-1	3.433	-1	-1	1463726400
666	2016-05-20	14	50	-1	-1	3.404	-1	-1	1463727000
667	2016-05-20	15	0	-1	-1	3.401	-1	-1	1463727600
668	2016-05-20	15	10	-1	-1	3.392	-1	-1	1463728200
669	2016-05-20	15	20	-1	-1	3.388	-1	-1	1463728800
670	2016-05-20	15	30	-1	-1	3.396	-1	-1	1463729400
671	2016-05-20	15	40	-1	-1	3.402	-1	-1	1463730000
672	2016-05-20	15	50	-1	-1	3.433	-1	-1	1463730600
673	2016-05-20	16	0	-1	-1	3.449	-1	-1	1463731200
674	2016-05-20	16	10	-1	-1	3.468	-1	-1	1463731800
675	2016-05-20	16	20	-1	-1	3.506	-1	-1	1463732400
676	2016-05-20	16	30	-1	-1	3.537	-1	-1	1463733000
677	2016-05-20	16	40	-1	-1	3.582	-1	-1	1463733600
678	2016-05-20	16	50	-1	-1	3.635	-1	-1	1463734200
679	2016-05-20	17	0	-1	-1	3.69	-1	-1	1463734800
680	2016-05-20	17	10	-1	-1	3.766	-1	-1	1463735400
681	2016-05-20	17	20	-1	-1	3.816	-1	-1	1463736000
682	2016-05-20	17	30	-1	-1	3.89	-1	-1	1463736600
683	2016-05-20	17	40	-1	-1	3.972	-1	-1	1463737200
684	2016-05-20	17	50	-1	-1	4.048	-1	-1	1463737800
685	2016-05-20	18	0	-1	-1	4.131	-1	-1	1463738400
686	2016-05-20	18	10	-1	-1	4.229	-1	-1	1463739000
687	2016-05-20	18	20	-1	-1	4.319	-1	-1	1463739600
688	2016-05-20	18	30	-1	-1	4.389	-1	-1	1463740200
689	2016-05-20	18	40	-1	-1	4.488	-1	-1	1463740800
690	2016-05-20	18	50	-1	-1	4.575	-1	-1	1463741400
691	2016-05-20	19	0	-1	-1	4.65	-1	-1	1463742000
692	2016-05-20	19	10	-1	-1	4.74	-1	-1	1463742600
693	2016-05-20	19	20	-1	-1	4.83	-1	-1	1463743200
694	2016-05-20	19	30	-1	-1	4.892	-1	-1	1463743800
695	2016-05-20	19	40	-1	-1	4.973	-1	-1	1463744400
696	2016-05-20	19	50	-1	-1	5.034	-1	-1	1463745000
697	2016-05-20	20	0	-1	-1	5.114	-1	-1	1463745600
698	2016-05-20	20	10	-1	-1	5.179	-1	-1	1463746200
699	2016-05-20	20	20	-1	-1	5.232	-1	-1	1463746800
700	2016-05-20	20	30	-1	-1	5.287	-1	-1	1463747400
701	2016-05-20	20	40	-1	-1	5.332	-1	-1	1463748000
702	2016-05-20	20	50	-1	-1	5.353	-1	-1	1463748600
703	2016-05-20	21	0	-1	-1	5.373	-1	-1	1463749200
704	2016-05-20	21	10	-1	-1	5.384	-1	-1	1463749800
705	2016-05-20	21	20	-1	-1	5.384	-1	-1	1463750400
706	2016-05-20	21	30	-1	-1	5.386	-1	-1	1463751000
707	2016-05-20	21	40	-1	-1	5.369	-1	-1	1463751600
708	2016-05-20	21	50	-1	-1	5.359	-1	-1	1463752200
709	2016-05-20	22	0	-1	-1	5.323	-1	-1	1463752800
710	2016-05-20	22	10	-1	-1	5.295	-1	-1	1463753400
711	2016-05-20	22	20	-1	-1	5.259	-1	-1	1463754000
712	2016-05-20	22	30	-1	-1	5.213	-1	-1	1463754600
713	2016-05-20	22	40	-1	-1	5.153	-1	-1	1463755200
714	2016-05-20	22	50	-1	-1	5.09	-1	-1	1463755800
715	2016-05-20	23	0	-1	-1	5.026	-1	-1	1463756400
716	2016-05-20	23	10	-1	-1	4.98	-1	-1	1463757000
717	2016-05-20	23	20	-1	-1	4.917	-1	-1	1463757600
718	2016-05-20	23	30	-1	-1	4.841	-1	-1	1463758200
719	2016-05-20	23	40	-1	-1	4.789	-1	-1	1463758800
720	2016-05-22	0	0	-1	-1	4.638	-1	-1	1463846400
721	2016-05-22	0	10	-1	-1	4.551	-1	-1	1463847000
722	2016-05-22	0	20	-1	-1	4.473	-1	-1	1463847600
723	2016-05-22	0	30	-1	-1	4.4	-1	-1	1463848200
724	2016-05-22	0	40	-1	-1	4.318	-1	-1	1463848800
725	2016-05-22	0	50	-1	-1	4.277	-1	-1	1463849400
726	2016-05-22	1	0	-1	-1	4.205	-1	-1	1463850000
727	2016-05-22	1	10	-1	-1	4.139	-1	-1	1463850600
728	2016-05-22	1	20	-1	-1	4.076	-1	-1	1463851200
729	2016-05-22	1	30	-1	-1	4.019	-1	-1	1463851800
730	2016-05-22	1	40	-1	-1	3.974	-1	-1	1463852400
731	2016-05-22	1	50	-1	-1	3.925	-1	-1	1463853000
732	2016-05-22	2	0	-1	-1	3.881	-1	-1	1463853600
733	2016-05-22	2	10	-1	-1	3.853	-1	-1	1463854200
734	2016-05-22	2	20	-1	-1	3.836	-1	-1	1463854800
735	2016-05-22	2	30	-1	-1	3.82	-1	-1	1463855400
736	2016-05-22	2	40	-1	-1	3.808	-1	-1	1463856000
737	2016-05-22	2	50	-1	-1	3.805	-1	-1	1463856600
738	2016-05-22	3	0	-1	-1	3.816	-1	-1	1463857200
739	2016-05-22	3	10	-1	-1	3.822	-1	-1	1463857800
740	2016-05-22	3	20	-1	-1	3.825	-1	-1	1463858400
741	2016-05-22	3	30	-1	-1	3.834	-1	-1	1463859000
742	2016-05-22	3	40	-1	-1	3.854	-1	-1	1463859600
743	2016-05-22	3	50	-1	-1	3.877	-1	-1	1463860200
744	2016-05-22	4	0	-1	-1	3.901	-1	-1	1463860800
745	2016-05-22	4	10	-1	-1	3.939	-1	-1	1463861400
746	2016-05-22	4	20	-1	-1	3.989	-1	-1	1463862000
747	2016-05-22	4	30	-1	-1	4.034	-1	-1	1463862600
748	2016-05-22	4	40	-1	-1	4.085	-1	-1	1463863200
749	2016-05-22	4	50	-1	-1	4.143	-1	-1	1463863800
750	2016-05-22	5	0	-1	-1	4.19	-1	-1	1463864400
751	2016-05-22	5	10	-1	-1	4.249	-1	-1	1463865000
752	2016-05-22	5	20	-1	-1	4.31	-1	-1	1463865600
753	2016-05-22	5	30	-1	-1	4.379	-1	-1	1463866200
754	2016-05-22	5	40	-1	-1	4.449	-1	-1	1463866800
755	2016-05-22	5	50	-1	-1	4.519	-1	-1	1463867400
756	2016-05-22	6	0	-1	-1	4.584	-1	-1	1463868000
757	2016-05-22	6	10	-1	-1	4.678	-1	-1	1463868600
758	2016-05-22	6	20	-1	-1	4.761	-1	-1	1463869200
759	2016-05-22	6	30	-1	-1	4.853	-1	-1	1463869800
760	2016-05-22	6	40	-1	-1	4.924	-1	-1	1463870400
761	2016-05-22	6	50	-1	-1	5.02	-1	-1	1463871000
762	2016-05-22	7	0	-1	-1	5.089	-1	-1	1463871600
763	2016-05-22	7	10	-1	-1	5.17	-1	-1	1463872200
764	2016-05-22	7	20	-1	-1	5.256	-1	-1	1463872800
765	2016-05-22	7	30	-1	-1	5.329	-1	-1	1463873400
766	2016-05-22	7	40	-1	-1	5.402	-1	-1	1463874000
767	2016-05-22	7	50	-1	-1	5.488	-1	-1	1463874600
768	2016-05-22	8	0	-1	-1	5.553	-1	-1	1463875200
769	2016-05-22	8	10	-1	-1	5.608	-1	-1	1463875800
770	2016-05-22	8	20	-1	-1	5.666	-1	-1	1463876400
771	2016-05-22	8	30	-1	-1	5.718	-1	-1	1463877000
772	2016-05-22	8	40	-1	-1	5.751	-1	-1	1463877600
773	2016-05-22	8	50	-1	-1	5.789	-1	-1	1463878200
774	2016-05-22	9	0	-1	-1	5.812	-1	-1	1463878800
775	2016-05-22	9	10	-1	-1	5.823	-1	-1	1463879400
776	2016-05-22	9	20	-1	-1	5.844	-1	-1	1463880000
777	2016-05-22	9	30	-1	-1	5.841	-1	-1	1463880600
778	2016-05-22	9	40	-1	-1	5.847	-1	-1	1463881200
779	2016-05-22	9	50	-1	-1	5.815	-1	-1	1463881800
780	2016-05-22	10	0	-1	-1	5.787	-1	-1	1463882400
781	2016-05-22	10	10	-1	-1	5.745	-1	-1	1463883000
782	2016-05-22	10	20	-1	-1	5.7	-1	-1	1463883600
783	2016-05-22	10	30	-1	-1	5.653	-1	-1	1463884200
784	2016-05-22	10	40	-1	-1	5.586	-1	-1	1463884800
785	2016-05-22	10	50	-1	-1	5.541	-1	-1	1463885400
786	2016-05-22	11	0	-1	-1	5.475	-1	-1	1463886000
787	2016-05-22	11	10	-1	-1	5.399	-1	-1	1463886600
788	2016-05-22	11	20	-1	-1	5.327	-1	-1	1463887200
789	2016-05-22	11	30	-1	-1	5.245	-1	-1	1463887800
790	2016-05-22	11	40	-1	-1	5.15	-1	-1	1463888400
791	2016-05-22	11	50	-1	-1	5.077	-1	-1	1463889000
792	2016-05-22	12	0	-1	-1	4.995	-1	-1	1463889600
793	2016-05-22	12	10	-1	-1	4.912	-1	-1	1463890200
794	2016-05-22	12	20	-1	-1	4.828	-1	-1	1463890800
795	2016-05-22	12	30	-1	-1	4.74	-1	-1	1463891400
796	2016-05-22	12	40	-1	-1	4.657	-1	-1	1463892000
797	2016-05-22	12	50	-1	-1	4.562	-1	-1	1463892600
798	2016-05-22	13	0	-1	-1	4.47	-1	-1	1463893200
799	2016-05-22	13	10	-1	-1	4.384	-1	-1	1463893800
800	2016-05-22	13	20	-1	-1	4.294	-1	-1	1463894400
801	2016-05-22	13	30	-1	-1	4.205	-1	-1	1463895000
802	2016-05-22	13	40	-1	-1	4.123	-1	-1	1463895600
803	2016-05-22	13	50	-1	-1	4.052	-1	-1	1463896200
804	2016-05-22	14	0	-1	-1	3.967	-1	-1	1463896800
805	2016-05-22	14	10	-1	-1	3.9	-1	-1	1463897400
806	2016-05-22	14	20	-1	-1	3.839	-1	-1	1463898000
807	2016-05-22	14	30	-1	-1	3.768	-1	-1	1463898600
808	2016-05-22	14	40	-1	-1	3.714	-1	-1	1463899200
809	2016-05-22	14	50	-1	-1	3.654	-1	-1	1463899800
810	2016-05-22	15	0	-1	-1	3.605	-1	-1	1463900400
811	2016-05-22	15	10	-1	-1	3.57	-1	-1	1463901000
812	2016-05-22	15	20	-1	-1	3.537	-1	-1	1463901600
813	2016-05-22	15	30	-1	-1	3.52	-1	-1	1463902200
814	2016-05-22	15	40	-1	-1	3.506	-1	-1	1463902800
815	2016-05-22	15	50	-1	-1	3.486	-1	-1	1463903400
816	2016-05-22	16	0	-1	-1	3.476	-1	-1	1463904000
817	2016-05-22	16	10	-1	-1	3.474	-1	-1	1463904600
818	2016-05-22	16	20	-1	-1	3.474	-1	-1	1463905200
819	2016-05-22	16	30	-1	-1	3.476	-1	-1	1463905800
820	2016-05-22	16	40	-1	-1	3.499	-1	-1	1463906400
821	2016-05-22	16	50	-1	-1	3.527	-1	-1	1463907000
822	2016-05-22	17	0	-1	-1	3.559	-1	-1	1463907600
823	2016-05-22	17	10	-1	-1	3.604	-1	-1	1463908200
824	2016-05-22	17	20	-1	-1	3.64	-1	-1	1463908800
825	2016-05-22	17	30	-1	-1	3.677	-1	-1	1463909400
826	2016-05-22	17	40	-1	-1	3.716	-1	-1	1463910000
827	2016-05-22	17	50	-1	-1	3.78	-1	-1	1463910600
828	2016-05-22	18	0	-1	-1	3.82	-1	-1	1463911200
829	2016-05-22	18	10	-1	-1	3.898	-1	-1	1463911800
830	2016-05-22	18	20	-1	-1	3.988	-1	-1	1463912400
831	2016-05-22	18	30	-1	-1	4.058	-1	-1	1463913000
832	2016-05-22	18	40	-1	-1	4.15	-1	-1	1463913600
833	2016-05-22	18	50	-1	-1	4.24	-1	-1	1463914200
834	2016-05-22	19	0	-1	-1	4.326	-1	-1	1463914800
835	2016-05-22	19	10	-1	-1	4.42	-1	-1	1463915400
836	2016-05-22	19	20	-1	-1	4.508	-1	-1	1463916000
837	2016-05-22	19	30	-1	-1	4.608	-1	-1	1463916600
838	2016-05-22	19	40	-1	-1	4.675	-1	-1	1463917200
839	2016-05-22	19	50	-1	-1	4.781	-1	-1	1463917800
840	2016-05-22	20	0	-1	-1	4.864	-1	-1	1463918400
841	2016-05-22	20	10	-1	-1	4.945	-1	-1	1463919000
842	2016-05-22	20	20	-1	-1	5.032	-1	-1	1463919600
843	2016-05-22	20	30	-1	-1	5.113	-1	-1	1463920200
844	2016-05-22	20	40	-1	-1	5.175	-1	-1	1463920800
845	2016-05-22	20	50	-1	-1	5.238	-1	-1	1463921400
846	2016-05-22	21	0	-1	-1	5.293	-1	-1	1463922000
847	2016-05-22	21	10	-1	-1	5.367	-1	-1	1463922600
848	2016-05-22	21	20	-1	-1	5.394	-1	-1	1463923200
849	2016-05-22	21	30	-1	-1	5.454	-1	-1	1463923800
850	2016-05-22	21	40	-1	-1	5.455	-1	-1	1463924400
851	2016-05-22	21	50	-1	-1	5.496	-1	-1	1463925000
852	2016-05-22	22	0	-1	-1	5.515	-1	-1	1463925600
853	2016-05-22	22	10	-1	-1	5.512	-1	-1	1463926200
854	2016-05-22	22	20	-1	-1	5.513	-1	-1	1463926800
855	2016-05-22	22	30	-1	-1	5.51	-1	-1	1463927400
856	2016-05-22	22	40	-1	-1	5.492	-1	-1	1463928000
857	2016-05-22	22	50	-1	-1	5.453	-1	-1	1463928600
858	2016-05-22	23	0	-1	-1	5.419	-1	-1	1463929200
859	2016-05-22	23	10	-1	-1	5.39	-1	-1	1463929800
860	2016-05-22	23	20	-1	-1	5.335	-1	-1	1463930400
861	2016-05-22	23	30	-1	-1	5.273	-1	-1	1463931000
862	2016-05-22	23	40	-1	-1	5.221	-1	-1	1463931600
863	2016-05-28	0	0	-1	-1	-1	1.86	-1	1464364800
864	2016-05-28	0	10	-1	-1	-1	1.86	-1	1464365400
865	2016-05-28	0	20	-1	-1	-1	1.86	-1	1464366000
866	2016-05-28	0	30	-1	-1	-1	1.86	-1	1464366600
867	2016-05-28	0	40	-1	-1	-1	1.86	-1	1464367200
868	2016-05-28	0	50	-1	-1	-1	1.86	-1	1464367800
869	2016-05-28	1	0	-1	-1	-1	1.86	-1	1464368400
870	2016-05-28	1	10	-1	-1	-1	1.86	-1	1464369000
871	2016-05-28	1	20	-1	-1	-1	1.86	-1	1464369600
872	2016-05-28	1	30	-1	-1	-1	1.86	-1	1464370200
873	2016-05-28	1	40	-1	-1	-1	1.86	-1	1464370800
874	2016-05-28	1	50	-1	-1	-1	1.86	-1	1464371400
875	2016-05-28	2	0	-1	-1	-1	1.86	-1	1464372000
876	2016-05-28	2	10	-1	-1	-1	1.86	-1	1464372600
877	2016-05-28	2	20	-1	-1	-1	1.86	-1	1464373200
878	2016-05-28	2	30	-1	-1	-1	1.86	-1	1464373800
879	2016-05-28	2	40	-1	-1	-1	1.86	-1	1464374400
880	2016-05-28	2	50	-1	-1	-1	1.86	-1	1464375000
881	2016-05-28	3	0	-1	-1	-1	1.86	-1	1464375600
882	2016-05-28	3	10	-1	-1	-1	1.86	-1	1464376200
883	2016-05-28	3	20	-1	-1	-1	1.86	-1	1464376800
884	2016-05-28	3	30	-1	-1	-1	1.86	-1	1464377400
885	2016-05-28	3	40	-1	-1	-1	1.86	-1	1464378000
886	2016-05-28	3	50	-1	-1	-1	1.86	-1	1464378600
887	2016-05-28	4	0	-1	-1	-1	1.86	-1	1464379200
888	2016-05-28	4	10	-1	-1	-1	1.86	-1	1464379800
889	2016-05-28	4	20	-1	-1	-1	1.86	-1	1464380400
890	2016-05-28	4	30	-1	-1	-1	1.86	-1	1464381000
891	2016-05-28	4	40	-1	-1	-1	1.86	-1	1464381600
892	2016-05-28	4	50	-1	-1	-1	1.86	-1	1464382200
893	2016-05-28	5	0	-1	-1	-1	1.86	-1	1464382800
894	2016-05-28	5	10	-1	-1	-1	1.86	-1	1464383400
895	2016-05-28	5	20	-1	-1	-1	1.86	-1	1464384000
896	2016-05-28	5	30	-1	-1	-1	1.86	-1	1464384600
897	2016-05-28	5	40	-1	-1	-1	1.86	-1	1464385200
898	2016-05-28	5	50	-1	-1	-1	1.86	-1	1464385800
899	2016-05-28	6	0	-1	-1	-1	1.86	-1	1464386400
900	2016-05-28	6	10	-1	-1	-1	1.86	-1	1464387000
901	2016-05-28	6	20	-1	-1	-1	1.86	-1	1464387600
902	2016-05-28	6	30	-1	-1	-1	1.86	-1	1464388200
903	2016-05-28	6	40	-1	-1	-1	1.86	-1	1464388800
904	2016-05-28	6	50	-1	-1	-1	1.86	-1	1464389400
905	2016-05-28	7	0	-1	-1	-1	1.86	-1	1464390000
906	2016-05-28	7	10	-1	-1	-1	1.86	-1	1464390600
907	2016-05-28	7	20	-1	-1	-1	1.86	-1	1464391200
908	2016-05-28	7	30	-1	-1	-1	1.86	-1	1464391800
909	2016-05-28	7	40	-1	-1	-1	1.86	-1	1464392400
910	2016-05-28	7	50	-1	-1	-1	1.86	-1	1464393000
911	2016-05-28	8	0	-1	-1	-1	1.86	-1	1464393600
912	2016-05-28	8	10	-1	-1	-1	1.86	-1	1464394200
913	2016-05-28	8	20	-1	-1	-1	1.86	-1	1464394800
914	2016-05-28	8	30	-1	-1	-1	1.86	-1	1464395400
915	2016-05-28	8	40	-1	-1	-1	1.86	-1	1464396000
916	2016-05-28	8	50	-1	-1	-1	1.86	-1	1464396600
917	2016-05-28	9	0	-1	-1	-1	1.86	-1	1464397200
918	2016-05-28	9	10	-1	-1	-1	1.86	-1	1464397800
919	2016-05-28	9	20	-1	-1	-1	1.86	-1	1464398400
920	2016-05-28	9	30	-1	-1	-1	1.86	-1	1464399000
921	2016-05-28	9	40	-1	-1	-1	1.86	-1	1464399600
922	2016-05-28	9	50	-1	-1	-1	1.86	-1	1464400200
923	2016-05-28	10	0	-1	-1	-1	1.86	-1	1464400800
924	2016-05-28	10	10	-1	-1	-1	1.86	-1	1464401400
925	2016-05-28	10	20	-1	-1	-1	1.86	-1	1464402000
926	2016-05-28	10	30	-1	-1	-1	1.86	-1	1464402600
927	2016-05-28	10	40	-1	-1	-1	1.86	-1	1464403200
928	2016-05-28	10	50	-1	-1	-1	1.86	-1	1464403800
929	2016-05-28	11	0	-1	-1	-1	1.86	-1	1464404400
930	2016-05-28	11	10	-1	-1	-1	1.86	-1	1464405000
931	2016-05-28	11	20	-1	-1	-1	1.86	-1	1464405600
932	2016-05-28	11	30	-1	-1	-1	1.86	-1	1464406200
933	2016-05-28	11	50	-1	-1	-1	1.86	-1	1464407400
934	2016-05-28	12	0	-1	-1	-1	1.86	-1	1464408000
935	2016-05-28	12	10	-1	-1	-1	1.86	-1	1464408600
936	2016-05-28	12	20	-1	-1	-1	1.86	-1	1464409200
937	2016-05-28	12	30	-1	-1	-1	1.86	-1	1464409800
938	2016-05-28	12	40	-1	-1	-1	1.86	-1	1464410400
939	2016-05-28	12	50	-1	-1	-1	1.86	-1	1464411000
940	2016-05-28	13	0	-1	-1	-1	1.86	-1	1464411600
941	2016-05-28	13	10	-1	-1	-1	1.86	-1	1464412200
942	2016-05-28	13	20	-1	-1	-1	1.86	-1	1464412800
943	2016-05-28	13	30	-1	-1	-1	1.86	-1	1464413400
944	2016-05-28	13	40	-1	-1	-1	1.86	-1	1464414000
945	2016-05-28	13	50	-1	-1	-1	1.86	-1	1464414600
946	2016-05-28	14	0	-1	-1	-1	1.86	-1	1464415200
947	2016-05-28	14	10	-1	-1	-1	1.86	-1	1464415800
948	2016-05-28	14	20	-1	-1	-1	1.86	-1	1464416400
949	2016-05-28	14	30	-1	-1	-1	1.86	-1	1464417000
950	2016-05-28	14	50	-1	-1	-1	1.86	-1	1464418200
951	2016-05-28	15	0	-1	-1	-1	1.86	-1	1464418800
952	2016-05-28	15	10	-1	-1	-1	1.86	-1	1464419400
953	2016-05-28	15	20	-1	-1	-1	1.86	-1	1464420000
954	2016-05-28	15	30	-1	-1	-1	1.86	-1	1464420600
955	2016-05-28	15	40	-1	-1	-1	1.86	-1	1464421200
956	2016-05-28	15	50	-1	-1	-1	1.86	-1	1464421800
957	2016-05-28	16	0	-1	-1	-1	1.86	-1	1464422400
958	2016-05-28	16	10	-1	-1	-1	1.86	-1	1464423000
959	2016-05-28	16	20	-1	-1	-1	1.86	-1	1464423600
960	2016-05-28	16	30	-1	-1	-1	1.86	-1	1464424200
961	2016-05-28	16	40	-1	-1	-1	1.86	-1	1464424800
962	2016-05-28	16	50	-1	-1	-1	1.86	-1	1464425400
963	2016-05-28	17	0	-1	-1	-1	1.86	-1	1464426000
964	2016-05-28	17	10	-1	-1	-1	1.86	-1	1464426600
965	2016-05-28	17	20	-1	-1	-1	1.86	-1	1464427200
966	2016-05-28	17	30	-1	-1	-1	1.86	-1	1464427800
967	2016-05-28	17	40	-1	-1	-1	1.86	-1	1464428400
968	2016-05-28	17	50	-1	-1	-1	1.86	-1	1464429000
969	2016-05-28	18	0	-1	-1	-1	1.86	-1	1464429600
970	2016-05-28	18	10	-1	-1	-1	1.86	-1	1464430200
971	2016-05-28	18	20	-1	-1	-1	1.86	-1	1464430800
972	2016-05-28	18	30	-1	-1	-1	1.86	-1	1464431400
973	2016-05-28	20	20	-1	-1	-1	1.86	-1	1464438000
974	2016-05-28	20	30	-1	-1	-1	1.86	-1	1464438600
975	2016-05-28	20	40	-1	-1	-1	1.86	-1	1464439200
976	2016-05-28	20	50	-1	-1	-1	1.86	-1	1464439800
977	2016-05-28	21	0	-1	-1	-1	1.86	-1	1464440400
978	2016-05-28	21	10	-1	-1	-1	1.86	-1	1464441000
979	2016-05-28	21	20	-1	-1	-1	1.86	-1	1464441600
980	2016-05-28	21	30	-1	-1	-1	1.86	-1	1464442200
981	2016-05-28	21	40	-1	-1	-1	1.86	-1	1464442800
982	2016-05-28	21	50	-1	-1	-1	1.86	-1	1464443400
983	2016-05-28	22	0	-1	-1	-1	1.86	-1	1464444000
984	2016-05-28	22	10	-1	-1	-1	1.86	-1	1464444600
985	2016-05-28	22	20	-1	-1	-1	1.86	-1	1464445200
986	2016-05-28	22	30	-1	-1	-1	1.86	-1	1464445800
987	2016-05-28	22	40	-1	-1	-1	1.86	-1	1464446400
988	2016-05-28	22	50	-1	-1	-1	1.86	-1	1464447000
989	2016-05-28	23	0	-1	-1	-1	1.86	-1	1464447600
990	2016-05-28	23	30	-1	-1	-1	1.86	-1	1464449400
991	2016-05-28	23	40	-1	-1	-1	1.86	-1	1464450000
992	2016-05-28	23	50	-1	-1	-1	1.86	-1	1464450600
993	2016-06-12	0	0	-1	-1	-1	-1	6.956	1465660800
994	2016-06-12	0	10	-1	-1	-1	-1	6.926	1465661400
995	2016-06-12	0	20	-1	-1	-1	-1	6.893	1465662000
996	2016-06-12	0	30	-1	-1	-1	-1	6.865	1465662600
997	2016-06-12	0	40	-1	-1	-1	-1	6.848	1465663200
998	2016-06-12	0	50	-1	-1	-1	-1	6.832	1465663800
999	2016-06-12	1	0	-1	-1	-1	-1	6.83	1465664400
1000	2016-06-12	1	10	-1	-1	-1	-1	6.814	1465665000
1001	2016-06-12	1	20	-1	-1	-1	-1	6.817	1465665600
1002	2016-06-12	1	30	-1	-1	-1	-1	6.79	1465666200
1003	2016-06-12	1	40	-1	-1	-1	-1	6.794	1465666800
1004	2016-06-12	1	50	-1	-1	-1	-1	6.785	1465667400
1005	2016-06-12	2	0	-1	-1	-1	-1	6.768	1465668000
1006	2016-06-12	2	10	-1	-1	-1	-1	6.757	1465668600
1007	2016-06-12	2	20	-1	-1	-1	-1	6.75	1465669200
1008	2016-06-12	2	30	-1	-1	-1	-1	6.734	1465669800
1009	2016-06-12	2	40	-1	-1	-1	-1	6.738	1465670400
1010	2016-06-12	2	50	-1	-1	-1	-1	6.735	1465671000
1011	2016-06-12	3	0	-1	-1	-1	-1	6.765	1465671600
1012	2016-06-12	3	10	-1	-1	-1	-1	6.786	1465672200
1013	2016-06-12	3	20	-1	-1	-1	-1	6.801	1465672800
1014	2016-06-12	3	30	-1	-1	-1	-1	6.805	1465673400
1015	2016-06-12	3	40	-1	-1	-1	-1	6.823	1465674000
1016	2016-06-12	3	50	-1	-1	-1	-1	6.829	1465674600
1017	2016-06-12	4	0	-1	-1	-1	-1	6.82	1465675200
1018	2016-06-12	4	10	-1	-1	-1	-1	6.849	1465675800
1019	2016-06-12	4	20	-1	-1	-1	-1	6.865	1465676400
1020	2016-06-12	4	30	-1	-1	-1	-1	6.886	1465677000
1021	2016-06-12	4	40	-1	-1	-1	-1	6.902	1465677600
1022	2016-06-12	4	50	-1	-1	-1	-1	6.912	1465678200
1023	2016-06-12	5	0	-1	-1	-1	-1	6.945	1465678800
1024	2016-06-12	5	10	-1	-1	-1	-1	6.97	1465679400
1025	2016-06-12	5	20	-1	-1	-1	-1	6.987	1465680000
1026	2016-06-12	5	30	-1	-1	-1	-1	7.014	1465680600
1027	2016-06-12	5	40	-1	-1	-1	-1	7.031	1465681200
1028	2016-06-12	5	50	-1	-1	-1	-1	7.047	1465681800
1029	2016-06-12	6	0	-1	-1	-1	-1	7.055	1465682400
1030	2016-06-12	6	10	-1	-1	-1	-1	7.074	1465683000
1031	2016-06-12	6	20	-1	-1	-1	-1	7.082	1465683600
1032	2016-06-12	6	30	-1	-1	-1	-1	7.097	1465684200
1033	2016-06-12	6	40	-1	-1	-1	-1	7.112	1465684800
1034	2016-06-12	6	50	-1	-1	-1	-1	7.113	1465685400
1035	2016-06-12	7	0	-1	-1	-1	-1	7.116	1465686000
1036	2016-06-12	7	10	-1	-1	-1	-1	7.107	1465686600
1037	2016-06-12	7	20	-1	-1	-1	-1	7.102	1465687200
1038	2016-06-12	7	30	-1	-1	-1	-1	7.122	1465687800
1039	2016-06-12	7	40	-1	-1	-1	-1	7.131	1465688400
1040	2016-06-12	7	50	-1	-1	-1	-1	7.142	1465689000
1041	2016-06-12	8	0	-1	-1	-1	-1	7.137	1465689600
1042	2016-06-12	8	10	-1	-1	-1	-1	7.129	1465690200
1043	2016-06-12	8	20	-1	-1	-1	-1	7.131	1465690800
1044	2016-06-12	8	40	-1	-1	-1	-1	7.143	1465692000
1045	2016-06-12	8	50	-1	-1	-1	-1	7.149	1465692600
1046	2016-06-12	9	0	-1	-1	-1	-1	7.168	1465693200
1047	2016-06-12	9	10	-1	-1	-1	-1	7.181	1465693800
1048	2016-06-12	9	20	-1	-1	-1	-1	7.194	1465694400
1049	2016-06-12	9	30	-1	-1	-1	-1	7.185	1465695000
1050	2016-06-12	9	40	-1	-1	-1	-1	7.19	1465695600
1051	2016-06-12	9	50	-1	-1	-1	-1	7.185	1465696200
1052	2016-06-12	10	0	-1	-1	-1	-1	7.179	1465696800
1053	2016-06-12	10	20	-1	-1	-1	-1	7.136	1465698000
1054	2016-06-12	10	30	-1	-1	-1	-1	7.13	1465698600
1055	2016-06-12	10	40	-1	-1	-1	-1	7.126	1465699200
1056	2016-06-12	10	50	-1	-1	-1	-1	7.115	1465699800
1057	2016-06-12	11	0	-1	-1	-1	-1	7.106	1465700400
1058	2016-06-12	11	10	-1	-1	-1	-1	7.091	1465701000
1059	2016-06-12	11	20	-1	-1	-1	-1	7.067	1465701600
1060	2016-06-12	11	30	-1	-1	-1	-1	7.05	1465702200
1061	2016-06-12	11	40	-1	-1	-1	-1	7.021	1465702800
1062	2016-06-12	11	50	-1	-1	-1	-1	7.017	1465703400
1063	2016-06-12	12	0	-1	-1	-1	-1	6.997	1465704000
1064	2016-06-12	12	10	-1	-1	-1	-1	6.987	1465704600
1065	2016-06-12	12	20	-1	-1	-1	-1	6.999	1465705200
1066	2016-06-12	12	30	-1	-1	-1	-1	7.001	1465705800
1067	2016-06-12	12	40	-1	-1	-1	-1	6.993	1465706400
1068	2016-06-12	12	50	-1	-1	-1	-1	6.995	1465707000
1069	2016-06-12	13	0	-1	-1	-1	-1	6.981	1465707600
1070	2016-06-12	13	10	-1	-1	-1	-1	6.983	1465708200
1071	2016-06-12	13	20	-1	-1	-1	-1	6.969	1465708800
1072	2016-06-12	13	30	-1	-1	-1	-1	6.96	1465709400
1073	2016-06-12	13	40	-1	-1	-1	-1	6.95	1465710000
1074	2016-06-12	13	50	-1	-1	-1	-1	6.957	1465710600
1075	2016-06-12	14	0	-1	-1	-1	-1	6.948	1465711200
1076	2016-06-12	14	10	-1	-1	-1	-1	6.94	1465711800
1077	2016-06-12	14	20	-1	-1	-1	-1	6.922	1465712400
1078	2016-06-12	14	30	-1	-1	-1	-1	6.908	1465713000
1079	2016-06-12	14	40	-1	-1	-1	-1	6.897	1465713600
1080	2016-06-12	14	50	-1	-1	-1	-1	6.888	1465714200
1081	2016-06-12	15	0	-1	-1	-1	-1	6.879	1465714800
1082	2016-06-12	15	10	-1	-1	-1	-1	6.876	1465715400
1083	2016-06-12	15	20	-1	-1	-1	-1	6.882	1465716000
1084	2016-06-12	15	30	-1	-1	-1	-1	6.893	1465716600
1085	2016-06-12	15	40	-1	-1	-1	-1	6.898	1465717200
1086	2016-06-12	15	50	-1	-1	-1	-1	6.91	1465717800
1087	2016-06-12	16	0	-1	-1	-1	-1	6.913	1465718400
1088	2016-06-12	16	10	-1	-1	-1	-1	6.925	1465719000
1089	2016-06-12	16	20	-1	-1	-1	-1	6.943	1465719600
1090	2016-06-12	16	30	-1	-1	-1	-1	6.956	1465720200
1091	2016-06-12	16	40	-1	-1	-1	-1	6.976	1465720800
1092	2016-06-12	16	50	-1	-1	-1	-1	6.99	1465721400
1093	2016-06-12	17	0	-1	-1	-1	-1	7.007	1465722000
1094	2016-06-12	17	10	-1	-1	-1	-1	7.021	1465722600
1095	2016-06-12	17	20	-1	-1	-1	-1	7.038	1465723200
1096	2016-06-12	17	30	-1	-1	-1	-1	7.049	1465723800
1097	2016-06-12	17	40	-1	-1	-1	-1	7.066	1465724400
1098	2016-06-12	17	50	-1	-1	-1	-1	7.085	1465725000
1099	2016-06-12	18	0	-1	-1	-1	-1	7.102	1465725600
1100	2016-06-12	18	10	-1	-1	-1	-1	7.126	1465726200
1101	2016-06-12	18	20	-1	-1	-1	-1	7.141	1465726800
1102	2016-06-12	18	30	-1	-1	-1	-1	7.158	1465727400
1103	2016-06-12	18	40	-1	-1	-1	-1	7.177	1465728000
1104	2016-06-12	18	50	-1	-1	-1	-1	7.194	1465728600
1105	2016-06-12	19	0	-1	-1	-1	-1	7.207	1465729200
1106	2016-06-12	19	10	-1	-1	-1	-1	7.213	1465729800
1107	2016-06-12	19	20	-1	-1	-1	-1	7.217	1465730400
1108	2016-06-12	19	30	-1	-1	-1	-1	7.23	1465731000
1109	2016-06-12	19	40	-1	-1	-1	-1	7.234	1465731600
1110	2016-06-12	19	50	-1	-1	-1	-1	7.232	1465732200
1111	2016-06-12	20	0	-1	-1	-1	-1	7.243	1465732800
1112	2016-06-12	20	10	-1	-1	-1	-1	7.236	1465733400
1113	2016-06-12	20	20	-1	-1	-1	-1	7.232	1465734000
1114	2016-06-12	20	30	-1	-1	-1	-1	7.224	1465734600
1115	2016-06-12	20	40	-1	-1	-1	-1	7.215	1465735200
1116	2016-06-12	20	50	-1	-1	-1	-1	7.219	1465735800
1117	2016-06-12	21	0	-1	-1	-1	-1	7.227	1465736400
1118	2016-06-12	21	10	-1	-1	-1	-1	7.23	1465737000
1119	2016-06-12	21	20	-1	-1	-1	-1	7.236	1465737600
1120	2016-06-12	21	30	-1	-1	-1	-1	7.24	1465738200
1121	2016-06-12	21	40	-1	-1	-1	-1	7.241	1465738800
1122	2016-06-12	21	50	-1	-1	-1	-1	7.242	1465739400
1123	2016-06-12	22	0	-1	-1	-1	-1	7.22	1465740000
1124	2016-06-12	22	10	-1	-1	-1	-1	7.213	1465740600
1125	2016-06-12	22	20	-1	-1	-1	-1	7.199	1465741200
1126	2016-06-12	22	30	-1	-1	-1	-1	7.193	1465741800
1127	2016-06-12	22	40	-1	-1	-1	-1	7.179	1465742400
1128	2016-06-12	22	50	-1	-1	-1	-1	7.174	1465743000
1129	2016-06-12	23	0	-1	-1	-1	-1	7.172	1465743600
1130	2016-06-12	23	10	-1	-1	-1	-1	7.16	1465744200
1131	2016-06-12	23	20	-1	-1	-1	-1	7.157	1465744800
1132	2016-06-12	23	30	-1	-1	-1	-1	7.145	1465745400
1133	2016-06-12	23	40	-1	-1	-1	-1	7.138	1465746000
1134	2016-06-12	23	50	-1	-1	-1	-1	7.117	1465746600
1135	2016-06-25	0	0	-1	-1	-1	87.9023	-1	1466784000
1136	2016-06-25	0	10	-1	-1	-1	89.2344	-1	1466784600
1137	2016-06-25	0	20	-1	-1	-1	88.7717	-1	1466785200
1138	2016-06-25	0	30	-1	-1	-1	88.9402	-1	1466785800
1139	2016-06-25	0	40	-1	-1	-1	89.7167	-1	1466786400
1140	2016-06-25	0	50	-1	-1	-1	88.956	-1	1466787000
1141	2016-06-25	1	0	-1	-1	-1	89.4762	-1	1466787600
1142	2016-06-25	1	10	-1	-1	-1	89.6703	-1	1466788200
1143	2016-06-25	1	20	-1	-1	-1	89.7436	-1	1466788800
1144	2016-06-25	1	30	-1	-1	-1	89.906	-1	1466789400
1145	2016-06-25	1	40	-1	-1	-1	90.4969	-1	1466790000
1146	2016-06-25	1	50	-1	-1	-1	90.7033	-1	1466790600
1147	2016-06-25	2	0	-1	-1	-1	91.315	-1	1466791200
1148	2016-06-25	2	10	-1	-1	-1	91.2393	-1	1466791800
1149	2016-06-25	2	20	-1	-1	-1	91.5629	-1	1466792400
1150	2016-06-25	2	30	-1	-1	-1	91.5934	-1	1466793000
1151	2016-06-25	2	40	-1	-1	-1	91.6068	-1	1466793600
1152	2016-06-25	2	50	-1	-1	-1	91.7314	-1	1466794200
1153	2016-06-25	3	0	-1	-1	-1	92.2027	-1	1466794800
1154	2016-06-25	3	10	-1	-1	-1	92.2552	-1	1466795400
1155	2016-06-25	3	20	-1	-1	-1	88.7546	-1	1466796000
1156	2016-06-25	3	30	-1	-1	-1	89.5861	-1	1466796600
1157	2016-06-25	3	40	-1	-1	-1	89.6313	-1	1466797200
1158	2016-06-25	3	50	-1	-1	-1	89.9353	-1	1466797800
1159	2016-06-25	4	0	-1	-1	-1	90.6691	-1	1466798400
1160	2016-06-25	4	10	-1	-1	-1	91.6166	-1	1466799000
1161	2016-06-25	4	20	-1	-1	-1	92.0672	-1	1466799600
1162	2016-06-25	4	30	-1	-1	-1	92.9255	-1	1466800200
1163	2016-06-25	4	40	-1	-1	-1	76.49	-1	1466800800
1164	2016-06-25	4	50	-1	-1	-1	8.1823	-1	1466801400
1165	2016-06-25	5	0	-1	-1	-1	8.22894	-1	1466802000
1166	2016-06-25	5	10	-1	-1	-1	8.28779	-1	1466802600
1167	2016-06-25	5	20	-1	-1	-1	8.32955	-1	1466803200
1168	2016-06-25	5	30	-1	-1	-1	8.4127	-1	1466803800
1169	2016-06-25	5	40	-1	-1	-1	8.42112	-1	1466804400
1170	2016-06-25	5	50	-1	-1	-1	69.9565	-1	1466805000
1171	2016-06-25	6	0	-1	-1	-1	93.3944	-1	1466805600
1172	2016-06-25	6	10	-1	-1	-1	92.9951	-1	1466806200
1173	2016-06-25	6	20	-1	-1	-1	93.2027	-1	1466806800
1174	2016-06-25	6	30	-1	-1	-1	8.158	-1	1466807400
1175	2016-06-25	6	40	-1	-1	-1	8.18498	-1	1466808000
1176	2016-06-25	6	50	-1	-1	-1	4.93248	-1	1466808600
1177	2016-06-25	7	0	-1	-1	-1	4.69426	-1	1466809200
1178	2016-06-25	7	10	-1	-1	-1	4.77155	-1	1466809800
1179	2016-06-25	7	20	-1	-1	-1	4.8348	-1	1466810400
1180	2016-06-25	7	30	-1	-1	-1	4.87692	-1	1466811000
1181	2016-06-25	7	40	-1	-1	-1	4.93541	-1	1466811600
1182	2016-06-25	7	50	-1	-1	-1	7.86044	-1	1466812200
1183	2016-06-25	8	0	-1	-1	-1	63.4518	-1	1466812800
1184	2016-06-25	8	10	-1	-1	-1	63.7509	-1	1466813400
1185	2016-06-25	8	20	-1	-1	-1	64.6593	-1	1466814000
1186	2016-06-25	8	30	-1	-1	-1	65.3516	-1	1466814600
1187	2016-06-25	8	40	-1	-1	-1	65.7009	-1	1466815200
1188	2016-06-25	8	50	-1	-1	-1	65.7875	-1	1466815800
1189	2016-06-25	9	0	-1	-1	-1	66.2637	-1	1466816400
1190	2016-06-25	9	10	-1	-1	-1	66.4823	-1	1466817000
1191	2016-06-25	9	20	-1	-1	-1	66.6093	-1	1466817600
1192	2016-06-25	9	30	-1	-1	-1	67.0806	-1	1466818200
1193	2016-06-25	9	40	-1	-1	-1	67.3407	-1	1466818800
1194	2016-06-25	9	50	-1	-1	-1	67.1746	-1	1466819400
1195	2016-06-25	10	0	-1	-1	-1	67.4957	-1	1466820000
1196	2016-06-25	10	10	-1	-1	-1	67.8462	-1	1466820600
1197	2016-06-25	10	20	-1	-1	-1	68.1734	-1	1466821200
1198	2016-06-25	10	30	-1	-1	-1	67.8694	-1	1466821800
1199	2016-06-25	10	40	-1	-1	-1	67.9768	-1	1466822400
1200	2016-06-25	10	50	-1	-1	-1	68.2686	-1	1466823000
1201	2016-06-25	11	0	-1	-1	-1	18.2426	-1	1466823600
1202	2016-06-25	11	10	-1	-1	-1	5.66923	-1	1466824200
1203	2016-06-25	11	20	-1	-1	-1	5.71136	-1	1466824800
1204	2016-06-25	11	30	-1	-1	-1	5.75653	-1	1466825400
1205	2016-06-25	11	40	-1	-1	-1	5.81368	-1	1466826000
1206	2016-06-25	11	50	-1	-1	-1	5.85299	-1	1466826600
1207	2016-06-25	12	0	-1	-1	-1	5.90672	-1	1466827200
1208	2016-06-25	12	10	-1	-1	-1	5.96142	-1	1466827800
1209	2016-06-25	12	20	-1	-1	-1	6.0127	-1	1466828400
1210	2016-06-25	12	30	-1	-1	-1	6.04725	-1	1466829000
1211	2016-06-25	12	40	-1	-1	-1	6.10916	-1	1466829600
1212	2016-06-25	12	50	-1	-1	-1	6.14042	-1	1466830200
1213	2016-06-25	13	0	-1	-1	-1	6.17705	-1	1466830800
1214	2016-06-25	13	10	-1	-1	-1	6.21844	-1	1466831400
1215	2016-06-25	13	20	-1	-1	-1	57.8919	-1	1466832000
1216	2016-06-25	13	30	-1	-1	-1	75.3492	-1	1466832600
1217	2016-06-25	13	40	-1	-1	-1	75.7546	-1	1466833200
1218	2016-06-25	13	50	-1	-1	-1	76.4164	-1	1466833800
1219	2016-06-25	14	0	-1	-1	-1	76.8217	-1	1466834400
1220	2016-06-25	14	10	-1	-1	-1	76.9414	-1	1466835000
1221	2016-06-25	14	20	-1	-1	-1	77.442	-1	1466835600
1222	2016-06-25	14	30	-1	-1	-1	77.8498	-1	1466836200
1223	2016-06-25	14	40	-1	-1	-1	78.011	-1	1466836800
1224	2016-06-25	14	50	-1	-1	-1	78.5385	-1	1466837400
1225	2016-06-25	15	0	-1	-1	-1	78.9719	-1	1466838000
1226	2016-06-25	15	10	-1	-1	-1	79.5372	-1	1466838600
1227	2016-06-25	15	20	-1	-1	-1	79.7985	-1	1466839200
1228	2016-06-25	15	30	-1	-1	-1	80.4408	-1	1466839800
1229	2016-06-25	15	40	-1	-1	-1	73.6966	-1	1466840400
1230	2016-06-25	15	50	-1	-1	-1	71.833	-1	1466841000
1231	2016-06-25	16	0	-1	-1	-1	6.92027	-1	1466841600
1232	2016-06-25	16	10	-1	-1	-1	6.98571	-1	1466842200
1233	2016-06-25	16	20	-1	-1	-1	7.02479	-1	1466842800
1234	2016-06-25	16	30	-1	-1	-1	7.09182	-1	1466843400
1235	2016-06-25	16	40	-1	-1	-1	7.13565	-1	1466844000
1236	2016-06-25	16	50	-1	-1	-1	7.08694	-1	1466844600
1237	2016-06-25	17	0	-1	-1	-1	7.12784	-1	1466845200
1238	2016-06-25	17	10	-1	-1	-1	7.01526	-1	1466845800
1239	2016-06-25	17	20	-1	-1	-1	7.03773	-1	1466846400
1240	2016-06-25	17	30	-1	-1	-1	7.03248	-1	1466847000
1241	2016-06-25	17	40	-1	-1	-1	7.15641	-1	1466847600
1242	2016-06-25	17	50	-1	-1	-1	79.5714	-1	1466848200
1243	2016-06-25	18	0	-1	-1	-1	80.3932	-1	1466848800
1244	2016-06-25	18	10	-1	-1	-1	53.2883	-1	1466849400
1245	2016-06-25	18	20	-1	-1	-1	10.6136	-1	1466850000
1246	2016-06-25	18	30	-1	-1	-1	6.97863	-1	1466850600
1247	2016-06-25	18	40	-1	-1	-1	7.0083	-1	1466851200
1248	2016-06-25	18	50	-1	-1	-1	7.08193	-1	1466851800
1249	2016-06-25	19	0	-1	-1	-1	7.14982	-1	1466852400
1250	2016-06-25	19	10	-1	-1	-1	7.21172	-1	1466853000
1251	2016-06-25	19	20	-1	-1	-1	7.28291	-1	1466853600
1252	2016-06-25	19	30	-1	-1	-1	7.33651	-1	1466854200
1253	2016-06-25	19	40	-1	-1	-1	7.40061	-1	1466854800
1254	2016-06-25	19	50	-1	-1	-1	7.44164	-1	1466855400
1255	2016-06-25	20	0	-1	-1	-1	53.5484	-1	1466856000
1256	2016-06-25	20	10	-1	-1	-1	88.0769	-1	1466856600
1257	2016-06-25	20	20	-1	-1	-1	88.8852	-1	1466857200
1258	2016-06-25	20	30	-1	-1	-1	89.3028	-1	1466857800
1259	2016-06-25	20	40	-1	-1	-1	89.7021	-1	1466858400
1260	2016-06-25	20	50	-1	-1	-1	90.2479	-1	1466859000
1261	2016-06-25	21	0	-1	-1	-1	90.757	-1	1466859600
1262	2016-06-25	21	10	-1	-1	-1	91.4799	-1	1466860200
1263	2016-06-25	21	20	-1	-1	-1	92.0672	-1	1466860800
1264	2016-06-25	21	30	-1	-1	-1	92.4396	-1	1466861400
1265	2016-06-25	21	40	-1	-1	-1	93.0208	-1	1466862000
1266	2016-06-25	21	50	-1	-1	-1	89.315	-1	1466862600
1267	2016-06-25	22	0	-1	-1	-1	93.1136	-1	1466863200
1268	2016-06-25	22	10	-1	-1	-1	33.7862	-1	1466863800
1269	2016-06-25	22	20	-1	-1	-1	8.18571	-1	1466864400
1270	2016-06-25	22	30	-1	-1	-1	8.22894	-1	1466865000
1271	2016-06-25	22	40	-1	-1	-1	8.29377	-1	1466865600
1272	2016-06-25	22	50	-1	-1	-1	8.35763	-1	1466866200
1273	2016-06-25	23	0	-1	-1	-1	8.42222	-1	1466866800
1274	2016-06-25	23	10	-1	-1	-1	8.49585	-1	1466867400
1275	2016-06-25	23	20	-1	-1	-1	8.48498	-1	1466868000
1276	2016-06-25	23	30	-1	-1	-1	8.5149	-1	1466868600
1277	2016-06-25	23	40	-1	-1	-1	8.60391	-1	1466869200
1278	2016-08-23	0	0	-1	-1	-1	18.7497	-1	1471881600
1279	2016-08-23	0	10	-1	-1	-1	18.7497	-1	1471882200
1280	2016-08-23	0	20	-1	-1	-1	18.7497	-1	1471882800
1281	2016-08-23	0	30	-1	-1	-1	18.7497	-1	1471883400
1282	2016-08-23	0	40	-1	-1	-1	18.7497	-1	1471884000
1283	2016-08-23	0	50	-1	-1	-1	18.7497	-1	1471884600
1284	2016-08-23	1	0	-1	-1	-1	18.7497	-1	1471885200
1285	2016-08-23	1	10	-1	-1	-1	18.7497	-1	1471885800
1286	2016-08-23	1	20	-1	-1	-1	18.7497	-1	1471886400
1287	2016-08-23	1	30	-1	-1	-1	18.7497	-1	1471887000
1288	2016-08-23	1	40	-1	-1	-1	18.7497	-1	1471887600
1289	2016-08-23	1	50	-1	-1	-1	18.7497	-1	1471888200
1290	2016-08-23	2	0	-1	-1	-1	18.7497	-1	1471888800
1291	2016-08-23	2	10	-1	-1	-1	18.7497	-1	1471889400
1292	2016-08-23	2	20	-1	-1	-1	18.7497	-1	1471890000
1293	2016-08-23	2	30	-1	-1	-1	18.7497	-1	1471890600
1294	2016-08-23	2	40	-1	-1	-1	18.7497	-1	1471891200
1295	2016-08-23	2	50	-1	-1	-1	18.7497	-1	1471891800
1296	2016-08-23	3	0	-1	-1	-1	18.7497	-1	1471892400
1297	2016-08-23	3	10	-1	-1	-1	18.7497	-1	1471893000
1298	2016-08-23	3	20	-1	-1	-1	18.7497	-1	1471893600
1299	2016-08-23	3	30	-1	-1	-1	18.7497	-1	1471894200
1300	2016-08-23	3	40	-1	-1	-1	18.7497	-1	1471894800
1301	2016-08-23	3	50	-1	-1	-1	18.7497	-1	1471895400
1302	2016-08-23	4	0	-1	-1	-1	18.7497	-1	1471896000
1303	2016-08-23	4	10	-1	-1	-1	18.7497	-1	1471896600
1304	2016-08-23	4	20	-1	-1	-1	18.7497	-1	1471897200
1305	2016-08-23	4	30	-1	-1	-1	18.7497	-1	1471897800
1306	2016-08-23	4	40	-1	-1	-1	18.7497	-1	1471898400
1307	2016-08-23	4	50	-1	-1	-1	18.7497	-1	1471899000
1308	2016-08-23	5	0	-1	-1	-1	18.7497	-1	1471899600
1309	2016-08-23	5	10	-1	-1	-1	18.7497	-1	1471900200
1310	2016-08-23	5	20	-1	-1	-1	18.7497	-1	1471900800
1311	2016-08-23	5	30	-1	-1	-1	18.7497	-1	1471901400
1312	2016-08-23	5	40	-1	-1	-1	18.7497	-1	1471902000
1313	2016-08-23	5	50	-1	-1	-1	18.7497	-1	1471902600
1314	2016-08-23	6	0	-1	-1	-1	18.7497	-1	1471903200
1315	2016-08-23	6	10	-1	-1	-1	18.7497	-1	1471903800
1316	2016-08-23	6	20	-1	-1	-1	18.7497	-1	1471904400
1317	2016-08-23	6	30	-1	-1	-1	18.7497	-1	1471905000
1318	2016-08-23	6	40	-1	-1	-1	18.7497	-1	1471905600
1319	2016-08-23	6	50	-1	-1	-1	18.7497	-1	1471906200
1320	2016-08-23	7	0	-1	-1	-1	18.7497	-1	1471906800
1321	2016-08-23	7	10	-1	-1	-1	18.7497	-1	1471907400
1322	2016-08-23	7	20	-1	-1	-1	18.7497	-1	1471908000
1323	2016-08-23	7	30	-1	-1	-1	18.7497	-1	1471908600
1324	2016-08-23	7	40	-1	-1	-1	18.7497	-1	1471909200
1325	2016-08-23	7	50	-1	-1	-1	18.7497	-1	1471909800
1326	2016-08-23	8	0	-1	-1	-1	18.7497	-1	1471910400
1327	2016-08-23	8	10	-1	-1	-1	18.7497	-1	1471911000
1328	2016-08-23	8	20	-1	-1	-1	18.7497	-1	1471911600
1329	2016-08-23	8	30	-1	-1	-1	18.7497	-1	1471912200
1330	2016-08-23	8	40	-1	-1	-1	18.7497	-1	1471912800
1331	2016-08-23	8	50	-1	-1	-1	18.7497	-1	1471913400
1332	2016-08-23	9	0	-1	-1	-1	18.7497	-1	1471914000
1333	2016-08-23	9	10	-1	-1	-1	18.7497	-1	1471914600
1334	2016-08-23	9	20	-1	-1	-1	18.7497	-1	1471915200
1335	2016-08-23	9	30	-1	-1	-1	18.7497	-1	1471915800
1336	2016-08-23	9	40	-1	-1	-1	18.7497	-1	1471916400
1337	2016-08-23	9	50	-1	-1	-1	18.7497	-1	1471917000
1338	2016-08-23	10	0	-1	-1	-1	18.7497	-1	1471917600
1339	2016-08-23	10	10	-1	-1	-1	18.7497	-1	1471918200
1340	2016-08-23	10	20	-1	-1	-1	18.7497	-1	1471918800
1341	2016-08-23	10	30	-1	-1	-1	18.7497	-1	1471919400
1342	2016-08-23	10	40	-1	-1	-1	18.7497	-1	1471920000
1343	2016-08-23	10	50	-1	-1	-1	18.7497	-1	1471920600
1344	2016-08-23	11	0	-1	-1	-1	18.7497	-1	1471921200
1345	2016-08-23	11	10	-1	-1	-1	18.7497	-1	1471921800
1346	2016-08-23	11	20	-1	-1	-1	18.7497	-1	1471922400
1347	2016-08-23	11	30	-1	-1	-1	18.7497	-1	1471923000
1348	2016-08-23	11	40	-1	-1	-1	18.7497	-1	1471923600
1349	2016-08-23	11	50	-1	-1	-1	18.7497	-1	1471924200
1350	2016-08-23	12	0	-1	-1	-1	18.7497	-1	1471924800
1351	2016-08-23	12	10	-1	-1	-1	18.7497	-1	1471925400
1352	2016-08-23	12	20	-1	-1	-1	18.7497	-1	1471926000
1353	2016-08-23	12	30	-1	-1	-1	18.7497	-1	1471926600
1354	2016-08-23	12	40	-1	-1	-1	18.7497	-1	1471927200
1355	2016-08-23	12	50	-1	-1	-1	18.7497	-1	1471927800
1356	2016-08-23	13	0	-1	-1	-1	18.7497	-1	1471928400
1357	2016-08-23	13	10	-1	-1	-1	18.7497	-1	1471929000
1358	2016-08-23	13	20	-1	-1	-1	18.7497	-1	1471929600
1359	2016-08-23	13	30	-1	-1	-1	18.7497	-1	1471930200
1360	2016-08-23	13	40	-1	-1	-1	18.7497	-1	1471930800
1361	2016-08-23	13	50	-1	-1	-1	18.7497	-1	1471931400
1362	2016-08-23	14	0	-1	-1	-1	18.7497	-1	1471932000
1363	2016-08-23	14	10	-1	-1	-1	18.7497	-1	1471932600
1364	2016-08-23	14	20	-1	-1	-1	18.7497	-1	1471933200
1365	2016-08-23	14	30	-1	-1	-1	18.7497	-1	1471933800
1366	2016-08-23	14	40	-1	-1	-1	18.7497	-1	1471934400
1367	2016-08-23	14	50	-1	-1	-1	18.7497	-1	1471935000
1368	2016-08-23	15	0	-1	-1	-1	18.7497	-1	1471935600
1369	2016-08-23	15	10	-1	-1	-1	18.7497	-1	1471936200
1370	2016-08-23	15	20	-1	-1	-1	18.7497	-1	1471936800
1371	2016-08-23	15	30	-1	-1	-1	18.7497	-1	1471937400
1372	2016-08-23	15	40	-1	-1	-1	18.7497	-1	1471938000
1373	2016-08-23	15	50	-1	-1	-1	18.7497	-1	1471938600
1374	2016-08-23	16	0	-1	-1	-1	18.7497	-1	1471939200
1375	2016-08-23	16	10	-1	-1	-1	18.7497	-1	1471939800
1376	2016-08-23	16	20	-1	-1	-1	18.7497	-1	1471940400
1377	2016-08-23	16	30	-1	-1	-1	18.7497	-1	1471941000
1378	2016-08-23	16	40	-1	-1	-1	18.7497	-1	1471941600
1379	2016-08-23	16	50	-1	-1	-1	18.7497	-1	1471942200
1380	2016-08-23	17	0	-1	-1	-1	18.7497	-1	1471942800
1381	2016-08-23	17	10	-1	-1	-1	18.7497	-1	1471943400
1382	2016-08-23	17	20	-1	-1	-1	18.7497	-1	1471944000
1383	2016-08-23	17	30	-1	-1	-1	18.7497	-1	1471944600
1384	2016-08-23	17	40	-1	-1	-1	18.7497	-1	1471945200
1385	2016-08-23	17	50	-1	-1	-1	18.7497	-1	1471945800
1386	2016-08-23	18	0	-1	-1	-1	18.7497	-1	1471946400
1387	2016-08-23	18	10	-1	-1	-1	18.7497	-1	1471947000
1388	2016-08-23	18	20	-1	-1	-1	18.7497	-1	1471947600
1389	2016-08-23	18	30	-1	-1	-1	18.7497	-1	1471948200
1390	2016-08-23	18	40	-1	-1	-1	18.7497	-1	1471948800
1391	2016-08-23	18	50	-1	-1	-1	18.7497	-1	1471949400
1392	2016-08-23	19	0	-1	-1	-1	18.7497	-1	1471950000
1393	2016-08-23	19	10	-1	-1	-1	18.7497	-1	1471950600
1394	2016-08-23	19	20	-1	-1	-1	18.7497	-1	1471951200
1395	2016-08-23	19	30	-1	-1	-1	18.7497	-1	1471951800
1396	2016-08-23	19	40	-1	-1	-1	18.7497	-1	1471952400
1397	2016-08-23	19	50	-1	-1	-1	18.7497	-1	1471953000
1398	2016-08-23	20	0	-1	-1	-1	18.7497	-1	1471953600
1399	2016-08-23	20	10	-1	-1	-1	18.7497	-1	1471954200
1400	2016-08-23	20	20	-1	-1	-1	18.7497	-1	1471954800
1401	2016-08-23	20	30	-1	-1	-1	18.7497	-1	1471955400
1402	2016-08-23	20	40	-1	-1	-1	18.7497	-1	1471956000
1403	2016-08-23	20	50	-1	-1	-1	18.7497	-1	1471956600
1404	2016-08-23	21	0	-1	-1	-1	18.7497	-1	1471957200
1405	2016-08-23	21	10	-1	-1	-1	18.7497	-1	1471957800
1406	2016-08-23	21	20	-1	-1	-1	18.7497	-1	1471958400
1407	2016-08-23	21	30	-1	-1	-1	18.7497	-1	1471959000
1408	2016-08-23	21	40	-1	-1	-1	18.7497	-1	1471959600
1409	2016-08-23	21	50	-1	-1	-1	18.7497	-1	1471960200
1410	2016-08-23	22	0	-1	-1	-1	18.7497	-1	1471960800
1411	2016-08-23	22	10	-1	-1	-1	18.7497	-1	1471961400
1412	2016-08-23	22	20	-1	-1	-1	18.7497	-1	1471962000
1413	2016-08-23	22	30	-1	-1	-1	18.7497	-1	1471962600
1414	2016-08-23	22	40	-1	-1	-1	18.7497	-1	1471963200
1415	2016-08-23	22	50	-1	-1	-1	18.7497	-1	1471963800
1416	2016-08-23	23	0	-1	-1	-1	18.7497	-1	1471964400
1417	2016-08-23	23	10	-1	-1	-1	18.7497	-1	1471965000
1418	2016-08-23	23	20	-1	-1	-1	18.7497	-1	1471965600
1419	2016-08-23	23	30	-1	-1	-1	18.7497	-1	1471966200
1420	2016-08-23	23	40	-1	-1	-1	18.7497	-1	1471966800
1421	2016-09-28	0	0	-1	-1	-1	-1	6.802	1474992000
1422	2016-09-28	0	10	-1	-1	-1	-1	6.81	1474992600
1423	2016-09-28	0	20	-1	-1	-1	-1	6.815	1474993200
1424	2016-09-28	0	30	-1	-1	-1	-1	6.822	1474993800
1425	2016-09-28	0	40	-1	-1	-1	-1	6.815	1474994400
1426	2016-09-28	0	50	-1	-1	-1	-1	6.824	1474995000
1427	2016-09-28	1	0	-1	-1	-1	-1	6.813	1474995600
1428	2016-09-28	1	10	-1	-1	-1	-1	6.811	1474996200
1429	2016-09-28	1	20	-1	-1	-1	-1	6.802	1474996800
1430	2016-09-28	1	30	-1	-1	-1	-1	6.796	1474997400
1431	2016-09-28	1	40	-1	-1	-1	-1	6.792	1474998000
1432	2016-09-28	1	50	-1	-1	-1	-1	6.787	1474998600
1433	2016-09-28	2	0	-1	-1	-1	-1	6.784	1474999200
1434	2016-09-28	2	10	-1	-1	-1	-1	6.781	1474999800
1435	2016-09-28	2	20	-1	-1	-1	-1	6.76	1475000400
1436	2016-09-28	2	30	-1	-1	-1	-1	6.757	1475001000
1437	2016-09-28	2	40	-1	-1	-1	-1	6.729	1475001600
1438	2016-09-28	2	50	-1	-1	-1	-1	6.721	1475002200
1439	2016-09-28	3	0	-1	-1	-1	-1	6.707	1475002800
1440	2016-09-28	3	10	-1	-1	-1	-1	6.684	1475003400
1441	2016-09-28	3	20	-1	-1	-1	-1	6.69	1475004000
1442	2016-09-28	3	30	-1	-1	-1	-1	6.665	1475004600
1443	2016-09-28	3	40	-1	-1	-1	-1	6.665	1475005200
1444	2016-09-28	3	50	-1	-1	-1	-1	6.661	1475005800
1445	2016-09-28	4	0	-1	-1	-1	-1	6.652	1475006400
1446	2016-09-28	4	10	-1	-1	-1	-1	6.649	1475007000
1447	2016-09-28	4	20	-1	-1	-1	-1	6.626	1475007600
1448	2016-09-28	4	30	-1	-1	-1	-1	6.596	1475008200
1449	2016-09-28	4	40	-1	-1	-1	-1	6.577	1475008800
1450	2016-09-28	4	50	-1	-1	-1	-1	6.529	1475009400
1451	2016-09-28	5	0	-1	-1	-1	-1	6.502	1475010000
1452	2016-09-28	5	10	-1	-1	-1	-1	6.465	1475010600
1453	2016-09-28	5	20	-1	-1	-1	-1	6.422	1475011200
1454	2016-09-28	5	30	-1	-1	-1	-1	6.387	1475011800
1455	2016-09-28	5	40	-1	-1	-1	-1	6.337	1475012400
1456	2016-09-28	5	50	-1	-1	-1	-1	6.302	1475013000
1457	2016-09-28	6	0	-1	-1	-1	-1	6.262	1475013600
1458	2016-09-28	6	10	-1	-1	-1	-1	6.225	1475014200
1459	2016-09-28	6	20	-1	-1	-1	-1	6.189	1475014800
1460	2016-09-28	6	30	-1	-1	-1	-1	6.163	1475015400
1461	2016-09-28	6	40	-1	-1	-1	-1	6.134	1475016000
1462	2016-09-28	6	50	-1	-1	-1	-1	6.108	1475016600
1463	2016-09-28	7	0	-1	-1	-1	-1	6.092	1475017200
1464	2016-09-28	7	10	-1	-1	-1	-1	6.078	1475017800
1465	2016-09-28	7	20	-1	-1	-1	-1	6.062	1475018400
1466	2016-09-28	7	30	-1	-1	-1	-1	6.058	1475019000
1467	2016-09-28	7	40	-1	-1	-1	-1	6.041	1475019600
1468	2016-09-28	7	50	-1	-1	-1	-1	6.05	1475020200
1469	2016-09-28	8	0	-1	-1	-1	-1	6.041	1475020800
1470	2016-09-28	8	10	-1	-1	-1	-1	6.042	1475021400
1471	2016-09-28	8	30	-1	-1	-1	-1	6.041	1475022600
1472	2016-09-28	8	40	-1	-1	-1	-1	6.04	1475023200
1473	2016-09-28	8	50	-1	-1	-1	-1	6.047	1475023800
1474	2016-09-28	9	0	-1	-1	-1	-1	6.047	1475024400
1475	2016-09-28	9	10	-1	-1	-1	-1	6.056	1475025000
1476	2016-09-28	9	20	-1	-1	-1	-1	6.069	1475025600
1477	2016-09-28	9	30	-1	-1	-1	-1	6.081	1475026200
1478	2016-09-28	9	40	-1	-1	-1	-1	6.104	1475026800
1479	2016-09-28	9	50	-1	-1	-1	-1	6.118	1475027400
1480	2016-09-28	10	0	-1	-1	-1	-1	6.128	1475028000
1481	2016-09-28	10	10	-1	-1	-1	-1	6.152	1475028600
1482	2016-09-28	10	20	-1	-1	-1	-1	6.17	1475029200
1483	2016-09-28	10	30	-1	-1	-1	-1	6.192	1475029800
1484	2016-09-28	10	40	-1	-1	-1	-1	6.212	1475030400
1485	2016-09-28	10	50	-1	-1	-1	-1	6.239	1475031000
1486	2016-09-28	11	0	-1	-1	-1	-1	6.263	1475031600
1487	2016-09-28	11	10	-1	-1	-1	-1	6.298	1475032200
1488	2016-09-28	11	20	-1	-1	-1	-1	6.334	1475032800
1489	2016-09-28	11	30	-1	-1	-1	-1	6.372	1475033400
1490	2016-09-28	11	40	-1	-1	-1	-1	6.405	1475034000
1491	2016-09-28	11	50	-1	-1	-1	-1	6.444	1475034600
1492	2016-09-28	12	0	-1	-1	-1	-1	6.477	1475035200
1493	2016-09-28	12	10	-1	-1	-1	-1	6.517	1475035800
1494	2016-09-28	12	20	-1	-1	-1	-1	6.556	1475036400
1495	2016-09-28	12	50	-1	-1	-1	-1	6.584	1475038200
1496	2016-09-28	13	0	-1	-1	-1	-1	6.594	1475038800
1497	2016-09-28	13	10	-1	-1	-1	-1	6.605	1475039400
1498	2016-09-28	13	20	-1	-1	-1	-1	6.608	1475040000
1499	2016-09-28	13	30	-1	-1	-1	-1	6.623	1475040600
1500	2016-09-28	13	40	-1	-1	-1	-1	6.629	1475041200
1501	2016-09-28	13	50	-1	-1	-1	-1	6.634	1475041800
1502	2016-09-28	14	0	-1	-1	-1	-1	6.629	1475042400
1503	2016-09-28	14	10	-1	-1	-1	-1	6.628	1475043000
1504	2016-09-28	14	20	-1	-1	-1	-1	6.636	1475043600
1505	2016-09-28	14	30	-1	-1	-1	-1	6.626	1475044200
1506	2016-09-28	14	40	-1	-1	-1	-1	6.631	1475044800
1507	2016-09-28	14	50	-1	-1	-1	-1	6.644	1475045400
1508	2016-09-28	15	0	-1	-1	-1	-1	6.656	1475046000
1509	2016-09-28	15	10	-1	-1	-1	-1	6.66	1475046600
1510	2016-09-28	15	20	-1	-1	-1	-1	6.673	1475047200
1511	2016-09-28	15	30	-1	-1	-1	-1	6.686	1475047800
1512	2016-09-28	15	40	-1	-1	-1	-1	6.703	1475048400
1513	2016-09-28	15	50	-1	-1	-1	-1	6.709	1475049000
1514	2016-09-28	16	0	-1	-1	-1	-1	6.71	1475049600
1515	2016-09-28	16	10	-1	-1	-1	-1	6.701	1475050200
1516	2016-09-28	16	20	-1	-1	-1	-1	6.688	1475050800
1517	2016-09-28	16	30	-1	-1	-1	-1	6.682	1475051400
1518	2016-09-28	16	40	-1	-1	-1	-1	6.666	1475052000
1519	2016-09-28	16	50	-1	-1	-1	-1	6.649	1475052600
1520	2016-09-28	17	0	-1	-1	-1	-1	6.625	1475053200
1521	2016-09-28	17	10	-1	-1	-1	-1	6.599	1475053800
1522	2016-09-28	17	20	-1	-1	-1	-1	6.565	1475054400
1523	2016-09-28	17	30	-1	-1	-1	-1	6.542	1475055000
1524	2016-09-28	17	40	-1	-1	-1	-1	6.515	1475055600
1525	2016-09-28	17	50	-1	-1	-1	-1	6.488	1475056200
1526	2016-09-28	18	0	-1	-1	-1	-1	6.465	1475056800
1527	2016-09-28	18	10	-1	-1	-1	-1	6.437	1475057400
1528	2016-09-28	18	20	-1	-1	-1	-1	6.406	1475058000
1529	2016-09-28	18	30	-1	-1	-1	-1	6.382	1475058600
1530	2016-09-28	18	40	-1	-1	-1	-1	6.354	1475059200
1531	2016-09-28	18	50	-1	-1	-1	-1	6.333	1475059800
1532	2016-09-28	19	0	-1	-1	-1	-1	6.314	1475060400
1533	2016-09-28	19	10	-1	-1	-1	-1	6.295	1475061000
1534	2016-09-28	19	20	-1	-1	-1	-1	6.287	1475061600
1535	2016-09-28	19	30	-1	-1	-1	-1	6.277	1475062200
1536	2016-09-28	19	40	-1	-1	-1	-1	6.268	1475062800
1537	2016-09-28	19	50	-1	-1	-1	-1	6.263	1475063400
1538	2016-09-28	20	0	-1	-1	-1	-1	6.26	1475064000
1539	2016-09-28	20	10	-1	-1	-1	-1	6.256	1475064600
1540	2016-09-28	20	20	-1	-1	-1	-1	6.26	1475065200
1541	2016-09-28	20	30	-1	-1	-1	-1	6.256	1475065800
1542	2016-09-28	20	40	-1	-1	-1	-1	6.263	1475066400
1543	2016-09-28	20	50	-1	-1	-1	-1	6.266	1475067000
1544	2016-09-28	21	0	-1	-1	-1	-1	6.269	1475067600
1545	2016-09-28	21	10	-1	-1	-1	-1	6.279	1475068200
1546	2016-09-28	21	20	-1	-1	-1	-1	6.285	1475068800
1547	2016-09-28	21	30	-1	-1	-1	-1	6.289	1475069400
1548	2016-09-28	21	40	-1	-1	-1	-1	6.295	1475070000
1549	2016-09-28	21	50	-1	-1	-1	-1	6.303	1475070600
1550	2016-09-28	22	0	-1	-1	-1	-1	6.308	1475071200
1551	2016-09-28	22	10	-1	-1	-1	-1	6.321	1475071800
1552	2016-09-28	22	20	-1	-1	-1	-1	6.333	1475072400
1553	2016-09-28	22	30	-1	-1	-1	-1	6.358	1475073000
1554	2016-09-28	22	40	-1	-1	-1	-1	6.383	1475073600
1555	2016-09-28	22	50	-1	-1	-1	-1	6.402	1475074200
1556	2016-09-28	23	0	-1	-1	-1	-1	6.426	1475074800
1557	2016-09-28	23	10	-1	-1	-1	-1	6.446	1475075400
1558	2016-09-28	23	20	-1	-1	-1	-1	6.476	1475076000
1559	2016-09-28	23	30	-1	-1	-1	-1	6.501	1475076600
1560	2016-09-28	23	40	-1	-1	-1	-1	6.527	1475077200
1561	2016-09-28	23	50	-1	-1	-1	-1	6.545	1475077800
1562	2016-10-28	0	0	-1	-1	-1	1.86	-1	1477584000
1563	2016-10-28	0	10	-1	-1	-1	1.86	-1	1477584600
1564	2016-10-28	0	20	-1	-1	-1	1.86	-1	1477585200
1565	2016-10-28	0	30	-1	-1	-1	1.86	-1	1477585800
1566	2016-10-28	0	40	-1	-1	-1	1.86	-1	1477586400
1567	2016-10-28	0	50	-1	-1	-1	1.86	-1	1477587000
1568	2016-10-28	1	0	-1	-1	-1	1.86	-1	1477587600
1569	2016-10-28	1	10	-1	-1	-1	1.86	-1	1477588200
1570	2016-10-28	1	20	-1	-1	-1	1.86	-1	1477588800
1571	2016-10-28	1	30	-1	-1	-1	1.86	-1	1477589400
1572	2016-10-28	1	40	-1	-1	-1	1.86	-1	1477590000
1573	2016-10-28	1	50	-1	-1	-1	1.86	-1	1477590600
1574	2016-10-28	2	0	-1	-1	-1	1.86	-1	1477591200
1575	2016-10-28	2	10	-1	-1	-1	1.86	-1	1477591800
1576	2016-10-28	2	20	-1	-1	-1	1.86	-1	1477592400
1577	2016-10-28	2	30	-1	-1	-1	1.86	-1	1477593000
1578	2016-10-28	2	40	-1	-1	-1	1.86	-1	1477593600
1579	2016-10-28	2	50	-1	-1	-1	1.86	-1	1477594200
1580	2016-10-28	3	0	-1	-1	-1	1.86	-1	1477594800
1581	2016-10-28	3	10	-1	-1	-1	1.86	-1	1477595400
1582	2016-10-28	3	20	-1	-1	-1	1.86	-1	1477596000
1583	2016-10-28	3	30	-1	-1	-1	1.86	-1	1477596600
1584	2016-10-28	3	40	-1	-1	-1	1.86	-1	1477597200
1585	2016-10-28	3	50	-1	-1	-1	1.86	-1	1477597800
1586	2016-10-28	4	0	-1	-1	-1	1.86	-1	1477598400
1587	2016-10-28	4	10	-1	-1	-1	1.86	-1	1477599000
1588	2016-10-28	4	20	-1	-1	-1	1.86	-1	1477599600
1589	2016-10-28	4	30	-1	-1	-1	1.86	-1	1477600200
1590	2016-10-28	4	40	-1	-1	-1	1.86	-1	1477600800
1591	2016-10-28	4	50	-1	-1	-1	1.86	-1	1477601400
1592	2016-10-28	5	0	-1	-1	-1	1.86	-1	1477602000
1593	2016-10-28	5	10	-1	-1	-1	1.86	-1	1477602600
1594	2016-10-28	5	20	-1	-1	-1	1.86	-1	1477603200
1595	2016-10-28	5	30	-1	-1	-1	1.86	-1	1477603800
1596	2016-10-28	5	40	-1	-1	-1	1.86	-1	1477604400
1597	2016-10-28	5	50	-1	-1	-1	1.86	-1	1477605000
1598	2016-10-28	6	0	-1	-1	-1	1.86	-1	1477605600
1599	2016-10-28	6	10	-1	-1	-1	1.86	-1	1477606200
1600	2016-10-28	6	20	-1	-1	-1	1.86	-1	1477606800
1601	2016-10-28	6	30	-1	-1	-1	1.86	-1	1477607400
1602	2016-10-28	6	40	-1	-1	-1	1.86	-1	1477608000
1603	2016-10-28	6	50	-1	-1	-1	1.86	-1	1477608600
1604	2016-10-28	7	0	-1	-1	-1	1.86	-1	1477609200
1605	2016-10-28	7	10	-1	-1	-1	1.86	-1	1477609800
1606	2016-10-28	7	20	-1	-1	-1	1.86	-1	1477610400
1607	2016-10-28	7	30	-1	-1	-1	1.86	-1	1477611000
1608	2016-10-28	7	40	-1	-1	-1	1.86	-1	1477611600
1609	2016-10-28	7	50	-1	-1	-1	1.86	-1	1477612200
1610	2016-10-28	8	0	-1	-1	-1	1.86	-1	1477612800
1611	2016-10-28	8	10	-1	-1	-1	1.86	-1	1477613400
1612	2016-10-28	8	20	-1	-1	-1	1.86	-1	1477614000
1613	2016-10-28	8	30	-1	-1	-1	1.86	-1	1477614600
1614	2016-10-28	8	40	-1	-1	-1	1.86	-1	1477615200
1615	2016-10-28	8	50	-1	-1	-1	1.86	-1	1477615800
1616	2016-10-28	9	0	-1	-1	-1	1.86	-1	1477616400
1617	2016-10-28	9	10	-1	-1	-1	1.86	-1	1477617000
1618	2016-10-28	9	20	-1	-1	-1	1.86	-1	1477617600
1619	2016-10-28	9	30	-1	-1	-1	1.86	-1	1477618200
1620	2016-10-28	9	40	-1	-1	-1	1.86	-1	1477618800
1621	2016-10-28	9	50	-1	-1	-1	1.86	-1	1477619400
1622	2016-10-28	10	0	-1	-1	-1	1.86	-1	1477620000
1623	2016-10-28	10	10	-1	-1	-1	1.86	-1	1477620600
1624	2016-10-28	10	20	-1	-1	-1	1.86	-1	1477621200
1625	2016-10-28	10	30	-1	-1	-1	1.86	-1	1477621800
1626	2016-10-28	10	40	-1	-1	-1	1.86	-1	1477622400
1627	2016-10-28	10	50	-1	-1	-1	1.86	-1	1477623000
1628	2016-10-28	11	0	-1	-1	-1	1.86	-1	1477623600
1629	2016-10-28	11	10	-1	-1	-1	1.86	-1	1477624200
1630	2016-10-28	11	20	-1	-1	-1	1.86	-1	1477624800
1631	2016-10-28	11	30	-1	-1	-1	1.86	-1	1477625400
1632	2016-10-28	11	50	-1	-1	-1	1.86	-1	1477626600
1633	2016-10-28	12	0	-1	-1	-1	1.86	-1	1477627200
1634	2016-10-28	12	10	-1	-1	-1	1.86	-1	1477627800
1635	2016-10-28	12	20	-1	-1	-1	1.86	-1	1477628400
1636	2016-10-28	12	30	-1	-1	-1	1.86	-1	1477629000
1637	2016-10-28	12	40	-1	-1	-1	1.86	-1	1477629600
1638	2016-10-28	12	50	-1	-1	-1	1.86	-1	1477630200
1639	2016-10-28	13	0	-1	-1	-1	1.86	-1	1477630800
1640	2016-10-28	13	10	-1	-1	-1	1.86	-1	1477631400
1641	2016-10-28	13	20	-1	-1	-1	1.86	-1	1477632000
1642	2016-10-28	13	30	-1	-1	-1	1.86	-1	1477632600
1643	2016-10-28	13	40	-1	-1	-1	1.86	-1	1477633200
1644	2016-10-28	13	50	-1	-1	-1	1.86	-1	1477633800
1645	2016-10-28	14	0	-1	-1	-1	1.86	-1	1477634400
1646	2016-10-28	14	10	-1	-1	-1	1.86	-1	1477635000
1647	2016-10-28	14	20	-1	-1	-1	1.86	-1	1477635600
1648	2016-10-28	14	30	-1	-1	-1	1.86	-1	1477636200
1649	2016-10-28	14	40	-1	-1	-1	1.86	-1	1477636800
1650	2016-10-28	14	50	-1	-1	-1	1.86	-1	1477637400
1651	2016-10-28	15	0	-1	-1	-1	1.86	-1	1477638000
1652	2016-10-28	15	10	-1	-1	-1	1.86	-1	1477638600
1653	2016-10-28	15	20	-1	-1	-1	1.86	-1	1477639200
1654	2016-10-28	15	30	-1	-1	-1	1.86	-1	1477639800
1655	2016-10-28	15	40	-1	-1	-1	1.86	-1	1477640400
1656	2016-10-28	15	50	-1	-1	-1	1.86	-1	1477641000
1657	2016-10-28	16	0	-1	-1	-1	1.86	-1	1477641600
1658	2016-10-28	16	10	-1	-1	-1	1.86	-1	1477642200
1659	2016-10-28	16	20	-1	-1	-1	1.86	-1	1477642800
1660	2016-10-28	16	30	-1	-1	-1	1.86	-1	1477643400
1661	2016-10-28	16	40	-1	-1	-1	1.86	-1	1477644000
1662	2016-10-28	16	50	-1	-1	-1	1.86	-1	1477644600
1663	2016-10-28	17	0	-1	-1	-1	1.86	-1	1477645200
1664	2016-10-28	17	10	-1	-1	-1	1.86	-1	1477645800
1665	2016-10-28	17	20	-1	-1	-1	1.86	-1	1477646400
1666	2016-10-28	17	30	-1	-1	-1	1.86	-1	1477647000
1667	2016-10-28	17	40	-1	-1	-1	1.86	-1	1477647600
1668	2016-10-28	17	50	-1	-1	-1	1.86	-1	1477648200
1669	2016-10-28	18	0	-1	-1	-1	1.86	-1	1477648800
1670	2016-10-28	18	10	-1	-1	-1	1.86	-1	1477649400
1671	2016-10-28	18	20	-1	-1	-1	1.86	-1	1477650000
1672	2016-10-28	18	30	-1	-1	-1	1.86	-1	1477650600
1673	2016-10-28	18	40	-1	-1	-1	1.86	-1	1477651200
1674	2016-10-28	18	50	-1	-1	-1	1.86	-1	1477651800
1675	2016-10-28	19	0	-1	-1	-1	1.86	-1	1477652400
1676	2016-10-28	19	10	-1	-1	-1	1.86	-1	1477653000
1677	2016-10-28	19	20	-1	-1	-1	1.86	-1	1477653600
1678	2016-10-28	19	30	-1	-1	-1	1.86	-1	1477654200
1679	2016-10-28	19	40	-1	-1	-1	1.86	-1	1477654800
1680	2016-10-28	19	50	-1	-1	-1	1.86	-1	1477655400
1681	2016-10-28	20	0	-1	-1	-1	1.86	-1	1477656000
1682	2016-10-28	20	10	-1	-1	-1	1.86	-1	1477656600
1683	2016-10-28	20	20	-1	-1	-1	1.86	-1	1477657200
1684	2016-10-28	20	30	-1	-1	-1	1.86	-1	1477657800
1685	2016-10-28	20	40	-1	-1	-1	1.86	-1	1477658400
1686	2016-10-28	20	50	-1	-1	-1	1.86	-1	1477659000
1687	2016-10-28	21	0	-1	-1	-1	1.86	-1	1477659600
1688	2016-10-28	21	10	-1	-1	-1	1.86	-1	1477660200
1689	2016-10-28	21	20	-1	-1	-1	1.86	-1	1477660800
1690	2016-10-28	21	30	-1	-1	-1	1.86	-1	1477661400
1691	2016-10-28	21	40	-1	-1	-1	1.86	-1	1477662000
1692	2016-10-28	21	50	-1	-1	-1	1.86	-1	1477662600
1693	2016-10-28	22	0	-1	-1	-1	1.86	-1	1477663200
1694	2016-10-28	22	10	-1	-1	-1	1.86	-1	1477663800
1695	2016-10-28	22	20	-1	-1	-1	1.86	-1	1477664400
1696	2016-10-28	22	30	-1	-1	-1	1.86	-1	1477665000
1697	2016-10-28	22	40	-1	-1	-1	1.86	-1	1477665600
1698	2016-10-28	22	50	-1	-1	-1	1.86	-1	1477666200
1699	2016-10-28	23	0	-1	-1	-1	1.86	-1	1477666800
1700	2016-10-28	23	10	-1	-1	-1	1.86	-1	1477667400
1701	2016-10-28	23	20	-1	-1	-1	1.86	-1	1477668000
1702	2016-10-28	23	30	-1	-1	-1	1.86	-1	1477668600
1703	2016-10-28	23	40	-1	-1	-1	1.86	-1	1477669200
1704	2016-12-26	0	0	-1	-1	-1	1.86	-1	1482681600
1705	2016-12-26	0	10	-1	-1	-1	1.86	-1	1482682200
1706	2016-12-26	0	20	-1	-1	-1	1.86	-1	1482682800
1707	2016-12-26	0	30	-1	-1	-1	1.86	-1	1482683400
1708	2016-12-26	0	40	-1	-1	-1	1.86	-1	1482684000
1709	2016-12-26	0	50	-1	-1	-1	1.86	-1	1482684600
1710	2016-12-26	1	0	-1	-1	-1	1.86	-1	1482685200
1711	2016-12-26	1	10	-1	-1	-1	1.86	-1	1482685800
1712	2016-12-26	1	20	-1	-1	-1	1.86	-1	1482686400
1713	2016-12-26	1	30	-1	-1	-1	1.86	-1	1482687000
1714	2016-12-26	1	40	-1	-1	-1	1.86	-1	1482687600
1715	2016-12-26	1	50	-1	-1	-1	1.86	-1	1482688200
1716	2016-12-26	2	0	-1	-1	-1	1.86	-1	1482688800
1717	2016-12-26	2	10	-1	-1	-1	1.86	-1	1482689400
1718	2016-12-26	2	20	-1	-1	-1	1.86	-1	1482690000
1719	2016-12-26	2	30	-1	-1	-1	1.86	-1	1482690600
1720	2016-12-26	2	40	-1	-1	-1	1.86	-1	1482691200
1721	2016-12-26	2	50	-1	-1	-1	1.86	-1	1482691800
1722	2016-12-26	3	0	-1	-1	-1	1.86	-1	1482692400
1723	2016-12-26	3	10	-1	-1	-1	1.86	-1	1482693000
1724	2016-12-26	3	20	-1	-1	-1	1.86	-1	1482693600
1725	2016-12-26	3	30	-1	-1	-1	1.86	-1	1482694200
1726	2016-12-26	3	40	-1	-1	-1	1.86	-1	1482694800
1727	2016-12-26	3	50	-1	-1	-1	1.86	-1	1482695400
1728	2016-12-26	4	0	-1	-1	-1	1.86	-1	1482696000
1729	2016-12-26	4	10	-1	-1	-1	1.86	-1	1482696600
1730	2016-12-26	4	20	-1	-1	-1	1.86	-1	1482697200
1731	2016-12-26	4	30	-1	-1	-1	1.86	-1	1482697800
1732	2016-12-26	4	40	-1	-1	-1	1.86	-1	1482698400
1733	2016-12-26	4	50	-1	-1	-1	1.86	-1	1482699000
1734	2016-12-26	5	0	-1	-1	-1	1.86	-1	1482699600
1735	2016-12-26	5	10	-1	-1	-1	1.86	-1	1482700200
1736	2016-12-26	5	20	-1	-1	-1	1.86	-1	1482700800
1737	2016-12-26	5	30	-1	-1	-1	1.86	-1	1482701400
1738	2016-12-26	5	40	-1	-1	-1	1.86	-1	1482702000
1739	2016-12-26	5	50	-1	-1	-1	1.86	-1	1482702600
1740	2016-12-26	6	0	-1	-1	-1	1.86	-1	1482703200
1741	2016-12-26	6	10	-1	-1	-1	1.86	-1	1482703800
1742	2016-12-26	6	20	-1	-1	-1	1.86	-1	1482704400
1743	2016-12-26	6	30	-1	-1	-1	1.86	-1	1482705000
1744	2016-12-26	6	40	-1	-1	-1	1.86	-1	1482705600
1745	2016-12-26	6	50	-1	-1	-1	1.86	-1	1482706200
1746	2016-12-26	7	10	-1	-1	-1	1.86	-1	1482707400
1747	2016-12-26	7	20	-1	-1	-1	1.86	-1	1482708000
1748	2016-12-26	7	30	-1	-1	-1	1.86	-1	1482708600
1749	2016-12-26	7	40	-1	-1	-1	1.86	-1	1482709200
1750	2016-12-26	7	50	-1	-1	-1	1.86	-1	1482709800
1751	2016-12-26	8	0	-1	-1	-1	1.86	-1	1482710400
1752	2016-12-26	8	10	-1	-1	-1	1.86	-1	1482711000
1753	2016-12-26	8	20	-1	-1	-1	1.86	-1	1482711600
1754	2016-12-26	8	30	-1	-1	-1	1.86	-1	1482712200
1755	2016-12-26	8	40	-1	-1	-1	1.86	-1	1482712800
1756	2016-12-26	8	50	-1	-1	-1	1.86	-1	1482713400
1757	2016-12-26	9	0	-1	-1	-1	1.86	-1	1482714000
1758	2016-12-26	9	10	-1	-1	-1	1.86	-1	1482714600
1759	2016-12-26	9	20	-1	-1	-1	1.86	-1	1482715200
1760	2016-12-26	9	30	-1	-1	-1	1.86	-1	1482715800
1761	2016-12-26	9	40	-1	-1	-1	1.86	-1	1482716400
1762	2016-12-26	9	50	-1	-1	-1	1.86	-1	1482717000
1763	2016-12-26	10	0	-1	-1	-1	1.86	-1	1482717600
1764	2016-12-26	10	10	-1	-1	-1	1.86	-1	1482718200
1765	2016-12-26	10	20	-1	-1	-1	1.86	-1	1482718800
1766	2016-12-26	10	30	-1	-1	-1	1.86	-1	1482719400
1767	2016-12-26	10	40	-1	-1	-1	1.86	-1	1482720000
1768	2016-12-26	10	50	-1	-1	-1	1.86	-1	1482720600
1769	2016-12-26	11	0	-1	-1	-1	1.86	-1	1482721200
1770	2016-12-26	11	10	-1	-1	-1	1.86	-1	1482721800
1771	2016-12-26	11	20	-1	-1	-1	1.86	-1	1482722400
1772	2016-12-26	11	30	-1	-1	-1	1.86	-1	1482723000
1773	2016-12-26	11	40	-1	-1	-1	1.86	-1	1482723600
1774	2016-12-26	11	50	-1	-1	-1	1.86	-1	1482724200
1775	2016-12-26	12	0	-1	-1	-1	1.86	-1	1482724800
1776	2016-12-26	12	10	-1	-1	-1	1.86	-1	1482725400
1777	2016-12-26	12	20	-1	-1	-1	1.86	-1	1482726000
1778	2016-12-26	12	30	-1	-1	-1	1.86	-1	1482726600
1779	2016-12-26	12	40	-1	-1	-1	1.86	-1	1482727200
1780	2016-12-26	12	50	-1	-1	-1	1.86	-1	1482727800
1781	2016-12-26	13	0	-1	-1	-1	1.86	-1	1482728400
1782	2016-12-26	13	10	-1	-1	-1	1.86	-1	1482729000
1783	2016-12-26	13	20	-1	-1	-1	1.86	-1	1482729600
1784	2016-12-26	13	30	-1	-1	-1	1.86	-1	1482730200
1785	2016-12-26	13	40	-1	-1	-1	1.86	-1	1482730800
1786	2016-12-26	13	50	-1	-1	-1	1.86	-1	1482731400
1787	2016-12-26	14	0	-1	-1	-1	1.86	-1	1482732000
1788	2016-12-26	14	10	-1	-1	-1	1.86	-1	1482732600
1789	2016-12-26	14	20	-1	-1	-1	1.86	-1	1482733200
1790	2016-12-26	14	30	-1	-1	-1	1.86	-1	1482733800
1791	2016-12-26	14	40	-1	-1	-1	1.86	-1	1482734400
1792	2016-12-26	14	50	-1	-1	-1	1.86	-1	1482735000
1793	2016-12-26	15	0	-1	-1	-1	1.86	-1	1482735600
1794	2016-12-26	15	10	-1	-1	-1	1.86	-1	1482736200
1795	2016-12-26	15	20	-1	-1	-1	1.86	-1	1482736800
1796	2016-12-26	15	30	-1	-1	-1	1.86	-1	1482737400
1797	2016-12-26	15	40	-1	-1	-1	1.86	-1	1482738000
1798	2016-12-26	15	50	-1	-1	-1	1.86	-1	1482738600
1799	2016-12-26	16	0	-1	-1	-1	1.86	-1	1482739200
1800	2016-12-26	16	10	-1	-1	-1	1.86	-1	1482739800
1801	2016-12-26	16	20	-1	-1	-1	1.86	-1	1482740400
1802	2016-12-26	16	30	-1	-1	-1	1.86	-1	1482741000
1803	2016-12-26	16	40	-1	-1	-1	1.86	-1	1482741600
1804	2016-12-26	16	50	-1	-1	-1	1.86	-1	1482742200
1805	2016-12-26	17	0	-1	-1	-1	1.86	-1	1482742800
1806	2016-12-26	17	10	-1	-1	-1	1.86	-1	1482743400
1807	2016-12-26	17	20	-1	-1	-1	1.86	-1	1482744000
1808	2016-12-26	17	30	-1	-1	-1	1.86	-1	1482744600
1809	2016-12-26	17	40	-1	-1	-1	1.86	-1	1482745200
1810	2016-12-26	17	50	-1	-1	-1	1.86	-1	1482745800
1811	2016-12-26	18	0	-1	-1	-1	1.86	-1	1482746400
1812	2016-12-26	18	10	-1	-1	-1	1.86	-1	1482747000
1813	2016-12-26	18	20	-1	-1	-1	1.86	-1	1482747600
1814	2016-12-26	18	30	-1	-1	-1	1.86	-1	1482748200
1815	2016-12-26	18	40	-1	-1	-1	1.86	-1	1482748800
1816	2016-12-26	18	50	-1	-1	-1	1.86	-1	1482749400
1817	2016-12-26	19	0	-1	-1	-1	1.86	-1	1482750000
1818	2016-12-26	19	10	-1	-1	-1	1.86	-1	1482750600
1819	2016-12-26	19	20	-1	-1	-1	1.86	-1	1482751200
1820	2016-12-26	19	30	-1	-1	-1	1.86	-1	1482751800
1821	2016-12-26	19	40	-1	-1	-1	1.86	-1	1482752400
1822	2016-12-26	19	50	-1	-1	-1	1.86	-1	1482753000
1823	2016-12-26	20	0	-1	-1	-1	1.86	-1	1482753600
1824	2016-12-26	20	10	-1	-1	-1	1.86	-1	1482754200
1825	2016-12-26	20	20	-1	-1	-1	1.86	-1	1482754800
1826	2016-12-26	20	30	-1	-1	-1	1.86	-1	1482755400
1827	2016-12-26	20	40	-1	-1	-1	1.86	-1	1482756000
1828	2016-12-26	20	50	-1	-1	-1	1.86	-1	1482756600
1829	2016-12-26	21	0	-1	-1	-1	1.86	-1	1482757200
1830	2016-12-26	21	10	-1	-1	-1	1.86	-1	1482757800
1831	2016-12-26	21	20	-1	-1	-1	1.86	-1	1482758400
1832	2016-12-26	21	30	-1	-1	-1	1.86	-1	1482759000
1833	2016-12-26	21	40	-1	-1	-1	1.86	-1	1482759600
1834	2016-12-26	21	50	-1	-1	-1	1.86	-1	1482760200
1835	2016-12-26	22	0	-1	-1	-1	1.86	-1	1482760800
1836	2016-12-26	22	10	-1	-1	-1	1.86	-1	1482761400
1837	2016-12-26	22	20	-1	-1	-1	1.86	-1	1482762000
1838	2016-12-26	22	30	-1	-1	-1	1.86	-1	1482762600
1839	2016-12-26	22	40	-1	-1	-1	1.86	-1	1482763200
1840	2016-12-26	22	50	-1	-1	-1	1.86	-1	1482763800
1841	2016-12-26	23	0	-1	-1	-1	1.86	-1	1482764400
1842	2016-12-26	23	10	-1	-1	-1	1.86	-1	1482765000
1843	2016-12-26	23	20	-1	-1	-1	1.86	-1	1482765600
1844	2016-12-26	23	30	-1	-1	-1	1.86	-1	1482766200
1845	2016-12-26	23	40	-1	-1	-1	1.86	-1	1482766800
1846	2016-12-26	23	50	-1	-1	-1	1.86	-1	1482767400
1847	2017-01-02	0	0	-1	-1	-1	-1	5.92	1483286400
1848	2017-01-02	0	10	-1	-1	-1	-1	5.931	1483287000
1849	2017-01-02	0	20	-1	-1	-1	-1	5.934	1483287600
1850	2017-01-02	0	30	-1	-1	-1	-1	5.943	1483288200
1851	2017-01-02	0	40	-1	-1	-1	-1	5.957	1483288800
1852	2017-01-02	0	50	-1	-1	-1	-1	5.967	1483289400
1853	2017-01-02	1	0	-1	-1	-1	-1	5.98	1483290000
1854	2017-01-02	1	10	-1	-1	-1	-1	5.989	1483290600
1855	2017-01-02	1	20	-1	-1	-1	-1	6.004	1483291200
1856	2017-01-02	1	30	-1	-1	-1	-1	6.031	1483291800
1857	2017-01-02	1	40	-1	-1	-1	-1	6.043	1483292400
1858	2017-01-02	1	50	-1	-1	-1	-1	6.067	1483293000
1859	2017-01-02	2	0	-1	-1	-1	-1	6.09	1483293600
1860	2017-01-02	2	10	-1	-1	-1	-1	6.116	1483294200
1861	2017-01-02	2	20	-1	-1	-1	-1	6.137	1483294800
1862	2017-01-02	2	30	-1	-1	-1	-1	6.162	1483295400
1863	2017-01-02	2	40	-1	-1	-1	-1	6.189	1483296000
1864	2017-01-02	2	50	-1	-1	-1	-1	6.216	1483296600
1865	2017-01-02	3	0	-1	-1	-1	-1	6.238	1483297200
1866	2017-01-02	3	10	-1	-1	-1	-1	6.262	1483297800
1867	2017-01-02	3	20	-1	-1	-1	-1	6.283	1483298400
1868	2017-01-02	3	30	-1	-1	-1	-1	6.309	1483299000
1869	2017-01-02	3	40	-1	-1	-1	-1	6.331	1483299600
1870	2017-01-02	3	50	-1	-1	-1	-1	6.348	1483300200
1871	2017-01-02	4	0	-1	-1	-1	-1	6.357	1483300800
1872	2017-01-02	4	10	-1	-1	-1	-1	6.369	1483301400
1873	2017-01-02	4	20	-1	-1	-1	-1	6.383	1483302000
1874	2017-01-02	4	30	-1	-1	-1	-1	6.396	1483302600
1875	2017-01-02	4	40	-1	-1	-1	-1	6.398	1483303200
1876	2017-01-02	4	50	-1	-1	-1	-1	6.403	1483303800
1877	2017-01-02	5	0	-1	-1	-1	-1	6.404	1483304400
1878	2017-01-02	5	10	-1	-1	-1	-1	6.402	1483305000
1879	2017-01-02	5	20	-1	-1	-1	-1	6.399	1483305600
1880	2017-01-02	5	30	-1	-1	-1	-1	6.388	1483306200
1881	2017-01-02	5	40	-1	-1	-1	-1	6.372	1483306800
1882	2017-01-02	5	50	-1	-1	-1	-1	6.363	1483307400
1883	2017-01-02	6	0	-1	-1	-1	-1	6.363	1483308000
1884	2017-01-02	6	10	-1	-1	-1	-1	6.365	1483308600
1885	2017-01-02	6	20	-1	-1	-1	-1	6.366	1483309200
1886	2017-01-02	6	30	-1	-1	-1	-1	6.361	1483309800
1887	2017-01-02	6	40	-1	-1	-1	-1	6.353	1483310400
1888	2017-01-02	6	50	-1	-1	-1	-1	6.349	1483311000
1889	2017-01-02	7	0	-1	-1	-1	-1	6.341	1483311600
1890	2017-01-02	7	10	-1	-1	-1	-1	6.336	1483312200
1891	2017-01-02	7	20	-1	-1	-1	-1	6.33	1483312800
1892	2017-01-02	7	30	-1	-1	-1	-1	6.319	1483313400
1893	2017-01-02	7	40	-1	-1	-1	-1	6.295	1483314000
1894	2017-01-02	7	50	-1	-1	-1	-1	6.276	1483314600
1895	2017-01-02	8	0	-1	-1	-1	-1	6.256	1483315200
1896	2017-01-02	8	10	-1	-1	-1	-1	6.233	1483315800
1897	2017-01-02	8	20	-1	-1	-1	-1	6.219	1483316400
1898	2017-01-02	8	30	-1	-1	-1	-1	6.2	1483317000
1899	2017-01-02	8	40	-1	-1	-1	-1	6.172	1483317600
1900	2017-01-02	8	50	-1	-1	-1	-1	6.144	1483318200
1901	2017-01-02	9	0	-1	-1	-1	-1	6.13	1483318800
1902	2017-01-02	9	10	-1	-1	-1	-1	6.113	1483319400
1903	2017-01-02	9	20	-1	-1	-1	-1	6.1	1483320000
1904	2017-01-02	9	30	-1	-1	-1	-1	6.085	1483320600
1905	2017-01-02	9	40	-1	-1	-1	-1	6.066	1483321200
1906	2017-01-02	9	50	-1	-1	-1	-1	6.05	1483321800
1907	2017-01-02	10	0	-1	-1	-1	-1	6.031	1483322400
1908	2017-01-02	10	10	-1	-1	-1	-1	6.015	1483323000
1909	2017-01-02	10	20	-1	-1	-1	-1	6.006	1483323600
1910	2017-01-02	10	30	-1	-1	-1	-1	5.995	1483324200
1911	2017-01-02	10	40	-1	-1	-1	-1	5.983	1483324800
1912	2017-01-02	10	50	-1	-1	-1	-1	5.977	1483325400
1913	2017-01-02	11	0	-1	-1	-1	-1	5.973	1483326000
1914	2017-01-02	11	10	-1	-1	-1	-1	5.972	1483326600
1915	2017-01-02	11	20	-1	-1	-1	-1	5.97	1483327200
1916	2017-01-02	11	30	-1	-1	-1	-1	5.966	1483327800
1917	2017-01-02	11	40	-1	-1	-1	-1	5.966	1483328400
1918	2017-01-02	11	50	-1	-1	-1	-1	5.966	1483329000
1919	2017-01-02	12	0	-1	-1	-1	-1	5.965	1483329600
1920	2017-01-02	12	10	-1	-1	-1	-1	5.964	1483330200
1921	2017-01-02	12	20	-1	-1	-1	-1	5.971	1483330800
1922	2017-01-02	12	30	-1	-1	-1	-1	5.977	1483331400
1923	2017-01-02	12	40	-1	-1	-1	-1	5.983	1483332000
1924	2017-01-02	12	50	-1	-1	-1	-1	5.992	1483332600
1925	2017-01-02	13	0	-1	-1	-1	-1	6.004	1483333200
1926	2017-01-02	13	10	-1	-1	-1	-1	6.01	1483333800
1927	2017-01-02	13	20	-1	-1	-1	-1	6.013	1483334400
1928	2017-01-02	13	30	-1	-1	-1	-1	6.018	1483335000
1929	2017-01-02	13	40	-1	-1	-1	-1	6.025	1483335600
1930	2017-01-02	13	50	-1	-1	-1	-1	6.036	1483336200
1931	2017-01-02	14	0	-1	-1	-1	-1	6.054	1483336800
1932	2017-01-02	14	10	-1	-1	-1	-1	6.076	1483337400
1933	2017-01-02	14	20	-1	-1	-1	-1	6.106	1483338000
1934	2017-01-02	14	30	-1	-1	-1	-1	6.139	1483338600
1935	2017-01-02	14	40	-1	-1	-1	-1	6.162	1483339200
1936	2017-01-02	14	50	-1	-1	-1	-1	6.19	1483339800
1937	2017-01-02	15	0	-1	-1	-1	-1	6.207	1483340400
1938	2017-01-02	15	10	-1	-1	-1	-1	6.226	1483341000
1939	2017-01-02	15	20	-1	-1	-1	-1	6.247	1483341600
1940	2017-01-02	15	30	-1	-1	-1	-1	6.268	1483342200
1941	2017-01-02	15	40	-1	-1	-1	-1	6.282	1483342800
1942	2017-01-02	15	50	-1	-1	-1	-1	6.299	1483343400
1943	2017-01-02	16	0	-1	-1	-1	-1	6.317	1483344000
1944	2017-01-02	16	10	-1	-1	-1	-1	6.348	1483344600
1945	2017-01-02	16	20	-1	-1	-1	-1	6.357	1483345200
1946	2017-01-02	16	30	-1	-1	-1	-1	6.376	1483345800
1947	2017-01-02	16	40	-1	-1	-1	-1	6.388	1483346400
1948	2017-01-02	16	50	-1	-1	-1	-1	6.399	1483347000
1949	2017-01-02	17	0	-1	-1	-1	-1	6.398	1483347600
1950	2017-01-02	17	10	-1	-1	-1	-1	6.392	1483348200
1951	2017-01-02	17	20	-1	-1	-1	-1	6.397	1483348800
1952	2017-01-02	17	30	-1	-1	-1	-1	6.401	1483349400
1953	2017-01-02	17	40	-1	-1	-1	-1	6.398	1483350000
1954	2017-01-02	17	50	-1	-1	-1	-1	6.403	1483350600
1955	2017-01-02	18	0	-1	-1	-1	-1	6.415	1483351200
1956	2017-01-02	18	10	-1	-1	-1	-1	6.417	1483351800
1957	2017-01-02	18	20	-1	-1	-1	-1	6.409	1483352400
1958	2017-01-02	18	30	-1	-1	-1	-1	6.401	1483353000
1959	2017-01-02	18	40	-1	-1	-1	-1	6.393	1483353600
1960	2017-01-02	18	50	-1	-1	-1	-1	6.39	1483354200
1961	2017-01-02	19	0	-1	-1	-1	-1	6.386	1483354800
1962	2017-01-02	19	10	-1	-1	-1	-1	6.376	1483355400
1963	2017-01-02	19	20	-1	-1	-1	-1	6.378	1483356000
1964	2017-01-02	19	30	-1	-1	-1	-1	6.379	1483356600
1965	2017-01-02	19	40	-1	-1	-1	-1	6.381	1483357200
1966	2017-01-02	19	50	-1	-1	-1	-1	6.378	1483357800
1967	2017-01-02	20	0	-1	-1	-1	-1	6.373	1483358400
1968	2017-01-02	20	10	-1	-1	-1	-1	6.356	1483359000
1969	2017-01-02	20	20	-1	-1	-1	-1	6.343	1483359600
1970	2017-01-02	20	30	-1	-1	-1	-1	6.326	1483360200
1971	2017-01-02	20	40	-1	-1	-1	-1	6.306	1483360800
1972	2017-01-02	20	50	-1	-1	-1	-1	6.283	1483361400
1973	2017-01-02	21	0	-1	-1	-1	-1	6.258	1483362000
1974	2017-01-02	21	10	-1	-1	-1	-1	6.243	1483362600
1975	2017-01-02	21	20	-1	-1	-1	-1	6.214	1483363200
1976	2017-01-02	21	30	-1	-1	-1	-1	6.191	1483363800
1977	2017-01-02	21	40	-1	-1	-1	-1	6.173	1483364400
1978	2017-01-02	21	50	-1	-1	-1	-1	6.158	1483365000
1979	2017-01-02	22	0	-1	-1	-1	-1	6.138	1483365600
1980	2017-01-02	22	10	-1	-1	-1	-1	6.129	1483366200
1981	2017-01-02	22	20	-1	-1	-1	-1	6.122	1483366800
1982	2017-01-02	22	30	-1	-1	-1	-1	6.115	1483367400
1983	2017-01-02	22	40	-1	-1	-1	-1	6.105	1483368000
1984	2017-01-02	22	50	-1	-1	-1	-1	6.098	1483368600
1985	2017-01-02	23	0	-1	-1	-1	-1	6.1	1483369200
1986	2017-01-02	23	10	-1	-1	-1	-1	6.099	1483369800
1987	2017-01-02	23	20	-1	-1	-1	-1	6.093	1483370400
1988	2017-01-02	23	30	-1	-1	-1	-1	6.087	1483371000
1989	2017-01-02	23	40	-1	-1	-1	-1	6.085	1483371600
1990	2017-02-14	0	0	-1	-1	-1	1.86	-1	1487001600
1991	2017-02-14	0	10	-1	-1	-1	1.86	-1	1487002200
1992	2017-02-14	0	20	-1	-1	-1	1.86	-1	1487002800
1993	2017-02-14	0	30	-1	-1	-1	1.86	-1	1487003400
1994	2017-02-14	0	40	-1	-1	-1	1.86	-1	1487004000
1995	2017-02-14	0	50	-1	-1	-1	1.86	-1	1487004600
1996	2017-02-14	1	0	-1	-1	-1	1.86	-1	1487005200
1997	2017-02-14	1	10	-1	-1	-1	1.86	-1	1487005800
1998	2017-02-14	1	20	-1	-1	-1	1.86	-1	1487006400
1999	2017-02-14	1	30	-1	-1	-1	1.86	-1	1487007000
[truncated: 91,042 more rows]
