# Supplementary material for: A novel dissolved oxygen prediction model based on enhanced semi-naive Bayes for ocean ranches in northeast China
Source: PeerJ Comput Sci. 2021 Jun 11;7:e591. doi: 10.7717/peerj-cs.591 (PMC8205303; doi:10.7717/peerj-cs.591)
Supplement: Supplemental Information 2 — The water quality data includes a total of 19 marine ranches in the Bohai and Yellow Seas in northeastern China. [file peerj-cs-07-591-s002.zip › dataset1/huangjiatang_20160101_20200701.csv]

ID	Date	Hour	Minute	temp	salt	deep	yls_con	rjy_con	Timestamp	note
1	2016-01-30	0	0	-1	30.6551	-1	-1	-1	1454083200
2	2016-01-30	0	10	-1	30.6537	-1	-1	-1	1454083800
3	2016-01-30	0	20	-1	30.6471	-1	-1	-1	1454084400
4	2016-01-30	0	30	-1	30.6658	-1	-1	-1	1454085000
5	2016-01-30	0	40	-1	30.6782	-1	-1	-1	1454085600
6	2016-01-30	0	50	-1	30.6536	-1	-1	-1	1454086200
7	2016-01-30	1	0	-1	30.66	-1	-1	-1	1454086800
8	2016-01-30	1	10	-1	30.6617	-1	-1	-1	1454087400
9	2016-01-30	1	20	-1	30.6598	-1	-1	-1	1454088000
10	2016-01-30	1	30	-1	30.6589	-1	-1	-1	1454088600
11	2016-01-30	1	40	-1	30.6544	-1	-1	-1	1454089200
12	2016-01-30	1	50	-1	30.7063	-1	-1	-1	1454089800
13	2016-01-30	2	0	-1	30.706	-1	-1	-1	1454090400
14	2016-01-30	2	10	-1	30.6594	-1	-1	-1	1454091000
15	2016-01-30	2	20	-1	30.6261	-1	-1	-1	1454091600
16	2016-01-30	2	30	-1	30.6609	-1	-1	-1	1454092200
17	2016-01-30	2	40	-1	30.7056	-1	-1	-1	1454092800
18	2016-01-30	2	50	-1	30.6426	-1	-1	-1	1454093400
19	2016-01-30	3	0	-1	30.6546	-1	-1	-1	1454094000
20	2016-01-30	3	10	-1	30.6564	-1	-1	-1	1454094600
21	2016-01-30	3	20	-1	30.6947	-1	-1	-1	1454095200
22	2016-01-30	3	30	-1	30.669	-1	-1	-1	1454095800
23	2016-01-30	3	40	-1	30.6823	-1	-1	-1	1454096400
24	2016-01-30	3	50	-1	30.635	-1	-1	-1	1454097000
25	2016-01-30	4	0	-1	30.6282	-1	-1	-1	1454097600
26	2016-01-30	4	10	-1	30.6276	-1	-1	-1	1454098200
27	2016-01-30	4	20	-1	30.6587	-1	-1	-1	1454098800
28	2016-01-30	4	30	-1	30.6211	-1	-1	-1	1454099400
29	2016-01-30	4	40	-1	30.6506	-1	-1	-1	1454100000
30	2016-01-30	4	50	-1	30.6496	-1	-1	-1	1454100600
31	2016-01-30	5	0	-1	30.6435	-1	-1	-1	1454101200
32	2016-01-30	5	10	-1	30.654	-1	-1	-1	1454101800
33	2016-01-30	5	20	-1	30.6753	-1	-1	-1	1454102400
34	2016-01-30	5	30	-1	30.6871	-1	-1	-1	1454103000
35	2016-01-30	5	40	-1	30.6684	-1	-1	-1	1454103600
36	2016-01-30	5	50	-1	30.6636	-1	-1	-1	1454104200
37	2016-01-30	6	0	-1	30.6633	-1	-1	-1	1454104800
38	2016-01-30	6	10	-1	30.6543	-1	-1	-1	1454105400
39	2016-01-30	6	20	-1	30.6533	-1	-1	-1	1454106000
40	2016-01-30	6	30	-1	30.6645	-1	-1	-1	1454106600
41	2016-01-30	6	40	-1	30.6869	-1	-1	-1	1454107200
42	2016-01-30	6	50	-1	30.6775	-1	-1	-1	1454107800
43	2016-01-30	7	0	-1	30.6519	-1	-1	-1	1454108400
44	2016-01-30	7	10	-1	30.6507	-1	-1	-1	1454109000
45	2016-01-30	7	20	-1	30.6698	-1	-1	-1	1454109600
46	2016-01-30	7	30	-1	30.6639	-1	-1	-1	1454110200
47	2016-01-30	7	40	-1	30.6681	-1	-1	-1	1454110800
48	2016-01-30	7	50	-1	30.6649	-1	-1	-1	1454111400
49	2016-01-30	8	0	-1	30.6577	-1	-1	-1	1454112000
50	2016-01-30	8	10	-1	30.6582	-1	-1	-1	1454112600
51	2016-01-30	8	30	-1	30.6605	-1	-1	-1	1454113800
52	2016-01-30	8	40	-1	30.6632	-1	-1	-1	1454114400
53	2016-01-30	8	50	-1	30.6686	-1	-1	-1	1454115000
54	2016-01-30	9	0	-1	30.6692	-1	-1	-1	1454115600
55	2016-01-30	9	10	-1	30.6674	-1	-1	-1	1454116200
56	2016-01-30	9	20	-1	30.6658	-1	-1	-1	1454116800
57	2016-01-30	9	30	-1	30.66	-1	-1	-1	1454117400
58	2016-01-30	9	40	-1	30.6623	-1	-1	-1	1454118000
59	2016-01-30	9	50	-1	30.6619	-1	-1	-1	1454118600
60	2016-01-30	10	0	-1	30.658	-1	-1	-1	1454119200
61	2016-01-30	10	10	-1	30.6621	-1	-1	-1	1454119800
62	2016-01-30	10	20	-1	30.6656	-1	-1	-1	1454120400
63	2016-01-30	10	30	-1	30.6606	-1	-1	-1	1454121000
64	2016-01-30	10	40	-1	30.6535	-1	-1	-1	1454121600
65	2016-01-30	10	50	-1	30.6627	-1	-1	-1	1454122200
66	2016-01-30	11	0	-1	30.6696	-1	-1	-1	1454122800
67	2016-01-30	11	10	-1	30.6692	-1	-1	-1	1454123400
68	2016-01-30	11	20	-1	30.6604	-1	-1	-1	1454124000
69	2016-01-30	11	30	-1	30.6613	-1	-1	-1	1454124600
70	2016-01-30	11	40	-1	30.7326	-1	-1	-1	1454125200
71	2016-01-30	11	50	-1	30.6716	-1	-1	-1	1454125800
72	2016-01-30	12	0	-1	30.6612	-1	-1	-1	1454126400
73	2016-01-30	12	10	-1	30.6749	-1	-1	-1	1454127000
74	2016-01-30	12	20	-1	30.6723	-1	-1	-1	1454127600
75	2016-01-30	12	30	-1	30.6709	-1	-1	-1	1454128200
76	2016-01-30	12	40	-1	30.6677	-1	-1	-1	1454128800
77	2016-01-30	12	50	-1	30.6677	-1	-1	-1	1454129400
78	2016-01-30	13	0	-1	30.6544	-1	-1	-1	1454130000
79	2016-01-30	13	10	-1	30.6631	-1	-1	-1	1454130600
80	2016-01-30	13	20	-1	30.654	-1	-1	-1	1454131200
81	2016-01-30	13	30	-1	30.6493	-1	-1	-1	1454131800
82	2016-01-30	13	40	-1	30.6709	-1	-1	-1	1454132400
83	2016-01-30	13	50	-1	30.6605	-1	-1	-1	1454133000
84	2016-01-30	14	0	-1	30.6607	-1	-1	-1	1454133600
85	2016-01-30	14	10	-1	30.6618	-1	-1	-1	1454134200
86	2016-01-30	14	20	-1	30.6659	-1	-1	-1	1454134800
87	2016-01-30	14	30	-1	30.6686	-1	-1	-1	1454135400
88	2016-01-30	14	40	-1	30.6724	-1	-1	-1	1454136000
89	2016-01-30	14	50	-1	30.669	-1	-1	-1	1454136600
90	2016-01-30	15	0	-1	30.668	-1	-1	-1	1454137200
91	2016-01-30	15	10	-1	30.6893	-1	-1	-1	1454137800
92	2016-01-30	15	20	-1	30.6748	-1	-1	-1	1454138400
93	2016-01-30	15	30	-1	30.6578	-1	-1	-1	1454139000
94	2016-01-30	15	40	-1	30.6675	-1	-1	-1	1454139600
95	2016-01-30	15	50	-1	30.6663	-1	-1	-1	1454140200
96	2016-01-30	16	0	-1	30.6657	-1	-1	-1	1454140800
97	2016-01-30	16	10	-1	30.665	-1	-1	-1	1454141400
98	2016-01-30	16	20	-1	30.6699	-1	-1	-1	1454142000
99	2016-01-30	16	30	-1	30.6659	-1	-1	-1	1454142600
100	2016-01-30	16	40	-1	30.6679	-1	-1	-1	1454143200
101	2016-01-30	16	50	-1	30.6672	-1	-1	-1	1454143800
102	2016-01-30	17	0	-1	30.6724	-1	-1	-1	1454144400
103	2016-01-30	17	10	-1	30.674	-1	-1	-1	1454145000
104	2016-01-30	17	20	-1	30.666	-1	-1	-1	1454145600
105	2016-01-30	17	30	-1	30.6697	-1	-1	-1	1454146200
106	2016-01-30	17	40	-1	30.6607	-1	-1	-1	1454146800
107	2016-01-30	17	50	-1	30.6682	-1	-1	-1	1454147400
108	2016-01-30	18	0	-1	30.674	-1	-1	-1	1454148000
109	2016-01-30	18	10	-1	30.6666	-1	-1	-1	1454148600
110	2016-01-30	18	20	-1	30.6621	-1	-1	-1	1454149200
111	2016-01-30	18	30	-1	30.6624	-1	-1	-1	1454149800
112	2016-01-30	18	40	-1	30.6658	-1	-1	-1	1454150400
113	2016-01-30	18	50	-1	30.6641	-1	-1	-1	1454151000
114	2016-01-30	19	0	-1	30.6616	-1	-1	-1	1454151600
115	2016-01-30	19	10	-1	30.6646	-1	-1	-1	1454152200
116	2016-01-30	19	20	-1	30.646	-1	-1	-1	1454152800
117	2016-01-30	19	30	-1	30.665	-1	-1	-1	1454153400
118	2016-01-30	19	40	-1	30.6568	-1	-1	-1	1454154000
119	2016-01-30	19	50	-1	30.6655	-1	-1	-1	1454154600
120	2016-01-30	20	0	-1	30.6738	-1	-1	-1	1454155200
121	2016-01-30	20	10	-1	30.6721	-1	-1	-1	1454155800
122	2016-01-30	20	20	-1	30.6613	-1	-1	-1	1454156400
123	2016-01-30	20	30	-1	30.6603	-1	-1	-1	1454157000
124	2016-01-30	20	40	-1	30.667	-1	-1	-1	1454157600
125	2016-01-30	20	50	-1	30.6677	-1	-1	-1	1454158200
126	2016-01-30	21	0	-1	30.6556	-1	-1	-1	1454158800
127	2016-01-30	21	10	-1	30.662	-1	-1	-1	1454159400
128	2016-01-30	21	20	-1	30.6573	-1	-1	-1	1454160000
129	2016-01-30	21	30	-1	30.6664	-1	-1	-1	1454160600
130	2016-01-30	21	40	-1	30.6672	-1	-1	-1	1454161200
131	2016-01-30	21	50	-1	30.6675	-1	-1	-1	1454161800
132	2016-01-30	22	0	-1	30.6639	-1	-1	-1	1454162400
133	2016-01-30	22	10	-1	30.6634	-1	-1	-1	1454163000
134	2016-01-30	22	20	-1	30.6617	-1	-1	-1	1454163600
135	2016-01-30	22	30	-1	30.6563	-1	-1	-1	1454164200
136	2016-01-30	22	40	-1	30.6583	-1	-1	-1	1454164800
137	2016-01-30	22	50	-1	30.6654	-1	-1	-1	1454165400
138	2016-01-30	23	0	-1	30.6798	-1	-1	-1	1454166000
139	2016-01-30	23	10	-1	30.6618	-1	-1	-1	1454166600
140	2016-01-30	23	20	-1	30.6565	-1	-1	-1	1454167200
141	2016-01-30	23	30	-1	30.6773	-1	-1	-1	1454167800
142	2016-01-30	23	40	-1	30.6681	-1	-1	-1	1454168400
143	2016-01-30	23	50	-1	30.6668	-1	-1	-1	1454169000
144	2016-03-31	0	10	-1	19.74	-1	-1	-1	1459354200
145	2016-03-31	0	20	-1	26.79	-1	-1	-1	1459354800
146	2016-03-31	0	30	-1	25.98	-1	-1	-1	1459355400
147	2016-03-31	0	40	-1	12.66	-1	-1	-1	1459356000
148	2016-03-31	0	50	-1	18.42	-1	-1	-1	1459356600
149	2016-03-31	1	0	-1	22.2	-1	-1	-1	1459357200
150	2016-03-31	1	40	-1	17.62	-1	-1	-1	1459359600
151	2016-03-31	3	10	-1	25.66	-1	-1	-1	1459365000
152	2016-03-31	7	30	-1	17.01	-1	-1	-1	1459380600
153	2016-04-01	14	40	-1	17.91	-1	-1	-1	1459492800
154	2016-04-01	14	50	-1	17.67	-1	-1	-1	1459493400
155	2016-04-01	15	0	-1	20.13	-1	-1	-1	1459494000
156	2016-04-01	15	10	-1	18.79	-1	-1	-1	1459494600
157	2016-04-01	15	20	-1	17.76	-1	-1	-1	1459495200
158	2016-04-01	15	30	-1	17.99	-1	-1	-1	1459495800
159	2016-04-01	15	40	-1	18.99	-1	-1	-1	1459496400
160	2016-04-01	15	50	-1	18.73	-1	-1	-1	1459497000
161	2016-04-01	16	0	-1	18.89	-1	-1	-1	1459497600
162	2016-04-01	16	10	-1	21.28	-1	-1	-1	1459498200
163	2016-04-01	16	20	-1	20.14	-1	-1	-1	1459498800
164	2016-04-01	16	30	-1	20.13	-1	-1	-1	1459499400
165	2016-04-01	16	40	-1	22.51	-1	-1	-1	1459500000
166	2016-04-01	16	50	-1	28.08	-1	-1	-1	1459500600
167	2016-04-01	17	0	-1	17.52	-1	-1	-1	1459501200
168	2016-04-01	17	10	-1	23.02	-1	-1	-1	1459501800
169	2016-04-01	17	20	-1	23.5	-1	-1	-1	1459502400
170	2016-04-01	17	30	-1	23.68	-1	-1	-1	1459503000
171	2016-04-01	17	40	-1	23.96	-1	-1	-1	1459503600
172	2016-04-01	17	50	-1	24.52	-1	-1	-1	1459504200
173	2016-04-01	18	0	-1	25.34	-1	-1	-1	1459504800
174	2016-04-01	18	10	-1	24.51	-1	-1	-1	1459505400
175	2016-04-01	18	20	-1	20.87	-1	-1	-1	1459506000
176	2016-04-01	18	30	-1	21.61	-1	-1	-1	1459506600
177	2016-04-01	18	40	-1	21.56	-1	-1	-1	1459507200
178	2016-04-01	18	50	-1	17.76	-1	-1	-1	1459507800
179	2016-04-01	19	0	-1	18.72	-1	-1	-1	1459508400
180	2016-04-01	19	10	-1	19.75	-1	-1	-1	1459509000
181	2016-04-01	19	20	-1	14.07	-1	-1	-1	1459509600
182	2016-04-01	19	30	-1	12.95	-1	-1	-1	1459510200
183	2016-04-01	19	40	-1	13.57	-1	-1	-1	1459510800
184	2016-04-01	19	50	-1	16.66	-1	-1	-1	1459511400
185	2016-04-01	20	0	-1	17.45	-1	-1	-1	1459512000
186	2016-04-01	20	10	-1	17.79	-1	-1	-1	1459512600
187	2016-04-01	20	20	-1	23.29	-1	-1	-1	1459513200
188	2016-04-01	20	30	-1	22.1	-1	-1	-1	1459513800
189	2016-04-01	20	40	-1	15.95	-1	-1	-1	1459514400
190	2016-04-01	20	50	-1	15.17	-1	-1	-1	1459515000
191	2016-04-01	21	0	-1	17.72	-1	-1	-1	1459515600
192	2016-04-01	21	10	-1	15.99	-1	-1	-1	1459516200
193	2016-04-01	21	20	-1	14.34	-1	-1	-1	1459516800
194	2016-04-01	21	30	-1	24.78	-1	-1	-1	1459517400
195	2016-04-01	21	40	-1	24.61	-1	-1	-1	1459518000
196	2016-04-01	21	50	-1	26.08	-1	-1	-1	1459518600
197	2016-04-01	22	0	-1	21.28	-1	-1	-1	1459519200
198	2016-04-01	22	10	-1	34.99	-1	-1	-1	1459519800
199	2016-04-01	22	20	-1	12.41	-1	-1	-1	1459520400
200	2016-04-01	22	30	-1	25.35	-1	-1	-1	1459521000
201	2016-04-01	22	40	-1	16.23	-1	-1	-1	1459521600
202	2016-04-01	22	50	-1	24.08	-1	-1	-1	1459522200
203	2016-04-01	23	0	-1	19.7	-1	-1	-1	1459522800
204	2016-04-01	23	10	-1	20.18	-1	-1	-1	1459523400
205	2016-04-01	23	20	-1	31.1	-1	-1	-1	1459524000
206	2016-05-03	0	0	-1	31.6627	-1	-1	-1	1462204800
207	2016-05-03	0	10	-1	31.6963	-1	-1	-1	1462205400
208	2016-05-03	0	20	-1	31.6612	-1	-1	-1	1462206000
209	2016-05-03	0	30	-1	31.6782	-1	-1	-1	1462206600
210	2016-05-03	0	40	-1	31.6844	-1	-1	-1	1462207200
211	2016-05-03	0	50	-1	31.6891	-1	-1	-1	1462207800
212	2016-05-03	1	0	-1	31.6983	-1	-1	-1	1462208400
213	2016-05-03	1	10	-1	31.6735	-1	-1	-1	1462209000
214	2016-05-03	1	20	-1	31.6747	-1	-1	-1	1462209600
215	2016-05-03	1	30	-1	31.6757	-1	-1	-1	1462210200
216	2016-05-03	1	40	-1	31.6605	-1	-1	-1	1462210800
217	2016-05-03	1	50	-1	31.6599	-1	-1	-1	1462211400
218	2016-05-03	2	0	-1	31.703	-1	-1	-1	1462212000
219	2016-05-03	2	10	-1	31.6838	-1	-1	-1	1462212600
220	2016-05-03	2	20	-1	31.7095	-1	-1	-1	1462213200
221	2016-05-03	2	30	-1	31.7096	-1	-1	-1	1462213800
222	2016-05-03	2	40	-1	31.7047	-1	-1	-1	1462214400
223	2016-05-03	2	50	-1	31.6654	-1	-1	-1	1462215000
224	2016-05-03	3	0	-1	31.6657	-1	-1	-1	1462215600
225	2016-05-03	3	10	-1	31.665	-1	-1	-1	1462216200
226	2016-05-03	3	20	-1	31.672	-1	-1	-1	1462216800
227	2016-05-03	3	30	-1	31.6575	-1	-1	-1	1462217400
228	2016-05-03	3	40	-1	31.6578	-1	-1	-1	1462218000
229	2016-05-03	3	50	-1	31.6591	-1	-1	-1	1462218600
230	2016-05-03	4	0	-1	31.6542	-1	-1	-1	1462219200
231	2016-05-03	4	10	-1	31.6587	-1	-1	-1	1462219800
232	2016-05-03	4	20	-1	31.6523	-1	-1	-1	1462220400
233	2016-05-03	4	30	-1	31.6546	-1	-1	-1	1462221000
234	2016-05-03	4	40	-1	31.6527	-1	-1	-1	1462221600
235	2016-05-03	4	50	-1	31.6443	-1	-1	-1	1462222200
236	2016-05-03	5	0	-1	31.6642	-1	-1	-1	1462222800
237	2016-05-03	5	10	-1	31.6605	-1	-1	-1	1462223400
238	2016-05-03	5	20	-1	31.6584	-1	-1	-1	1462224000
239	2016-05-03	5	30	-1	31.6527	-1	-1	-1	1462224600
240	2016-05-03	5	40	-1	31.6573	-1	-1	-1	1462225200
241	2016-05-03	5	50	-1	31.6539	-1	-1	-1	1462225800
242	2016-05-03	6	0	-1	31.6492	-1	-1	-1	1462226400
243	2016-05-03	6	10	-1	31.6508	-1	-1	-1	1462227000
244	2016-05-03	6	20	-1	31.652	-1	-1	-1	1462227600
245	2016-05-03	6	30	-1	31.6436	-1	-1	-1	1462228200
246	2016-05-03	6	40	-1	31.6594	-1	-1	-1	1462228800
247	2016-05-03	6	50	-1	31.6656	-1	-1	-1	1462229400
248	2016-05-03	7	0	-1	31.6529	-1	-1	-1	1462230000
249	2016-05-03	7	10	-1	31.658	-1	-1	-1	1462230600
250	2016-05-03	7	20	-1	31.6504	-1	-1	-1	1462231200
251	2016-05-03	7	30	-1	31.6646	-1	-1	-1	1462231800
252	2016-05-03	7	40	-1	31.6691	-1	-1	-1	1462232400
253	2016-05-03	7	50	-1	31.656	-1	-1	-1	1462233000
254	2016-05-03	8	0	-1	31.6548	-1	-1	-1	1462233600
255	2016-05-03	8	10	-1	31.6481	-1	-1	-1	1462234200
256	2016-05-03	8	20	-1	31.644	-1	-1	-1	1462234800
257	2016-05-03	8	30	-1	31.6449	-1	-1	-1	1462235400
258	2016-05-03	8	40	-1	31.6453	-1	-1	-1	1462236000
259	2016-05-03	8	50	-1	31.6453	-1	-1	-1	1462236600
260	2016-05-03	9	0	-1	31.6464	-1	-1	-1	1462237200
261	2016-05-03	9	10	-1	31.6448	-1	-1	-1	1462237800
262	2016-05-03	9	20	-1	31.6502	-1	-1	-1	1462238400
263	2016-05-03	9	30	-1	31.6507	-1	-1	-1	1462239000
264	2016-05-03	9	40	-1	31.6485	-1	-1	-1	1462239600
265	2016-05-03	9	50	-1	31.6494	-1	-1	-1	1462240200
266	2016-05-03	10	0	-1	31.6596	-1	-1	-1	1462240800
267	2016-05-03	10	10	-1	31.6553	-1	-1	-1	1462241400
268	2016-05-03	10	20	-1	31.6522	-1	-1	-1	1462242000
269	2016-05-03	10	30	-1	31.6548	-1	-1	-1	1462242600
270	2016-05-03	10	40	-1	31.6549	-1	-1	-1	1462243200
271	2016-05-03	10	50	-1	31.6545	-1	-1	-1	1462243800
272	2016-05-03	11	0	-1	31.6537	-1	-1	-1	1462244400
273	2016-05-03	11	10	-1	31.6507	-1	-1	-1	1462245000
274	2016-05-03	11	20	-1	31.6498	-1	-1	-1	1462245600
275	2016-05-03	11	30	-1	31.6507	-1	-1	-1	1462246200
276	2016-05-03	11	40	-1	31.6514	-1	-1	-1	1462246800
277	2016-05-03	11	50	-1	31.6516	-1	-1	-1	1462247400
278	2016-05-03	12	0	-1	31.6524	-1	-1	-1	1462248000
279	2016-05-03	12	10	-1	31.6515	-1	-1	-1	1462248600
280	2016-05-03	12	20	-1	31.6511	-1	-1	-1	1462249200
281	2016-05-03	12	30	-1	31.6498	-1	-1	-1	1462249800
282	2016-05-03	12	40	-1	31.6488	-1	-1	-1	1462250400
283	2016-05-03	12	50	-1	31.6504	-1	-1	-1	1462251000
284	2016-05-03	13	0	-1	31.6497	-1	-1	-1	1462251600
285	2016-05-03	13	10	-1	31.6511	-1	-1	-1	1462252200
286	2016-05-03	13	20	-1	31.6493	-1	-1	-1	1462252800
287	2016-05-03	13	30	-1	31.6499	-1	-1	-1	1462253400
288	2016-05-03	13	40	-1	31.6504	-1	-1	-1	1462254000
289	2016-05-03	13	50	-1	31.6508	-1	-1	-1	1462254600
290	2016-05-03	14	0	-1	31.651	-1	-1	-1	1462255200
291	2016-05-03	14	10	-1	31.6516	-1	-1	-1	1462255800
292	2016-05-03	14	20	-1	31.6516	-1	-1	-1	1462256400
293	2016-05-03	14	30	-1	31.6499	-1	-1	-1	1462257000
294	2016-05-03	14	40	-1	31.6496	-1	-1	-1	1462257600
295	2016-05-03	14	50	-1	31.6487	-1	-1	-1	1462258200
296	2016-05-03	15	0	-1	31.6506	-1	-1	-1	1462258800
297	2016-05-03	15	10	-1	31.6503	-1	-1	-1	1462259400
298	2016-05-03	15	20	-1	31.6496	-1	-1	-1	1462260000
299	2016-05-03	15	30	-1	31.6491	-1	-1	-1	1462260600
300	2016-05-03	15	40	-1	31.653	-1	-1	-1	1462261200
301	2016-05-03	15	50	-1	31.6524	-1	-1	-1	1462261800
302	2016-05-03	16	0	-1	31.6485	-1	-1	-1	1462262400
303	2016-05-03	16	10	-1	31.6482	-1	-1	-1	1462263000
304	2016-05-03	16	20	-1	31.6478	-1	-1	-1	1462263600
305	2016-05-03	16	30	-1	31.6456	-1	-1	-1	1462264200
306	2016-05-03	16	40	-1	31.6454	-1	-1	-1	1462264800
307	2016-05-03	16	50	-1	31.6476	-1	-1	-1	1462265400
308	2016-05-03	17	0	-1	31.6444	-1	-1	-1	1462266000
309	2016-05-03	17	10	-1	31.644	-1	-1	-1	1462266600
310	2016-05-03	17	20	-1	31.6483	-1	-1	-1	1462267200
311	2016-05-03	17	30	-1	31.6507	-1	-1	-1	1462267800
312	2016-05-03	17	40	-1	31.6489	-1	-1	-1	1462268400
313	2016-05-03	17	50	-1	31.6544	-1	-1	-1	1462269000
314	2016-05-03	18	0	-1	31.6499	-1	-1	-1	1462269600
315	2016-05-03	18	10	-1	31.6492	-1	-1	-1	1462270200
316	2016-05-03	18	20	-1	31.6482	-1	-1	-1	1462270800
317	2016-05-03	18	30	-1	31.6413	-1	-1	-1	1462271400
318	2016-05-03	18	40	-1	31.642	-1	-1	-1	1462272000
319	2016-05-03	18	50	-1	31.6401	-1	-1	-1	1462272600
320	2016-05-03	19	0	-1	31.6389	-1	-1	-1	1462273200
321	2016-05-03	19	10	-1	31.6398	-1	-1	-1	1462273800
322	2016-05-03	19	20	-1	31.64	-1	-1	-1	1462274400
323	2016-05-03	19	30	-1	31.6416	-1	-1	-1	1462275000
324	2016-05-03	19	40	-1	31.6402	-1	-1	-1	1462275600
325	2016-05-03	19	50	-1	31.6443	-1	-1	-1	1462276200
326	2016-05-03	20	0	-1	31.6422	-1	-1	-1	1462276800
327	2016-05-03	20	10	-1	31.6434	-1	-1	-1	1462277400
328	2016-05-03	20	20	-1	31.643	-1	-1	-1	1462278000
329	2016-05-03	20	30	-1	31.6426	-1	-1	-1	1462278600
330	2016-05-03	20	40	-1	31.6424	-1	-1	-1	1462279200
331	2016-05-03	20	50	-1	31.6416	-1	-1	-1	1462279800
332	2016-05-03	21	0	-1	31.6514	-1	-1	-1	1462280400
333	2016-05-03	21	10	-1	31.648	-1	-1	-1	1462281000
334	2016-05-03	21	20	-1	31.6482	-1	-1	-1	1462281600
335	2016-05-03	21	30	-1	31.6491	-1	-1	-1	1462282200
336	2016-05-03	21	40	-1	31.6494	-1	-1	-1	1462282800
337	2016-05-03	21	50	-1	31.6511	-1	-1	-1	1462283400
338	2016-05-03	22	0	-1	31.6543	-1	-1	-1	1462284000
339	2016-05-03	22	10	-1	31.6534	-1	-1	-1	1462284600
340	2016-05-03	22	20	-1	31.6569	-1	-1	-1	1462285200
341	2016-05-03	22	30	-1	31.6554	-1	-1	-1	1462285800
342	2016-05-03	22	40	-1	31.6536	-1	-1	-1	1462286400
343	2016-05-03	22	50	-1	31.6544	-1	-1	-1	1462287000
344	2016-05-03	23	0	-1	31.6531	-1	-1	-1	1462287600
345	2016-05-03	23	10	-1	31.6532	-1	-1	-1	1462288200
346	2016-05-03	23	20	-1	31.6546	-1	-1	-1	1462288800
347	2016-05-03	23	30	-1	31.6551	-1	-1	-1	1462289400
348	2016-05-03	23	40	-1	31.6557	-1	-1	-1	1462290000
349	2016-06-22	0	0	-1	10.31	-1	-1	-1	1466524800
350	2016-06-22	0	10	-1	10.31	-1	-1	-1	1466525400
351	2016-06-22	0	20	-1	10.31	-1	-1	-1	1466526000
352	2016-06-22	0	30	-1	10.31	-1	-1	-1	1466526600
353	2016-06-22	0	40	-1	10.31	-1	-1	-1	1466527200
354	2016-06-22	0	50	-1	10.31	-1	-1	-1	1466527800
355	2016-06-22	1	0	-1	10.31	-1	-1	-1	1466528400
356	2016-06-22	1	10	-1	10.31	-1	-1	-1	1466529000
357	2016-06-22	1	20	-1	10.31	-1	-1	-1	1466529600
358	2016-06-22	1	30	-1	10.31	-1	-1	-1	1466530200
359	2016-06-22	1	40	-1	10.31	-1	-1	-1	1466530800
360	2016-06-22	1	50	-1	10.31	-1	-1	-1	1466531400
361	2016-06-22	2	0	-1	10.31	-1	-1	-1	1466532000
362	2016-06-22	2	10	-1	10.31	-1	-1	-1	1466532600
363	2016-06-22	2	20	-1	10.31	-1	-1	-1	1466533200
364	2016-06-22	2	30	-1	10.31	-1	-1	-1	1466533800
365	2016-06-22	2	40	-1	10.31	-1	-1	-1	1466534400
366	2016-06-22	2	50	-1	10.31	-1	-1	-1	1466535000
367	2016-06-22	3	0	-1	10.31	-1	-1	-1	1466535600
368	2016-06-22	3	10	-1	10.31	-1	-1	-1	1466536200
369	2016-06-22	3	20	-1	10.31	-1	-1	-1	1466536800
370	2016-06-22	3	30	-1	10.31	-1	-1	-1	1466537400
371	2016-06-22	3	40	-1	10.31	-1	-1	-1	1466538000
372	2016-06-22	3	50	-1	10.31	-1	-1	-1	1466538600
373	2016-06-22	4	0	-1	10.31	-1	-1	-1	1466539200
374	2016-06-22	4	10	-1	10.31	-1	-1	-1	1466539800
375	2016-06-22	4	20	-1	10.31	-1	-1	-1	1466540400
376	2016-06-22	4	30	-1	10.31	-1	-1	-1	1466541000
377	2016-06-22	4	40	-1	10.31	-1	-1	-1	1466541600
378	2016-06-22	4	50	-1	10.31	-1	-1	-1	1466542200
379	2016-06-22	5	0	-1	10.31	-1	-1	-1	1466542800
380	2016-06-22	5	10	-1	10.31	-1	-1	-1	1466543400
381	2016-06-22	5	20	-1	10.31	-1	-1	-1	1466544000
382	2016-06-22	5	30	-1	10.31	-1	-1	-1	1466544600
383	2016-06-22	5	40	-1	10.31	-1	-1	-1	1466545200
384	2016-06-22	5	50	-1	10.31	-1	-1	-1	1466545800
385	2016-06-22	6	0	-1	10.31	-1	-1	-1	1466546400
386	2016-06-22	6	10	-1	10.31	-1	-1	-1	1466547000
387	2016-06-22	6	20	-1	10.31	-1	-1	-1	1466547600
388	2016-06-22	6	30	-1	10.31	-1	-1	-1	1466548200
389	2016-06-22	6	40	-1	10.31	-1	-1	-1	1466548800
390	2016-06-22	6	50	-1	10.31	-1	-1	-1	1466549400
391	2016-06-22	7	0	-1	10.31	-1	-1	-1	1466550000
392	2016-06-22	7	10	-1	10.31	-1	-1	-1	1466550600
393	2016-06-22	7	20	-1	10.31	-1	-1	-1	1466551200
394	2016-06-22	7	30	-1	10.31	-1	-1	-1	1466551800
395	2016-06-22	7	40	-1	10.31	-1	-1	-1	1466552400
396	2016-06-22	7	50	-1	10.31	-1	-1	-1	1466553000
397	2016-06-22	8	0	-1	10.31	-1	-1	-1	1466553600
398	2016-06-22	8	10	-1	10.31	-1	-1	-1	1466554200
399	2016-06-22	8	20	-1	10.31	-1	-1	-1	1466554800
400	2016-06-22	8	30	-1	10.31	-1	-1	-1	1466555400
401	2016-06-22	8	40	-1	10.31	-1	-1	-1	1466556000
402	2016-06-22	8	50	-1	10.31	-1	-1	-1	1466556600
403	2016-06-22	9	0	-1	10.31	-1	-1	-1	1466557200
404	2016-06-22	9	10	-1	10.31	-1	-1	-1	1466557800
405	2016-06-22	9	20	-1	10.31	-1	-1	-1	1466558400
406	2016-06-22	9	30	-1	10.31	-1	-1	-1	1466559000
407	2016-06-22	9	40	-1	10.31	-1	-1	-1	1466559600
408	2016-06-22	9	50	-1	10.31	-1	-1	-1	1466560200
409	2016-06-22	10	0	-1	10.31	-1	-1	-1	1466560800
410	2016-06-22	10	10	-1	10.31	-1	-1	-1	1466561400
411	2016-06-22	10	20	-1	10.31	-1	-1	-1	1466562000
412	2016-06-22	10	30	-1	10.31	-1	-1	-1	1466562600
413	2016-06-22	10	40	-1	10.31	-1	-1	-1	1466563200
414	2016-06-22	10	50	-1	10.31	-1	-1	-1	1466563800
415	2016-06-22	11	0	-1	10.31	-1	-1	-1	1466564400
416	2016-06-22	11	10	-1	10.31	-1	-1	-1	1466565000
417	2016-06-22	11	20	-1	10.31	-1	-1	-1	1466565600
418	2016-06-22	11	30	-1	10.31	-1	-1	-1	1466566200
419	2016-06-22	11	40	-1	10.31	-1	-1	-1	1466566800
420	2016-06-22	11	50	-1	10.31	-1	-1	-1	1466567400
421	2016-06-22	12	0	-1	10.31	-1	-1	-1	1466568000
422	2016-06-22	12	10	-1	10.31	-1	-1	-1	1466568600
423	2016-06-22	12	20	-1	10.31	-1	-1	-1	1466569200
424	2016-06-22	12	30	-1	10.31	-1	-1	-1	1466569800
425	2016-06-22	12	40	-1	10.31	-1	-1	-1	1466570400
426	2016-06-22	12	50	-1	10.31	-1	-1	-1	1466571000
427	2016-06-22	13	0	-1	10.31	-1	-1	-1	1466571600
428	2016-06-22	13	10	-1	10.31	-1	-1	-1	1466572200
429	2016-06-22	13	20	-1	10.31	-1	-1	-1	1466572800
430	2016-06-22	13	30	-1	10.31	-1	-1	-1	1466573400
431	2016-06-22	13	40	-1	10.31	-1	-1	-1	1466574000
432	2016-06-22	13	50	-1	10.31	-1	-1	-1	1466574600
433	2016-06-22	14	0	-1	10.31	-1	-1	-1	1466575200
434	2016-06-22	14	10	-1	10.31	-1	-1	-1	1466575800
435	2016-06-22	14	20	-1	10.31	-1	-1	-1	1466576400
436	2016-06-22	14	30	-1	10.31	-1	-1	-1	1466577000
437	2016-06-22	14	40	-1	10.31	-1	-1	-1	1466577600
438	2016-06-22	14	50	-1	10.31	-1	-1	-1	1466578200
439	2016-06-22	15	0	-1	10.31	-1	-1	-1	1466578800
440	2016-06-22	15	10	-1	10.31	-1	-1	-1	1466579400
441	2016-06-22	15	20	-1	10.31	-1	-1	-1	1466580000
442	2016-06-22	15	30	-1	10.31	-1	-1	-1	1466580600
443	2016-06-22	15	40	-1	10.31	-1	-1	-1	1466581200
444	2016-06-22	15	50	-1	10.31	-1	-1	-1	1466581800
445	2016-06-22	16	0	-1	10.31	-1	-1	-1	1466582400
446	2016-06-22	16	10	-1	10.31	-1	-1	-1	1466583000
447	2016-06-22	16	20	-1	10.31	-1	-1	-1	1466583600
448	2016-06-22	16	30	-1	10.31	-1	-1	-1	1466584200
449	2016-06-22	16	40	-1	10.31	-1	-1	-1	1466584800
450	2016-06-22	16	50	-1	10.31	-1	-1	-1	1466585400
451	2016-06-22	17	0	-1	10.31	-1	-1	-1	1466586000
452	2016-06-22	17	10	-1	10.31	-1	-1	-1	1466586600
453	2016-06-22	17	20	-1	10.31	-1	-1	-1	1466587200
454	2016-06-22	17	30	-1	10.31	-1	-1	-1	1466587800
455	2016-06-22	17	40	-1	10.31	-1	-1	-1	1466588400
456	2016-06-22	17	50	-1	10.31	-1	-1	-1	1466589000
457	2016-06-22	18	0	-1	10.31	-1	-1	-1	1466589600
458	2016-06-22	18	10	-1	10.31	-1	-1	-1	1466590200
459	2016-06-22	18	20	-1	10.31	-1	-1	-1	1466590800
460	2016-06-22	18	30	-1	10.31	-1	-1	-1	1466591400
461	2016-06-22	18	40	-1	10.31	-1	-1	-1	1466592000
462	2016-06-22	18	50	-1	10.31	-1	-1	-1	1466592600
463	2016-06-22	19	0	-1	10.31	-1	-1	-1	1466593200
464	2016-06-22	19	10	-1	10.31	-1	-1	-1	1466593800
465	2016-06-22	19	20	-1	10.31	-1	-1	-1	1466594400
466	2016-06-22	19	30	-1	10.31	-1	-1	-1	1466595000
467	2016-06-22	19	40	-1	10.31	-1	-1	-1	1466595600
468	2016-06-22	19	50	-1	10.31	-1	-1	-1	1466596200
469	2016-06-22	20	0	-1	10.31	-1	-1	-1	1466596800
470	2016-06-22	20	10	-1	10.31	-1	-1	-1	1466597400
471	2016-06-22	20	20	-1	10.31	-1	-1	-1	1466598000
472	2016-06-22	20	30	-1	10.31	-1	-1	-1	1466598600
473	2016-06-22	20	40	-1	10.31	-1	-1	-1	1466599200
474	2016-06-22	20	50	-1	10.31	-1	-1	-1	1466599800
475	2016-06-22	21	0	-1	10.31	-1	-1	-1	1466600400
476	2016-06-22	21	10	-1	10.31	-1	-1	-1	1466601000
477	2016-06-22	21	20	-1	10.31	-1	-1	-1	1466601600
478	2016-06-22	21	30	-1	10.31	-1	-1	-1	1466602200
479	2016-06-22	21	40	-1	10.31	-1	-1	-1	1466602800
480	2016-06-22	21	50	-1	10.31	-1	-1	-1	1466603400
481	2016-06-22	22	0	-1	10.31	-1	-1	-1	1466604000
482	2016-06-22	22	10	-1	10.31	-1	-1	-1	1466604600
483	2016-06-22	22	20	-1	10.31	-1	-1	-1	1466605200
484	2016-06-22	22	30	-1	10.31	-1	-1	-1	1466605800
485	2016-06-22	22	40	-1	10.31	-1	-1	-1	1466606400
486	2016-06-22	22	50	-1	10.31	-1	-1	-1	1466607000
487	2016-06-22	23	0	-1	10.31	-1	-1	-1	1466607600
488	2016-06-22	23	10	-1	10.31	-1	-1	-1	1466608200
489	2016-06-22	23	20	-1	10.31	-1	-1	-1	1466608800
490	2016-06-22	23	30	-1	10.31	-1	-1	-1	1466609400
491	2016-06-22	23	40	-1	10.31	-1	-1	-1	1466610000
492	2016-08-08	3	50	-1	10.75	-1	-1	-1	1470599400
493	2016-08-08	15	40	-1	13.75	-1	-1	-1	1470642000
494	2016-08-24	0	0	-1	9.71	-1	-1	-1	1471968000
495	2016-08-24	0	10	-1	8.98	-1	-1	-1	1471968600
496	2016-08-24	0	20	-1	9.3	-1	-1	-1	1471969200
497	2016-08-24	0	30	-1	9.42	-1	-1	-1	1471969800
498	2016-08-24	0	40	-1	9.33	-1	-1	-1	1471970400
499	2016-08-24	0	50	-1	9.4	-1	-1	-1	1471971000
500	2016-08-24	1	0	-1	8.37	-1	-1	-1	1471971600
501	2016-08-24	1	10	-1	9.16	-1	-1	-1	1471972200
502	2016-08-24	1	20	-1	9.21	-1	-1	-1	1471972800
503	2016-08-24	1	30	-1	9.36	-1	-1	-1	1471973400
504	2016-08-24	1	40	-1	9.32	-1	-1	-1	1471974000
505	2016-08-24	1	50	-1	8.69	-1	-1	-1	1471974600
506	2016-08-24	2	0	-1	8.23	-1	-1	-1	1471975200
507	2016-08-24	2	10	-1	9.04	-1	-1	-1	1471975800
508	2016-08-24	2	20	-1	9.21	-1	-1	-1	1471976400
509	2016-08-24	2	30	-1	8.76	-1	-1	-1	1471977000
510	2016-08-24	2	40	-1	9.02	-1	-1	-1	1471977600
511	2016-08-24	2	50	-1	11.58	-1	-1	-1	1471978200
512	2016-08-24	3	0	-1	11.01	-1	-1	-1	1471978800
513	2016-08-24	3	10	-1	9.15	-1	-1	-1	1471979400
514	2016-08-24	3	20	-1	8.83	-1	-1	-1	1471980000
515	2016-08-24	3	30	-1	8.87	-1	-1	-1	1471980600
516	2016-08-24	3	40	-1	8.48	-1	-1	-1	1471981200
517	2016-08-24	3	50	-1	8.8	-1	-1	-1	1471981800
518	2016-08-24	4	0	-1	11.85	-1	-1	-1	1471982400
519	2016-08-24	4	10	-1	14.65	-1	-1	-1	1471983000
520	2016-08-24	4	20	-1	9.72	-1	-1	-1	1471983600
521	2016-08-24	4	30	-1	12.05	-1	-1	-1	1471984200
522	2016-08-24	4	40	-1	12.02	-1	-1	-1	1471984800
523	2016-08-24	4	50	-1	12.71	-1	-1	-1	1471985400
524	2016-08-24	5	0	-1	11.91	-1	-1	-1	1471986000
525	2016-08-24	5	10	-1	12.23	-1	-1	-1	1471986600
526	2016-08-24	5	20	-1	15.54	-1	-1	-1	1471987200
527	2016-08-24	5	30	-1	16.28	-1	-1	-1	1471987800
528	2016-08-24	5	40	-1	16.17	-1	-1	-1	1471988400
529	2016-08-24	5	50	-1	16.28	-1	-1	-1	1471989000
530	2016-08-24	6	0	-1	16.45	-1	-1	-1	1471989600
531	2016-08-24	6	10	-1	16.08	-1	-1	-1	1471990200
532	2016-08-24	6	20	-1	15.58	-1	-1	-1	1471990800
533	2016-08-24	6	30	-1	15.52	-1	-1	-1	1471991400
534	2016-08-24	6	40	-1	11.32	-1	-1	-1	1471992000
535	2016-08-24	6	50	-1	11.44	-1	-1	-1	1471992600
536	2016-08-24	7	0	-1	8.14	-1	-1	-1	1471993200
537	2016-08-24	7	10	-1	10.02	-1	-1	-1	1471993800
538	2016-08-24	7	20	-1	9.35	-1	-1	-1	1471994400
539	2016-08-24	7	30	-1	11.74	-1	-1	-1	1471995000
540	2016-08-24	7	40	-1	9.48	-1	-1	-1	1471995600
541	2016-08-24	7	50	-1	9.36	-1	-1	-1	1471996200
542	2016-08-24	8	0	-1	8.93	-1	-1	-1	1471996800
543	2016-08-24	8	10	-1	8.96	-1	-1	-1	1471997400
544	2016-08-24	8	20	-1	10.98	-1	-1	-1	1471998000
545	2016-08-24	8	30	-1	10.71	-1	-1	-1	1471998600
546	2016-08-24	8	40	-1	7.36	-1	-1	-1	1471999200
547	2016-08-24	8	50	-1	8.47	-1	-1	-1	1471999800
548	2016-08-24	9	0	-1	11.22	-1	-1	-1	1472000400
549	2016-08-24	9	10	-1	12.69	-1	-1	-1	1472001000
550	2016-08-24	9	20	-1	15.2	-1	-1	-1	1472001600
551	2016-08-24	9	30	-1	13.34	-1	-1	-1	1472002200
552	2016-08-24	9	40	-1	13.32	-1	-1	-1	1472002800
553	2016-08-24	9	50	-1	13.53	-1	-1	-1	1472003400
554	2016-08-24	10	0	-1	13.81	-1	-1	-1	1472004000
555	2016-08-24	10	10	-1	13.52	-1	-1	-1	1472004600
556	2016-08-24	10	20	-1	13.71	-1	-1	-1	1472005200
557	2016-08-24	10	30	-1	13.46	-1	-1	-1	1472005800
558	2016-08-24	10	40	-1	12.7	-1	-1	-1	1472006400
559	2016-08-24	10	50	-1	12.59	-1	-1	-1	1472007000
560	2016-08-24	11	0	-1	13.05	-1	-1	-1	1472007600
561	2016-08-24	11	10	-1	15.16	-1	-1	-1	1472008200
562	2016-08-24	11	20	-1	10.66	-1	-1	-1	1472008800
563	2016-08-24	11	30	-1	10.72	-1	-1	-1	1472009400
564	2016-08-24	11	40	-1	10.32	-1	-1	-1	1472010000
565	2016-08-24	11	50	-1	10.28	-1	-1	-1	1472010600
566	2016-08-24	12	0	-1	10.02	-1	-1	-1	1472011200
567	2016-08-24	12	10	-1	9	-1	-1	-1	1472011800
568	2016-08-24	12	20	-1	9.59	-1	-1	-1	1472012400
569	2016-08-24	12	30	-1	10.84	-1	-1	-1	1472013000
570	2016-08-24	12	40	-1	9.94	-1	-1	-1	1472013600
571	2016-08-24	12	50	-1	9.56	-1	-1	-1	1472014200
572	2016-08-24	13	0	-1	10.42	-1	-1	-1	1472014800
573	2016-08-24	13	10	-1	13.39	-1	-1	-1	1472015400
574	2016-08-24	13	20	-1	11.95	-1	-1	-1	1472016000
575	2016-08-24	13	30	-1	14.21	-1	-1	-1	1472016600
576	2016-08-24	13	40	-1	11.59	-1	-1	-1	1472017200
577	2016-08-24	13	50	-1	10.03	-1	-1	-1	1472017800
578	2016-08-24	14	0	-1	10.22	-1	-1	-1	1472018400
579	2016-08-24	14	10	-1	10.66	-1	-1	-1	1472019000
580	2016-08-24	14	20	-1	10.53	-1	-1	-1	1472019600
581	2016-08-24	14	30	-1	11.35	-1	-1	-1	1472020200
582	2016-08-24	14	40	-1	10.24	-1	-1	-1	1472020800
583	2016-08-24	14	50	-1	10.81	-1	-1	-1	1472021400
584	2016-08-24	15	0	-1	10.78	-1	-1	-1	1472022000
585	2016-08-24	15	10	-1	11.23	-1	-1	-1	1472022600
586	2016-08-24	15	30	-1	8.35	-1	-1	-1	1472023800
587	2016-08-24	15	40	-1	7.99	-1	-1	-1	1472024400
588	2016-08-24	15	50	-1	7.85	-1	-1	-1	1472025000
589	2016-08-24	16	0	-1	7.8	-1	-1	-1	1472025600
590	2016-08-24	16	10	-1	7.73	-1	-1	-1	1472026200
591	2016-08-24	16	20	-1	7.8	-1	-1	-1	1472026800
592	2016-08-24	16	30	-1	7.91	-1	-1	-1	1472027400
593	2016-08-24	16	40	-1	7.83	-1	-1	-1	1472028000
594	2016-08-24	16	50	-1	7.81	-1	-1	-1	1472028600
595	2016-08-24	17	0	-1	7.88	-1	-1	-1	1472029200
596	2016-08-24	17	10	-1	8.42	-1	-1	-1	1472029800
597	2016-08-24	17	20	-1	8.61	-1	-1	-1	1472030400
598	2016-08-24	17	30	-1	7.1	-1	-1	-1	1472031000
599	2016-08-24	17	40	-1	7.29	-1	-1	-1	1472031600
600	2016-08-24	17	50	-1	7.36	-1	-1	-1	1472032200
601	2016-08-24	18	0	-1	9.09	-1	-1	-1	1472032800
602	2016-08-24	18	10	-1	13.29	-1	-1	-1	1472033400
603	2016-08-24	18	20	-1	23.36	-1	-1	-1	1472034000
604	2016-08-24	18	30	-1	25.94	-1	-1	-1	1472034600
605	2016-08-24	18	40	-1	25.15	-1	-1	-1	1472035200
606	2016-08-24	18	50	-1	20.83	-1	-1	-1	1472035800
607	2016-08-24	19	0	-1	27.81	-1	-1	-1	1472036400
608	2016-08-24	19	10	-1	30.19	-1	-1	-1	1472037000
609	2016-08-24	19	20	-1	25.43	-1	-1	-1	1472037600
610	2016-08-24	19	30	-1	8.83	-1	-1	-1	1472038200
611	2016-08-24	19	40	-1	24.7	-1	-1	-1	1472038800
612	2016-08-24	19	50	-1	30.83	-1	-1	-1	1472039400
613	2016-08-24	20	0	-1	16.57	-1	-1	-1	1472040000
614	2016-08-24	20	10	-1	14.42	-1	-1	-1	1472040600
615	2016-08-24	20	20	-1	25.49	-1	-1	-1	1472041200
616	2016-08-24	20	30	-1	11.2	-1	-1	-1	1472041800
617	2016-08-24	20	40	-1	9.54	-1	-1	-1	1472042400
618	2016-08-24	20	50	-1	9.73	-1	-1	-1	1472043000
619	2016-08-24	21	0	-1	10.1	-1	-1	-1	1472043600
620	2016-08-24	21	10	-1	11.05	-1	-1	-1	1472044200
621	2016-08-24	21	20	-1	10.37	-1	-1	-1	1472044800
622	2016-08-24	21	30	-1	20.21	-1	-1	-1	1472045400
623	2016-08-24	21	40	-1	12.32	-1	-1	-1	1472046000
624	2016-08-24	21	50	-1	13.09	-1	-1	-1	1472046600
625	2016-08-24	22	0	-1	12.56	-1	-1	-1	1472047200
626	2016-08-24	22	10	-1	11.78	-1	-1	-1	1472047800
627	2016-08-24	22	20	-1	10.09	-1	-1	-1	1472048400
628	2016-08-24	22	30	-1	7.33	-1	-1	-1	1472049000
629	2016-08-24	22	40	-1	7.25	-1	-1	-1	1472049600
630	2016-08-24	22	50	-1	7.94	-1	-1	-1	1472050200
631	2016-08-24	23	0	-1	8.67	-1	-1	-1	1472050800
632	2016-08-24	23	10	-1	10.55	-1	-1	-1	1472051400
633	2016-08-24	23	20	-1	9.46	-1	-1	-1	1472052000
634	2016-08-24	23	30	-1	9.12	-1	-1	-1	1472052600
635	2016-08-24	23	40	-1	12.04	-1	-1	-1	1472053200
636	2016-08-24	23	50	-1	10.08	-1	-1	-1	1472053800
637	2016-09-01	10	0	22.8096	31.0335	6.219	-1	-1	1472695200
638	2016-09-01	10	10	22.8202	31.0319	6.287	-1	-1	1472695800
639	2016-09-01	11	40	-1	-1	-1	-1	6.15	1472701200
640	2016-09-01	11	50	-1	-1	-1	-1	6.219	1472701800
641	2016-09-01	12	0	-1	-1	-1	-1	6.378	1472702400
642	2016-09-01	12	10	-1	-1	-1	-1	6.431	1472703000
643	2016-09-01	12	20	-1	-1	-1	-1	6.367	1472703600
644	2016-09-09	13	40	26.1667	14.5383	8.114	-1	-1	1473399600
645	2016-09-09	13	50	26.1736	14.5449	7.999	-1	13.645	1473400200
646	2016-09-09	14	0	26.1912	14.5393	7.888	-1	13.581	1473400800
647	2016-09-09	14	10	26.1988	14.4928	7.799	-1	13.496	1473401400
648	2016-09-09	14	20	26.2075	14.5561	7.75	-1	13.409	1473402000
649	2016-09-09	14	30	26.2157	14.5564	7.652	-1	13.309	1473402600
650	2016-09-09	14	40	26.2452	14.5462	7.512	-1	13.221	1473403200
651	2016-09-09	16	20	26.3924	14.5326	6.975	-1	12.697	1473409200
652	2016-09-09	16	40	26.4165	14.5329	6.947	-1	12.682	1473410400
653	2016-09-09	17	20	26.4757	14.5295	7.003	-1	12.686	1473412800
654	2016-09-09	17	30	26.4912	14.5285	7.038	-1	12.724	1473413400
655	2016-09-09	18	0	26.4974	14.5271	7.146	-1	12.794	1473415200
656	2016-09-09	18	10	26.5161	14.5269	7.25	-1	12.881	1473415800
657	2016-09-09	18	40	26.5181	14.5239	7.435	-1	13.048	1473417600
658	2016-09-09	18	50	26.5161	14.5216	7.577	-1	13.16	1473418200
659	2016-09-09	19	10	26.5308	14.5177	7.731	-1	13.284	1473419400
660	2016-09-09	20	0	26.4577	14.5113	8.313	-1	13.762	1473422400
661	2016-09-09	20	20	26.4058	14.5096	8.521	-1	13.925	1473423600
662	2016-09-09	21	0	26.3819	31.1083	8.876	-1	12.948	1473426000
663	2016-09-09	22	10	26.4016	31.1854	9.28	-1	13.207	1473430200
664	2016-09-09	22	30	26.4017	31.2025	9.351	-1	13.24	1473431400
665	2016-09-09	22	50	26.4058	31.2175	9.42	-1	13.282	1473432600
666	2016-09-09	23	10	26.4104	31.2355	9.428	-1	13.308	1473433800
667	2016-09-10	0	20	26.4049	31.2785	9.294	19.8073	13.148	1473438000
668	2016-09-10	1	0	-1	-1	-1	19.7551	-1	1473440400
669	2016-09-10	1	20	-1	-1	-1	19.7698	-1	1473441600
670	2016-09-10	1	50	26.3634	31.3032	8.596	19.7582	12.567	1473443400
671	2016-09-10	2	40	26.3636	31.3099	8.199	19.8117	12.26	1473446400
672	2016-09-10	2	50	26.368	31.3118	8.132	19.8001	12.2	1473447000
673	2016-09-10	3	0	26.3764	31.3107	8.05	19.6772	12.11	1473447600
674	2016-09-10	3	10	26.3869	31.3103	7.996	19.8729	12.078	1473448200
675	2016-09-10	3	20	26.3932	31.3107	7.918	19.5344	12.02	1473448800
676	2016-09-10	3	30	26.397	31.3081	7.861	19.8637	11.962	1473449400
677	2016-09-10	3	40	26.3983	31.3085	7.778	19.5179	11.912	1473450000
678	2016-09-10	3	50	26.4005	31.3095	7.717	19.5211	11.854	1473450600
679	2016-09-10	4	0	26.4009	31.3086	7.688	19.7159	11.804	1473451200
680	2016-09-10	4	10	26.4012	31.3089	7.625	19.5272	11.771	1473451800
681	2016-09-10	4	20	26.3998	31.3088	7.575	19.7155	11.735	1473452400
682	2016-09-10	4	30	26.3954	31.3047	7.525	19.6858	11.718	1473453000
683	2016-09-10	4	40	26.3909	31.3058	7.505	19.5267	11.691	1473453600
684	2016-09-10	4	50	26.3835	31.3076	7.486	19.3435	11.664	1473454200
685	2016-09-10	5	10	26.3776	31.3083	7.448	18.6965	11.658	1473455400
686	2016-09-10	5	30	26.3727	31.3081	7.478	19.5138	11.664	1473456600
687	2016-09-10	6	50	26.3589	31.3176	7.814	19.6344	11.896	1473461400
688	2016-09-19	7	20	25.2803	31.3588	10.806	0.301587	5.956	1474240800
689	2016-09-19	7	50	25.2687	31.359	10.791	-1	5.969	1474242600
690	2016-09-19	8	10	25.2583	31.3587	10.254	0.216117	5.967	1474243800
691	2016-09-19	8	20	-1	-1	-1	-1	5.987	1474244400
692	2016-09-19	8	30	25.2468	31.3592	10.236	0.236874	6.008	1474245000
693	2016-09-19	8	40	25.2412	31.3599	10.065	0.221001	6.004	1474245600
694	2016-09-19	8	50	25.2358	31.3598	9.899	0.296703	6.025	1474246200
695	2016-09-19	10	10	25.1021	31.3686	8.652	0.45177	6.124	1474251000
696	2016-09-19	10	20	25.0883	31.3691	8.346	0.43956	6.12	1474251600
697	2016-09-19	10	30	25.0752	31.3698	8.227	0.470085	6.126	1474252200
698	2016-09-19	10	40	25.0686	31.3702	8.097	0.410256	6.119	1474252800
699	2016-09-19	10	50	25.0372	31.3722	7.993	0.473748	6.138	1474253400
700	2016-09-19	11	0	25.0127	31.3727	7.824	0.499389	6.155	1474254000
701	2016-09-19	11	10	24.9923	31.3727	7.683	0.557998	6.158	1474254600
702	2016-09-19	11	20	24.9408	31.3695	7.709	0.738706	6.188	1474255200
703	2016-09-19	11	30	24.8912	31.3589	7.47	1.90232	6.208	1474255800
704	2016-09-19	11	40	24.8397	31.3486	7.403	1.18559	6.22	1474256400
705	2016-09-19	11	50	24.8066	31.3391	7.376	1.54457	6.234	1474257000
706	2016-09-19	12	0	24.7961	31.3334	7.119	1.56777	6.238	1474257600
707	2016-09-19	12	10	24.8047	31.3323	7.076	1.7094	6.235	1474258200
708	2016-09-19	12	20	24.8168	31.3353	7.092	1.64469	6.212	1474258800
709	2016-09-19	12	30	24.8282	31.3382	6.975	1.47985	6.211	1474259400
710	2016-09-19	12	40	24.8394	31.3422	6.894	1.39316	6.212	1474260000
711	2016-09-19	12	50	24.8589	31.3474	6.769	1.35775	6.217	1474260600
712	2016-09-19	13	0	24.876	31.3523	6.831	1.18803	6.179	1474261200
713	2016-09-19	13	10	24.8988	31.3574	6.779	1.43956	6.151	1474261800
714	2016-09-19	13	20	24.9056	31.3588	6.676	1.59341	6.16	1474262400
715	2016-09-19	13	30	24.9072	31.3593	6.804	1.8254	6.157	1474263000
716	2016-09-19	13	40	24.9168	31.362	6.842	1.28694	6.153	1474263600
717	2016-09-19	14	0	24.9209	31.3623	6.95	1.16484	6.112	1474264800
718	2016-09-19	14	10	24.9298	31.3643	6.85	0.96337	6.117	1474265400
719	2016-09-19	14	20	24.9302	31.3645	7.114	1.73504	6.161	1474266000
720	2016-09-19	14	30	24.9268	31.3634	7.057	1.71062	6.144	1474266600
721	2016-09-19	14	40	24.9141	31.3595	7.375	1.62759	6.193	1474267200
722	2016-09-19	14	50	24.9163	31.3594	7.471	1.18315	6.228	1474267800
723	2016-09-19	15	0	24.9204	31.359	7.652	1.26618	6.292	1474268400
724	2016-09-19	15	20	24.9553	31.3681	7.974	1.10989	6.287	1474269600
725	2016-09-19	15	30	24.966	31.3688	8.314	1.42613	6.287	1474270200
726	2016-09-19	15	40	24.9628	31.3673	8.553	1.19414	6.322	1474270800
727	2016-09-19	15	50	24.9688	31.3692	8.728	1.25397	6.328	1474271400
728	2016-09-19	16	0	25.0127	31.3759	9.089	1.29182	6.292	1474272000
729	2016-09-19	16	30	25.0831	31.3809	9.628	0.945055	6.241	1474273800
730	2016-09-19	16	40	25.1068	31.3787	9.871	0.714286	6.223	1474274400
731	2016-09-19	16	50	25.1284	31.3769	9.997	0.608059	6.229	1474275000
732	2016-09-19	17	0	25.1607	31.3741	10.199	0.619048	6.207	1474275600
733	2016-09-19	17	10	25.1893	31.3721	10.297	0.566545	6.197	1474276200
734	2016-09-19	17	20	25.2177	31.3699	10.488	0.544567	6.193	1474276800
735	2016-09-19	17	30	25.2247	31.3694	10.646	0.517705	6.183	1474277400
736	2016-09-19	17	40	25.2249	31.3687	10.73	0.52381	6.193	1474278000
737	2016-09-19	17	50	25.2173	31.368	10.83	0.516484	6.181	1474278600
738	2016-09-19	18	0	25.2085	31.3676	10.886	0.53602	6.177	1474279200
739	2016-09-19	18	10	25.1936	31.3672	10.983	0.529915	6.168	1474279800
740	2016-09-19	18	20	25.1708	31.3681	11.021	0.576313	6.164	1474280400
741	2016-09-21	0	0	-1	30.707	-1	-1	-1	1474387200
742	2016-09-21	0	10	-1	30.7068	-1	-1	-1	1474387800
743	2016-09-21	0	20	-1	30.7065	-1	-1	-1	1474388400
744	2016-09-21	0	30	-1	30.7069	-1	-1	-1	1474389000
745	2016-09-21	0	40	-1	30.7066	-1	-1	-1	1474389600
746	2016-09-21	0	50	-1	30.7067	-1	-1	-1	1474390200
747	2016-09-21	1	0	-1	30.7068	-1	-1	-1	1474390800
748	2016-09-21	1	10	-1	30.7069	-1	-1	-1	1474391400
749	2016-09-21	1	20	-1	30.7069	-1	-1	-1	1474392000
750	2016-09-21	1	30	-1	30.7068	-1	-1	-1	1474392600
751	2016-09-21	1	40	-1	30.7062	-1	-1	-1	1474393200
752	2016-09-21	1	50	-1	30.707	-1	-1	-1	1474393800
753	2016-09-21	2	0	-1	30.7065	-1	-1	-1	1474394400
754	2016-09-21	2	10	-1	30.7072	-1	-1	-1	1474395000
755	2016-09-21	2	20	-1	30.7065	-1	-1	-1	1474395600
756	2016-09-21	2	30	-1	30.707	-1	-1	-1	1474396200
757	2016-09-21	2	40	-1	30.7039	-1	-1	-1	1474396800
758	2016-09-21	2	50	-1	30.7056	-1	-1	-1	1474397400
759	2016-09-21	3	0	-1	30.7052	-1	-1	-1	1474398000
760	2016-09-21	3	10	-1	30.7063	-1	-1	-1	1474398600
761	2016-09-21	3	20	-1	30.7019	-1	-1	-1	1474399200
762	2016-09-21	3	30	-1	30.6886	-1	-1	-1	1474399800
763	2016-09-21	3	40	-1	30.7024	-1	-1	-1	1474400400
764	2016-09-21	3	50	-1	30.7074	-1	-1	-1	1474401000
765	2016-09-21	4	0	-1	30.7208	-1	-1	-1	1474401600
766	2016-09-21	4	10	-1	30.7056	-1	-1	-1	1474402200
767	2016-09-21	4	20	-1	30.7049	-1	-1	-1	1474402800
768	2016-09-21	4	30	-1	30.7065	-1	-1	-1	1474403400
769	2016-09-21	4	40	-1	30.7072	-1	-1	-1	1474404000
770	2016-09-21	4	50	-1	30.7109	-1	-1	-1	1474404600
771	2016-09-21	5	0	-1	30.7078	-1	-1	-1	1474405200
772	2016-09-21	5	10	-1	30.7067	-1	-1	-1	1474405800
773	2016-09-21	5	20	-1	30.7078	-1	-1	-1	1474406400
774	2016-09-21	5	30	-1	30.7114	-1	-1	-1	1474407000
775	2016-09-21	5	40	-1	30.7086	-1	-1	-1	1474407600
776	2016-09-21	5	50	-1	30.7048	-1	-1	-1	1474408200
777	2016-09-21	6	0	-1	30.7073	-1	-1	-1	1474408800
778	2016-09-21	6	10	-1	30.7085	-1	-1	-1	1474409400
779	2016-09-21	6	20	-1	30.7082	-1	-1	-1	1474410000
780	2016-09-21	6	30	-1	30.7128	-1	-1	-1	1474410600
781	2016-09-21	6	40	-1	30.715	-1	-1	-1	1474411200
782	2016-09-21	6	50	-1	30.7121	-1	-1	-1	1474411800
783	2016-09-21	7	0	-1	30.7133	-1	-1	-1	1474412400
784	2016-09-21	7	10	-1	30.7071	-1	-1	-1	1474413000
785	2016-09-21	7	20	-1	30.705	-1	-1	-1	1474413600
786	2016-09-21	7	30	-1	30.709	-1	-1	-1	1474414200
787	2016-09-21	7	40	-1	30.706	-1	-1	-1	1474414800
788	2016-09-21	7	50	-1	30.7072	-1	-1	-1	1474415400
789	2016-09-21	8	0	-1	30.7058	-1	-1	-1	1474416000
790	2016-09-21	8	10	-1	30.7072	-1	-1	-1	1474416600
791	2016-09-21	8	20	-1	30.7077	-1	-1	-1	1474417200
792	2016-09-21	8	30	-1	30.7067	-1	-1	-1	1474417800
793	2016-09-21	8	40	-1	30.7068	-1	-1	-1	1474418400
794	2016-09-21	8	50	-1	30.7072	-1	-1	-1	1474419000
795	2016-09-21	9	0	-1	30.7073	-1	-1	-1	1474419600
796	2016-09-21	9	10	-1	30.7073	-1	-1	-1	1474420200
797	2016-09-21	9	20	-1	30.7079	-1	-1	-1	1474420800
798	2016-09-21	9	30	-1	30.7065	-1	-1	-1	1474421400
799	2016-09-21	9	40	-1	30.7066	-1	-1	-1	1474422000
800	2016-09-21	9	50	-1	30.7069	-1	-1	-1	1474422600
801	2016-09-21	10	0	-1	30.7062	-1	-1	-1	1474423200
802	2016-09-21	10	10	-1	30.7083	-1	-1	-1	1474423800
803	2016-09-21	10	20	-1	30.7049	-1	-1	-1	1474424400
804	2016-09-21	10	30	-1	30.706	-1	-1	-1	1474425000
805	2016-09-21	10	40	-1	30.7072	-1	-1	-1	1474425600
806	2016-09-21	10	50	-1	30.7061	-1	-1	-1	1474426200
807	2016-09-21	11	0	-1	30.7076	-1	-1	-1	1474426800
808	2016-09-21	11	10	-1	30.7068	-1	-1	-1	1474427400
809	2016-09-21	11	20	-1	30.707	-1	-1	-1	1474428000
810	2016-09-21	11	30	-1	30.7073	-1	-1	-1	1474428600
811	2016-09-21	11	40	-1	30.7002	-1	-1	-1	1474429200
812	2016-09-21	11	50	-1	30.7064	-1	-1	-1	1474429800
813	2016-09-21	12	0	-1	30.7096	-1	-1	-1	1474430400
814	2016-09-21	12	10	-1	30.7074	-1	-1	-1	1474431000
815	2016-09-21	12	20	-1	30.7074	-1	-1	-1	1474431600
816	2016-09-21	12	30	-1	30.707	-1	-1	-1	1474432200
817	2016-09-21	12	50	-1	30.7073	-1	-1	-1	1474433400
818	2016-09-21	13	0	-1	30.7071	-1	-1	-1	1474434000
819	2016-09-21	13	10	-1	30.7066	-1	-1	-1	1474434600
820	2016-09-21	13	20	-1	30.7071	-1	-1	-1	1474435200
821	2016-09-21	13	30	-1	30.7069	-1	-1	-1	1474435800
822	2016-09-21	13	40	-1	30.7073	-1	-1	-1	1474436400
823	2016-09-21	13	50	-1	30.7076	-1	-1	-1	1474437000
824	2016-09-21	14	0	-1	30.7063	-1	-1	-1	1474437600
825	2016-09-21	14	10	-1	30.707	-1	-1	-1	1474438200
826	2016-09-21	14	20	-1	30.7038	-1	-1	-1	1474438800
827	2016-09-21	14	30	-1	30.7075	-1	-1	-1	1474439400
828	2016-09-21	14	40	-1	30.7083	-1	-1	-1	1474440000
829	2016-09-21	14	50	-1	30.7077	-1	-1	-1	1474440600
830	2016-09-21	15	0	-1	30.7082	-1	-1	-1	1474441200
831	2016-09-21	15	10	-1	30.7044	-1	-1	-1	1474441800
832	2016-09-21	15	20	-1	30.7037	-1	-1	-1	1474442400
833	2016-09-21	15	30	-1	30.7084	-1	-1	-1	1474443000
834	2016-09-21	15	40	-1	30.7058	-1	-1	-1	1474443600
835	2016-09-21	15	50	-1	30.7237	-1	-1	-1	1474444200
836	2016-09-21	16	0	-1	30.7068	-1	-1	-1	1474444800
837	2016-09-21	16	10	-1	30.7021	-1	-1	-1	1474445400
838	2016-09-21	16	20	-1	30.6994	-1	-1	-1	1474446000
839	2016-09-21	16	30	-1	30.7329	-1	-1	-1	1474446600
840	2016-09-21	16	40	-1	30.756	-1	-1	-1	1474447200
841	2016-09-21	16	50	-1	30.7131	-1	-1	-1	1474447800
842	2016-09-21	17	0	-1	30.7042	-1	-1	-1	1474448400
843	2016-09-21	17	10	-1	30.7026	-1	-1	-1	1474449000
844	2016-09-21	17	20	-1	30.712	-1	-1	-1	1474449600
845	2016-09-21	17	30	-1	30.7198	-1	-1	-1	1474450200
846	2016-09-21	17	40	-1	30.7103	-1	-1	-1	1474450800
847	2016-09-21	17	50	-1	30.7171	-1	-1	-1	1474451400
848	2016-09-21	18	0	-1	30.716	-1	-1	-1	1474452000
849	2016-09-21	18	10	-1	30.7114	-1	-1	-1	1474452600
850	2016-09-21	18	20	-1	30.7107	-1	-1	-1	1474453200
851	2016-09-21	18	30	-1	30.7146	-1	-1	-1	1474453800
852	2016-09-21	18	40	-1	30.7087	-1	-1	-1	1474454400
853	2016-09-21	18	50	-1	30.7076	-1	-1	-1	1474455000
854	2016-09-21	19	0	-1	30.7057	-1	-1	-1	1474455600
855	2016-09-21	19	10	-1	30.7075	-1	-1	-1	1474456200
856	2016-09-21	19	20	-1	30.7081	-1	-1	-1	1474456800
857	2016-09-21	19	30	-1	30.7073	-1	-1	-1	1474457400
858	2016-09-21	19	40	-1	30.7077	-1	-1	-1	1474458000
859	2016-09-21	19	50	-1	30.7066	-1	-1	-1	1474458600
860	2016-09-21	20	0	-1	30.7079	-1	-1	-1	1474459200
861	2016-09-21	20	10	-1	30.709	-1	-1	-1	1474459800
862	2016-09-21	20	20	-1	30.7098	-1	-1	-1	1474460400
863	2016-09-21	20	30	-1	30.71	-1	-1	-1	1474461000
864	2016-09-21	20	40	-1	30.7093	-1	-1	-1	1474461600
865	2016-09-21	20	50	-1	30.7077	-1	-1	-1	1474462200
866	2016-09-21	21	0	-1	30.7104	-1	-1	-1	1474462800
867	2016-09-21	21	10	-1	30.7103	-1	-1	-1	1474463400
868	2016-09-21	21	20	-1	30.7126	-1	-1	-1	1474464000
869	2016-09-21	21	30	-1	30.7145	-1	-1	-1	1474464600
870	2016-09-21	21	40	-1	30.7135	-1	-1	-1	1474465200
871	2016-09-21	21	50	-1	30.7123	-1	-1	-1	1474465800
872	2016-09-21	22	0	-1	30.7129	-1	-1	-1	1474466400
873	2016-09-21	22	10	-1	30.7096	-1	-1	-1	1474467000
874	2016-09-21	22	20	-1	30.7113	-1	-1	-1	1474467600
875	2016-09-21	22	30	-1	30.71	-1	-1	-1	1474468200
876	2016-09-21	22	40	-1	30.7107	-1	-1	-1	1474468800
877	2016-09-21	22	50	-1	30.7097	-1	-1	-1	1474469400
878	2016-09-21	23	0	-1	30.7103	-1	-1	-1	1474470000
879	2016-09-21	23	10	-1	30.7098	-1	-1	-1	1474470600
880	2016-09-21	23	20	-1	30.7101	-1	-1	-1	1474471200
881	2016-09-21	23	30	-1	30.7099	-1	-1	-1	1474471800
882	2016-09-21	23	40	-1	30.7097	-1	-1	-1	1474472400
883	2016-09-21	23	50	-1	30.7113	-1	-1	-1	1474473000
884	2016-09-24	10	30	23.9578	31.4431	10.467	-1	14.773	1474684200
885	2016-09-24	10	40	23.9546	31.4427	10.458	1.99023	14.729	1474684800
886	2016-09-24	10	50	23.945	31.4425	10.501	2.13797	14.727	1474685400
887	2016-09-24	11	0	23.9475	31.4435	10.488	2.00366	14.713	1474686000
888	2016-09-24	11	10	-1	-1	-1	-1	14.699	1474686600
889	2016-09-24	11	30	23.9705	31.4371	10.524	1.91575	14.652	1474687800
890	2016-09-24	11	40	23.9913	31.4359	10.507	1.98291	14.608	1474688400
891	2016-09-24	11	50	24.0228	31.4342	10.432	1.70574	14.56	1474689000
892	2016-09-24	12	0	24.0605	31.4341	10.389	1.8779	14.506	1474689600
893	2016-09-24	12	10	24.0824	31.4332	10.368	1.9072	14.456	1474690200
894	2016-09-24	12	20	23.9136	31.4418	10.328	1.86569	14.392	1474690800
895	2016-09-24	12	30	23.8483	31.4315	10.252	2.10256	14.346	1474691400
896	2016-09-24	12	40	23.8298	31.4292	10.181	2.08181	14.306	1474692000
897	2016-09-24	12	50	23.8278	31.4285	10.088	2.0464	14.219	1474692600
898	2016-09-24	13	0	23.8377	31.4269	10.038	2.02076	14.161	1474693200
899	2016-09-24	13	10	23.8441	31.4257	9.932	2.05861	14.071	1474693800
900	2016-09-24	13	20	23.8568	31.4259	9.861	2.3663	13.961	1474694400
901	2016-09-24	13	30	23.8595	31.4255	9.748	2.40781	13.876	1474695000
902	2016-09-24	13	40	23.8778	31.4243	9.623	2.28571	13.819	1474695600
903	2016-09-24	13	50	23.8841	31.4253	9.532	2.28205	13.693	1474696200
904	2016-09-24	14	0	23.9173	31.4226	9.424	2.24664	13.598	1474696800
905	2016-09-24	14	10	23.9301	31.4257	9.251	2.38339	13.491	1474697400
906	2016-09-24	14	20	23.916	31.4255	9.186	2.57143	13.401	1474698000
907	2016-09-24	14	30	23.9093	31.4244	9.077	2.66422	13.302	1474698600
908	2016-09-24	14	40	23.9094	31.4255	8.982	2.75214	13.204	1474699200
909	2016-09-24	14	50	23.9023	31.4255	8.856	3.14921	13.136	1474699800
910	2016-09-24	15	0	23.8938	31.4257	8.765	2.74481	13.025	1474700400
911	2016-09-24	15	10	23.8843	31.4248	8.627	2.84127	12.921	1474701000
912	2016-09-24	15	20	23.9016	31.4244	8.546	2.91941	12.82	1474701600
913	2016-09-24	15	30	23.912	31.4254	8.413	3.01832	12.75	1474702200
914	2016-09-24	15	40	23.8861	31.4246	8.301	3.07937	12.679	1474702800
915	2016-09-24	15	50	23.8467	31.4255	8.191	3.08303	12.582	1474703400
916	2016-09-24	16	0	23.8399	31.4257	8.139	3.00611	12.521	1474704000
917	2016-09-24	16	10	23.8488	31.4259	8.05	3.01099	12.451	1474704600
918	2016-09-24	16	20	23.8281	31.4258	7.943	3.08669	12.366	1474705200
919	2016-09-24	16	30	23.8004	31.4252	7.849	3.16484	12.294	1474705800
920	2016-09-24	16	40	23.756	31.4264	7.785	3.18559	12.266	1474706400
921	2016-09-24	16	50	23.7285	31.4258	7.727	3.3663	12.211	1474707000
922	2016-09-24	17	0	23.7145	31.4261	7.651	3.82418	12.142	1474707600
923	2016-09-24	17	10	23.7141	31.4261	7.619	3.70208	12.098	1474708200
924	2016-09-24	17	20	23.7241	31.4256	7.576	3.90965	12.065	1474708800
925	2016-09-24	17	30	23.7366	31.4254	7.535	3.90842	12.037	1474709400
926	2016-09-24	17	40	23.7505	31.425	7.507	4.44567	12.015	1474710000
927	2016-09-24	17	50	23.7537	31.4236	7.494	4.77289	11.985	1474710600
928	2016-09-24	18	0	23.753	31.4227	7.491	4.90842	12.003	1474711200
929	2016-09-24	18	10	23.7498	31.4214	7.498	4.68742	11.984	1474711800
930	2016-09-24	18	20	23.7461	31.4196	7.521	4.73748	12.008	1474712400
931	2016-09-24	18	30	23.7437	31.417	7.55	4.22222	12.022	1474713000
932	2016-09-24	18	40	23.7348	31.4151	7.606	4.53358	12.048	1474713600
933	2016-09-24	18	50	23.7334	31.412	7.642	4.24786	12.08	1474714200
934	2016-09-24	19	0	23.7284	31.4094	7.691	4.25641	12.112	1474714800
935	2016-09-24	19	10	23.7203	31.4073	7.78	4.21856	12.167	1474715400
936	2016-09-24	19	20	23.7186	31.4047	7.809	4.36386	12.183	1474716000
937	2016-10-03	19	10	22.5747	30.5223	10.439	-1	6.555	1475493000
938	2016-10-03	19	20	22.5799	30.5275	10.573	1.3895	6.494	1475493600
939	2016-10-03	19	30	22.593	30.5446	10.484	1.25519	6.517	1475494200
940	2016-10-03	19	40	22.6051	30.5566	10.413	1.2674	6.513	1475494800
941	2016-10-03	19	50	22.6124	30.5639	10.434	1.14408	6.479	1475495400
942	2016-10-03	20	0	22.6208	30.5734	10.3	1.34066	6.484	1475496000
943	2016-10-03	20	10	22.6218	30.5729	10.237	1.23932	6.419	1475496600
944	2016-10-03	20	20	22.6205	30.5708	10.061	1.27106	6.451	1475497200
945	2016-10-03	20	30	22.6165	30.5613	10.021	1.30647	6.456	1475497800
946	2016-10-03	20	40	22.5977	30.538	9.921	1.33211	6.481	1475498400
947	2016-10-03	20	50	22.5616	30.4971	9.773	1.50427	6.59	1475499000
948	2016-10-03	21	0	22.5603	30.4632	9.68	1.49451	6.614	1475499600
949	2016-10-03	21	10	22.5728	30.4479	9.558	1.53114	6.707	1475500200
950	2016-10-03	21	20	22.5811	30.4414	9.365	1.70574	6.703	1475500800
951	2016-10-03	21	30	22.5987	30.4179	9.305	1.57998	6.748	1475501400
952	2016-10-03	21	40	22.6172	30.4063	9.134	1.61661	6.759	1475502000
953	2016-10-03	21	50	22.6073	30.3848	8.939	1.69963	6.77	1475502600
954	2016-10-03	22	0	22.5876	30.3541	8.822	1.56288	6.715	1475503200
955	2016-10-03	22	10	22.5663	30.324	8.691	1.49084	6.711	1475503800
956	2016-10-03	22	20	22.5761	30.3093	8.574	1.46276	6.71	1475504400
957	2016-10-03	22	30	22.6097	30.2996	8.346	1.42125	6.709	1475505000
958	2016-10-03	22	40	22.6313	30.2838	8.231	1.35897	6.716	1475505600
959	2016-10-03	22	50	22.6193	30.2717	8.136	1.32601	6.691	1475506200
960	2016-10-03	23	0	22.6286	30.2558	7.937	1.40049	6.661	1475506800
961	2016-10-03	23	10	22.66	30.2451	7.82	1.2442	6.673	1475507400
962	2016-10-03	23	20	22.6857	30.2386	7.707	1.19536	6.701	1475508000
963	2016-10-03	23	30	22.7191	30.2281	7.598	1.31868	6.74	1475508600
964	2016-10-03	23	40	22.7272	30.2171	7.38	1.35531	6.742	1475509200
965	2016-10-03	23	50	22.7197	30.2097	7.339	1.46398	6.748	1475509800
966	2016-10-04	0	0	22.7021	30.2054	7.168	1.32845	6.766	1475510400
967	2016-10-04	0	10	22.6852	30.2018	7.171	1.52625	6.726	1475511000
968	2016-10-04	0	20	22.6664	30.1996	7.015	1.39194	6.724	1475511600
969	2016-10-04	0	30	22.6387	30.1963	7.014	1.52869	6.729	1475512200
970	2016-10-04	0	40	22.6253	30.1928	6.896	1.53358	6.724	1475512800
971	2016-10-04	0	50	22.605	30.1893	6.877	1.42125	6.707	1475513400
972	2016-10-04	1	0	22.5838	30.1837	6.777	1.45055	6.709	1475514000
973	2016-10-04	1	10	22.5587	30.1787	6.751	1.42613	6.672	1475514600
974	2016-10-04	1	20	22.5367	30.1767	6.684	1.2735	6.635	1475515200
975	2016-10-04	1	30	22.5339	30.1772	6.686	1.35165	6.641	1475515800
976	2016-10-04	1	40	22.5254	30.1755	6.692	1.37851	6.634	1475516400
977	2016-10-04	1	50	22.5099	30.1767	6.699	1.32601	6.585	1475517000
978	2016-10-04	2	0	22.5036	30.1825	6.569	1.38828	6.611	1475517600
979	2016-10-04	2	10	22.5093	30.1848	6.686	1.45421	6.584	1475518200
980	2016-10-04	2	20	22.5241	30.1857	6.818	1.50061	6.606	1475518800
981	2016-10-04	2	30	22.5342	30.1861	6.756	1.31502	6.52	1475519400
982	2016-10-04	2	40	22.5464	30.1871	6.934	1.24176	6.591	1475520000
983	2016-10-04	2	50	22.5546	30.1861	6.97	1.35531	6.582	1475520600
984	2016-10-04	3	0	22.5467	30.1916	7.06	1.54945	6.627	1475521200
985	2016-10-04	3	10	22.546	30.1953	7.283	1.64957	6.659	1475521800
986	2016-10-04	3	20	22.553	30.1918	7.345	1.9011	6.703	1475522400
987	2016-10-04	3	30	22.544	30.1963	7.512	1.73016	6.708	1475523000
988	2016-10-04	3	40	22.5349	30.1988	7.713	1.68498	6.71	1475523600
989	2016-10-04	3	50	22.526	30.2007	7.907	1.66667	6.702	1475524200
990	2016-10-04	4	0	22.5181	30.2012	8.084	1.7094	6.699	1475524800
991	2016-10-04	4	10	22.509	30.2038	8.294	1.5812	6.698	1475525400
992	2016-10-04	4	20	22.5168	30.2055	8.441	1.52747	6.708	1475526000
993	2016-10-04	4	30	22.5179	30.2052	8.567	1.50427	6.711	1475526600
994	2016-10-04	4	40	22.5243	30.2038	8.827	1.4652	6.715	1475527200
995	2016-10-04	4	50	22.5331	30.2078	8.975	1.40415	6.726	1475527800
996	2016-10-04	5	0	22.5324	30.2099	9.193	1.4359	6.721	1475528400
997	2016-10-04	5	10	22.5429	30.2211	9.409	1.57875	6.741	1475529000
998	2016-10-04	5	20	22.5483	30.2325	9.53	1.56777	6.75	1475529600
999	2016-10-04	5	30	22.5984	30.255	9.682	1.72894	6.771	1475530200
1000	2016-10-04	5	40	22.586	30.2517	9.768	1.76801	6.749	1475530800
1001	2016-10-04	5	50	22.5519	30.2549	9.925	1.73871	6.746	1475531400
1002	2016-10-04	6	0	22.5948	30.2819	10.016	1.76923	6.773	1475532000
1003	2016-10-04	6	10	22.6453	30.3163	10.076	1.95726	6.824	1475532600
1004	2016-10-04	6	20	22.6581	30.3317	10.173	1.95726	6.845	1475533200
1005	2016-10-04	6	30	22.6664	30.3517	10.247	1.98901	6.846	1475533800
1006	2016-10-04	6	40	22.6517	30.3555	10.307	2.07692	6.851	1475534400
1007	2016-10-04	6	50	22.6486	30.3608	10.393	2.00244	6.815	1475535000
1008	2016-10-04	7	0	22.6431	30.3622	10.365	1.76679	6.784	1475535600
1009	2016-10-04	7	10	22.6342	30.3631	10.363	1.80586	6.676	1475536200
1010	2016-10-04	7	20	22.5915	30.382	10.338	1.58852	6.608	1475536800
1011	2016-10-04	7	30	22.5649	30.4182	10.312	1.50183	6.497	1475537400
1012	2016-10-04	7	40	22.552	30.4474	10.275	1.34676	6.498	1475538000
1013	2016-10-04	7	50	22.5414	30.4687	10.245	1.42613	6.429	1475538600
1014	2016-10-04	8	0	22.536	30.4754	10.196	1.27473	6.489	1475539200
1015	2016-10-04	8	10	22.5362	30.4799	10.18	1.4127	6.376	1475539800
1016	2016-10-04	8	20	22.5306	30.4954	10.091	1.46642	6.406	1475540400
1017	2016-10-04	8	30	22.5297	30.4978	10.033	1.48962	6.413	1475541000
1018	2016-10-04	8	40	22.5298	30.4999	9.848	1.29792	6.456	1475541600
1019	2016-10-04	8	50	22.5343	30.4921	9.89	1.54945	6.45	1475542200
1020	2016-10-04	9	0	22.5743	30.436	9.67	1.39683	6.583	1475542800
1021	2016-10-04	9	10	22.6138	30.3858	9.531	1.55678	6.746	1475543400
1022	2016-10-04	9	20	22.6236	30.383	9.385	1.63736	6.749	1475544000
1023	2016-10-04	9	30	22.6213	30.3789	9.249	1.47619	6.733	1475544600
1024	2016-10-04	9	40	22.6174	30.3709	9.128	1.37851	6.71	1475545200
1025	2016-10-04	9	50	22.6144	30.3531	8.932	1.4652	6.738	1475545800
1026	2016-10-04	10	0	22.6006	30.3331	8.809	1.51648	6.741	1475546400
1027	2016-10-04	10	10	22.5906	30.3169	8.589	1.47985	6.72	1475547000
1028	2016-10-04	10	20	22.5799	30.2997	8.528	1.39194	6.714	1475547600
1029	2016-10-04	10	30	22.5762	30.3024	8.429	1.32601	6.683	1475548200
1030	2016-10-04	10	40	22.5746	30.3242	8.266	1.39683	6.695	1475548800
1031	2016-10-04	10	50	22.5602	30.3112	8.099	1.40659	6.693	1475549400
1032	2016-10-04	11	0	22.5439	30.2869	7.975	1.56166	6.664	1475550000
1033	2016-10-04	11	10	22.5327	30.2779	7.822	1.53236	6.667	1475550600
1034	2016-10-04	11	20	22.5262	30.2599	7.695	1.59707	6.669	1475551200
1035	2016-10-04	11	30	22.5219	30.2452	7.576	1.41636	6.666	1475551800
1036	2016-10-04	11	40	22.5249	30.2372	7.479	1.45543	6.647	1475552400
1037	2016-10-04	11	50	22.5358	30.2308	7.319	1.5177	6.662	1475553000
1038	2016-10-04	12	0	22.5457	30.2228	7.248	1.50305	6.66	1475553600
1039	2016-10-04	12	10	22.5551	30.2156	7.081	1.47985	6.663	1475554200
1040	2016-10-04	12	20	22.5695	30.204	7.032	1.65079	6.656	1475554800
1041	2016-10-04	12	30	22.5848	30.1969	6.935	1.49695	6.679	1475555400
1042	2016-10-04	12	40	22.5942	30.1873	6.865	1.51282	6.703	1475556000
1043	2016-10-04	12	50	22.6033	30.1814	6.797	1.62759	6.713	1475556600
1044	2016-10-04	13	0	22.6184	30.1824	6.713	1.55433	6.73	1475557200
1045	2016-10-04	13	10	22.636	30.1883	6.664	1.7265	6.766	1475557800
1046	2016-10-04	13	20	22.641	30.1904	6.656	1.56899	6.764	1475558400
1047	2016-10-04	13	30	22.6422	30.1898	6.6	1.73504	6.759	1475559000
1048	2016-10-04	13	40	22.644	30.1879	6.566	1.65079	6.738	1475559600
1049	2016-10-04	13	50	22.6433	30.1875	6.558	1.51648	6.724	1475560200
1050	2016-10-04	14	0	22.6453	30.1872	6.511	1.52991	6.658	1475560800
1051	2016-10-04	14	10	22.6468	30.1873	6.556	1.41636	6.669	1475561400
1052	2016-10-04	14	20	22.6473	30.1892	6.603	1.53968	6.638	1475562000
1053	2016-10-04	14	30	22.6473	30.1909	6.673	1.52259	6.639	1475562600
1054	2016-10-04	14	40	22.656	30.193	6.688	1.53724	6.657	1475563200
1055	2016-10-04	14	50	22.6607	30.195	6.774	1.79976	6.693	1475563800
1056	2016-10-04	15	0	22.6614	30.197	6.895	1.34676	6.569	1475564400
1057	2016-10-04	15	10	22.673	30.1986	7.058	1.56777	6.595	1475565000
1058	2016-10-04	15	20	22.6686	30.2067	7.098	1.76435	6.656	1475565600
1059	2016-10-04	15	30	22.6661	30.2135	7.291	1.41758	6.656	1475566200
1060	2016-10-04	15	40	22.6685	30.2251	7.41	1.52869	6.697	1475566800
1061	2016-10-04	15	50	22.6779	30.2316	7.514	1.96093	6.766	1475567400
1062	2016-10-04	16	0	22.6894	30.2475	7.68	1.92308	6.786	1475568000
1063	2016-10-04	16	10	22.6924	30.249	7.847	2.05617	6.8	1475568600
1064	2016-10-04	16	20	22.6923	30.2491	8.102	1.85714	6.806	1475569200
1065	2016-10-04	16	30	22.6982	30.2496	8.314	2.03785	6.846	1475569800
1066	2016-10-04	16	40	22.6963	30.2466	8.442	2.06471	6.869	1475570400
1067	2016-10-04	16	50	22.6926	30.2462	8.592	1.98901	6.858	1475571000
1068	2016-10-04	17	0	22.7015	30.2462	8.821	2.06349	6.901	1475571600
1069	2016-10-04	17	10	22.7078	30.2535	8.97	2.04518	6.896	1475572200
1070	2016-10-04	17	20	22.713	30.2539	9.198	1.93162	6.919	1475572800
1071	2016-10-04	17	30	22.7215	30.2502	9.402	2	6.942	1475573400
1072	2016-10-04	17	40	22.7061	30.2511	9.533	2.01099	6.944	1475574000
1073	2016-10-04	17	50	22.6928	30.2574	9.692	1.85836	6.919	1475574600
1074	2016-10-04	18	0	22.7107	30.2568	9.789	2.03785	6.984	1475575200
1075	2016-10-04	18	10	22.7266	30.2666	9.96	2.04518	7.015	1475575800
1076	2016-10-04	18	20	22.7816	30.2826	10.079	2.27961	7.099	1475576400
1077	2016-10-04	18	30	22.7769	30.3009	10.165	2.31013	7.068	1475577000
1078	2016-10-04	18	40	22.7662	30.304	10.067	2.27106	7.023	1475577600
1079	2016-10-04	18	50	22.7509	30.313	10.332	2.29915	6.988	1475578200
1080	2016-10-04	19	0	22.7493	30.3189	10.385	2.13797	6.954	1475578800
1081	2016-10-04	19	10	22.7437	30.3283	10.291	2.25031	6.96	1475579400
1082	2016-10-04	19	20	22.7202	30.3487	10.394	2.16117	6.922	1475580000
1083	2016-10-04	19	30	22.6981	30.3643	10.48	1.9707	6.766	1475580600
1084	2016-10-04	19	40	22.685	30.3712	10.421	1.57509	6.659	1475581200
1085	2016-10-04	19	50	22.6552	30.3806	10.402	1.37485	6.695	1475581800
1086	2016-10-04	20	0	22.6451	30.3873	10.422	1.4188	6.606	1475582400
1087	2016-10-04	20	10	22.6363	30.3938	10.388	1.38706	6.566	1475583000
1088	2016-10-04	20	20	22.6308	30.3957	10.253	1.29792	6.569	1475583600
1089	2016-10-04	20	30	22.6298	30.3961	10.167	1.30525	6.573	1475584200
1090	2016-10-04	20	40	22.6321	30.3977	10.262	1.3138	6.508	1475584800
1091	2016-10-04	20	50	22.636	30.3982	10.157	1.30037	6.576	1475585400
1092	2016-10-04	21	0	22.6482	30.3918	9.966	1.56166	6.636	1475586000
1093	2016-10-04	21	10	22.6627	30.3778	9.92	1.56899	6.633	1475586600
1094	2016-10-04	21	20	22.6808	30.3688	9.914	1.66789	6.706	1475587200
1095	2016-10-04	21	30	22.7068	30.366	9.676	1.71795	6.777	1475587800
1096	2016-10-04	21	40	22.6977	30.3768	9.637	2.12454	6.794	1475588400
1097	2016-10-04	21	50	22.7091	30.3685	9.537	1.93284	6.815	1475589000
1098	2016-10-04	22	0	22.7271	30.3457	9.36	2.03907	6.907	1475589600
1099	2016-10-04	22	10	22.7384	30.3307	9.26	2.08547	6.925	1475590200
1100	2016-10-04	22	20	22.7351	30.309	9.037	2.03541	6.974	1475590800
1101	2016-10-04	22	30	22.7425	30.3106	8.951	2.10623	6.962	1475591400
1102	2016-10-04	22	40	22.7583	30.3243	8.825	2.19658	6.974	1475592000
1103	2016-10-04	22	50	22.7467	30.2985	8.587	2.14286	6.982	1475592600
1104	2016-10-04	23	0	22.742	30.2873	8.483	2.20269	6.974	1475593200
1105	2016-10-04	23	10	22.7513	30.2866	8.424	2.10379	6.965	1475593800
1106	2016-10-04	23	20	22.7616	30.2946	8.139	1.97924	6.958	1475594400
1107	2016-10-04	23	30	22.7671	30.2998	8.07	2.20757	6.992	1475595000
1108	2016-10-04	23	40	22.7788	30.2987	7.899	2.28327	7.026	1475595600
1109	2016-10-05	0	0	22.7928	30.2955	7.766	2.30769	7.016	1475596800
1110	2016-10-05	0	10	22.7989	30.2821	7.47	2.31502	7.013	1475597400
1111	2016-10-05	0	20	22.7963	30.2733	7.655	2.00611	7.012	1475598000
1112	2016-10-05	0	30	22.7996	30.2673	7.392	2.11966	6.989	1475598600
1113	2016-10-05	0	40	22.7957	30.2602	7.377	2.15263	7.008	1475599200
1114	2016-10-05	0	50	22.7984	30.2589	7.201	2.10745	7.029	1475599800
1115	2016-10-05	1	0	22.8017	30.2567	7.126	2.05617	7.017	1475600400
1116	2016-10-05	1	10	22.8092	30.2607	6.995	2.05983	7.006	1475601000
1117	2016-10-05	1	20	22.8071	30.262	6.973	1.98413	7.039	1475601600
1118	2016-10-05	1	30	22.8044	30.2599	6.932	2.10501	7.023	1475602200
1119	2016-10-05	1	40	22.7999	30.2571	6.835	1.97924	7.002	1475602800
1120	2016-10-05	1	50	22.7908	30.2546	6.815	1.80586	6.967	1475603400
1121	2016-10-05	2	0	22.789	30.2524	6.843	2.09402	6.972	1475604000
1122	2016-10-05	2	10	22.7975	30.2532	6.79	2.06227	6.98	1475604600
1123	2016-10-05	2	20	22.8099	30.251	6.872	2.48596	7.028	1475605200
1124	2016-10-05	2	30	22.8076	30.2454	6.852	2.21734	7.008	1475605800
1125	2016-10-05	2	40	22.802	30.2229	6.894	2.66422	7.072	1475606400
1126	2016-10-05	2	50	22.8072	30.2179	6.769	2.6337	7.073	1475607000
1127	2016-10-05	3	0	22.8129	30.2408	7.055	2.38217	7.012	1475607600
1128	2016-10-05	3	10	22.8166	30.2381	6.969	2.41148	7.018	1475608200
1129	2016-10-05	3	20	22.8081	30.2328	7.072	2.42369	6.993	1475608800
1130	2016-10-05	3	30	22.7975	30.1948	7.399	2.38706	6.987	1475609400
1131	2016-10-05	3	40	22.8009	30.2166	7.548	2.48107	6.989	1475610000
1132	2016-10-05	3	50	22.8024	30.2375	7.537	2.35043	6.993	1475610600
1133	2016-10-05	4	0	22.7953	30.2472	7.808	2.5812	7.025	1475611200
1134	2016-10-05	4	10	22.7854	30.2522	7.933	2.56044	7.044	1475611800
1135	2016-10-05	4	20	22.7734	30.2562	8.016	2.4823	7.055	1475612400
1136	2016-10-05	4	30	22.7709	30.2664	8.21	2.63492	7.056	1475613000
1137	2016-10-05	4	40	22.7579	30.2676	8.43	2.43346	7.054	1475613600
1138	2016-10-05	4	50	22.743	30.2673	8.659	2.44322	7.054	1475614200
1139	2016-10-05	5	0	22.7313	30.2697	8.863	2.34554	7.04	1475614800
1140	2016-10-05	5	10	22.7231	30.2795	9.037	2.40293	7.042	1475615400
1141	2016-10-05	5	20	22.7214	30.2821	9.253	2.5116	7.062	1475616000
1142	2016-10-05	5	30	22.7072	30.2834	9.387	2.37607	7.032	1475616600
1143	2016-10-05	5	40	22.681	30.2927	9.474	2.38828	7.05	1475617200
1144	2016-10-05	5	50	22.6744	30.298	9.634	2.43223	7.033	1475617800
1145	2016-10-05	6	0	22.6533	30.3073	9.868	2.3956	7.015	1475618400
1146	2016-10-05	6	10	22.6701	30.3077	9.949	2.38828	6.995	1475619000
1147	2016-10-05	6	20	22.6712	30.3138	10.038	2.33089	6.977	1475619600
1148	2016-10-05	6	30	22.6598	30.3506	10.066	2.3895	6.992	1475620200
1149	2016-10-05	6	40	22.6538	30.372	10.286	2.40049	6.972	1475620800
1150	2016-10-05	6	50	22.6469	30.3869	10.311	2.57387	6.967	1475621400
1151	2016-10-05	7	0	22.6486	30.3938	10.36	2.40171	6.95	1475622000
1152	2016-10-05	7	10	22.6511	30.3957	10.338	2.22833	6.948	1475622600
1153	2016-10-05	7	20	22.6359	30.3935	10.447	2.08547	6.884	1475623200
1154	2016-10-05	7	30	22.6387	30.3907	10.276	1.99023	6.827	1475623800
1155	2016-10-05	7	40	22.6418	30.3929	10.497	1.72405	6.777	1475624400
1156	2016-10-05	7	50	22.6324	30.3892	10.492	1.71306	6.771	1475625000
1157	2016-10-05	8	0	22.6179	30.382	10.264	1.62393	6.748	1475625600
1158	2016-10-05	8	10	22.6191	30.3834	10.449	1.5116	6.72	1475626200
1159	2016-10-05	8	20	22.6025	30.3736	9.956	1.78022	6.755	1475626800
1160	2016-10-05	8	30	22.5948	30.3694	10.186	1.59341	6.734	1475627400
1161	2016-10-05	8	40	22.593	30.369	10.191	1.55556	6.744	1475628000
1162	2016-10-05	8	50	22.6066	30.3789	10.09	1.5348	6.782	1475628600
1163	2016-10-05	9	0	22.6188	30.3884	10.008	1.62393	6.781	1475629200
1164	2016-10-05	9	10	22.6248	30.3919	9.704	1.80464	6.791	1475629800
1165	2016-10-05	9	20	22.628	30.3935	9.933	1.84005	6.831	1475630400
1166	2016-10-05	9	30	22.6347	30.3956	9.444	1.88767	6.869	1475631000
1167	2016-10-05	9	40	22.6342	30.3928	9.624	1.68742	6.857	1475631600
1168	2016-10-05	9	50	22.6335	30.3922	9.375	1.72527	6.874	1475632200
1169	2016-10-05	10	0	22.6323	30.3902	9.374	1.66911	6.861	1475632800
1170	2016-10-05	10	10	22.6348	30.378	9.038	1.84737	6.874	1475633400
1171	2016-10-05	10	20	22.6428	30.3597	8.877	1.79121	6.948	1475634000
1172	2016-10-05	10	30	22.6429	30.3451	8.693	1.99756	6.947	1475634600
1173	2016-10-05	10	40	22.6417	30.3376	8.481	1.83883	6.946	1475635200
1174	2016-10-05	12	0	22.6525	30.2232	7.835	-1	7.07	1475640000
1175	2016-10-05	12	10	22.6703	30.2158	7.841	1.89011	7.093	1475640600
1176	2016-10-05	12	20	22.6786	30.2084	7.711	1.95116	7.129	1475641200
1177	2016-10-05	12	30	22.687	30.2065	7.134	2.06227	7.141	1475641800
1178	2016-10-05	12	40	22.6935	30.1984	7.45	2.13553	7.147	1475642400
1179	2016-10-05	12	50	22.7017	30.1861	7.124	1.88278	7.169	1475643000
1180	2016-10-05	13	0	22.7095	30.1754	6.996	1.99878	7.17	1475643600
1181	2016-10-05	13	10	22.7288	30.1602	7.153	2.06471	7.202	1475644200
1182	2016-10-05	14	10	22.7729	30.1825	6.74	1.7094	7.132	1475647800
1183	2016-10-05	14	20	22.7759	30.1836	6.557	1.4652	7.113	1475648400
1184	2016-10-05	14	30	22.7799	30.1832	6.761	1.60928	7.129	1475649000
1185	2016-10-05	14	40	22.7854	30.1815	6.553	1.52381	7.13	1475649600
1186	2016-10-05	14	50	22.7962	30.1784	6.962	1.95971	7.178	1475650200
1187	2016-10-05	15	0	22.7882	30.1877	6.78	1.59585	7.173	1475650800
1188	2016-10-05	15	10	22.79	30.1872	7.225	1.98413	7.228	1475651400
1189	2016-10-05	15	20	22.7742	30.1993	7.305	2	7.152	1475652000
1190	2016-10-05	15	30	22.7821	30.1956	6.905	1.95482	7.207	1475652600
1191	2016-10-05	15	40	22.8197	30.1766	7.264	2.68864	7.369	1475653200
1192	2016-10-05	15	50	22.7764	30.2043	7.331	2.0464	7.214	1475653800
1193	2016-10-05	16	0	22.8047	30.1693	7.388	2.6105	7.369	1475654400
1194	2016-10-05	16	10	22.7857	30.2008	7.474	1.99023	7.138	1475655000
1195	2016-10-05	16	20	22.8148	30.1659	7.779	2.1514	7.307	1475655600
1196	2016-10-05	16	30	22.7924	30.2145	7.812	2.29792	7.206	1475656200
1197	2016-10-05	16	40	22.7984	30.2112	8.083	2.34921	7.25	1475656800
1198	2016-10-05	16	50	22.7987	30.2161	8.25	2.221	7.269	1475657400
1199	2016-10-05	17	0	22.8046	30.2079	8.499	2.60928	7.337	1475658000
1200	2016-10-05	17	10	22.7874	30.2275	8.684	2.43223	7.305	1475658600
1201	2016-10-05	17	20	22.7752	30.2343	8.856	2.31502	7.268	1475659200
1202	2016-10-05	17	30	22.7647	30.2381	9.131	2.41514	7.261	1475659800
1203	2016-10-05	17	40	22.7581	30.2377	9.18	2.5812	7.285	1475660400
1204	2016-10-05	17	50	22.7533	30.2336	9.506	2.59707	7.335	1475661000
1205	2016-10-05	18	0	22.7426	30.2299	9.515	2.92308	7.409	1475661600
1206	2016-10-05	18	10	22.7032	30.2514	9.672	3.27106	7.413	1475662200
1207	2016-10-05	18	20	22.6984	30.2766	9.926	2.80586	7.293	1475662800
1208	2016-10-05	18	30	22.6964	30.2924	9.998	2.78144	7.228	1475663400
1209	2016-10-05	18	40	22.6977	30.3038	9.915	2.50549	7.17	1475664000
1210	2016-10-05	18	50	22.6858	30.3342	10.138	2.79976	7.186	1475664600
1211	2016-10-05	19	0	22.6703	30.3618	10.276	2.75458	7.231	1475665200
1212	2016-10-05	19	10	22.6731	30.3759	10.348	2.64225	7.175	1475665800
1213	2016-10-05	19	20	22.6644	30.3853	10.382	2.62637	7.211	1475666400
1214	2016-10-05	19	30	22.6552	30.3844	10.397	2.84737	7.157	1475667000
1215	2016-10-05	19	40	22.6431	30.3815	10.655	2.56899	7.117	1475667600
1216	2016-10-05	19	50	22.6394	30.3786	10.438	2.7265	7.099	1475668200
1217	2016-10-05	20	0	22.6321	30.3769	10.533	2.51038	7.095	1475668800
1218	2016-10-05	20	10	22.63	30.3745	10.567	2.43834	7.059	1475669400
1219	2016-10-05	20	20	22.6284	30.3733	10.52	2.28083	6.97	1475670000
1220	2016-10-05	20	30	22.6252	30.3748	10.412	2.2381	6.947	1475670600
1221	2016-10-05	20	40	22.6188	30.3754	10.512	2.13797	6.902	1475671200
1222	2016-10-05	20	50	22.6161	30.3773	10.408	1.90232	6.9	1475671800
1223	2016-10-05	21	0	22.6044	30.3809	10.329	2.2735	7.021	1475672400
1224	2016-10-05	21	10	22.5997	30.381	10.185	2.3138	6.975	1475673000
1225	2016-10-05	21	20	22.5955	30.3727	10.245	2.00977	6.914	1475673600
1226	2016-10-05	21	30	22.5867	30.3685	10.289	2.26374	6.936	1475674200
1227	2016-10-05	21	40	22.5758	30.3746	10.118	2.05372	6.906	1475674800
1228	2016-10-05	21	50	22.5754	30.3835	10.019	2.03175	6.966	1475675400
1229	2016-10-05	22	0	22.5728	30.3887	9.797	2.23199	6.961	1475676000
1230	2016-10-05	22	10	22.5905	30.3997	9.691	2.35531	6.998	1475676600
1231	2016-10-05	22	20	22.593	30.4021	9.418	2.27717	7.017	1475677200
1232	2016-10-05	22	30	22.5998	30.398	9.345	2.221	7.049	1475677800
1233	2016-10-05	22	40	22.5899	30.3917	9.336	2.28816	7.078	1475678400
1234	2016-10-05	22	50	22.575	30.3665	8.994	2.17705	7.082	1475679000
1235	2016-10-05	23	0	22.5766	30.3498	9.144	2.12821	7.07	1475679600
1236	2016-10-05	23	10	22.572	30.3321	8.918	2.13065	7.124	1475680200
1237	2016-10-05	23	20	22.5791	30.3124	8.793	2.31624	7.148	1475680800
1238	2016-10-05	23	30	22.5935	30.3007	8.791	2.68864	7.171	1475681400
1239	2016-10-05	23	40	22.5986	30.2918	8.481	2.69597	7.176	1475682000
1240	2016-10-05	23	50	22.6082	30.2866	8.325	2.73504	7.174	1475682600
1241	2016-10-06	0	0	22.616	30.2851	8.295	-1	7.163	1475683200
1242	2016-10-06	0	10	22.6053	30.2752	8.124	-1	7.209	1475683800
1243	2016-10-06	0	20	22.5986	30.2744	8.139	-1	7.156	1475684400
1244	2016-10-06	0	30	22.5871	30.2696	8.142	-1	7.157	1475685000
1245	2016-10-06	0	40	22.5775	30.2631	7.845	-1	7.178	1475685600
1246	2016-10-06	0	50	22.5795	30.2625	7.705	-1	7.146	1475686200
1247	2016-10-06	1	0	22.5636	30.2578	7.657	-1	7.184	1475686800
1248	2016-10-06	1	10	22.5606	30.2566	7.767	-1	7.189	1475687400
1249	2016-10-06	1	20	22.5627	30.2566	7.574	-1	7.162	1475688000
1250	2016-10-06	1	30	22.5606	30.2551	7.634	-1	7.144	1475688600
1251	2016-10-06	1	40	22.5513	30.2526	7.459	-1	7.147	1475689200
1252	2016-10-06	1	50	22.5498	30.2494	7.428	-1	7.142	1475689800
1253	2016-10-06	2	0	22.5454	30.248	7.414	-1	7.144	1475690400
1254	2016-10-06	2	10	22.5365	30.2441	7.385	-1	7.099	1475691000
1255	2016-10-06	2	20	22.5284	30.2373	7.26	-1	7.115	1475691600
1256	2016-10-06	2	30	22.5126	30.2311	7.445	-1	7.119	1475692200
1257	2016-10-06	2	40	22.4983	30.2227	7.364	-1	7.129	1475692800
1258	2016-10-06	2	50	22.4961	30.2267	7.359	-1	7.113	1475693400
1259	2016-10-06	3	0	22.4883	30.2272	7.273	-1	7.108	1475694000
1260	2016-10-06	3	10	22.483	30.2294	7.537	-1	7.016	1475694600
1261	2016-10-06	3	20	22.4789	30.2312	7.444	-1	6.975	1475695200
1262	2016-10-06	3	30	22.4791	30.2367	7.507	-1	6.994	1475695800
1263	2016-10-06	3	40	22.4724	30.2362	7.632	-1	7.019	1475696400
1264	2016-10-06	3	50	22.4566	30.2375	7.662	-1	7.066	1475697000
1265	2016-10-06	4	0	22.4562	30.2385	7.77	-1	6.886	1475697600
1266	2016-10-06	4	10	22.4366	30.238	7.728	-1	6.962	1475698200
1267	2016-10-06	4	20	22.4275	30.2371	8.008	-1	7.01	1475698800
1268	2016-10-06	4	30	22.4312	30.2424	8.158	-1	7.1	1475699400
1269	2016-10-06	4	40	22.4104	30.2404	8.358	-1	7.104	1475700000
1270	2016-10-06	4	50	22.4071	30.2453	8.281	-1	7.122	1475700600
1271	2016-10-06	5	0	22.4067	30.2517	8.465	-1	7.118	1475701200
1272	2016-10-06	5	10	22.4157	30.2605	8.533	-1	7.129	1475701800
1273	2016-10-06	5	20	22.4281	30.2692	8.476	-1	7.123	1475702400
1274	2016-10-06	5	30	22.399	30.2607	8.796	-1	7.147	1475703000
1275	2016-10-06	5	40	22.4059	30.2721	8.782	-1	7.129	1475703600
1276	2016-10-06	5	50	22.419	30.2767	8.959	-1	7.119	1475704200
1277	2016-10-06	6	0	22.4237	30.2794	9.213	-1	7.121	1475704800
1278	2016-10-06	6	10	22.4191	30.2806	9.303	-1	7.117	1475705400
1279	2016-10-06	6	20	22.4196	30.2814	9.457	-1	7.117	1475706000
1280	2016-10-06	6	30	22.4153	30.2806	9.647	-1	7.109	1475706600
1281	2016-10-06	6	40	22.4165	30.2805	9.72	-1	7.095	1475707200
1282	2016-10-06	6	50	22.4193	30.2819	9.855	-1	7.091	1475707800
1283	2016-10-06	7	0	22.4223	30.2847	9.9	-1	7.062	1475708400
1284	2016-10-06	7	10	22.4243	30.2883	9.764	-1	7.067	1475709000
1285	2016-10-06	7	20	22.4088	30.2969	9.803	-1	7.058	1475709600
1286	2016-10-06	7	30	22.4151	30.2973	9.978	-1	6.977	1475710200
1287	2016-10-06	7	40	22.4234	30.309	9.979	-1	7.037	1475710800
1288	2016-10-06	7	50	22.4159	30.3206	10.055	-1	7.013	1475711400
1289	2016-10-06	8	0	22.4099	30.3289	10.252	-1	7.005	1475712000
1290	2016-10-06	8	10	22.4099	30.3331	10.14	-1	7.001	1475712600
1291	2016-10-06	8	20	22.4113	30.3344	10.053	-1	7.003	1475713200
1292	2016-10-06	8	30	22.4094	30.3327	10.013	-1	6.947	1475713800
1293	2016-10-06	8	40	22.4059	30.3288	9.991	-1	7.012	1475714400
1294	2016-10-06	8	50	22.4062	30.3257	10.039	-1	7.024	1475715000
1295	2016-10-06	9	0	22.4063	30.3272	10.131	-1	6.926	1475715600
1296	2016-10-06	9	10	22.4061	30.3272	10.02	-1	6.885	1475716200
1297	2016-10-06	9	20	22.4037	30.3284	9.818	-1	6.961	1475716800
1298	2016-10-06	9	30	22.4059	30.3283	9.801	-1	6.972	1475717400
1299	2016-10-06	9	40	22.4033	30.3339	9.632	-1	6.991	1475718000
1300	2016-10-06	9	50	22.4055	30.3284	9.788	-1	7.01	1475718600
1301	2016-10-06	10	0	22.4071	30.3296	9.405	-1	6.982	1475719200
1302	2016-10-06	10	10	22.4063	30.3452	9.453	-1	6.968	1475719800
1303	2016-10-06	10	20	22.4024	30.3423	9.397	-1	6.985	1475720400
1304	2016-10-06	10	30	22.3987	30.3269	9.279	-1	7	1475721000
1305	2016-10-06	10	40	22.4017	30.3136	9.262	-1	6.998	1475721600
1306	2016-10-06	10	50	22.4052	30.3059	9.019	-1	6.986	1475722200
1307	2016-10-06	11	0	22.4153	30.2996	8.968	-1	7.023	1475722800
1308	2016-10-06	11	10	22.4285	30.2958	8.799	-1	7.063	1475723400
1309	2016-10-06	11	20	22.4363	30.2917	8.743	-1	7.079	1475724000
1310	2016-10-06	11	30	22.4366	30.287	8.76	-1	7.059	1475724600
1311	2016-10-06	11	40	22.4367	30.2836	8.328	-1	7.079	1475725200
1312	2016-10-06	11	50	22.4386	30.2821	8.056	-1	7.076	1475725800
1313	2016-10-06	12	0	22.4399	30.2808	8.25	-1	7.069	1475726400
1314	2016-10-06	12	10	22.4368	30.2799	7.921	-1	7.051	1475727000
1315	2016-10-06	12	20	22.4355	30.2803	8.145	-1	7.078	1475727600
1316	2016-10-06	12	30	22.4417	30.2825	7.937	-1	7.093	1475728200
1317	2016-10-06	12	40	22.4442	30.2831	7.973	-1	7.13	1475728800
1318	2016-10-06	12	50	22.4472	30.2834	7.544	-1	7.138	1475729400
1319	2016-10-06	13	0	-1	-1	-1	-1	7.214	1475730000
1320	2016-10-06	13	10	22.4405	30.2753	7.67	-1	7.183	1475730600
1321	2016-10-06	13	20	22.4231	30.2683	7.508	-1	7.146	1475731200
1322	2016-10-06	13	30	22.4149	30.2608	7.102	-1	7.133	1475731800
1323	2016-10-06	13	40	22.4094	30.2528	7.319	-1	7.118	1475732400
1324	2016-10-06	13	50	22.4118	30.2418	7.256	-1	7.172	1475733000
1325	2016-10-06	14	0	22.4157	30.2337	6.924	-1	7.164	1475733600
1326	2016-10-06	14	10	22.4164	30.2283	7.071	-1	7.186	1475734200
1327	2016-10-06	14	20	22.4196	30.2242	6.918	-1	7.17	1475734800
1328	2016-10-06	14	30	22.4258	30.2178	7.218	-1	7.183	1475735400
1329	2016-10-06	14	40	22.4298	30.2129	7.165	-1	7.194	1475736000
1330	2016-10-06	14	50	22.4355	30.2083	7.211	-1	7.267	1475736600
1331	2016-10-06	15	0	22.4465	30.2028	6.689	-1	7.268	1475737200
1332	2016-10-06	15	10	22.4495	30.1991	6.749	-1	7.303	1475737800
1333	2016-10-06	15	20	22.4463	30.1973	6.817	-1	7.274	1475738400
1334	2016-10-06	15	30	22.4355	30.2027	6.936	-1	7.196	1475739000
1335	2016-10-06	15	40	22.4524	30.1807	6.892	-1	7.388	1475739600
1336	2016-10-06	15	50	22.4411	30.1906	7.147	-1	7.279	1475740200
1337	2016-10-06	16	0	22.4367	30.192	7.072	-1	7.291	1475740800
1338	2016-10-06	16	10	22.4305	30.1963	7.424	-1	7.165	1475741400
1339	2016-10-06	16	20	22.4258	30.2007	7.33	-1	7.193	1475742000
1340	2016-10-06	16	30	22.4312	30.1931	7.477	-1	7.224	1475742600
1341	2016-10-06	16	40	22.4301	30.198	7.515	-1	7.24	1475743200
1342	2016-10-06	16	50	22.4312	30.2018	7.478	-1	7.228	1475743800
1343	2016-10-06	17	0	22.4291	30.2034	7.748	-1	7.199	1475744400
1344	2016-10-06	17	10	22.4515	30.2077	7.927	-1	7.462	1475745000
1345	2016-10-06	17	20	22.4514	30.2053	8.036	-1	7.454	1475745600
1346	2016-10-06	17	30	22.4527	30.211	7.932	-1	7.466	1475746200
1347	2016-10-06	17	40	22.4609	30.2138	8.037	-1	7.612	1475746800
1348	2016-10-06	17	50	22.458	30.214	8.295	-1	7.644	1475747400
1349	2016-10-06	18	0	22.4637	30.2172	8.573	-1	7.587	1475748000
1350	2016-10-06	18	10	22.4618	30.2216	8.575	-1	7.568	1475748600
1351	2016-10-06	18	20	22.466	30.234	8.773	-1	7.573	1475749200
1352	2016-10-06	18	30	22.4714	30.2474	8.834	-1	7.544	1475749800
1353	2016-10-06	18	40	22.468	30.2637	9.043	-1	7.545	1475750400
1354	2016-10-06	18	50	22.4586	30.2738	9.246	-1	7.485	1475751000
1355	2016-10-06	19	0	22.4494	30.2799	9.324	-1	7.464	1475751600
1356	2016-10-06	19	10	22.445	30.2804	9.222	-1	7.43	1475752200
1357	2016-10-06	19	20	22.4394	30.2835	9.523	-1	7.355	1475752800
1358	2016-10-06	19	30	22.4386	30.2875	9.527	-1	7.337	1475753400
1359	2016-10-06	19	40	22.4449	30.2916	9.714	-1	7.366	1475754000
1360	2016-10-06	19	50	22.4503	30.294	9.785	-1	7.351	1475754600
1361	2016-10-06	20	0	22.4482	30.2974	9.737	-1	7.368	1475755200
1362	2016-10-06	20	10	22.4548	30.2971	9.954	-1	7.323	1475755800
1363	2016-10-06	20	20	22.458	30.2978	9.791	-1	7.306	1475756400
1364	2016-10-06	20	30	22.4578	30.2983	10.012	-1	7.344	1475757000
1365	2016-10-06	20	40	22.4607	30.2982	9.965	-1	7.296	1475757600
1366	2016-10-06	20	50	22.4601	30.2986	9.982	-1	7.198	1475758200
1367	2016-10-06	21	0	22.4433	30.2992	10.03	-1	7.232	1475758800
1368	2016-10-06	21	10	22.4455	30.2991	9.977	-1	7.149	1475759400
1369	2016-10-06	21	20	22.4276	30.2962	10.024	-1	7.197	1475760000
1370	2016-10-06	21	30	22.4289	30.2957	10.065	-1	7.145	1475760600
1371	2016-10-06	21	40	22.4283	30.2963	9.991	-1	7.151	1475761200
1372	2016-10-06	21	50	22.4118	30.3006	9.95	-1	7.179	1475761800
1373	2016-10-06	22	0	22.4089	30.3002	9.917	-1	7.147	1475762400
1374	2016-10-06	22	10	22.4052	30.299	9.705	-1	7.151	1475763000
1375	2016-10-06	22	20	22.4099	30.296	9.649	-1	7.146	1475763600
1376	2016-10-06	22	30	22.4073	30.2937	9.633	-1	7.174	1475764200
1377	2016-10-06	22	40	22.3958	30.293	9.66	-1	7.189	1475764800
1378	2016-10-06	22	50	22.3913	30.2922	9.459	-1	7.145	1475765400
1379	2016-10-06	23	0	22.3984	30.294	9.376	-1	7.188	1475766000
1380	2016-10-06	23	10	22.3946	30.2965	9.149	-1	7.207	1475766600
1381	2016-10-06	23	20	22.3883	30.2976	9.099	-1	7.217	1475767200
1382	2016-10-06	23	30	22.3868	30.2995	9.033	-1	7.254	1475767800
1383	2016-10-06	23	40	22.3793	30.3007	9.129	-1	7.24	1475768400
1384	2016-10-06	23	50	22.3702	30.3019	8.732	-1	-1	1475769000
1385	2016-10-07	0	0	22.3633	-1	8.726	2.51404	7.261	1475769600
1386	2016-10-07	0	10	22.3515	-1	8.525	2.3663	7.253	1475770200
1387	2016-10-07	0	20	22.3519	-1	8.38	2.51282	7.257	1475770800
1388	2016-10-07	0	30	22.3495	-1	8.285	2.39683	7.279	1475771400
1389	2016-10-07	0	40	22.3368	-1	8.19	2.51648	7.286	1475772000
1390	2016-10-07	0	50	22.3334	-1	8.166	2.72283	7.238	1475772600
1391	2016-10-07	1	0	22.3285	-1	8.132	2.7558	7.243	1475773200
1392	2016-10-07	1	10	22.328	-1	7.884	2.66422	7.245	1475773800
1393	2016-10-07	1	20	22.3208	-1	7.853	2.67399	7.255	1475774400
1394	2016-10-07	1	30	22.3195	-1	7.852	2.70574	7.235	1475775000
1395	2016-10-07	1	40	22.3188	-1	7.676	2.54823	7.224	1475775600
1396	2016-10-07	1	50	22.3141	-1	7.728	2.78266	7.235	1475776200
1397	2016-10-07	2	0	22.3106	-1	7.589	2.66789	7.217	1475776800
1398	2016-10-07	2	10	22.3	-1	7.529	2.49817	7.232	1475777400
1399	2016-10-07	2	20	22.2905	-1	7.496	2.57265	7.23	1475778000
1400	2016-10-07	2	30	22.2883	-1	7.424	2.61538	7.226	1475778600
1401	2016-10-07	2	40	22.2838	-1	7.275	2.60684	7.221	1475779200
1402	2016-10-07	2	50	22.2834	-1	7.544	2.53724	7.241	1475779800
1403	2016-10-07	3	0	22.2802	-1	7.37	2.55556	7.228	1475780400
1404	2016-10-07	3	10	22.2756	-1	7.279	2.54945	7.198	1475781000
1405	2016-10-07	3	20	22.2706	-1	7.169	2.47131	7.21	1475781600
1406	2016-10-07	3	30	22.265	-1	7.298	2.64713	7.181	1475782200
1407	2016-10-07	3	40	22.2584	-1	7.329	2.43346	7.178	1475782800
1408	2016-10-07	3	50	22.2484	-1	7.426	2.51282	7.168	1475783400
1409	2016-10-07	4	0	22.2371	-1	7.452	2.47375	7.225	1475784000
1410	2016-10-07	4	10	22.2292	-1	7.686	2.83883	7.203	1475784600
1411	2016-10-07	4	20	22.2285	-1	7.578	2.38339	7.146	1475785200
1412	2016-10-07	4	30	22.2276	-1	7.546	2.35897	7.126	1475785800
1413	2016-10-07	4	40	22.2258	-1	7.767	2.99389	7.167	1475786400
1414	2016-10-07	4	50	22.2197	-1	7.57	2.85226	7.25	1475787000
1415	2016-10-07	5	0	22.223	-1	7.776	2.69109	7.254	1475787600
1416	2016-10-07	5	10	22.2272	-1	7.986	2.89377	7.243	1475788200
1417	2016-10-07	5	20	22.2243	-1	8.006	3.03175	7.255	1475788800
1418	2016-10-07	5	30	22.2166	-1	8.381	2.78999	7.259	1475789400
1419	2016-10-07	5	40	22.2166	-1	8.247	2.94628	-1	1475790000
1420	2016-10-07	5	50	22.2182	-1	8.326	3.05983	-1	1475790600
1421	2016-10-07	6	0	22.2119	-1	8.575	3.28694	-1	1475791200
1422	2016-10-07	6	10	22.2151	-1	8.744	2.98657	-1	1475791800
1423	2016-10-07	6	20	22.2148	-1	8.849	2.89499	-1	1475792400
1424	2016-10-07	6	30	22.2123	-1	8.812	3.00733	-1	1475793000
1425	2016-10-07	6	40	22.2106	-1	8.89	3.20879	-1	1475793600
1426	2016-10-07	6	50	22.2033	-1	8.983	2.97558	-1	1475794200
1427	2016-10-07	7	0	22.2068	-1	9.161	3.04518	-1	1475794800
1428	2016-10-07	7	10	22.2099	-1	9.53	2.91209	-1	1475795400
1429	2016-10-07	7	20	22.2032	-1	9.455	2.89011	-1	1475796000
1430	2016-10-07	7	30	22.2036	-1	9.415	2.87912	-1	1475796600
1431	2016-10-07	7	40	22.2061	-1	9.668	2.67643	-1	1475797200
1432	2016-10-07	7	50	22.21	-1	9.795	2.96337	-1	1475797800
1433	2016-10-07	8	0	22.2096	-1	9.854	2.67277	-1	1475798400
1434	2016-10-07	8	10	22.2112	-1	9.689	2.88034	-1	1475799000
1435	2016-10-07	8	20	22.2146	-1	9.792	2.85226	7.11	1475799600
1436	2016-10-07	8	30	22.2178	-1	9.889	2.59951	7.07	1475800200
1437	2016-10-07	8	40	22.2163	-1	9.703	2.53968	7.034	1475800800
1438	2016-10-07	8	50	22.2013	-1	9.979	2.57509	7.105	1475801400
1439	2016-10-07	9	0	22.1975	-1	10.015	2.73748	7.136	1475802000
1440	2016-10-07	9	10	22.1999	-1	9.852	2.78266	7.154	1475802600
1441	2016-10-07	9	20	22.2103	-1	9.716	3.02686	7.201	1475803200
1442	2016-10-07	9	30	22.2148	-1	9.824	2.75824	7.132	1475803800
1443	2016-10-07	9	40	22.2125	-1	9.665	2.22222	6.967	1475804400
1444	2016-10-07	9	50	22.2108	-1	9.801	2.03541	6.942	1475805000
1445	2016-10-07	10	0	22.209	-1	9.597	2.27717	7.043	1475805600
1446	2016-10-07	10	10	22.2106	-1	9.499	2.29548	7.05	1475806200
1447	2016-10-07	10	20	22.2118	-1	9.404	2.17705	7.052	1475806800
1448	2016-10-07	10	30	22.2119	-1	9.398	2.35775	7.007	1475807400
1449	2016-10-07	10	40	22.2148	-1	9.269	2.33211	7.012	1475808000
1450	2016-10-07	10	50	22.2156	-1	9.217	2.42857	7.047	1475808600
1451	2016-10-07	11	0	22.2172	-1	9.161	2.37118	7.057	1475809200
1452	2016-10-07	11	10	22.2147	-1	9.144	2.35897	7.079	1475809800
1453	2016-10-07	11	20	22.2141	-1	8.986	2.47497	7.076	1475810400
1454	2016-10-07	11	30	22.2161	-1	8.856	2.47253	7.091	1475811000
1455	2016-10-07	11	40	22.2167	-1	8.56	2.60562	7.136	1475811600
1456	2016-10-07	11	50	22.221	-1	8.575	2.42002	7.128	1475812200
1457	2016-10-07	12	0	22.2219	-1	8.526	2.44567	7.145	1475812800
1458	2016-10-07	12	10	22.2246	-1	8.455	2.43712	7.158	1475813400
1459	2016-10-07	12	20	22.2263	-1	8.255	2.53968	7.16	1475814000
1460	2016-10-07	12	30	22.2281	-1	8.288	2.49328	7.157	1475814600
1461	2016-10-07	12	40	22.2329	-1	8.019	2.64469	7.19	1475815200
1462	2016-10-07	12	50	22.2363	-1	7.894	2.5873	7.198	1475815800
1463	2016-10-07	13	0	22.2375	-1	7.922	2.78999	7.19	1475816400
1464	2016-10-07	13	10	22.2406	-1	7.812	2.58364	7.214	1475817000
1465	2016-10-07	13	20	22.2418	-1	7.609	2.42613	7.233	1475817600
1466	2016-10-07	13	30	22.2421	-1	7.575	2.4823	7.216	1475818200
1467	2016-10-07	13	40	22.2466	-1	7.556	2.59951	7.222	1475818800
1468	2016-10-07	13	50	22.2494	-1	7.37	2.62149	7.263	1475819400
1469	2016-10-07	14	0	22.248	-1	7.323	2.6105	7.25	1475820000
1470	2016-10-07	14	10	22.2467	-1	7.27	2.61905	7.249	1475820600
1471	2016-10-07	14	20	22.2471	-1	7.279	2.5641	7.248	1475821200
1472	2016-10-07	14	30	22.2455	-1	7.174	2.6398	7.254	1475821800
1473	2016-10-07	14	40	22.2405	-1	7.08	2.72039	7.257	1475822400
1474	2016-10-07	14	50	22.2368	-1	7.015	2.60684	7.252	1475823000
1475	2016-10-07	15	0	22.2314	-1	7.093	2.54823	7.211	1475823600
1476	2016-10-07	15	10	22.2253	-1	7.002	2.50549	7.237	1475824200
1477	2016-10-07	15	20	22.2208	-1	6.919	2.52381	7.232	1475824800
1478	2016-10-07	15	30	22.2185	-1	6.966	2.50061	7.191	1475825400
1479	2016-10-07	15	40	22.217	-1	6.962	2.53968	7.197	1475826000
1480	2016-10-07	15	50	22.2184	-1	6.876	2.28816	7.124	1475826600
1481	2016-10-07	16	0	22.2215	-1	6.87	2.36508	7.103	1475827200
1482	2016-10-07	16	10	22.2267	-1	7.005	2.7033	7.175	1475827800
1483	2016-10-07	16	20	22.2344	-1	7.021	2.30769	7.113	1475828400
1484	2016-10-07	16	30	22.2469	-1	7.037	2.47863	7.118	1475829000
1485	2016-10-07	16	40	22.2544	-1	7.197	2.59707	7.147	1475829600
1486	2016-10-07	16	50	22.2535	-1	7.298	2.42857	7.067	1475830200
1487	2016-10-07	17	0	22.2563	-1	7.341	2.71917	7.192	1475830800
1488	2016-10-07	17	10	22.2754	-1	7.425	3.45177	7.325	1475831400
1489	2016-10-07	17	20	22.2892	-1	7.6	3.52625	7.429	1475832000
1490	2016-10-07	17	30	22.2937	-1	7.674	3.68498	7.478	1475832600
1491	2016-10-07	17	40	22.2986	-1	7.721	3.59096	7.469	1475833200
1492	2016-10-07	17	50	22.3038	-1	7.794	3.8779	7.48	1475833800
1493	2016-10-07	18	0	22.3084	-1	8.078	4.03053	7.502	1475834400
1494	2016-10-07	18	10	22.3147	-1	8.137	4.10745	7.533	1475835000
1495	2016-10-07	18	20	22.3165	-1	8.124	4.48962	7.553	1475835600
1496	2016-10-07	18	30	22.3167	-1	8.356	4.26007	7.544	1475836200
1497	2016-10-07	18	40	22.329	-1	8.574	3.79609	7.556	1475836800
1498	2016-10-07	18	50	22.3268	-1	8.718	3.59463	7.528	1475837400
1499	2016-10-07	19	0	22.3339	-1	8.772	3.67888	7.563	1475838000
1500	2016-10-07	19	10	22.3363	-1	8.94	3.61905	7.543	1475838600
1501	2016-10-07	19	20	22.3484	-1	9.026	3.88278	7.638	1475839200
1502	2016-10-07	19	30	22.3489	-1	9.12	3.84493	7.654	1475839800
1503	2016-10-07	19	40	22.3489	-1	9.377	3.75214	7.663	1475840400
1504	2016-10-07	19	50	22.3292	-1	9.437	3.82051	7.613	1475841000
1505	2016-10-07	20	0	22.3405	-1	9.434	3.85836	7.623	1475841600
1506	2016-10-07	20	10	22.3418	-1	9.519	3.84493	7.644	1475842200
1507	2016-10-07	20	20	22.3315	-1	9.577	3.92918	7.631	1475842800
1508	2016-10-07	20	30	22.3222	-1	9.695	3.69963	7.551	1475843400
1509	2016-10-07	20	40	22.3112	-1	9.744	3.59829	7.568	1475844000
1510	2016-10-07	20	50	22.3164	-1	9.853	3.73626	7.514	1475844600
1511	2016-10-07	21	0	22.3176	-1	9.881	3.83639	7.527	1475845200
1512	2016-10-07	21	10	22.3188	-1	9.956	3.25519	7.403	1475845800
1513	2016-10-07	21	20	22.3203	-1	9.966	3.06593	7.306	1475846400
1514	2016-10-07	21	30	22.3226	-1	9.957	2.87912	7.288	1475847000
1515	2016-10-07	21	40	22.3215	-1	10.048	2.83028	7.295	1475847600
1516	2016-10-07	21	50	22.325	-1	9.908	3.21245	7.365	1475848200
1517	2016-10-07	22	0	22.3335	-1	9.935	3.04029	7.351	1475848800
1518	2016-10-07	22	10	22.3341	-1	9.945	3.1917	7.395	1475849400
1519	2016-10-07	22	20	22.3214	-1	9.905	2.5409	7.337	1475850000
1520	2016-10-07	22	30	22.315	-1	9.903	2.97802	7.397	1475850600
1521	2016-10-07	22	40	22.3085	-1	9.832	2.70452	7.279	1475851200
1522	2016-10-07	22	50	22.3081	-1	9.872	2.75458	7.243	1475851800
1523	2016-10-07	23	0	22.3076	-1	9.723	2.96825	7.259	1475852400
1524	2016-10-07	23	10	22.3014	-1	9.654	2.8022	7.288	1475853000
1525	2016-10-07	23	20	22.3006	-1	9.567	2.51648	7.311	1475853600
1526	2016-10-07	23	30	22.3017	-1	9.499	3.16728	7.421	1475854200
1527	2016-10-07	23	40	22.2992	-1	9.51	3.1978	7.452	1475854800
1528	2016-10-07	23	50	-1	-1	-1	-1	7.454	1475855400
1529	2016-10-08	0	0	22.2948	30.3164	9.303	3.19048	7.463	1475856000
1530	2016-10-08	0	10	22.295	30.3137	9.152	3.12576	7.483	1475856600
1531	2016-10-08	0	20	22.3013	30.3131	9.029	3.20879	7.506	1475857200
1532	2016-10-08	0	30	22.3047	30.3124	8.934	3.21734	7.519	1475857800
1533	2016-10-08	0	40	22.3025	30.3078	8.914	3.52137	7.539	1475858400
1534	2016-10-08	0	50	22.2987	30.3053	8.801	3.37973	7.523	1475859000
1535	2016-10-08	1	0	22.2918	30.303	8.674	3.53724	7.526	1475859600
1536	2016-10-08	1	10	22.2903	30.3011	8.591	3.54823	7.505	1475860200
1537	2016-10-08	1	20	22.2969	30.2997	8.443	3.69475	7.518	1475860800
1538	2016-10-08	1	30	22.2846	30.2991	8.481	3.54335	7.496	1475861400
1539	2016-10-08	1	40	22.2836	30.2984	8.299	3.71306	7.461	1475862000
1540	2016-10-08	1	50	22.2765	30.3003	8.108	3.6337	7.498	1475862600
1541	2016-10-08	2	0	22.2735	30.2985	8.126	3.57631	7.469	1475863200
1542	2016-10-08	2	10	22.2712	30.2985	8.065	3.42491	7.433	1475863800
1543	2016-10-08	2	20	22.2776	30.2986	8.021	3.6398	7.435	1475864400
1544	2016-10-08	2	30	22.246	30.2894	7.865	3.24298	7.38	1475865000
1545	2016-10-08	2	40	22.2443	30.2884	7.812	3.70574	7.421	1475865600
1546	2016-10-08	2	50	22.2307	30.2825	7.749	3.33089	7.402	1475866200
1547	2016-10-08	3	0	22.2235	30.2834	7.7	3.31136	7.435	1475866800
1548	2016-10-08	3	10	22.2261	30.2827	7.613	3.21245	7.409	1475867400
1549	2016-10-08	3	20	22.2207	30.2819	7.668	3.4359	7.396	1475868000
1550	2016-10-08	3	30	22.2153	30.2801	7.615	2.98657	7.373	1475868600
1551	2016-10-08	3	40	22.213	30.281	7.58	3.37363	7.329	1475869200
1552	2016-10-08	3	50	22.2015	30.2812	7.57	2.98535	7.291	1475869800
1553	2016-10-08	4	0	22.1902	30.2796	7.561	3.13919	7.245	1475870400
1554	2016-10-08	4	10	22.1813	30.2767	7.589	2.71551	7.157	1475871000
1555	2016-10-08	4	20	22.1709	30.2723	7.461	2.59463	7.13	1475871600
1556	2016-10-08	4	30	22.1649	30.2698	7.623	2.74969	7.136	1475872200
1557	2016-10-08	4	40	22.1599	30.2667	7.654	2.37851	6.979	1475872800
1558	2016-10-08	4	50	22.1558	30.267	7.727	2.96947	7.049	1475873400
1559	2016-10-08	5	0	22.1497	30.2686	7.764	2.81197	7.05	1475874000
1560	2016-10-08	5	10	22.1548	30.2762	7.83	3.22833	7.167	1475874600
1561	2016-10-08	5	20	22.14	30.2791	7.859	3.61416	7.254	1475875200
1562	2016-10-08	5	30	22.1426	30.28	7.938	3.3895	7.279	1475875800
1563	2016-10-08	5	40	22.1402	30.282	8.02	4.06105	7.421	1475876400
1564	2016-10-08	5	50	22.1405	30.2828	8.176	3.79121	7.369	1475877000
1565	2016-10-08	6	0	22.1418	30.2905	8.255	4.00611	7.412	1475877600
1566	2016-10-08	6	10	22.1443	30.2952	8.396	3.95116	7.426	1475878200
1567	2016-10-08	6	20	22.1354	30.2916	8.524	4.07937	7.435	1475878800
1568	2016-10-08	6	30	22.129	30.2951	8.574	4.16239	7.441	1475879400
1569	2016-10-08	6	40	22.1266	30.2977	8.686	4.03419	7.47	1475880000
1570	2016-10-08	6	50	22.1321	30.3006	8.827	4.22589	7.495	1475880600
1571	2016-10-08	7	0	22.1322	30.3039	8.907	3.92063	7.514	1475881200
1572	2016-10-08	7	10	22.137	30.3075	9.136	4.03663	7.534	1475881800
1573	2016-10-08	7	20	22.1407	30.3094	9.182	3.91819	7.517	1475882400
1574	2016-10-08	7	30	22.1362	30.3073	9.275	4.1746	7.552	1475883000
1575	2016-10-08	7	40	22.1287	30.3051	9.392	3.92918	7.524	1475883600
1576	2016-10-08	7	50	22.1239	30.3055	9.473	3.80952	7.521	1475884200
1577	2016-10-08	8	0	22.1196	30.3047	9.566	3.70452	7.497	1475884800
1578	2016-10-08	8	10	22.1137	30.304	9.652	3.91209	7.491	1475885400
1579	2016-10-08	8	20	22.1063	30.3051	9.717	4.02076	7.529	1475886000
1580	2016-10-08	8	30	22.1158	30.3046	9.772	4.05495	7.494	1475886600
1581	2016-10-08	8	40	22.1179	30.3049	9.867	3.73993	7.412	1475887200
1582	2016-10-08	8	50	22.1155	30.3047	9.829	3.21245	7.28	1475887800
1583	2016-10-08	9	0	22.107	30.3067	9.807	3.04762	7.324	1475888400
1584	2016-10-08	9	10	22.1024	30.3074	9.886	3.27106	7.262	1475889000
1585	2016-10-08	9	20	22.0996	30.308	9.804	3.20391	7.332	1475889600
1586	2016-10-08	9	30	22.0999	30.3085	9.789	3.02442	7.337	1475890200
1587	2016-10-08	9	40	22.1035	30.3086	9.845	3.48596	7.389	1475890800
1588	2016-10-08	9	50	22.106	30.308	9.812	2.93773	7.258	1475891400
1589	2016-10-08	10	0	22.1046	30.3083	9.856	2.99512	7.254	1475892000
1590	2016-10-08	10	10	22.1129	30.3092	9.719	3.31868	7.359	1475892600
1591	2016-10-08	10	20	22.1139	30.3078	9.811	2.58852	7.24	1475893200
1592	2016-10-08	10	30	22.1152	30.3069	9.7	2.884	7.276	1475893800
1593	2016-10-08	10	40	22.1169	30.3056	9.739	2.6862	7.336	1475894400
1594	2016-10-08	10	50	22.1181	30.3054	9.586	2.80098	7.394	1475895000
1595	2016-10-08	11	0	22.1202	30.3049	9.485	2.93162	7.45	1475895600
1596	2016-10-08	11	10	22.1239	30.3044	9.336	3.12821	7.516	1475896200
1597	2016-10-08	11	20	22.1284	30.3043	9.304	2.92918	7.527	1475896800
1598	2016-10-08	11	30	22.1299	30.3053	9.379	3.21978	7.596	1475897400
1599	2016-10-08	11	40	22.1371	30.3058	9.215	3.18681	7.644	1475898000
1600	2016-10-08	11	50	22.139	30.3073	9.131	3.22955	7.675	1475898600
1601	2016-10-08	12	0	22.1433	30.3101	9.006	3.35287	7.734	1475899200
1602	2016-10-08	12	10	22.1488	30.3119	8.887	3.32234	7.745	1475899800
1603	2016-10-08	12	20	22.1474	30.3115	8.9	3.44322	7.804	1475900400
1604	2016-10-08	12	30	22.1546	30.3153	8.809	3.57631	7.835	1475901000
1605	2016-10-08	12	40	22.1616	30.3178	8.736	3.57631	7.837	1475901600
1606	2016-10-08	12	50	22.1653	30.3188	8.504	3.54823	7.845	1475902200
1607	2016-10-08	13	0	22.1644	30.3188	8.429	3.36874	7.823	1475902800
1608	2016-10-08	13	10	22.163	30.3183	8.255	3.52137	7.888	1475903400
1609	2016-10-08	13	20	22.1599	30.3191	8.22	3.56777	7.909	1475904000
1610	2016-10-08	13	30	22.1537	30.3169	8.193	3.54823	7.918	1475904600
1611	2016-10-08	13	40	22.1557	30.3152	8.037	3.49817	7.86	1475905200
1612	2016-10-08	13	50	22.1356	30.3086	7.957	3.42735	7.863	1475905800
1613	2016-10-08	14	0	22.1246	30.3045	7.863	3.3138	7.839	1475906400
1614	2016-10-08	14	10	22.1073	30.3014	7.813	3.69109	7.908	1475907000
1615	2016-10-08	14	20	22.093	30.2947	7.644	3.59463	7.909	1475907600
1616	2016-10-08	14	30	22.0814	30.284	7.624	3.40781	7.911	1475908200
1617	2016-10-08	14	40	22.0654	30.2769	7.443	3.39927	7.859	1475908800
1618	2016-10-08	14	50	22.053	30.2673	7.46	3.44078	7.859	1475909400
1619	2016-10-08	15	0	22.0313	30.2568	7.404	3.10989	7.825	1475910000
1620	2016-10-08	15	10	22.0153	30.2508	7.26	3.28327	7.841	1475910600
1621	2016-10-08	15	20	22.0055	30.2464	7.267	3.24664	7.808	1475911200
1622	2016-10-08	15	30	21.9957	30.2403	7.206	2.82784	7.758	1475911800
1623	2016-10-08	15	40	21.982	30.229	7.11	2.884	7.722	1475912400
1624	2016-10-08	15	50	21.9637	30.2225	7.142	2.779	7.709	1475913000
1625	2016-10-08	16	0	21.9581	30.2225	7.131	3	7.735	1475913600
1626	2016-10-08	16	10	21.951	30.2223	7.18	2.97314	7.732	1475914200
1627	2016-10-08	16	20	21.9522	30.2222	7.094	2.86935	7.719	1475914800
1628	2016-10-08	16	30	21.9481	30.2215	7.098	2.94628	7.669	1475915400
1629	2016-10-08	16	40	21.9425	30.2199	7.127	2.86813	7.652	1475916000
1630	2016-10-08	16	50	21.9323	30.2187	7.081	3.03663	7.696	1475916600
1631	2016-10-08	17	0	21.9258	30.2196	7.202	2.76801	7.581	1475917200
1632	2016-10-08	17	10	21.9215	30.2212	7.189	2.93895	7.571	1475917800
1633	2016-10-08	17	20	21.9135	30.2257	7.263	3.0464	7.721	1475918400
1634	2016-10-08	17	30	21.8996	30.228	7.289	3.14408	7.672	1475919000
1635	2016-10-08	17	40	21.8931	30.2312	7.354	3.8022	7.804	1475919600
1636	2016-10-08	17	50	21.8828	30.239	7.443	4.2735	7.907	1475920200
1637	2016-10-08	18	0	21.8854	30.2432	7.552	3.98046	7.92	1475920800
1638	2016-10-08	18	10	21.8835	30.2492	7.557	3.92063	7.945	1475921400
1639	2016-10-08	18	20	21.8793	30.2526	7.699	4.04151	7.958	1475922000
1640	2016-10-08	18	30	21.8829	30.2608	7.646	3.99756	7.971	1475922600
1641	2016-10-08	18	40	21.8691	30.2634	7.903	4.15629	7.986	1475923200
1642	2016-10-08	18	50	21.8758	30.27	8.005	4.12821	7.995	1475923800
1643	2016-10-08	19	0	21.8741	30.2792	8.113	4.28083	7.991	1475924400
1644	2016-10-08	19	10	21.8843	30.29	8.191	4.12821	7.983	1475925000
1645	2016-10-08	19	20	21.8956	30.2976	8.303	4.16606	7.981	1475925600
1646	2016-10-08	19	30	21.9059	30.3038	8.454	4.15873	7.966	1475926200
1647	2016-10-08	19	40	21.9063	30.3071	8.489	4.13553	7.961	1475926800
1648	2016-10-08	19	50	21.9023	30.3097	8.701	4.09402	7.941	1475927400
1649	2016-10-08	20	0	21.9072	30.3119	8.816	4.221	7.913	1475928000
1650	2016-10-08	20	10	21.8976	30.313	8.915	4.18926	7.901	1475928600
1651	2016-10-08	20	20	21.8969	30.316	8.995	4.33333	7.923	1475929200
1652	2016-10-08	20	30	21.8879	30.321	9.077	4.46032	7.948	1475929800
1653	2016-10-08	20	40	21.8893	30.323	9.13	4.48718	7.948	1475930400
1654	2016-10-08	20	50	21.8854	30.3213	9.246	4.57998	7.925	1475931000
1655	2016-10-08	21	0	21.884	30.322	9.356	4.49695	7.914	1475931600
1656	2016-10-08	21	10	21.8901	30.3234	9.493	4.80708	7.931	1475932200
1657	2016-10-08	21	20	21.8818	30.3232	9.435	5.12808	7.954	1475932800
1658	2016-10-08	21	30	21.8813	30.3221	9.58	4.67277	7.964	1475933400
1659	2016-10-08	21	40	21.8754	30.3209	9.603	5.34298	7.967	1475934000
1660	2016-10-08	21	50	21.8676	30.3209	9.608	4.52747	7.906	1475934600
1661	2016-10-08	22	0	21.8616	30.3214	9.6	4.33578	7.828	1475935200
1662	2016-10-08	22	10	21.8341	30.3192	9.681	5.07705	7.85	1475935800
1663	2016-10-08	22	20	21.8241	30.3188	9.654	3.88278	7.681	1475936400
1664	2016-10-08	22	30	21.8131	30.319	9.616	3.86447	7.636	1475937000
1665	2016-10-08	22	40	21.8003	30.3189	9.672	4.11355	7.692	1475937600
1666	2016-10-08	22	50	21.795	30.3201	9.671	3.98291	7.689	1475938200
1667	2016-10-08	23	0	21.8079	30.3186	9.719	3.92674	7.591	1475938800
1668	2016-10-08	23	10	21.7948	30.3191	9.639	3.69231	7.583	1475939400
1669	2016-10-08	23	20	21.8043	30.3196	9.597	3.37851	7.498	1475940000
1670	2016-10-08	23	30	21.8014	30.3208	9.582	3.2674	7.51	1475940600
1671	2016-10-08	23	40	21.799	30.3209	9.552	3.27839	7.535	1475941200
1672	2016-10-09	0	0	21.7732	30.3242	9.418	3.51404	7.628	1475942400
1673	2016-10-09	0	10	21.776	30.3237	9.371	3.79365	7.609	1475943000
1674	2016-10-09	0	20	21.7791	30.3234	9.299	3.42369	7.629	1475943600
1675	2016-10-09	0	30	21.7625	30.3244	9.262	3.70085	7.656	1475944200
1676	2016-10-09	0	40	21.7295	30.3248	9.225	3.36752	7.695	1475944800
1677	2016-10-09	0	50	21.7267	30.3244	9.116	3.73016	7.729	1475945400
1678	2016-10-09	1	0	21.7191	30.3237	9.063	3.46764	7.66	1475946000
1679	2016-10-09	1	10	21.7163	30.3245	8.946	3.50672	7.663	1475946600
1680	2016-10-09	1	20	21.7197	30.3242	8.83	3.56166	7.656	1475947200
1681	2016-10-09	1	30	21.7078	30.3242	8.818	3.51526	7.653	1475947800
1682	2016-10-09	1	40	21.7	30.3246	8.77	3.60806	7.631	1475948400
1683	2016-10-09	1	50	21.7061	30.3239	8.616	3.60562	7.689	1475949000
1684	2016-10-09	2	0	21.6762	30.3225	8.54	3.77656	7.633	1475949600
1685	2016-10-09	2	10	21.6835	30.3221	8.416	3.60806	7.629	1475950200
1686	2016-10-09	2	20	21.6712	30.3201	8.388	3.64103	7.641	1475950800
1687	2016-10-09	2	30	21.6535	30.3175	8.356	3.57387	7.648	1475951400
1688	2016-10-09	2	40	21.6521	30.3139	8.113	3.42491	7.594	1475952000
1689	2016-10-09	2	50	21.6435	30.3111	8.188	3.32967	7.605	1475952600
1690	2016-10-09	3	0	21.6391	30.3046	8.127	3.52259	7.591	1475953200
1691	2016-10-09	3	10	21.6428	30.3008	8.011	3.79365	7.542	1475953800
1692	2016-10-09	3	20	21.6122	30.2993	7.978	3.60684	7.553	1475954400
1693	2016-10-09	3	30	21.6239	30.2993	7.901	3.47863	7.559	1475955000
1694	2016-10-09	3	40	21.6128	30.2977	7.787	3.35653	7.51	1475955600
1695	2016-10-09	3	50	21.5567	30.2983	7.781	3.40659	7.504	1475956200
1696	2016-10-09	4	0	21.5349	30.2961	7.887	3.54945	7.516	1475956800
1697	2016-10-09	4	10	21.5465	30.2945	7.836	3.36264	7.473	1475957400
1698	2016-10-09	4	20	21.5467	30.2919	7.766	3.21856	7.42	1475958000
1699	2016-10-09	4	30	21.5274	30.2909	7.752	3.33944	7.38	1475958600
1700	2016-10-09	4	40	21.5302	30.2901	7.752	3.17216	7.35	1475959200
1701	2016-10-09	4	50	21.5062	30.29	7.702	3.18437	7.362	1475959800
1702	2016-10-09	5	0	21.4709	30.2926	7.772	3.03297	7.375	1475960400
1703	2016-10-09	5	10	21.4491	30.2925	7.742	2.9011	7.371	1475961000
1704	2016-10-09	5	20	21.4449	30.2912	7.706	3.25397	7.368	1475961600
1705	2016-10-09	5	30	21.446	30.2898	7.871	2.99023	7.361	1475962200
1706	2016-10-09	5	40	21.4563	30.2887	7.752	2.74115	7.23	1475962800
1707	2016-10-09	5	50	21.4598	30.2884	7.952	2.68254	7.172	1475963400
1708	2016-10-09	6	0	21.4586	30.2862	7.826	3.25641	7.291	1475964000
1709	2016-10-09	6	10	21.4565	30.2848	8.048	3.03907	7.251	1475964600
1710	2016-10-09	6	20	21.4315	30.2831	8.02	3.07204	7.265	1475965200
1711	2016-10-09	6	30	21.4271	30.282	8.012	3.38828	7.362	1475965800
1712	2016-10-09	6	40	21.4384	30.2815	8.222	2.99512	7.302	1475966400
1713	2016-10-09	6	50	21.4263	30.281	8.249	3.55556	7.387	1475967000
1714	2016-10-09	7	0	21.4133	30.2822	8.307	3.38584	7.41	1475967600
1715	2016-10-09	7	10	21.4114	30.2838	8.252	3.58974	7.463	1475968200
1716	2016-10-09	7	20	21.4093	30.2846	8.41	3.25275	7.476	1475968800
1717	2016-10-09	7	30	21.4014	30.2868	8.547	3.40171	7.502	1475969400
1718	2016-10-09	7	40	21.4048	30.2879	8.592	3.22222	7.492	1475970000
1719	2016-10-09	7	50	21.3877	30.2894	8.624	3.54212	7.526	1475970600
1720	2016-10-09	8	0	21.3945	30.2897	8.785	3.37729	7.523	1475971200
1721	2016-10-09	8	10	21.4111	30.2885	8.65	3.33944	7.503	1475971800
1722	2016-10-09	8	20	21.4131	30.2906	8.626	3.68987	7.612	1475972400
1723	2016-10-09	8	30	21.4315	30.2899	8.871	3.55311	7.597	1475973000
1724	2016-10-09	8	40	21.4414	30.2894	9.134	3.46032	7.584	1475973600
1725	2016-10-09	8	50	21.4448	30.2906	8.9	3.70818	7.631	1475974200
1726	2016-10-09	9	0	21.4499	30.2912	9.076	3.44811	7.643	1475974800
1727	2016-10-09	9	10	21.4596	30.2917	9.321	3.36142	7.598	1475975400
1728	2016-10-09	9	20	21.4688	30.2929	9.051	3.18437	7.588	1475976000
1729	2016-10-09	9	30	21.4742	30.2957	9.33	3.12088	7.556	1475976600
1730	2016-10-09	9	40	21.4816	30.3	9.282	3.24664	7.595	1475977200
1731	2016-10-09	9	50	21.4837	30.3022	9.243	3.25031	7.615	1475977800
1732	2016-10-09	10	0	21.4848	30.3047	9.295	3.11722	7.618	1475978400
1733	2016-10-09	10	10	21.4859	30.3065	9.145	3.25275	7.632	1475979000
1734	2016-10-09	10	20	21.4889	30.308	9.299	3.20513	7.614	1475979600
1735	2016-10-09	10	30	21.4989	30.3111	9.211	3.22589	7.712	1475980200
1736	2016-10-09	10	40	21.5092	30.312	9.448	3.38217	7.715	1475980800
1737	2016-10-09	10	50	21.5093	30.3122	9.329	3.26007	7.663	1475981400
1738	2016-10-09	11	0	21.4972	30.31	9.169	2.87302	7.489	1475982000
1739	2016-10-09	11	10	21.4954	30.3077	9.422	2.76557	7.484	1475982600
1740	2016-10-09	11	20	21.4938	30.3087	9.428	2.53724	7.489	1475983200
1741	2016-10-09	11	30	21.4908	30.3065	9.069	2.68987	7.486	1475983800
1742	2016-10-09	11	40	21.4842	30.3026	9.079	2.76801	7.488	1475984400
1743	2016-10-09	11	50	21.4819	30.301	9.054	2.85348	7.482	1475985000
1744	2016-10-09	12	0	21.4848	30.299	9.087	2.71795	7.505	1475985600
1745	2016-10-09	12	10	21.4839	30.3043	9.011	2.84127	7.573	1475986200
1746	2016-10-09	12	20	21.4807	30.3025	8.806	3.00366	7.531	1475986800
1747	2016-10-09	12	30	21.4755	30.3018	8.764	2.91087	7.547	1475987400
1748	2016-10-09	12	40	21.472	30.3015	8.585	2.81074	7.565	1475988000
1749	2016-10-09	12	50	21.4688	30.3005	8.495	2.8486	7.557	1475988600
1750	2016-10-09	13	0	21.4602	30.3008	8.229	2.94017	7.568	1475989200
1751	2016-10-09	13	10	21.4549	30.299	8.18	3.10379	7.558	1475989800
1752	2016-10-09	13	20	21.4496	30.2988	8.361	3.03175	7.614	1475990400
1753	2016-10-09	13	30	21.4585	30.2963	8.132	2.88523	7.678	1475991000
1754	2016-10-09	13	40	21.4373	30.2967	7.975	2.59219	7.693	1475991600
1755	2016-10-09	13	50	21.4153	30.3004	7.949	2.74725	7.67	1475992200
1756	2016-10-09	14	0	21.4097	30.3012	7.895	2.779	7.667	1475992800
1757	2016-10-09	14	10	21.407	30.3028	7.624	2.70696	7.7	1475993400
1758	2016-10-09	14	20	21.3993	30.3041	7.67	2.76435	7.731	1475994000
1759	2016-10-09	14	30	21.3945	30.3042	7.539	2.78877	7.705	1475994600
1760	2016-10-09	14	40	21.3973	30.3044	7.539	2.91453	7.688	1475995200
1761	2016-10-09	14	50	21.4093	30.3031	7.47	2.7558	7.771	1475995800
1762	2016-10-09	15	0	21.4153	30.3032	7.369	2.83394	7.812	1475996400
1763	2016-10-09	15	10	21.4176	30.3024	7.299	2.89988	7.828	1475997000
1764	2016-10-09	15	20	21.4225	30.3008	7.062	2.96703	7.877	1475997600
1765	2016-10-09	15	30	21.4303	30.2982	7.185	2.93284	7.906	1475998200
1766	2016-10-09	15	40	21.437	30.2964	7.163	2.92918	7.953	1475998800
1767	2016-10-09	15	50	21.4388	30.2953	7.042	2.84249	7.961	1475999400
1768	2016-10-09	16	0	21.4351	30.2924	7.023	3.00611	7.981	1476000000
1769	2016-10-09	16	10	21.4341	30.2904	6.807	2.85958	8.064	1476000600
1770	2016-10-09	16	20	21.4315	30.2886	6.726	2.85714	8.121	1476001200
1771	2016-10-09	16	30	21.4288	30.2882	6.856	2.84249	8.132	1476001800
1772	2016-10-09	16	40	21.4237	30.2863	6.682	2.67399	8.18	1476002400
1773	2016-10-09	16	50	21.4185	30.2853	6.806	2.77167	8.214	1476003000
1774	2016-10-09	17	0	21.407	30.2838	6.758	2.82173	8.226	1476003600
1775	2016-10-09	17	10	21.3792	30.2768	6.601	2.80098	8.259	1476004200
1776	2016-10-09	17	20	21.363	30.2729	6.861	2.67399	8.223	1476004800
1777	2016-10-09	17	30	21.3462	30.2662	6.595	2.63736	8.212	1476005400
1778	2016-10-09	17	40	21.3133	30.2584	6.672	3.00733	8.213	1476006000
1779	2016-10-09	17	50	21.3096	30.2559	6.782	2.75336	8.138	1476006600
1780	2016-10-09	18	0	21.281	30.2277	6.894	3.37241	8.264	1476007200
1781	2016-10-09	18	10	21.2774	30.219	6.863	3.04762	8.185	1476007800
1782	2016-10-09	18	20	21.2976	30.2429	7.047	2.6044	8.118	1476008400
1783	2016-10-09	18	30	21.2849	30.229	6.924	2.50916	8.041	1476009000
1784	2016-10-09	18	40	21.3043	30.2431	7.117	2.76068	8.073	1476009600
1785	2016-10-09	18	50	21.3186	30.2499	7.013	2.79976	8.123	1476010200
1786	2016-10-09	19	0	21.3155	30.2491	7.187	2.81685	8.155	1476010800
1787	2016-10-09	19	10	21.3112	30.2478	7.453	2.97558	8.21	1476011400
1788	2016-10-09	19	20	21.3002	30.2448	7.463	3	8.239	1476012000
1789	2016-10-09	19	30	21.2822	30.244	7.402	3.10989	8.275	1476012600
1790	2016-10-09	19	40	21.308	30.2525	7.422	3.13309	8.285	1476013200
1791	2016-10-09	19	50	21.3221	30.2577	7.756	2.98901	8.309	1476013800
1792	2016-10-09	20	0	21.3707	30.2775	7.86	3.12088	8.367	1476014400
1793	2016-10-09	20	10	21.4012	30.2849	7.866	3.1978	8.398	1476015000
1794	2016-10-09	20	20	21.4198	30.2871	7.921	3.33822	8.366	1476015600
1795	2016-10-09	20	30	21.4207	30.2861	8.192	3.28816	8.38	1476016200
1796	2016-10-09	20	40	21.4131	30.2857	8.463	3.53602	8.393	1476016800
1797	2016-10-09	20	50	21.424	30.286	8.38	3.47497	8.37	1476017400
1798	2016-10-09	21	0	21.4268	30.2866	8.577	3.72894	8.374	1476018000
1799	2016-10-09	21	10	21.4187	30.2896	8.647	3.86569	8.408	1476018600
1800	2016-10-09	21	20	21.4075	30.2916	8.799	3.90965	8.338	1476019200
1801	2016-10-09	21	30	21.3954	30.2918	8.879	3.89133	8.287	1476019800
1802	2016-10-09	21	40	21.3997	30.2903	8.727	3.83761	8.306	1476020400
1803	2016-10-09	21	50	21.3998	30.2879	8.927	3.85592	8.301	1476021000
1804	2016-10-09	22	0	21.4034	30.2887	8.979	3.97924	8.257	1476021600
1805	2016-10-09	22	10	21.398	30.286	9.351	3.59951	8.178	1476022200
1806	2016-10-09	22	20	21.3759	30.2774	9.094	3.89499	8.229	1476022800
1807	2016-10-09	22	30	21.3776	30.2744	9.531	3.73504	8.158	1476023400
1808	2016-10-09	22	40	21.3884	30.2755	9.553	3.83394	8.128	1476024000
1809	2016-10-09	22	50	21.4	30.2809	9.452	3.55189	8.046	1476024600
1810	2016-10-09	23	0	21.4097	30.2816	9.418	3.45421	7.985	1476025200
1811	2016-10-09	23	10	21.4097	30.2814	9.538	3.34676	7.948	1476025800
1812	2016-10-09	23	20	21.4103	30.2802	9.448	3.29548	7.928	1476026400
1813	2016-10-09	23	30	21.4112	30.2797	9.476	3.33333	7.866	1476027000
1814	2016-10-09	23	40	21.4076	30.2792	9.638	3.2967	7.834	1476027600
1815	2016-10-10	0	0	21.408	30.2774	9.616	3.20391	7.711	1476028800
1816	2016-10-10	0	10	21.4024	30.2751	9.541	3.34676	7.733	1476029400
1817	2016-10-10	0	20	21.3902	30.2722	9.679	3.28449	7.741	1476030000
1818	2016-10-10	0	30	21.3795	30.2711	9.469	3.26374	7.804	1476030600
1819	2016-10-10	0	40	21.3727	30.2701	9.659	3.18315	7.747	1476031200
1820	2016-10-10	0	50	21.3654	30.2693	9.436	3.05739	7.721	1476031800
1821	2016-10-10	1	0	21.366	30.2693	9.392	3.01343	7.756	1476032400
1822	2016-10-10	1	10	21.3713	30.2699	9.446	2.89621	7.772	1476033000
1823	2016-10-10	1	20	21.3693	30.2702	9.349	2.9475	7.781	1476033600
1824	2016-10-10	1	30	21.3604	30.2687	9.274	2.97314	7.819	1476034200
1825	2016-10-10	1	40	21.3556	30.2678	9.207	3.21856	7.837	1476034800
1826	2016-10-10	1	50	21.3536	30.2659	9.062	3.01221	7.823	1476035400
1827	2016-10-10	2	0	21.3499	30.2659	9.117	3.0696	7.791	1476036000
1828	2016-10-10	2	10	21.3479	30.2627	9.036	3.17705	7.838	1476036600
1829	2016-10-10	2	20	21.333	30.2617	8.957	3.00244	7.917	1476037200
1830	2016-10-10	2	30	21.3121	30.2641	8.827	2.98901	7.942	1476037800
1831	2016-10-10	2	40	21.3084	30.2646	8.67	3.18926	7.947	1476038400
1832	2016-10-10	2	50	21.3155	30.2582	8.743	3.13065	7.955	1476039000
1833	2016-10-10	3	0	21.3078	30.2566	8.623	3.12088	7.983	1476039600
1834	2016-10-10	3	10	21.2984	30.2549	8.548	3.00122	7.981	1476040200
1835	2016-10-10	3	20	21.3094	30.2528	8.431	3.41636	8.007	1476040800
1836	2016-10-10	3	30	21.3097	30.2501	8.336	3.29304	8.057	1476041400
1837	2016-10-10	3	40	21.3078	30.2457	8.24	3.53114	8.075	1476042000
1838	2016-10-10	3	50	21.3108	30.2439	8.24	3.46398	8.01	1476042600
1839	2016-10-10	4	0	21.3028	30.2439	8.218	3.47009	7.984	1476043200
1840	2016-10-10	4	10	21.2878	30.2462	7.974	3.53968	8.039	1476043800
1841	2016-10-10	4	20	21.2825	30.2447	7.917	3.56777	7.996	1476044400
1842	2016-10-10	4	30	21.2865	30.2436	8.021	3.38339	7.956	1476045000
1843	2016-10-10	4	40	21.262	30.2466	7.866	3.23077	7.976	1476045600
1844	2016-10-10	4	50	21.2597	30.2477	7.884	3.47131	7.952	1476046200
1845	2016-10-10	5	0	21.2525	30.2489	7.745	3.32357	7.963	1476046800
1846	2016-10-10	5	10	21.2313	30.2512	7.891	3.07082	7.956	1476047400
1847	2016-10-10	5	20	21.2218	30.2509	7.657	3.1453	7.962	1476048000
1848	2016-10-10	5	30	21.2217	30.2507	7.67	3.05617	7.891	1476048600
1849	2016-10-10	5	40	21.2256	30.2511	7.567	3.24908	7.922	1476049200
1850	2016-10-10	5	50	21.2027	30.2547	7.707	3.11355	7.918	1476049800
1851	2016-10-10	6	0	21.2033	30.2543	7.646	3.10379	7.899	1476050400
1852	2016-10-10	6	10	21.2083	30.2522	7.485	3.29426	7.881	1476051000
1853	2016-10-10	6	20	21.209	30.2483	7.646	3.54212	7.909	1476051600
1854	2016-10-10	6	30	21.2103	30.2467	7.661	3.60073	7.873	1476052200
1855	2016-10-10	6	40	21.1703	30.2488	7.721	3.337	7.925	1476052800
1856	2016-10-10	6	50	21.1613	30.2497	7.616	3.1221	7.914	1476053400
1857	2016-10-10	7	0	21.1634	30.2494	7.715	3.12332	7.876	1476054000
1858	2016-10-10	7	10	21.1601	30.2492	7.849	2.83761	7.794	1476054600
1859	2016-10-10	7	20	21.1554	30.2488	7.85	3.26862	7.857	1476055200
1860	2016-10-10	7	30	21.1662	30.2487	7.851	3.05372	7.726	1476055800
1861	2016-10-10	7	40	21.1638	30.2488	7.889	3.14896	7.762	1476056400
1862	2016-10-10	7	50	21.1682	30.2467	8.053	3.3431	7.886	1476057000
1863	2016-10-10	8	0	21.1736	30.2431	7.946	3.779	7.997	1476057600
1864	2016-10-10	8	10	21.1577	30.2476	8.143	3.91575	8.093	1476058200
1865	2016-10-10	8	20	21.1653	30.2497	8.186	3.76923	8.057	1476058800
1866	2016-10-10	8	30	21.169	30.2467	8.152	3.98657	8.112	1476059400
1867	2016-10-10	8	40	21.1748	30.2454	8.351	4.14408	8.105	1476060000
1868	2016-10-10	8	50	21.1836	30.2467	8.45	3.9707	8.076	1476060600
1869	2016-10-10	9	0	21.1754	30.2463	8.539	4.06716	8.143	1476061200
1870	2016-10-10	9	10	21.1827	30.244	8.646	4.01954	8.117	1476061800
1871	2016-10-10	9	20	21.19	30.2431	8.742	4.10134	8.093	1476062400
1872	2016-10-10	9	30	21.1969	30.2398	8.772	4.17216	8.137	1476063000
1873	2016-10-10	9	40	21.2025	30.2407	8.89	4.10623	8.082	1476063600
1874	2016-10-10	9	50	21.2045	30.2387	8.954	3.97436	8.07	1476064200
1875	2016-10-10	10	0	21.2038	30.2378	8.937	3.80464	8.119	1476064800
1876	2016-10-10	10	10	21.208	30.2384	9.082	4.01832	8.167	1476065400
1877	2016-10-10	10	20	21.2131	30.2371	9.189	3.95238	8.12	1476066000
1878	2016-10-10	10	30	21.2172	30.2358	9.084	3.89866	8.096	1476066600
1879	2016-10-10	10	40	21.2165	30.2355	9.199	3.57265	8.085	1476067200
1880	2016-10-10	10	50	21.2114	30.2374	9.165	3.54945	8.106	1476067800
1881	2016-10-10	11	0	21.2139	30.2391	9.21	3.26007	8.057	1476068400
1882	2016-10-10	11	10	21.216	30.2388	9.334	3.34188	8.082	1476069000
1883	2016-10-10	11	20	21.2163	30.2402	9.397	2.9304	8.001	1476069600
1884	2016-10-10	11	30	21.2127	30.243	9.403	3.19902	7.924	1476070200
1885	2016-10-10	11	40	21.2137	30.2438	9.316	3.13919	7.917	1476070800
1886	2016-10-10	11	50	21.215	30.2439	9.343	3.24908	7.932	1476071400
1887	2016-10-10	12	0	21.214	30.2445	9.31	3.10256	7.913	1476072000
1888	2016-10-10	12	10	21.2141	30.2443	9.442	3.05006	7.853	1476072600
1889	2016-10-10	12	20	21.2125	30.2457	9.338	2.9536	7.763	1476073200
1890	2016-10-10	12	30	21.2127	30.2461	9.318	2.89744	7.752	1476073800
1891	2016-10-10	12	40	21.212	30.2469	9.391	2.78755	7.726	1476074400
1892	2016-10-10	12	50	21.2127	30.2475	9.316	2.68498	7.762	1476075000
1893	2016-10-10	13	0	21.211	30.2487	9.22	2.85958	7.812	1476075600
1894	2016-10-10	13	10	21.2087	30.2493	9.201	2.93162	7.834	1476076200
1895	2016-10-10	13	20	21.21	30.2486	9.176	2.81319	7.797	1476076800
1896	2016-10-10	13	30	21.2103	30.2488	9.175	2.64347	7.751	1476077400
1897	2016-10-10	13	40	21.209	30.2491	9.016	2.7265	7.788	1476078000
1898	2016-10-10	13	50	21.2107	30.2475	9.008	2.70696	7.821	1476078600
1899	2016-10-10	14	0	21.2116	30.2462	8.893	2.87546	7.838	1476079200
1900	2016-10-10	14	10	21.2098	30.2422	8.829	2.77778	7.879	1476079800
1901	2016-10-10	14	20	21.2112	30.2398	8.738	2.88278	7.902	1476080400
1902	2016-10-10	14	30	21.2107	30.2389	8.63	2.81074	7.9	1476081000
1903	2016-10-10	14	40	21.2064	30.2382	8.565	2.8315	7.896	1476081600
1904	2016-10-10	14	50	21.2043	30.2364	8.418	2.69109	7.948	1476082200
1905	2016-10-10	15	0	21.1946	30.2354	8.333	2.76557	7.939	1476082800
1906	2016-10-10	15	10	21.1873	30.2339	8.264	2.82784	7.961	1476083400
1907	2016-10-10	15	20	21.18	30.2321	8.215	2.86447	7.992	1476084000
1908	2016-10-10	15	30	21.1828	30.2312	8.141	2.86203	7.988	1476084600
1909	2016-10-10	15	40	21.1881	30.2302	8.009	2.94994	8.013	1476085200
1910	2016-10-10	15	50	21.1909	30.2295	7.924	2.8315	8.043	1476085800
1911	2016-10-10	16	0	21.1957	30.2295	7.707	2.80098	8.053	1476086400
1912	2016-10-10	16	10	21.2036	30.2289	7.807	3.13797	8.143	1476087000
1913	2016-10-10	16	20	21.2074	30.2277	7.71	3.12698	8.187	1476087600
1914	2016-10-10	16	30	21.2091	30.2266	7.512	3.18193	8.169	1476088200
1915	2016-10-10	16	40	21.2078	30.2259	7.555	3.34921	8.18	1476088800
1916	2016-10-10	16	50	21.2043	30.2253	7.443	3.24054	8.153	1476089400
1917	2016-10-10	17	0	21.2035	30.2238	7.418	3.30281	8.18	1476090000
1918	2016-10-10	17	10	21.212	30.2227	7.395	3.34799	8.229	1476090600
1919	2016-10-10	17	20	21.2191	30.2232	7.389	3.15751	8.238	1476091200
1920	2016-10-10	17	30	21.2425	30.2217	7.263	2.96337	8.292	1476091800
1921	2016-10-10	17	40	21.2447	30.2186	7.165	2.83516	8.308	1476092400
1922	2016-10-10	17	50	21.2325	30.2151	7.256	2.81807	8.273	1476093000
1923	2016-10-10	18	0	21.2273	30.2123	7.164	2.69109	8.226	1476093600
1924	2016-10-10	18	10	21.2248	30.211	7.199	2.66056	8.195	1476094200
1925	2016-10-10	18	20	21.2203	30.2088	7.175	2.50305	8.151	1476094800
1926	2016-10-10	18	30	21.2159	30.2064	7.219	2.3956	8.135	1476095400
1927	2016-10-10	18	40	21.2122	30.2051	7.165	2.48596	8.087	1476096000
1928	2016-10-10	18	50	21.2126	30.2047	7.288	2.31136	7.976	1476096600
1929	2016-10-10	19	0	21.2134	30.2037	7.213	2.18315	7.898	1476097200
1930	2016-10-10	19	10	21.2128	30.2022	7.315	2.22589	7.868	1476097800
1931	2016-10-10	19	20	21.2139	30.2033	7.355	2.4591	7.942	1476098400
1932	2016-10-10	19	30	21.2125	30.2006	7.435	2.49573	8.01	1476099000
1933	2016-10-10	19	40	21.213	30.1978	7.403	2.75214	8.038	1476099600
1934	2016-10-10	19	50	21.216	30.1947	7.602	2.77045	8.148	1476100200
1935	2016-10-10	20	0	21.2224	30.1897	7.64	3.50427	8.365	1476100800
1936	2016-10-10	20	10	21.1486	30.1554	7.687	3.64591	8.523	1476101400
1937	2016-10-10	20	20	21.1851	30.1715	7.823	3.34432	8.529	1476102000
1938	2016-10-10	20	30	21.1404	30.1575	7.772	3.24298	8.524	1476102600
1939	2016-10-10	20	40	21.0972	30.1403	7.987	2.73016	8.568	1476103200
1940	2016-10-10	20	50	21.1391	30.1481	8.079	2.74847	8.607	1476103800
1941	2016-10-10	21	0	21.1482	30.1518	8.154	2.63858	8.632	1476104400
1942	2016-10-10	21	10	21.2353	30.1891	8.244	2.8315	8.678	1476105000
1943	2016-10-10	21	20	21.2565	30.1954	8.417	3.14164	8.739	1476105600
1944	2016-10-10	21	30	21.2854	30.2053	8.453	3.56777	8.83	1476106200
1945	2016-10-10	21	40	21.2959	30.2054	8.69	3.65568	8.867	1476106800
1946	2016-10-10	21	50	21.2919	30.2053	8.689	3.64347	8.865	1476107400
1947	2016-10-10	22	0	21.2655	30.2038	8.806	3.57021	8.825	1476108000
1948	2016-10-10	22	10	21.2592	30.2033	8.893	3.54335	8.746	1476108600
1949	2016-10-10	22	20	21.2402	30.2012	8.936	3.7326	8.715	1476109200
1950	2016-10-10	22	30	21.2316	30.1973	9.09	3.87668	8.718	1476109800
1951	2016-10-10	22	40	21.2211	30.1973	9.24	3.78266	8.682	1476110400
1952	2016-10-10	22	50	21.2183	30.1972	9.345	3.78877	8.655	1476111000
1953	2016-10-10	23	0	21.2095	30.1972	9.414	3.84737	8.577	1476111600
1954	2016-10-10	23	10	21.1908	30.1977	9.567	4.07204	8.496	1476112200
1955	2016-10-10	23	20	21.1847	30.1967	9.617	3.4127	8.468	1476112800
1956	2016-10-10	23	30	21.192	30.1948	9.648	4.00488	8.465	1476113400
1957	2016-10-10	23	40	21.1795	30.1921	9.753	3.86203	8.366	1476114000
1958	2016-10-11	0	0	21.1803	30.197	9.786	4.03785	8.309	1476115200
1959	2016-10-11	0	10	21.204	30.2054	9.782	3.95238	8.202	1476115800
1960	2016-10-11	0	20	21.2131	30.2125	9.916	3.18926	8.146	1476116400
1961	2016-10-11	0	30	21.2216	30.2187	9.818	3.70452	8.193	1476117000
1962	2016-10-11	0	40	21.2176	30.2195	9.768	2.82295	7.945	1476117600
1963	2016-10-11	0	50	21.223	30.2209	9.887	2.91087	7.948	1476118200
1964	2016-10-11	1	0	21.2228	30.2197	9.877	3.25641	7.94	1476118800
1965	2016-10-11	1	10	21.2156	30.217	9.899	3.48962	7.931	1476119400
1966	2016-10-11	1	20	21.2185	30.2164	9.869	3.62271	7.858	1476120000
1967	2016-10-11	1	30	21.2134	30.215	9.772	3.03785	7.77	1476120600
1968	2016-10-11	1	40	21.2027	30.2113	9.748	2.87668	7.776	1476121200
1969	2016-10-11	1	50	21.198	30.2089	9.744	2.59951	7.632	1476121800
1970	2016-10-11	2	0	21.1899	30.2046	9.7	2.62759	7.724	1476122400
1971	2016-10-11	2	10	21.1833	30.2028	9.622	2.78755	7.839	1476123000
1972	2016-10-11	2	20	21.1787	30.1993	9.632	2.87668	7.866	1476123600
1973	2016-10-11	2	30	21.1477	30.19	9.572	2.95849	7.977	1476124200
1974	2016-10-11	2	40	21.1374	30.1875	9.455	2.81929	8.078	1476124800
1975	2016-10-11	2	50	21.1346	30.187	9.407	2.74603	8.104	1476125400
1976	2016-10-11	3	0	21.1379	30.1856	9.362	2.8254	8.161	1476126000
1977	2016-10-11	3	10	21.1452	30.1856	9.255	3.05128	8.168	1476126600
1978	2016-10-11	3	20	21.1429	30.1853	9.133	2.86447	8.2	1476127200
1979	2016-10-11	3	30	21.1356	30.1836	9.061	2.94261	8.272	1476127800
1980	2016-10-11	3	40	21.1407	30.1833	8.995	3.08303	8.222	1476128400
1981	2016-10-11	3	50	21.1402	30.181	8.802	3.16117	8.247	1476129000
1982	2016-10-11	4	0	21.144	30.1807	8.798	3.63248	8.279	1476129600
1983	2016-10-11	4	10	21.1489	30.1801	8.671	3.26862	8.288	1476130200
1984	2016-10-11	4	20	21.1501	30.1812	8.602	3.34676	8.318	1476130800
1985	2016-10-11	4	30	21.1456	30.1813	8.554	3.20879	8.258	1476131400
1986	2016-10-11	4	40	21.1387	30.1825	8.395	3.57509	8.3	1476132000
1987	2016-10-11	4	50	21.1177	30.1875	8.301	3.36508	8.284	1476132600
1988	2016-10-11	5	0	21.1021	30.19	8.25	3.02442	8.273	1476133200
1989	2016-10-11	5	10	21.0978	30.1908	8.181	3.15507	8.268	1476133800
1990	2016-10-11	5	20	21.0924	30.192	8.103	3.19536	8.299	1476134400
1991	2016-10-11	5	30	21.1004	30.1931	7.975	3.2149	8.35	1476135000
1992	2016-10-11	5	40	21.1071	30.1929	7.907	3.22833	8.38	1476135600
1993	2016-10-11	5	50	21.0991	30.1892	7.893	3.06838	8.317	1476136200
1994	2016-10-11	6	0	21.067	30.1797	7.787	2.884	8.282	1476136800
1995	2016-10-11	6	10	20.9619	30.1447	7.717	2.67155	8.194	1476137400
1996	2016-10-11	6	20	20.8508	30.1019	7.725	2.4884	8.071	1476138000
1997	2016-10-11	6	30	20.8056	30.0864	7.702	2.55067	8.005	1476138600
1998	2016-10-11	6	40	20.7877	30.077	7.668	2.57631	7.995	1476139200
1999	2016-10-11	6	50	20.779	30.0711	7.673	2.71795	8.018	1476139800
[truncated: 124,648 more rows]
