# Supplementary material for: A novel dissolved oxygen prediction model based on enhanced semi-naive Bayes for ocean ranches in northeast China
Source: PeerJ Comput Sci. 2021 Jun 11;7:e591. doi: 10.7717/peerj-cs.591 (PMC8205303; doi:10.7717/peerj-cs.591)
Supplement: Supplemental Information 2 — The water quality data includes a total of 19 marine ranches in the Bohai and Yellow Seas in northeastern China. [file peerj-cs-07-591-s002.zip › dataset1/liugongdao_20160101_20200701.csv]

ID	Date	Hour	Minute	temp	salt	deep	yls_con	rjy_con	Timestamp	note
1	2016-07-11	6	0	19.0197	31.937	6.253	-1	-1	1468188000
2	2016-07-20	10	20	17.5322	31.8457	20.809	1.52137	-1	1468981200
3	2016-07-20	10	30	17.5384	31.8444	20.8	1.50549	6.578	1468981800
4	2016-07-20	10	40	17.528	31.852	20.773	1.78266	6.65	1468982400
5	2016-07-20	10	50	17.5262	31.8464	20.748	1.95238	6.757	1468983000
6	2016-07-20	11	0	17.5432	31.8472	20.713	1.57753	6.752	1468983600
7	2016-07-20	11	10	17.4748	31.8513	20.677	1.96703	6.7	1468984200
8	2016-07-20	11	20	17.2777	31.8497	20.642	2.1917	6.97	1468984800
9	2016-07-20	11	30	17.1573	31.8498	20.582	2.08425	7	1468985400
10	2016-07-20	11	40	17.123	31.8499	20.534	2.13797	7.014	1468986000
11	2016-07-20	11	50	17.1398	31.8494	20.491	1.8486	7.012	1468986600
12	2016-07-20	12	0	17.1818	31.8464	20.447	1.94139	6.997	1468987200
13	2016-07-20	12	10	17.204	31.8488	20.398	2.17094	6.952	1468987800
14	2016-07-20	12	20	17.1465	31.8508	20.317	2.1221	7.003	1468988400
15	2016-07-20	12	30	17.0007	31.8427	20.231	1.88156	7.061	1468989000
16	2016-07-20	12	40	16.8937	31.8536	20.143	1.96581	7.131	1468989600
17	2016-07-20	12	50	16.9072	31.8431	20.076	1.88278	7.156	1468990200
18	2016-07-20	13	0	16.9281	31.8438	20.007	1.85958	7.123	1468990800
19	2016-07-20	13	10	16.9294	31.845	19.92	1.87179	7.013	1468991400
20	2016-07-20	13	20	16.9327	31.8433	19.869	2.00366	6.969	1468992000
21	2016-07-20	13	30	16.9218	31.8428	19.782	2.23443	7.001	1468992600
22	2016-07-20	13	40	16.9113	31.8445	19.708	2.25153	7.042	1468993200
23	2016-07-20	13	50	16.9179	31.8462	19.625	1.98168	7.074	1468993800
24	2016-07-20	14	0	16.9229	31.8461	19.555	2.01221	6.991	1468994400
25	2016-07-20	14	10	16.9283	31.8449	19.482	2.13675	7.021	1468995000
26	2016-07-20	14	20	16.9318	31.8444	19.445	1.89621	6.979	1468995600
27	2016-07-20	14	30	16.9353	31.846	19.366	2.15629	6.961	1468996200
28	2016-07-20	14	40	16.9402	31.8429	19.307	1.86325	6.976	1468996800
29	2016-07-20	14	50	16.9321	31.846	19.257	1.8547	6.852	1468997400
30	2016-07-20	15	0	16.9344	31.8452	19.166	1.85714	6.971	1468998000
31	2016-07-20	15	10	16.9352	31.8454	19.122	2.35043	7.091	1468998600
32	2016-07-20	15	20	16.9424	31.8465	19.085	2.4127	7.091	1468999200
33	2016-07-20	15	30	16.9472	31.8465	19.031	2.18071	7.083	1468999800
34	2016-07-20	15	40	16.9381	31.8466	18.985	2.1978	7.076	1469000400
35	2016-07-20	15	50	16.9447	31.8468	18.96	2.08425	7.064	1469001000
36	2016-07-20	16	0	16.9857	31.8484	18.936	2.1514	7.059	1469001600
37	2016-07-20	16	10	17.0334	31.847	18.916	2.15385	7.058	1469002200
38	2016-07-20	16	20	17.1312	31.8471	18.887	2.33944	7.039	1469002800
39	2016-07-20	16	30	17.2404	31.8465	18.87	2.09035	7.015	1469003400
40	2016-07-20	16	40	17.3308	31.8452	18.848	2.11355	7.015	1469004000
41	2016-07-20	16	50	17.3648	31.8458	18.848	2.16117	7.012	1469004600
42	2016-07-20	17	0	17.3689	31.8464	18.818	2.02564	7.006	1469005200
43	2016-07-20	17	10	17.3097	31.8468	18.808	2.13675	6.999	1469005800
44	2016-07-20	17	20	17.3947	31.8504	18.812	1.98168	6.993	1469006400
45	2016-07-20	17	30	17.5132	31.847	18.813	2.19658	6.974	1469007000
46	2016-07-20	17	40	17.7416	31.8455	18.821	2.37363	6.939	1469007600
47	2016-07-20	17	50	17.929	31.8424	18.838	2.22833	6.916	1469008200
48	2016-07-20	18	0	18.0242	31.8422	18.865	1.8315	6.894	1469008800
49	2016-07-20	18	10	18.1128	31.8409	18.885	1.84615	6.887	1469009400
50	2016-07-20	18	20	18.2598	31.8417	18.948	2.17705	6.831	1469010000
51	2016-07-20	18	30	18.2298	31.8432	18.994	2.03419	6.809	1469010600
52	2016-07-20	18	40	18.2109	31.8435	19.052	1.76679	6.802	1469011200
53	2016-07-20	18	50	18.2217	31.8435	19.105	1.65324	6.784	1469011800
54	2016-07-20	19	0	18.2296	31.8447	19.181	1.71551	6.765	1469012400
55	2016-07-20	19	10	18.0028	31.8471	19.257	1.67399	6.765	1469013000
56	2016-07-20	19	20	17.9969	31.8438	19.322	2.02686	6.83	1469013600
57	2016-07-20	19	30	17.9731	31.8468	19.397	1.95238	6.823	1469014200
58	2016-07-20	19	40	17.9478	31.8433	19.48	2.20269	6.823	1469014800
59	2016-07-20	19	50	17.9419	31.8437	19.55	2.06471	6.797	1469015400
60	2016-07-20	20	0	17.9451	31.8427	19.653	1.87424	6.74	1469016000
61	2016-07-20	20	10	17.9539	31.8439	19.725	1.97558	6.775	1469016600
62	2016-07-20	20	20	17.9768	31.8424	19.803	1.98046	6.703	1469017200
63	2016-07-20	20	30	18.0231	31.8414	19.898	1.75336	6.688	1469017800
64	2016-07-20	20	40	18.0629	31.8367	19.965	1.50549	6.652	1469018400
65	2016-07-20	20	50	18.1103	31.8404	20.025	1.5116	6.587	1469019000
66	2016-07-20	21	0	18.1001	31.846	20.098	2.00244	6.66	1469019600
67	2016-07-20	21	10	17.921	31.8447	20.133	2.06105	6.768	1469020200
68	2016-07-20	21	20	17.937	31.8444	20.204	2.32479	6.778	1469020800
69	2016-07-20	21	30	17.9821	31.8477	20.279	2.19902	6.744	1469021400
70	2016-07-20	21	40	18.0671	31.8408	20.324	2.31746	6.755	1469022000
71	2016-07-20	21	50	17.8547	31.8371	20.373	2.13797	6.897	1469022600
72	2016-07-20	22	0	17.4633	31.8455	20.453	1.69353	6.944	1469023200
73	2016-07-20	22	10	17.3762	31.8453	20.485	1.56532	6.954	1469023800
74	2016-07-20	22	20	17.3668	31.845	20.506	1.71551	6.971	1469024400
75	2016-07-20	22	30	17.4113	31.8454	20.514	2.36752	6.958	1469025000
76	2016-07-20	22	40	17.6716	31.8425	20.556	2.02076	6.964	1469025600
77	2016-07-20	22	50	17.5173	31.834	20.554	2.31502	7.069	1469026200
78	2016-07-20	23	0	18.0564	31.8386	20.573	2.06349	6.978	1469026800
79	2016-07-20	23	10	17.6905	31.8406	20.556	1.97192	7.046	1469027400
80	2016-07-20	23	20	17.9226	31.8378	20.557	2.14164	7.011	1469028000
81	2016-07-20	23	30	17.9148	31.8345	20.551	2.16239	7.03	1469028600
82	2016-07-20	23	40	17.7092	31.838	20.497	2.13187	7.046	1469029200
83	2016-07-20	23	50	17.3855	31.845	20.502	1.97436	7.119	1469029800
84	2016-07-21	0	0	17.175	31.8486	20.499	1.94139	7.157	1469030400
85	2016-07-21	0	10	16.9646	31.8492	20.436	1.97314	7.223	1469031000
86	2016-07-21	0	20	16.9457	31.8495	20.385	1.94383	7.224	1469031600
87	2016-07-21	0	30	16.9104	31.8486	20.398	1.95116	7.241	1469032200
88	2016-07-21	0	40	16.6363	31.8526	20.308	1.87424	7.323	1469032800
89	2016-07-21	0	50	16.6449	31.8506	20.263	1.8779	7.336	1469033400
90	2016-07-21	1	0	16.5161	31.8519	20.187	1.87912	7.357	1469034000
91	2016-07-21	1	10	16.3021	31.8524	20.136	1.91819	7.415	1469034600
92	2016-07-21	1	20	16.2256	31.8533	20.054	1.9072	7.468	1469035200
93	2016-07-21	1	30	16.2823	31.8522	20.006	1.94505	7.452	1469035800
94	2016-07-21	1	40	16.1407	31.8512	19.967	1.92796	7.508	1469036400
95	2016-07-21	1	50	16.0497	31.8477	19.883	2.00855	7.547	1469037000
96	2016-07-21	2	0	15.9392	31.8519	19.818	1.99634	7.591	1469037600
97	2016-07-21	2	10	15.8782	31.8509	19.776	2.00488	7.62	1469038200
98	2016-07-21	2	20	15.8394	31.8487	19.697	2.02564	7.634	1469038800
99	2016-07-21	2	30	15.8127	31.8482	19.673	2.05372	7.649	1469039400
100	2016-07-21	2	40	15.8002	31.8479	19.594	2.01954	7.637	1469040000
101	2016-07-21	2	50	15.7845	31.8488	19.585	2.02198	7.626	1469040600
102	2016-07-21	3	0	15.7789	31.8481	19.537	2.02686	7.633	1469041200
103	2016-07-21	3	10	15.7768	31.8492	19.507	1.96947	7.636	1469041800
104	2016-07-21	3	20	15.7792	31.8485	19.473	1.97924	7.601	1469042400
105	2016-07-21	3	30	15.7833	31.8482	19.467	1.92674	7.58	1469043000
106	2016-07-21	3	40	15.7817	31.8482	19.478	2.09768	7.59	1469043600
107	2016-07-21	3	50	15.7917	31.8487	19.448	2.04884	7.605	1469044200
108	2016-07-21	4	0	15.8089	31.8483	19.407	1.96703	7.612	1469044800
109	2016-07-21	4	10	15.8558	31.8496	19.471	1.99512	7.588	1469045400
110	2016-07-21	4	20	15.882	31.849	19.434	1.96825	7.576	1469046000
111	2016-07-21	4	30	15.9131	31.8502	19.413	1.87424	7.583	1469046600
112	2016-07-21	4	40	15.9379	31.8499	19.387	1.87668	7.565	1469047200
113	2016-07-21	4	50	15.9454	31.8506	19.465	1.96947	7.559	1469047800
114	2016-07-21	5	0	15.9446	31.8524	19.46	1.89988	7.547	1469048400
115	2016-07-21	5	10	15.9938	31.8527	19.484	1.92308	7.541	1469049000
116	2016-07-21	5	20	16.0204	31.8545	19.443	1.86569	7.507	1469049600
117	2016-07-21	5	30	16.0534	31.8555	19.471	1.85836	7.488	1469050200
118	2016-07-21	5	40	16.0815	31.856	19.488	1.97802	7.472	1469050800
119	2016-07-21	5	50	16.131	31.8573	19.52	1.98535	7.445	1469051400
120	2016-07-21	6	0	16.1935	31.8589	19.56	1.93407	7.417	1469052000
121	2016-07-21	6	10	16.2892	31.8591	19.606	1.91941	7.385	1469052600
122	2016-07-21	6	20	16.385	31.8592	19.622	1.89255	7.346	1469053200
123	2016-07-21	6	30	16.4371	31.8588	19.689	1.98535	7.317	1469053800
124	2016-07-21	6	40	16.4865	31.8579	19.766	1.90842	7.298	1469054400
125	2016-07-21	6	50	16.509	31.8571	19.814	1.98901	7.298	1469055000
126	2016-07-21	7	0	16.5891	31.8548	19.842	2.00244	7.3	1469055600
127	2016-07-21	7	10	16.435	31.8525	19.976	2.01954	7.367	1469056200
128	2016-07-21	11	40	16.1075	31.8545	21.003	2.10012	6.602	1469072400
129	2016-07-21	11	50	16.1065	31.8525	20.978	2.03175	7.442	1469073000
130	2016-07-21	12	0	16.087	31.8537	20.909	1.98168	7.455	1469073600
131	2016-07-21	12	10	16.0404	31.8548	20.849	2.04029	7.465	1469074200
132	2016-07-21	12	20	16.0076	31.8563	20.778	2.10379	7.479	1469074800
133	2016-07-21	12	30	15.9427	31.8585	20.703	2.14896	7.485	1469075400
134	2016-07-21	12	40	15.8961	31.8597	20.619	2.15507	7.499	1469076000
135	2016-07-21	12	50	15.8893	31.8594	20.533	2.1978	7.5	1469076600
136	2016-07-21	13	0	15.9085	31.8586	20.477	2.21734	7.5	1469077200
137	2016-07-21	13	10	15.9164	31.8584	20.411	2.16117	7.506	1469077800
138	2016-07-21	13	20	15.9306	31.858	20.335	2.2149	7.502	1469078400
139	2016-07-21	13	30	15.9426	31.8569	20.243	2.18681	7.491	1469079000
140	2016-07-21	13	40	15.9239	31.857	20.156	2.1453	7.501	1469079600
141	2016-07-21	13	50	15.907	31.8576	20.09	2.16361	7.515	1469080200
142	2016-07-21	14	0	15.9088	31.8573	20.045	2.02686	7.475	1469080800
143	2016-07-21	14	10	15.9059	31.856	19.86	2.03419	7.448	1469081400
144	2016-07-21	14	20	15.9117	31.856	19.808	1.99634	7.418	1469082000
145	2016-07-21	14	30	15.908	31.8569	19.699	1.92186	7.375	1469082600
146	2016-07-21	14	40	15.9086	31.8566	19.62	1.94261	7.421	1469083200
147	2016-07-21	14	50	15.9107	31.8566	19.587	1.86569	7.396	1469083800
148	2016-07-21	15	0	15.9101	31.857	19.554	1.86569	7.374	1469084400
149	2016-07-21	15	10	15.9075	31.8569	19.465	1.99634	7.382	1469085000
150	2016-07-21	15	20	15.9054	31.8564	19.441	2.01099	7.37	1469085600
151	2016-07-21	15	30	15.905	31.8561	19.323	1.89011	7.388	1469086200
152	2016-07-21	15	40	15.9027	31.857	19.286	1.91087	7.395	1469086800
153	2016-07-21	15	50	15.9092	31.8553	19.169	1.93895	7.442	1469087400
154	2016-07-21	16	0	15.9023	31.8558	19.135	1.94628	7.44	1469088000
155	2016-07-21	16	10	15.8979	31.8558	19.117	2.16728	7.485	1469088600
156	2016-07-21	16	20	15.8918	31.8552	19.045	2.16606	7.488	1469089200
157	2016-07-21	16	30	15.904	31.855	19.019	2.14652	7.517	1469089800
158	2016-07-21	16	40	15.9723	31.8506	19.03	2.15629	7.5	1469090400
159	2016-07-21	16	50	15.9959	31.8552	19.008	2.14408	7.478	1469091000
160	2016-07-21	17	0	16.0703	31.8517	18.967	2.08913	7.457	1469091600
161	2016-07-21	17	10	16.1095	31.8505	18.904	2.06838	7.468	1469092200
162	2016-07-21	17	20	16.152	31.8504	18.933	2.01709	7.467	1469092800
163	2016-07-21	17	30	16.1393	31.8511	18.91	2.00733	7.467	1469093400
164	2016-07-21	17	40	16.0246	31.8532	18.892	2.00977	7.506	1469094000
165	2016-07-21	17	50	15.994	31.8525	18.929	2.04884	7.535	1469094600
166	2016-07-21	18	0	16.1105	31.8546	18.917	2.02808	7.481	1469095200
167	2016-07-21	18	10	16.2053	31.8531	18.932	1.97436	7.447	1469095800
168	2016-07-21	18	20	16.2727	31.8571	18.956	1.95238	7.395	1469096400
169	2016-07-21	18	30	16.3416	31.8578	18.988	1.96825	7.352	1469097000
170	2016-07-21	18	40	16.4164	31.8562	18.946	1.92918	7.323	1469097600
171	2016-07-21	18	50	16.4506	31.8559	19.023	1.93651	7.295	1469098200
172	2016-07-21	19	0	16.4695	31.8558	19.054	1.92674	7.303	1469098800
173	2016-07-21	19	10	16.5672	31.8552	19.091	1.9243	7.287	1469099400
174	2016-07-21	19	20	16.6746	31.8545	19.207	1.95238	7.242	1469100000
175	2016-07-21	19	30	16.7274	31.8552	19.199	1.89499	7.211	1469100600
176	2016-07-21	19	40	16.8016	31.8548	19.279	1.89255	7.18	1469101200
177	2016-07-21	19	50	16.8706	31.8553	19.372	1.92186	7.148	1469101800
178	2016-07-21	20	0	16.8434	31.8535	19.418	1.90476	7.132	1469102400
179	2016-07-21	20	10	16.8528	31.8535	19.432	1.94383	7.144	1469103000
180	2016-07-21	20	20	16.859	31.8529	19.566	1.95482	7.112	1469103600
181	2016-07-21	20	30	16.8893	31.8515	19.634	1.91941	7.104	1469104200
182	2016-07-21	20	40	16.9011	31.8526	19.689	1.98657	7.109	1469104800
183	2016-07-21	20	50	16.903	31.8529	19.782	2.13553	7.077	1469105400
184	2016-07-21	21	0	16.8999	31.8523	19.855	2.13919	7.062	1469106000
185	2016-07-21	21	10	16.9033	31.8511	19.9	2.00733	7.028	1469106600
186	2016-07-21	21	20	16.894	31.8536	20.023	2.39438	6.981	1469107200
187	2016-07-21	21	30	16.8782	31.8547	20.092	2.12821	7	1469107800
188	2016-07-21	21	40	16.7874	31.8548	20.175	2.20757	7.038	1469108400
189	2016-07-21	21	50	16.6857	31.8558	20.187	2.27839	7.106	1469109000
190	2016-07-21	22	0	16.6758	31.8537	20.258	1.95604	7.131	1469109600
191	2016-07-21	22	10	16.6962	31.8612	20.351	1.90354	7.146	1469110200
192	2016-07-21	22	20	16.6739	31.8525	20.366	1.96581	7.246	1469110800
193	2016-07-21	22	30	16.3768	31.8552	20.481	1.95849	7.327	1469111400
194	2016-07-21	22	40	16.3602	31.8558	20.508	1.88523	7.357	1469112000
195	2016-07-21	22	50	16.4339	31.8537	20.546	1.91819	7.32	1469112600
196	2016-07-21	23	0	16.6722	31.8513	20.542	1.92308	7.308	1469113200
197	2016-07-21	23	10	16.8283	31.8448	20.551	2.0757	7.295	1469113800
198	2016-07-21	23	20	17.2762	31.8412	20.58	2.06593	7.274	1469114400
199	2016-07-21	23	30	16.8382	31.8477	20.621	2.17705	7.233	1469115000
200	2016-07-21	23	40	16.9065	31.8454	20.637	2.03297	7.294	1469115600
201	2016-07-21	23	50	17.1245	31.8445	20.599	2.19414	7.237	1469116200
202	2016-07-22	0	0	17.0811	31.8459	20.584	2.17949	7.188	1469116800
203	2016-07-22	0	10	16.9217	31.8421	20.631	2.05739	7.227	1469117400
204	2016-07-22	0	20	16.9667	31.8534	20.538	1.93529	7.176	1469118000
205	2016-07-22	0	30	17.0262	31.8463	20.531	1.89621	7.122	1469118600
206	2016-07-22	0	40	17.0011	31.8463	20.514	1.89744	7.14	1469119200
207	2016-07-22	0	50	16.5414	31.8316	20.448	2.20147	7.399	1469119800
208	2016-07-22	1	0	16.2644	31.8238	20.368	2.17949	7.702	1469120400
209	2016-07-22	1	10	16.3539	31.8185	20.353	2.03175	7.642	1469121000
210	2016-07-22	1	20	16.6839	31.8348	20.316	2.14652	7.507	1469121600
211	2016-07-22	1	30	16.5939	31.8285	20.224	2.10134	7.35	1469122200
212	2016-07-22	1	40	16.5334	31.8245	20.191	2.19292	7.55	1469122800
213	2016-07-22	1	50	16.5826	31.818	20.128	2.23321	7.56	1469123400
214	2016-07-22	2	0	16.6603	31.8301	20.035	2.22589	7.47	1469124000
215	2016-07-22	2	10	16.6453	31.8275	19.97	2.2381	7.47	1469124600
216	2016-07-22	2	20	16.6523	31.8278	19.907	2.21368	7.459	1469125200
217	2016-07-22	2	30	16.6724	31.8287	19.838	2.21245	7.45	1469125800
218	2016-07-22	2	40	16.7001	31.8284	19.78	2.04762	7.371	1469126400
219	2016-07-22	2	50	16.5179	31.8207	19.685	2.10012	7.362	1469127000
220	2016-07-22	3	0	16.2436	31.8064	19.658	2.22589	7.645	1469127600
221	2016-07-22	3	10	16.1257	31.8046	19.616	2.29426	7.758	1469128200
222	2016-07-22	3	20	16.0423	31.8028	19.546	2.22955	7.774	1469128800
223	2016-07-22	3	30	15.9863	31.8019	19.479	2.1917	7.802	1469129400
224	2016-07-22	3	40	15.9843	31.7985	19.458	2.20635	7.777	1469130000
225	2016-07-22	3	50	15.9603	31.802	19.459	2.03419	7.707	1469130600
226	2016-07-22	4	0	15.9056	31.8034	19.405	2.14652	7.788	1469131200
227	2016-07-22	4	10	15.8871	31.803	19.392	2.13919	7.802	1469131800
228	2016-07-22	4	20	15.8827	31.8033	19.385	2.16117	7.767	1469132400
229	2016-07-22	4	30	15.8716	31.8042	19.399	2.13431	7.773	1469133000
230	2016-07-22	4	40	15.8654	31.8048	19.372	2.12821	7.801	1469133600
231	2016-07-22	4	50	15.8618	31.8051	19.36	2.09646	7.799	1469134200
232	2016-07-22	5	0	15.8654	31.8053	19.334	2.12576	7.787	1469134800
233	2016-07-22	5	10	15.8763	31.8062	19.326	2.08181	7.79	1469135400
234	2016-07-22	5	20	15.8868	31.8059	19.331	2.14774	7.794	1469136000
235	2016-07-22	5	30	15.916	31.8057	19.329	2.0989	7.792	1469136600
236	2016-07-22	5	40	15.9537	31.8054	19.328	2.12454	7.787	1469137200
237	2016-07-22	5	50	15.9539	31.8047	19.343	2.15018	7.776	1469137800
238	2016-07-22	6	0	15.9212	31.8065	19.359	2.10256	7.779	1469138400
239	2016-07-22	6	10	15.881	31.8077	19.362	2.12332	7.795	1469139000
240	2016-07-22	6	20	15.8607	31.8089	19.363	2.11722	7.812	1469139600
241	2016-07-22	6	30	15.8662	31.8094	19.402	2.14774	7.805	1469140200
242	2016-07-22	6	40	15.9153	31.8118	19.432	2.0464	7.81	1469140800
243	2016-07-22	6	50	16.006	31.8119	19.452	2.116	7.786	1469141400
244	2016-07-22	7	0	16.054	31.811	19.524	2.05861	7.773	1469142000
245	2016-07-22	7	10	16.0766	31.8098	19.558	1.94872	7.757	1469142600
246	2016-07-22	7	20	16.1172	31.8093	19.608	1.96337	7.747	1469143200
247	2016-07-22	7	30	16.1537	31.8099	19.682	1.96825	7.729	1469143800
248	2016-07-22	7	40	16.1653	31.8105	19.707	1.96337	7.721	1469144400
249	2016-07-22	7	50	16.1927	31.8107	19.789	1.94139	7.707	1469145000
250	2016-07-22	8	0	16.2151	31.8106	19.855	1.97436	7.702	1469145600
251	2016-07-22	8	10	16.2653	31.8104	19.931	1.95482	7.682	1469146200
252	2016-07-22	8	20	16.2907	31.8103	19.997	1.94872	7.663	1469146800
253	2016-07-22	8	30	16.3214	31.8102	20.027	1.9304	7.658	1469147400
254	2016-07-22	8	40	16.3684	31.8113	20.155	1.94261	7.631	1469148000
255	2016-07-22	8	50	16.4023	31.8125	20.234	1.9243	7.621	1469148600
256	2016-07-22	9	0	16.4265	31.8125	20.279	1.95482	7.594	1469149200
257	2016-07-22	9	10	16.4543	31.814	20.32	1.94872	7.575	1469149800
258	2016-07-22	9	20	16.47	31.8145	20.388	1.95482	7.564	1469150400
259	2016-07-22	9	30	16.4914	31.8153	20.474	1.98657	7.564	1469151000
260	2016-07-22	9	40	16.4846	31.815	20.523	1.90476	7.452	1469151600
261	2016-07-22	9	50	16.4933	31.8142	20.61	2.02564	7.546	1469152200
262	2016-07-22	10	0	16.3304	31.8194	20.682	1.84005	7.457	1469152800
263	2016-07-22	10	10	16.3403	31.8141	20.731	1.91697	7.551	1469153400
264	2016-07-22	10	20	16.1944	31.8172	20.765	1.96337	7.549	1469154000
265	2016-07-22	10	30	16.1696	31.812	20.824	1.89988	7.544	1469154600
266	2016-07-22	10	40	16.1574	31.8137	20.855	1.98657	7.545	1469155200
267	2016-07-22	10	50	16.1861	31.8143	20.874	2.09646	7.487	1469155800
268	2016-07-22	11	0	16.269	31.8117	20.917	2.00122	7.484	1469156400
269	2016-07-22	11	10	16.3138	31.8102	20.924	1.98535	7.46	1469157000
270	2016-07-22	11	20	16.3359	31.8103	20.921	2.42247	7.43	1469157600
271	2016-07-22	11	30	16.3358	31.8095	20.97	2.23077	7.424	1469158200
272	2016-07-22	11	40	16.3509	31.8086	20.907	1.8779	7.469	1469158800
273	2016-07-22	11	50	16.455	31.809	20.946	1.90965	7.565	1469159400
274	2016-07-22	12	0	16.4718	31.8087	20.926	1.93651	7.586	1469160000
275	2016-07-22	12	10	16.6088	31.8097	20.841	1.92918	7.543	1469160600
276	2016-07-22	12	20	16.6559	31.8104	20.814	1.84737	7.488	1469161200
277	2016-07-22	12	30	16.7167	31.8107	20.771	1.87424	7.481	1469161800
278	2016-07-22	12	40	16.6892	31.8093	20.742	1.88523	7.476	1469162400
279	2016-07-22	12	50	16.6757	31.811	20.693	1.89499	7.49	1469163000
280	2016-07-22	13	0	16.6748	31.8102	20.614	1.96459	7.476	1469163600
281	2016-07-22	13	10	16.6657	31.8104	20.553	1.96703	7.463	1469164200
282	2016-07-22	13	20	16.6741	31.8122	20.479	1.92063	7.471	1469164800
283	2016-07-22	13	30	16.7257	31.8145	20.417	1.84982	7.447	1469165400
284	2016-07-22	13	40	16.7746	31.8144	20.323	1.83883	7.424	1469166000
285	2016-07-22	13	50	16.7729	31.8164	20.226	2.1221	7.331	1469166600
286	2016-07-22	14	0	16.8006	31.8126	20.153	2.04762	7.339	1469167200
287	2016-07-22	14	10	16.813	31.8142	20.08	2.18681	7.267	1469167800
288	2016-07-22	14	20	16.8385	31.8111	19.969	1.71795	7.252	1469168400
289	2016-07-22	14	30	16.8832	31.8093	19.914	1.66911	7.209	1469169000
290	2016-07-22	14	40	16.8937	31.8148	19.808	2.23932	7.237	1469169600
291	2016-07-22	14	50	16.9168	31.8137	19.758	2.02564	7.195	1469170200
292	2016-07-22	15	0	16.9619	31.8139	19.646	2.09646	7.215	1469170800
293	2016-07-22	15	10	17.0085	31.8039	19.58	2.2674	7.182	1469171400
294	2016-07-22	15	20	17.0088	31.8117	19.483	2.39683	7.136	1469172000
295	2016-07-22	15	30	17.0457	31.8138	19.419	2.33089	7.104	1469172600
296	2016-07-22	15	40	17.1469	31.8044	19.38	1.88645	7.126	1469173200
297	2016-07-22	15	50	17.2013	31.81	19.314	2.05495	7.163	1469173800
298	2016-07-22	16	0	17.2893	31.8053	19.267	2.22222	7.387	1469174400
299	2016-07-22	16	10	17.2403	31.808	19.204	2.27839	7.401	1469175000
300	2016-07-22	16	20	17.343	31.8008	19.109	2.22833	7.407	1469175600
301	2016-07-22	16	30	17.3976	31.8006	19.09	2.21612	7.434	1469176200
302	2016-07-22	16	40	17.4128	31.7988	19.023	2.25763	7.445	1469176800
303	2016-07-22	16	50	17.307	31.8008	18.974	2.25275	7.474	1469177400
304	2016-07-22	17	0	17.174	31.8022	18.942	2.1221	7.494	1469178000
305	2016-07-22	17	10	17.0541	31.8053	18.944	2.0525	7.495	1469178600
306	2016-07-22	17	20	17.0201	31.8053	18.88	2.05495	7.502	1469179200
307	2016-07-22	17	30	16.9727	31.8058	18.863	2.03541	7.51	1469179800
308	2016-07-22	17	40	16.9518	31.8056	18.858	1.98046	7.52	1469180400
309	2016-07-22	17	50	16.9397	31.8085	18.844	1.96337	7.527	1469181000
310	2016-07-22	18	0	16.9318	31.8122	18.809	1.95971	7.495	1469181600
311	2016-07-22	18	10	16.9995	31.8148	18.828	1.94872	7.46	1469182200
312	2016-07-22	18	20	17.1129	31.8179	18.812	2.02686	7.423	1469182800
313	2016-07-22	18	30	17.2273	31.8224	18.777	2.01587	7.36	1469183400
314	2016-07-22	18	40	17.1816	31.8219	18.803	1.98535	7.318	1469184000
315	2016-07-22	18	50	17.1544	31.8209	18.801	1.94628	7.323	1469184600
316	2016-07-22	19	0	17.2658	31.8207	18.827	1.97558	7.321	1469185200
317	2016-07-22	19	10	17.361	31.8218	18.824	2.05495	7.308	1469185800
318	2016-07-22	19	20	17.5335	31.8211	18.902	2.21612	7.291	1469186400
319	2016-07-22	19	30	17.5986	31.8209	18.921	2.19658	7.297	1469187000
320	2016-07-22	19	40	17.5079	31.8241	18.962	2.18437	7.272	1469187600
321	2016-07-22	19	50	17.3587	31.8236	19.056	1.99023	7.259	1469188200
322	2016-07-22	20	0	17.3552	31.8233	19.099	1.88156	7.243	1469188800
323	2016-07-22	20	10	17.4218	31.8207	19.171	1.94261	7.228	1469189400
324	2016-07-22	20	20	17.3929	31.8203	19.254	1.96703	7.207	1469190000
325	2016-07-22	20	30	17.3299	31.8213	19.348	1.92063	7.217	1469190600
326	2016-07-22	20	40	17.3052	31.8216	19.388	1.90965	7.217	1469191200
327	2016-07-22	20	50	17.2858	31.8219	19.457	1.92796	7.228	1469191800
328	2016-07-22	21	0	17.2526	31.8224	19.493	1.88645	7.21	1469192400
329	2016-07-22	21	10	17.2364	31.8218	19.633	1.89744	7.23	1469193000
330	2016-07-22	21	20	17.238	31.8218	19.688	1.91331	7.193	1469193600
331	2016-07-22	21	30	17.2204	31.8243	19.755	2.04884	7.134	1469194200
332	2016-07-22	21	40	17.2137	31.8214	19.853	1.95971	7.132	1469194800
333	2016-07-22	21	50	17.206	31.8227	19.904	2.33944	7.078	1469195400
334	2016-07-22	22	0	17.1884	31.8222	19.988	2.32357	7.078	1469196000
335	2016-07-22	22	10	17.1862	31.8216	20.072	2.02564	7.131	1469196600
336	2016-07-22	22	20	17.2115	31.8203	20.127	1.87424	7.146	1469197200
337	2016-07-22	22	30	17.2184	31.8212	20.223	1.86569	7.156	1469197800
338	2016-07-22	22	40	17.2442	31.8191	20.269	1.92918	7.129	1469198400
339	2016-07-22	22	50	17.2497	31.8186	20.346	1.84371	7.144	1469199000
340	2016-07-22	23	0	17.2462	31.8168	20.383	2.02076	7.19	1469199600
341	2016-07-22	23	10	17.2695	31.8129	20.486	1.98535	7.273	1469200200
342	2016-07-22	23	20	17.2477	31.8143	20.529	2.01221	7.329	1469200800
343	2016-07-22	23	30	17.4058	31.8085	20.566	2.00611	7.317	1469201400
344	2016-07-22	23	40	17.7039	31.7986	20.579	2.337	7.349	1469202000
345	2016-07-23	0	0	17.8853	31.8043	20.631	2.43956	7.325	1469203200
346	2016-07-23	0	10	17.8533	31.805	20.617	2.40415	7.334	1469203800
347	2016-07-23	0	20	17.9738	31.8028	20.642	2.53968	7.328	1469204400
348	2016-07-23	0	30	17.8106	31.8065	20.617	2.30647	7.329	1469205000
349	2016-07-23	0	40	17.8239	31.8069	20.609	2.35897	7.293	1469205600
350	2016-07-23	0	50	17.9493	31.802	20.618	2.44567	7.278	1469206200
351	2016-07-23	1	0	17.9871	31.8005	20.567	2.39683	7.263	1469206800
352	2016-07-23	1	10	17.7447	31.8053	20.528	2.27717	7.336	1469207400
353	2016-07-23	1	20	17.7157	31.8076	20.471	2.337	7.31	1469208000
354	2016-07-23	1	30	17.7628	31.8059	20.446	2.40171	7.314	1469208600
355	2016-07-23	1	40	17.7282	31.8035	20.386	2.39316	7.266	1469209200
356	2016-07-23	1	50	17.6528	31.8046	20.35	2.18193	7.276	1469209800
357	2016-07-23	2	0	17.6806	31.8094	20.286	2.26252	7.257	1469210400
358	2016-07-23	2	10	17.7033	31.807	20.217	2.24542	7.179	1469211000
359	2016-07-23	2	20	17.7459	31.7999	20.166	2.39683	7.315	1469211600
360	2016-07-23	2	30	17.534	31.7793	20.073	2.19414	7.342	1469212200
361	2016-07-23	2	40	17.6246	31.7842	19.992	2.32112	7.399	1469212800
362	2016-07-23	2	50	17.7599	31.8028	19.942	2.15995	7.3	1469213400
363	2016-07-23	3	0	17.6913	31.7948	19.857	2.12576	7.205	1469214000
364	2016-07-23	3	10	17.5866	31.7848	19.78	2.2442	7.362	1469214600
365	2016-07-23	3	20	17.3314	31.7943	19.732	2.24786	7.408	1469215200
366	2016-07-23	3	30	16.9351	31.7716	19.659	2.04884	7.557	1469215800
367	2016-07-23	3	40	16.8547	31.7703	19.614	1.96825	7.551	1469216400
368	2016-07-23	3	50	16.8341	31.7656	19.56	1.90476	7.472	1469217000
369	2016-07-23	4	0	16.7278	31.7741	19.496	1.87424	7.439	1469217600
370	2016-07-23	4	10	16.5994	31.7675	19.464	1.88645	7.568	1469218200
371	2016-07-23	4	20	16.5673	31.7672	19.44	1.88034	7.561	1469218800
372	2016-07-23	4	30	16.4657	31.7658	19.414	1.9707	7.613	1469219400
373	2016-07-23	4	40	16.4505	31.7658	19.349	1.99145	7.643	1469220000
374	2016-07-23	4	50	16.4519	31.7651	19.326	1.87546	7.562	1469220600
375	2016-07-23	5	0	16.4248	31.7652	19.342	1.89011	7.61	1469221200
376	2016-07-23	5	10	16.4383	31.7652	19.339	1.92186	7.627	1469221800
377	2016-07-23	5	20	16.4432	31.7655	19.324	1.89866	7.62	1469222400
378	2016-07-23	5	30	16.4568	31.7652	19.35	1.91453	7.616	1469223000
379	2016-07-23	5	40	16.5232	31.7619	19.29	1.88523	7.624	1469223600
380	2016-07-23	5	50	16.6206	31.7639	19.31	1.90232	7.62	1469224200
381	2016-07-23	6	0	16.8513	31.7631	19.244	1.93407	7.617	1469224800
382	2016-07-23	6	10	16.9928	31.7609	19.299	1.96703	7.595	1469225400
383	2016-07-23	6	20	17.0125	31.7614	19.289	1.91819	7.608	1469226000
384	2016-07-23	6	30	16.9739	31.7607	19.278	1.92186	7.596	1469226600
385	2016-07-23	6	40	17.0577	31.7672	19.296	1.95238	7.582	1469227200
386	2016-07-23	6	50	17.0773	31.776	19.341	2.00611	7.532	1469227800
387	2016-07-23	7	0	17.0595	31.7802	19.349	2.01221	7.504	1469228400
388	2016-07-23	7	10	16.9641	31.7792	19.342	1.98535	7.466	1469229000
389	2016-07-23	7	20	16.8345	31.7763	19.408	1.91209	7.536	1469229600
390	2016-07-23	7	30	16.8782	31.7794	19.447	1.90965	7.54	1469230200
391	2016-07-23	7	40	17.0727	31.7817	19.501	1.90598	7.515	1469230800
392	2016-07-23	7	50	17.4404	31.7853	19.547	2.09402	7.457	1469231400
393	2016-07-23	8	0	17.9726	31.7887	19.636	2.19048	7.329	1469232000
394	2016-07-23	8	10	18.1417	31.802	19.701	2.11722	7.268	1469232600
395	2016-07-23	8	20	18.0832	31.8083	19.731	1.99878	7.207	1469233200
396	2016-07-23	8	30	17.9308	31.8161	19.788	1.90842	7.148	1469233800
397	2016-07-23	8	40	17.8593	31.8155	19.851	1.88034	7.101	1469234400
398	2016-07-23	8	50	17.8518	31.8146	19.911	1.85348	7.106	1469235000
399	2016-07-23	9	0	17.8558	31.8162	20.015	1.9072	7.094	1469235600
400	2016-07-23	9	10	17.9059	31.815	20.082	2.05372	7.07	1469236200
401	2016-07-23	9	20	17.9405	31.8098	20.163	1.94261	7.101	1469236800
402	2016-07-23	9	30	17.9698	31.811	20.21	1.94872	7.118	1469237400
403	2016-07-23	9	40	18.0299	31.8126	20.289	1.99634	7.088	1469238000
404	2016-07-23	9	50	17.9783	31.8097	20.353	1.96459	7.087	1469238600
405	2016-07-23	10	0	17.9572	31.8007	20.404	1.98901	7.112	1469239200
406	2016-07-23	10	10	17.8768	31.8046	20.474	1.9536	7.094	1469239800
407	2016-07-23	10	20	17.7299	31.7971	20.533	2.1514	7.108	1469240400
408	2016-07-23	10	30	17.7307	31.7997	20.615	2.03297	7.126	1469241000
409	2016-07-23	10	40	17.7505	31.7969	20.637	1.98779	7.053	1469241600
410	2016-07-23	10	50	17.7744	31.8001	20.731	1.98657	7.011	1469242200
411	2016-07-23	11	0	17.7332	31.8046	20.768	1.86081	7.003	1469242800
412	2016-07-23	11	10	17.7079	31.805	20.823	1.87424	7.042	1469243400
413	2016-07-23	11	20	17.7056	31.8058	20.874	1.90598	7.029	1469244000
414	2016-07-23	11	30	17.6134	31.8048	20.91	1.90965	7.058	1469244600
415	2016-07-23	11	40	17.5818	31.7988	20.942	1.88278	7.091	1469245200
416	2016-07-23	11	50	17.5863	31.7983	20.976	1.88278	7.098	1469245800
417	2016-07-23	12	0	17.5924	31.7972	20.97	1.87057	7.108	1469246400
418	2016-07-23	12	10	17.6089	31.7958	20.968	1.93773	7.068	1469247000
419	2016-07-23	12	20	17.6117	31.7982	20.992	2.32234	7.035	1469247600
420	2016-07-23	12	30	17.6778	31.7962	20.953	1.86081	6.991	1469248200
421	2016-07-23	12	40	17.6853	31.7964	20.894	2	7.044	1469248800
422	2016-07-23	12	50	17.7483	31.7907	20.878	2.06105	7.043	1469249400
423	2016-07-23	13	0	17.9059	31.7814	20.868	2.07937	7.074	1469250000
424	2016-07-23	13	10	18.0678	31.7759	20.851	2.06349	7.166	1469250600
425	2016-07-23	13	20	18.0738	31.7808	20.774	2.15995	7.143	1469251200
426	2016-07-23	13	30	18.1083	31.7873	20.706	2.01954	7.123	1469251800
427	2016-07-23	13	40	18.1019	31.7947	20.62	2.00733	7.068	1469252400
428	2016-07-23	13	50	18.1477	31.7941	20.566	2.01465	7.046	1469253000
429	2016-07-23	14	0	18.19	31.7929	20.519	1.93529	7.011	1469253600
430	2016-07-23	14	10	18.2397	31.7888	20.411	1.98779	7.069	1469254200
431	2016-07-23	14	20	18.258	31.7887	20.366	1.94505	7.031	1469254800
432	2016-07-23	14	30	18.3402	31.7879	20.241	1.95849	7.033	1469255400
433	2016-07-23	14	40	18.3415	31.7862	20.198	2.02076	7.042	1469256000
434	2016-07-23	14	50	18.3138	31.8029	20.084	1.98291	7.035	1469256600
435	2016-07-23	15	0	18.3751	31.7915	20.026	1.94994	6.996	1469257200
436	2016-07-23	15	10	18.4205	31.7784	19.98	1.95726	7.009	1469257800
437	2016-07-23	15	20	18.4205	31.7817	19.897	1.91209	6.947	1469258400
438	2016-07-23	15	30	18.4908	31.7782	19.787	2.0696	6.99	1469259000
439	2016-07-23	15	40	18.4669	31.7792	19.68	2.31136	7.04	1469259600
440	2016-07-23	15	50	18.48	31.7745	19.631	2.15873	6.992	1469260200
441	2016-07-23	16	0	18.4577	31.7769	19.571	2.07082	6.941	1469260800
442	2016-07-23	16	10	18.4137	31.7717	19.516	2.47985	7.117	1469261400
443	2016-07-23	16	20	18.3267	31.7613	19.421	2.37118	7.26	1469262000
444	2016-07-23	16	30	18.2811	31.7604	19.392	2.31502	7.284	1469262600
445	2016-07-23	16	40	18.1264	31.7595	19.35	2.18681	7.298	1469263200
446	2016-07-23	16	50	18.0526	31.7555	19.26	2.13919	7.349	1469263800
447	2016-07-23	17	0	17.999	31.7548	19.187	2.11111	7.37	1469264400
448	2016-07-23	17	10	17.9443	31.7541	19.12	2.10256	7.392	1469265000
449	2016-07-23	17	20	17.9559	31.7545	19.069	2.02442	7.4	1469265600
450	2016-07-23	17	30	17.9755	31.757	18.978	2.05983	7.399	1469266200
451	2016-07-23	17	40	18.0368	31.7608	18.911	2.11966	7.386	1469266800
452	2016-07-23	17	50	18.1026	31.765	18.902	2.19292	7.368	1469267400
453	2016-07-23	18	0	18.1136	31.7684	18.854	2.23932	7.345	1469268000
454	2016-07-23	18	10	18.0956	31.7714	18.808	2.20879	7.341	1469268600
455	2016-07-23	18	20	18.1059	31.7725	18.817	2.20024	7.338	1469269200
456	2016-07-23	18	30	18.1651	31.7737	18.829	2.30159	7.336	1469269800
457	2016-07-23	18	40	18.1896	31.7781	18.81	2.31136	7.33	1469270400
458	2016-07-23	18	50	18.1459	31.7868	18.79	2.37363	7.312	1469271000
459	2016-07-23	19	0	18.3382	31.7911	18.802	2.5116	7.275	1469271600
460	2016-07-23	19	10	18.3814	31.7956	18.818	2.78266	7.262	1469272200
461	2016-07-23	19	20	18.327	31.798	18.844	2.59951	7.235	1469272800
462	2016-07-23	19	30	18.4511	31.7938	18.894	2.57509	7.203	1469273400
463	2016-07-23	19	40	18.5037	31.796	18.875	2.94017	7.253	1469274000
464	2016-07-23	19	50	18.5202	31.7938	18.928	2.81319	7.229	1469274600
465	2016-07-23	20	0	18.8181	31.7932	18.935	3.22344	7.283	1469275200
466	2016-07-23	20	10	18.8481	31.7932	18.998	3.48718	7.311	1469275800
467	2016-07-23	20	20	18.8845	31.793	19.072	3.4359	7.303	1469276400
468	2016-07-23	20	30	18.812	31.7958	19.1	3.23443	7.281	1469277000
469	2016-07-23	20	40	18.8064	31.7946	19.165	3.24908	7.238	1469277600
470	2016-07-23	20	50	18.7956	31.7957	19.247	3.25031	7.233	1469278200
471	2016-07-23	21	0	18.7022	31.8022	19.349	3.14286	7.228	1469278800
472	2016-07-23	21	10	18.6017	31.8062	19.378	2.58974	7.08	1469279400
473	2016-07-23	21	20	18.5368	31.8081	19.455	2.41514	7.047	1469280000
474	2016-07-23	21	30	18.5122	31.8079	19.544	2.41514	7.048	1469280600
475	2016-07-23	21	40	18.4001	31.8069	19.617	2.29304	7.059	1469281200
476	2016-07-23	21	50	18.4013	31.8068	19.688	2.28449	7.06	1469281800
477	2016-07-23	22	0	18.39	31.8035	19.791	2.15629	7.032	1469282400
478	2016-07-23	22	10	18.357	31.804	19.897	2.34432	7.078	1469283000
479	2016-07-23	22	20	18.3483	31.806	19.97	2.24542	7.011	1469283600
480	2016-07-23	22	30	18.317	31.8035	20.08	2.15751	6.998	1469284200
481	2016-07-23	22	40	18.2938	31.8039	20.109	1.95482	6.912	1469284800
482	2016-07-23	22	50	18.2944	31.8023	20.187	1.98657	6.923	1469285400
483	2016-07-23	23	0	18.3063	31.8017	20.258	1.99756	6.945	1469286000
484	2016-07-23	23	10	18.3062	31.8032	20.326	1.99389	6.91	1469286600
485	2016-07-23	23	20	18.3521	31.802	20.401	2.00366	6.999	1469287200
486	2016-07-23	23	30	18.4129	31.7869	20.434	2.38462	7.124	1469287800
487	2016-07-23	23	40	18.5962	31.7733	20.504	2.18803	7.186	1469288400
488	2016-07-24	0	0	18.6096	31.7852	20.596	2.62759	7.267	1469289600
489	2016-07-24	0	10	18.7017	31.7828	20.637	2.6569	7.211	1469290200
490	2016-07-24	0	20	18.6436	31.7769	20.659	2.57387	7.265	1469290800
491	2016-07-24	0	30	18.7191	31.7784	20.711	2.71673	7.251	1469291400
492	2016-07-24	0	40	18.9964	31.7661	20.694	2.9768	7.237	1469292000
493	2016-07-24	0	50	19.154	31.7488	20.698	3.2674	7.35	1469292600
494	2016-07-24	1	0	19.0356	31.7713	20.707	3.09158	7.372	1469293200
495	2016-07-24	1	10	18.9589	31.7755	20.695	3	7.31	1469293800
496	2016-07-24	1	20	18.9527	31.7727	20.707	2.90354	7.282	1469294400
497	2016-07-24	1	30	18.8073	31.7758	20.669	2.98291	7.277	1469295000
498	2016-07-24	1	40	18.6972	31.7758	20.631	2.63614	7.229	1469295600
499	2016-07-24	1	50	18.6811	31.7751	20.585	2.58852	7.221	1469296200
500	2016-07-24	2	0	18.6561	31.7759	20.543	2.53114	7.202	1469296800
501	2016-07-24	2	10	18.6435	31.7762	20.471	2.63248	7.16	1469297400
502	2016-07-24	2	20	18.6481	31.7752	20.455	2.62637	7.133	1469298000
503	2016-07-24	2	30	18.6348	31.7735	20.375	2.58608	7.186	1469298600
504	2016-07-24	2	40	18.5777	31.7629	20.327	2.67033	7.178	1469299200
505	2016-07-24	2	50	18.5092	31.7606	20.26	2.57998	7.25	1469299800
506	2016-07-24	3	0	18.5305	31.7652	20.172	2.54457	7.231	1469300400
507	2016-07-24	3	10	18.5811	31.7673	20.09	2.62149	7.134	1469301000
508	2016-07-24	3	20	18.3321	31.7573	20.023	2.71551	7.189	1469301600
509	2016-07-24	3	30	17.9424	31.7328	19.929	2.39194	7.436	1469302200
510	2016-07-24	3	40	17.411	31.7268	19.859	2.14774	7.528	1469302800
511	2016-07-24	3	50	17.1225	31.7192	19.858	1.94994	7.579	1469303400
512	2016-07-24	4	0	16.9601	31.7208	19.728	1.91209	7.593	1469304000
513	2016-07-24	4	10	16.858	31.7228	19.672	1.90354	7.601	1469304600
514	2016-07-24	4	20	16.7822	31.724	19.61	1.86569	7.593	1469305200
515	2016-07-24	4	30	16.714	31.7232	19.584	2.00733	7.588	1469305800
516	2016-07-24	4	40	16.714	31.7194	19.534	1.84982	7.528	1469306400
517	2016-07-24	4	50	16.6882	31.7166	19.491	2.15018	7.459	1469307000
518	2016-07-24	5	0	16.6621	31.7209	19.433	2.28571	7.47	1469307600
519	2016-07-24	5	10	16.6656	31.7179	19.42	2.13309	7.475	1469308200
520	2016-07-24	5	20	16.6573	31.7188	19.373	2.0464	7.432	1469308800
521	2016-07-24	5	30	16.6684	31.7194	19.336	2.09646	7.514	1469309400
522	2016-07-24	5	40	16.6917	31.7169	19.337	2.10745	7.553	1469310000
523	2016-07-24	5	50	16.7231	31.7194	19.33	2.20147	7.569	1469310600
524	2016-07-24	6	0	16.7276	31.7194	19.331	2.17338	7.575	1469311200
525	2016-07-24	6	10	16.7422	31.7193	19.295	2.16484	7.566	1469311800
526	2016-07-24	6	20	16.7991	31.7199	19.287	2.12088	7.571	1469312400
527	2016-07-24	6	30	16.8986	31.7206	19.286	2.03419	7.57	1469313000
528	2016-07-24	6	40	17.0145	31.7209	19.264	1.85592	7.559	1469313600
529	2016-07-24	6	50	17.1219	31.7222	19.255	1.88278	7.56	1469314200
530	2016-07-24	7	0	17.236	31.7253	19.275	1.92186	7.542	1469314800
531	2016-07-24	7	10	17.1902	31.723	19.256	1.89621	7.548	1469315400
532	2016-07-24	7	20	17.1103	31.7227	19.274	1.87057	7.563	1469316000
533	2016-07-24	7	30	17.0573	31.7215	19.3	1.81807	7.572	1469316600
534	2016-07-24	7	40	17.0629	31.7219	19.28	1.98046	7.566	1469317200
535	2016-07-24	7	50	17.0824	31.7233	19.325	1.91331	7.571	1469317800
536	2016-07-24	8	0	17.1544	31.7238	19.354	1.87179	7.565	1469318400
537	2016-07-24	8	10	17.3593	31.7364	19.397	1.92796	7.537	1469319000
538	2016-07-24	8	20	17.4756	31.7327	19.425	2.01587	7.497	1469319600
539	2016-07-24	8	30	17.6109	31.7372	19.49	2.13065	7.498	1469320200
540	2016-07-24	8	40	17.6615	31.7358	19.546	2.22466	7.498	1469320800
541	2016-07-24	8	50	17.9868	31.7408	19.599	2.26374	7.466	1469321400
542	2016-07-24	9	0	18.242	31.7545	19.662	2.36508	7.384	1469322000
543	2016-07-24	9	10	18.258	31.755	19.748	2.31624	7.355	1469322600
544	2016-07-24	9	20	18.199	31.7549	19.804	2.23199	7.344	1469323200
545	2016-07-24	9	30	18.2147	31.7551	19.877	2.25519	7.342	1469323800
546	2016-07-24	9	40	18.2297	31.7539	19.96	2.3138	7.339	1469324400
547	2016-07-24	9	50	18.4376	31.756	19.988	2.30281	7.337	1469325000
548	2016-07-24	10	0	18.2842	31.7548	20.054	2.29426	7.337	1469325600
549	2016-07-24	10	10	18.182	31.7529	20.132	2.23199	7.306	1469326200
550	2016-07-24	10	20	17.7439	31.7236	20.219	2.14042	7.285	1469326800
551	2016-07-24	10	30	17.7207	31.7322	20.283	2	7.399	1469327400
552	2016-07-24	10	40	17.7804	31.7332	20.36	1.98291	7.369	1469328000
553	2016-07-24	10	50	17.7567	31.7357	20.409	1.89621	7.301	1469328600
554	2016-07-24	11	0	17.7332	31.7351	20.448	1.87179	7.308	1469329200
555	2016-07-24	11	10	17.7432	31.7336	20.506	1.88034	7.208	1469329800
556	2016-07-24	11	20	17.7453	31.7323	20.569	1.94139	7.205	1469330400
557	2016-07-24	11	30	17.7516	31.7324	20.617	1.89011	7.154	1469331000
558	2016-07-24	11	40	17.747	31.7312	20.688	2.04884	7.13	1469331600
559	2016-07-24	11	50	17.8075	31.7294	20.728	1.7265	7.165	1469332200
560	2016-07-24	12	0	17.8771	31.7414	20.79	1.90476	7.141	1469332800
561	2016-07-24	12	10	17.7817	31.7411	20.804	1.88767	7.24	1469333400
562	2016-07-24	12	20	17.7252	31.7385	20.875	1.90476	7.3	1469334000
563	2016-07-24	12	30	17.7413	31.7382	20.871	1.86203	7.308	1469334600
564	2016-07-24	12	40	17.7693	31.7397	20.878	1.97192	7.209	1469335200
565	2016-07-24	12	50	17.8081	31.7407	20.892	2.25519	7.211	1469335800
566	2016-07-24	13	0	17.8384	31.7424	20.904	2.20024	7.177	1469336400
567	2016-07-24	13	10	17.8777	31.7345	20.858	1.92552	7.142	1469337000
568	2016-07-24	13	20	17.9375	31.745	20.868	2.18926	7.165	1469337600
569	2016-07-24	13	30	17.9902	31.7399	20.81	1.92918	7.146	1469338200
570	2016-07-24	13	40	18.0162	31.7391	20.773	1.99267	7.259	1469338800
571	2016-07-24	13	50	18.0219	31.7383	20.73	1.89866	7.182	1469339400
572	2016-07-24	14	0	18.0559	31.7349	20.665	1.90965	7.209	1469340000
573	2016-07-24	16	10	18.4488	31.7505	19.669	-1	-1	1469347800
574	2016-07-24	16	20	18.5008	31.7482	19.613	2.43101	7.264	1469348400
575	2016-07-24	16	30	18.4881	31.7517	19.536	2.38095	7.179	1469349000
576	2016-07-24	16	40	18.4824	31.7504	19.461	2.08791	7.093	1469349600
577	2016-07-24	16	50	18.5195	31.7459	19.38	2.08181	7.032	1469350200
578	2016-07-24	17	0	18.5459	31.7568	19.328	2.08913	7.04	1469350800
579	2016-07-24	17	10	18.8403	31.7406	19.26	2.68132	7.253	1469351400
580	2016-07-24	17	20	18.7518	31.735	19.196	2.93162	7.403	1469352000
581	2016-07-24	17	30	18.5694	31.7366	19.121	2.52991	7.392	1469352600
582	2016-07-24	17	40	18.5092	31.7348	19.081	2.50061	7.402	1469353200
583	2016-07-24	17	50	18.5044	31.7343	19.054	2.52869	7.385	1469353800
584	2016-07-24	18	0	18.5059	31.7323	19.004	2.42002	7.396	1469354400
585	2016-07-24	18	10	18.522	31.7317	18.96	2.42735	7.4	1469355000
586	2016-07-24	18	20	18.5797	31.7325	18.921	2.55433	7.404	1469355600
587	2016-07-24	18	30	18.6473	31.7345	18.891	2.68254	7.412	1469356200
588	2016-07-24	18	40	18.6084	31.735	18.877	2.65812	7.416	1469356800
589	2016-07-24	18	50	18.5062	31.7398	18.858	2.54945	7.406	1469357400
590	2016-07-24	19	0	18.6104	31.7426	18.816	2.55433	7.39	1469358000
591	2016-07-24	19	10	18.5761	31.7411	18.819	2.66667	7.377	1469358600
592	2016-07-24	19	20	18.554	31.7464	18.8	2.66422	7.368	1469359200
593	2016-07-24	19	30	18.4809	31.7507	18.792	2.68987	7.351	1469359800
594	2016-07-24	19	40	18.4983	31.7532	18.784	2.85104	7.306	1469360400
595	2016-07-24	19	50	18.5929	31.7595	18.801	2.85958	7.264	1469361000
596	2016-07-24	20	0	18.5711	31.7575	18.824	2.59219	7.246	1469361600
597	2016-07-24	20	10	18.791	31.7636	18.821	2.64957	7.237	1469362200
598	2016-07-24	20	20	18.756	31.7609	18.848	2.69597	7.243	1469362800
599	2016-07-24	20	30	18.9207	31.7656	18.851	2.90476	7.249	1469363400
600	2016-07-24	20	40	18.9207	31.7719	18.892	2.91087	7.242	1469364000
601	2016-07-24	20	50	19.0149	31.7777	18.933	2.76557	7.179	1469364600
602	2016-07-24	21	0	19.0187	31.7805	18.984	2.37607	7.086	1469365200
603	2016-07-24	21	10	18.984	31.7801	19.046	2.28571	7.067	1469365800
604	2016-07-24	21	20	18.9411	31.7794	19.115	2.3602	7.075	1469366400
605	2016-07-24	21	30	18.9049	31.7768	19.19	2.40171	7.098	1469367000
606	2016-07-24	21	40	18.8724	31.7758	19.251	2.34921	7.108	1469367600
607	2016-07-24	21	50	18.8631	31.7751	19.31	2.41392	7.121	1469368200
608	2016-07-24	22	0	18.8632	31.7743	19.405	2.337	7.106	1469368800
609	2016-07-24	22	10	18.9207	31.7719	19.471	2.42857	7.097	1469369400
610	2016-07-24	22	20	18.9787	31.7735	19.561	2.56166	7.094	1469370000
611	2016-07-24	22	30	18.9874	31.7695	19.636	2.62759	7.083	1469370600
612	2016-07-24	22	40	18.9318	31.7799	19.713	2.25641	6.918	1469371200
613	2016-07-24	22	50	18.9368	31.7813	19.775	2.32601	6.957	1469371800
614	2016-07-24	23	0	18.957	31.7737	19.866	2.10379	6.831	1469372400
615	2016-07-24	23	10	18.9652	31.7736	19.945	1.9707	6.795	1469373000
616	2016-07-24	23	20	18.9379	31.7733	20.007	1.99878	6.928	1469373600
617	2016-07-24	23	30	18.8457	31.7714	20.084	2.10867	6.957	1469374200
618	2016-07-24	23	40	18.8039	31.7728	20.165	2.12821	7.037	1469374800
619	2016-07-24	23	50	18.8124	31.7698	20.244	2.13553	7.033	1469375400
620	2016-07-25	0	0	18.8547	31.764	20.293	2.02564	6.983	1469376000
621	2016-07-25	0	10	18.8808	31.7639	20.347	2.17705	7.058	1469376600
622	2016-07-25	0	20	18.8716	31.7683	20.403	2.14896	7.038	1469377200
623	2016-07-25	0	30	18.9138	31.77	20.454	2.16484	7.011	1469377800
624	2016-07-25	0	40	19.261	31.7504	20.513	2.23321	7.008	1469378400
625	2016-07-25	0	50	19.0441	31.7667	20.57	2.57998	7.272	1469379000
626	2016-07-25	1	0	18.9994	31.7676	20.586	2.45543	7.193	1469379600
627	2016-07-25	1	10	19.2006	31.7644	20.609	2.62637	7.186	1469380200
628	2016-07-25	1	20	19.3065	31.7554	20.643	2.9475	7.298	1469380800
629	2016-07-25	1	30	19.3262	31.7542	20.654	2.96581	7.25	1469381400
630	2016-07-25	1	40	19.1902	31.758	20.657	2.99023	7.271	1469382000
631	2016-07-25	1	50	19.3059	31.7586	20.648	2.89255	7.262	1469382600
632	2016-07-25	2	0	19.145	31.7578	20.617	2.81319	7.295	1469383200
633	2016-07-25	2	10	19.1357	31.7536	20.598	2.77778	7.223	1469383800
634	2016-07-25	2	20	19.1904	31.7577	20.557	2.7558	7.266	1469384400
635	2016-07-25	2	30	19.1144	31.7677	20.517	2.77045	7.196	1469385000
636	2016-07-25	2	40	18.8937	31.7422	20.498	2.66422	7.228	1469385600
637	2016-07-25	2	50	18.9709	31.7459	20.45	2.60073	7.219	1469386200
638	2016-07-25	3	0	18.8759	31.7296	20.386	2.68254	7.239	1469386800
639	2016-07-25	3	10	18.5506	31.7343	20.344	2.37973	7.298	1469387400
640	2016-07-25	3	20	18.4857	31.7316	20.282	2.38339	7.302	1469388000
641	2016-07-25	3	30	18.2039	31.7255	20.218	2.17094	7.323	1469388600
642	2016-07-25	3	40	18.2711	31.7287	20.146	2.20757	7.297	1469389200
643	2016-07-25	3	50	18.3705	31.7289	20.083	2.36752	7.284	1469389800
644	2016-07-25	4	0	18.4104	31.7306	20.01	2.24542	7.292	1469390400
645	2016-07-25	4	10	18.2191	31.7282	19.933	2.19536	7.292	1469391000
646	2016-07-25	4	20	18.2427	31.7293	19.881	2.08303	7.316	1469391600
647	2016-07-25	4	30	17.9819	31.7215	19.817	1.98901	7.324	1469392200
648	2016-07-25	4	40	17.7643	31.7169	19.745	1.94383	7.363	1469392800
649	2016-07-25	4	50	17.588	31.7195	19.678	1.94139	7.365	1469393400
650	2016-07-25	5	0	17.5042	31.7195	19.621	1.88767	7.353	1469394000
651	2016-07-25	5	10	17.4529	31.7206	19.549	2.06593	7.346	1469394600
652	2016-07-25	5	20	17.4243	31.7194	19.488	2.08913	7.299	1469395200
653	2016-07-25	5	30	17.4095	31.7146	19.459	1.98657	7.244	1469395800
654	2016-07-25	5	40	17.3719	31.7239	19.407	1.94505	7.229	1469396400
655	2016-07-25	5	50	17.3612	31.7206	19.36	1.93407	7.217	1469397000
656	2016-07-25	6	0	17.3506	31.7216	19.329	1.94383	7.201	1469397600
657	2016-07-25	6	10	17.3355	31.7214	19.298	1.90354	7.193	1469398200
658	2016-07-25	6	20	17.3326	31.721	19.261	1.86691	7.314	1469398800
659	2016-07-25	6	30	17.3434	31.7214	19.251	1.84615	7.305	1469399400
660	2016-07-25	6	40	17.3757	31.7215	19.23	2.1746	7.298	1469400000
661	2016-07-25	6	50	17.3575	31.7208	19.206	2.05739	7.278	1469400600
662	2016-07-25	7	0	17.3639	31.7207	19.206	2.15385	-1	1469401200
663	2016-07-25	7	10	17.3707	31.7209	19.19	2.0989	7.3	1469401800
664	2016-07-25	7	20	17.387	31.7213	19.182	1.93162	7.302	1469402400
665	2016-07-25	7	30	17.4042	31.7207	19.181	2.17949	7.306	1469403000
666	2016-07-25	7	40	17.4535	31.72	19.17	2.12454	7.305	1469403600
667	2016-07-25	7	50	17.5181	31.7196	19.172	2.16728	7.297	1469404200
668	2016-07-25	8	0	17.625	31.7201	19.182	2.05861	7.306	1469404800
669	2016-07-25	8	10	17.6746	31.7229	19.179	1.98291	7.304	1469405400
670	2016-07-25	8	20	17.6746	31.7241	19.184	1.884	7.297	1469406000
671	2016-07-25	8	30	17.6862	31.7235	19.201	1.83516	7.297	1469406600
672	2016-07-25	8	40	17.7852	31.7258	19.229	1.90476	7.292	1469407200
673	2016-07-25	8	50	17.8947	31.7286	19.261	1.93407	7.291	1469407800
674	2016-07-25	9	0	18.0554	31.7349	19.298	1.97802	7.264	1469408400
675	2016-07-25	9	10	18.162	31.7345	19.356	2.0525	7.238	1469409000
676	2016-07-25	9	20	18.1439	31.7322	19.406	2.0696	7.246	1469409600
677	2016-07-25	9	30	18.193	31.7318	19.462	2.03297	7.26	1469410200
678	2016-07-25	9	40	18.2903	31.7324	19.508	2.20635	7.279	1469410800
679	2016-07-25	9	50	18.7033	31.7456	19.572	2.23565	7.268	1469411400
680	2016-07-25	10	0	18.8012	31.743	19.646	2.33944	7.27	1469412000
681	2016-07-25	10	10	18.9119	31.7452	19.699	2.3602	7.257	1469412600
682	2016-07-25	10	20	19.0143	31.7501	19.774	2.45177	7.255	1469413200
683	2016-07-25	10	30	18.9983	31.747	19.837	2.50916	7.271	1469413800
684	2016-07-25	10	40	18.8534	31.7454	19.892	2.57387	7.268	1469414400
685	2016-07-25	10	50	18.629	31.7508	19.967	2.44811	7.243	1469415000
686	2016-07-25	11	0	18.4519	31.731	20.029	2.15873	7.262	1469415600
687	2016-07-25	11	10	18.3531	31.73	20.084	2.116	7.254	1469416200
688	2016-07-25	11	20	18.288	31.7263	20.152	2.02564	7.234	1469416800
689	2016-07-25	11	30	18.1192	31.7316	20.218	1.86691	7.226	1469417400
690	2016-07-25	11	40	17.9467	31.7226	20.28	2.23565	7.19	1469418000
691	2016-07-25	11	50	17.9189	31.7233	20.349	1.92063	7.201	1469418600
692	2016-07-25	12	0	17.9352	31.7239	20.412	2.26252	7.174	1469419200
693	2016-07-25	12	10	17.9493	31.725	20.452	2.17827	7.16	1469419800
694	2016-07-25	12	20	17.9685	31.7255	20.498	1.61294	7.085	1469420400
695	2016-07-25	12	30	17.9715	31.729	20.548	1.99878	7.031	1469421000
696	2016-07-25	12	40	17.9785	31.7231	20.584	1.56777	7.009	1469421600
697	2016-07-25	12	50	18.0985	31.7878	20.629	1.57509	6.955	1469422200
698	2016-07-25	13	0	18.3727	31.7142	20.648	1.9243	7.032	1469422800
699	2016-07-25	13	10	18.3924	31.7271	20.686	1.89255	7.087	1469423400
700	2016-07-25	13	20	18.4083	31.7416	20.696	1.93529	7.016	1469424000
701	2016-07-25	13	30	18.4631	31.7326	20.698	1.90354	7.01	1469424600
702	2016-07-25	13	40	18.5729	31.7337	20.709	1.95116	7.016	1469425200
703	2016-07-25	13	50	18.5937	31.7338	20.692	2.27473	7.237	1469425800
704	2016-07-25	14	0	18.4136	31.733	20.673	2.17216	7.244	1469426400
705	2016-07-25	14	10	18.2682	31.731	20.648	2.04396	7.246	1469427000
706	2016-07-25	14	20	18.2399	31.73	20.615	1.94994	7.207	1469427600
707	2016-07-25	14	30	18.2984	31.7302	20.568	2.12943	7.196	1469428200
708	2016-07-25	14	40	18.3713	31.7345	20.531	2.08181	7.132	1469428800
709	2016-07-25	14	50	18.4935	31.7315	20.483	2.36264	7.191	1469429400
710	2016-07-25	15	0	18.4945	31.7328	20.423	2.30525	7.224	1469430000
711	2016-07-25	15	10	18.2386	31.7314	20.358	2.17949	7.228	1469430600
712	2016-07-25	15	20	18.1404	31.7271	20.312	2.13919	7.207	1469431200
713	2016-07-25	15	30	18.1707	31.7278	20.225	2.02076	7.191	1469431800
714	2016-07-25	15	40	18.1801	31.732	20.162	2.00855	7.16	1469432400
715	2016-07-25	15	50	18.2344	31.7269	20.078	1.94017	7.108	1469433000
716	2016-07-25	16	0	18.3507	31.7277	20.014	2.01709	7.148	1469433600
717	2016-07-25	16	10	18.3329	31.7282	19.922	2.03663	7.157	1469434200
718	2016-07-25	16	20	18.3644	31.7282	19.855	2.1453	7.17	1469434800
719	2016-07-25	16	30	18.6654	31.7312	19.78	2.19414	7.152	1469435400
720	2016-07-25	16	40	18.8661	31.7358	19.711	2.79243	7.239	1469436000
721	2016-07-25	16	50	18.5753	31.7145	19.635	2.55067	7.226	1469436600
722	2016-07-25	17	0	18.3705	31.7291	19.561	2.19536	7.209	1469437200
723	2016-07-25	17	10	18.3565	31.7298	19.487	2.17582	7.213	1469437800
724	2016-07-25	17	20	18.3565	31.729	19.428	2.21368	7.209	1469438400
725	2016-07-25	17	30	18.3947	31.7304	19.346	2.25031	7.204	1469439000
726	2016-07-25	17	40	18.3829	31.7285	19.272	2.33211	7.208	1469439600
727	2016-07-25	17	50	18.4287	31.728	19.225	2.23443	7.194	1469440200
728	2016-07-25	18	0	18.406	31.7262	19.166	2.28571	7.203	1469440800
729	2016-07-25	18	10	18.3434	31.7254	19.112	2.18315	7.223	1469441400
730	2016-07-25	18	20	18.3845	31.725	19.061	2.28816	7.245	1469442000
731	2016-07-25	18	30	18.4063	31.7253	19.009	2.30647	7.246	1469442600
732	2016-07-25	18	40	18.4131	31.7248	18.975	2.53602	7.25	1469443200
733	2016-07-25	18	50	18.4213	31.7263	18.914	2.29182	7.247	1469443800
734	2016-07-25	19	0	18.362	31.7243	18.893	2.29548	7.252	1469444400
735	2016-07-25	19	10	18.4052	31.7232	18.855	2.30769	7.249	1469445000
736	2016-07-25	19	20	18.4319	31.723	18.825	2.37485	7.259	1469445600
737	2016-07-25	19	30	18.4498	31.7223	18.795	2.32601	7.263	1469446200
738	2016-07-25	19	40	18.4853	31.7222	18.782	2.32234	7.262	1469446800
739	2016-07-25	19	50	18.5502	31.7229	18.766	2.36996	7.26	1469447400
740	2016-07-25	20	0	18.596	31.7247	18.747	2.46886	7.266	1469448000
741	2016-07-25	20	10	18.6651	31.7239	18.747	2.48352	7.259	1469448600
742	2016-07-25	20	20	18.5926	31.7249	18.777	2.37118	7.269	1469449200
743	2016-07-25	20	30	18.5291	31.7264	18.779	2.3895	7.261	1469449800
744	2016-07-25	20	40	18.4777	31.7297	18.773	2.31258	7.25	1469450400
745	2016-07-25	20	50	18.4872	31.731	18.799	2.25763	7.227	1469451000
746	2016-07-25	21	0	18.6063	31.7328	18.817	2.26862	7.225	1469451600
747	2016-07-25	21	10	18.6964	31.7342	18.845	2.38339	7.243	1469452200
748	2016-07-25	21	20	18.7054	31.7354	18.881	2.30525	7.232	1469452800
749	2016-07-25	21	30	18.7389	31.7368	18.934	2.28449	7.219	1469453400
750	2016-07-25	21	40	18.749	31.7371	18.959	2.19536	7.212	1469454000
751	2016-07-25	21	50	18.7852	31.7376	19.02	2.16239	7.204	1469454600
752	2016-07-25	22	0	18.8306	31.738	19.089	2.22955	7.201	1469455200
753	2016-07-25	22	10	18.9679	31.7386	19.15	2.29426	7.2	1469455800
754	2016-07-25	22	20	19.058	31.7403	19.252	2.44078	7.223	1469456400
755	2016-07-25	22	30	19.0943	31.7406	19.321	2.47131	7.221	1469457000
756	2016-07-25	22	40	19.0886	31.7399	19.4	2.53968	7.225	1469457600
757	2016-07-25	22	50	19.0589	31.7374	19.483	2.56899	7.227	1469458200
758	2016-07-25	23	0	18.9709	31.7331	19.594	2.65446	7.23	1469458800
759	2016-07-25	23	10	18.9442	31.7323	19.642	2.61905	7.201	1469459400
760	2016-07-25	23	20	18.89	31.7321	19.7	2.62759	7.176	1469460000
761	2016-07-25	23	30	18.8858	31.7303	19.817	2.75092	7.175	1469460600
762	2016-07-25	23	40	18.8773	31.732	19.917	2.65934	7.105	1469461200
763	2016-07-25	23	50	-1	-1	-1	-1	7.059	1469461800
764	2016-07-26	0	0	18.9239	31.7294	20.082	2.45788	7.028	1469462400
765	2016-07-26	0	10	18.9615	31.7376	20.201	2.25275	7.012	1469463000
766	2016-07-26	0	20	19.0057	31.7314	20.253	2.29304	6.983	1469463600
767	2016-07-26	0	30	18.9939	31.7391	20.262	2.27961	7.09	1469464200
768	2016-07-26	0	40	18.8979	31.7348	20.327	2.19658	7.135	1469464800
769	2016-07-26	0	50	18.857	31.7361	20.409	2.14896	7.046	1469465400
770	2016-07-26	1	0	18.8419	31.7376	20.464	2.10501	7.074	1469466000
771	2016-07-26	1	10	18.8195	31.7331	20.54	2.18926	7.084	1469466600
772	2016-07-26	1	20	18.7647	31.7319	20.526	2.17216	7.173	1469467200
773	2016-07-26	1	30	18.7577	31.7334	20.627	2.13797	7.194	1469467800
774	2016-07-26	1	40	18.7024	31.7344	20.639	2.06838	7.185	1469468400
775	2016-07-26	1	50	18.758	31.7305	20.673	2.16484	7.173	1469469000
776	2016-07-26	2	0	18.9985	31.7235	20.679	2.16117	7.153	1469469600
777	2016-07-26	2	10	19.4413	31.7284	20.691	2.8779	7.251	1469470200
778	2016-07-26	2	20	18.9474	31.7312	20.737	2.32967	7.264	1469470800
779	2016-07-26	2	30	19.4198	31.7253	20.702	2.47009	7.236	1469471400
780	2016-07-26	2	40	18.9418	31.7293	20.698	2.30769	7.263	1469472000
781	2016-07-26	2	50	19.0266	31.7361	20.659	2.30281	7.202	1469472600
782	2016-07-26	3	0	18.8016	31.7261	20.669	2.43712	7.167	1469473200
783	2016-07-26	3	10	18.5953	31.7251	20.654	2.22955	7.166	1469473800
784	2016-07-26	3	20	18.6966	31.7233	20.602	2.25763	7.134	1469474400
785	2016-07-26	3	30	18.9546	31.7264	20.564	2.18559	7.101	1469475000
786	2016-07-26	3	40	18.9836	31.7229	20.533	2.25763	7.119	1469475600
787	2016-07-26	3	50	18.3584	31.7231	20.459	2.15018	7.16	1469476200
788	2016-07-26	4	0	18.0927	31.7239	20.35	2.00366	7.09	1469476800
789	2016-07-26	4	10	18.0407	31.7216	20.288	1.9304	7.101	1469477400
790	2016-07-26	4	20	18.0483	31.7214	20.282	1.89621	7.055	1469478000
791	2016-07-26	4	30	18.067	31.7242	20.208	1.93651	7.029	1469478600
792	2016-07-26	4	40	18.1225	31.7226	20.102	1.91331	6.93	1469479200
793	2016-07-26	4	50	18.3493	31.725	20.041	1.94505	6.961	1469479800
794	2016-07-26	5	0	18.4277	31.7182	19.969	1.84005	6.982	1469480400
795	2016-07-26	5	10	18.5257	31.7146	19.931	1.86325	6.943	1469481000
796	2016-07-26	5	20	18.4214	31.7175	19.846	1.99389	6.923	1469481600
797	2016-07-26	5	30	18.1466	31.7183	19.796	1.95116	7.087	1469482200
798	2016-07-26	5	40	18.0109	31.7149	19.749	1.92308	7.047	1469482800
799	2016-07-26	5	50	17.9356	31.7257	19.718	1.90842	7.031	1469483400
800	2016-07-26	6	0	17.8389	31.7151	19.609	2.01465	6.946	1469484000
801	2016-07-26	6	10	17.8348	31.7188	19.603	2.25397	6.914	1469484600
802	2016-07-26	6	20	17.817	31.7191	19.572	1.94505	7.015	1469485200
803	2016-07-26	6	30	17.9244	31.7202	19.514	2.14042	7.019	1469485800
804	2016-07-26	6	40	18.0349	31.7183	19.476	2.08059	7.031	1469486400
805	2016-07-26	6	50	18.0961	31.7194	19.404	2.14408	7.027	1469487000
806	2016-07-26	7	0	18.1603	31.7171	19.369	2.07326	7.045	1469487600
807	2016-07-26	7	10	18.2412	31.7171	19.295	2.06105	7.046	1469488200
808	2016-07-26	7	20	18.2766	31.7034	19.254	2.12576	7.07	1469488800
809	2016-07-26	7	30	18.2959	31.7182	19.241	2.06105	7.032	1469489400
810	2016-07-26	7	40	18.3046	31.7169	19.233	2.15751	7.056	1469490000
811	2016-07-26	7	50	18.3584	31.7152	19.22	2.21368	7.069	1469490600
812	2016-07-26	8	0	18.3524	31.7101	19.254	2.31868	7.097	1469491200
813	2016-07-26	8	10	18.1459	31.7161	19.201	2.02686	7.101	1469491800
814	2016-07-26	8	20	18.1277	31.7149	19.2	1.96581	7.062	1469492400
815	2016-07-26	8	30	18.0635	31.7182	19.199	1.84005	7.073	1469493000
816	2016-07-26	8	40	17.9352	31.72	19.198	1.85958	7.066	1469493600
817	2016-07-26	8	50	17.9543	31.7207	19.208	1.91575	7.058	1469494200
818	2016-07-26	9	0	18.0973	31.7213	19.217	1.86813	7.051	1469494800
819	2016-07-26	9	10	18.2637	31.7232	19.229	1.95726	7.057	1469495400
820	2016-07-26	9	20	18.36	31.7202	19.22	2.05739	7.065	1469496000
821	2016-07-26	9	30	18.4274	31.7186	19.239	2.15751	7.091	1469496600
822	2016-07-26	9	40	18.4593	31.7244	19.252	2.08425	7.081	1469497200
823	2016-07-26	9	50	19.065	31.7321	19.297	2.11233	7.065	1469497800
824	2016-07-26	10	0	19.2828	31.7301	19.34	2.28083	7.153	1469498400
825	2016-07-26	10	10	19.3353	31.7147	19.376	2.47741	7.178	1469499000
826	2016-07-26	10	20	19.2992	31.7156	19.423	2.35409	7.18	1469499600
827	2016-07-26	10	30	19.1855	31.7202	19.49	2.25519	7.156	1469500200
828	2016-07-26	10	40	19.2044	31.7253	19.497	2.28083	7.14	1469500800
829	2016-07-26	10	50	19.2193	31.7287	19.547	2.23077	7.144	1469501400
830	2016-07-26	11	0	19.2549	31.7276	19.644	2.22589	7.148	1469502000
831	2016-07-26	11	10	19.2964	31.7251	19.707	2.28083	7.145	1469502600
832	2016-07-26	11	20	19.0051	31.7136	19.772	2.19536	7.104	1469503200
833	2016-07-26	11	30	18.6404	31.7311	19.876	2.07937	7.062	1469503800
834	2016-07-26	11	40	18.581	31.7144	19.923	2.01465	7.009	1469504400
835	2016-07-26	11	50	18.5854	31.7146	19.98	1.99878	6.968	1469505000
836	2016-07-26	12	0	18.6891	31.7158	20.059	2.15629	6.958	1469505600
837	2016-07-26	12	10	18.8362	31.702	20.104	1.97436	6.871	1469506200
838	2016-07-26	12	20	18.8768	31.7255	20.165	2.12943	6.887	1469506800
839	2016-07-26	12	30	19.0575	31.7059	20.231	2.03419	6.909	1469507400
840	2016-07-26	12	40	19.1684	31.6892	20.306	1.89499	6.883	1469508000
841	2016-07-26	12	50	19.2742	31.7034	20.336	1.92308	6.915	1469508600
842	2016-07-26	13	0	19.2675	31.7143	20.36	2.09524	7	1469509200
843	2016-07-26	13	10	19.0993	31.7199	20.451	2.08425	7.081	1469509800
844	2016-07-26	13	20	19.0641	31.7191	20.466	1.89744	7.048	1469510400
845	2016-07-26	13	30	19.0415	31.7201	20.516	1.8779	6.962	1469511000
846	2016-07-26	13	40	19.0305	31.7208	20.562	1.91697	6.995	1469511600
847	2016-07-26	13	50	19.023	31.7202	20.579	1.8779	6.957	1469512200
848	2016-07-26	14	0	19.018	31.72	20.599	1.86935	6.977	1469512800
849	2016-07-26	14	10	19.0175	31.7213	20.617	1.91331	6.907	1469513400
850	2016-07-26	14	20	-1	-1	-1	1.97314	6.88	1469514000
851	2016-07-26	14	30	19.1087	31.7096	20.629	2.1453	6.869	1469514600
852	2016-07-26	14	40	19.2415	31.6946	20.625	1.97558	6.914	1469515200
853	2016-07-26	14	50	19.2686	31.6684	20.624	2.20635	6.965	1469515800
854	2016-07-26	15	0	19.2817	31.6689	20.593	2.22466	6.963	1469516400
855	2016-07-26	15	10	19.3609	31.6517	20.571	2.23077	6.951	1469517000
856	2016-07-26	15	20	19.5508	31.6204	20.542	2.36386	6.974	1469517600
857	2016-07-26	15	30	19.965	31.5899	20.481	2.56166	6.978	1469518200
858	2016-07-26	15	40	20.1862	31.5675	20.41	2.70574	7.131	1469518800
859	2016-07-26	15	50	20.1751	31.5703	20.422	2.92796	7.211	1469519400
860	2016-07-26	16	0	19.9935	31.5826	20.361	2.99023	7.221	1469520000
861	2016-07-26	16	10	19.7937	31.6086	20.29	2.81319	7.191	1469520600
862	2016-07-26	16	20	19.7047	31.6154	20.213	2.88034	7.166	1469521200
863	2016-07-26	16	30	19.6325	31.6259	20.147	2.7558	7.143	1469521800
864	2016-07-26	16	40	19.6232	31.6249	20.06	2.74359	7.118	1469522400
865	2016-07-26	16	50	19.6317	31.6255	19.999	2.75702	7.093	1469523000
866	2016-07-26	17	0	19.5352	31.6289	19.936	2.71184	7.103	1469523600
867	2016-07-26	17	10	19.5136	31.6258	19.87	2.51404	7.107	1469524200
868	2016-07-26	17	20	19.5042	31.6259	19.791	2.43956	7.06	1469524800
869	2016-07-26	17	30	19.4871	31.6247	19.728	2.38584	7.032	1469525400
870	2016-07-26	17	40	19.3286	31.6387	19.662	2.22955	7.025	1469526000
871	2016-07-26	17	50	19.2238	31.6426	19.575	2.57509	7.019	1469526600
872	2016-07-26	18	0	19.1245	31.6458	19.534	2.43223	6.984	1469527200
873	2016-07-26	18	10	19.0965	31.6489	19.445	2.15629	6.927	1469527800
874	2016-07-26	18	20	19.0871	31.6479	19.386	2.12088	6.946	1469528400
875	2016-07-26	18	30	19.0237	31.6537	19.339	2.17216	6.966	1469529000
876	2016-07-26	18	40	18.9839	31.6585	19.272	2.05372	6.981	1469529600
877	2016-07-26	18	50	18.959	31.6633	19.185	2.03419	7.001	1469530200
878	2016-07-26	19	0	18.9337	31.6616	19.166	1.99634	6.976	1469530800
879	2016-07-26	19	10	18.9178	31.6639	19.097	1.94139	7.002	1469531400
880	2016-07-26	19	20	18.9135	31.666	19.088	1.97436	6.961	1469532000
881	2016-07-26	19	30	18.9155	31.6685	19.055	1.99145	7.014	1469532600
882	2016-07-26	19	40	18.9111	31.6706	19.031	1.92063	6.98	1469533200
883	2016-07-26	19	50	18.9197	31.6713	19.003	1.92796	6.996	1469533800
884	2016-07-26	20	0	18.9304	31.6718	18.964	1.89621	6.998	1469534400
885	2016-07-26	20	10	18.9569	31.6725	18.952	1.94505	7.001	1469535000
886	2016-07-26	20	20	18.9849	31.6691	18.939	1.9243	6.999	1469535600
887	2016-07-26	20	30	18.9884	31.6693	18.948	1.96093	6.992	1469536200
888	2016-07-26	20	40	19.0051	31.6675	18.927	1.96337	6.987	1469536800
889	2016-07-26	20	50	19.0802	31.6626	18.934	1.98657	6.989	1469537400
890	2016-07-26	21	0	19.1493	31.6567	18.946	2.00611	7.022	1469538000
891	2016-07-26	21	10	19.1757	31.6554	18.928	2.15995	7.03	1469538600
892	2016-07-26	21	20	19.2582	31.6496	18.924	2.06716	7.03	1469539200
893	2016-07-26	21	30	19.3397	31.6448	18.941	2.17094	7.058	1469539800
894	2016-07-26	21	40	19.3378	31.6483	18.969	2.17827	7.072	1469540400
895	2016-07-26	21	50	19.3649	31.6559	18.99	2.16728	7.065	1469541000
896	2016-07-26	22	0	19.5004	31.6675	19.031	2.1978	7.057	1469541600
897	2016-07-26	22	10	19.7124	31.6638	19.062	2.33822	7.064	1469542200
898	2016-07-26	22	20	19.7349	31.6706	19.117	2.35775	7.074	1469542800
899	2016-07-26	22	30	19.6763	31.6812	19.142	2.65446	7.062	1469543400
900	2016-07-26	22	40	19.6788	31.6896	19.204	2.49817	7.038	1469544000
901	2016-07-26	22	50	19.7084	31.6963	19.24	2.39683	7.021	1469544600
902	2016-07-26	23	0	19.7388	31.699	19.299	2.41758	7.008	1469545200
903	2016-07-26	23	10	19.7693	31.7007	19.361	2.46398	7.01	1469545800
904	2016-07-26	23	20	19.8437	31.6989	19.445	2.5177	7.01	1469546400
905	2016-07-26	23	30	19.8781	31.7	19.486	2.71429	7.053	1469547000
906	2016-07-26	23	40	19.8267	31.6967	19.567	2.68987	7.054	1469547600
907	2016-07-26	23	50	19.6558	31.6816	19.648	-1	-1	1469548200
908	2016-07-27	0	0	19.6276	31.6809	19.733	2.36508	6.987	1469548800
909	2016-07-27	0	10	19.5456	31.6712	19.808	2.36874	6.989	1469549400
910	2016-07-27	0	20	19.3891	31.6642	19.871	2.36142	6.956	1469550000
911	2016-07-27	0	30	19.3291	31.6559	19.935	2.22589	6.909	1469550600
912	2016-07-27	0	40	19.3364	31.6547	20.014	2.29182	6.843	1469551200
913	2016-07-27	0	50	19.3445	31.6538	20.101	2.09768	6.768	1469551800
914	2016-07-27	1	0	19.358	31.6517	20.165	2.00366	6.734	1469552400
915	2016-07-27	1	10	19.3617	31.6572	20.204	1.96825	6.709	1469553000
916	2016-07-27	1	20	19.4409	31.6741	20.289	2.05372	6.662	1469553600
917	2016-07-27	1	30	19.6122	31.6652	20.348	2.13309	6.71	1469554200
918	2016-07-27	1	40	19.688	31.6994	20.437	2.21734	6.777	1469554800
919	2016-07-27	1	50	19.7381	31.6973	20.471	2.21245	6.852	1469555400
920	2016-07-27	2	0	19.7846	31.6934	20.535	2.22589	6.807	1469556000
921	2016-07-27	2	10	19.5176	31.6755	20.565	2.30769	6.977	1469556600
922	2016-07-27	2	20	19.2867	31.6649	20.604	2.14896	7.018	1469557200
923	2016-07-27	2	30	19.237	31.6603	20.633	2.13797	6.996	1469557800
924	2016-07-27	2	40	19.2453	31.6623	20.675	2.16239	6.989	1469558400
925	2016-07-27	2	50	19.1725	31.6641	20.687	2.04151	6.996	1469559000
926	2016-07-27	3	0	19.2071	31.6631	20.703	1.9768	6.975	1469559600
927	2016-07-27	3	10	19.1968	31.6691	20.727	2.02442	6.957	1469560200
928	2016-07-27	3	20	19.0426	31.6718	20.696	1.9475	6.961	1469560800
929	2016-07-27	3	30	18.9884	31.6754	20.696	1.87668	6.942	1469561400
930	2016-07-27	3	40	18.9957	31.6724	20.666	1.91819	6.935	1469562000
931	2016-07-27	3	50	19.0116	31.6696	20.645	1.93773	6.956	1469562600
932	2016-07-27	4	0	19.1667	31.6596	20.607	1.99145	6.938	1469563200
933	2016-07-27	4	10	19.5753	31.636	20.611	2.09402	6.877	1469563800
934	2016-07-27	4	20	19.6574	31.6634	20.575	2.22466	6.871	1469564400
935	2016-07-27	4	30	19.4985	31.6483	20.518	2.25031	6.89	1469565000
936	2016-07-27	4	40	19.3643	31.6432	20.487	2.18315	6.974	1469565600
937	2016-07-27	4	50	19.3142	31.6452	20.451	2.14774	6.922	1469566200
938	2016-07-27	5	0	19.2971	31.6486	20.384	1.94628	6.85	1469566800
939	2016-07-27	5	10	19.2482	31.6471	20.328	1.90476	6.874	1469567400
940	2016-07-27	5	20	19.1371	31.6528	20.259	1.92918	6.749	1469568000
941	2016-07-27	5	30	19.119	31.6555	20.185	1.89621	6.813	1469568600
942	2016-07-27	5	40	19.1987	31.6567	20.097	1.95849	6.939	1469569200
943	2016-07-27	5	50	18.9641	31.653	20.05	1.94628	6.859	1469569800
944	2016-07-27	6	0	18.641	31.682	19.963	2.07204	6.905	1469570400
945	2016-07-27	6	10	18.511	31.676	19.896	1.9768	6.875	1469571000
946	2016-07-27	6	20	18.5162	31.6742	19.837	2.0989	6.815	1469571600
947	2016-07-27	6	30	18.5629	31.6714	19.755	1.94383	6.778	1469572200
948	2016-07-27	6	40	18.7721	31.6766	19.713	2.23077	6.83	1469572800
949	2016-07-27	6	50	18.787	31.6344	19.657	1.80708	6.723	1469573400
950	2016-07-27	7	0	18.8436	31.6532	19.59	1.98779	6.794	1469574000
951	2016-07-27	7	10	18.8345	31.6671	19.537	2.03907	6.847	1469574600
952	2016-07-27	7	20	18.8612	31.6707	19.498	2.0525	6.832	1469575200
953	2016-07-27	7	30	18.9646	31.663	19.445	1.9304	6.751	1469575800
954	2016-07-27	7	40	18.9628	31.6612	19.405	1.94017	6.84	1469576400
955	2016-07-27	7	50	19.0098	31.6601	19.374	2.06471	6.821	1469577000
956	2016-07-27	8	0	18.9316	31.665	19.336	2.02198	6.856	1469577600
957	2016-07-27	8	10	18.9276	31.6625	19.313	2.18071	6.882	1469578200
958	2016-07-27	8	20	18.8371	31.6639	19.273	2.06105	6.897	1469578800
959	2016-07-27	8	30	18.8098	31.6648	19.257	1.94872	6.908	1469579400
960	2016-07-27	8	40	18.8172	31.6645	19.222	2.09035	6.933	1469580000
961	2016-07-27	8	50	19.0405	31.6499	19.2	2.1685	6.938	1469580600
962	2016-07-27	9	0	19.1657	31.6482	19.183	2.01954	6.977	1469581200
963	2016-07-27	9	10	19.2468	31.6479	19.17	1.96947	6.989	1469581800
964	2016-07-27	9	20	19.1556	31.652	19.169	1.98046	6.988	1469582400
965	2016-07-27	9	30	19.0059	31.6669	19.146	1.97802	6.971	1469583000
966	2016-07-27	9	40	19.029	31.671	19.137	2.06471	6.951	1469583600
967	2016-07-27	9	50	19.1886	31.6693	19.145	2.04029	6.952	1469584200
968	2016-07-27	10	0	19.3323	31.6685	19.131	1.9768	6.951	1469584800
969	2016-07-27	10	10	19.2359	31.6711	19.172	2.35897	6.952	1469585400
970	2016-07-27	10	20	19.2457	31.6653	19.176	1.94383	6.94	1469586000
971	2016-07-27	10	30	19.2878	31.6658	19.199	1.92674	6.934	1469586600
972	2016-07-27	10	40	19.0919	31.6734	19.235	1.95116	6.92	1469587200
973	2016-07-27	10	50	18.9531	31.6758	19.266	1.75214	6.904	1469587800
974	2016-07-27	11	0	18.8939	31.6773	19.31	1.65324	6.895	1469588400
975	2016-07-27	11	10	19.1874	31.6617	19.356	1.89499	6.87	1469589000
976	2016-07-27	11	20	19.0472	31.6644	19.39	2.11233	6.938	1469589600
977	2016-07-27	11	30	19.5172	31.6326	19.425	2.24176	6.91	1469590200
978	2016-07-27	11	40	19.7574	31.6181	19.494	2.40537	7.01	1469590800
979	2016-07-27	11	50	19.5184	31.6535	19.539	2.22711	6.904	1469591400
980	2016-07-27	12	0	19.3936	31.6386	19.576	2.11355	6.822	1469592000
981	2016-07-27	12	10	19.3433	31.6503	19.634	2.10989	6.845	1469592600
982	2016-07-27	12	20	19.3409	31.6478	19.708	1.97558	6.837	1469593200
983	2016-07-27	12	30	19.309	31.6452	19.764	2.01343	6.815	1469593800
984	2016-07-27	12	40	19.3196	31.6499	19.839	2.21612	6.704	1469594400
985	2016-07-27	12	50	19.3286	31.6432	19.89	1.96459	6.708	1469595000
986	2016-07-27	13	0	19.3561	31.6429	19.937	1.9768	6.661	1469595600
987	2016-07-27	13	10	19.4184	31.6504	19.996	2.15507	6.61	1469596200
988	2016-07-27	13	20	19.5481	31.6464	20.036	2.04762	6.637	1469596800
989	2016-07-27	13	30	19.5416	31.6639	20.09	2.14896	6.605	1469597400
990	2016-07-27	13	40	19.5633	31.6653	20.174	2.11111	6.647	1469598000
991	2016-07-27	13	50	19.6189	31.6665	20.228	1.87424	6.653	1469598600
992	2016-07-27	14	0	19.6426	31.6704	20.268	1.91087	6.76	1469599200
993	2016-07-27	14	10	19.6492	31.6807	20.295	2.10379	6.661	1469599800
994	2016-07-27	14	20	19.6701	31.6708	20.317	1.9011	6.751	1469600400
995	2016-07-27	14	30	19.7123	31.671	20.368	1.97314	6.707	1469601000
996	2016-07-27	14	40	19.7326	31.6693	20.386	1.98535	6.725	1469601600
997	2016-07-27	14	50	19.76	31.6656	20.428	1.97314	6.739	1469602200
998	2016-07-27	15	0	19.7817	31.6687	20.465	2.13187	6.792	1469602800
999	2016-07-27	15	10	19.8804	31.6573	20.484	1.83761	6.796	1469603400
1000	2016-07-27	15	20	19.888	31.6602	20.465	2.03053	6.68	1469604000
1001	2016-07-27	15	30	19.9045	31.6603	20.507	2.21978	6.733	1469604600
1002	2016-07-27	15	40	19.7287	31.6554	20.473	1.94994	6.799	1469605200
1003	2016-07-27	15	50	19.6838	31.6432	20.456	2.01465	6.822	1469605800
1004	2016-07-27	16	0	19.6379	31.6502	20.432	2.1514	6.793	1469606400
1005	2016-07-27	16	10	19.6626	31.65	20.407	1.94017	6.726	1469607000
1006	2016-07-27	16	20	19.7337	31.6368	20.38	2.01709	6.695	1469607600
1007	2016-07-27	16	30	19.7638	31.6466	20.341	2.116	6.628	1469608200
1008	2016-07-27	16	40	19.7295	31.6596	20.301	1.9475	6.567	1469608800
1009	2016-07-27	16	50	19.8001	31.6503	20.256	1.93162	6.511	1469609400
1010	2016-07-27	17	0	19.8118	31.6464	20.209	1.80586	6.473	1469610000
1011	2016-07-27	17	10	19.8825	31.6475	20.172	1.94017	6.489	1469610600
1012	2016-07-27	17	20	20.0005	31.6277	20.121	1.98901	6.59	1469611200
1013	2016-07-27	17	30	20.0305	31.6101	20.052	2.3663	6.659	1469611800
1014	2016-07-27	17	40	19.983	31.6023	19.988	2.46398	6.81	1469612400
1015	2016-07-27	17	50	19.8622	31.5962	19.919	2.46642	6.95	1469613000
1016	2016-07-27	18	0	19.5457	31.6038	19.861	2.22711	6.939	1469613600
1017	2016-07-27	18	10	19.366	31.6181	19.797	2.1514	6.913	1469614200
1018	2016-07-27	18	20	19.3044	31.6147	19.72	2.05372	6.854	1469614800
1019	2016-07-27	18	30	19.2673	31.6137	19.66	1.98291	6.881	1469615400
1020	2016-07-27	18	40	19.1772	31.6191	19.596	1.97314	6.843	1469616000
1021	2016-07-27	18	50	19.1835	31.6204	19.542	1.95971	6.84	1469616600
1022	2016-07-27	19	0	19.1793	31.6218	19.462	2.03419	6.744	1469617200
1023	2016-07-27	19	10	19.1151	31.6232	19.416	1.92186	6.819	1469617800
1024	2016-07-27	19	20	19.1146	31.6256	19.368	2.08547	6.793	1469618400
1025	2016-07-27	19	30	19.0909	31.6201	19.326	1.94017	6.832	1469619000
1026	2016-07-27	19	40	19.0872	31.622	19.281	2.15873	6.828	1469619600
1027	2016-07-27	19	50	19.0529	31.6234	19.241	1.96459	6.786	1469620200
1028	2016-07-27	20	0	19.0466	31.6224	19.193	1.9243	6.805	1469620800
1029	2016-07-27	20	10	19.0444	31.6203	19.153	1.89133	6.718	1469621400
1030	2016-07-27	20	20	19.0319	31.6233	19.12	1.95726	6.759	1469622000
1031	2016-07-27	20	30	19.0411	31.6208	19.092	2.00733	6.801	1469622600
1032	2016-07-27	20	40	19.0661	31.6188	19.065	1.98779	6.873	1469623200
1033	2016-07-27	20	50	19.0815	31.6168	19.037	1.97924	6.861	1469623800
1034	2016-07-27	21	0	19.1232	31.6151	19.038	2.03419	6.873	1469624400
1035	2016-07-27	21	10	19.2097	31.6114	19.025	2.01221	6.875	1469625000
1036	2016-07-27	21	20	19.2228	31.6098	18.983	2.0232	6.855	1469625600
1037	2016-07-27	21	30	19.2266	31.6123	19.005	2.08303	6.878	1469626200
1038	2016-07-27	21	40	19.2695	31.6109	18.993	2.08791	6.918	1469626800
1039	2016-07-27	21	50	19.3553	31.608	18.992	2.07082	6.895	1469627400
1040	2016-07-27	22	0	19.5553	31.5977	19.007	2.13431	6.922	1469628000
1041	2016-07-27	22	10	19.6304	31.5942	19	2.25275	6.941	1469628600
1042	2016-07-27	22	20	19.7523	31.5948	19.002	2.21612	6.95	1469629200
1043	2016-07-27	22	30	19.8628	31.6158	19.038	2.46398	6.95	1469629800
1044	2016-07-27	22	40	19.7466	31.6211	19.041	2.21123	6.926	1469630400
1045	2016-07-27	22	50	19.7612	31.626	19.099	2.25519	6.919	1469631000
1046	2016-07-27	23	0	19.8348	31.6298	19.119	2.62759	6.923	1469631600
1047	2016-07-27	23	10	19.9414	31.6315	19.15	2.98657	6.93	1469632200
1048	2016-07-27	23	20	19.9176	31.6286	19.182	2.83516	6.928	1469632800
1049	2016-07-27	23	30	19.9328	31.6285	19.247	2.93529	6.933	1469633400
1050	2016-07-27	23	40	20.0119	31.6224	19.287	2.84005	6.913	1469634000
1051	2016-07-28	0	0	20.0662	31.6229	19.391	2.42002	6.75	1469635200
1052	2016-07-28	0	10	20.0522	31.6243	19.466	2.9011	6.797	1469635800
1053	2016-07-28	0	20	20.0229	31.6264	19.511	2.84005	6.822	1469636400
1054	2016-07-28	0	30	20.0302	31.6239	19.589	2.17338	6.601	1469637000
1055	2016-07-28	0	40	20.0499	31.6232	19.644	2.78632	6.862	1469637600
1056	2016-07-28	0	50	19.9796	31.6229	19.705	2.12088	6.586	1469638200
1057	2016-07-28	1	0	19.9893	31.6225	19.763	2.01587	6.543	1469638800
1058	2016-07-28	1	10	19.9834	31.6224	19.831	2.13309	6.443	1469639400
1059	2016-07-28	1	20	19.9849	31.6222	19.903	2.03419	6.577	1469640000
1060	2016-07-28	1	30	20.013	31.6238	19.967	2.06838	6.594	1469640600
1061	2016-07-28	1	40	20.0626	31.6406	20.042	2.70696	6.63	1469641200
1062	2016-07-28	1	50	19.9887	31.6495	20.126	3.18071	6.689	1469641800
1063	2016-07-28	2	0	19.8437	31.65	20.189	2.85958	6.791	1469642400
1064	2016-07-28	2	10	19.9008	31.6451	20.258	2.85104	6.789	1469643000
1065	2016-07-28	2	20	19.9132	31.6572	20.314	2.82906	6.688	1469643600
1066	2016-07-28	2	30	20.0044	31.6521	20.365	2.61905	6.655	1469644200
1067	2016-07-28	2	40	19.9963	31.6617	20.4	2.67643	6.658	1469644800
1068	2016-07-28	2	50	19.9819	31.6479	20.462	2.86081	6.696	1469645400
1069	2016-07-28	3	0	19.6887	31.6245	20.492	2.61905	6.886	1469646000
1070	2016-07-28	3	10	19.3147	31.6205	20.542	2.22344	6.838	1469646600
1071	2016-07-28	3	20	19.2165	31.6214	20.585	1.99023	6.851	1469647200
1072	2016-07-28	3	30	19.2506	31.6238	20.615	1.96825	6.843	1469647800
1073	2016-07-28	3	40	19.3293	31.6234	20.63	2.00366	6.864	1469648400
1074	2016-07-28	3	50	19.4395	31.6207	20.636	2.1453	6.884	1469649000
1075	2016-07-28	4	0	19.4335	31.6197	20.652	2.21123	6.894	1469649600
1076	2016-07-28	4	10	19.3695	31.6205	20.641	2.04151	6.879	1469650200
1077	2016-07-28	4	20	19.4923	31.6138	20.634	2.18437	6.866	1469650800
1078	2016-07-28	4	30	19.5545	31.612	20.632	2.24664	6.87	1469651400
1079	2016-07-28	4	40	19.419	31.6143	20.617	2.19292	6.868	1469652000
1080	2016-07-28	4	50	19.346	31.6155	20.591	2.01099	6.816	1469652600
1081	2016-07-28	5	0	19.3666	31.6121	20.546	2.0696	6.774	1469653200
1082	2016-07-28	5	10	19.3776	31.6132	20.521	2.00977	6.689	1469653800
1083	2016-07-28	5	20	19.3987	31.6095	20.463	1.9768	6.72	1469654400
1084	2016-07-28	5	30	19.4318	31.6028	20.431	2.05372	6.763	1469655000
1085	2016-07-28	5	40	19.431	31.6049	20.402	2.10867	6.69	1469655600
1086	2016-07-28	5	50	19.4641	31.6019	20.37	1.86203	6.643	1469656200
1087	2016-07-28	6	0	19.4434	31.5991	20.308	2.14896	6.663	1469656800
1088	2016-07-28	6	10	19.3867	31.5925	20.253	1.9768	6.628	1469657400
1089	2016-07-28	6	20	19.1586	31.5987	20.187	1.92063	6.615	1469658000
1090	2016-07-28	6	30	19.1397	31.5974	20.126	1.99512	6.761	1469658600
1091	2016-07-28	6	40	19.1155	31.5978	20.055	2.24298	6.846	1469659200
1092	2016-07-28	6	50	19.1263	31.5973	20.001	2.02686	6.722	1469659800
1093	2016-07-28	7	0	19.1322	31.5967	19.941	2.00977	6.696	1469660400
1094	2016-07-28	7	10	19.0314	31.6155	19.883	1.89499	6.642	1469661000
1095	2016-07-28	7	20	18.7261	31.6181	19.81	1.86691	6.789	1469661600
1096	2016-07-28	7	30	18.5714	31.6269	19.769	1.89011	6.79	1469662200
1097	2016-07-28	7	40	18.4966	31.6272	19.715	2.15873	6.796	1469662800
1098	2016-07-28	7	50	18.4599	31.6305	19.655	2.18437	-1	1469663400
1099	2016-07-28	8	0	18.445	31.6347	19.599	1.95116	6.732	1469664000
1100	2016-07-28	8	10	18.4415	31.6327	19.553	1.7558	6.701	1469664600
1101	2016-07-28	8	20	18.4424	31.6372	19.508	1.66056	6.594	1469665200
1102	2016-07-28	8	30	18.4409	31.642	19.467	1.71306	6.712	1469665800
1103	2016-07-28	8	40	18.4414	31.643	19.423	1.54579	6.766	1469666400
1104	2016-07-28	8	50	18.441	31.6411	19.355	1.53114	6.763	1469667000
1105	2016-07-28	9	0	18.4489	31.642	19.324	1.56044	6.748	1469667600
1106	2016-07-28	9	10	18.4899	31.6418	19.285	1.52991	6.734	1469668200
1107	2016-07-28	9	20	18.5249	31.639	19.256	1.45788	6.746	1469668800
1108	2016-07-28	9	30	18.5301	31.6396	19.225	1.45788	6.761	1469669400
1109	2016-07-28	9	40	18.5526	31.6379	19.205	1.43468	6.747	1469670000
1110	2016-07-28	9	50	18.6256	31.6326	19.15	1.47253	6.751	1469670600
1111	2016-07-28	10	0	18.7157	31.6263	19.154	1.48718	6.757	1469671200
1112	2016-07-28	10	10	18.7737	31.6274	19.111	1.70085	6.788	1469671800
1113	2016-07-28	10	20	18.8762	31.6212	19.118	1.70085	6.771	1469672400
1114	2016-07-28	10	30	19.1153	31.6058	19.107	1.69353	6.792	1469673000
1115	2016-07-28	10	40	19.1222	31.6044	19.116	2.03541	6.848	1469673600
1116	2016-07-28	10	50	18.9649	31.6182	19.109	1.79609	6.858	1469674200
1117	2016-07-28	11	0	18.8874	31.6216	19.13	1.69841	6.818	1469674800
1118	2016-07-28	11	10	19.1516	31.6223	19.123	2.14042	6.813	1469675400
1119	2016-07-28	11	20	19.1322	31.6236	19.134	1.89011	6.814	1469676000
1120	2016-07-28	11	30	19.3477	31.6197	19.155	1.90232	6.786	1469676600
1121	2016-07-28	11	40	19.3762	31.6184	19.17	2.00855	6.807	1469677200
1122	2016-07-28	11	50	19.3501	31.6204	19.21	1.96825	6.802	1469677800
1123	2016-07-28	12	0	19.4064	31.6188	19.241	1.97436	6.796	1469678400
1124	2016-07-28	12	10	19.4404	31.6199	19.259	1.91453	6.798	1469679000
1125	2016-07-28	12	20	19.2432	31.6185	19.307	2.03785	6.809	1469679600
1126	2016-07-28	12	30	19.3729	31.6189	19.349	2.06716	6.801	1469680200
1127	2016-07-28	12	50	19.7214	31.6259	19.446	-1	-1	1469681400
1128	2016-07-28	13	0	20.0425	31.6202	19.489	2.13309	6.822	1469682000
1129	2016-07-28	13	10	20.1771	31.6106	19.537	-1	6.876	1469682600
1130	2016-07-28	13	20	20.2698	31.6052	19.571	-1	6.902	1469683200
1131	2016-07-28	13	30	20.0511	31.6098	19.629	-1	6.826	1469683800
1132	2016-07-28	13	40	19.7756	31.6158	19.686	-1	6.758	1469684400
1133	2016-07-28	13	50	19.6262	31.6142	19.738	-1	6.749	1469685000
1134	2016-07-28	14	0	19.6013	31.6123	19.79	-1	6.73	1469685600
1135	2016-07-28	14	10	19.5691	31.6125	19.865	-1	6.62	1469686200
1136	2016-07-28	14	20	19.1655	31.6128	19.904	-1	6.687	1469686800
1137	2016-07-28	14	30	19.0821	31.6299	19.947	-1	6.667	1469687400
1138	2016-07-28	14	40	18.9611	31.6224	20.019	-1	6.675	1469688000
1139	2016-07-28	14	50	18.9792	31.6226	20.069	-1	6.658	1469688600
1140	2016-07-28	15	0	18.9882	31.6237	20.11	-1	6.586	1469689200
1141	2016-07-28	15	10	18.9967	31.6196	20.159	-1	6.493	1469689800
1142	2016-07-28	15	20	19.0662	31.6117	20.195	-1	6.505	1469690400
1143	2016-07-28	15	30	19.0826	31.617	20.251	-1	6.423	1469691000
1144	2016-07-28	15	40	19.2385	31.618	20.269	-1	6.397	1469691600
1145	2016-07-28	15	50	19.3951	31.6133	20.3	-1	6.502	1469692200
1146	2016-07-28	16	0	19.1033	31.6155	20.321	-1	6.678	1469692800
1147	2016-07-28	16	10	18.9603	31.626	20.33	-1	6.757	1469693400
1148	2016-07-28	16	20	18.9602	31.6257	20.333	-1	6.734	1469694000
1149	2016-07-28	16	30	18.9689	31.6262	20.339	-1	6.703	1469694600
1150	2016-07-28	16	40	18.9957	31.6261	20.374	-1	6.653	1469695200
1151	2016-07-28	16	50	18.9982	31.6264	20.33	-1	6.661	1469695800
1152	2016-07-28	17	0	19.0045	31.6269	20.304	-1	6.643	1469696400
1153	2016-07-28	17	10	19.0136	31.624	20.309	-1	6.565	1469697000
1154	2016-07-28	17	20	19.025	31.6267	20.28	-1	6.576	1469697600
1155	2016-07-28	17	30	19.1365	31.6235	20.248	-1	6.546	1469698200
1156	2016-07-28	17	40	19.1384	31.6234	20.221	-1	6.609	1469698800
1157	2016-07-28	17	50	19.2041	31.6248	20.167	-1	6.558	1469699400
1158	2016-07-28	18	0	19.2792	31.6204	20.143	-1	6.543	1469700000
1159	2016-07-28	18	10	19.325	31.6119	20.091	-1	6.546	1469700600
1160	2016-07-28	18	20	19.3803	31.6022	20.056	-1	6.736	1469701200
1161	2016-07-28	18	30	19.2052	31.596	20.017	-1	6.858	1469701800
1162	2016-07-28	18	40	19.2584	31.5944	19.971	-1	6.873	1469702400
1163	2016-07-28	18	50	19.1467	31.6009	19.91	-1	6.855	1469703000
1164	2016-07-28	19	0	18.9863	31.6103	19.864	-1	6.829	1469703600
1165	2016-07-28	19	10	18.9183	31.6117	19.817	-1	6.808	1469704200
1166	2016-07-28	19	20	18.8893	31.6124	19.756	-1	6.773	1469704800
1167	2016-07-28	19	30	18.7497	31.6259	19.689	-1	6.754	1469705400
1168	2016-07-28	19	40	18.6722	31.6327	19.648	-1	6.734	1469706000
1169	2016-07-28	19	50	18.6031	31.6379	19.573	-1	6.707	1469706600
1170	2016-07-28	20	0	18.5738	31.6401	19.52	-1	6.681	1469707200
1171	2016-07-28	20	10	18.561	31.6389	19.48	-1	6.66	1469707800
1172	2016-07-28	20	20	18.5183	31.6412	19.43	-1	6.634	1469708400
1173	2016-07-28	20	30	18.5021	31.6406	19.367	-1	6.638	1469709000
1174	2016-07-28	20	40	18.507	31.6377	19.337	-1	6.555	1469709600
1175	2016-07-28	20	50	18.4777	31.6377	19.309	-1	6.51	1469710200
1176	2016-07-28	21	0	18.4429	31.6414	19.27	-1	6.62	1469710800
1177	2016-07-28	21	10	18.4225	31.6433	19.234	-1	6.621	1469711400
1178	2016-07-28	21	20	18.4127	31.6406	19.212	-1	6.632	1469712000
1179	2016-07-28	21	30	18.4065	31.6409	19.19	-1	6.654	1469712600
1180	2016-07-28	21	40	18.4041	31.6412	19.174	-1	6.609	1469713200
1181	2016-07-28	21	50	18.4137	31.6408	19.153	-1	6.631	1469713800
1182	2016-07-28	22	0	18.4306	31.6394	19.15	-1	6.63	1469714400
1183	2016-07-28	22	10	18.4293	31.6395	19.136	-1	6.626	1469715000
1184	2016-07-28	22	20	18.4474	31.64	19.101	-1	6.611	1469715600
1185	2016-07-28	22	30	18.4837	31.635	19.115	-1	6.621	1469716200
1186	2016-07-28	22	40	18.4978	31.6348	19.108	-1	6.64	1469716800
1187	2016-07-28	22	50	18.5364	31.6335	19.116	-1	6.655	1469717400
1188	2016-07-28	23	0	18.5856	31.6294	19.12	-1	6.647	1469718000
1189	2016-07-28	23	10	18.7326	31.6188	19.131	-1	6.714	1469718600
1190	2016-07-28	23	20	18.9054	31.6063	19.146	-1	6.787	1469719200
1191	2016-07-28	23	30	19.0206	31.6016	19.161	-1	6.777	1469719800
1192	2016-07-28	23	40	19.0464	31.6118	19.176	-1	6.747	1469720400
1193	2016-07-28	23	50	19.1647	31.5988	19.205	-1	6.721	1469721000
1194	2016-07-29	0	0	19.2612	31.5912	19.241	-1	6.796	1469721600
1195	2016-07-29	0	10	19.2819	31.598	19.268	-1	6.804	1469722200
1196	2016-07-29	0	20	19.2159	31.6021	19.348	-1	6.752	1469722800
1197	2016-07-29	0	30	19.25	31.6014	19.365	-1	6.784	1469723400
1198	2016-07-29	0	40	19.1234	31.605	19.411	-1	6.779	1469724000
1199	2016-07-29	0	50	19.0803	31.6096	19.467	-1	6.765	1469724600
1200	2016-07-29	1	0	18.913	31.6176	19.514	-1	6.75	1469725200
1201	2016-07-29	1	10	18.8966	31.621	19.565	-1	6.721	1469725800
1202	2016-07-29	1	20	19.1245	31.6129	19.616	-1	6.719	1469726400
1203	2016-07-29	1	30	19.2383	31.6145	19.679	-1	6.761	1469727000
1204	2016-07-29	1	40	19.1841	31.6087	19.737	-1	6.651	1469727600
1205	2016-07-29	1	50	19.1151	31.6336	19.819	-1	6.655	1469728200
1206	2016-07-29	2	0	19.1572	31.6317	19.893	-1	6.559	1469728800
1207	2016-07-29	2	10	19.243	31.6022	19.942	-1	6.514	1469729400
1208	2016-07-29	2	20	19.2447	31.6383	19.998	-1	6.491	1469730000
1209	2016-07-29	2	30	19.2834	31.6013	20.038	-1	6.406	1469730600
1210	2016-07-29	2	40	19.1529	31.6074	20.116	-1	6.45	1469731200
1211	2016-07-29	2	50	19.0116	31.6198	20.166	-1	6.566	1469731800
1212	2016-07-29	3	0	18.9583	31.618	20.25	-1	6.606	1469732400
1213	2016-07-29	3	10	18.9578	31.6177	20.318	-1	6.61	1469733000
1214	2016-07-29	3	20	18.9658	31.6164	20.38	-1	6.603	1469733600
1215	2016-07-29	3	30	18.9786	31.6154	20.432	-1	6.533	1469734200
1216	2016-07-29	3	40	18.9696	31.6204	20.48	-1	6.472	1469734800
1217	2016-07-29	3	50	19.0385	31.6147	20.517	-1	6.44	1469735400
1218	2016-07-29	4	0	19.0809	31.6154	20.573	-1	6.434	1469736000
1219	2016-07-29	4	10	19.0513	31.6158	20.619	-1	6.339	1469736600
1220	2016-07-29	4	20	19.1284	31.6018	20.672	-1	6.481	1469737200
1221	2016-07-29	4	30	19.1232	31.609	20.709	-1	6.436	1469737800
1222	2016-07-29	4	40	18.8735	31.6204	20.741	-1	6.635	1469738400
1223	2016-07-29	4	50	18.7015	31.6251	20.755	-1	6.629	1469739000
1224	2016-07-29	5	0	18.6195	31.6264	20.753	-1	6.65	1469739600
1225	2016-07-29	5	10	18.6013	31.6262	20.744	-1	6.608	1469740200
1226	2016-07-29	5	20	18.6144	31.6257	20.735	-1	6.615	1469740800
1227	2016-07-29	5	30	18.5933	31.6286	20.707	-1	6.617	1469741400
1228	2016-07-29	5	40	18.6041	31.6287	20.718	-1	6.6	1469742000
1229	2016-07-29	5	50	18.6113	31.6285	20.711	-1	6.59	1469742600
1230	2016-07-29	6	0	18.5732	31.6318	20.677	-1	6.538	1469743200
1231	2016-07-29	6	10	18.5725	31.6234	20.66	-1	6.583	1469743800
1232	2016-07-29	6	20	18.5821	31.6216	20.623	-1	6.537	1469744400
1233	2016-07-29	6	30	18.5931	31.6216	20.602	-1	6.503	1469745000
1234	2016-07-29	6	40	18.6109	31.6204	20.568	-1	6.457	1469745600
1235	2016-07-29	6	50	18.653	31.6182	20.532	-1	6.437	1469746200
1236	2016-07-29	7	0	18.6535	31.6127	20.496	-1	6.47	1469746800
1237	2016-07-29	7	10	18.6533	31.6117	20.408	-1	6.564	1469747400
1238	2016-07-29	7	20	18.6582	31.6113	20.328	-1	6.577	1469748000
1239	2016-07-29	7	30	18.6581	31.6094	20.258	-1	6.534	1469748600
1240	2016-07-29	7	40	18.6516	31.6108	20.195	-1	6.462	1469749200
1241	2016-07-29	7	50	18.6499	31.6078	20.133	-1	6.506	1469749800
1242	2016-07-29	8	0	18.6591	31.6042	20.077	-1	6.5	1469750400
1243	2016-07-29	8	10	18.6696	31.602	20.025	-1	6.516	1469751000
1244	2016-07-29	8	20	18.6699	31.603	19.967	1.4823	6.451	1469751600
1245	2016-07-29	8	30	18.6773	31.6038	19.863	1.41636	6.417	1469752200
1246	2016-07-29	8	40	18.7183	31.5912	19.82	1.47497	6.424	1469752800
1247	2016-07-29	8	50	18.6533	31.5836	19.749	1.62515	6.463	1469753400
1248	2016-07-29	9	0	18.5583	31.5811	19.719	1.9536	6.639	1469754000
1249	2016-07-29	9	10	18.549	31.5826	19.655	1.88156	6.77	1469754600
1250	2016-07-29	9	20	18.5018	31.5842	19.641	2.03175	6.697	1469755200
1251	2016-07-29	9	30	18.3777	31.5882	19.604	1.62882	6.757	1469755800
1252	2016-07-29	9	40	18.389	31.593	19.537	1.56777	6.725	1469756400
1253	2016-07-29	9	50	18.4061	31.5929	19.501	1.60073	6.76	1469757000
1254	2016-07-29	10	0	18.4124	31.5889	19.429	1.59707	6.654	1469757600
1255	2016-07-29	10	10	18.4156	31.5905	19.395	1.57753	6.623	1469758200
1256	2016-07-29	10	20	18.4329	31.5911	19.35	1.59707	6.554	1469758800
1257	2016-07-29	10	30	18.4514	31.5892	19.314	1.5348	6.66	1469759400
1258	2016-07-29	10	40	18.4687	31.5876	19.311	1.57021	6.687	1469760000
1259	2016-07-29	10	50	18.5054	31.5845	19.281	1.53724	6.741	1469760600
1260	2016-07-29	11	0	18.5151	31.5831	19.243	1.60928	6.768	1469761200
1261	2016-07-29	11	10	18.5622	31.582	19.244	1.50427	6.773	1469761800
1262	2016-07-29	11	20	18.7017	31.582	19.204	1.56532	6.794	1469762400
1263	2016-07-29	11	30	18.7578	31.5845	19.155	1.58486	6.79	1469763000
1264	2016-07-29	11	40	19.0078	31.5854	19.14	1.56777	6.769	1469763600
1265	2016-07-29	11	50	18.9905	31.5926	19.142	1.62515	6.748	1469764200
1266	2016-07-29	12	0	18.9634	31.5924	19.121	1.56044	6.739	1469764800
1267	2016-07-29	12	10	18.9189	31.5976	19.107	1.53724	6.753	1469765400
1268	2016-07-29	12	20	18.809	31.5983	19.117	1.54701	6.76	1469766000
1269	2016-07-29	12	30	18.8654	31.6017	19.133	1.50672	6.746	1469766600
1270	2016-07-29	12	40	18.672	31.605	19.15	1.4591	6.742	1469767200
1271	2016-07-29	12	50	18.5395	31.6022	19.175	1.48107	6.74	1469767800
1272	2016-07-29	13	0	18.5788	31.6015	19.224	1.46032	6.746	1469768400
1273	2016-07-29	13	10	18.6835	31.6035	19.257	1.49695	6.742	1469769000
1274	2016-07-29	13	20	18.8193	31.6056	19.262	1.70574	6.716	1469769600
1275	2016-07-29	13	30	18.9976	31.6052	19.304	1.55433	6.692	1469770200
1276	2016-07-29	13	40	19.1709	31.6031	19.328	1.90842	6.683	1469770800
1277	2016-07-29	13	50	19.187	31.602	19.365	1.48474	6.714	1469771400
1278	2016-07-29	14	0	19.4762	31.5929	19.404	1.46642	6.722	1469772000
1279	2016-07-29	14	10	19.4719	31.5985	19.431	1.56777	6.777	1469772600
1280	2016-07-29	14	20	19.3818	31.5958	19.463	1.52869	6.74	1469773200
1281	2016-07-29	14	30	19.4403	31.5962	19.511	2.08303	6.728	1469773800
1282	2016-07-29	14	40	19.627	31.588	19.565	1.89133	6.725	1469774400
1283	2016-07-29	14	50	19.6169	31.5914	19.617	1.78388	6.749	1469775000
1284	2016-07-29	15	0	19.5358	31.5907	19.707	1.57021	6.669	1469775600
1285	2016-07-29	15	10	19.5306	31.5997	19.764	1.97436	6.592	1469776200
1286	2016-07-29	15	20	19.4823	31.5993	19.808	1.63614	6.656	1469776800
1287	2016-07-29	15	30	19.4797	31.595	19.868	1.51893	6.51	1469777400
1288	2016-07-29	15	40	19.4077	31.5965	19.92	1.59951	6.471	1469778000
1289	2016-07-29	15	50	19.4349	31.5972	19.963	1.52015	6.575	1469778600
1290	2016-07-29	16	0	19.4433	31.5974	19.995	1.62027	6.588	1469779200
1291	2016-07-29	16	10	19.4722	31.5962	20.045	1.50305	6.552	1469779800
1292	2016-07-29	16	20	19.4707	31.5939	20.09	1.48962	6.477	1469780400
1293	2016-07-29	16	30	19.5099	31.5892	20.133	1.45055	6.471	1469781000
1294	2016-07-29	16	40	19.3535	31.6091	20.174	1.52137	6.455	1469781600
1295	2016-07-29	16	50	19.0699	31.5875	20.23	1.59096	6.622	1469782200
1296	2016-07-29	17	0	19.0788	31.5843	20.242	1.5812	6.688	1469782800
1297	2016-07-29	17	10	19.0915	31.5832	20.289	1.92063	6.666	1469783400
1298	2016-07-29	17	20	18.7994	31.5879	20.311	2.08059	6.768	1469784000
1299	2016-07-29	17	30	18.7891	31.5889	20.328	2.32234	6.774	1469784600
1300	2016-07-29	17	40	18.7516	31.5916	20.341	1.81074	6.765	1469785200
1301	2016-07-29	17	50	18.8595	31.5884	20.337	1.68864	6.763	1469785800
1302	2016-07-29	18	0	19.0222	31.5787	20.336	2.18803	6.761	1469786400
1303	2016-07-29	18	10	19.0658	31.579	20.323	1.9072	6.781	1469787000
1304	2016-07-29	18	20	19.0726	31.5796	20.315	1.93407	6.766	1469787600
1305	2016-07-29	18	30	19.1625	31.5839	20.297	1.94994	6.762	1469788200
1306	2016-07-29	18	40	19.249	31.5633	20.269	2.16972	6.766	1469788800
1307	2016-07-29	18	50	19.1565	31.5716	20.261	2.09768	6.827	1469789400
1308	2016-07-29	19	0	19.1472	31.5683	20.234	2.09524	6.829	1469790000
1309	2016-07-29	19	10	19.0965	31.5703	20.209	2.01954	6.821	1469790600
1310	2016-07-29	19	20	19.057	31.5667	20.183	1.98535	6.854	1469791200
1311	2016-07-29	19	30	19.191	31.5694	20.146	2.0989	6.84	1469791800
1312	2016-07-29	19	40	18.9775	31.5707	20.125	2.18315	6.885	1469792400
1313	2016-07-29	19	50	18.6818	31.5805	20.065	2.00244	6.906	1469793000
1314	2016-07-29	20	0	18.5004	31.5865	20.019	1.87424	6.887	1469793600
1315	2016-07-29	20	10	18.3111	31.5951	19.988	1.85104	6.865	1469794200
1316	2016-07-29	20	20	18.218	31.5958	19.94	2.37851	6.855	1469794800
1317	2016-07-29	20	30	18.1346	31.5979	19.887	2.28083	6.856	1469795400
1318	2016-07-29	20	40	18.0529	31.5986	19.836	2.14408	6.862	1469796000
1319	2016-07-29	20	50	18.0016	31.5998	19.786	2.03785	6.852	1469796600
1320	2016-07-29	21	0	17.985	31.5994	19.738	1.94139	6.839	1469797200
1321	2016-07-29	21	10	17.9677	31.5991	19.68	2.03419	6.847	1469797800
1322	2016-07-29	21	20	17.9363	31.599	19.631	2.11111	6.848	1469798400
1323	2016-07-29	21	30	17.9274	31.5981	19.594	2.03419	6.842	1469799000
1324	2016-07-29	21	40	17.8831	31.6027	19.552	2.00611	6.832	1469799600
1325	2016-07-29	21	50	17.8462	31.6034	19.522	2.18071	6.817	1469800200
1326	2016-07-29	22	0	17.7891	31.6022	19.478	2.2674	6.801	1469800800
1327	2016-07-29	22	10	17.7426	31.6011	19.44	2.28938	6.825	1469801400
1328	2016-07-29	22	20	17.7064	31.606	19.428	2.18193	6.818	1469802000
1329	2016-07-29	22	30	17.6939	31.605	19.393	2.10256	6.832	1469802600
1330	2016-07-29	22	40	17.6815	31.608	19.369	1.79365	6.803	1469803200
1331	2016-07-29	22	50	17.6451	31.6052	19.357	1.96459	6.811	1469803800
1332	2016-07-29	23	0	17.6328	31.6025	19.351	1.91331	6.843	1469804400
1333	2016-07-29	23	10	17.6299	31.6015	19.328	1.85714	6.847	1469805000
1334	2016-07-29	23	20	17.6082	31.5998	19.325	2.05861	6.834	1469805600
1335	2016-07-29	23	30	17.6186	31.6005	19.323	2.40904	6.836	1469806200
1336	2016-07-29	23	40	17.6363	31.6011	19.321	1.9475	6.829	1469806800
1337	2016-07-29	23	50	-1	-1	-1	2.03785	-1	1469807400
1338	2016-07-30	0	0	17.6714	31.6025	19.321	1.87302	6.81	1469808000
1339	2016-07-30	0	10	17.6913	31.6042	19.312	1.8547	6.802	1469808600
1340	2016-07-30	0	20	17.7015	31.6039	19.322	1.86813	6.788	1469809200
1341	2016-07-30	0	30	17.7091	31.6042	19.32	2.01221	6.808	1469809800
1342	2016-07-30	0	40	17.784	31.5997	19.34	1.77411	6.793	1469810400
1343	2016-07-30	0	50	17.8398	31.5978	19.354	2.05983	6.821	1469811000
1344	2016-07-30	1	0	17.86	31.5982	19.372	2.116	6.822	1469811600
1345	2016-07-30	1	10	17.8712	31.599	19.414	1.87668	6.823	1469812200
1346	2016-07-30	1	20	17.8862	31.599	19.432	1.96459	6.817	1469812800
1347	2016-07-30	1	30	17.896	31.5991	19.467	1.94017	6.798	1469813400
1348	2016-07-30	1	40	17.9737	31.5975	19.509	2.0989	6.793	1469814000
1349	2016-07-30	1	50	18.1258	31.5934	19.552	2.10012	6.808	1469814600
1350	2016-07-30	2	0	18.1844	31.5936	19.585	1.93651	6.812	1469815200
1351	2016-07-30	2	10	18.3083	31.5918	19.647	1.88156	6.823	1469815800
1352	2016-07-30	2	20	18.2338	31.5921	19.692	1.94872	6.825	1469816400
1353	2016-07-30	2	30	18.2222	31.5941	19.762	1.89499	6.812	1469817000
1354	2016-07-30	2	40	18.2063	31.5924	19.821	2.05128	6.807	1469817600
1355	2016-07-30	2	50	18.2314	31.5966	19.871	1.88767	6.803	1469818200
1356	2016-07-30	3	0	18.2775	31.5936	19.939	2.16606	6.795	1469818800
1357	2016-07-30	3	10	18.3168	31.5901	19.992	1.92674	6.803	1469819400
1358	2016-07-30	3	20	18.3467	31.5909	20.052	2.20391	6.788	1469820000
1359	2016-07-30	3	30	18.399	31.5891	20.113	1.86813	6.786	1469820600
1360	2016-07-30	3	40	18.3106	31.5873	20.174	2.10989	6.724	1469821200
1361	2016-07-30	3	50	18.1899	31.5884	20.227	2.29304	6.728	1469821800
1362	2016-07-30	4	0	18.1892	31.5941	20.296	2.13431	6.76	1469822400
1363	2016-07-30	4	10	18.0867	31.5992	20.355	1.89621	6.703	1469823000
1364	2016-07-30	4	20	18.0686	31.5954	20.409	2.04029	6.714	1469823600
1365	2016-07-30	4	30	18.0486	31.5947	20.476	2.05983	6.692	1469824200
1366	2016-07-30	4	40	18.0601	31.5954	20.516	2.10256	6.693	1469824800
1367	2016-07-30	4	50	18.0587	31.5934	20.566	2.05006	6.609	1469825400
1368	2016-07-30	5	0	18.0875	31.5954	20.607	1.60317	6.616	1469826000
1369	2016-07-30	5	10	18.1299	31.5889	20.655	1.60317	6.529	1469826600
1370	2016-07-30	5	20	18.1226	31.5916	20.686	1.55067	6.464	1469827200
1371	2016-07-30	5	30	18.1297	31.5926	20.721	1.50794	6.385	1469827800
1372	2016-07-30	5	40	18.1056	31.5923	20.763	1.4591	6.341	1469828400
1373	2016-07-30	5	50	18.0947	31.5953	20.778	1.55067	6.333	1469829000
1374	2016-07-30	6	0	18.0758	31.5964	20.792	1.65079	6.67	1469829600
1375	2016-07-30	6	10	18.0829	31.5973	20.809	1.66911	6.6	1469830200
1376	2016-07-30	6	20	17.9837	31.5957	20.799	1.96093	6.704	1469830800
1377	2016-07-30	6	30	17.9116	31.5957	20.8	1.77778	6.765	1469831400
1378	2016-07-30	6	40	17.8947	31.5913	20.775	1.78388	6.715	1469832000
1379	2016-07-30	6	50	17.8749	31.594	20.771	1.72772	6.747	1469832600
1380	2016-07-30	7	0	17.8856	31.5968	20.748	1.62149	6.741	1469833200
1381	2016-07-30	7	10	17.9113	31.5942	20.713	1.63614	6.674	1469833800
1382	2016-07-30	7	20	17.9271	31.5912	20.68	1.56044	6.651	1469834400
1383	2016-07-30	7	30	17.9415	31.5946	20.659	1.6337	6.622	1469835000
1384	2016-07-30	7	40	17.9657	31.5918	20.62	1.53602	6.649	1469835600
1385	2016-07-30	7	50	17.9974	31.5896	20.559	1.52259	6.592	1469836200
1386	2016-07-30	8	0	18.0812	31.5895	20.522	1.71917	6.739	1469836800
1387	2016-07-30	8	10	18.0271	31.5969	20.471	1.54823	6.696	1469837400
1388	2016-07-30	8	20	18.0559	31.5953	20.391	1.59707	6.523	1469838000
1389	2016-07-30	17	10	19.1692	31.5752	19.87	-1	-1	1469869800
1390	2016-07-30	17	20	19.1831	31.5825	19.919	1.59341	6.622	1469870400
1391	2016-07-30	17	30	19.2063	31.5692	19.962	1.54212	6.619	1469871000
1392	2016-07-30	17	40	19.2531	31.5772	20.013	1.52259	6.541	1469871600
1393	2016-07-30	17	50	19.3707	31.565	20.053	1.52137	6.582	1469872200
1394	2016-07-30	18	0	19.3583	31.5664	20.098	1.45421	6.503	1469872800
1395	2016-07-30	18	10	19.1294	31.579	20.149	1.64835	6.608	1469873400
1396	2016-07-30	18	20	18.7974	31.5767	20.19	2.05617	6.716	1469874000
1397	2016-07-30	18	30	18.7588	31.5784	20.23	1.76313	6.72	1469874600
1398	2016-07-30	18	40	18.7953	31.5784	20.249	1.68254	6.723	1469875200
1399	2016-07-30	18	50	18.8842	31.5752	20.26	1.50794	6.729	1469875800
1400	2016-07-30	19	0	18.8195	31.577	20.272	1.52503	6.737	1469876400
1401	2016-07-30	19	10	18.8398	31.5762	20.26	1.55556	6.735	1469877000
1402	2016-07-30	19	20	18.9923	31.5759	20.285	1.86447	6.74	1469877600
1403	2016-07-30	19	30	19.0326	31.5767	20.29	1.7265	6.729	1469878200
1404	2016-07-30	19	40	18.8983	31.5784	20.296	1.86325	6.712	1469878800
1405	2016-07-30	19	50	18.832	31.5754	20.307	1.80586	6.718	1469879400
1406	2016-07-30	20	0	18.7976	31.5781	20.275	1.77289	6.756	1469880000
1407	2016-07-30	20	10	18.8408	31.5724	20.257	1.68498	6.716	1469880600
1408	2016-07-30	20	20	18.9945	31.5772	20.241	1.99389	6.68	1469881200
1409	2016-07-30	20	30	19.093	31.5689	20.206	2.21856	6.672	1469881800
1410	2016-07-30	20	40	19.0832	31.5732	20.186	2.00977	6.672	1469882400
1411	2016-07-30	20	50	19.1279	31.5704	20.15	1.58486	6.625	1469883000
1412	2016-07-30	21	0	18.9303	31.5722	20.114	2.15263	6.702	1469883600
1413	2016-07-30	21	10	18.6803	31.5808	20.065	1.90842	6.794	1469884200
1414	2016-07-30	21	20	18.4766	31.5885	20.023	2.22955	6.811	1469884800
1415	2016-07-30	21	30	18.3547	31.595	19.988	2.19292	6.762	1469885400
1416	2016-07-30	21	40	18.3541	31.5933	19.939	2.03541	6.693	1469886000
1417	2016-07-30	21	50	18.5846	31.5862	19.91	2.07692	6.698	1469886600
1418	2016-07-30	22	0	18.6189	31.586	19.857	2.26374	6.72	1469887200
1419	2016-07-30	22	10	18.654	31.5858	19.821	1.95849	6.713	1469887800
1420	2016-07-30	22	20	18.7111	31.5844	19.764	2.24176	6.663	1469888400
1421	2016-07-30	22	30	18.5265	31.5871	19.724	2.11111	6.687	1469889000
1422	2016-07-30	22	40	18.2925	31.602	19.692	2.02198	6.697	1469889600
1423	2016-07-30	22	50	18.1787	31.6068	19.666	1.8022	6.681	1469890200
1424	2016-07-30	23	0	18.1206	31.6088	19.671	1.80098	6.656	1469890800
1425	2016-07-30	23	10	18.0815	31.6117	19.643	1.64469	6.643	1469891400
1426	2016-07-30	23	20	18.0487	31.6149	19.643	1.78266	6.628	1469892000
1427	2016-07-30	23	30	18.0472	31.6128	19.619	1.66056	6.577	1469892600
1428	2016-07-30	23	40	18.0371	31.6165	19.6	1.84737	6.496	1469893200
1429	2016-07-30	23	50	18.0175	31.6164	19.579	1.73748	6.546	1469893800
1430	2016-07-31	0	0	18.0068	31.6193	19.574	1.59219	6.525	1469894400
1431	2016-07-31	0	10	17.992	31.622	19.563	1.62393	6.541	1469895000
1432	2016-07-31	0	20	17.9833	31.6204	19.545	1.54701	6.542	1469895600
1433	2016-07-31	0	30	17.9695	31.6204	19.54	1.57998	6.486	1469896200
1434	2016-07-31	0	40	17.9696	31.6199	19.507	1.69597	6.532	1469896800
1435	2016-07-31	0	50	17.9683	31.6205	19.475	1.53724	6.558	1469897400
1436	2016-07-31	1	0	17.9746	31.6202	19.449	2.6337	6.557	1469898000
1437	2016-07-31	1	10	17.9905	31.6205	19.462	1.97436	6.55	1469898600
1438	2016-07-31	1	20	18.0083	31.6216	19.391	1.65934	6.542	1469899200
1439	2016-07-31	1	30	18.0507	31.6228	19.38	1.76801	6.535	1469899800
1440	2016-07-31	1	40	18.0463	31.6214	19.367	1.64957	6.528	1469900400
1441	2016-07-31	1	50	18.0526	31.6208	19.334	1.60928	6.521	1469901000
1442	2016-07-31	2	0	18.0707	31.6202	19.308	1.77534	6.525	1469901600
1443	2016-07-31	2	10	18.0878	31.6192	19.323	1.87179	6.539	1469902200
1444	2016-07-31	2	20	18.1354	31.6165	19.344	1.63492	6.535	1469902800
1445	2016-07-31	2	30	18.1479	31.6138	19.398	1.6801	6.563	1469903400
1446	2016-07-31	2	40	18.2026	31.6103	19.435	1.74237	6.57	1469904000
1447	2016-07-31	2	50	18.2169	31.6087	19.521	1.94872	6.602	1469904600
1448	2016-07-31	3	0	18.2035	31.6105	19.582	1.75336	6.594	1469905200
1449	2016-07-31	3	10	18.1921	31.6107	19.633	2.02808	6.595	1469905800
1450	2016-07-31	3	20	18.2091	31.6091	19.678	1.81319	6.602	1469906400
1451	2016-07-31	3	30	18.2284	31.6134	19.724	1.9475	6.607	1469907000
1452	2016-07-31	3	40	18.4021	31.6008	19.775	2.00122	6.635	1469907600
1453	2016-07-31	3	50	18.3711	31.6018	19.83	1.95971	6.654	1469908200
1454	2016-07-31	4	0	18.3319	31.61	19.864	2.05617	6.647	1469908800
1455	2016-07-31	4	10	18.2896	31.6058	19.898	2.00977	6.647	1469909400
1456	2016-07-31	4	20	18.3769	31.6037	19.955	2.09035	6.621	1469910000
1457	2016-07-31	4	30	18.5136	31.5972	20.003	1.94628	6.66	1469910600
1458	2016-07-31	4	40	18.5761	31.598	20.048	1.92918	6.67	1469911200
1459	2016-07-31	4	50	18.6893	31.59	20.122	1.89621	6.614	1469911800
1460	2016-07-31	5	0	18.7439	31.574	20.24	1.87668	6.621	1469912400
1461	2016-07-31	5	10	18.5652	31.6132	20.311	2.29426	6.517	1469913000
1462	2016-07-31	5	20	18.6692	31.5953	20.361	1.98413	6.508	1469913600
1463	2016-07-31	5	30	18.6852	31.5897	20.43	2.15995	6.456	1469914200
1464	2016-07-31	5	40	18.6814	31.5916	20.504	2.0232	6.445	1469914800
1465	2016-07-31	5	50	18.6322	31.5947	20.556	2.17949	6.556	1469915400
1466	2016-07-31	6	0	18.5408	31.5994	20.613	2.05617	6.559	1469916000
1467	2016-07-31	6	10	18.4173	31.6093	20.66	2.07692	6.532	1469916600
1468	2016-07-31	6	20	18.3789	31.6082	20.682	1.97558	6.505	1469917200
1469	2016-07-31	6	30	18.3928	31.6073	20.72	1.95116	6.45	1469917800
1470	2016-07-31	6	40	18.3989	31.6072	20.733	1.89377	6.424	1469918400
1471	2016-07-31	6	50	18.4046	31.6081	20.716	2.05495	6.339	1469919000
1472	2016-07-31	7	0	18.4428	31.6055	20.769	1.94628	6.375	1469919600
1473	2016-07-31	7	10	18.3961	31.6086	20.802	1.83761	6.421	1469920200
1474	2016-07-31	7	20	18.3872	31.6096	20.795	1.98168	6.457	1469920800
1475	2016-07-31	7	30	18.4596	31.6023	20.796	2.04274	6.454	1469921400
1476	2016-07-31	7	40	18.4964	31.6054	20.797	2.14896	6.469	1469922000
1477	2016-07-31	7	50	18.6702	31.5909	20.782	2.10867	6.45	1469922600
1478	2016-07-31	8	0	18.7821	31.5961	20.768	1.9536	6.44	1469923200
1479	2016-07-31	8	10	18.787	31.5938	20.769	1.81074	6.515	1469923800
1480	2016-07-31	8	20	18.8347	31.5821	20.759	1.90842	6.489	1469924400
1481	2016-07-31	8	30	18.8495	31.5898	20.715	1.92308	6.51	1469925000
1482	2016-07-31	8	40	18.8717	31.5957	20.691	1.99023	6.558	1469925600
1483	2016-07-31	8	50	18.7928	31.599	20.641	2.22344	6.542	1469926200
1484	2016-07-31	9	0	18.6495	31.6007	20.583	2.04274	6.559	1469926800
1485	2016-07-31	9	10	18.6372	31.6018	20.53	2.04518	6.584	1469927400
1486	2016-07-31	9	20	18.6443	31.6003	20.473	1.9475	6.472	1469928000
1487	2016-07-31	9	30	18.6466	31.5996	20.392	1.96825	6.448	1469928600
1488	2016-07-31	9	40	18.6581	31.5998	20.345	2.04884	6.391	1469929200
1489	2016-07-31	9	50	18.6595	31.5994	20.262	1.75214	6.281	1469929800
1490	2016-07-31	10	0	18.6589	31.5998	20.202	1.53968	6.363	1469930400
1491	2016-07-31	10	10	18.6546	31.5991	20.122	1.71062	6.243	1469931000
1492	2016-07-31	10	20	18.682	31.5986	20.054	1.86691	6.2	1469931600
1493	2016-07-31	10	30	18.6696	31.6006	19.995	1.90598	6.399	1469932200
1494	2016-07-31	10	40	18.7222	31.6042	19.914	1.8547	6.41	1469932800
1495	2016-07-31	10	50	18.8763	31.59	19.837	2.04274	6.374	1469933400
1496	2016-07-31	11	0	18.8794	31.5986	19.781	1.80342	6.238	1469934000
1497	2016-07-31	11	10	18.902	31.5988	19.717	1.87912	6.484	1469934600
1498	2016-07-31	11	20	18.9523	31.5848	19.638	1.69231	6.508	1469935200
1499	2016-07-31	11	30	18.9791	31.5903	19.561	2.116	6.506	1469935800
1500	2016-07-31	11	40	19.0297	31.589	19.514	1.60684	6.586	1469936400
1501	2016-07-31	11	50	19.1125	31.5869	19.442	1.82051	6.596	1469937000
1502	2016-07-31	12	0	19.2302	31.582	19.389	1.68742	6.612	1469937600
1503	2016-07-31	12	10	19.311	31.5787	19.342	2.08791	6.626	1469938200
1504	2016-07-31	12	20	19.08	31.5876	19.29	1.6801	6.431	1469938800
1505	2016-07-31	12	30	19.3666	31.57	19.239	1.75702	6.365	1469939400
1506	2016-07-31	12	40	19.1141	31.6222	19.181	1.92796	6.469	1469940000
1507	2016-07-31	12	50	19.4793	31.5513	19.146	2.11355	6.428	1469940600
1508	2016-07-31	13	0	19.2071	31.5975	19.1	1.76679	6.335	1469941200
1509	2016-07-31	13	10	19.2682	31.5769	19.062	1.49206	6.355	1469941800
1510	2016-07-31	13	20	19.1435	31.5952	19.04	1.39927	6.243	1469942400
1511	2016-07-31	13	30	19.6596	31.5656	19.01	1.21612	6.139	1469943000
1512	2016-07-31	13	40	19.4167	31.5738	18.988	1.48962	6.618	1469943600
1513	2016-07-31	13	50	19.3242	31.5759	18.978	1.337	6.607	1469944200
1514	2016-07-31	14	0	19.3636	31.5748	18.956	1.35653	6.623	1469944800
1515	2016-07-31	14	10	19.6079	31.5769	18.935	1.37729	6.651	1469945400
1516	2016-07-31	14	20	19.7677	31.5754	18.921	1.52381	6.72	1469946000
1517	2016-07-31	14	30	20.237	31.554	18.908	1.70208	6.721	1469946600
1518	2016-07-31	14	40	20.3074	31.5558	18.904	1.7265	6.751	1469947200
1519	2016-07-31	14	50	19.9983	31.5681	18.905	1.81563	6.668	1469947800
1520	2016-07-31	15	0	19.5974	31.5788	18.902	1.46398	6.593	1469948400
1521	2016-07-31	15	10	19.5197	31.5785	18.91	1.44811	6.548	1469949000
1522	2016-07-31	15	20	19.3434	31.5854	18.928	1.48107	6.544	1469949600
1523	2016-07-31	15	30	19.3493	31.5838	18.921	1.41636	6.544	1469950200
1524	2016-07-31	15	40	19.2794	31.5872	18.943	1.37973	6.535	1469950800
1525	2016-07-31	15	50	19.2576	31.5861	18.967	1.39438	6.53	1469951400
1526	2016-07-31	16	0	19.1918	31.5879	19.009	1.37485	6.519	1469952000
1527	2016-07-31	16	10	19.5903	31.582	19.048	1.40659	6.523	1469952600
1528	2016-07-31	16	20	19.6736	31.5958	19.097	1.53358	6.525	1469953200
1529	2016-07-31	16	30	19.9819	31.573	19.148	1.66545	6.544	1469953800
1530	2016-07-31	16	40	19.9792	31.5754	19.224	1.92796	6.563	1469954400
1531	2016-07-31	16	50	20.0438	31.5716	19.281	1.77289	6.593	1469955000
1532	2016-07-31	17	0	20.3203	31.5609	19.343	2.10623	6.644	1469955600
1533	2016-07-31	17	10	20.3396	31.5605	19.413	2.29182	6.698	1469956200
1534	2016-07-31	17	20	20.2423	31.5625	19.473	2.12576	6.703	1469956800
1535	2016-07-31	17	30	20.1394	31.5634	19.549	1.85226	6.695	1469957400
1536	2016-07-31	17	40	20.0116	31.5668	19.592	2.17827	6.678	1469958000
1537	2016-07-31	17	50	19.9035	31.5686	19.658	2.20757	6.657	1469958600
1538	2016-07-31	18	0	19.8693	31.57	19.751	2	6.627	1469959200
1539	2016-07-31	18	10	19.8472	31.5689	19.809	1.88156	6.615	1469959800
1540	2016-07-31	18	20	19.7897	31.5732	19.866	1.71917	6.592	1469960400
1541	2016-07-31	18	30	19.6566	31.578	19.937	1.55433	6.596	1469961000
1542	2016-07-31	18	40	19.627	31.5733	19.998	1.43101	6.544	1469961600
1543	2016-07-31	18	50	19.6363	31.5713	20.057	1.40049	6.539	1469962200
1544	2016-07-31	19	0	19.5926	31.5783	20.103	1.37607	6.503	1469962800
1545	2016-07-31	19	10	19.5953	31.5705	20.154	1.44567	6.556	1469963400
1546	2016-07-31	19	20	19.5019	31.574	20.188	1.33333	6.545	1469964000
1547	2016-07-31	19	30	19.3157	31.5777	20.219	1.38462	6.562	1469964600
1548	2016-07-31	19	40	19.1754	31.5805	20.261	1.30525	6.56	1469965200
1549	2016-07-31	19	50	19.1758	31.5846	20.296	1.32357	6.525	1469965800
1550	2016-07-31	20	0	19.2573	31.5824	20.313	1.39805	6.535	1469966400
1551	2016-07-31	20	10	19.243	31.584	20.335	1.31624	6.558	1469967000
1552	2016-07-31	20	20	19.2006	31.5839	20.358	1.32112	6.561	1469967600
1553	2016-07-31	20	30	19.342	31.5806	20.367	1.28449	6.568	1469968200
1554	2016-07-31	20	40	19.3229	31.5818	20.377	1.24298	6.557	1469968800
1555	2016-07-31	20	50	19.5343	31.5725	20.361	1.32967	6.544	1469969400
1556	2016-07-31	21	0	19.6095	31.5762	20.357	1.43346	6.606	1469970000
1557	2016-07-31	21	10	19.5771	31.574	20.35	1.72039	6.647	1469970600
1558	2016-07-31	21	20	19.6733	31.5721	20.327	1.6105	6.642	1469971200
1559	2016-07-31	21	30	19.5851	31.5751	20.309	1.52625	6.57	1469971800
1560	2016-07-31	21	40	19.514	31.5798	20.279	1.42125	6.552	1469972400
1561	2016-07-31	21	50	19.4713	31.5781	20.251	1.40293	6.501	1469973000
1562	2016-07-31	22	0	19.4449	31.5782	20.201	1.38217	6.484	1469973600
1563	2016-07-31	22	10	19.4381	31.5789	20.157	1.34554	6.479	1469974200
1564	2016-07-31	22	20	19.4308	31.579	20.111	1.41514	6.427	1469974800
1565	2016-07-31	22	30	19.3937	31.583	20.058	1.45421	6.442	1469975400
1566	2016-07-31	22	40	19.3684	31.5849	20.016	1.4127	6.483	1469976000
1567	2016-07-31	22	50	19.298	31.5875	19.953	1.47863	6.469	1469976600
1568	2016-07-31	23	0	18.9327	31.6212	19.914	1.442	6.494	1469977200
1569	2016-07-31	23	10	18.928	31.6156	19.86	1.39438	6.428	1469977800
1570	2016-07-31	23	20	19.166	31.6019	19.803	1.52259	6.394	1469978400
1571	2016-07-31	23	30	18.8108	31.6262	19.763	1.43223	6.438	1469979000
1572	2016-07-31	23	40	18.5826	31.6375	19.717	1.35531	6.385	1469979600
1573	2016-08-01	0	0	18.4325	31.6485	19.627	1.33822	6.323	1469980800
1574	2016-08-01	0	10	18.4085	31.6506	19.574	1.30891	6.312	1469981400
1575	2016-08-01	0	20	18.408	31.6514	19.535	1.37118	6.247	1469982000
1576	2016-08-01	0	30	18.4001	31.6519	19.495	1.31746	6.227	1469982600
1577	2016-08-01	0	40	18.3798	31.6527	19.46	1.28449	6.265	1469983200
1578	2016-08-01	0	50	18.3844	31.6518	19.424	1.32601	6.222	1469983800
1579	2016-08-01	1	0	18.3727	31.6521	19.413	1.32723	6.196	1469984400
1580	2016-08-01	1	10	18.3719	31.6522	19.39	1.28449	6.238	1469985000
1581	2016-08-01	1	20	18.374	31.6518	19.381	1.26862	6.269	1469985600
1582	2016-08-01	1	30	18.3776	31.6525	19.371	1.25763	6.268	1469986200
1583	2016-08-01	1	40	18.3807	31.6515	19.361	1.25031	6.265	1469986800
1584	2016-08-01	1	50	18.3829	31.6519	19.362	1.25275	6.257	1469987400
1585	2016-08-01	2	0	18.3867	31.6517	19.35	1.26618	6.264	1469988000
1586	2016-08-01	2	10	18.3922	31.6511	19.348	1.27228	6.275	1469988600
1587	2016-08-01	2	20	18.406	31.6504	19.348	1.26984	6.272	1469989200
1588	2016-08-01	2	30	18.4443	31.6468	19.334	1.37118	6.278	1469989800
1589	2016-08-01	2	40	18.5093	31.6429	19.35	1.30647	6.296	1469990400
1590	2016-08-01	2	50	18.5625	31.6402	19.357	1.29915	6.334	1469991000
1591	2016-08-01	3	0	18.6178	31.6368	19.369	1.34066	6.354	1469991600
1592	2016-08-01	3	10	18.6266	31.6372	19.376	1.43956	6.369	1469992200
1593	2016-08-01	3	20	18.6133	31.6372	19.393	1.3895	6.372	1469992800
1594	2016-08-01	3	30	18.6259	31.6372	19.425	1.40904	6.356	1469993400
1595	2016-08-01	3	40	18.6274	31.637	19.451	1.42247	6.348	1469994000
1596	2016-08-01	3	50	18.6854	31.6328	19.496	1.41148	6.354	1469994600
1597	2016-08-01	4	0	18.7108	31.6323	19.542	1.42735	6.382	1469995200
1598	2016-08-01	4	10	18.7447	31.6307	19.592	1.44933	6.392	1469995800
1599	2016-08-01	4	20	18.7674	31.6303	19.625	1.4591	6.385	1469996400
1600	2016-08-01	4	30	18.8655	31.6254	19.678	1.47375	6.389	1469997000
1601	2016-08-01	4	40	18.9502	31.6207	19.721	1.49084	6.42	1469997600
1602	2016-08-01	4	50	19.0116	31.6178	19.783	1.47253	6.424	1469998200
1603	2016-08-01	5	0	19.1477	31.6106	19.852	1.59219	6.438	1469998800
1604	2016-08-01	5	10	19.2739	31.6037	19.914	1.58242	6.472	1469999400
1605	2016-08-01	5	20	19.4349	31.5985	19.977	1.67766	6.509	1470000000
1606	2016-08-01	5	30	19.5623	31.5872	20.044	1.55189	6.551	1470000600
1607	2016-08-01	5	40	19.5583	31.5871	20.076	1.57631	6.562	1470001200
1608	2016-08-01	5	50	19.5486	31.5884	20.158	1.62393	6.556	1470001800
1609	2016-08-01	6	0	19.5831	31.5874	20.208	1.65324	6.534	1470002400
1610	2016-08-01	6	10	19.537	31.5903	20.261	1.59463	6.534	1470003000
1611	2016-08-01	6	20	19.5301	31.5907	20.336	1.70208	6.524	1470003600
1612	2016-08-01	6	30	19.5482	31.5909	20.394	1.74115	6.501	1470004200
1613	2016-08-01	6	40	19.5433	31.5911	20.439	1.73871	6.49	1470004800
1614	2016-08-01	6	50	19.403	31.6073	20.51	1.56532	6.391	1470005400
1615	2016-08-01	7	0	19.1126	31.5955	20.558	1.53724	6.365	1470006000
1616	2016-08-01	7	10	18.9294	31.6253	20.611	1.40537	6.262	1470006600
1617	2016-08-01	7	20	18.8645	31.629	20.658	1.42247	6.259	1470007200
1618	2016-08-01	7	30	18.905	31.6198	20.695	1.45421	6.248	1470007800
1619	2016-08-01	7	40	18.8955	31.6258	20.732	1.48718	6.232	1470008400
1620	2016-08-01	7	50	18.9373	31.621	20.753	1.34921	6.174	1470009000
1621	2016-08-01	8	0	18.9915	31.62	20.794	1.43468	6.172	1470009600
1622	2016-08-01	8	10	18.9914	31.6252	20.818	1.39072	6.187	1470010200
1623	2016-08-01	8	20	19.1014	31.6201	20.839	1.34676	6.149	1470010800
1624	2016-08-01	8	30	19.1108	31.6333	20.829	1.38584	6.223	1470011400
1625	2016-08-01	8	40	19.3225	31.6086	20.831	1.38339	6.166	1470012000
1626	2016-08-01	8	50	19.1971	31.6061	20.807	1.29304	6.341	1470012600
1627	2016-08-01	9	0	19.3328	31.598	20.776	1.34432	6.352	1470013200
1628	2016-08-01	9	10	19.4694	31.5953	20.753	1.39194	6.372	1470013800
1629	2016-08-01	9	20	19.5552	31.5911	20.727	1.40904	6.417	1470014400
1630	2016-08-01	9	30	19.6808	31.5903	20.698	1.41636	6.419	1470015000
1631	2016-08-01	9	40	19.7376	31.5847	20.652	1.41514	6.458	1470015600
1632	2016-08-01	9	50	19.6666	31.5895	20.607	1.35165	6.294	1470016200
1633	2016-08-01	10	0	19.8101	31.5565	20.554	1.36752	6.288	1470016800
1634	2016-08-01	10	10	19.6129	31.6026	20.493	1.36874	6.069	1470017400
1635	2016-08-01	10	20	19.7638	31.5813	20.446	1.23443	6.082	1470018000
1636	2016-08-01	10	30	19.6922	31.579	20.403	1.26007	5.956	1470018600
1637	2016-08-01	10	40	20.0422	31.5549	20.328	1.21368	5.926	1470019200
1638	2016-08-01	10	50	19.9514	31.5842	20.272	1.2735	5.9	1470019800
1639	2016-08-01	11	0	19.8379	31.5897	20.194	1.34921	5.918	1470020400
1640	2016-08-01	11	10	19.8322	31.5846	20.122	1.39438	6.057	1470021000
1641	2016-08-01	11	20	-1	-1	-1	1.36874	6.09	1470021600
1642	2016-08-01	11	30	-1	-1	-1	1.44444	-1	1470022200
1643	2016-08-01	11	40	-1	-1	-1	1.4359	-1	1470022800
1644	2016-08-01	11	50	-1	-1	-1	1.42979	-1	1470023400
1645	2016-08-01	12	0	-1	-1	-1	1.61783	-1	1470024000
1646	2016-08-01	12	10	-1	-1	-1	1.45421	-1	1470024600
1647	2016-08-01	12	20	-1	-1	-1	1.44933	-1	1470025200
1648	2016-08-01	12	30	-1	-1	-1	1.4359	-1	1470025800
1649	2016-08-01	12	40	-1	-1	-1	1.3956	-1	1470026400
1650	2016-08-01	12	50	-1	-1	-1	1.35653	-1	1470027000
1651	2016-08-01	13	0	-1	-1	-1	1.45177	-1	1470027600
1652	2016-08-01	13	10	-1	-1	-1	1.38217	-1	1470028200
1653	2016-08-01	13	20	-1	-1	-1	1.38828	-1	1470028800
1654	2016-08-01	13	30	-1	-1	-1	1.35043	-1	1470029400
1655	2016-08-01	13	40	-1	-1	-1	1.33333	-1	1470030000
1656	2016-08-01	13	50	-1	-1	-1	1.32357	-1	1470030600
1657	2016-08-01	14	0	-1	-1	-1	1.30647	-1	1470031200
1658	2016-08-01	14	10	-1	-1	-1	1.30403	-1	1470031800
1659	2016-08-01	14	20	-1	-1	-1	1.34188	-1	1470032400
1660	2016-08-01	14	30	-1	-1	-1	1.35409	-1	1470033000
1661	2016-08-01	14	40	-1	-1	-1	1.37973	-1	1470033600
1662	2016-08-01	14	50	-1	-1	-1	1.39805	-1	1470034200
1663	2016-08-01	15	0	-1	-1	-1	1.49573	-1	1470034800
1664	2016-08-01	15	10	-1	-1	-1	1.60928	-1	1470035400
1665	2016-08-01	15	20	-1	-1	-1	1.59951	-1	1470036000
1666	2016-08-01	15	30	-1	-1	-1	1.50672	-1	1470036600
1667	2016-08-01	15	40	-1	-1	-1	1.36996	-1	1470037200
1668	2016-08-01	15	50	-1	-1	-1	1.4188	-1	1470037800
1669	2016-08-01	16	0	-1	-1	-1	1.7558	-1	1470038400
1670	2016-08-01	16	10	-1	-1	-1	1.5812	-1	1470039000
1671	2016-08-01	16	20	-1	-1	-1	1.70818	-1	1470039600
1672	2016-08-01	16	30	-1	-1	-1	1.48596	-1	1470040200
1673	2016-08-01	16	40	-1	-1	-1	1.59585	-1	1470040800
1674	2016-08-01	16	50	-1	-1	-1	1.52991	-1	1470041400
1675	2016-08-01	17	0	-1	-1	-1	1.52137	-1	1470042000
1676	2016-08-01	17	10	-1	-1	-1	1.50183	-1	1470042600
1677	2016-08-01	17	20	-1	-1	-1	1.663	-1	1470043200
1678	2016-08-01	17	30	-1	-1	-1	2.25275	-1	1470043800
1679	2016-08-01	17	40	-1	-1	-1	1.86813	-1	1470044400
1680	2016-08-01	17	50	-1	-1	-1	1.95971	-1	1470045000
1681	2016-08-01	18	0	-1	-1	-1	2.13065	-1	1470045600
1682	2016-08-01	18	10	-1	-1	-1	2.16972	-1	1470046200
1683	2016-08-01	18	20	-1	-1	-1	2.06716	-1	1470046800
1684	2016-08-01	18	30	-1	-1	-1	2.11233	-1	1470047400
1685	2016-08-01	18	40	-1	-1	-1	1.96093	-1	1470048000
1686	2016-08-01	18	50	-1	-1	-1	2.04518	-1	1470048600
1687	2016-08-01	19	0	-1	-1	-1	2.10134	-1	1470049200
1688	2016-08-01	19	10	-1	-1	-1	1.87179	-1	1470049800
1689	2016-08-01	19	20	-1	-1	-1	1.49695	-1	1470050400
1690	2016-08-01	19	30	-1	-1	-1	1.48352	-1	1470051000
1691	2016-08-01	19	40	-1	-1	-1	1.442	-1	1470051600
1692	2016-08-01	19	50	20.1217	31.5623	20.138	1.50916	-1	1470052200
1693	2016-08-01	20	0	20.0912	31.5628	20.194	1.41758	6.437	1470052800
1694	2016-08-01	20	10	20.0228	31.5634	20.258	1.38828	6.374	1470053400
1695	2016-08-01	20	20	20.0069	31.5769	20.289	1.38828	6.364	1470054000
1696	2016-08-01	20	30	20.1119	31.5652	20.345	2.04029	6.457	1470054600
1697	2016-08-01	20	40	20.0611	31.5665	20.352	1.48107	6.462	1470055200
1698	2016-08-01	20	50	20.0938	31.5655	20.394	1.5177	6.479	1470055800
1699	2016-08-01	21	0	20.1605	31.5649	20.4	1.73016	6.444	1470056400
1700	2016-08-01	21	10	20.2823	31.5584	20.444	2.0757	6.486	1470057000
1701	2016-08-01	21	20	20.3162	31.559	20.443	1.98046	6.514	1470057600
1702	2016-08-01	21	30	19.9672	31.5701	20.447	1.59829	6.49	1470058200
1703	2016-08-01	21	40	19.776	31.58	20.425	1.42125	6.429	1470058800
1704	2016-08-01	21	50	19.9231	31.5703	20.412	1.49084	6.408	1470059400
1705	2016-08-01	22	0	19.9225	31.5745	20.385	1.77411	6.471	1470060000
1706	2016-08-01	22	10	19.8875	31.5764	20.364	1.63858	6.449	1470060600
1707	2016-08-01	22	20	19.7756	31.5845	20.347	1.56044	6.424	1470061200
1708	2016-08-01	22	30	19.7566	31.5813	20.309	1.54212	6.409	1470061800
1709	2016-08-01	22	40	19.9385	31.5651	20.282	1.65446	6.396	1470062400
1710	2016-08-01	22	50	20.047	31.5753	20.236	1.5348	6.385	1470063000
1711	2016-08-01	23	0	19.4587	31.5959	20.193	1.68132	6.442	1470063600
1712	2016-08-01	23	10	19.3084	31.6091	20.176	1.72161	6.375	1470064200
1713	2016-08-01	23	20	19.3365	31.604	20.12	1.57998	6.347	1470064800
1714	2016-08-01	23	30	19.5354	31.5901	20.062	1.55922	6.298	1470065400
1715	2016-08-01	23	40	19.4272	31.6011	20	1.82906	6.329	1470066000
1716	2016-08-01	23	50	19.1462	31.6145	19.927	-1	6.346	1470066600
1717	2016-08-02	0	0	18.978	31.6219	19.874	1.65812	6.31	1470067200
1718	2016-08-02	0	10	18.9023	31.626	19.809	1.56288	6.287	1470067800
1719	2016-08-02	0	20	18.8024	31.6308	19.75	1.50061	6.27	1470068400
1720	2016-08-02	0	30	18.7377	31.6344	19.692	1.59951	6.257	1470069000
1721	2016-08-02	0	40	18.678	31.6367	19.643	1.49084	6.253	1470069600
1722	2016-08-02	0	50	18.6413	31.6387	19.602	1.58364	6.237	1470070200
1723	2016-08-02	1	0	18.6224	31.6391	19.563	1.48107	6.233	1470070800
1724	2016-08-02	1	10	18.6064	31.6402	19.519	1.55922	6.214	1470071400
1725	2016-08-02	1	20	18.5976	31.6405	19.466	1.49573	6.184	1470072000
1726	2016-08-02	1	30	18.5898	31.6406	19.438	1.57509	6.176	1470072600
1727	2016-08-02	1	40	18.5861	31.6401	19.422	1.50916	6.165	1470073200
1728	2016-08-02	1	50	18.5823	31.6427	19.391	1.51404	6.165	1470073800
1729	2016-08-02	2	0	18.5771	31.6409	19.375	1.47985	6.177	1470074400
1730	2016-08-02	2	10	18.5761	31.6411	19.358	1.50916	6.193	1470075000
1731	2016-08-02	2	20	18.5793	31.6413	19.356	1.42002	6.203	1470075600
1732	2016-08-02	2	30	18.5838	31.6407	19.324	1.45788	6.188	1470076200
1733	2016-08-02	2	40	18.6086	31.6397	19.325	1.42125	6.189	1470076800
1734	2016-08-02	2	50	18.6129	31.6396	19.317	1.39927	6.188	1470077400
1735	2016-08-02	3	0	18.6254	31.6389	19.313	1.42247	6.183	1470078000
1736	2016-08-02	3	10	18.6412	31.6381	19.308	1.44444	6.184	1470078600
1737	2016-08-02	3	20	18.648	31.6379	19.304	1.45788	6.19	1470079200
1738	2016-08-02	3	30	18.6961	31.6356	19.31	1.47375	6.199	1470079800
1739	2016-08-02	3	40	18.7078	31.6347	19.316	1.47863	6.208	1470080400
1740	2016-08-02	3	50	18.7732	31.6322	19.29	1.47497	6.222	1470081000
1741	2016-08-02	4	0	18.8015	31.6305	19.323	1.5812	6.252	1470081600
1742	2016-08-02	4	10	18.9124	31.6247	19.322	1.50183	6.256	1470082200
1743	2016-08-02	4	20	18.9086	31.6256	19.326	1.44322	6.281	1470082800
1744	2016-08-02	4	30	18.873	31.6274	19.355	1.50183	6.277	1470083400
1745	2016-08-02	4	40	18.8617	31.628	19.393	1.49206	6.266	1470084000
1746	2016-08-02	4	50	18.9794	31.6201	19.441	1.47497	6.263	1470084600
1747	2016-08-02	5	0	19.2767	31.6081	19.476	1.61416	6.324	1470085200
1748	2016-08-02	5	10	19.2776	31.6084	19.514	1.60562	6.338	1470085800
1749	2016-08-02	5	20	19.319	31.6059	19.582	1.63492	6.332	1470086400
1750	2016-08-02	5	30	19.3641	31.6045	19.627	1.67888	6.326	1470087000
1751	2016-08-02	5	40	19.4322	31.601	19.697	1.70696	6.319	1470087600
1752	2016-08-02	5	50	19.5554	31.5971	19.76	1.83394	6.334	1470088200
1753	2016-08-02	6	0	19.452	31.6015	19.825	1.79121	6.32	1470088800
1754	2016-08-02	6	10	19.7136	31.589	19.896	1.63004	6.333	1470089400
1755	2016-08-02	6	20	19.8779	31.5816	19.947	2.21856	6.383	1470090000
1756	2016-08-02	6	30	19.8451	31.5838	20.014	1.92063	6.41	1470090600
1757	2016-08-02	6	40	19.915	31.581	20.096	1.84371	6.406	1470091200
1758	2016-08-02	6	50	20.1137	31.5698	20.174	1.76679	6.431	1470091800
1759	2016-08-02	7	0	20.1449	31.5677	20.223	2.00733	6.461	1470092400
1760	2016-08-02	7	10	19.5169	31.6048	20.295	1.64713	6.368	1470093000
1761	2016-08-02	7	20	19.2184	31.6277	20.342	1.60684	6.277	1470093600
1762	2016-08-02	7	30	19.1684	31.6112	20.401	1.49328	6.218	1470094200
1763	2016-08-02	7	40	19.0961	31.619	20.466	1.52747	6.17	1470094800
1764	2016-08-02	7	50	19.0823	31.6168	20.525	1.49451	6.159	1470095400
1765	2016-08-02	8	0	19.025	31.6195	20.6	1.41026	6.14	1470096000
1766	2016-08-02	8	10	19.0092	31.6201	20.656	1.43101	6.114	1470096600
1767	2016-08-02	8	20	19.0015	31.6222	20.716	1.53358	6.072	1470097200
1768	2016-08-02	8	30	19.0118	31.6189	20.772	1.44933	5.992	1470097800
1769	2016-08-02	8	40	19.0118	31.6237	20.788	1.39194	5.929	1470098400
1770	2016-08-02	8	50	19.0176	31.621	20.82	1.37118	5.866	1470099000
1771	2016-08-02	9	0	19.0473	31.6209	20.84	1.46154	5.755	1470099600
1772	2016-08-02	9	10	19.1156	31.6127	20.848	1.3138	5.945	1470100200
1773	2016-08-02	9	20	19.2375	31.6108	20.858	1.35409	6.05	1470100800
1774	2016-08-02	9	30	19.2848	31.5998	20.858	1.3138	6.064	1470101400
1775	2016-08-02	9	40	19.2524	31.6173	20.854	1.26252	5.98	1470102000
1776	2016-08-02	9	50	19.4109	31.6005	20.833	1.20635	5.952	1470102600
1777	2016-08-02	10	0	19.3636	31.604	20.806	1.37607	6.037	1470103200
1778	2016-08-02	10	10	19.219	31.6112	20.776	1.45299	6.141	1470103800
1779	2016-08-02	10	20	19.1881	31.6107	20.737	1.44933	6.057	1470104400
1780	2016-08-02	10	30	19.1827	31.6119	20.705	1.37363	6.145	1470105000
1781	2016-08-02	10	40	19.1827	31.6114	20.655	1.337	5.978	1470105600
1782	2016-08-02	10	50	19.289	31.6088	20.606	1.34676	6.193	1470106200
1783	2016-08-02	11	0	19.2066	31.6062	20.548	1.40537	6.185	1470106800
1784	2016-08-02	11	10	19.1573	31.6141	20.477	1.39683	6.163	1470107400
1785	2016-08-02	11	20	19.1894	31.619	20.41	1.42735	6.064	1470108000
1786	2016-08-02	11	30	19.1836	31.6104	20.356	1.39805	6.097	1470108600
1787	2016-08-02	11	40	19.1858	31.6125	20.273	1.32234	6.006	1470109200
1788	2016-08-02	11	50	19.2058	31.6107	20.202	1.27717	6.022	1470109800
1789	2016-08-02	12	0	19.2096	31.6103	20.126	1.45055	5.938	1470110400
1790	2016-08-02	12	10	19.2434	31.6031	20.046	1.24298	5.904	1470111000
1791	2016-08-02	12	20	19.2313	31.618	19.975	1.19048	5.88	1470111600
1792	2016-08-02	12	30	19.2484	31.6101	19.887	1.2381	5.831	1470112200
1793	2016-08-02	12	40	19.3028	31.6173	19.81	1.2381	5.911	1470112800
1794	2016-08-02	12	50	19.2634	31.633	19.733	1.22589	5.808	1470113400
1795	2016-08-02	13	0	19.3365	31.6041	19.641	1.23932	5.966	1470114000
1796	2016-08-02	13	10	19.4555	31.5963	19.562	1.16361	5.788	1470114600
1797	2016-08-02	13	20	19.884	31.5737	19.481	1.30403	5.666	1470115200
1798	2016-08-02	13	30	19.8475	31.5795	19.416	1.32234	5.84	1470115800
1799	2016-08-02	13	40	19.5925	31.5898	19.331	1.35531	5.979	1470116400
1800	2016-08-02	13	50	19.7508	31.5824	19.266	1.40293	6.217	1470117000
1801	2016-08-02	14	0	19.7022	31.5966	19.193	1.40904	6.283	1470117600
1802	2016-08-02	14	10	19.7173	31.5848	19.15	1.46764	6.267	1470118200
1803	2016-08-02	14	20	19.717	31.5849	19.088	1.46642	6.262	1470118800
1804	2016-08-02	14	30	19.7068	31.5857	19.051	1.43223	6.272	1470119400
1805	2016-08-02	14	40	19.7151	31.5828	19.014	1.47863	6.274	1470120000
1806	2016-08-02	14	50	19.7813	31.5822	18.96	1.47619	6.289	1470120600
1807	2016-08-02	15	0	19.8653	31.5779	18.931	1.47009	6.322	1470121200
1808	2016-08-02	15	10	19.9537	31.5739	18.893	1.47009	6.352	1470121800
1809	2016-08-02	15	20	19.8651	31.5788	18.859	1.44811	6.359	1470122400
1810	2016-08-02	15	30	19.8346	31.5806	18.836	1.4127	6.33	1470123000
1811	2016-08-02	15	40	19.8784	31.5791	18.803	1.42735	6.36	1470123600
1812	2016-08-02	15	50	19.8775	31.5781	18.775	1.3956	6.348	1470124200
1813	2016-08-02	16	0	20.0313	31.5675	18.755	1.41636	6.371	1470124800
1814	2016-08-02	16	10	19.8661	31.5796	18.737	1.4188	6.371	1470125400
1815	2016-08-02	16	20	19.8582	31.5793	18.727	1.3956	6.34	1470126000
1816	2016-08-02	16	30	20.0144	31.5722	18.723	1.4652	6.348	1470126600
1817	2016-08-02	16	40	20.0486	31.5719	18.727	1.49328	6.355	1470127200
1818	2016-08-02	16	50	19.9615	31.5748	18.752	1.49695	6.336	1470127800
1819	2016-08-02	17	0	19.9669	31.5751	18.769	1.46398	6.293	1470128400
1820	2016-08-02	17	10	20.1522	31.5681	18.793	1.73382	6.281	1470129000
1821	2016-08-02	17	20	20.2038	31.5653	18.821	1.5873	6.29	1470129600
1822	2016-08-02	17	30	20.211	31.5656	18.839	1.97192	6.307	1470130200
1823	2016-08-02	17	40	20.1127	31.5694	18.879	1.73626	6.29	1470130800
1824	2016-08-02	17	50	20.0651	31.5712	18.934	1.49695	6.266	1470131400
1825	2016-08-02	18	0	20.2172	31.5656	19	1.65079	6.28	1470132000
1826	2016-08-02	18	10	20.3813	31.5575	19.065	1.83516	6.338	1470132600
1827	2016-08-02	18	20	20.3742	31.5569	19.126	1.9536	6.396	1470133200
1828	2016-08-02	18	30	20.46	31.5545	19.186	1.91331	6.348	1470133800
1829	2016-08-02	18	40	20.5132	31.5511	19.255	1.89744	6.419	1470134400
1830	2016-08-02	18	50	20.5534	31.5498	19.323	1.92308	6.429	1470135000
1831	2016-08-02	19	0	20.6611	31.5436	19.398	2.01465	6.454	1470135600
1832	2016-08-02	19	10	20.5672	31.5478	19.472	1.89866	6.354	1470136200
1833	2016-08-02	19	20	20.5607	31.5597	19.563	2.04029	6.262	1470136800
1834	2016-08-02	19	30	20.5935	31.545	19.646	1.92674	6.307	1470137400
1835	2016-08-02	19	40	20.5373	31.5535	19.72	2.08669	6.233	1470138000
1836	2016-08-02	19	50	20.5077	31.5508	19.792	2.2381	6.15	1470138600
1837	2016-08-02	20	0	20.368	31.558	19.857	1.84371	6.415	1470139200
1838	2016-08-02	20	10	20.307	31.5581	19.925	1.94261	6.366	1470139800
1839	2016-08-02	20	20	20.2134	31.5635	19.996	1.8547	6.372	1470140400
1840	2016-08-02	20	30	20.2152	31.5634	20.064	2.23565	6.33	1470141000
1841	2016-08-02	20	40	20.1606	31.5678	20.142	1.78632	6.272	1470141600
1842	2016-08-02	20	50	20.1414	31.567	20.178	1.83028	6.279	1470142200
1843	2016-08-02	21	0	20.1411	31.5669	20.235	1.71795	6.231	1470142800
1844	2016-08-02	21	10	20.195	31.5666	20.29	2.03419	6.331	1470143400
1845	2016-08-02	21	20	20.0363	31.5709	20.323	1.54823	6.346	1470144000
1846	2016-08-02	21	30	19.8746	31.5761	20.37	1.57875	6.305	1470144600
1847	2016-08-02	21	40	19.8781	31.5778	20.41	1.65324	6.285	1470145200
1848	2016-08-02	21	50	19.8978	31.5767	20.435	1.66178	6.299	1470145800
1849	2016-08-02	22	0	19.9398	31.5758	20.46	1.55678	6.284	1470146400
1850	2016-08-02	22	10	20.0877	31.5744	20.476	1.9475	6.325	1470147000
1851	2016-08-02	22	20	20.1722	31.5663	20.468	2.02198	6.355	1470147600
1852	2016-08-02	22	30	20.2486	31.5629	20.477	2.11844	6.333	1470148200
1853	2016-08-02	22	40	20.3597	31.5466	20.458	1.82906	6.386	1470148800
1854	2016-08-02	22	50	20.6226	31.5485	20.429	2.23321	6.457	1470149400
1855	2016-08-02	23	0	20.1839	31.5673	20.41	2.23687	6.544	1470150000
1856	2016-08-02	23	10	20.0541	31.575	20.386	2.10745	6.434	1470150600
1857	2016-08-02	23	20	20.1579	31.5731	20.353	1.9475	6.399	1470151200
1858	2016-08-02	23	30	20.0797	31.5838	20.322	2.17216	6.412	1470151800
1859	2016-08-02	23	40	20.1093	31.5705	20.267	1.99756	6.392	1470152400
1860	2016-08-03	0	0	20.1954	31.5667	20.186	1.91209	6.286	1470153600
1861	2016-08-03	0	10	20.1552	31.5689	20.143	2.17827	6.289	1470154200
1862	2016-08-03	0	20	19.5499	31.5937	20.061	2.00488	6.299	1470154800
1863	2016-08-03	0	30	19.2526	31.6051	19.989	1.89377	6.291	1470155400
1864	2016-08-03	0	40	19.187	31.6086	19.929	1.84005	6.258	1470156000
1865	2016-08-03	0	50	19.2223	31.6096	19.856	1.84005	6.226	1470156600
1866	2016-08-03	1	0	19.1991	31.6144	19.792	1.80342	6.21	1470157200
1867	2016-08-03	1	10	19.0751	31.6179	19.742	1.65201	6.23	1470157800
1868	2016-08-03	1	20	19.0237	31.6204	19.695	1.7619	6.205	1470158400
1869	2016-08-03	1	30	18.9651	31.6228	19.636	3.68498	6.204	1470159000
1870	2016-08-03	1	40	18.9486	31.6166	19.572	2.73748	6.194	1470159600
1871	2016-08-03	1	50	18.8983	31.6269	19.504	3.04518	6.17	1470160200
1872	2016-08-03	2	0	18.8767	31.626	19.468	3.41148	6.168	1470160800
1873	2016-08-03	2	10	18.8726	31.6274	19.442	3.70696	6.142	1470161400
1874	2016-08-03	2	20	18.8685	31.6288	19.375	3.69109	6.063	1470162000
1875	2016-08-03	2	30	18.8499	31.6286	19.37	3.88523	6.113	1470162600
1876	2016-08-03	2	40	18.847	31.6261	19.338	3.9304	6.075	1470163200
1877	2016-08-03	2	50	18.8398	31.6273	19.334	3.78388	6.138	1470163800
1878	2016-08-03	3	0	18.8383	31.6272	19.289	3.58852	6.146	1470164400
1879	2016-08-03	3	10	18.8437	31.6267	19.264	3.45788	6.162	1470165000
1880	2016-08-03	3	20	18.8494	31.6262	19.27	3.62027	6.154	1470165600
1881	2016-08-03	3	30	18.8587	31.6255	19.269	3.25763	6.157	1470166200
1882	2016-08-03	3	40	18.8577	31.6262	19.253	3.74237	6.158	1470166800
1883	2016-08-03	3	50	18.8659	31.6259	19.245	2.86325	6.149	1470167400
1884	2016-08-03	4	0	18.881	31.6254	19.243	2.58364	6.152	1470168000
1885	2016-08-03	4	10	18.9126	31.6234	19.241	2.27595	6.156	1470168600
1886	2016-08-03	4	20	18.9558	31.6225	19.241	2.30281	6.165	1470169200
1887	2016-08-03	4	30	18.9806	31.621	19.25	2.07204	6.179	1470169800
1888	2016-08-03	4	40	19.0153	31.6202	19.269	1.98291	6.184	1470170400
1889	2016-08-03	4	50	19.0365	31.6192	19.285	1.91575	6.192	1470171000
1890	2016-08-03	5	0	19.0362	31.6186	19.288	1.95604	6.194	1470171600
1891	2016-08-03	5	10	19.0426	31.6185	19.325	1.98046	6.191	1470172200
1892	2016-08-03	5	20	19.0348	31.6186	19.342	1.87057	6.192	1470172800
1893	2016-08-03	5	30	19.0737	31.6166	19.375	2.37363	6.206	1470173400
1894	2016-08-03	5	40	19.1845	31.6127	19.415	2.04518	6.219	1470174000
1895	2016-08-03	5	50	19.2422	31.6094	19.481	1.93284	6.232	1470174600
1896	2016-08-03	6	0	19.3611	31.6045	19.54	2.39316	6.238	1470175200
1897	2016-08-03	6	10	19.5148	31.5974	19.574	2.15873	6.256	1470175800
1898	2016-08-03	6	20	19.582	31.5951	19.638	2.04029	6.29	1470176400
1899	2016-08-03	6	30	19.6459	31.5903	19.711	1.86813	6.264	1470177000
1900	2016-08-03	6	40	19.7904	31.5878	19.772	1.8486	6.29	1470177600
1901	2016-08-03	6	50	19.6748	31.5886	19.822	1.87668	6.289	1470178200
1902	2016-08-03	7	0	19.7995	31.5869	19.906	1.95971	6.282	1470178800
1903	2016-08-03	7	10	19.8625	31.5832	19.97	1.87546	6.296	1470179400
1904	2016-08-03	7	20	19.8878	31.5849	20.041	1.86203	6.305	1470180000
1905	2016-08-03	7	30	19.8801	31.5835	20.108	1.8779	6.302	1470180600
1906	2016-08-03	7	40	19.8217	31.5846	20.185	2.21856	6.26	1470181200
1907	2016-08-03	7	50	19.8904	31.5831	20.252	2.02808	6.269	1470181800
1908	2016-08-03	8	0	19.9726	31.5808	20.309	1.94628	6.245	1470182400
1909	2016-08-03	8	10	19.9633	31.5795	20.367	2.71917	6.205	1470183000
1910	2016-08-03	8	20	19.717	31.5773	20.435	2.26862	6.167	1470183600
1911	2016-08-03	8	30	19.5217	31.6037	20.497	2.15018	6.176	1470184200
1912	2016-08-03	8	40	19.4473	31.6003	20.563	2.21856	6.172	1470184800
1913	2016-08-03	8	50	19.4152	31.6016	20.606	2.04151	6.126	1470185400
1914	2016-08-03	9	0	19.4418	31.5985	20.663	1.89499	6.061	1470186000
1915	2016-08-03	9	10	19.4342	31.6092	20.74	2.2149	6.045	1470186600
1916	2016-08-03	9	20	19.4855	31.6007	20.779	2.1978	6.037	1470187200
1917	2016-08-03	9	30	19.5382	31.5954	20.838	1.89011	6.024	1470187800
1918	2016-08-03	9	40	19.5167	31.5957	20.87	1.90598	6.077	1470188400
1919	2016-08-03	9	50	19.5024	31.5984	20.875	2.35043	6.055	1470189000
1920	2016-08-03	10	0	19.5194	31.5947	20.889	1.94261	6.03	1470189600
1921	2016-08-03	10	10	19.5266	31.5985	20.872	2.25885	6.036	1470190200
1922	2016-08-03	10	20	19.5661	31.5931	20.877	2.20879	6.047	1470190800
1923	2016-08-03	10	30	19.5946	31.5895	20.865	1.98168	6.046	1470191400
1924	2016-08-03	10	40	19.6787	31.5831	20.85	1.663	6.038	1470192000
1925	2016-08-03	10	50	19.6194	31.5909	20.84	2.31258	6.188	1470192600
1926	2016-08-03	11	0	19.4966	31.5984	20.81	2.23199	6.183	1470193200
1927	2016-08-03	11	10	19.4439	31.6001	20.773	1.78755	6.096	1470193800
1928	2016-08-03	11	20	19.4198	31.6001	20.738	1.59951	6.1	1470194400
1929	2016-08-03	11	30	19.4221	31.6016	20.674	1.65201	6.068	1470195000
1930	2016-08-03	11	40	19.4318	31.6003	20.63	1.97802	6.059	1470195600
1931	2016-08-03	11	50	19.44	31.5996	20.569	1.76435	6.025	1470196200
1932	2016-08-03	12	0	19.5099	31.5939	20.497	1.63614	6.043	1470196800
1933	2016-08-03	12	10	19.6399	31.5899	20.416	1.7326	6.058	1470197400
1934	2016-08-03	12	20	19.6168	31.5915	20.347	1.71917	6.08	1470198000
1935	2016-08-03	12	30	19.5597	31.5978	20.254	2.00244	6.151	1470198600
1936	2016-08-03	12	40	19.5691	31.5943	20.167	1.97924	6.063	1470199200
1937	2016-08-03	12	50	19.5713	31.5919	20.072	1.79243	5.956	1470199800
1938	2016-08-03	13	0	19.5667	31.5948	20.034	1.58242	5.975	1470200400
1939	2016-08-03	13	10	19.6235	31.5905	19.969	1.68132	6.075	1470201000
1940	2016-08-03	13	20	19.609	31.5914	19.874	1.64469	6.034	1470201600
1941	2016-08-03	13	30	19.6236	31.5914	19.794	2.17094	6.078	1470202200
1942	2016-08-03	13	40	19.6538	31.5903	19.688	2.25275	6.176	1470202800
1943	2016-08-03	13	50	19.6135	31.592	19.6	1.97192	6.204	1470203400
1944	2016-08-03	14	0	19.6271	31.5906	19.53	2.38339	6.173	1470204000
1945	2016-08-03	14	10	19.6197	31.5913	19.455	2.22466	6.144	1470204600
1946	2016-08-03	14	20	19.6198	31.5951	19.359	2.26007	6.174	1470205200
1947	2016-08-03	14	30	19.6266	31.5907	19.314	2.14286	6.107	1470205800
1948	2016-08-03	14	40	19.636	31.5906	19.233	2.3956	6.186	1470206400
1949	2016-08-03	14	50	19.6483	31.59	19.185	1.92918	6.196	1470207000
1950	2016-08-03	15	0	19.658	31.5882	19.133	2.35409	6.201	1470207600
1951	2016-08-03	15	10	19.6922	31.5875	19.071	1.8547	6.197	1470208200
1952	2016-08-03	15	20	19.7431	31.5863	19.006	2.17094	6.225	1470208800
1953	2016-08-03	15	30	19.8125	31.583	18.972	2.38462	6.249	1470209400
1954	2016-08-03	15	40	19.8756	31.5787	18.941	2.0757	6.279	1470210000
1955	2016-08-03	15	50	20.0422	31.5747	18.895	1.9304	6.317	1470210600
1956	2016-08-03	16	0	20.1116	31.5713	18.856	1.84737	6.345	1470211200
1957	2016-08-03	16	10	20.1442	31.5701	18.841	1.88889	6.357	1470211800
1958	2016-08-03	16	20	20.0429	31.5739	18.798	2.12088	6.337	1470212400
1959	2016-08-03	16	30	20.0199	31.5776	18.758	2.04029	6.3	1470213000
1960	2016-08-03	16	40	20.0556	31.5737	18.734	2.22344	6.333	1470213600
1961	2016-08-03	16	50	20.0326	31.5752	18.733	2.05372	6.327	1470214200
1962	2016-08-03	17	0	20.034	31.5736	18.748	1.97924	6.3	1470214800
1963	2016-08-03	17	10	20.0085	31.5742	18.743	1.87546	6.279	1470215400
1964	2016-08-03	17	20	20.1364	31.5689	18.736	1.96093	6.278	1470216000
1965	2016-08-03	17	30	20.2503	31.5642	18.749	2.08303	6.287	1470216600
1966	2016-08-03	17	40	20.0556	31.5713	18.76	2.21001	6.275	1470217200
1967	2016-08-03	17	50	20.0497	31.5729	18.748	2.21368	6.239	1470217800
1968	2016-08-03	18	0	20.5218	31.5569	18.772	2.61783	6.311	1470218400
1969	2016-08-03	18	10	20.5718	31.5573	18.818	3.22833	6.373	1470219000
1970	2016-08-03	18	20	20.5217	31.5549	18.851	2.91819	6.357	1470219600
1971	2016-08-03	18	30	20.4307	31.5576	18.893	2.88645	6.312	1470220200
1972	2016-08-03	18	40	20.3911	31.5596	18.965	2.81441	6.287	1470220800
1973	2016-08-03	18	50	20.3865	31.5594	19.04	2.8315	6.284	1470221400
1974	2016-08-03	19	0	20.4987	31.5525	19.089	2.73748	6.3	1470222000
1975	2016-08-03	19	10	20.5741	31.5511	19.168	2.99389	6.384	1470222600
1976	2016-08-03	19	20	20.6114	31.5494	19.246	2.68742	6.421	1470223200
1977	2016-08-03	19	30	20.6116	31.5493	19.314	2.9768	6.438	1470223800
1978	2016-08-03	19	40	20.6156	31.5498	19.372	2.85226	6.421	1470224400
1979	2016-08-03	19	50	20.688	31.546	19.446	2.8547	6.441	1470225000
1980	2016-08-03	20	0	20.7617	31.5438	19.538	2.86325	6.45	1470225600
1981	2016-08-03	20	10	20.8089	31.5456	19.649	3.2149	6.471	1470226200
1982	2016-08-03	20	20	20.7305	31.5432	19.724	3.05861	6.312	1470226800
1983	2016-08-03	20	30	20.7405	31.5839	19.788	2.77045	6.265	1470227400
1984	2016-08-03	20	40	20.7437	31.5451	19.851	3.40415	6.231	1470228000
1985	2016-08-03	20	50	20.6089	31.5548	19.926	3.17338	6.332	1470228600
1986	2016-08-03	21	0	20.576	31.5523	20.001	2.78022	6.321	1470229200
1987	2016-08-03	21	10	20.5683	31.5506	20.062	2.7558	6.29	1470229800
1988	2016-08-03	21	20	20.5851	31.5497	20.155	2.81807	6.287	1470230400
1989	2016-08-03	21	30	20.592	31.5497	20.214	2.74237	6.287	1470231000
1990	2016-08-03	21	40	20.5482	31.5538	20.309	2.5348	6.317	1470231600
1991	2016-08-03	21	50	20.5921	31.5565	20.344	2.7033	6.359	1470232200
1992	2016-08-03	22	0	20.7103	31.5528	20.377	3.18803	6.542	1470232800
1993	2016-08-03	22	10	20.4151	31.5583	20.414	2.48352	6.398	1470233400
1994	2016-08-03	22	20	20.3588	31.5598	20.455	2.21856	6.363	1470234000
1995	2016-08-03	22	30	20.4763	31.5568	20.522	2.47619	6.309	1470234600
1996	2016-08-03	22	40	20.3892	31.56	20.558	2.38462	6.345	1470235200
1997	2016-08-03	22	50	20.3623	31.5606	20.558	2.5409	6.332	1470235800
1998	2016-08-03	23	0	20.7675	31.551	20.573	2.46154	6.362	1470236400
1999	2016-08-03	23	10	20.6053	31.5561	20.56	3.06105	6.443	1470237000
[truncated: 167,687 more rows]
