# Supplementary material for: A novel dissolved oxygen prediction model based on enhanced semi-naive Bayes for ocean ranches in northeast China
Source: PeerJ Comput Sci. 2021 Jun 11;7:e591. doi: 10.7717/peerj-cs.591 (PMC8205303; doi:10.7717/peerj-cs.591)
Supplement: Supplemental Information 2 — The water quality data includes a total of 19 marine ranches in the Bohai and Yellow Seas in northeastern China. [file peerj-cs-07-591-s002.zip › dataset1/renjiataizui_20160101_20200701.csv]

ID	Date	Hour	Minute	temp	salt	deep	yls_con	rjy_con	Timestamp	note
1	2016-03-03	0	10	-1	30.5193	-1	-1	-1	1456935000
2	2016-03-03	0	20	-1	30.5201	-1	-1	-1	1456935600
3	2016-03-03	0	30	-1	30.5199	-1	-1	-1	1456936200
4	2016-03-03	0	40	-1	30.5212	-1	-1	-1	1456936800
5	2016-03-03	0	50	-1	30.5222	-1	-1	-1	1456937400
6	2016-03-03	1	0	-1	30.5231	-1	-1	-1	1456938000
7	2016-03-03	1	10	-1	30.5239	-1	-1	-1	1456938600
8	2016-03-03	1	20	-1	30.523	-1	-1	-1	1456939200
9	2016-03-03	1	30	-1	30.5215	-1	-1	-1	1456939800
10	2016-03-03	1	40	-1	30.5348	-1	-1	-1	1456940400
11	2016-03-03	1	50	-1	30.5207	-1	-1	-1	1456941000
12	2016-03-03	2	0	-1	30.5209	-1	-1	-1	1456941600
13	2016-03-03	2	10	-1	30.5256	-1	-1	-1	1456942200
14	2016-03-03	2	20	-1	30.5229	-1	-1	-1	1456942800
15	2016-03-03	2	30	-1	30.5192	-1	-1	-1	1456943400
16	2016-03-03	2	40	-1	30.517	-1	-1	-1	1456944000
17	2016-03-03	2	50	-1	30.5178	-1	-1	-1	1456944600
18	2016-03-03	3	0	-1	30.5201	-1	-1	-1	1456945200
19	2016-03-03	3	10	-1	30.5182	-1	-1	-1	1456945800
20	2016-03-03	3	20	-1	30.5144	-1	-1	-1	1456946400
21	2016-03-03	3	30	-1	30.5231	-1	-1	-1	1456947000
22	2016-03-03	3	40	-1	30.5293	-1	-1	-1	1456947600
23	2016-03-03	3	50	-1	30.5226	-1	-1	-1	1456948200
24	2016-03-03	4	0	-1	30.5207	-1	-1	-1	1456948800
25	2016-03-03	4	10	-1	30.5182	-1	-1	-1	1456949400
26	2016-03-03	4	20	-1	30.5085	-1	-1	-1	1456950000
27	2016-03-03	4	30	-1	30.5445	-1	-1	-1	1456950600
28	2016-03-03	4	40	-1	30.5193	-1	-1	-1	1456951200
29	2016-03-03	4	50	-1	30.4985	-1	-1	-1	1456951800
30	2016-03-03	5	0	-1	30.5384	-1	-1	-1	1456952400
31	2016-03-03	5	10	-1	30.519	-1	-1	-1	1456953000
32	2016-03-03	5	20	-1	30.4991	-1	-1	-1	1456953600
33	2016-03-03	5	30	-1	30.515	-1	-1	-1	1456954200
34	2016-03-03	5	40	-1	30.4687	-1	-1	-1	1456954800
35	2016-03-03	5	50	-1	30.5291	-1	-1	-1	1456955400
36	2016-03-03	6	0	-1	30.5322	-1	-1	-1	1456956000
37	2016-03-03	6	10	-1	30.5228	-1	-1	-1	1456956600
38	2016-03-03	6	20	-1	30.5169	-1	-1	-1	1456957200
39	2016-03-03	6	30	-1	30.5167	-1	-1	-1	1456957800
40	2016-03-03	6	40	-1	30.5158	-1	-1	-1	1456958400
41	2016-03-03	6	50	-1	30.5121	-1	-1	-1	1456959000
42	2016-03-03	7	0	-1	30.5173	-1	-1	-1	1456959600
43	2016-03-03	7	10	-1	30.5177	-1	-1	-1	1456960200
44	2016-03-03	7	20	-1	30.5178	-1	-1	-1	1456960800
45	2016-03-03	7	30	-1	30.516	-1	-1	-1	1456961400
46	2016-03-03	7	40	-1	30.5148	-1	-1	-1	1456962000
47	2016-03-03	7	50	-1	30.5176	-1	-1	-1	1456962600
48	2016-03-03	8	0	-1	30.5184	-1	-1	-1	1456963200
49	2016-03-03	8	10	-1	30.5198	-1	-1	-1	1456963800
50	2016-03-03	8	20	-1	30.5097	-1	-1	-1	1456964400
51	2016-03-03	8	30	-1	30.514	-1	-1	-1	1456965000
52	2016-03-03	8	40	-1	30.5243	-1	-1	-1	1456965600
53	2016-03-03	8	50	-1	30.5301	-1	-1	-1	1456966200
54	2016-03-03	9	0	-1	30.5256	-1	-1	-1	1456966800
55	2016-03-03	9	10	-1	30.5239	-1	-1	-1	1456967400
56	2016-03-03	9	20	-1	30.5238	-1	-1	-1	1456968000
57	2016-03-03	9	30	-1	30.5223	-1	-1	-1	1456968600
58	2016-03-03	9	40	-1	30.5206	-1	-1	-1	1456969200
59	2016-03-03	9	50	-1	30.5197	-1	-1	-1	1456969800
60	2016-03-03	10	0	-1	30.5189	-1	-1	-1	1456970400
61	2016-03-03	10	10	-1	30.5181	-1	-1	-1	1456971000
62	2016-03-03	10	20	-1	30.5187	-1	-1	-1	1456971600
63	2016-03-03	10	30	-1	30.5182	-1	-1	-1	1456972200
64	2016-03-03	10	40	-1	30.5166	-1	-1	-1	1456972800
65	2016-03-03	10	50	-1	30.5174	-1	-1	-1	1456973400
66	2016-03-03	11	0	-1	30.5178	-1	-1	-1	1456974000
67	2016-03-03	11	10	-1	30.5168	-1	-1	-1	1456974600
68	2016-03-03	11	20	-1	30.5175	-1	-1	-1	1456975200
69	2016-03-03	11	30	-1	30.5174	-1	-1	-1	1456975800
70	2016-03-03	11	40	-1	30.5178	-1	-1	-1	1456976400
71	2016-03-03	11	50	-1	30.5176	-1	-1	-1	1456977000
72	2016-03-03	12	0	-1	30.5171	-1	-1	-1	1456977600
73	2016-03-03	12	10	-1	30.516	-1	-1	-1	1456978200
74	2016-03-03	12	20	-1	30.5159	-1	-1	-1	1456978800
75	2016-03-03	12	30	-1	30.5162	-1	-1	-1	1456979400
76	2016-03-03	12	40	-1	30.5161	-1	-1	-1	1456980000
77	2016-03-03	12	50	-1	30.5145	-1	-1	-1	1456980600
78	2016-03-03	13	0	-1	30.516	-1	-1	-1	1456981200
79	2016-03-03	13	10	-1	30.5165	-1	-1	-1	1456981800
80	2016-03-03	13	20	-1	30.517	-1	-1	-1	1456982400
81	2016-03-03	13	30	-1	30.5169	-1	-1	-1	1456983000
82	2016-03-03	13	40	-1	30.5169	-1	-1	-1	1456983600
83	2016-03-03	13	50	-1	30.5173	-1	-1	-1	1456984200
84	2016-03-03	14	0	-1	30.5169	-1	-1	-1	1456984800
85	2016-03-03	14	10	-1	30.5176	-1	-1	-1	1456985400
86	2016-03-03	14	20	-1	30.5167	-1	-1	-1	1456986000
87	2016-03-03	14	30	-1	30.517	-1	-1	-1	1456986600
88	2016-03-03	14	40	-1	30.5172	-1	-1	-1	1456987200
89	2016-03-03	14	50	-1	30.5153	-1	-1	-1	1456987800
90	2016-03-03	15	0	-1	30.5153	-1	-1	-1	1456988400
91	2016-03-03	15	10	-1	30.5145	-1	-1	-1	1456989000
92	2016-03-03	15	20	-1	30.5151	-1	-1	-1	1456989600
93	2016-03-03	15	30	-1	30.514	-1	-1	-1	1456990200
94	2016-03-03	15	40	-1	30.5129	-1	-1	-1	1456990800
95	2016-03-03	15	50	-1	30.5142	-1	-1	-1	1456991400
96	2016-03-03	16	0	-1	30.5137	-1	-1	-1	1456992000
97	2016-03-03	16	10	-1	30.514	-1	-1	-1	1456992600
98	2016-03-03	16	20	-1	30.5149	-1	-1	-1	1456993200
99	2016-03-03	16	30	-1	30.5123	-1	-1	-1	1456993800
100	2016-03-03	16	40	-1	30.5127	-1	-1	-1	1456994400
101	2016-03-03	16	50	-1	30.5112	-1	-1	-1	1456995000
102	2016-03-03	17	0	-1	30.5184	-1	-1	-1	1456995600
103	2016-03-03	17	10	-1	30.5088	-1	-1	-1	1456996200
104	2016-03-03	17	20	-1	30.5048	-1	-1	-1	1456996800
105	2016-03-03	17	30	-1	30.5182	-1	-1	-1	1456997400
106	2016-03-03	17	40	-1	30.5088	-1	-1	-1	1456998000
107	2016-03-03	17	50	-1	30.5071	-1	-1	-1	1456998600
108	2016-03-03	18	0	-1	30.51	-1	-1	-1	1456999200
109	2016-03-03	18	10	-1	30.5034	-1	-1	-1	1456999800
110	2016-03-03	18	20	-1	30.5245	-1	-1	-1	1457000400
111	2016-03-03	18	30	-1	30.5322	-1	-1	-1	1457001000
112	2016-03-03	18	40	-1	30.527	-1	-1	-1	1457001600
113	2016-03-03	18	50	-1	30.5221	-1	-1	-1	1457002200
114	2016-03-03	19	0	-1	30.5213	-1	-1	-1	1457002800
115	2016-03-03	19	10	-1	30.5227	-1	-1	-1	1457003400
116	2016-03-03	19	20	-1	30.5205	-1	-1	-1	1457004000
117	2016-03-03	19	30	-1	30.5156	-1	-1	-1	1457004600
118	2016-03-03	19	40	-1	30.5166	-1	-1	-1	1457005200
119	2016-03-03	19	50	-1	30.5163	-1	-1	-1	1457005800
120	2016-03-03	20	0	-1	30.5093	-1	-1	-1	1457006400
121	2016-03-03	20	10	-1	30.502	-1	-1	-1	1457007000
122	2016-03-03	20	20	-1	30.5213	-1	-1	-1	1457007600
123	2016-03-03	20	30	-1	30.5176	-1	-1	-1	1457008200
124	2016-03-03	20	40	-1	30.519	-1	-1	-1	1457008800
125	2016-03-03	20	50	-1	30.5281	-1	-1	-1	1457009400
126	2016-03-03	21	0	-1	30.5237	-1	-1	-1	1457010000
127	2016-03-03	21	10	-1	30.5263	-1	-1	-1	1457010600
128	2016-03-03	21	20	-1	30.519	-1	-1	-1	1457011200
129	2016-03-03	21	30	-1	30.5178	-1	-1	-1	1457011800
130	2016-03-03	21	40	-1	30.5142	-1	-1	-1	1457012400
131	2016-03-03	21	50	-1	30.5157	-1	-1	-1	1457013000
132	2016-03-03	22	0	-1	30.5184	-1	-1	-1	1457013600
133	2016-03-03	22	10	-1	30.5161	-1	-1	-1	1457014200
134	2016-03-03	22	20	-1	30.5161	-1	-1	-1	1457014800
135	2016-03-03	22	30	-1	30.5143	-1	-1	-1	1457015400
136	2016-03-03	22	40	-1	30.5135	-1	-1	-1	1457016000
137	2016-03-03	22	50	-1	30.514	-1	-1	-1	1457016600
138	2016-03-03	23	0	-1	30.5127	-1	-1	-1	1457017200
139	2016-03-03	23	10	-1	30.5177	-1	-1	-1	1457017800
140	2016-03-03	23	20	-1	30.5173	-1	-1	-1	1457018400
141	2016-03-03	23	30	-1	30.5168	-1	-1	-1	1457019000
142	2016-03-03	23	40	-1	30.5169	-1	-1	-1	1457019600
143	2016-03-03	23	50	-1	30.5175	-1	-1	-1	1457020200
144	2016-09-08	10	0	26.0428	31.3165	12.439	-1	-1	1473300000
145	2016-09-08	10	10	26.0417	31.3175	12.414	4.76569	6.183	1473300600
146	2016-09-08	10	20	26.0396	31.317	12.403	4.33077	6.162	1473301200
147	2016-09-08	10	30	26.0397	31.3169	12.315	4.08425	6.15	1473301800
148	2016-09-08	10	40	26.0414	31.3167	12.264	4.26435	6.144	1473302400
149	2016-09-08	10	50	26.0414	31.3169	12.229	3.89133	6.144	1473303000
150	2016-09-08	11	0	26.041	31.317	12.099	3.80098	6.135	1473303600
151	2016-09-08	11	10	26.0407	31.3168	12.041	3.88645	6.138	1473304200
152	2016-09-08	11	20	26.0404	31.3169	11.987	3.79121	6.139	1473304800
153	2016-09-08	11	30	26.0421	31.3166	11.875	3.99634	6.139	1473305400
154	2016-09-08	11	40	26.0389	31.3163	11.832	3.70208	6.121	1473306000
155	2016-09-08	11	50	26.0353	31.3172	11.675	3.60684	6.122	1473306600
156	2016-09-08	12	0	26.0349	31.3171	11.567	3.59585	6.133	1473307200
157	2016-09-08	12	10	26.0349	31.317	11.475	3.78632	6.136	1473307800
158	2016-09-08	12	20	26.036	31.3166	11.4	4.20269	6.142	1473308400
159	2016-09-08	12	30	26.0383	31.3169	11.299	-1	6.136	1473309000
160	2016-09-08	12	40	26.0427	31.3172	11.221	3.87302	6.139	1473309600
161	2016-09-08	12	50	26.0432	31.3178	11.09	3.80586	6.133	1473310200
162	2016-09-08	13	0	26.0372	31.3183	10.99	3.9304	6.124	1473310800
163	2016-09-08	13	10	26.031	31.319	10.892	4.00855	6.145	1473311400
164	2016-09-08	13	20	26.0225	31.3196	10.756	4.69341	6.162	1473312000
165	2016-09-08	13	30	26.0219	31.3196	10.686	4.84811	6.182	1473312600
166	2016-09-08	13	40	26.0223	31.3195	10.56	4.63126	6.209	1473313200
167	2016-09-08	13	50	26.0212	31.3204	10.487	5.26007	6.214	1473313800
168	2016-09-08	14	0	26.0208	31.3208	10.354	5.99243	6.207	1473314400
169	2016-09-08	14	10	26.0195	31.321	10.31	5.00122	6.206	1473315000
170	2016-09-08	14	20	26.0203	31.3221	10.223	8.47277	6.204	1473315600
171	2016-09-08	14	30	26.02	31.3228	10.168	7.43248	6.192	1473316200
172	2016-09-08	14	40	26.0206	31.3237	10.117	8.7315	6.205	1473316800
173	2016-09-08	14	50	26.0228	31.3244	10.005	16.4303	6.225	1473317400
174	2016-09-08	15	0	26.0246	31.3256	9.962	18.7877	6.244	1473318000
175	2016-09-08	15	10	26.0252	31.326	9.883	17.4458	6.246	1473318600
176	2016-09-08	15	20	26.0307	31.3261	9.851	19.1669	6.259	1473319200
177	2016-09-08	15	30	26.0446	31.3259	9.843	19.5175	6.283	1473319800
178	2016-09-08	15	40	26.0594	31.3264	9.84	19.5357	6.317	1473320400
179	2016-09-08	15	50	26.0766	31.3266	9.805	19.5844	6.333	1473321000
180	2016-09-08	16	0	26.0817	31.3269	9.824	19.612	6.35	1473321600
181	2016-09-08	16	10	26.0842	31.3264	9.765	19.4348	6.319	1473322200
182	2016-09-08	16	20	26.0929	31.3269	9.807	19.6729	6.273	1473322800
183	2016-09-08	16	30	26.1094	31.327	9.84	19.2305	6.269	1473323400
184	2016-09-08	16	40	26.1409	31.3277	9.902	19.3309	6.353	1473324000
185	2016-09-08	16	50	26.0911	31.3267	9.93	19.3911	6.264	1473324600
186	2016-09-08	17	0	26.0961	31.3273	9.982	19.2758	6.296	1473325200
187	2016-09-08	17	10	26.1391	31.3278	10.055	19.4214	6.454	1473325800
188	2016-09-08	17	20	26.1278	31.3268	10.145	19.0409	6.363	1473326400
189	2016-09-08	17	30	26.145	31.3278	10.237	19.6894	6.435	1473327000
190	2016-09-08	17	40	26.1739	31.3293	10.274	19.5321	6.503	1473327600
191	2016-09-08	17	50	26.2085	31.3295	10.387	19.7011	6.606	1473328200
192	2016-09-08	18	0	26.2126	31.3289	10.531	19.6237	6.586	1473328800
193	2016-09-08	18	10	26.2084	31.3297	10.608	19.6708	6.576	1473329400
194	2016-09-08	18	20	26.2591	31.3323	10.743	19.4836	6.687	1473330000
195	2016-09-08	18	30	26.2774	31.3318	10.88	19.5234	6.739	1473330600
196	2016-09-08	18	40	26.2932	31.3323	10.987	19.8028	6.769	1473331200
197	2016-09-08	18	50	26.2849	31.3325	11.097	19.614	6.761	1473331800
198	2016-09-08	19	0	26.2652	31.3312	11.225	19.7189	6.713	1473332400
199	2016-09-08	19	10	26.2567	31.3309	11.396	19.6759	6.675	1473333000
200	2016-09-08	19	20	26.2427	31.3309	11.473	19.6349	6.658	1473333600
201	2016-09-08	19	30	26.2495	31.3298	11.607	19.5995	6.639	1473334200
202	2016-09-08	19	40	26.2541	31.3302	11.709	19.5713	6.628	1473334800
203	2016-09-08	19	50	26.263	31.3294	11.805	19.5359	6.631	1473335400
204	2016-09-08	20	0	26.2625	31.3278	11.89	19.5454	6.626	1473336000
205	2016-09-08	20	10	26.2634	31.3278	11.98	19.5206	6.628	1473336600
206	2016-09-08	20	20	26.2602	31.3273	12.035	19.4966	6.617	1473337200
207	2016-09-08	20	30	26.2511	31.3257	12.105	18.4653	6.58	1473337800
208	2016-09-08	20	40	26.2464	31.3251	12.165	17.4387	6.556	1473338400
209	2016-09-08	20	50	26.2481	31.3246	12.219	15.2841	6.538	1473339000
210	2016-09-08	21	0	26.2526	31.3241	12.246	16.686	6.52	1473339600
211	2016-09-08	21	10	26.2628	31.3255	12.283	13.6465	6.539	1473340200
212	2016-09-08	21	20	26.2731	31.3254	12.344	14.3769	6.55	1473340800
213	2016-09-08	21	30	26.2826	31.3254	12.378	17.0734	6.56	1473341400
214	2016-09-08	21	40	26.2848	31.325	12.409	15.4115	6.52	1473342000
215	2016-09-08	21	50	26.1671	31.3266	12.455	8.05079	6.369	1473342600
216	2016-09-08	22	0	26.12	31.3268	12.461	5.17314	6.326	1473343200
217	2016-09-08	22	10	26.1201	31.3266	12.455	4.79365	6.282	1473343800
218	2016-09-08	22	20	26.1289	31.3261	12.481	5.89731	6.294	1473344400
219	2016-09-08	22	30	26.1327	31.3261	12.442	5.0254	6.271	1473345000
220	2016-09-08	22	40	26.1371	31.3254	12.422	6.18376	6.272	1473345600
221	2016-09-08	22	50	26.1399	31.326	12.401	7.5221	6.232	1473346200
222	2016-09-08	23	0	26.146	31.3259	12.388	6.8022	6.19	1473346800
223	2016-09-08	23	10	26.1426	31.3257	12.311	7.48486	6.187	1473347400
224	2016-09-08	23	20	26.1415	31.325	12.273	5.76361	6.172	1473348000
225	2016-09-08	23	30	26.1354	31.3257	12.189	5.94896	6.198	1473348600
226	2016-09-08	23	40	26.1227	31.3261	12.162	5.42161	6.257	1473349200
227	2016-09-08	23	50	26.1229	31.3264	12.097	5.37253	6.241	1473349800
228	2016-09-09	0	0	26.1169	31.3266	11.997	5.09292	6.24	1473350400
229	2016-09-09	0	10	26.1183	31.3266	11.921	4.75336	6.224	1473351000
230	2016-09-09	0	20	26.116	31.3269	11.813	6.5464	6.195	1473351600
231	2016-09-09	0	50	26.1358	31.3257	11.518	6.49243	6.207	1473353400
232	2016-09-09	1	0	-1	-1	-1	6.21392	-1	1473354000
233	2016-09-09	1	10	26.201	31.3249	11.302	6.85897	6.409	1473354600
234	2016-09-09	1	50	26.1854	31.3273	10.994	11.3017	6.444	1473357000
235	2016-09-09	2	10	26.1924	31.3295	10.827	15.0535	6.458	1473358200
236	2016-09-09	2	20	26.1862	31.3299	10.733	16.7687	6.467	1473358800
237	2016-09-09	2	30	26.1822	31.3301	10.678	18.7658	6.468	1473359400
238	2016-09-09	2	40	26.1624	31.3322	10.59	17.7982	6.466	1473360000
239	2016-09-09	2	50	26.168	31.3317	10.461	19.1313	6.467	1473360600
240	2016-09-09	3	0	26.171	31.3316	10.429	19.4916	6.45	1473361200
241	2016-09-09	3	10	26.1645	31.3331	10.393	19.172	6.452	1473361800
242	2016-09-09	3	20	26.1676	31.3344	10.325	19.5389	6.488	1473362400
243	2016-09-09	3	30	26.1675	31.3342	10.272	19.565	6.499	1473363000
244	2016-09-09	3	40	26.1704	31.3346	10.232	19.5501	6.519	1473363600
245	2016-09-09	3	50	26.1768	31.3349	10.177	19.5873	6.525	1473364200
246	2016-09-09	4	0	26.1802	31.3349	10.224	19.6062	6.504	1473364800
247	2016-09-09	4	10	26.1806	31.336	10.151	19.6194	6.514	1473365400
248	2016-09-09	4	20	26.1835	31.3354	10.168	19.6305	6.485	1473366000
249	2016-09-09	4	30	26.177	31.3358	10.17	19.6499	6.506	1473366600
250	2016-09-09	4	40	26.1539	31.3355	10.165	19.6436	6.525	1473367200
251	2016-09-09	4	50	26.1578	31.3354	10.215	19.6346	6.503	1473367800
252	2016-09-09	5	0	26.1577	31.3355	10.272	19.3034	6.463	1473368400
253	2016-09-09	5	10	26.1599	31.3351	10.291	19.6505	6.463	1473369000
254	2016-09-09	5	20	26.1532	31.3355	10.333	19.6286	6.427	1473369600
255	2016-09-09	5	30	26.1497	31.3346	10.397	19.5995	6.424	1473370200
256	2016-09-09	5	40	26.1497	31.3345	10.509	19.648	6.434	1473370800
257	2016-09-09	5	50	26.1436	31.3345	10.542	19.6162	6.443	1473371400
258	2016-09-09	6	0	26.1316	31.3357	10.631	19.614	6.482	1473372000
259	2016-09-09	6	10	26.1325	31.3348	10.769	19.6087	6.457	1473372600
260	2016-09-09	6	20	26.1345	31.3353	10.818	19.5575	6.451	1473373200
261	2016-09-09	6	30	26.1263	31.336	10.945	19.56	6.447	1473373800
262	2016-09-09	6	40	26.1153	31.3357	11.032	19.5158	6.471	1473374400
263	2016-09-09	6	50	26.1144	31.3355	11.108	19.5409	6.432	1473375000
264	2016-09-09	7	0	26.1069	31.3348	11.277	19.4896	6.421	1473375600
265	2016-09-09	7	10	26.1001	31.3342	11.34	19.1092	6.424	1473376200
266	2016-09-09	7	20	26.1064	31.3336	11.476	16.0963	6.4	1473376800
267	2016-09-09	7	30	26.1123	31.3333	11.564	13.3856	6.39	1473377400
268	2016-09-09	7	40	26.1087	31.3322	11.665	13.3298	6.39	1473378000
269	2016-09-09	7	50	26.1153	31.3304	11.759	7.55397	6.417	1473378600
270	2016-09-09	8	0	26.124	31.3295	11.865	7.25348	6.399	1473379200
271	2016-09-09	8	10	26.13	31.3284	11.934	6.29328	6.389	1473379800
272	2016-09-09	8	20	26.1327	31.3273	12.027	6.33077	6.363	1473380400
273	2016-09-09	8	30	26.1315	31.3277	12.071	5.62186	6.36	1473381000
274	2016-09-09	8	40	26.132	31.3266	12.13	5.21648	6.342	1473381600
275	2016-09-09	8	50	26.13	31.3272	12.209	5.85092	6.312	1473382200
276	2016-09-09	9	0	26.1281	31.3284	12.234	4.65812	6.318	1473382800
277	2016-09-09	9	10	26.1255	31.3285	12.306	4.67643	6.313	1473383400
278	2016-09-09	9	20	26.119	31.3281	12.314	4.65324	6.261	1473384000
279	2016-09-09	9	30	26.1148	31.3279	12.35	4.66606	6.222	1473384600
280	2016-09-09	9	40	26.115	31.3286	12.347	5.284	6.224	1473385200
281	2016-09-09	9	50	26.1154	31.3283	12.354	4.7116	6.208	1473385800
282	2016-09-09	10	0	26.117	31.3283	12.397	5.44078	6.206	1473386400
283	2016-09-09	10	10	26.1181	31.3278	12.409	4.5873	6.187	1473387000
284	2016-09-09	10	20	26.1249	31.3285	12.4	4.46886	6.238	1473387600
285	2016-09-09	10	30	26.1286	31.3282	12.378	4.28938	6.211	1473388200
286	2016-09-09	10	40	26.1405	31.329	12.399	5.98291	6.218	1473388800
287	2016-09-09	10	50	26.1441	31.3293	12.372	4.24786	6.223	1473389400
288	2016-09-09	11	0	26.1449	31.3292	12.32	5.58413	6.134	1473390000
289	2016-09-09	11	10	26.1481	31.329	12.324	4.53321	6.135	1473390600
290	2016-09-09	11	20	26.1473	31.329	12.211	5.09963	6.118	1473391200
291	2016-09-09	11	30	26.1459	31.329	12.173	6.14115	6.121	1473391800
292	2016-09-09	11	40	26.1393	31.3294	12.122	4.85055	6.171	1473392400
293	2016-09-09	11	50	26.1328	31.329	12.068	4.16972	6.182	1473393000
294	2016-09-09	12	0	26.1255	31.3279	11.976	4.56129	6.168	1473393600
295	2016-09-09	12	10	26.1204	31.3287	11.875	4.36386	6.168	1473394200
296	2016-09-09	12	20	26.1214	31.3284	11.778	4.15018	6.181	1473394800
297	2016-09-09	12	30	26.1223	31.3281	11.695	4.60525	6.185	1473395400
298	2016-09-09	12	40	26.1238	31.3286	11.641	4.78364	6.2	1473396000
299	2016-09-09	12	50	26.1271	31.3282	11.524	4.52991	6.221	1473396600
300	2016-09-09	13	0	26.1329	31.3285	11.435	6.50635	6.247	1473397200
301	2016-09-09	13	10	26.1364	31.328	11.36	5.62735	6.275	1473397800
302	2016-09-09	13	20	26.1374	31.328	11.235	5.90012	6.271	1473398400
303	2016-09-09	13	30	26.1375	31.3282	11.144	6.09023	6.299	1473399000
304	2016-09-09	13	40	26.1418	31.328	11.039	6.17179	6.319	1473399600
305	2016-09-09	13	50	26.1449	31.328	10.935	6.36349	6.33	1473400200
306	2016-09-09	14	0	26.1474	31.328	10.866	7.93907	6.331	1473400800
307	2016-09-09	14	10	26.1486	31.3286	10.757	9.69829	6.351	1473401400
308	2016-09-09	14	20	26.1528	31.3295	10.672	12.2939	6.39	1473402000
309	2016-09-09	14	30	26.1557	31.3312	10.578	17.8059	6.43	1473402600
310	2016-09-09	14	40	26.1561	31.3336	10.485	19.5254	6.468	1473403200
311	2016-09-09	15	0	-1	-1	-1	19.5662	-1	1473404400
312	2016-09-09	15	20	26.1537	31.3353	10.224	19.5872	6.478	1473405600
313	2016-09-09	15	30	26.1527	31.3368	10.094	19.6244	6.482	1473406200
314	2016-09-09	16	10	26.1481	31.3379	9.958	19.6899	6.49	1473408600
315	2016-09-09	17	0	26.1514	31.3375	9.887	19.4505	6.482	1473411600
316	2016-09-09	17	20	26.1524	31.3374	9.903	-1	6.464	1473412800
317	2016-09-09	17	30	26.1494	31.3369	9.965	18.3198	6.436	1473413400
318	2016-09-09	17	40	-1	-1	-1	18.0833	-1	1473414000
319	2016-09-09	18	30	26.1483	31.3375	10.398	19.5733	6.469	1473417000
320	2016-09-09	18	40	26.1481	31.3375	10.391	19.0136	6.463	1473417600
321	2016-09-09	18	50	26.1598	31.3374	10.569	-1	6.535	1473418200
322	2016-09-09	19	30	26.183	31.3369	10.949	19.794	6.589	1473420600
323	2016-09-09	20	10	26.2228	31.3362	11.322	19.4451	6.633	1473423000
324	2016-09-09	20	30	26.2461	31.3363	11.529	-1	6.649	1473424200
325	2016-09-09	20	40	-1	-1	-1	19.6565	-1	1473424800
326	2016-09-09	21	20	26.2828	31.332	11.932	19.5413	6.556	1473427200
327	2016-09-09	21	40	-1	-1	-1	19.5121	-1	1473428400
328	2016-09-09	22	0	26.3423	31.3318	12.189	17.0899	6.577	1473429600
329	2016-09-09	22	20	26.317	31.3322	12.288	-1	6.502	1473430800
330	2016-09-09	23	0	26.2402	31.3333	12.406	-1	-1	1473433200
331	2016-09-09	23	20	26.237	31.3329	12.419	6.96862	6.391	1473434400
332	2016-09-10	0	50	-1	-1	-1	6.68181	-1	1473439800
333	2016-09-10	1	10	-1	-1	-1	7.92662	-1	1473441000
334	2016-09-10	2	40	-1	-1	-1	12.2706	-1	1473446400
335	2016-09-10	2	50	-1	-1	-1	12.2866	-1	1473447000
336	2016-09-10	3	0	-1	-1	-1	11.9713	-1	1473447600
337	2016-09-10	3	10	-1	-1	-1	14.3945	-1	1473448200
338	2016-09-10	3	20	-1	-1	-1	18.4227	-1	1473448800
339	2016-09-10	3	30	-1	-1	-1	18.7619	-1	1473449400
340	2016-09-10	3	40	-1	-1	-1	18.7707	-1	1473450000
341	2016-09-10	3	50	-1	-1	-1	19.468	-1	1473450600
342	2016-09-10	4	0	-1	-1	-1	19.4643	-1	1473451200
343	2016-09-10	4	10	-1	-1	-1	19.493	-1	1473451800
344	2016-09-10	4	20	-1	-1	-1	19.4871	-1	1473452400
345	2016-09-10	4	30	-1	-1	-1	19.5004	-1	1473453000
346	2016-09-10	4	40	-1	-1	-1	19.5065	-1	1473453600
347	2016-09-10	4	50	-1	-1	-1	19.4991	-1	1473454200
348	2016-09-10	5	0	-1	-1	-1	19.5056	-1	1473454800
349	2016-09-10	5	20	-1	-1	-1	19.5341	-1	1473456000
350	2016-09-10	5	30	26.3033	31.3413	10.433	19.5667	6.597	1473456600
351	2016-09-10	5	50	-1	-1	-1	19.552	-1	1473457800
352	2016-09-10	6	20	26.2744	31.3403	10.617	19.5729	6.467	1473459600
353	2016-09-10	6	40	26.2681	31.3402	10.746	-1	-1	1473460800
354	2016-09-10	6	50	26.2672	31.3398	10.82	19.5543	6.481	1473461400
355	2016-09-10	7	20	26.2749	31.3391	10.994	19.532	6.556	1473463200
356	2016-09-10	7	30	26.2877	31.3399	11.14	19.5143	6.58	1473463800
357	2016-09-10	7	50	26.2826	31.3392	11.256	19.478	6.636	1473465000
358	2016-09-10	8	0	26.2762	31.339	11.331	19.1414	6.643	1473465600
359	2016-09-10	8	10	26.2679	31.3377	11.434	19.1081	6.652	1473466200
360	2016-09-10	8	20	26.2645	31.3372	11.527	18.9592	6.636	1473466800
361	2016-09-10	8	30	26.2646	31.337	11.588	18.4316	6.643	1473467400
362	2016-09-10	8	40	26.2708	31.3379	11.656	15.7755	6.62	1473468000
363	2016-09-10	8	50	26.2657	31.3378	11.763	15.7315	6.645	1473468600
364	2016-09-10	9	0	26.2552	31.3362	11.824	12.993	6.658	1473469200
365	2016-09-10	9	10	26.2645	31.335	11.879	14.0104	6.629	1473469800
366	2016-09-10	9	20	26.2634	31.3347	11.938	10.5454	6.596	1473470400
367	2016-09-10	9	30	26.2414	31.3322	11.992	7.24432	6.54	1473471000
368	2016-09-10	9	40	26.2241	31.3283	12.058	5.91429	6.494	1473471600
369	2016-09-10	9	50	26.2092	31.3228	12.065	5.79585	6.469	1473472200
370	2016-09-10	10	0	26.1967	31.3197	12.134	5.46642	6.443	1473472800
371	2016-09-10	10	10	26.1921	31.3174	12.171	5.25629	6.414	1473473400
372	2016-09-10	10	20	26.1833	31.3227	12.194	5.06691	6.393	1473474000
373	2016-09-10	10	30	26.1581	31.3236	12.245	4.98449	6.377	1473474600
374	2016-09-10	10	40	26.1388	31.3197	12.255	4.87289	6.389	1473475200
375	2016-09-10	10	50	26.1372	31.3182	12.288	5.10781	6.39	1473475800
376	2016-09-10	11	0	26.1397	31.3192	12.282	4.80855	6.355	1473476400
377	2016-09-10	11	10	26.1421	31.3207	12.305	5.50452	6.365	1473477000
378	2016-09-10	11	20	26.1374	31.3213	12.261	5.61013	6.365	1473477600
379	2016-09-10	11	30	26.1334	31.3218	12.263	4.75018	6.284	1473478200
380	2016-09-10	11	40	26.1366	31.3218	12.255	5.89988	6.296	1473478800
381	2016-09-10	11	50	26.1359	31.322	12.233	4.92137	6.256	1473479400
382	2016-09-10	12	0	26.1399	31.3222	12.212	5.34896	6.221	1473480000
383	2016-09-10	12	10	26.1378	31.3217	12.15	6.54799	6.244	1473480600
384	2016-09-10	12	20	26.1376	31.3214	12.082	5.80537	6.258	1473481200
385	2016-09-10	12	30	26.1393	31.3204	12.032	5.71441	6.287	1473481800
386	2016-09-10	12	40	26.141	31.3196	11.964	5.07717	6.273	1473482400
387	2016-09-10	12	50	26.1378	31.3195	11.912	3.9707	6.27	1473483000
388	2016-09-10	13	0	26.1366	31.3208	11.824	6.02552	6.255	1473483600
389	2016-09-10	13	10	26.1419	31.3216	11.741	4.71221	6.281	1473484200
390	2016-09-10	13	20	26.1564	31.3231	11.664	4.83504	6.327	1473484800
391	2016-09-10	13	30	26.1581	31.3229	11.586	4.5243	6.307	1473485400
392	2016-09-10	13	40	26.1545	31.3217	11.541	4.39316	6.316	1473486000
393	2016-09-10	13	50	26.1558	31.3215	11.456	5.237	6.337	1473486600
394	2016-09-10	14	0	26.1654	31.3222	11.374	5.38388	6.325	1473487200
395	2016-09-10	14	10	26.1752	31.3222	11.306	5.16764	6.333	1473487800
396	2016-09-10	14	20	26.1894	31.3243	11.22	4.67277	6.326	1473488400
397	2016-09-10	14	30	26.2017	31.3254	11.128	6.02295	6.4	1473489000
398	2016-09-10	14	40	26.2151	31.3279	11.055	6.21099	6.435	1473489600
399	2016-09-10	14	50	26.2257	31.3308	10.962	5.98278	6.458	1473490200
400	2016-09-10	15	0	26.2364	31.3331	10.863	7.4304	6.51	1473490800
401	2016-09-10	15	10	26.2415	31.3349	10.744	7.67155	6.548	1473491400
402	2016-09-10	15	20	26.2416	31.3359	10.694	12.3414	6.57	1473492000
403	2016-09-10	15	30	26.2437	31.3369	10.577	12.6758	6.579	1473492600
404	2016-09-10	15	40	26.2428	31.338	10.516	16.7284	6.596	1473493200
405	2016-09-10	15	50	26.244	31.3383	10.42	18.0968	6.599	1473493800
406	2016-09-10	16	0	26.2455	31.3386	10.369	18.4557	6.608	1473494400
407	2016-09-10	16	10	26.2466	31.3393	10.301	17.4248	6.599	1473495000
408	2016-09-10	16	20	26.2469	31.3392	10.265	19.1109	6.58	1473495600
409	2016-09-10	16	30	26.2476	31.3405	10.192	19.442	6.587	1473496200
410	2016-09-10	16	40	26.2507	31.3409	10.135	19.1481	6.609	1473496800
411	2016-09-10	16	50	26.2535	31.3406	10.085	19.4883	6.617	1473497400
412	2016-09-10	17	0	26.2558	31.3401	10.066	19.5042	6.6	1473498000
413	2016-09-10	17	10	26.2566	31.3406	10.008	19.5006	6.59	1473498600
414	2016-09-10	17	20	26.254	31.3412	9.976	19.4926	6.545	1473499200
415	2016-09-10	17	30	26.2531	31.3411	9.963	19.4947	6.547	1473499800
416	2016-09-10	17	40	26.2545	31.3415	9.956	19.5225	6.543	1473500400
417	2016-09-10	17	50	26.2551	31.3416	9.952	19.5195	6.529	1473501000
418	2016-09-10	18	0	26.2535	31.3426	9.933	19.5574	6.522	1473501600
419	2016-09-10	18	10	26.2515	31.3426	9.953	19.447	6.503	1473502200
420	2016-09-10	18	20	26.2499	31.3428	9.985	19.5808	6.448	1473502800
421	2016-09-10	18	30	26.2503	31.3427	10.021	19.6045	6.448	1473503400
422	2016-09-10	18	40	26.2462	31.3425	10.056	19.5165	6.431	1473504000
423	2016-09-10	18	50	26.2444	31.3426	10.074	19.5519	6.406	1473504600
424	2016-09-10	19	0	26.244	31.343	10.136	19.405	6.419	1473505200
425	2016-09-10	19	10	26.2453	31.3428	10.206	19.5946	6.432	1473505800
426	2016-09-10	19	20	26.2482	31.3427	10.255	19.6099	6.483	1473506400
427	2016-09-10	19	30	26.2507	31.3429	10.329	19.5741	6.513	1473507000
428	2016-09-10	19	40	26.2488	31.3432	10.388	19.5735	6.507	1473507600
429	2016-09-10	19	50	26.2482	31.343	10.472	19.5495	6.478	1473508200
430	2016-09-10	20	0	26.2503	31.3422	10.574	19.5336	6.509	1473508800
431	2016-09-10	20	10	26.2507	31.3421	10.688	19.5172	6.512	1473509400
432	2016-09-10	20	20	26.2536	31.3408	10.767	19.5018	6.495	1473510000
433	2016-09-10	20	30	26.2561	31.3405	10.849	19.4952	6.528	1473510600
434	2016-09-10	20	40	26.259	31.3401	10.974	19.4766	6.544	1473511200
435	2016-09-10	20	50	26.2693	31.3398	11.052	19.4705	6.577	1473511800
436	2016-09-10	21	0	26.2809	31.3406	11.157	19.4935	6.615	1473512400
437	2016-09-10	21	10	26.2923	31.3402	11.262	19.489	6.614	1473513000
438	2016-09-10	21	20	26.3151	31.3424	11.366	19.4652	6.693	1473513600
439	2016-09-10	21	30	26.3415	31.3434	11.428	19.4716	6.763	1473514200
440	2016-09-10	21	40	26.3291	31.3424	11.534	17.0944	6.748	1473514800
441	2016-09-10	21	50	26.2838	31.3407	11.611	13.353	6.701	1473515400
442	2016-09-10	22	0	26.285	31.339	11.7	10.2695	6.658	1473516000
443	2016-09-10	22	10	26.2756	31.3353	11.788	12.6128	6.588	1473516600
444	2016-09-10	22	20	26.2668	31.3327	11.835	10.583	6.533	1473517200
445	2016-09-10	22	30	26.2742	31.3334	11.921	10.3375	6.569	1473517800
446	2016-09-10	22	40	26.2942	31.3345	11.99	6.82735	6.638	1473518400
447	2016-09-10	22	50	26.2952	31.3338	12.035	8.43578	6.644	1473519000
448	2016-09-10	23	0	26.3048	31.3326	12.126	6.38523	6.663	1473519600
449	2016-09-10	23	10	26.2989	31.3297	12.156	6.52991	6.643	1473520200
450	2016-09-10	23	20	26.284	31.3275	12.231	5.36508	6.601	1473520800
451	2016-09-10	23	30	26.277	31.326	12.284	5.82051	6.564	1473521400
452	2016-09-10	23	40	26.2639	31.3244	12.33	5.45421	6.528	1473522000
453	2016-09-10	23	50	26.2615	31.3235	12.344	7.49133	6.491	1473522600
454	2016-09-11	0	0	26.1954	31.3226	12.372	4.13553	6.401	1473523200
455	2016-09-11	0	10	26.1706	31.3218	12.403	4.35263	6.367	1473523800
456	2016-09-11	0	20	26.1659	31.323	12.416	4.963	6.361	1473524400
457	2016-09-11	0	30	26.1697	31.3237	12.421	5.52137	6.345	1473525000
458	2016-09-11	0	40	26.1726	31.3242	12.401	6.13028	6.356	1473525600
459	2016-09-11	0	50	26.1674	31.3242	12.386	4.3823	6.361	1473526200
460	2016-09-11	1	0	26.1602	31.3238	12.372	4.25275	6.348	1473526800
461	2016-09-11	1	10	26.1637	31.3247	12.36	5.23321	6.339	1473527400
462	2016-09-11	1	20	26.1579	31.325	12.319	4.20147	6.336	1473528000
463	2016-09-11	1	30	26.1612	31.3245	12.255	5.57131	6.34	1473528600
464	2016-09-11	1	40	26.1634	31.3247	12.205	5.13321	6.268	1473529200
465	2016-09-11	1	50	26.1532	31.3253	12.181	5.89585	6.327	1473529800
466	2016-09-11	2	0	26.1502	31.3252	12.086	4.89499	6.306	1473530400
467	2016-09-11	2	10	26.1498	31.3244	12.034	5.1558	6.243	1473531000
468	2016-09-11	2	20	26.141	31.3248	11.973	4.58425	6.324	1473531600
469	2016-09-11	2	30	26.145	31.3243	11.92	4.5464	6.3	1473532200
470	2016-09-11	2	40	26.1458	31.3245	11.83	4.48828	6.292	1473532800
471	2016-09-11	2	50	26.1433	31.3242	11.753	4.39658	6.325	1473533400
472	2016-09-11	3	0	26.135	31.324	11.697	4.24689	6.333	1473534000
473	2016-09-11	3	10	26.1422	31.3241	11.59	3.90598	6.313	1473534600
474	2016-09-11	3	20	26.1647	31.3236	11.559	4.09402	6.347	1473535200
475	2016-09-11	3	30	26.1982	31.3249	11.471	4.28327	6.405	1473535800
476	2016-09-11	3	40	26.204	31.3255	11.396	4.45177	6.394	1473536400
477	2016-09-11	3	50	26.2323	31.3312	11.335	4.42857	6.547	1473537000
478	2016-09-11	4	0	26.2335	31.3321	11.254	5.0558	6.569	1473537600
479	2016-09-11	4	10	26.2343	31.3331	11.158	4.57143	6.54	1473538200
480	2016-09-11	4	20	26.233	31.3345	11.064	4.22344	6.574	1473538800
481	2016-09-11	4	30	26.2264	31.3358	11.004	4.85031	6.565	1473539400
482	2016-09-11	4	40	26.2113	31.3363	10.946	4.26618	6.558	1473540000
483	2016-09-11	4	50	26.205	31.3379	10.872	4.41514	6.542	1473540600
484	2016-09-11	5	0	26.1912	31.3388	10.81	4.442	6.542	1473541200
485	2016-09-11	5	10	26.1895	31.34	10.776	5.15641	6.519	1473541800
486	2016-09-11	5	20	26.1824	31.3406	10.695	5.21868	6.522	1473542400
487	2016-09-11	5	30	26.1773	31.3427	10.678	5.1033	6.532	1473543000
488	2016-09-11	5	40	26.1795	31.3437	10.62	5.20513	6.536	1473543600
489	2016-09-11	5	50	26.1835	31.344	10.576	5.52039	6.539	1473544200
490	2016-09-11	6	0	26.1907	31.3443	10.595	5.52772	6.513	1473544800
491	2016-09-11	6	10	26.1952	31.3441	10.554	5.17094	6.506	1473545400
492	2016-09-11	6	20	26.198	31.3449	10.557	6.00781	6.519	1473546000
493	2016-09-11	6	30	26.1983	31.3458	10.527	5.62381	6.475	1473546600
494	2016-09-11	6	40	26.2026	31.347	10.512	6.88168	6.502	1473547200
495	2016-09-11	6	50	26.2	31.3471	10.539	8.33565	6.439	1473547800
496	2016-09-11	7	0	26.1941	31.3479	10.579	7.64115	6.452	1473548400
497	2016-09-11	7	10	26.1898	31.3486	10.565	8.26801	6.45	1473549000
498	2016-09-11	7	20	26.1872	31.3489	10.622	9.05849	6.486	1473549600
499	2016-09-11	7	30	26.1856	31.3492	10.627	8.48864	6.455	1473550200
500	2016-09-11	7	40	26.1903	31.3477	10.665	6.49512	6.506	1473550800
501	2016-09-11	7	50	26.1849	31.3481	10.759	5.93126	6.439	1473551400
502	2016-09-11	8	0	26.1849	31.3481	10.805	6.31197	6.448	1473552000
503	2016-09-11	8	10	26.1879	31.3469	10.884	5.42234	6.468	1473552600
504	2016-09-11	8	20	26.1831	31.3469	10.932	4.80952	6.455	1473553200
505	2016-09-11	8	30	26.181	31.3463	11.001	5.05507	6.469	1473553800
506	2016-09-11	8	40	26.1778	31.3449	11.099	6.00574	6.473	1473554400
507	2016-09-11	8	50	26.1734	31.3445	11.157	4.40415	6.456	1473555000
508	2016-09-11	9	0	26.1718	31.3446	11.252	4.30891	6.456	1473555600
509	2016-09-11	9	10	26.1683	31.344	11.321	4.80403	6.48	1473556200
510	2016-09-11	9	20	26.1623	31.3439	11.407	4.6757	6.501	1473556800
511	2016-09-11	9	30	26.1625	31.3425	11.506	4.08913	6.469	1473557400
512	2016-09-11	9	40	26.1636	31.3418	11.56	4.00122	6.452	1473558000
513	2016-09-11	9	50	26.168	31.3403	11.63	3.89255	6.454	1473558600
514	2016-09-11	10	0	26.1708	31.3397	11.726	3.76068	6.453	1473559200
515	2016-09-11	10	10	26.1736	31.3399	11.776	4.34164	6.458	1473559800
516	2016-09-11	10	20	26.1769	31.3397	11.84	4.83053	6.485	1473560400
517	2016-09-11	10	30	26.178	31.3396	11.923	4.09158	6.48	1473561000
518	2016-09-11	10	40	26.1802	31.3394	11.952	4.23077	6.482	1473561600
519	2016-09-11	10	50	26.1866	31.3367	12.019	3.98413	6.483	1473562200
520	2016-09-11	11	0	26.1853	31.3338	12.051	4.28803	6.447	1473562800
521	2016-09-11	11	10	26.1763	31.3302	12.099	3.61294	6.396	1473563400
522	2016-09-11	11	20	26.1629	31.3269	12.123	4.13236	6.353	1473564000
523	2016-09-11	11	30	26.1473	31.325	12.165	4.08913	6.339	1473564600
524	2016-09-11	11	40	26.1399	31.3246	12.187	3.7558	6.358	1473565200
525	2016-09-11	11	50	26.1355	31.3247	12.184	3.95238	6.353	1473565800
526	2016-09-11	12	0	26.1345	31.3245	12.218	4.21197	6.355	1473566400
527	2016-09-11	12	10	26.1344	31.3246	12.247	3.84615	6.337	1473567000
528	2016-09-11	12	20	26.1336	31.3241	12.23	4.56313	6.304	1473567600
529	2016-09-11	12	30	26.1359	31.3243	12.242	4.08046	6.258	1473568200
530	2016-09-11	12	40	26.1414	31.3243	12.237	4.684	6.254	1473568800
531	2016-09-11	12	50	26.137	31.3249	12.23	4.69744	6.245	1473569400
532	2016-09-11	13	0	26.1374	31.3245	12.165	3.51282	6.241	1473570000
533	2016-09-11	13	10	26.1359	31.3244	12.136	3.65324	6.242	1473570600
534	2016-09-11	13	20	26.1367	31.3238	12.099	3.4884	6.246	1473571200
535	2016-09-11	13	30	26.1359	31.3245	12.09	5.04347	6.203	1473571800
536	2016-09-11	13	40	26.1408	31.3244	12.02	5.27827	6.25	1473572400
537	2016-09-11	13	50	26.1451	31.3242	11.973	3.79121	6.274	1473573000
538	2016-09-11	14	0	26.1489	31.3242	11.92	5.11319	6.283	1473573600
539	2016-09-11	14	10	26.155	31.3238	11.852	5.19524	6.303	1473574200
540	2016-09-11	14	20	26.1658	31.3239	11.805	5.19744	6.321	1473574800
541	2016-09-11	14	30	26.1798	31.3241	11.7	4.11477	6.369	1473575400
542	2016-09-11	14	40	26.1912	31.3247	11.646	4.40415	6.359	1473576000
543	2016-09-11	14	50	26.2004	31.3249	11.549	6.52943	6.361	1473576600
544	2016-09-11	15	0	26.2172	31.3265	11.484	5.84237	6.402	1473577200
545	2016-09-11	15	10	26.2227	31.331	11.411	4.86825	6.428	1473577800
546	2016-09-11	15	20	26.2214	31.3326	11.337	5.7083	6.434	1473578400
547	2016-09-11	15	30	26.2193	31.3348	11.2	5.4823	6.462	1473579000
548	2016-09-11	15	40	26.2204	31.3361	11.141	5.66068	6.466	1473579600
549	2016-09-11	15	50	26.2266	31.3377	11.052	7.61441	6.5	1473580200
550	2016-09-11	16	0	26.2296	31.3388	10.963	5.92821	6.499	1473580800
551	2016-09-11	16	10	26.2318	31.3397	10.922	7.8547	6.49	1473581400
552	2016-09-11	16	20	26.2301	31.3409	10.841	10.7629	6.491	1473582000
553	2016-09-11	16	30	26.239	31.3425	10.747	8.70525	6.516	1473582600
554	2016-09-11	16	40	26.2435	31.3437	10.684	9.49927	6.521	1473583200
555	2016-09-11	16	50	26.2522	31.3444	10.6	8.8359	6.538	1473583800
556	2016-09-11	17	0	26.2537	31.3453	10.485	7.8094	6.521	1473584400
557	2016-09-11	17	10	26.2689	31.3455	10.416	9.24029	6.554	1473585000
558	2016-09-11	17	20	26.2813	31.3457	10.337	10.6582	6.567	1473585600
559	2016-09-11	17	30	26.2961	31.3458	10.238	10.9895	6.574	1473586200
560	2016-09-11	17	40	26.3106	31.3463	10.197	9.22955	6.629	1473586800
561	2016-09-11	17	50	26.329	31.3461	10.158	10.247	6.63	1473587400
562	2016-09-11	18	0	26.3276	31.3465	10.125	9.23797	6.629	1473588000
563	2016-09-11	18	10	26.3232	31.3467	10.064	10.6513	6.594	1473588600
564	2016-09-11	18	20	26.3198	31.3467	10.057	10.716	6.589	1473589200
565	2016-09-11	18	30	26.3237	31.3468	10.028	14.0878	6.595	1473589800
566	2016-09-11	18	40	26.3318	31.3475	9.964	10.672	6.581	1473590400
567	2016-09-11	18	50	26.3334	31.3471	9.968	12.0465	6.578	1473591000
568	2016-09-11	19	0	26.3315	31.347	9.965	13.0419	6.558	1473591600
569	2016-09-11	19	10	26.3441	31.3477	9.947	13.7137	6.604	1473592200
570	2016-09-11	19	20	26.3687	31.3485	9.945	13.7316	6.674	1473592800
571	2016-09-11	19	30	26.367	31.3503	9.95	14.7431	6.734	1473593400
572	2016-09-11	19	40	26.3616	31.3507	9.984	16.4194	6.765	1473594000
573	2016-09-11	19	50	26.3539	31.3513	10.044	16.0946	6.74	1473594600
574	2016-09-11	20	0	26.3513	31.3511	10.069	18.7717	6.753	1473595200
575	2016-09-11	20	10	26.3414	31.3515	10.055	17.1059	6.678	1473595800
576	2016-09-11	20	20	26.338	31.3511	10.112	13.0449	6.681	1473596400
577	2016-09-11	20	30	26.3343	31.3515	10.166	12.3532	6.597	1473597000
578	2016-09-11	20	40	26.3287	31.3513	10.23	11.6672	6.665	1473597600
579	2016-09-11	20	50	26.3222	31.3521	10.319	13.6913	6.693	1473598200
580	2016-09-11	21	0	26.3241	31.352	10.42	9.28486	6.686	1473598800
581	2016-09-11	21	10	26.3243	31.3522	10.471	9.56374	6.692	1473599400
582	2016-09-11	21	20	26.328	31.3525	10.584	8.92088	6.717	1473600000
583	2016-09-11	21	30	26.3276	31.3521	10.639	7.43687	6.709	1473600600
584	2016-09-11	21	40	26.3284	31.3523	10.767	7.0569	6.708	1473601200
585	2016-09-11	21	50	26.3264	31.3527	10.867	7.71453	6.719	1473601800
586	2016-09-11	22	0	26.3292	31.3522	10.944	6.0989	6.692	1473602400
587	2016-09-11	22	10	26.3278	31.352	10.976	5.74066	6.69	1473603000
588	2016-09-11	22	20	26.328	31.3514	11.142	5.37118	6.671	1473603600
589	2016-09-11	22	30	26.3275	31.3504	11.239	4.94872	6.684	1473604200
590	2016-09-11	22	40	26.3233	31.3489	11.331	4.77656	6.671	1473604800
591	2016-09-11	22	50	26.3343	31.3478	11.431	4.59341	6.671	1473605400
592	2016-09-11	23	0	26.3463	31.3461	11.521	4.32967	6.665	1473606000
593	2016-09-11	23	10	26.3551	31.345	11.627	4.16606	6.677	1473606600
594	2016-09-11	23	20	26.3636	31.3423	11.743	4.19414	6.65	1473607200
595	2016-09-11	23	30	26.367	31.3402	11.806	4.05617	6.649	1473607800
596	2016-09-11	23	40	26.3268	31.3354	11.907	4.40159	6.617	1473608400
597	2016-09-12	0	0	26.3005	31.3267	12.065	3.63858	6.473	1473609600
598	2016-09-12	0	10	26.2996	31.3268	12.093	3.46276	6.464	1473610200
599	2016-09-12	0	20	26.2966	31.3253	12.159	3.56532	6.463	1473610800
600	2016-09-12	0	30	26.2975	31.3245	12.224	3.5177	6.442	1473611400
601	2016-09-12	0	40	26.2952	31.3224	12.277	3.36874	6.414	1473612000
602	2016-09-12	0	50	26.2444	31.3216	12.315	3.05006	6.389	1473612600
603	2016-09-12	1	0	26.2185	31.3223	12.383	3.15995	6.377	1473613200
604	2016-09-12	1	10	26.2051	31.3224	12.415	3.04274	6.365	1473613800
605	2016-09-12	1	20	26.2095	31.3229	12.429	3.21856	6.356	1473614400
606	2016-09-12	1	30	26.1978	31.3222	12.444	3.33944	6.345	1473615000
607	2016-09-12	1	40	26.1979	31.3233	12.451	3.59206	6.353	1473615600
608	2016-09-12	1	50	26.2042	31.323	12.477	3.26252	6.338	1473616200
609	2016-09-12	2	0	26.207	31.323	12.471	3.81074	6.334	1473616800
610	2016-09-12	2	10	26.2119	31.323	12.448	3.24908	6.331	1473617400
611	2016-09-12	2	20	26.2155	31.3234	12.433	4.26056	6.342	1473618000
612	2016-09-12	2	30	26.2147	31.3234	12.384	3.07814	6.351	1473618600
613	2016-09-12	2	40	26.214	31.3237	12.358	2.99634	6.352	1473619200
614	2016-09-12	2	50	26.2006	31.3234	12.29	4.03248	6.355	1473619800
615	2016-09-12	3	0	26.2017	31.3234	12.248	3.30525	6.364	1473620400
616	2016-09-12	3	10	26.1948	31.3232	12.198	3.14774	6.346	1473621000
617	2016-09-12	3	20	26.1841	31.3233	12.135	2.92796	6.367	1473621600
618	2016-09-12	3	30	26.1895	31.3232	12.077	3.20147	6.319	1473622200
619	2016-09-12	3	40	26.1662	31.3227	12.019	2.93529	6.326	1473622800
620	2016-09-12	3	50	26.169	31.3229	11.942	3.18315	6.325	1473623400
621	2016-09-12	4	10	26.1528	31.3235	11.781	2.98901	6.337	1473624600
622	2016-09-12	4	20	-1	-1	-1	2.99512	-1	1473625200
623	2016-09-12	4	30	26.1391	31.3233	11.601	-1	6.331	1473625800
624	2016-09-12	4	40	-1	-1	-1	-1	6.325	1473626400
625	2016-09-12	4	50	26.1459	31.3241	11.464	2.90476	6.319	1473627000
626	2016-09-12	5	0	26.173	31.3232	11.374	2.76435	6.337	1473627600
627	2016-09-12	5	10	26.199	31.326	11.233	-1	-1	1473628200
628	2016-09-12	5	20	-1	-1	-1	-1	6.37	1473628800
629	2016-09-12	5	30	26.1937	31.3267	11.107	3.13065	6.371	1473629400
630	2016-09-12	5	40	26.1929	31.3281	11.059	3.64799	6.368	1473630000
631	2016-09-12	5	50	-1	-1	-1	3.13675	-1	1473630600
632	2016-09-12	6	0	-1	-1	-1	2.9072	-1	1473631200
633	2016-09-12	6	10	26.1609	31.3315	10.799	3.01099	6.374	1473631800
634	2016-09-12	6	30	26.1725	31.3367	10.709	2.93284	6.43	1473633000
635	2016-09-12	6	40	-1	-1	-1	2.86813	-1	1473633600
636	2016-09-12	6	50	26.1761	31.3398	10.622	-1	6.481	1473634200
637	2016-09-12	7	0	26.181	31.3424	10.593	2.89499	6.474	1473634800
638	2016-09-12	7	10	26.182	31.346	10.542	2.90965	6.495	1473635400
639	2016-09-12	7	20	26.1832	31.3468	10.515	2.87546	-1	1473636000
640	2016-09-12	7	30	26.1853	31.3471	10.509	2.96825	6.505	1473636600
641	2016-09-12	7	40	26.1805	31.3484	10.527	-1	6.475	1473637200
642	2016-09-12	7	50	26.1764	31.3497	10.499	2.98779	6.454	1473637800
643	2016-09-12	8	10	26.1653	31.3508	10.533	3.04518	6.413	1473639000
644	2016-09-12	8	20	26.1609	31.3516	10.524	-1	6.354	1473639600
645	2016-09-12	8	40	26.1411	31.3527	10.609	2.86447	6.379	1473640800
646	2016-09-12	8	50	-1	-1	-1	3.02442	-1	1473641400
647	2016-09-12	9	0	26.1379	31.3526	10.701	2.87057	6.374	1473642000
648	2016-09-12	9	10	26.137	31.3527	10.723	2.87057	6.346	1473642600
649	2016-09-12	9	30	26.1441	31.3526	10.863	2.89866	6.413	1473643800
650	2016-09-12	9	40	26.1543	31.3503	10.971	2.55922	6.382	1473644400
651	2016-09-12	9	50	26.166	31.3492	11.033	-1	6.395	1473645000
652	2016-09-12	10	0	26.1669	31.3487	11.119	2.77778	6.401	1473645600
653	2016-09-12	10	10	26.1753	31.3442	11.217	2.52259	6.367	1473646200
654	2016-09-12	10	30	26.1692	31.3411	11.44	2.57265	6.417	1473647400
655	2016-09-12	10	50	26.1503	31.3327	11.529	2.49451	6.34	1473648600
656	2016-09-12	11	0	26.1469	31.3321	11.678	2.45543	6.334	1473649200
657	2016-09-12	11	10	-1	-1	-1	2.47985	-1	1473649800
658	2016-09-12	11	20	26.1499	31.3316	11.736	2.68987	6.349	1473650400
659	2016-09-12	11	30	26.1541	31.3299	11.86	-1	6.336	1473651000
660	2016-09-12	12	0	26.0995	31.3259	12.071	2.60684	6.297	1473652800
661	2016-09-12	12	10	-1	-1	-1	2.66667	-1	1473653400
662	2016-09-12	12	20	26.1012	31.3264	12.124	2.76923	6.326	1473654000
663	2016-09-12	12	30	26.1027	31.3267	12.172	-1	6.327	1473654600
664	2016-09-12	12	40	-1	-1	-1	2.95604	-1	1473655200
665	2016-09-12	12	50	26.115	31.326	12.246	2.96337	6.319	1473655800
666	2016-09-12	13	0	26.1284	31.3265	12.295	2.69353	6.326	1473656400
667	2016-09-12	13	20	26.1384	31.3264	12.311	2.99512	6.331	1473657600
668	2016-09-12	13	40	26.1486	31.3266	12.315	2.65324	6.277	1473658800
669	2016-09-12	13	50	26.1519	31.3264	12.299	3.1304	6.239	1473659400
670	2016-09-12	14	0	26.1524	31.327	12.26	-1	6.228	1473660000
671	2016-09-12	14	10	26.1529	31.3266	12.256	2.83394	6.224	1473660600
672	2016-09-12	14	20	26.1483	31.3266	12.212	3.57277	6.22	1473661200
673	2016-09-12	14	30	26.1433	31.3266	12.159	-1	6.213	1473661800
674	2016-09-12	14	40	26.141	31.3264	12.137	2.65812	6.213	1473662400
675	2016-09-12	14	50	26.1342	31.3265	12.092	2.80708	6.188	1473663000
676	2016-09-12	15	0	26.1312	31.3265	12.045	-1	6.204	1473663600
677	2016-09-12	15	10	26.1286	31.3259	11.948	3.33089	6.227	1473664200
678	2016-09-12	15	20	26.1244	31.3262	11.904	-1	6.21	1473664800
679	2016-09-12	15	30	26.1231	31.3262	11.783	3.25519	6.257	1473665400
680	2016-09-12	15	40	26.1248	31.326	11.741	-1	6.266	1473666000
681	2016-09-12	15	50	26.1327	31.3263	11.593	3.28449	6.29	1473666600
682	2016-09-12	16	10	26.1469	31.3263	11.45	3.39072	6.312	1473667800
683	2016-09-12	16	30	26.1595	31.3265	11.289	3.40049	6.345	1473669000
684	2016-09-12	16	40	26.1662	31.3278	11.163	3.442	6.342	1473669600
685	2016-09-12	16	50	26.1651	31.329	11.118	3.32357	6.326	1473670200
686	2016-09-12	17	0	26.1647	31.3332	11.004	3.3138	6.301	1473670800
687	2016-09-12	17	10	26.1669	31.3361	10.923	4.23053	6.32	1473671400
688	2016-09-12	17	20	26.1725	31.3374	10.842	3.61661	6.338	1473672000
689	2016-09-12	17	30	26.178	31.3398	10.709	3.83272	6.328	1473672600
690	2016-09-12	17	50	26.1927	31.3432	10.517	3.81197	6.379	1473673800
691	2016-09-12	18	0	26.1944	31.3447	10.464	-1	6.386	1473674400
692	2016-09-12	18	10	26.2029	31.3461	10.326	3.93284	6.377	1473675000
693	2016-09-12	18	20	26.2064	31.3463	10.235	-1	-1	1473675600
694	2016-09-12	18	30	-1	-1	-1	4.03419	6.371	1473676200
695	2016-09-12	18	40	26.2072	31.3474	10.167	-1	6.372	1473676800
696	2016-09-12	18	50	26.2121	31.3478	10.058	4	6.374	1473677400
697	2016-09-12	19	0	26.2173	31.3483	10.008	4.12943	6.378	1473678000
698	2016-09-12	19	20	26.2225	31.3498	9.898	4.26618	6.391	1473679200
699	2016-09-12	19	30	26.2228	31.3504	9.88	-1	6.387	1473679800
700	2016-09-12	19	40	-1	-1	-1	4.78901	-1	1473680400
701	2016-09-12	19	50	26.2252	31.3506	9.778	4.37241	6.384	1473681000
702	2016-09-12	20	0	26.2217	31.3512	9.754	4.67888	6.373	1473681600
703	2016-09-12	20	10	26.2189	31.3522	9.739	-1	6.388	1473682200
704	2016-09-12	20	20	26.2192	31.3521	9.739	-1	-1	1473682800
705	2016-09-12	20	30	26.2176	31.3515	9.776	5.55482	6.365	1473683400
706	2016-09-12	20	40	26.2181	31.3519	9.749	5.40696	6.351	1473684000
707	2016-09-12	21	0	26.2102	31.352	9.828	4.96227	6.282	1473685200
708	2016-09-12	21	10	26.2106	31.3517	9.88	5.14103	6.274	1473685800
709	2016-09-12	21	20	-1	-1	-1	4.4188	-1	1473686400
710	2016-09-12	21	30	26.2109	31.3512	9.984	4.24298	6.259	1473687000
711	2016-09-12	21	40	26.2127	31.3508	10.032	-1	6.263	1473687600
712	2016-09-12	21	50	26.2133	31.3507	10.079	4.65665	6.264	1473688200
713	2016-09-12	22	0	26.231	31.3525	10.202	-1	-1	1473688800
714	2016-09-12	22	10	-1	-1	-1	4.221	6.285	1473689400
715	2016-09-12	22	20	26.2272	31.3511	10.321	4.16484	6.281	1473690000
716	2016-09-12	22	30	26.2307	31.3513	10.475	4.16361	6.299	1473690600
717	2016-09-12	22	40	26.2408	31.3518	10.574	-1	6.339	1473691200
718	2016-09-12	22	50	26.2461	31.3518	10.625	4.01099	-1	1473691800
719	2016-09-12	23	0	-1	-1	-1	4.10989	6.4	1473692400
720	2016-09-12	23	10	26.2527	31.3507	10.926	4.11111	6.379	1473693000
721	2016-09-12	23	20	26.2926	31.3508	11.056	-1	6.436	1473693600
722	2016-09-12	23	30	26.3563	31.3556	11.237	-1	6.521	1473694200
723	2016-09-12	23	40	-1	-1	-1	3.12332	-1	1473694800
724	2016-09-12	23	50	26.2632	31.3418	11.416	3.61416	6.377	1473695400
725	2016-09-13	0	0	26.2894	31.3435	11.578	-1	6.442	1473696000
726	2016-09-13	0	10	-1	-1	-1	3.84103	-1	1473696600
727	2016-09-13	0	20	26.269	31.3371	11.721	3.82894	6.394	1473697200
728	2016-09-13	0	50	26.3011	31.3316	12.091	2.79243	6.432	1473699000
729	2016-09-13	1	0	26.3051	31.3324	12.141	2.82418	6.437	1473699600
730	2016-09-13	1	20	26.3345	31.3318	12.351	-1	6.473	1473700800
731	2016-09-13	1	30	-1	-1	-1	2.75824	-1	1473701400
732	2016-09-13	1	40	26.3207	31.3296	12.44	-1	6.505	1473702000
733	2016-09-13	1	50	26.318	31.329	12.517	2.86081	6.497	1473702600
734	2016-09-13	2	0	-1	-1	-1	2.64957	-1	1473703200
735	2016-09-13	2	10	26.269	31.3243	12.587	2.25275	6.411	1473703800
736	2016-09-13	2	20	26.2425	31.3236	12.629	2.28816	6.373	1473704400
737	2016-09-13	2	30	26.2457	31.3239	12.668	2.39805	6.374	1473705000
738	2016-09-13	2	40	26.2473	31.3235	12.665	2.49451	6.355	1473705600
739	2016-09-13	2	50	26.2391	31.3239	12.697	2.88999	6.329	1473706200
740	2016-09-13	3	0	-1	-1	-1	2.48474	-1	1473706800
741	2016-09-13	3	10	26.2238	31.3253	12.693	2.26007	6.329	1473707400
742	2016-09-13	3	20	26.2261	31.3244	12.686	2.21978	6.317	1473708000
743	2016-09-13	3	30	26.22	31.3251	12.659	2.1978	6.321	1473708600
744	2016-09-13	3	40	26.2215	31.3246	12.635	2.21978	6.317	1473709200
745	2016-09-13	3	50	26.2201	31.3249	12.553	2.18803	6.324	1473709800
746	2016-09-13	4	0	26.2219	31.3252	12.548	-1	6.308	1473710400
747	2016-09-13	4	20	26.219	31.3246	12.407	2.21001	6.302	1473711600
748	2016-09-13	4	30	26.2148	31.3246	12.347	-1	6.302	1473712200
749	2016-09-13	4	40	26.2112	31.3256	12.249	2.03541	6.299	1473712800
750	2016-09-13	4	50	26.211	31.3248	12.161	-1	6.3	1473713400
751	2016-09-13	5	0	26.2079	31.3251	12.117	2.03297	6.285	1473714000
752	2016-09-13	5	10	26.204	31.3249	11.925	2.1917	6.291	1473714600
753	2016-09-13	5	30	26.2045	31.3245	11.815	2.25397	6.29	1473715800
754	2016-09-13	5	40	26.1948	31.3251	11.713	2.14896	6.322	1473716400
755	2016-09-13	5	50	26.1982	31.3251	11.597	-1	6.302	1473717000
756	2016-09-13	6	0	26.2086	31.3263	11.509	2.20391	6.323	1473717600
757	2016-09-13	6	10	26.2391	31.3278	11.446	-1	6.355	1473718200
758	2016-09-13	6	20	26.2522	31.3303	11.342	2.27595	6.362	1473718800
759	2016-09-13	6	30	26.2528	31.3305	11.2	2.37851	6.384	1473719400
760	2016-09-13	6	40	26.2561	31.3311	11.105	-1	6.373	1473720000
761	2016-09-13	6	50	26.2452	31.3344	11.029	2.33333	6.382	1473720600
762	2016-09-13	7	0	26.2455	31.3346	10.973	2.20147	6.375	1473721200
763	2016-09-13	7	10	26.2418	31.3356	10.817	2.03907	6.383	1473721800
764	2016-09-13	7	30	26.2339	31.3376	10.713	-1	6.379	1473723000
765	2016-09-13	7	40	26.2322	31.3385	10.652	2.13065	6.366	1473723600
766	2016-09-13	7	50	26.2321	31.3388	10.598	2.0525	6.353	1473724200
767	2016-09-13	8	0	26.2335	31.338	10.53	-1	6.317	1473724800
768	2016-09-13	8	10	26.2298	31.3396	10.458	2.00611	6.313	1473725400
769	2016-09-13	8	20	26.2269	31.3405	10.425	-1	6.307	1473726000
770	2016-09-13	8	40	-1	-1	-1	2.08059	-1	1473727200
771	2016-09-13	8	50	26.2045	31.3509	10.359	2.116	6.359	1473727800
772	2016-09-13	9	10	26.2063	31.3533	10.321	2.15995	6.315	1473729000
773	2016-09-13	9	20	26.2064	31.3528	10.325	2.07937	6.271	1473729600
774	2016-09-13	9	30	26.2066	31.3511	10.356	2.11844	6.277	1473730200
775	2016-09-13	9	40	26.2096	31.3527	10.389	2.56447	6.247	1473730800
776	2016-09-13	9	50	26.2117	31.3545	10.449	2.19536	6.24	1473731400
777	2016-09-13	10	0	26.209	31.3538	10.483	-1	6.158	1473732000
778	2016-09-13	10	10	-1	-1	-1	2.05495	-1	1473732600
779	2016-09-13	10	30	26.21	31.3535	10.655	2.01587	6.284	1473733800
780	2016-09-13	10	40	26.2123	31.353	10.697	2.05495	6.297	1473734400
781	2016-09-13	10	50	26.214	31.3535	10.803	-1	6.31	1473735000
782	2016-09-20	7	10	24.9065	31.4047	13.494	12.3197	6.312	1474326600
783	2016-09-20	7	20	24.9114	31.4054	13.454	18.0328	6.303	1474327200
784	2016-09-20	7	30	24.9053	31.406	13.525	14.4636	6.318	1474327800
785	2016-09-20	7	40	24.9097	31.4053	13.339	10.9652	6.277	1474328400
786	2016-09-20	7	50	24.9063	31.4063	13.492	14.8087	6.308	1474329000
787	2016-09-20	8	0	24.8901	31.4146	13.451	0.698046	6.303	1474329600
788	2016-09-20	20	50	24.8853	31.4204	13.239	2.21844	6.305	1474375800
789	2016-09-20	21	10	24.885	31.4175	13.05	2.23175	6.297	1474377000
790	2016-09-20	21	20	24.8831	31.4173	12.894	2.23272	6.311	1474377600
791	2016-09-20	21	30	24.8971	31.4138	12.75	2.30281	6.274	1474378200
792	2016-09-20	21	40	24.886	31.4136	12.722	2.30122	6.276	1474378800
793	2016-09-20	21	50	24.882	31.4141	12.609	2.31184	6.274	1474379400
794	2016-09-20	22	0	24.8653	31.4148	12.363	2.33797	6.294	1474380000
795	2016-09-20	22	10	24.8391	31.4192	12.367	2.33346	6.306	1474380600
796	2016-09-20	22	20	24.7929	31.4238	12.235	2.32601	6.327	1474381200
797	2016-09-20	22	30	24.7504	31.4245	11.84	2.34493	6.338	1474381800
798	2016-09-20	22	40	24.7425	31.4253	11.821	2.37167	6.325	1474382400
799	2016-09-20	22	50	24.7446	31.4247	11.515	2.37949	6.316	1474383000
800	2016-09-20	23	0	24.7355	31.4261	11.463	2.40391	6.316	1474383600
801	2016-09-20	23	10	24.7167	31.427	11.332	2.42967	6.355	1474384200
802	2016-09-20	23	20	24.7319	31.4254	11.238	2.44029	6.338	1474384800
803	2016-09-20	23	30	24.7393	31.4231	11.021	2.45922	6.329	1474385400
804	2016-09-20	23	40	24.7245	31.4247	10.953	4.20842	6.344	1474386000
805	2016-09-20	23	50	24.7329	31.4244	10.801	7.73223	6.346	1474386600
806	2016-09-21	0	0	24.7286	31.4242	10.532	27.1593	6.351	1474387200
807	2016-09-21	0	10	24.7318	31.4243	10.511	36.049	6.344	1474387800
808	2016-09-21	0	20	24.7217	31.4264	10.285	34.2737	6.389	1474388400
809	2016-09-21	0	30	24.7446	31.4248	10.231	37.9084	6.37	1474389000
810	2016-09-21	0	40	24.7389	31.4274	10.102	36.093	6.384	1474389600
811	2016-09-21	0	50	24.7035	31.4317	10.035	36.9781	6.429	1474390200
812	2016-09-21	1	0	24.7055	31.4317	9.965	37.8974	6.423	1474390800
813	2016-09-21	1	10	24.6816	31.4331	9.895	38.243	6.425	1474391400
814	2016-09-21	1	20	24.5938	31.4367	9.71	39.1074	6.441	1474392000
815	2016-09-21	1	30	24.5235	31.4378	9.617	38.8584	6.409	1474392600
816	2016-09-21	1	40	24.4497	31.4421	9.407	38.779	6.437	1474393200
817	2016-09-21	1	50	24.4271	31.4434	9.597	39.1062	6.427	1474393800
818	2016-09-21	2	0	24.4561	31.4418	9.417	39.033	6.396	1474394400
819	2016-09-21	2	10	24.4612	31.4419	9.403	39.3504	6.4	1474395000
820	2016-09-21	2	20	24.4355	31.4424	9.505	39.4286	6.352	1474395600
821	2016-09-21	2	30	24.3998	31.4441	9.337	39.569	6.389	1474396200
822	2016-09-21	2	40	24.3759	31.4457	9.548	39.6764	6.4	1474396800
823	2016-09-21	2	50	24.3759	31.4454	9.472	39.4713	6.37	1474397400
824	2016-09-21	3	0	24.3359	31.4464	9.506	39.4164	6.396	1474398000
825	2016-09-21	3	10	24.2929	31.4485	9.557	39.9634	6.425	1474398600
826	2016-09-21	3	20	24.2642	31.4487	9.684	39.0818	6.427	1474399200
827	2016-09-21	3	30	24.2636	31.4492	9.737	39.6142	6.4	1474399800
828	2016-09-21	3	40	24.26	31.4498	9.983	39.8706	6.415	1474400400
829	2016-09-21	3	50	24.2782	31.4482	10.047	40.1416	6.427	1474401000
830	2016-09-21	4	0	24.2676	31.4493	10.153	39.9231	6.433	1474401600
831	2016-09-21	4	10	24.2711	31.4488	10.348	39.7167	6.429	1474402200
832	2016-09-21	4	20	24.2782	31.4488	10.518	39.7204	6.444	1474402800
833	2016-09-21	4	30	24.2973	31.4479	10.606	39.8376	6.422	1474403400
834	2016-09-21	4	40	24.3465	31.4452	10.957	40.7851	6.42	1474404000
835	2016-09-21	4	50	24.3825	31.4443	10.921	41.7924	6.415	1474404600
836	2016-09-21	5	0	24.4255	31.4415	11.097	42.0354	6.413	1474405200
837	2016-09-21	5	10	24.4597	31.4401	11.332	41.7546	6.415	1474405800
838	2016-09-21	5	20	24.5003	31.4383	11.616	42.4628	6.411	1474406400
839	2016-09-21	5	30	24.5455	31.435	11.79	42.4176	6.404	1474407000
840	2016-09-21	5	40	24.5702	31.4327	12.096	42.6679	6.381	1474407600
841	2016-09-21	5	50	24.5896	31.4308	12.164	43.0085	6.389	1474408200
842	2016-09-21	6	0	24.589	31.4293	12.345	43.0659	6.374	1474408800
843	2016-09-21	6	10	24.5571	31.4302	12.488	42.9585	6.371	1474409400
844	2016-09-21	6	20	24.5645	31.4326	12.65	42.8791	6.347	1474410000
845	2016-09-21	6	30	24.6061	31.4329	12.7	43.2039	6.343	1474410600
846	2016-09-21	6	40	24.6003	31.4329	12.889	43.3016	6.335	1474411200
847	2016-09-21	6	50	24.6008	31.4321	12.937	35.4336	6.341	1474411800
848	2016-09-21	7	0	24.5808	31.4319	13.049	39.3314	6.349	1474412400
849	2016-09-21	7	10	24.5817	31.4324	13.006	41.3066	6.344	1474413000
850	2016-09-21	7	20	24.584	31.4309	13.063	42.2943	6.341	1474413600
851	2016-09-21	7	30	24.5946	31.4301	13.121	10.2292	6.323	1474414200
852	2016-09-21	7	40	24.6075	31.4289	13.13	3.18254	6.315	1474414800
853	2016-09-21	7	50	24.6191	31.4285	13.094	5.19695	6.315	1474415400
854	2016-09-21	8	0	24.6254	31.4282	13.199	3.26935	6.317	1474416000
855	2016-09-21	8	10	24.6409	31.4271	13.211	3.31258	6.325	1474416600
856	2016-09-21	8	20	24.6608	31.426	13.101	3.32967	6.326	1474417200
857	2016-09-21	8	30	24.6692	31.4262	13.138	3.23004	6.32	1474417800
858	2016-09-21	8	40	24.671	31.4262	13.082	16.3061	6.268	1474418400
859	2016-09-21	8	50	24.6743	31.4256	13.051	3.20757	6.279	1474419000
860	2016-09-21	9	0	24.6721	31.4251	13.063	3.31306	6.251	1474419600
861	2016-09-21	9	10	24.6736	31.4267	13.026	3.37778	6.263	1474420200
862	2016-09-21	9	20	24.6747	31.4267	12.907	3.43968	6.273	1474420800
863	2016-09-21	9	30	24.6758	31.4261	12.887	3.47631	6.256	1474421400
864	2016-09-21	9	40	24.6757	31.426	12.701	3.45165	6.28	1474422000
865	2016-09-21	9	50	24.6652	31.4254	12.616	3.59499	6.261	1474422600
866	2016-09-21	10	0	24.6541	31.4259	12.506	3.61587	6.271	1474423200
867	2016-09-21	10	10	24.6435	31.4263	12.382	3.65263	6.29	1474423800
868	2016-09-21	10	20	24.6273	31.4282	12.173	7.17534	6.289	1474424400
869	2016-09-21	10	30	24.6111	31.4297	12.198	18.7919	6.288	1474425000
870	2016-09-21	10	40	24.6006	31.4302	11.95	47.2679	6.296	1474425600
871	2016-09-21	10	50	24.587	31.4317	11.655	49.4609	6.296	1474426200
872	2016-09-21	11	0	24.5765	31.4331	11.609	49.4499	6.31	1474426800
873	2016-09-21	11	10	24.5698	31.4335	11.499	51.2686	6.315	1474427400
874	2016-09-21	11	20	24.5634	31.4338	11.39	51.3858	6.305	1474428000
875	2016-09-21	14	40	24.3291	31.4454	9.297	4.55836	6.35	1474440000
876	2016-09-21	14	50	24.3129	31.4465	9.228	4.62295	6.361	1474440600
877	2016-09-21	15	0	24.3027	31.4468	9.154	4.6569	6.354	1474441200
878	2016-09-21	15	10	24.287	31.4478	9.237	4.80525	6.381	1474441800
879	2016-09-21	15	20	24.2807	31.4477	9.322	4.83358	6.343	1474442400
880	2016-09-21	15	30	24.2795	31.4481	9.289	4.96105	6.365	1474443000
881	2016-09-21	16	20	24.2856	31.4522	9.817	-1	6.55	1474446000
882	2016-09-21	16	30	24.2879	31.4523	9.926	4.71197	6.588	1474446600
883	2016-09-21	16	40	24.2975	31.4519	10.09	4.55824	6.59	1474447200
884	2016-09-21	16	50	24.3185	31.451	10.259	4.48059	6.551	1474447800
885	2016-09-21	17	0	24.3509	31.45	10.491	55.6093	6.526	1474448400
886	2016-09-21	17	10	24.3732	31.4496	10.683	54.0293	6.532	1474449000
887	2016-09-21	17	20	24.4096	31.4483	10.796	53.4664	6.526	1474449600
888	2016-09-21	17	30	24.4386	31.447	11.079	53.6984	6.484	1474450200
889	2016-09-21	17	40	24.4756	31.4443	11.286	52.2613	6.456	1474450800
890	2016-09-21	17	50	24.5297	31.4431	11.431	51.3419	6.513	1474451400
891	2016-09-21	18	0	24.5813	31.4395	11.677	50.3944	6.492	1474452000
892	2016-09-21	18	10	24.5901	31.4367	11.865	51.3736	6.447	1474452600
893	2016-09-21	18	20	24.6057	31.4353	12.011	26.9503	6.416	1474453200
894	2016-09-21	18	30	24.6111	31.4365	12.185	3.68852	6.427	1474453800
895	2016-09-21	18	40	24.5987	31.4398	12.392	3.64225	6.444	1474454400
896	2016-09-21	18	50	24.5986	31.4435	12.526	3.62735	6.5	1474455000
897	2016-09-21	19	0	24.58	31.447	12.65	3.67888	6.549	1474455600
898	2016-09-21	19	10	24.5951	31.4444	12.756	3.71258	6.464	1474456200
899	2016-09-21	19	20	24.5984	31.4426	12.816	3.70366	6.42	1474456800
900	2016-09-21	19	30	24.5872	31.4417	12.907	3.58535	6.397	1474457400
901	2016-09-21	19	40	24.5432	31.4441	12.983	3.51136	6.469	1474458000
902	2016-09-21	19	50	24.5448	31.4449	13.013	3.28095	6.453	1474458600
903	2016-09-21	20	0	24.5502	31.4452	13.024	42.0013	6.463	1474459200
904	2016-09-21	20	10	24.5649	31.4451	13.098	41.906	6.452	1474459800
905	2016-09-21	20	20	24.5829	31.4438	13.056	40.1966	6.435	1474460400
906	2016-09-21	20	30	24.6102	31.4412	13.148	39.464	6.42	1474461000
907	2016-09-21	20	40	24.6419	31.438	13.112	38.8449	6.41	1474461600
908	2016-09-21	20	50	24.6641	31.4355	13.141	2.44078	6.387	1474462200
909	2016-09-21	21	0	24.6827	31.4347	13.138	2.29744	6.408	1474462800
910	2016-09-21	21	10	24.6866	31.4349	13.14	2.21941	6.372	1474463400
911	2016-09-21	21	20	24.6878	31.4345	13.146	2.06752	6.38	1474464000
912	2016-09-21	21	30	24.6756	31.4362	13.061	2.04237	6.41	1474464600
913	2016-09-21	21	40	24.6769	31.4362	13.03	25.938	6.406	1474465200
914	2016-09-21	21	50	24.6782	31.4365	12.911	20.0261	6.388	1474465800
915	2016-09-21	22	0	24.6797	31.4355	12.919	27.0266	6.367	1474466400
916	2016-09-21	22	10	24.6682	31.4352	12.817	29.2198	6.367	1474467000
917	2016-09-21	22	20	24.6496	31.4369	12.724	28.8376	6.363	1474467600
918	2016-09-21	22	30	24.6396	31.4379	12.598	28.3492	6.374	1474468200
919	2016-09-21	22	40	24.631	31.4387	12.489	28.453	6.384	1474468800
920	2016-09-21	22	50	24.615	31.4405	12.363	27.9341	6.409	1474469400
921	2016-09-21	23	0	24.5949	31.4417	12.21	27.6752	6.411	1474470000
922	2016-09-21	23	10	24.5518	31.4436	12.069	28.2735	6.437	1474470600
923	2016-09-21	23	20	24.5191	31.4451	11.931	28.1746	6.403	1474471200
924	2016-09-21	23	30	24.5102	31.4462	11.778	28.1709	6.411	1474471800
925	2016-09-21	23	40	24.5193	31.4456	11.662	27.7436	6.392	1474472400
926	2016-09-21	23	50	24.5193	31.446	11.539	27.7192	6.387	1474473000
927	2016-09-22	0	0	24.5108	31.4457	11.372	27.4799	6.39	1474473600
928	2016-09-22	0	10	24.5108	31.4462	11.195	27.0549	6.391	1474474200
929	2016-09-22	0	20	24.4833	31.4466	11.06	26.9267	6.434	1474474800
930	2016-09-22	0	30	24.4923	31.447	10.921	26.8437	6.418	1474475400
931	2016-09-22	0	40	24.4897	31.4468	10.808	26.6813	6.43	1474476000
932	2016-09-22	0	50	24.4975	31.4459	10.694	21.335	6.421	1474476600
933	2016-09-22	1	0	24.5034	31.4429	10.568	23.9236	6.411	1474477200
934	2016-09-22	1	10	24.4893	31.4411	10.465	1.19548	6.387	1474477800
935	2016-09-22	1	20	24.4768	31.4423	10.332	1.17192	6.42	1474478400
936	2016-09-22	1	30	24.4264	31.4443	10.224	2.38718	6.469	1474479000
937	2016-09-22	1	40	24.3953	31.4457	10.117	1.15043	6.475	1474479600
938	2016-09-22	1	50	24.3719	31.4464	9.999	1.11868	6.465	1474480200
939	2016-09-22	2	0	24.3661	31.4464	9.895	1.11758	6.468	1474480800
940	2016-09-22	2	10	24.3346	31.4482	9.825	1.116	6.457	1474481400
941	2016-09-22	2	20	24.3221	31.4494	9.731	1.06386	6.459	1474482000
942	2016-09-22	2	30	24.2983	31.4498	9.689	1.02735	6.46	1474482600
943	2016-09-22	2	40	24.2672	31.4502	9.676	1.0453	6.487	1474483200
944	2016-09-22	2	50	24.1935	31.4535	9.583	1.08632	6.509	1474483800
945	2016-09-22	3	0	24.1668	31.4543	9.575	1.02857	6.533	1474484400
946	2016-09-22	3	10	24.1488	31.4546	9.538	0.940049	6.539	1474485000
947	2016-09-22	3	20	24.0605	31.4558	9.53	0.958364	6.602	1474485600
948	2016-09-22	3	30	24.0333	31.4561	9.569	0.925153	6.619	1474486200
949	2016-09-22	3	40	23.9902	31.4554	9.594	0.884737	6.637	1474486800
950	2016-09-22	3	50	23.9787	31.4559	9.602	0.931258	6.643	1474487400
951	2016-09-22	4	10	23.9965	31.4561	9.698	0.858364	6.612	1474488600
952	2016-09-22	4	20	24.0025	31.4555	9.8	0.794383	6.576	1474489200
953	2016-09-22	4	30	24.0083	31.4559	9.942	0.765201	6.598	1474489800
954	2016-09-22	4	40	24.015	31.456	10.054	4.69756	6.586	1474490400
955	2016-09-22	4	50	24.0363	31.4554	10.149	2.4696	6.585	1474491000
956	2016-09-22	5	0	24.05	31.4558	10.313	0.67033	6.567	1474491600
957	2016-09-22	5	10	24.0662	31.4549	10.417	14.5748	6.548	1474492200
958	2016-09-22	5	20	24.0997	31.4546	10.672	17.7851	6.511	1474492800
959	2016-09-22	5	30	24.1445	31.4535	10.776	16.9341	6.481	1474493400
960	2016-09-22	5	40	24.1825	31.4509	10.937	16.3871	6.465	1474494000
961	2016-09-22	5	50	24.2152	31.4499	11.121	15.6178	6.463	1474494600
962	2016-09-22	6	0	24.2622	31.4481	11.265	15.1954	6.446	1474495200
963	2016-09-22	6	10	24.3018	31.4463	11.523	15.2503	6.441	1474495800
964	2016-09-22	6	20	24.3293	31.4454	11.65	14.8974	6.443	1474496400
965	2016-09-22	6	30	24.3502	31.4452	11.822	15.4542	6.443	1474497000
966	2016-09-22	6	40	24.3831	31.4442	11.968	15.3724	6.415	1474497600
967	2016-09-22	6	50	24.4109	31.4447	12.094	15.4774	6.392	1474498200
968	2016-09-22	7	0	24.4164	31.4455	12.201	15.8095	6.39	1474498800
969	2016-09-22	7	10	24.4051	31.4475	12.338	15.8144	6.4	1474499400
970	2016-09-22	7	20	24.3967	31.4492	12.495	15.9109	6.399	1474500000
971	2016-09-22	7	30	24.4118	31.4492	12.551	16.5678	6.399	1474500600
972	2016-09-22	7	40	24.4254	31.4495	12.641	16.2906	6.375	1474501200
973	2016-09-22	7	50	24.4755	31.4485	12.711	16.3053	6.352	1474501800
974	2016-09-22	8	10	-1	-1	-1	-1	6.353	1474503000
975	2016-09-22	8	20	24.4239	31.4498	12.806	15.2589	6.347	1474503600
976	2016-09-22	8	30	24.4355	31.4499	12.869	15.5617	6.358	1474504200
977	2016-09-22	8	40	24.4455	31.4491	12.82	16.6374	6.36	1474504800
978	2016-09-22	8	50	24.4565	31.4478	12.828	16.4896	6.357	1474505400
979	2016-09-22	9	0	24.4729	31.4469	12.871	16.7619	6.365	1474506000
980	2016-09-22	9	10	24.4861	31.4458	12.879	16.1429	6.368	1474506600
981	2016-09-22	9	20	24.4962	31.4439	12.914	15.9988	6.33	1474507200
982	2016-09-22	9	30	24.5043	31.4442	12.844	15.9426	6.314	1474507800
983	2016-09-22	9	40	24.5208	31.4428	12.813	16.1331	6.351	1474508400
984	2016-09-22	9	50	24.519	31.4429	12.819	16.094	6.325	1474509000
985	2016-09-22	10	10	24.5215	31.4434	12.668	16.674	6.299	1474510200
986	2016-09-22	13	40	24.408	31.4458	10.142	-1	6.358	1474522800
987	2016-09-22	13	50	24.405	31.446	9.997	18.0403	6.375	1474523400
988	2016-09-22	14	0	24.3992	31.4464	9.964	18.2662	6.378	1474524000
989	2016-09-22	14	10	24.3715	31.4473	9.828	18.0573	6.397	1474524600
990	2016-09-22	14	20	24.3579	31.4487	9.738	11.8796	6.404	1474525200
991	2016-09-22	14	30	24.3561	31.4498	9.649	1.54298	6.417	1474525800
992	2016-09-22	14	40	24.3597	31.4504	9.552	0.66105	6.442	1474526400
993	2016-09-22	14	50	24.3749	31.4513	9.463	0.660562	6.487	1474527000
994	2016-09-22	15	0	24.3105	31.4549	9.397	0.657509	6.491	1474527600
995	2016-09-22	15	10	24.1306	31.4605	9.368	0.731136	6.487	1474528200
996	2016-09-22	15	20	24.1285	31.46	9.317	0.75116	6.521	1474528800
997	2016-09-22	15	30	24.1081	31.4602	9.323	0.789133	6.583	1474529400
998	2016-09-22	15	40	24.105	31.4604	9.282	0.793529	6.604	1474530000
999	2016-09-22	15	50	24.1273	31.4608	9.314	0.837485	6.631	1474530600
1000	2016-09-22	16	0	24.0011	31.4619	9.291	0.769475	6.596	1474531200
1001	2016-09-22	16	10	23.9507	31.4637	9.308	0.818681	6.629	1474531800
1002	2016-09-22	16	20	23.9222	31.4629	9.359	0.823443	6.648	1474532400
1003	2016-09-22	16	30	23.9414	31.4644	9.394	0.906838	6.641	1474533000
1004	2016-09-22	16	40	23.9645	31.4616	9.479	0.902808	6.599	1474533600
1005	2016-09-22	16	50	23.927	31.4642	9.561	0.907814	6.688	1474534200
1006	2016-09-22	17	0	23.9562	31.464	9.669	0.92149	6.73	1474534800
1007	2016-09-22	17	10	24.0149	31.4631	9.754	0.941636	6.717	1474535400
1008	2016-09-22	17	20	24.032	31.4632	9.885	0.940293	6.702	1474536000
1009	2016-09-22	17	30	24.0645	31.4623	10.057	0.960928	6.736	1474536600
1010	2016-09-22	17	40	24.154	31.4609	10.202	0.971795	6.738	1474537200
1011	2016-09-22	17	50	24.2366	31.4591	10.323	0.984127	6.736	1474537800
1012	2016-09-22	18	0	24.3194	31.458	10.5	1.04164	6.735	1474538400
1013	2016-09-22	18	10	24.3745	31.4575	10.694	1.021	6.801	1474539000
1014	2016-09-22	18	20	24.4515	31.4555	10.861	0.992918	6.845	1474539600
1015	2016-09-22	18	30	24.4751	31.4547	11.039	1.0359	6.756	1474540200
1016	2016-09-22	18	40	24.4917	31.4535	11.225	1.03077	6.699	1474540800
1017	2016-09-22	18	50	24.4954	31.452	11.405	1.00879	6.637	1474541400
1018	2016-09-22	19	0	24.459	31.4532	11.559	1.03944	6.685	1474542000
1019	2016-09-22	19	10	24.4792	31.4538	11.748	1.05519	6.661	1474542600
1020	2016-09-22	19	20	24.5297	31.451	11.971	1.03065	6.597	1474543200
1021	2016-09-22	19	30	24.5463	31.4517	12.086	1.01966	6.552	1474543800
1022	2016-09-22	19	40	24.5581	31.4523	12.217	1.01758	6.577	1474544400
1023	2016-09-22	19	50	24.536	31.4557	12.313	1.05165	6.576	1474545000
1024	2016-09-22	20	0	24.524	31.459	12.461	1.06654	6.607	1474545600
1025	2016-09-22	20	10	24.5374	31.4581	12.526	1.06264	6.59	1474546200
1026	2016-09-22	20	20	24.5721	31.4562	12.586	1.03712	6.553	1474546800
1027	2016-09-22	20	30	24.5894	31.4552	12.666	1.07607	6.567	1474547400
1028	2016-09-22	20	40	24.5756	31.4553	12.765	1.06911	6.542	1474548000
1029	2016-09-22	20	50	24.5502	31.4551	12.785	1.05763	6.51	1474548600
1030	2016-09-22	21	0	24.5566	31.4538	12.854	1.02882	6.506	1474549200
1031	2016-09-22	21	10	24.5638	31.4529	12.902	1.04078	6.476	1474549800
1032	2016-09-22	21	20	24.5697	31.452	12.902	1.01184	6.453	1474550400
1033	2016-09-22	21	30	24.579	31.4512	12.984	1.01172	6.461	1474551000
1034	2016-09-22	21	40	24.6004	31.4513	12.965	1.00403	6.461	1474551600
1035	2016-09-22	21	50	24.6215	31.4511	12.962	0.966667	6.491	1474552200
1036	2016-09-22	22	0	24.6325	31.4517	12.965	0.982295	6.486	1474552800
1037	2016-09-22	22	10	24.6435	31.4522	12.978	1.0514	6.488	1474553400
1038	2016-09-22	22	20	24.6083	31.4573	12.948	1.03529	6.471	1474554000
1039	2016-09-22	22	30	24.5632	31.459	12.938	0.997436	6.443	1474554600
1040	2016-09-22	23	0	24.568	31.4596	12.762	0.969109	6.434	1474556400
1041	2016-09-23	4	50	-1	-1	-1	-1	6.798	1474577400
1042	2016-09-23	5	0	23.9406	31.4564	9.959	27.0696	6.723	1474578000
1043	2016-09-23	5	10	23.9409	31.456	10.016	27.3016	6.724	1474578600
1044	2016-09-23	5	20	23.9515	31.4565	10.146	27.6764	6.768	1474579200
1045	2016-09-23	5	30	23.9622	31.4562	10.219	27.8181	6.766	1474579800
1046	2016-09-23	5	40	23.97	31.4564	10.303	28.6203	6.803	1474580400
1047	2016-09-23	5	50	23.9567	31.4571	10.459	28.5348	6.797	1474581000
1048	2016-09-23	6	0	23.9707	31.4577	10.565	26.3529	6.806	1474581600
1049	2016-09-23	6	10	23.9807	31.4585	10.664	26.5714	6.794	1474582200
1050	2016-09-23	6	20	24.0002	31.4587	10.849	23.8066	6.788	1474582800
1051	2016-09-23	6	30	24.019	31.4587	10.934	25.5824	6.773	1474583400
1052	2016-09-23	6	40	24.0421	31.46	11.028	24.9808	6.752	1474584000
1053	2016-09-23	6	50	24.0745	31.4602	11.235	25.4957	6.711	1474584600
1054	2016-09-23	7	0	24.1165	31.4604	11.346	24.0766	6.656	1474585200
1055	2016-09-23	7	10	24.1448	31.4604	11.458	4.21355	6.622	1474585800
1056	2016-09-23	7	20	24.1713	31.4604	11.65	1.15495	6.591	1474586400
1057	2016-09-23	7	30	24.2222	31.4591	11.769	1.09646	6.564	1474587000
1058	2016-09-23	7	40	24.2647	31.4575	11.894	1.06679	6.521	1474587600
1059	2016-09-23	7	50	24.2952	31.457	12.045	1.07753	6.498	1474588200
1060	2016-09-23	8	0	24.3229	31.4568	12.131	1.01331	6.496	1474588800
1061	2016-09-23	8	10	24.3454	31.4597	12.226	1.03065	6.488	1474589400
1062	2016-09-23	8	20	24.3389	31.4628	12.309	1.05214	6.523	1474590000
1063	2016-09-23	8	30	24.3502	31.464	12.389	1.06386	6.516	1474590600
1064	2016-09-23	8	40	24.3516	31.4645	12.406	1.09158	6.503	1474591200
1065	2016-09-23	8	50	24.3807	31.4634	12.484	1.04994	6.506	1474591800
1066	2016-09-23	9	0	24.3739	31.4646	12.558	1.02796	6.519	1474592400
1067	2016-09-23	9	10	24.3761	31.4642	12.592	1.02601	6.503	1474593000
1068	2016-09-23	9	20	24.379	31.4639	12.606	1.0199	6.53	1474593600
1069	2016-09-23	9	30	24.3716	31.4651	12.635	0.998046	6.53	1474594200
1070	2016-09-23	9	40	24.375	31.4653	12.647	1.00098	6.52	1474594800
1071	2016-09-23	9	50	24.3826	31.4644	12.635	0.971551	6.525	1474595400
1072	2016-09-23	10	0	24.3887	31.4641	12.673	0.962637	6.513	1474596000
1073	2016-09-23	10	10	24.3957	31.4637	12.679	0.980952	6.476	1474596600
1074	2016-09-23	10	20	24.4053	31.4629	12.693	1.00317	6.445	1474597200
1075	2016-09-23	10	30	24.4094	31.4625	12.665	0.979487	6.406	1474597800
1076	2016-09-23	10	40	24.4128	31.4623	12.638	0.951404	6.367	1474598400
1077	2016-09-23	10	50	24.4154	31.4625	12.58	0.936996	6.418	1474599000
1078	2016-09-23	11	0	24.4158	31.4618	12.52	0.927228	6.41	1474599600
1079	2016-09-23	11	10	24.4125	31.4621	12.475	0.937851	6.412	1474600200
1080	2016-09-23	11	20	24.4166	31.4613	12.377	0.925031	6.421	1474600800
1081	2016-09-23	11	30	24.4163	31.462	12.297	1.00049	6.448	1474601400
1082	2016-09-23	11	40	24.414	31.4619	12.269	0.92442	6.426	1474602000
1083	2016-09-23	12	0	-1	-1	-1	0.868376	-1	1474603200
1084	2016-09-23	16	20	23.996	31.4636	9.474	-1	6.863	1474618800
1085	2016-09-23	16	40	24.0178	31.4639	9.452	14.5995	6.92	1474620000
1086	2016-09-23	16	50	24.0188	31.4596	9.422	15.6899	7.213	1474620600
1087	2016-09-23	17	0	23.995	31.4577	9.442	16.2589	7.263	1474621200
1088	2016-09-23	17	10	23.9675	31.4547	9.432	16.5299	7.276	1474621800
1089	2016-09-23	17	20	23.9574	31.4539	9.48	16.2149	7.303	1474622400
1090	2016-09-23	17	30	23.9428	31.4517	9.546	16.4969	7.331	1474623000
1091	2016-09-23	17	40	23.9364	31.4506	9.591	17.1453	7.338	1474623600
1092	2016-09-23	17	50	23.9382	31.4503	9.68	16.7534	7.313	1474624200
1093	2016-09-23	18	0	23.9409	31.4495	9.764	16.7729	7.341	1474624800
1094	2016-09-23	18	10	23.9447	31.4497	9.834	16.619	7.339	1474625400
1095	2016-09-23	18	20	23.9487	31.4507	9.982	16.7131	7.358	1474626000
1096	2016-09-23	18	30	23.9637	31.4495	10.055	16.3419	7.345	1474626600
1097	2016-09-23	18	40	23.9847	31.4524	10.17	16.6007	7.337	1474627200
1098	2016-09-23	18	50	24.0028	31.4548	10.311	16.4335	7.303	1474627800
1099	2016-09-23	19	0	24.0191	31.4561	10.461	15.7973	7.307	1474628400
1100	2016-09-23	19	10	24.0648	31.4595	10.622	15.4628	7.272	1474629000
1101	2016-09-23	19	20	24.1163	31.4614	10.755	14.7473	7.233	1474629600
1102	2016-09-23	19	30	24.159	31.4623	10.946	14.547	7.204	1474630200
1103	2016-09-23	19	40	24.2432	31.4648	11.089	14.2271	7.146	1474630800
1104	2016-09-23	19	50	24.3192	31.4665	11.264	13.7863	7.048	1474631400
1105	2016-09-23	20	0	24.3686	31.4658	11.395	16.5687	6.917	1474632000
1106	2016-09-23	20	10	24.3878	31.4656	11.55	19.9215	6.857	1474632600
1107	2016-09-23	20	20	24.4086	31.4663	11.66	19.906	6.805	1474633200
1108	2016-09-23	20	30	24.4228	31.4663	11.811	19.8718	6.819	1474633800
1109	2016-09-23	20	40	24.4239	31.4679	11.95	19.8934	6.813	1474634400
1110	2016-09-23	20	50	24.4216	31.4721	12.044	19.8862	6.757	1474635000
1111	2016-09-23	21	0	24.4171	31.4727	12.149	19.8955	6.711	1474635600
1112	2016-09-23	21	10	24.4558	31.4672	12.244	19.8606	6.626	1474636200
1113	2016-09-23	21	20	24.451	31.471	12.306	19.833	6.633	1474636800
1114	2016-09-23	21	30	24.4429	31.4744	12.385	19.8779	6.677	1474637400
1115	2016-09-23	21	40	24.4367	31.4759	12.454	19.8824	6.691	1474638000
1116	2016-09-23	21	50	24.4294	31.4761	12.545	19.8673	6.712	1474638600
1117	2016-09-23	22	0	24.4422	31.4746	12.625	19.8762	6.742	1474639200
1118	2016-09-23	22	10	24.4628	31.4733	12.644	19.8872	6.715	1474639800
1119	2016-09-23	22	20	24.4825	31.471	12.685	19.9099	6.708	1474640400
1120	2016-09-23	22	30	24.4991	31.4682	12.721	19.8714	6.663	1474641000
1121	2016-09-23	22	40	24.5023	31.4684	12.769	19.8112	6.649	1474641600
1122	2016-09-23	22	50	24.5028	31.4688	12.8	19.7878	6.652	1474642200
1123	2016-09-23	23	0	24.4871	31.47	12.784	19.8397	6.629	1474642800
1124	2016-09-23	23	10	24.4274	31.4728	12.805	19.8242	6.57	1474643400
1125	2016-09-23	23	20	24.4319	31.4723	12.824	19.8352	6.561	1474644000
1126	2016-09-23	23	30	24.434	31.4727	12.778	19.8316	6.552	1474644600
1127	2016-09-23	23	40	24.434	31.4726	12.782	19.8413	6.489	1474645200
1128	2016-09-23	23	50	24.4344	31.4721	12.745	19.8545	6.485	1474645800
1129	2016-09-24	0	0	24.4382	31.4721	12.676	19.8381	6.514	1474646400
1130	2016-09-24	0	10	24.4325	31.472	12.592	19.7944	6.519	1474647000
1131	2016-09-24	0	20	24.4408	31.471	12.567	19.7924	6.513	1474647600
1132	2016-09-24	0	30	24.4492	31.4716	12.453	19.7746	6.537	1474648200
1133	2016-09-24	0	40	24.4616	31.4702	12.421	19.8308	6.586	1474648800
1134	2016-09-24	0	50	24.467	31.47	12.285	19.7525	6.636	1474649400
1135	2016-09-24	4	50	24.0148	31.4669	10.179	19.4179	6.942	1474663800
1136	2016-09-24	5	0	23.9966	31.4664	10.191	18.3184	6.93	1474664400
1137	2016-09-24	5	50	23.7325	31.4401	10.196	13.1355	7.074	1474667400
1138	2016-09-24	6	0	23.7259	31.4378	10.241	14.1142	7.03	1474668000
1139	2016-09-24	6	10	23.7199	31.4365	10.327	13.3736	6.979	1474668600
1140	2016-09-24	6	20	23.7231	31.4377	10.351	13.9541	6.968	1474669200
1141	2016-09-24	6	30	23.7193	31.4383	10.425	15.0785	6.848	1474669800
1142	2016-09-24	6	40	23.717	31.4393	10.497	12.9475	6.968	1474670400
1143	2016-09-24	6	50	23.7294	31.4406	10.561	13.9023	7.031	1474671000
1144	2016-09-24	7	0	23.7592	31.4428	10.673	13.254	7	1474671600
1145	2016-09-24	7	10	23.738	31.4377	10.763	13.0684	7.026	1474672200
1146	2016-09-24	7	20	23.7397	31.4392	10.894	13.6984	7.011	1474672800
1147	2016-09-24	7	30	23.7679	31.4461	10.993	13.7766	7.005	1474673400
1148	2016-09-24	7	40	23.8183	31.4526	11.109	13.177	6.984	1474674000
1149	2016-09-24	7	50	23.8646	31.4568	11.181	13.221	6.927	1474674600
1150	2016-09-24	8	0	23.9226	31.4617	11.329	14.011	6.902	1474675200
1151	2016-09-24	8	10	23.9626	31.4646	11.427	14.0159	6.862	1474675800
1152	2016-09-24	8	20	24.0037	31.4677	11.547	13.6593	6.823	1474676400
1153	2016-09-24	8	30	24.0619	31.4696	11.669	13.8364	6.787	1474677000
1154	2016-09-24	8	40	24.1049	31.471	11.751	13.9744	6.745	1474677600
1155	2016-09-24	8	50	24.1663	31.4716	11.865	12.8535	6.716	1474678200
1156	2016-09-24	9	0	24.1994	31.4724	11.954	12.9634	6.692	1474678800
1157	2016-09-24	9	10	24.2419	31.4747	12.043	13.0672	6.649	1474679400
1158	2016-09-24	9	20	24.2621	31.4758	12.129	18.8679	6.61	1474680000
1159	2016-09-24	9	30	24.2665	31.4772	12.19	18.7068	6.634	1474680600
1160	2016-09-24	9	40	24.2724	31.4775	12.26	19.4107	6.628	1474681200
1161	2016-09-24	9	50	24.2874	31.4783	12.299	19.0537	6.609	1474681800
1162	2016-09-24	10	0	24.2986	31.4802	12.355	19.7806	6.643	1474682400
1163	2016-09-24	10	10	24.2945	31.4809	12.391	15.7628	6.642	1474683000
1164	2016-09-24	10	20	24.2701	31.4826	12.44	17.9574	6.666	1474683600
1165	2016-09-24	10	30	24.2723	31.4839	12.475	13.7995	6.695	1474684200
1166	2016-09-24	10	40	24.2659	31.4834	12.512	14.5101	6.666	1474684800
1167	2016-09-24	10	50	24.2639	31.4834	12.516	13.5722	6.667	1474685400
1168	2016-09-24	11	0	24.2473	31.4849	12.559	13.0171	6.661	1474686000
1169	2016-09-24	11	30	24.2166	31.4868	12.524	13.3895	6.67	1474687800
1170	2016-09-24	11	40	24.2213	31.4869	12.533	13.8535	6.592	1474688400
1171	2016-09-24	11	50	24.227	31.4866	12.468	14.0342	6.61	1474689000
1172	2016-09-24	12	0	24.23	31.4862	12.441	13.8938	6.631	1474689600
1173	2016-09-24	12	10	24.2429	31.4857	12.373	13.9499	6.658	1474690200
1174	2016-09-24	12	20	24.2621	31.4854	12.344	13.895	6.674	1474690800
1175	2016-09-24	12	30	24.2508	31.4844	12.278	14.1111	6.589	1474691400
1176	2016-09-24	12	40	24.2314	31.4861	12.178	13.7985	6.603	1474692000
1177	2016-09-24	12	50	24.2274	31.4863	12.134	13.9731	6.602	1474692600
1178	2016-09-24	13	0	24.2342	31.4857	12.034	13.7998	6.623	1474693200
1179	2016-09-24	13	10	24.243	31.486	11.916	14.0159	6.65	1474693800
1180	2016-09-24	17	30	23.8844	31.4403	9.551	16.2589	7.454	1474709400
1181	2016-09-24	17	40	23.855	31.4216	9.514	16.4396	7.684	1474710000
1182	2016-09-24	17	50	23.8408	31.4171	9.504	16.5128	7.722	1474710600
1183	2016-09-24	18	0	23.8381	31.4155	9.518	16.5946	7.704	1474711200
1184	2016-09-24	18	10	23.8393	31.4144	9.524	16.6508	7.692	1474711800
1185	2016-09-24	18	20	23.8391	31.4139	9.562	17.1868	7.664	1474712400
1186	2016-09-24	18	30	23.834	31.4129	9.573	16.9438	7.605	1474713000
1187	2016-09-24	18	40	23.8266	31.4115	9.624	16.5165	7.57	1474713600
1188	2016-09-24	18	50	23.813	31.4073	9.661	16.3797	7.509	1474714200
1189	2016-09-24	19	0	23.8146	31.4046	9.72	15.8413	7.491	1474714800
1190	2016-09-24	19	10	23.8138	31.4013	9.776	17.138	7.383	1474715400
1191	2016-09-24	19	20	23.8015	31.398	9.847	15.6471	7.481	1474716000
1192	2016-09-24	19	30	23.8025	31.4018	9.941	15.6911	7.563	1474716600
1193	2016-09-24	19	40	23.8094	31.4011	10.057	15.9328	7.546	1474717200
1194	2016-09-24	19	50	23.8111	31.4012	10.129	15.7265	7.56	1474717800
1195	2016-09-24	20	0	23.8172	31.4029	10.26	15.4786	7.569	1474718400
1196	2016-09-24	20	10	23.8141	31.4057	10.417	15.4347	7.576	1474719000
1197	2016-09-24	20	20	23.8167	31.41	10.508	15.1538	7.578	1474719600
1198	2016-09-24	20	30	23.8294	31.4144	10.669	15.4078	7.581	1474720200
1199	2016-09-24	20	40	23.8513	31.4181	10.764	15.6398	7.568	1474720800
1200	2016-09-24	20	50	23.8759	31.4253	10.951	15.4591	7.554	1474721400
1201	2016-09-24	21	0	23.904	31.4313	11.096	15.7326	7.528	1474722000
1202	2016-09-24	21	10	23.921	31.4411	11.236	15.685	7.464	1474722600
1203	2016-09-24	21	20	23.9567	31.4482	11.318	15.9646	7.394	1474723200
1204	2016-09-24	21	30	24.005	31.4543	11.492	15.7021	7.332	1474723800
1205	2016-09-24	21	40	24.068	31.461	11.642	15.3748	7.255	1474724400
1206	2016-09-24	21	50	24.1166	31.4645	11.686	15.2405	7.181	1474725000
1207	2016-09-24	22	0	24.1887	31.47	11.822	15.4908	7.079	1474725600
1208	2016-09-24	22	10	24.2251	31.4734	11.921	15.359	7.002	1474726200
1209	2016-09-24	22	20	24.2331	31.4777	12.015	15.381	6.976	1474726800
1210	2016-09-24	22	30	24.2449	31.4797	12.12	15.3199	6.962	1474727400
1211	2016-09-24	22	40	24.2681	31.4816	12.265	15.6508	6.938	1474728000
1212	2016-09-24	22	50	24.2869	31.4845	12.312	15.757	6.936	1474728600
1213	2016-09-24	23	0	24.3154	31.4861	12.425	15.7546	6.871	1474729200
1214	2016-09-24	23	10	24.3346	31.4869	12.49	16.0635	6.823	1474729800
1215	2016-09-24	23	20	24.3391	31.4889	12.482	16.1832	6.836	1474730400
1216	2016-09-24	23	30	24.33	31.4884	12.551	16.2112	6.847	1474731000
1217	2016-09-24	23	40	24.3373	31.4881	12.62	16.033	6.85	1474731600
1218	2016-09-24	23	50	24.3469	31.4875	12.61	16.2149	6.852	1474732200
1219	2016-09-25	0	0	24.3568	31.4866	12.671	16.3065	6.845	1474732800
1220	2016-09-25	0	10	24.3642	31.4858	12.693	16.1941	6.828	1474733400
1221	2016-09-25	0	20	24.367	31.4854	12.74	15.8974	6.85	1474734000
1222	2016-09-25	0	30	24.3611	31.4862	12.785	14.8242	6.843	1474734600
1223	2016-09-25	0	40	24.3592	31.4868	12.763	14.4274	6.857	1474735200
1224	2016-09-25	0	50	24.3572	31.4872	12.701	14.1551	6.85	1474735800
1225	2016-09-25	1	0	24.3559	31.4867	12.745	14.4908	6.824	1474736400
1226	2016-09-25	1	10	24.3592	31.486	12.722	14.6142	6.767	1474737000
1227	2016-09-25	1	20	24.3572	31.4863	12.637	14.0134	6.763	1474737600
1228	2016-09-25	1	30	24.3618	31.486	12.622	14.2955	6.794	1474738200
1229	2016-09-25	1	40	24.3495	31.4869	12.566	14.8816	6.795	1474738800
1230	2016-09-25	1	50	24.3521	31.4864	12.477	14.2259	6.792	1474739400
1231	2016-09-25	2	0	24.3488	31.4866	12.42	14.5433	6.793	1474740000
1232	2016-09-25	2	10	24.3507	31.4861	12.361	14.5446	6.799	1474740600
1233	2016-09-25	2	20	24.348	31.4864	12.282	14.6618	6.805	1474741200
1234	2016-09-25	2	30	24.3395	31.4864	12.189	14.6264	6.779	1474741800
1235	2016-09-25	2	40	24.3311	31.4861	12.042	15.0586	6.797	1474742400
1236	2016-09-25	3	0	-1	-1	-1	-1	6.788	1474743600
1237	2016-09-25	3	10	24.3037	31.4887	11.77	14.9915	6.8	1474744200
1238	2016-09-25	3	20	24.2965	31.4882	11.713	15.0037	6.782	1474744800
1239	2016-09-25	3	30	24.2943	31.4896	11.581	15.1746	6.753	1474745400
1240	2016-09-25	3	40	24.2878	31.4891	11.468	15.3822	6.744	1474746000
1241	2016-09-25	3	50	24.2844	31.4893	11.334	15.1111	6.74	1474746600
1242	2016-09-25	4	0	24.2589	31.488	11.295	15.6972	6.797	1474747200
1243	2016-09-25	4	10	24.2267	31.487	11.132	15.9035	6.824	1474747800
1244	2016-09-25	4	20	24.2156	31.4844	11.096	16.0085	6.834	1474748400
1245	2016-09-25	4	30	24.1553	31.4743	11.011	15.4444	6.891	1474749000
1246	2016-09-25	4	40	24.0994	31.469	10.896	15.4042	6.966	1474749600
1247	2016-09-25	4	50	24.051	31.4627	10.819	16.2125	7.013	1474750200
1248	2016-09-25	5	0	24.0414	31.4612	10.721	16.3651	7.008	1474750800
1249	2016-09-25	5	10	24.0163	31.4601	10.628	16.011	7.021	1474751400
1250	2016-09-25	5	20	23.9929	31.4576	10.589	16.3248	7.048	1474752000
1251	2016-09-25	5	30	23.9381	31.4539	10.581	15.884	7.094	1474752600
1252	2016-09-25	5	40	23.8766	31.4455	10.479	16.0305	7.174	1474753200
1253	2016-09-25	5	50	23.8573	31.4404	10.452	16.1685	7.19	1474753800
1254	2016-09-25	6	0	23.8234	31.4339	10.423	16.8547	7.19	1474754400
1255	2016-09-25	6	20	23.7961	31.4275	10.357	16.3651	7.182	1474755600
1256	2016-09-25	6	30	23.7798	31.4236	10.33	16.3126	7.196	1474756200
1257	2016-09-25	6	40	23.7689	31.4213	10.38	16.5397	7.188	1474756800
1258	2016-09-25	6	50	23.752	31.4173	10.299	16.3443	7.159	1474757400
1259	2016-09-25	7	0	23.74	31.4153	10.356	16.0891	7.105	1474758000
1260	2016-09-25	7	10	23.7272	31.4122	10.401	16.1184	7.108	1474758600
1261	2016-09-25	7	20	23.7274	31.4119	10.399	16.0415	7.035	1474759200
1262	2016-09-25	7	30	23.7296	31.4108	10.44	15.8584	6.991	1474759800
1263	2016-09-25	7	40	23.726	31.4105	10.478	15.7692	7.006	1474760400
1264	2016-09-25	7	50	23.7277	31.4102	10.544	15.9292	7.056	1474761000
1265	2016-09-25	8	0	23.7203	31.4072	10.644	15.9145	7.112	1474761600
1266	2016-09-25	8	10	23.7308	31.4103	10.709	16.0647	7.148	1474762200
1267	2016-09-25	8	20	23.7554	31.4158	10.855	15.9597	7.182	1474762800
1268	2016-09-25	8	30	23.7614	31.4181	10.917	16.2686	7.142	1474763400
1269	2016-09-25	8	40	23.7498	31.4119	10.997	16.5397	7.17	1474764000
1270	2016-09-25	8	50	23.7379	31.4074	11.128	16.4469	7.199	1474764600
1271	2016-09-25	9	0	23.7509	31.413	11.232	16.3333	7.182	1474765200
1272	2016-09-25	9	10	23.8029	31.4322	11.305	16.6276	7.131	1474765800
1273	2016-09-25	9	20	23.8305	31.4399	11.414	16.4066	7.125	1474766400
1274	2016-09-25	9	30	23.8456	31.4439	11.539	17.5678	7.1	1474767000
1275	2016-09-25	9	40	23.8729	31.4501	11.615	17.1258	7.068	1474767600
1276	2016-09-25	9	50	23.9026	31.4532	11.712	17.1746	7.041	1474768200
1277	2016-09-25	10	0	23.9367	31.4566	11.81	16.6728	7.01	1474768800
1278	2016-09-25	10	10	23.9767	31.4605	11.891	16.7656	6.999	1474769400
1279	2016-09-25	10	20	24.023	31.4657	11.975	16.8352	6.935	1474770000
1280	2016-09-25	10	30	24.0864	31.4724	12.078	17.1074	6.887	1474770600
1281	2016-09-25	10	40	24.1355	31.4781	12.126	17.3748	6.848	1474771200
1282	2016-09-25	10	50	24.1642	31.4822	12.185	17.4347	6.812	1474771800
1283	2016-09-25	11	0	24.1725	31.483	12.237	16.844	6.764	1474772400
1284	2016-09-25	11	10	24.1843	31.4843	12.299	17.3333	6.765	1474773000
1285	2016-09-25	11	20	24.2	31.4863	12.359	17.6068	6.729	1474773600
1286	2016-09-25	11	30	24.2218	31.4877	12.383	17.1955	6.739	1474774200
1287	2016-09-25	11	40	24.2432	31.489	12.405	18.2491	6.737	1474774800
1288	2016-09-25	11	50	24.2624	31.49	12.472	16.5856	6.742	1474775400
1289	2016-09-25	12	0	24.2829	31.4891	12.466	12.1764	6.758	1474776000
1290	2016-09-25	12	10	24.3009	31.4887	12.504	8.28632	6.784	1474776600
1291	2016-09-25	12	20	24.308	31.4888	12.512	2.01526	6.787	1474777200
1292	2016-09-25	12	30	24.3119	31.4879	12.51	0.681807	6.818	1474777800
1293	2016-09-25	12	40	24.3116	31.4878	12.506	0.746276	6.796	1474778400
1294	2016-09-25	12	50	24.3113	31.4877	12.533	0.728327	6.692	1474779000
1295	2016-09-25	13	0	24.3176	31.4879	12.461	0.688034	6.497	1474779600
1296	2016-09-25	13	10	24.3193	31.4879	12.451	0.689133	6.478	1474780200
1297	2016-09-25	13	20	24.3109	31.4879	12.427	0.686935	6.621	1474780800
1298	2016-09-25	13	30	24.3064	31.4875	12.404	0.731746	6.628	1474781400
1299	2016-09-25	13	40	24.3071	31.4874	12.33	0.841514	6.664	1474782000
1300	2016-09-25	13	50	24.3093	31.4877	12.246	0.828938	6.701	1474782600
1301	2016-09-25	14	0	24.309	31.4881	12.168	0.858486	6.698	1474783200
1302	2016-09-25	14	10	24.3139	31.4884	12.083	0.793284	6.776	1474783800
1303	2016-09-25	14	20	23.9944	31.4694	12.046	0.715873	6.777	1474784400
1304	2016-09-25	14	30	23.98	31.4689	11.936	0.716361	6.765	1474785000
1305	2016-09-25	14	40	23.9562	31.4654	11.842	0.762149	6.791	1474785600
1306	2016-09-25	14	50	23.9323	31.4637	11.749	0.808669	6.814	1474786200
1307	2016-09-25	15	0	23.9248	31.4626	11.658	0.743834	6.857	1474786800
1308	2016-09-25	15	10	23.9314	31.4625	11.571	0.747253	6.877	1474787400
1309	2016-09-25	15	20	23.9548	31.4646	11.472	0.746276	6.882	1474788000
1310	2016-09-25	15	30	23.9636	31.4659	11.312	0.74591	6.851	1474788600
1311	2016-09-25	15	40	23.9652	31.4676	11.264	0.781197	6.846	1474789200
1312	2016-09-25	15	50	23.9428	31.4657	11.128	0.798901	6.87	1474789800
1313	2016-09-25	16	0	23.8911	31.4616	11.038	0.87326	6.967	1474790400
1314	2016-09-25	16	10	23.8659	31.4595	10.913	0.843223	6.989	1474791000
1315	2016-09-25	16	20	23.8538	31.4583	10.821	0.81685	7.039	1474791600
1316	2016-09-25	16	30	23.8487	31.4577	10.718	0.813431	7.049	1474792200
1317	2016-09-25	16	40	23.8457	31.4564	10.564	0.811722	7.088	1474792800
1318	2016-09-25	16	50	23.8401	31.4549	10.485	0.840781	7.146	1474793400
1319	2016-09-25	17	0	23.8416	31.4533	10.382	0.93431	7.168	1474794000
1320	2016-09-25	17	10	23.8437	31.4507	10.296	0.995849	7.242	1474794600
1321	2016-09-25	17	20	23.8343	31.4486	10.203	0.923687	7.271	1474795200
1322	2016-09-25	17	30	23.8194	31.4427	10.099	0.94823	7.358	1474795800
1323	2016-09-25	17	40	23.82	31.4397	10.019	0.96862	7.37	1474796400
1324	2016-09-25	17	50	23.8019	31.4303	9.934	0.942979	7.406	1474797000
1325	2016-09-25	18	0	23.7935	31.4244	9.845	0.954823	7.392	1474797600
1326	2016-09-25	18	10	23.7838	31.4178	9.807	0.967277	7.385	1474798200
1327	2016-09-25	18	20	23.7719	31.411	9.752	0.976313	7.394	1474798800
1328	2016-09-25	18	30	23.7606	31.4041	9.693	0.985592	7.398	1474799400
1329	2016-09-25	18	40	23.7573	31.4009	9.648	1.03968	7.393	1474800000
1330	2016-09-25	18	50	23.758	31.4003	9.583	1.02784	7.379	1474800600
1331	2016-09-25	19	0	23.7599	31.3979	9.595	1.05934	7.375	1474801200
1332	2016-09-25	19	10	23.7608	31.3961	9.555	1.08608	7.36	1474801800
1333	2016-09-25	19	20	23.7643	31.3966	9.496	1.03541	7.344	1474802400
1334	2016-09-25	19	30	23.7653	31.3961	9.558	1.02186	7.294	1474803000
1335	2016-09-25	19	40	23.7627	31.3943	9.554	0.995238	7.237	1474803600
1336	2016-09-25	19	50	23.7599	31.3928	9.603	0.997192	7.183	1474804200
1337	2016-09-25	20	0	23.7601	31.3918	9.631	0.949817	7.076	1474804800
1338	2016-09-25	20	10	23.7605	31.3914	9.693	0.767277	7.024	1474805400
1339	2016-09-25	20	20	23.7568	31.389	9.725	10.9042	7.201	1474806000
1340	2016-09-25	20	30	23.7594	31.3903	9.826	17.3899	7.198	1474806600
1341	2016-09-25	20	40	23.7642	31.395	9.903	16.9341	7.231	1474807200
1342	2016-09-25	20	50	23.7675	31.3967	9.977	15.707	7.262	1474807800
1343	2016-09-25	21	0	23.7653	31.3913	10.063	15.9768	7.263	1474808400
1344	2016-09-25	21	10	23.7723	31.3914	10.172	16.3822	7.299	1474809000
1345	2016-09-25	21	20	23.7734	31.3943	10.266	16.4884	7.32	1474809600
1346	2016-09-25	21	30	23.7787	31.3967	10.401	16.2955	7.326	1474810200
1347	2016-09-25	21	40	23.7899	31.4009	10.518	16.6068	7.336	1474810800
1348	2016-09-25	21	50	23.8154	31.4068	10.649	16.3053	7.379	1474811400
1349	2016-09-25	22	0	23.8381	31.4095	10.821	16.4823	7.382	1474812000
1350	2016-09-25	22	10	23.8745	31.4079	10.985	16.5409	7.425	1474812600
1351	2016-09-25	22	20	23.9441	31.399	11.084	16.9866	7.552	1474813200
1352	2016-09-25	22	30	23.995	31.4011	11.192	16.4774	7.6	1474813800
1353	2016-09-25	22	40	24.0227	31.4122	11.35	16.7839	7.559	1474814400
1354	2016-09-25	22	50	24.0739	31.4264	11.475	16.7033	7.468	1474815000
1355	2016-09-25	23	0	24.1152	31.4395	11.631	16.7937	7.399	1474815600
1356	2016-09-25	23	10	24.1655	31.4455	11.736	17.1416	7.343	1474816200
1357	2016-09-25	23	20	24.2006	31.4478	11.865	16.5885	7.304	1474816800
1358	2016-09-25	23	30	24.2178	31.4512	11.956	16.6349	7.272	1474817400
1359	2016-09-25	23	40	24.2694	31.4657	12.075	16.9438	7.207	1474818000
1360	2016-09-25	23	50	24.3445	31.4842	12.201	17.2027	7.182	1474818600
1361	2016-09-26	0	0	24.3714	31.4883	12.237	17.3541	7.199	1474819200
1362	2016-09-26	0	10	24.4014	31.4903	12.388	17.7619	7.129	1474819800
1363	2016-09-26	0	20	24.4133	31.4913	12.442	17.3663	7.035	1474820400
1364	2016-09-26	0	30	24.3778	31.4921	12.502	17.0891	6.92	1474821000
1365	2016-09-26	0	40	24.3796	31.492	12.619	17.2027	6.905	1474821600
1366	2016-09-26	0	50	24.3779	31.4921	12.634	17.5409	6.905	1474822200
1367	2016-09-26	1	0	24.3565	31.4923	12.698	17.6947	6.918	1474822800
1368	2016-09-26	1	10	24.339	31.4929	12.787	17.7179	6.89	1474823400
1369	2016-09-26	1	20	24.3318	31.4932	12.769	15.6473	6.888	1474824000
1370	2016-09-26	1	30	24.3386	31.4929	12.849	16.9542	6.895	1474824600
1371	2016-09-26	1	40	24.3495	31.4931	12.871	17.6542	6.924	1474825200
1372	2016-09-26	1	50	24.3576	31.4927	12.877	17.6935	6.92	1474825800
1373	2016-09-26	2	0	24.3605	31.4926	12.873	14.5115	6.899	1474826400
1374	2016-09-26	2	10	24.3641	31.4926	12.865	17.4639	6.861	1474827000
1375	2016-09-26	2	20	24.3645	31.4921	12.81	17.7766	6.864	1474827600
1376	2016-09-26	2	30	24.3635	31.492	12.832	16.663	6.825	1474828200
1377	2016-09-26	2	40	24.3657	31.4925	12.786	17.1966	6.852	1474828800
1378	2016-09-26	2	50	24.3658	31.4927	12.739	16.7998	6.815	1474829400
1379	2016-09-26	3	0	24.3628	31.4926	12.686	16.8864	6.832	1474830000
1380	2016-09-26	3	10	24.3636	31.4923	12.613	15.6984	6.786	1474830600
1381	2016-09-26	3	20	24.3615	31.4918	12.586	14.8767	6.813	1474831200
1382	2016-09-26	3	30	24.3586	31.4925	12.464	13.9219	6.814	1474831800
1383	2016-09-26	3	40	24.3581	31.4927	12.404	13.9805	6.85	1474832400
1384	2016-09-26	3	50	24.3559	31.4928	12.307	13.7131	6.853	1474833000
1385	2016-09-26	4	0	24.349	31.4931	12.159	13.8755	6.894	1474833600
1386	2016-09-26	4	10	24.3444	31.4929	12.115	13.9658	6.887	1474834200
1387	2016-09-26	4	20	24.336	31.4937	12.025	13.4127	6.889	1474834800
1388	2016-09-26	4	30	24.3267	31.4937	11.902	14.0745	6.874	1474835400
1389	2016-09-26	4	40	24.3231	31.4935	11.769	13.8107	6.844	1474836000
1390	2016-09-26	4	50	24.3251	31.4934	11.696	13.9512	6.842	1474836600
1391	2016-09-26	5	0	24.3344	31.4931	11.594	13.8852	6.838	1474837200
1392	2016-09-26	5	10	24.343	31.4933	11.433	14.0806	6.822	1474837800
1393	2016-09-26	5	30	24.3543	31.4922	11.2	14.0354	6.907	1474839000
1394	2016-09-26	5	40	24.3441	31.4905	11.168	13.9182	6.947	1474839600
1395	2016-09-26	6	10	24.2051	31.4601	10.914	-1	7.047	1474841400
1396	2016-09-26	6	20	24.1288	31.4419	10.778	13.4811	7.088	1474842000
1397	2016-09-26	6	30	-1	-1	-1	13.1123	-1	1474842600
1398	2016-09-26	6	40	24.0419	31.4114	10.606	-1	7.177	1474843200
1399	2016-09-26	6	50	24.0205	31.4011	10.605	15.0149	7.233	1474843800
1400	2016-09-26	7	0	23.9957	31.3917	10.609	16.4724	7.255	1474844400
1401	2016-09-26	7	10	23.9673	31.3838	10.446	12.7766	7.281	1474845000
1402	2016-09-26	7	20	23.9534	31.3802	10.395	13.1264	7.292	1474845600
1403	2016-09-26	7	30	23.9452	31.3787	10.399	13.2149	7.271	1474846200
1404	2016-09-26	7	40	23.9332	31.3776	10.355	18.1399	7.269	1474846800
1405	2016-09-26	7	50	23.9247	31.3767	10.409	13.9085	7.272	1474847400
1406	2016-09-26	8	0	23.9113	31.3742	10.31	15.7512	7.285	1474848000
1407	2016-09-26	8	10	23.9031	31.3732	10.262	19.8999	7.227	1474848600
1408	2016-09-26	8	20	23.9005	31.3718	10.339	19.838	7.207	1474849200
1409	2016-09-26	8	30	23.8932	31.3709	10.348	19.8294	7.16	1474849800
1410	2016-09-26	8	40	23.892	31.3687	10.394	19.8411	7.149	1474850400
1411	2016-09-26	8	50	23.8862	31.369	10.41	19.8651	7.159	1474851000
1412	2016-09-26	9	0	23.8864	31.3674	10.396	19.8317	7.15	1474851600
1413	2016-09-26	9	10	23.8878	31.3693	10.47	19.8252	7.111	1474852200
1414	2016-09-26	9	20	23.8897	31.3679	10.468	19.849	7.034	1474852800
1415	2016-09-26	9	30	23.8889	31.3691	10.581	19.84	7.187	1474853400
1416	2016-09-26	9	40	23.892	31.3697	10.72	19.9387	7.146	1474854000
1417	2016-09-26	10	0	-1	-1	-1	-1	7.169	1474855200
1418	2016-09-26	10	10	23.905	31.3743	10.928	19.8382	7.198	1474855800
1419	2016-09-26	10	20	23.9066	31.3748	11.064	19.7982	7.216	1474856400
1420	2016-09-26	10	30	23.9096	31.3758	11.159	19.8046	7.264	1474857000
1421	2016-09-26	10	40	23.9244	31.3772	11.25	19.817	7.292	1474857600
1422	2016-09-26	10	50	23.9364	31.379	11.341	19.8283	7.304	1474858200
1423	2016-09-26	11	0	23.9573	31.3821	11.462	19.8132	7.303	1474858800
1424	2016-09-26	11	10	23.9822	31.3876	11.513	19.7875	7.289	1474859400
1425	2016-09-26	11	20	24.0076	31.3936	11.678	19.8148	7.283	1474860000
1426	2016-09-26	11	30	24.0385	31.403	11.783	19.8104	7.255	1474860600
1427	2016-09-26	11	40	24.0722	31.4143	11.843	19.8205	7.232	1474861200
1428	2016-09-26	11	50	24.1116	31.4247	11.83	19.8894	7.228	1474861800
1429	2016-09-26	12	0	24.1378	31.432	12.011	19.9375	7.212	1474862400
1430	2016-09-26	12	10	24.1692	31.4417	12.081	19.8195	7.199	1474863000
1431	2016-09-26	12	20	24.215	31.4541	12.171	19.9347	7.197	1474863600
1432	2016-09-26	12	30	24.2465	31.4611	12.138	18.5261	7.163	1474864200
1433	2016-09-26	12	40	24.2744	31.47	12.275	17.4276	7.131	1474864800
1434	2016-09-26	12	50	24.2965	31.4757	12.381	16.062	7.091	1474865400
1435	2016-09-26	13	0	24.3252	31.4835	12.407	13.8779	7.071	1474866000
1436	2016-09-26	13	10	24.3461	31.4892	12.349	13.4176	7.007	1474866600
1437	2016-09-26	13	20	24.3554	31.4923	12.416	13.2418	6.946	1474867200
1438	2016-09-26	13	30	24.3652	31.4935	12.391	13.1374	6.916	1474867800
1439	2016-09-26	13	40	24.3637	31.4937	12.498	13.4496	6.893	1474868400
1440	2016-09-26	13	50	24.3623	31.4943	12.497	13.3211	6.875	1474869000
1441	2016-09-26	14	0	24.3622	31.4943	12.415	14.4621	6.869	1474869600
1442	2016-09-26	14	10	24.3634	31.4948	12.45	17.5783	6.775	1474870200
1443	2016-09-26	14	20	24.3662	31.4951	12.428	19.9311	6.744	1474870800
1444	2016-09-26	14	30	24.3657	31.4946	12.37	18.214	6.765	1474871400
1445	2016-09-26	14	40	24.3641	31.4945	12.344	18.9454	6.801	1474872000
1446	2016-09-26	14	50	24.3642	31.4943	12.37	13.4585	6.764	1474872600
1447	2016-09-26	15	0	24.3629	31.4939	12.26	14.6172	6.782	1474873200
1448	2016-09-26	15	10	24.3651	31.4947	12.178	13.6264	6.823	1474873800
1449	2016-09-26	15	20	24.3689	31.494	12.067	14.1955	6.839	1474874400
1450	2016-09-26	15	30	24.3717	31.494	12.082	14.8344	6.846	1474875000
1451	2016-09-26	15	40	24.2733	31.4779	11.971	14.7498	6.905	1474875600
1452	2016-09-26	15	50	24.2236	31.469	11.914	17.2425	6.941	1474876200
1453	2016-09-26	16	0	24.1955	31.4649	11.837	17.9673	6.975	1474876800
1454	2016-09-26	16	10	24.1855	31.4632	11.646	13.4918	6.998	1474877400
1455	2016-09-26	16	20	24.1873	31.4621	11.581	13.2149	7.041	1474878000
1456	2016-09-26	16	30	24.1841	31.4587	11.421	15.4635	7.043	1474878600
1457	2016-09-26	16	40	24.1592	31.4533	11.313	16.777	7.059	1474879200
1458	2016-09-26	16	50	24.1166	31.4444	11.253	19.0716	7.113	1474879800
1459	2016-09-26	17	0	24.1396	31.4441	11.054	19.7565	7.178	1474880400
1460	2016-09-26	20	20	24.0816	31.344	9.522	17.42	7.548	1474892400
1461	2016-09-26	20	30	24.0836	31.3437	9.501	19.064	7.549	1474893000
1462	2016-09-26	20	40	24.0818	31.3427	9.507	18.3393	7.506	1474893600
1463	2016-09-26	20	50	24.0869	31.3386	9.543	17.4242	7.48	1474894200
1464	2016-09-26	21	0	24.0923	31.3355	9.5	13.4933	7.494	1474894800
1465	2016-09-26	21	10	24.0963	31.3338	9.496	14.1929	7.485	1474895400
1466	2016-09-26	21	20	24.0948	31.3345	9.59	19.4133	7.487	1474896000
1467	2016-09-26	21	30	24.0916	31.3382	9.619	19.9551	7.462	1474896600
1468	2016-09-26	21	40	24.0834	31.3438	9.708	19.5966	7.453	1474897200
1469	2016-09-26	21	50	24.0768	31.3486	9.802	19.8967	7.441	1474897800
1470	2016-09-26	22	0	24.0753	31.351	9.902	19.867	7.457	1474898400
1471	2016-09-26	22	10	24.0772	31.3512	10.005	19.8564	7.492	1474899000
1472	2016-09-26	22	20	24.0778	31.3541	10.159	19.8597	7.477	1474899600
1473	2016-09-26	22	30	24.0821	31.3551	10.375	19.8208	7.501	1474900200
1474	2016-09-26	22	40	24.0895	31.3538	10.457	19.8227	7.519	1474900800
1475	2016-09-26	22	50	24.1028	31.3504	10.497	19.8029	7.54	1474901400
1476	2016-09-26	23	0	24.1096	31.3541	10.578	19.7694	7.544	1474902000
1477	2016-09-26	23	10	24.1113	31.3714	10.684	19.8154	7.524	1474902600
1478	2016-09-26	23	20	24.1292	31.3689	10.855	19.8435	7.586	1474903200
1479	2016-09-26	23	30	24.1514	31.3651	11.025	19.7733	7.688	1474903800
1480	2016-09-26	23	40	24.161	31.3738	11.073	19.7516	7.701	1474904400
1481	2016-09-26	23	50	24.1498	31.3711	11.384	19.7862	7.711	1474905000
1482	2016-09-27	0	0	24.157	31.3735	11.538	19.8024	7.715	1474905600
1483	2016-09-27	0	10	24.1672	31.378	11.573	19.8115	7.701	1474906200
1484	2016-09-27	0	20	24.1863	31.3847	11.884	19.8004	7.688	1474906800
1485	2016-09-27	0	30	24.2313	31.4065	11.801	19.7889	7.633	1474907400
1486	2016-09-27	0	40	24.2897	31.4262	12.045	19.8136	7.576	1474908000
1487	2016-09-27	0	50	24.3601	31.4463	12.307	19.884	7.505	1474908600
1488	2016-09-27	1	0	24.4154	31.4663	12.404	19.7379	7.472	1474909200
1489	2016-09-27	1	10	24.4634	31.4797	12.439	17.5635	7.413	1474909800
1490	2016-09-27	1	20	24.4868	31.4889	12.479	19.9413	7.374	1474910400
1491	2016-09-27	1	30	24.4901	31.4918	12.642	19.5982	7.24	1474911000
1492	2016-09-27	1	40	24.4994	31.4937	12.632	18.8756	7.105	1474911600
1493	2016-09-27	1	50	24.4999	31.4938	12.634	17.0427	7.046	1474912200
1494	2016-09-27	2	0	24.4955	31.4942	12.643	19.5864	7.033	1474912800
1495	2016-09-27	2	10	24.4888	31.4937	12.793	19.944	7.03	1474913400
1496	2016-09-27	2	20	24.4837	31.4939	12.993	17.812	7.021	1474914000
1497	2016-09-27	2	30	24.4849	31.4933	12.926	19.4214	7.024	1474914600
1498	2016-09-27	2	40	24.492	31.4933	13.009	15.4299	7.037	1474915200
1499	2016-09-27	2	50	24.4992	31.4928	12.88	19.5973	7.042	1474915800
1500	2016-09-27	3	0	24.5027	31.4934	13.054	17.5966	7.039	1474916400
1501	2016-09-27	3	10	24.5059	31.4931	12.86	17.4189	7.024	1474917000
1502	2016-09-27	3	20	24.5119	31.4929	12.882	19.2292	7.023	1474917600
1503	2016-09-27	3	30	24.5141	31.4928	12.99	19.5904	7.006	1474918200
1504	2016-09-27	3	40	24.5168	31.4919	12.995	17.8071	7.017	1474918800
1505	2016-09-27	3	50	24.5156	31.4919	12.787	19.2136	6.991	1474919400
1506	2016-09-27	4	0	24.5155	31.4922	12.742	15.6156	6.973	1474920000
1507	2016-09-27	4	10	24.5143	31.492	12.715	16.0947	6.976	1474920600
1508	2016-09-27	4	20	24.5121	31.4918	12.587	14.2045	6.987	1474921200
1509	2016-09-27	4	30	24.5115	31.4908	12.462	15.6429	6.991	1474921800
1510	2016-09-27	4	40	24.5056	31.4895	12.347	14.722	7.011	1474922400
1511	2016-09-27	5	30	24.4905	31.4897	12.013	13.6606	6.991	1474925400
1512	2016-09-27	5	40	24.4852	31.49	11.808	13.4664	6.987	1474926000
1513	2016-09-27	5	50	24.4804	31.4883	11.8	13.1032	6.985	1474926600
1514	2016-09-27	6	0	24.4729	31.487	11.572	13.0739	6.961	1474927200
1515	2016-09-27	6	10	24.4532	31.4819	11.417	13.0501	6.956	1474927800
1516	2016-09-27	6	20	24.4517	31.4815	11.378	13.0409	6.98	1474928400
1517	2016-09-27	6	30	24.441	31.4791	11.144	12.8156	7.043	1474929000
1518	2016-09-27	6	40	24.4391	31.4769	11.274	12.8132	7.063	1474929600
1519	2016-09-27	6	50	24.4203	31.469	11.107	13.4457	7.113	1474930200
1520	2016-09-27	7	0	24.3733	31.4548	10.916	14.6443	7.227	1474930800
1521	2016-09-27	7	10	24.3131	31.4325	10.726	19.9729	7.319	1474931400
1522	2016-09-27	7	20	24.2473	31.4119	10.587	19.5952	7.376	1474932000
1523	2016-09-27	7	30	24.1957	31.3935	10.643	19.9418	7.42	1474932600
1524	2016-09-27	7	40	24.159	31.3809	10.47	19.7542	7.448	1474933200
1525	2016-09-27	7	50	24.1363	31.3747	10.548	19.938	7.459	1474933800
1526	2016-09-27	8	0	24.1187	31.3679	10.468	19.9267	7.471	1474934400
1527	2016-09-27	8	10	24.0945	31.3606	10.387	19.9142	7.477	1474935000
1528	2016-09-27	8	20	24.0804	31.3547	10.301	19.9042	7.469	1474935600
1529	2016-09-27	8	30	24.0538	31.3452	10.354	19.8967	7.467	1474936200
1530	2016-09-27	8	40	24.0626	31.3462	10.334	19.8967	7.423	1474936800
1531	2016-09-27	8	50	24.0594	31.3419	10.475	19.9071	7.417	1474937400
1532	2016-09-27	9	20	24.0457	31.3347	10.419	19.8985	7.393	1474939200
1533	2016-09-27	9	30	24.0446	31.3329	10.309	19.9321	7.377	1474939800
1534	2016-09-27	10	0	24.0421	31.3291	10.286	19.8806	7.374	1474941600
1535	2016-09-27	10	10	24.0411	31.3275	10.176	19.8889	7.372	1474942200
1536	2016-09-27	10	20	24.036	31.3236	10.595	19.9201	7.399	1474942800
1537	2016-09-27	10	30	24.0353	31.3275	10.607	19.8852	7.341	1474943400
1538	2016-09-27	10	40	24.0381	31.3285	10.568	19.8821	7.324	1474944000
1539	2016-09-27	10	50	24.0382	31.331	10.678	19.9048	7.363	1474944600
1540	2016-09-27	11	0	24.032	31.3321	10.775	19.8654	7.404	1474945200
1541	2016-09-27	11	10	24.0375	31.3334	11.06	19.8735	7.411	1474945800
1542	2016-09-27	11	20	24.0414	31.3366	11.042	19.8833	7.407	1474946400
1543	2016-09-27	11	30	24.0361	31.3386	11.201	19.9033	7.467	1474947000
1544	2016-09-27	11	40	24.0481	31.3453	11.271	19.9284	7.457	1474947600
1545	2016-09-27	11	50	24.0563	31.3511	11.373	19.9306	7.46	1474948200
1546	2016-09-27	12	0	24.0884	31.3657	11.67	19.9247	7.467	1474948800
1547	2016-09-27	12	10	24.1269	31.3811	11.852	14.5216	7.457	1474949400
1548	2016-09-27	12	20	24.1942	31.4039	11.884	13.0951	7.409	1474950000
1549	2016-09-27	12	30	24.2531	31.4269	12.115	13.0098	7.348	1474950600
1550	2016-09-27	12	40	24.2878	31.4373	11.888	13.6618	7.308	1474951200
1551	2016-09-27	12	50	24.3076	31.4438	12.223	13.9768	7.294	1474951800
1552	2016-09-27	13	0	24.3448	31.4585	12.253	-1	7.22	1474952400
1553	2016-09-27	13	10	24.3593	31.4638	12.403	14.0635	7.172	1474953000
1554	2016-09-27	13	20	24.3754	31.4703	12.202	13.9219	7.116	1474953600
1555	2016-09-27	13	30	24.3867	31.4751	12.697	13.8755	7.114	1474954200
1556	2016-09-27	13	40	24.4011	31.4792	12.432	14.083	7.09	1474954800
1557	2016-09-27	13	50	24.4092	31.4818	12.603	13.7668	7.068	1474955400
1558	2016-09-27	14	0	24.4173	31.4817	12.71	13.6923	7.038	1474956000
1559	2016-09-27	14	10	24.4364	31.481	12.789	13.1929	7.024	1474956600
1560	2016-09-27	14	20	24.4434	31.4813	12.693	13.1685	7.009	1474957200
1561	2016-09-27	14	30	24.4541	31.4824	12.935	13.6972	6.993	1474957800
1562	2016-09-27	14	40	24.4662	31.4845	12.662	13.1716	7.002	1474958400
1563	2016-09-27	14	50	24.4679	31.4848	12.727	12.9829	6.974	1474959000
1564	2016-09-27	15	0	24.471	31.4858	12.776	13.3138	6.941	1474959600
1565	2016-09-27	15	10	24.4734	31.4862	12.733	13.0867	6.9	1474960200
1566	2016-09-27	15	20	24.4797	31.486	12.819	13.2537	6.889	1474960800
1567	2016-09-27	15	30	24.4831	31.4869	12.763	13.0281	6.903	1474961400
1568	2016-09-27	15	40	24.4831	31.4879	12.647	13.6418	6.871	1474962000
1569	2016-09-27	15	50	24.4806	31.4871	12.583	13.2645	6.874	1474962600
1570	2016-09-27	16	0	24.4786	31.4868	12.525	13.7298	6.832	1474963200
1571	2016-09-27	16	10	24.4779	31.4863	12.341	13.1658	6.884	1474963800
1572	2016-09-27	16	20	24.4752	31.4866	12.67	13.0811	6.898	1474964400
1573	2016-09-27	16	30	24.4709	31.4873	12.26	13.3654	6.89	1474965000
1574	2016-09-27	16	40	24.4705	31.4863	12.25	13.8839	6.9	1474965600
1575	2016-09-27	16	50	24.4652	31.4866	12.059	13.3431	6.883	1474966200
1576	2016-09-27	17	50	24.4229	31.4821	11.434	13.8999	6.959	1474969800
1577	2016-09-27	18	0	24.4121	31.4817	11.498	13.7241	6.986	1474970400
1578	2016-09-27	18	10	24.3926	31.4815	11.079	13.7546	7.036	1474971000
1579	2016-09-27	18	20	24.3823	31.4796	11.001	14.0659	7.062	1474971600
1580	2016-09-27	18	30	24.3749	31.4778	10.954	13.4005	7.061	1474972200
1581	2016-09-27	18	40	24.3635	31.4757	11.03	13.2369	7.086	1474972800
1582	2016-09-27	18	50	24.3487	31.4698	10.632	13.1001	7.116	1474973400
1583	2016-09-27	19	0	24.3152	31.4586	10.843	13.3321	7.189	1474974000
1584	2016-09-27	19	10	24.2811	31.4468	10.624	14.8675	7.233	1474974600
1585	2016-09-27	19	20	24.2468	31.434	10.388	14.1587	7.281	1474975200
1586	2016-09-27	19	30	24.1909	31.4154	10.194	13.6536	7.344	1474975800
1587	2016-09-27	19	40	24.1591	31.4026	10.129	18.8731	7.367	1474976400
1588	2016-09-27	19	50	24.1005	31.3798	10.055	19.4182	7.4	1474977000
1589	2016-09-27	20	0	24.0435	31.3584	9.932	19.5877	7.427	1474977600
1590	2016-09-27	20	10	24.0215	31.3483	9.916	19.9349	7.406	1474978200
1591	2016-09-27	20	20	24.0034	31.3428	9.94	18.8565	7.408	1474978800
1592	2016-09-27	20	30	23.9948	31.3358	9.814	19.9381	7.406	1474979400
1593	2016-09-27	20	40	23.9819	31.3286	9.886	19.9383	7.395	1474980000
1594	2016-09-27	20	50	23.9839	31.3242	9.834	19.9303	7.394	1474980600
1595	2016-09-27	21	10	23.9702	31.3096	9.731	19.0713	7.378	1474981800
1596	2016-09-27	21	20	23.9626	31.2982	9.707	19.9719	7.361	1474982400
1597	2016-09-27	21	30	23.9617	31.2899	9.657	19.5864	7.351	1474983000
1598	2016-09-27	21	40	23.9585	31.2795	9.714	19.9499	7.31	1474983600
1599	2016-09-27	21	50	23.9641	31.2739	9.528	15.0347	7.287	1474984200
1600	2016-09-27	22	0	23.976	31.2765	9.352	13.7839	7.262	1474984800
1601	2016-09-27	22	10	23.9864	31.2769	9.718	14.5531	7.249	1474985400
1602	2016-09-27	22	20	23.9875	31.2719	9.721	13.4217	7.222	1474986000
1603	2016-09-27	22	30	23.9868	31.2637	9.789	13.1184	7.205	1474986600
1604	2016-09-27	22	40	23.9859	31.2656	10.016	15.0288	7.175	1474987200
1605	2016-09-27	22	50	23.985	31.2701	9.959	19.7778	7.148	1474987800
1606	2016-09-27	23	0	23.9879	31.2699	9.989	18.3183	7.156	1474988400
1607	2016-09-27	23	10	23.988	31.2736	10.212	19.7847	7.186	1474989000
1608	2016-09-27	23	20	23.9866	31.2761	10.288	18.7066	7.193	1474989600
1609	2016-09-27	23	30	23.9868	31.2851	10.371	19.5972	7.24	1474990200
1610	2016-09-27	23	40	23.9878	31.2928	10.437	19.6062	7.248	1474990800
1611	2016-09-27	23	50	23.9898	31.2948	10.599	18.773	7.242	1474991400
1612	2016-09-28	0	0	23.9886	31.2979	10.809	17.1255	7.265	1474992000
1613	2016-09-28	0	10	23.9756	31.2944	10.875	13.4559	7.292	1474992600
1614	2016-09-28	0	20	23.9456	31.2876	11.131	17.8002	7.316	1474993200
1615	2016-09-28	0	30	23.9562	31.2995	11.176	14.3618	7.318	1474993800
1616	2016-09-28	0	40	23.9767	31.3125	11.413	13.8852	7.306	1474994400
1617	2016-09-28	0	50	23.997	31.3261	11.577	13.9902	7.309	1474995000
1618	2016-09-28	1	0	24.0135	31.3372	11.728	14.2149	7.303	1474995600
1619	2016-09-28	1	10	24.0266	31.3476	11.555	14.4286	7.299	1474996200
1620	2016-09-28	1	20	24.0637	31.3672	12.158	13.9145	7.262	1474996800
1621	2016-09-28	1	30	24.1328	31.3977	11.921	14	7.191	1474997400
1622	2016-09-28	1	40	24.1963	31.4256	12.175	13.7973	7.124	1474998000
1623	2016-09-28	1	50	24.2478	31.4495	12.314	14.1245	7.024	1474998600
1624	2016-09-28	2	0	24.2766	31.458	12.56	14.5189	6.987	1474999200
1625	2016-09-28	2	10	24.3012	31.4641	12.586	14.5128	6.952	1474999800
1626	2016-09-28	2	20	24.3037	31.4645	12.578	14.6935	6.961	1475000400
1627	2016-09-28	2	30	24.3037	31.4651	12.8	14.4054	6.961	1475001000
1628	2016-09-28	2	40	24.2958	31.4627	12.901	13.7656	6.96	1475001600
1629	2016-09-28	2	50	24.2957	31.4627	12.906	14.2271	6.939	1475002200
1630	2016-09-28	3	0	24.3	31.4631	12.733	14.0037	6.924	1475002800
1631	2016-09-28	3	10	24.3108	31.4678	13.109	14.3297	6.909	1475003400
1632	2016-09-28	3	20	24.3174	31.4688	13.002	13.9133	6.889	1475004000
1633	2016-09-28	3	30	24.3077	31.4716	13.006	14.3138	6.9	1475004600
1634	2016-09-28	3	40	24.3045	31.4708	13.104	14.3089	6.88	1475005200
1635	2016-09-28	3	50	24.298	31.4716	13.068	14.5336	6.913	1475005800
1636	2016-09-28	4	0	24.2981	31.4723	13.161	14.2271	6.893	1475006400
1637	2016-09-28	4	10	24.3003	31.4732	13.151	14.0623	6.895	1475007000
1638	2016-09-28	4	20	24.3056	31.4727	12.992	14.3541	6.866	1475007600
1639	2016-09-28	4	30	24.3103	31.4736	13.003	14.1282	6.844	1475008200
1640	2016-09-28	4	40	24.3135	31.4716	12.992	14.4115	6.834	1475008800
1641	2016-09-28	4	50	24.3033	31.472	13.139	14.2491	6.84	1475009400
1642	2016-09-28	5	0	24.285	31.4702	12.775	13.8987	6.829	1475010000
1643	2016-09-28	5	10	24.2734	31.4697	12.863	13.9402	6.823	1475010600
1644	2016-09-28	5	20	24.2662	31.4709	12.711	13.9487	6.799	1475011200
1645	2016-09-28	5	40	24.2541	31.4717	12.531	13.757	6.821	1475012400
1646	2016-09-28	5	50	24.2528	31.4703	12.294	13.6325	6.792	1475013000
1647	2016-09-28	6	0	24.2272	31.4726	12.283	13.514	6.823	1475013600
1648	2016-09-28	6	10	24.2017	31.4704	12.055	13.5067	6.84	1475014200
1649	2016-09-28	6	20	-1	-1	-1	13.9634	6.819	1475014800
1650	2016-09-28	6	30	24.1772	31.4689	12.032	-1	6.834	1475015400
1651	2016-09-28	6	40	24.1791	31.4658	11.889	14.0806	6.812	1475016000
1652	2016-09-28	6	50	24.1614	31.4702	11.752	13.9365	6.807	1475016600
1653	2016-09-28	7	0	24.1533	31.4676	11.533	13.8742	6.81	1475017200
1654	2016-09-28	7	10	24.1318	31.4668	11.356	13.9072	6.808	1475017800
1655	2016-09-28	7	20	24.1001	31.4625	11.434	14.0452	6.819	1475018400
1656	2016-09-28	7	30	24.0746	31.4607	11.4	13.8718	6.859	1475019000
1657	2016-09-28	7	40	24.0701	31.4617	10.944	13.8718	6.849	1475019600
1658	2016-09-28	7	50	24.0338	31.4634	11.176	14.0965	6.855	1475020200
1659	2016-09-28	8	0	24.0381	31.4599	10.826	13.8608	6.837	1475020800
1660	2016-09-28	8	10	24.0193	31.4613	10.946	13.779	6.836	1475021400
1661	2016-09-28	8	20	24.0161	31.4611	10.758	13.9902	6.832	1475022000
1662	2016-09-28	8	30	24.0094	31.4618	10.6	13.84	6.832	1475022600
1663	2016-09-28	8	40	23.9941	31.4633	10.636	14.1709	6.841	1475023200
1664	2016-09-28	8	50	23.989	31.4617	10.104	14.1343	6.838	1475023800
1665	2016-09-28	9	0	23.982	31.4612	10.475	13.2332	6.82	1475024400
1666	2016-09-28	9	10	23.9554	31.4589	10.273	13.243	6.817	1475025000
1667	2016-09-28	9	20	23.9306	31.457	10.322	14.0354	6.83	1475025600
1668	2016-09-28	9	30	23.8912	31.4568	10.164	13.873	6.868	1475026200
1669	2016-09-28	9	40	23.8778	31.4543	10.207	14.0244	6.875	1475026800
1670	2016-09-28	9	50	23.8735	31.4487	10.164	14.3138	6.857	1475027400
1671	2016-09-28	10	0	23.8416	31.4475	10.382	14.2576	6.886	1475028000
1672	2016-09-28	10	10	23.8243	31.4456	10.09	13.9731	6.906	1475028600
1673	2016-09-28	10	20	23.8089	31.4409	10.173	14.1734	6.911	1475029200
1674	2016-09-28	10	30	23.7689	31.4361	10.047	13.7241	6.959	1475029800
1675	2016-09-28	10	40	23.7669	31.4351	10.176	13.895	6.94	1475030400
1676	2016-09-28	10	50	23.7506	31.4323	9.961	14.0061	6.962	1475031000
1677	2016-09-28	11	0	23.7498	31.433	10.187	13.8059	6.918	1475031600
1678	2016-09-28	11	10	23.7361	31.4322	10.47	13.1319	6.918	1475032200
1679	2016-09-28	11	20	23.7274	31.4419	10.425	12.9646	6.911	1475032800
1680	2016-09-28	11	30	23.7524	31.4497	10.597	14.2271	6.901	1475033400
1681	2016-09-28	11	40	23.7466	31.4504	10.716	13.7521	6.894	1475034000
1682	2016-09-28	11	50	23.7428	31.4534	10.73	12.9646	6.906	1475034600
1683	2016-09-28	12	0	23.7571	31.4558	10.782	12.8071	6.87	1475035200
1684	2016-09-28	12	10	23.7625	31.4615	10.937	12.9823	6.889	1475035800
1685	2016-09-28	12	20	23.7771	31.4624	11.361	13.2173	6.878	1475036400
1686	2016-09-28	12	30	23.7915	31.4661	11.534	12.3446	6.881	1475037000
1687	2016-09-28	12	40	23.8029	31.4664	11.38	12.9603	6.882	1475037600
1688	2016-09-28	12	50	23.8019	31.4702	11.896	12.7827	6.9	1475038200
1689	2016-09-28	13	0	23.8087	31.469	11.699	13.2418	6.897	1475038800
1690	2016-09-28	13	10	23.8116	31.4698	11.648	13.1306	6.914	1475039400
1691	2016-09-28	13	20	23.8408	31.4706	11.999	12.881	6.9	1475040000
1692	2016-09-28	13	30	23.8749	31.4743	12.163	12.9194	6.895	1475040600
1693	2016-09-28	13	40	23.8793	31.4752	12.286	13.2894	6.889	1475041200
1694	2016-09-28	13	50	23.8972	31.4763	12.391	13.1502	6.882	1475041800
1695	2016-09-28	14	0	23.9095	31.4759	12.478	12.9377	6.891	1475042400
1696	2016-09-28	14	10	23.928	31.475	12.185	13.3117	6.891	1475043000
1697	2016-09-28	14	20	23.9482	31.4757	12.777	12.9267	6.889	1475043600
1698	2016-09-28	14	30	23.9666	31.4764	12.712	13.2161	6.881	1475044200
1699	2016-09-28	14	40	23.9855	31.4733	12.602	17.0541	6.86	1475044800
1700	2016-09-28	14	50	23.989	31.4684	12.692	16.183	6.875	1475045400
1701	2016-09-28	15	0	23.9795	31.4661	12.922	17.2424	6.884	1475046000
1702	2016-09-28	15	10	23.9398	31.4609	12.942	14.3259	6.881	1475046600
1703	2016-09-28	15	20	23.935	31.463	12.773	16.5046	6.87	1475047200
1704	2016-09-28	15	30	23.9503	31.4675	12.423	17.4242	6.858	1475047800
1705	2016-09-28	15	40	23.9749	31.4749	12.759	16.2989	6.859	1475048400
1706	2016-09-28	15	50	23.9829	31.4745	13.007	18.8718	6.842	1475049000
1707	2016-09-28	16	0	23.9802	31.4789	12.788	18.5183	6.851	1475049600
1708	2016-09-28	16	10	23.9773	31.4792	12.87	19.4179	6.839	1475050200
1709	2016-09-28	16	20	23.9564	31.4803	12.75	18.6984	6.856	1475050800
1710	2016-09-28	16	30	23.9762	31.4798	12.739	17.5842	6.814	1475051400
1711	2016-09-28	16	40	23.9758	31.4789	12.643	16.8906	6.791	1475052000
1712	2016-09-28	16	50	23.9385	31.4799	12.753	19.9658	6.847	1475052600
1713	2016-09-28	17	0	23.9502	31.4778	12.54	17.426	6.779	1475053200
1714	2016-09-28	17	10	23.9334	31.4777	12.406	16.158	6.817	1475053800
1715	2016-09-28	17	20	23.9404	31.476	12.271	18.6963	6.789	1475054400
1716	2016-09-28	17	30	23.8976	31.4786	12.235	19.0452	6.834	1475055000
1717	2016-09-28	17	40	23.9093	31.4775	12.278	18.6961	6.822	1475055600
1718	2016-09-28	17	50	23.9042	31.4763	11.996	15.4184	6.783	1475056200
1719	2016-09-28	18	0	23.8992	31.4774	11.872	12.8772	6.794	1475056800
1720	2016-09-28	18	10	23.9005	31.4759	11.79	15.5946	6.752	1475057400
1721	2016-09-28	18	20	23.8864	31.4782	11.859	19.9548	6.786	1475058000
1722	2016-09-28	18	30	23.8876	31.478	11.35	19.591	6.761	1475058600
1723	2016-09-28	18	40	23.881	31.4755	11.551	19.0945	6.757	1475059200
1724	2016-09-28	18	50	23.8503	31.4724	11.189	17.7512	6.785	1475059800
1725	2016-09-28	19	0	23.8261	31.4699	11.147	18.4958	6.801	1475060400
1726	2016-09-28	19	10	23.8266	31.4685	10.91	15.6402	6.776	1475061000
1727	2016-09-28	19	20	23.8204	31.4655	10.593	19.4249	6.773	1475061600
1728	2016-09-28	19	30	23.8022	31.468	10.67	16.8464	6.766	1475062200
1729	2016-09-28	19	40	23.7997	31.4691	10.577	14.7556	6.79	1475062800
1730	2016-09-28	19	50	23.7853	31.4704	10.642	16.4888	6.775	1475063400
1731	2016-09-28	20	0	23.7781	31.4754	10.338	18.4961	6.782	1475064000
1732	2016-09-28	20	10	23.755	31.4738	10.362	17.4397	6.772	1475064600
1733	2016-09-28	20	20	23.7401	31.4744	10.065	18.1281	6.762	1475065200
1734	2016-09-28	20	30	23.7104	31.4764	10.442	17.4	6.774	1475065800
1735	2016-09-28	20	40	23.6797	31.4813	10.025	19.799	6.789	1475066400
1736	2016-09-28	20	50	23.654	31.4828	10.101	16.8545	6.784	1475067000
1737	2016-09-28	21	0	23.6415	31.4825	9.729	12.6081	6.776	1475067600
1738	2016-09-28	21	10	23.6256	31.484	9.88	12.9035	6.751	1475068200
1739	2016-09-28	21	20	23.615	31.483	9.771	12.6484	6.752	1475068800
1740	2016-09-28	21	30	23.6	31.484	9.682	13.083	6.747	1475069400
1741	2016-09-28	21	40	23.5802	31.4833	9.649	12.7582	6.77	1475070000
1742	2016-09-28	21	50	23.5703	31.4827	9.719	13.3558	6.733	1475070600
1743	2016-09-28	22	0	23.5607	31.4833	9.752	12.8156	6.737	1475071200
1744	2016-09-28	22	10	23.5485	31.4851	9.698	12.7265	6.729	1475071800
1745	2016-09-28	22	20	23.5305	31.486	9.601	14.3392	6.717	1475072400
1746	2016-09-28	22	30	23.5264	31.4854	9.426	13.1758	6.699	1475073000
1747	2016-09-28	22	40	23.5018	31.4865	9.487	12.8217	6.731	1475073600
1748	2016-09-28	22	50	23.4731	31.4904	9.593	13.8474	6.749	1475074200
1749	2016-09-28	23	0	23.487	31.4876	9.459	13.3541	6.705	1475074800
1750	2016-09-28	23	10	23.4652	31.4904	9.601	13.4628	6.746	1475075400
1751	2016-09-28	23	20	23.4436	31.4914	9.36	13.707	6.752	1475076000
1752	2016-09-28	23	30	23.4381	31.4913	9.515	13.7839	6.713	1475076600
1753	2016-09-28	23	40	23.4425	31.4892	9.644	13.3663	6.702	1475077200
1754	2016-09-28	23	50	23.425	31.4881	9.785	13.1477	6.721	1475077800
1755	2016-09-29	0	0	23.4112	31.4898	9.789	13.3932	6.779	1475078400
1756	2016-09-29	0	10	23.4194	31.487	10.073	12.9524	6.759	1475079000
1757	2016-09-29	0	20	23.4105	31.4899	10.22	13.2527	6.777	1475079600
1758	2016-09-29	0	30	23.4068	31.4904	10.228	13.1038	6.782	1475080200
1759	2016-09-29	0	40	23.4064	31.4885	10.53	13.1294	6.757	1475080800
1760	2016-09-29	0	50	23.4207	31.4902	10.576	13.149	6.759	1475081400
1761	2016-09-29	1	0	23.4326	31.4919	10.677	14.1184	6.789	1475082000
1762	2016-09-29	1	10	23.449	31.4927	11.028	13.7253	6.773	1475082600
1763	2016-09-29	1	20	23.4657	31.4907	11.129	13.464	6.782	1475083200
1764	2016-09-29	1	30	23.4831	31.4918	11.182	13.2186	6.798	1475083800
1765	2016-09-29	1	40	23.5041	31.4886	11.329	13.8498	6.795	1475084400
1766	2016-09-29	1	50	23.5214	31.4898	11.8	13.5055	6.799	1475085000
1767	2016-09-29	2	0	23.5359	31.487	12.02	13.8462	6.791	1475085600
1768	2016-09-29	2	10	23.5496	31.4868	12.076	13.9316	6.799	1475086200
1769	2016-09-29	2	20	23.5664	31.4864	12.025	13.5311	6.795	1475086800
1770	2016-09-29	2	30	23.5836	31.4823	12.15	13.4945	6.784	1475087400
1771	2016-09-29	2	40	23.5985	31.4867	12.4	13.7924	6.792	1475088000
1772	2016-09-29	2	50	23.6072	31.4856	12.604	13.3065	6.796	1475088600
1773	2016-09-29	3	0	23.6259	31.4851	12.741	13.895	6.799	1475089200
1774	2016-09-29	3	10	23.6386	31.4822	12.675	14.0049	6.782	1475089800
1775	2016-09-29	3	20	23.6433	31.4806	12.769	13.9536	6.776	1475090400
1776	2016-09-29	3	30	23.6449	31.4812	12.684	13.7021	6.766	1475091000
1777	2016-09-29	3	40	23.6423	31.4833	12.863	13.4676	6.779	1475091600
1778	2016-09-29	3	50	23.6435	31.4846	12.975	13.6484	6.771	1475092200
1779	2016-09-29	4	0	23.6412	31.484	12.887	13.0818	6.801	1475092800
1780	2016-09-29	4	10	23.6304	31.4847	12.878	13.7924	6.808	1475093400
1781	2016-09-29	4	20	23.6392	31.4838	12.999	13.9573	6.808	1475094000
1782	2016-09-29	4	30	23.644	31.4825	12.987	13.6508	6.805	1475094600
1783	2016-09-29	4	40	23.6303	31.4822	12.93	13.0635	6.792	1475095200
1784	2016-09-29	4	50	23.643	31.4826	12.922	14.0403	6.785	1475095800
1785	2016-09-29	5	0	23.6566	31.4832	12.998	13.735	6.777	1475096400
1786	2016-09-29	5	10	23.6524	31.483	12.776	13.7827	6.738	1475097000
1787	2016-09-29	5	20	23.6458	31.4837	12.947	13.6789	6.731	1475097600
1788	2016-09-29	5	30	23.6375	31.4831	12.726	13.7912	6.741	1475098200
1789	2016-09-29	5	40	23.6201	31.4846	12.539	14.3028	6.722	1475098800
1790	2016-09-29	5	50	23.6034	31.4857	12.651	13.8669	6.714	1475099400
1791	2016-09-29	6	0	23.6132	31.484	12.461	13.9426	6.702	1475100000
1792	2016-09-29	6	10	23.6003	31.4838	12.498	14.2491	6.733	1475100600
1793	2016-09-29	6	20	23.5681	31.484	12.347	14.2491	6.76	1475101200
1794	2016-09-29	6	40	23.5334	31.4836	12.008	14.6984	6.772	1475102400
1795	2016-09-29	6	50	23.5202	31.4825	11.883	14.6874	6.777	1475103000
1796	2016-09-29	7	0	23.4974	31.4821	11.814	14.42	6.783	1475103600
1797	2016-09-29	7	10	23.4864	31.483	11.64	14.3516	6.775	1475104200
1798	2016-09-29	7	20	23.4739	31.4835	11.499	14.1099	6.782	1475104800
1799	2016-09-29	7	30	23.452	31.4845	11.444	14.3101	6.779	1475105400
1800	2016-09-29	7	40	23.4416	31.4853	11.231	14.8449	6.764	1475106000
1801	2016-09-29	7	50	23.4155	31.4886	11.329	14.6203	6.76	1475106600
1802	2016-09-29	8	0	23.4036	31.4901	11.167	14.3187	6.777	1475107200
1803	2016-09-29	8	10	23.3872	31.4925	10.87	-1	6.78	1475107800
1804	2016-09-29	8	20	23.3702	31.4947	10.802	14.0562	6.766	1475108400
1805	2016-09-29	8	40	23.349	31.4965	10.456	14.6923	6.739	1475109600
1806	2016-09-29	8	50	23.3433	31.494	10.546	14.8181	6.755	1475110200
1807	2016-09-29	9	0	23.3336	31.4971	10.538	14.7485	6.754	1475110800
1808	2016-09-29	9	10	23.3339	31.4968	10.46	14.5592	6.726	1475111400
1809	2016-09-29	9	20	23.3076	31.4986	10.253	14.6142	6.748	1475112000
1810	2016-09-29	9	30	23.307	31.499	10.093	14.5812	6.734	1475112600
1811	2016-09-29	9	40	23.2808	31.5011	10.054	14.6337	6.754	1475113200
1812	2016-09-29	9	50	23.2723	31.5015	9.999	14.7179	6.756	1475113800
1813	2016-09-29	10	0	23.252	31.5028	9.952	14.7143	6.735	1475114400
1814	2016-09-29	10	10	23.2338	31.5044	9.982	14.5409	6.756	1475115000
1815	2016-09-29	10	20	23.2202	31.5058	9.748	14.674	6.747	1475115600
1816	2016-09-29	10	30	23.2244	31.5048	9.819	14.4371	6.739	1475116200
1817	2016-09-29	10	40	23.2098	31.5061	9.892	14.6947	6.741	1475116800
1818	2016-09-29	10	50	23.2009	31.5071	9.696	14.5824	6.724	1475117400
1819	2016-09-29	11	0	23.2056	31.5058	9.957	14.5165	6.7	1475118000
1820	2016-09-29	11	10	23.199	31.5063	9.869	14.4969	6.684	1475118600
1821	2016-09-29	11	20	23.1938	31.5074	9.69	13.9866	6.68	1475119200
1822	2016-09-29	11	30	23.193	31.5067	9.807	14.409	6.65	1475119800
1823	2016-09-29	11	40	23.1959	31.5067	9.998	14.4286	6.632	1475120400
1824	2016-09-29	11	50	23.1972	31.5064	10.02	14.6557	6.675	1475121000
1825	2016-09-29	12	0	23.196	31.5073	10.094	14.4908	6.649	1475121600
1826	2016-09-29	12	10	23.1953	31.5074	10.22	14.4066	6.662	1475122200
1827	2016-09-29	12	20	23.1967	31.5074	10.485	14.4115	6.726	1475122800
1828	2016-09-29	12	30	23.2098	31.5076	10.396	14.7595	6.756	1475123400
1829	2016-09-29	12	40	23.2288	31.5055	10.537	14.6764	6.695	1475124000
1830	2016-09-29	12	50	23.23	31.5051	10.612	14.7985	6.739	1475124600
1831	2016-09-29	13	0	23.2386	31.5054	10.671	14.9316	6.753	1475125200
1832	2016-09-29	13	10	23.2529	31.5053	10.981	15.0952	6.812	1475125800
1833	2016-09-29	13	20	23.2639	31.5058	11.127	15.3468	6.812	1475126400
1834	2016-09-29	13	30	23.2797	31.5032	11.202	15.4371	6.825	1475127000
1835	2016-09-29	13	40	23.2928	31.5009	11.502	15.0293	6.841	1475127600
1836	2016-09-29	13	50	23.311	31.4996	11.691	15.1819	6.856	1475128200
1837	2016-09-29	14	0	23.3297	31.4973	11.788	15.2674	6.862	1475128800
1838	2016-09-29	14	10	23.344	31.4938	11.849	15.6105	6.867	1475129400
1839	2016-09-29	14	20	23.3602	31.4907	11.966	15.8681	6.854	1475130000
1840	2016-09-29	14	30	23.3836	31.4867	12.208	15.4811	6.885	1475130600
1841	2016-09-29	14	40	23.4075	31.4843	12.327	15.7143	6.918	1475131200
1842	2016-09-29	14	50	23.4273	31.4816	12.393	15.4286	6.919	1475131800
1843	2016-09-29	15	0	23.4371	31.482	12.477	15.6142	6.882	1475132400
1844	2016-09-29	15	10	23.4543	31.4899	12.699	15.5165	6.901	1475133000
1845	2016-09-29	15	20	23.4869	31.4936	12.581	15.3089	6.879	1475133600
1846	2016-09-29	15	30	23.4637	31.4911	12.737	15.569	6.886	1475134200
1847	2016-09-29	15	40	23.444	31.4899	12.732	16.0891	6.873	1475134800
1848	2016-09-29	15	50	23.4473	31.4886	12.72	16.0684	6.839	1475135400
1849	2016-09-29	16	0	23.4583	31.4904	12.853	16.0122	6.84	1475136000
1850	2016-09-29	16	10	23.4687	31.4911	12.894	16.0867	6.845	1475136600
1851	2016-09-29	16	20	23.4726	31.4913	12.947	16.0611	6.833	1475137200
1852	2016-09-29	16	30	23.4629	31.4921	12.87	16.2332	6.838	1475137800
1853	2016-09-29	16	40	23.4648	31.4923	12.801	15.8999	6.837	1475138400
1854	2016-09-29	16	50	23.4632	31.4931	12.784	16.3504	6.828	1475139000
1855	2016-09-29	17	0	23.4537	31.4932	12.836	16.2845	6.823	1475139600
1856	2016-09-29	17	10	23.4551	31.4941	12.898	16.1978	6.791	1475140200
1857	2016-09-29	17	20	23.4544	31.494	12.779	16.3529	6.777	1475140800
1858	2016-09-29	17	30	23.4559	31.4942	12.608	16.8388	6.762	1475141400
1859	2016-09-29	17	40	23.4483	31.4952	12.547	16.9853	6.805	1475142000
1860	2016-09-29	17	50	23.4485	31.4953	12.53	16.7924	6.787	1475142600
1861	2016-09-29	18	0	23.4456	31.4953	12.559	17.2991	6.807	1475143200
1862	2016-09-29	18	10	23.4379	31.4951	12.405	16.4994	6.803	1475143800
1863	2016-09-29	18	20	23.4236	31.4945	12.251	16.1245	6.788	1475144400
1864	2016-09-29	18	30	23.4241	31.4947	12.118	15.4493	6.81	1475145000
1865	2016-09-29	18	40	23.411	31.495	12.166	15.2735	6.818	1475145600
1866	2016-09-29	18	50	23.4103	31.4953	11.965	15.2271	6.823	1475146200
1867	2016-09-29	19	0	23.4052	31.495	11.746	15.265	6.807	1475146800
1868	2016-09-29	19	10	23.3981	31.4938	11.666	15.2527	6.8	1475147400
1869	2016-09-29	19	20	23.3809	31.4932	11.647	15.138	6.789	1475148000
1870	2016-09-29	19	30	23.3761	31.4914	11.518	15.641	6.766	1475148600
1871	2016-09-29	19	40	23.3686	31.4917	11.237	15.7949	6.783	1475149200
1872	2016-09-29	19	50	23.3672	31.4929	11.182	15.58	6.798	1475149800
1873	2016-09-29	20	0	23.3606	31.4947	11.112	17.9048	6.826	1475150400
1874	2016-09-29	20	10	23.3499	31.4947	11.039	17.2344	6.84	1475151000
1875	2016-09-29	20	20	23.3565	31.4947	10.844	16.851	6.82	1475151600
1876	2016-09-29	20	30	23.3658	31.4952	10.675	16.7778	6.827	1475152200
1877	2016-09-29	20	40	23.3394	31.4915	10.497	16.5531	6.856	1475152800
1878	2016-09-29	20	50	23.3342	31.4878	10.473	16.8364	6.859	1475153400
1879	2016-09-29	21	0	23.2956	31.4889	10.258	16.9915	6.882	1475154000
1880	2016-09-29	21	10	23.2967	31.4899	10.297	17.0781	6.885	1475154600
1881	2016-09-29	21	20	23.272	31.495	10.135	16.7534	6.877	1475155200
1882	2016-09-29	21	30	23.2617	31.4978	10.136	16.7912	6.869	1475155800
1883	2016-09-29	21	40	23.2352	31.5009	9.998	16.7631	6.864	1475156400
1884	2016-09-29	21	50	23.2249	31.5024	9.903	16.5043	6.831	1475157000
1885	2016-09-29	22	0	23.2134	31.5035	9.788	16.3993	6.842	1475157600
1886	2016-09-29	22	10	23.2012	31.5058	9.699	16.591	6.829	1475158200
1887	2016-09-29	22	20	23.1682	31.5071	9.736	16.5055	6.829	1475158800
1888	2016-09-29	22	30	23.1801	31.5066	9.699	16.6789	6.79	1475159400
1889	2016-09-29	22	40	23.1641	31.5088	9.653	16.8107	6.755	1475160000
1890	2016-09-29	22	50	-1	-1	-1	16.6935	-1	1475160600
1891	2016-09-29	23	10	23.1074	31.513	9.609	16.8327	6.75	1475161800
1892	2016-09-29	23	20	23.1174	31.5125	9.629	16.5702	6.722	1475162400
1893	2016-09-29	23	30	23.1061	31.513	9.69	16.2821	6.677	1475163000
1894	2016-09-29	23	40	23.0573	31.5157	9.705	16.3516	6.715	1475163600
1895	2016-09-29	23	50	23.0463	31.5164	9.806	16.42	6.694	1475164200
1896	2016-09-30	0	0	23.0411	31.5164	9.797	16.5665	6.707	1475164800
1897	2016-09-30	0	10	23.0222	31.5175	9.903	16.5519	6.696	1475165400
1898	2016-09-30	0	20	23.0227	31.517	9.992	16.8596	6.759	1475166000
1899	2016-09-30	0	30	23.0117	31.5169	10.046	16.3199	6.787	1475166600
1900	2016-09-30	0	40	23.0381	31.5157	10.338	16.6386	6.791	1475167200
1901	2016-09-30	0	50	23.0547	31.5133	10.409	16.4676	6.772	1475167800
1902	2016-09-30	1	0	23.0482	31.5137	10.51	16.6789	6.794	1475168400
1903	2016-09-30	1	10	23.061	31.5125	10.643	16.7106	6.78	1475169000
1904	2016-09-30	1	20	23.0409	31.5135	10.823	16.6484	6.787	1475169600
1905	2016-09-30	1	30	23.0539	31.5117	10.908	16.602	6.794	1475170200
1906	2016-09-30	1	40	23.0606	31.509	11.007	17.1685	6.813	1475170800
1907	2016-09-30	1	50	23.1102	31.504	11.309	17.2076	6.826	1475171400
1908	2016-09-30	2	0	23.1345	31.4972	11.474	17.1499	6.848	1475172000
1909	2016-09-30	2	10	23.1535	31.4932	11.609	17.7717	6.86	1475172600
1910	2016-09-30	2	20	23.1512	31.488	11.769	17.674	6.869	1475173200
1911	2016-09-30	2	30	23.1452	31.4844	11.982	17.6543	6.879	1475173800
1912	2016-09-30	2	40	23.1556	31.4819	12.027	17.7131	6.875	1475174400
1913	2016-09-30	2	50	23.1843	31.4829	12.246	17.9048	6.861	1475175000
1914	2016-09-30	3	0	23.2172	31.4927	12.448	16.1971	6.826	1475175600
1915	2016-09-30	3	10	23.2335	31.4974	12.463	18.0269	6.784	1475176200
1916	2016-09-30	3	20	23.2614	31.4972	12.591	18.083	6.768	1475176800
1917	2016-09-30	3	30	23.2759	31.4966	12.704	18.127	6.788	1475177400
1918	2016-09-30	3	40	23.2281	31.496	12.819	18.2662	6.795	1475178000
1919	2016-09-30	3	50	23.2299	31.496	12.93	18.0611	6.785	1475178600
1920	2016-09-30	4	0	23.2531	31.4961	12.902	16.7342	6.773	1475179200
1921	2016-09-30	4	10	23.2636	31.4973	12.958	18.0989	6.768	1475179800
1922	2016-09-30	4	20	23.2804	31.4982	13.057	17.9695	6.762	1475180400
1923	2016-09-30	4	30	23.2878	31.4986	13.13	17.7241	6.761	1475181000
1924	2016-09-30	4	40	23.2868	31.4988	13.093	17.6855	6.742	1475181600
1925	2016-09-30	4	50	23.2853	31.499	13.157	17.9927	6.741	1475182200
1926	2016-09-30	5	0	23.2877	31.4985	13.171	18.0562	6.744	1475182800
1927	2016-09-30	5	10	23.2806	31.4995	13.141	17.0922	6.733	1475183400
1928	2016-09-30	5	20	23.2866	31.4985	13.098	18.138	6.714	1475184000
1929	2016-09-30	5	30	23.2929	31.4986	13.228	15.5724	6.717	1475184600
1930	2016-09-30	5	40	23.2921	31.4983	13.132	17.9302	6.701	1475185200
1931	2016-09-30	5	50	23.2713	31.4994	12.999	17.7984	6.696	1475185800
1932	2016-09-30	6	0	23.2806	31.4988	13.115	17.9963	6.636	1475186400
1933	2016-09-30	6	10	23.2677	31.4997	13.024	18.0757	6.703	1475187000
1934	2016-09-30	6	20	23.2754	31.499	12.918	17.6716	6.675	1475187600
1935	2016-09-30	6	30	23.2767	31.4984	12.856	18.1294	6.665	1475188200
1936	2016-09-30	6	40	23.2631	31.499	12.731	17.0672	6.689	1475188800
1937	2016-09-30	6	50	23.2404	31.5002	12.608	17.1136	6.732	1475189400
1938	2016-09-30	7	0	23.2443	31.5002	12.419	17.1306	6.712	1475190000
1939	2016-09-30	7	10	23.2391	31.4997	12.383	17.1563	-1	1475190600
1940	2016-09-30	7	20	-1	-1	-1	-1	6.73	1475191200
1941	2016-09-30	7	30	23.2177	31.5005	12.107	17.5678	6.72	1475191800
1942	2016-09-30	7	40	23.2056	31.5002	11.986	17.5971	6.73	1475192400
1943	2016-09-30	7	50	23.1823	31.5015	11.827	17.812	6.733	1475193000
1944	2016-09-30	8	0	23.1633	31.5016	11.662	0.660806	6.737	1475193600
1945	2016-09-30	8	10	23.1587	31.5014	11.722	18.0254	6.75	1475194200
1946	2016-09-30	8	20	23.1494	31.5017	11.388	18.0632	6.735	1475194800
1947	2016-09-30	8	30	23.1468	31.5018	11.367	17.816	6.724	1475195400
1948	2016-09-30	8	40	23.1422	31.5019	11.226	18.2723	6.724	1475196000
1949	2016-09-30	8	50	23.1156	31.5009	11.066	17.2027	6.751	1475196600
1950	2016-09-30	9	0	23.1136	31.5	10.974	1.54896	6.735	1475197200
1951	2016-09-30	9	10	23.0905	31.4984	10.87	9.20305	6.748	1475197800
1952	2016-09-30	9	20	23.0791	31.4964	10.715	6.04591	6.781	1475198400
1953	2016-09-30	9	30	23.0802	31.495	10.596	6.49976	6.76	1475199000
1954	2016-09-30	9	40	23.0704	31.4915	10.507	18.128	6.755	1475199600
1955	2016-09-30	9	50	23.0164	31.4869	10.432	3.33932	6.837	1475200200
1956	2016-09-30	10	0	22.9922	31.4884	10.38	14.9882	6.874	1475200800
1957	2016-09-30	10	10	22.9797	31.4915	10.391	17.615	6.886	1475201400
1958	2016-09-30	10	20	22.9818	31.4897	10.37	15.465	6.846	1475202000
1959	2016-09-30	10	30	22.9744	31.4935	10.207	18.525	6.822	1475202600
1960	2016-09-30	10	40	22.9635	31.4978	10.102	18.2747	6.823	1475203200
1961	2016-09-30	10	50	22.9551	31.5012	10.138	16.3112	6.812	1475203800
1962	2016-09-30	11	0	22.9426	31.5047	10.119	18.4505	6.797	1475204400
1963	2016-09-30	11	10	22.9332	31.5076	9.984	14.346	6.792	1475205000
1964	2016-09-30	11	20	22.92	31.5105	10	18.3309	6.764	1475205600
1965	2016-09-30	11	30	22.9133	31.5108	9.942	16.2513	6.758	1475206200
1966	2016-09-30	11	40	22.8919	31.5144	9.949	9.14896	6.734	1475206800
1967	2016-09-30	11	50	22.8792	31.5158	10.013	17.0179	6.759	1475207400
1968	2016-09-30	12	0	22.8713	31.5171	9.965	18.2344	6.746	1475208000
1969	2016-09-30	12	10	22.8698	31.5175	10.011	16.6214	6.726	1475208600
1970	2016-09-30	12	20	22.873	31.5171	10.144	17.0763	6.687	1475209200
1971	2016-09-30	12	30	22.8645	31.5178	10.154	17.7525	6.682	1475209800
1972	2016-09-30	12	40	22.8644	31.518	10.288	17.9023	6.676	1475210400
1973	2016-09-30	12	50	22.8513	31.5175	10.362	17.8669	6.636	1475211000
1974	2016-09-30	13	0	22.8399	31.5198	10.578	17.6545	6.662	1475211600
1975	2016-09-30	13	10	22.8441	31.5198	10.651	17.1794	6.673	1475212200
1976	2016-09-30	13	20	22.8653	31.5184	10.798	17.8877	6.739	1475212800
1977	2016-09-30	13	30	22.8932	31.5149	10.929	16.3575	6.755	1475213400
1978	2016-09-30	13	40	22.9094	31.5118	11.166	17.8926	6.775	1475214000
1979	2016-09-30	13	50	22.9149	31.5108	11.218	11.714	6.774	1475214600
1980	2016-09-30	14	0	22.945	31.5036	11.299	17.84	6.826	1475215200
1981	2016-09-30	14	10	22.9627	31.4978	11.527	17.9548	6.851	1475215800
1982	2016-09-30	14	20	22.9752	31.4925	11.625	17.1758	6.866	1475216400
1983	2016-09-30	14	30	22.9923	31.4864	11.975	17.1795	6.92	1475217000
1984	2016-09-30	14	40	23.0109	31.4823	11.927	16.9282	6.968	1475217600
1985	2016-09-30	14	50	23.0267	31.4797	12.032	17.3895	6.981	1475218200
1986	2016-09-30	15	0	23.0532	31.4824	12.436	17.5458	6.973	1475218800
1987	2016-09-30	15	10	23.0814	31.4887	12.597	17.7717	6.913	1475219400
1988	2016-09-30	15	20	23.1046	31.4933	12.412	17.2504	6.881	1475220000
1989	2016-09-30	15	30	23.1306	31.4974	12.639	17.4396	6.861	1475220600
1990	2016-09-30	15	40	23.1524	31.5015	12.7	17.7778	6.834	1475221200
1991	2016-09-30	15	50	23.1608	31.5031	12.994	17.956	6.832	1475221800
1992	2016-09-30	16	0	23.1702	31.5028	13.071	18.1294	6.827	1475222400
1993	2016-09-30	16	10	23.1873	31.5015	13.416	17.9683	6.806	1475223000
1994	2016-09-30	16	20	23.1938	31.5007	13.033	17.6471	6.785	1475223600
1995	2016-09-30	16	30	23.1664	31.5013	13.357	17.5516	6.775	1475224200
1996	2016-09-30	16	40	23.1632	31.5019	13.124	17.7167	6.769	1475224800
1997	2016-09-30	16	50	23.1405	31.5022	13.012	17.9106	6.781	1475225400
1998	2016-09-30	17	0	23.1288	31.5023	13.275	17.536	6.771	1475226000
1999	2016-09-30	17	10	23.1341	31.5007	13.315	16.9844	6.764	1475226600
[truncated: 107,919 more rows]
