# Supplementary material for: A novel dissolved oxygen prediction model based on enhanced semi-naive Bayes for ocean ranches in northeast China
Source: PeerJ Comput Sci. 2021 Jun 11;7:e591. doi: 10.7717/peerj-cs.591 (PMC8205303; doi:10.7717/peerj-cs.591)
Supplement: Supplemental Information 3 — The water quality data includes a total of 19 marine ranches in the Bohai and Yellow Seas in northeastern China. [file peerj-cs-07-591-s003.zip]

Archive with 9 entries (8 files):
- dataset2/
- dataset2/xiaoshidao_20160101_20200701.csv
- dataset2/xiaoheidao_20160101_20200701.csv
- dataset2/beihai_20160101_20200701.csv
- dataset2/mashan_20160101_20200701.csv
- dataset2/sanggouxinan_20160101_20200701.csv
- dataset2/qixia_20160101_20200701.csv
- dataset2/luhaifeng_20160101_20200701.csv
- dataset2/liujiawan_20160101_20200701.csv
