# Supplementary material for: A novel dissolved oxygen prediction model based on enhanced semi-naive Bayes for ocean ranches in northeast China
Source: PeerJ Comput Sci. 2021 Jun 11;7:e591. doi: 10.7717/peerj-cs.591 (PMC8205303; doi:10.7717/peerj-cs.591)
Supplement: Supplemental Information 3 — The water quality data includes a total of 19 marine ranches in the Bohai and Yellow Seas in northeastern China. [file peerj-cs-07-591-s003.zip › dataset2/xiaoshidao_20160101_20200701.csv]

ID	Date	Hour	Minute	temp	salt	deep	yls_con	rjy_con	Timestamp	note
1	2016-06-02	10	40	16.892	32.0129	4.467	4.03419	8.957	1464835200
2	2016-06-02	10	50	16.9128	32.0125	4.418	3.67643	9.014	1464835800
3	2016-06-02	11	0	16.9128	32.0125	4.418	3.67643	9.014	1464836400
4	2016-06-02	11	10	16.9652	32.0099	4.248	3.84982	9.335	1464837000
5	2016-06-02	11	20	16.9923	32.0071	4.195	3.63858	9.35	1464837600
6	2016-06-02	11	30	17.0181	32.0109	4.139	3.96093	9.294	1464838200
7	2016-06-02	11	40	17.0495	32.0067	4.085	3.93407	9.243	1464838800
8	2016-06-02	11	50	17.0796	32.006	4.046	3.91819	9.327	1464839400
9	2016-06-02	12	0	17.1222	32.0001	3.98	3.96703	9.533	1464840000
10	2016-06-02	12	10	17.0949	32.0071	3.947	4.42491	9.358	1464840600
11	2016-06-02	12	20	17.106	31.9805	3.903	4.3663	9.393	1464841200
12	2016-06-02	12	30	17.0863	31.9872	3.857	5.18559	9.196	1464841800
13	2016-06-02	12	40	17.0887	31.9823	3.846	5.23077	9.137	1464842400
14	2016-06-02	12	50	17.0831	31.9814	3.829	5.1685	9.145	1464843000
15	2016-06-02	13	0	17.1243	31.9831	3.825	5.16361	9.223	1464843600
16	2016-06-02	13	10	17.1254	31.9781	3.82	5.40537	9.185	1464844200
17	2016-06-02	13	20	17.1009	31.9778	3.812	7.91355	9.133	1464844800
18	2016-06-02	13	30	17.0792	31.9694	3.803	18.7548	9.071	1464845400
19	2016-06-02	13	40	17.0822	31.9709	3.806	19.4366	9.087	1464846000
20	2016-06-02	13	50	17.0728	31.9716	3.816	19.4658	9.081	1464846600
21	2016-06-02	14	0	17.0561	31.966	3.82	19.3107	9.071	1464847200
22	2016-06-02	14	10	17.0584	31.9619	3.833	19.5151	9.093	1464847800
23	2016-06-02	14	20	17.046	31.9629	3.853	19.5502	9.045	1464848400
24	2016-06-02	14	30	17.0212	31.9612	3.89	19.559	9.014	1464849000
25	2016-06-02	14	40	17.0232	31.9571	3.928	19.6342	9.032	1464849600
26	2016-06-02	14	50	17.0191	31.9621	3.968	19.5841	9.032	1464850200
27	2016-06-02	15	0	17.0332	31.9614	4.005	19.6311	9.033	1464850800
28	2016-06-02	15	10	17.0363	31.9612	4.041	19.6044	9.067	1464851400
29	2016-06-02	15	20	17.0433	31.966	4.092	-1	9.123	1464852000
30	2016-06-02	15	30	17.0462	31.9659	4.13	19.6094	9.211	1464852600
31	2016-06-02	15	40	17.0316	31.9704	4.183	19.6156	9.217	1464853200
32	2016-06-02	15	50	17.0167	31.9682	4.248	19.6761	9.292	1464853800
33	2016-06-02	16	0	17.0206	31.9681	4.312	19.7272	9.287	1464854400
34	2016-06-02	16	10	17.0253	31.9685	4.387	19.7129	9.263	1464855000
35	2016-06-02	16	20	17.0171	31.9707	4.445	19.7908	9.221	1464855600
36	2016-06-02	16	30	16.9605	31.9737	4.518	19.6716	9.22	1464856200
37	2016-06-02	16	40	16.7908	31.9808	4.588	19.8072	9.228	1464856800
38	2016-06-02	16	50	16.6701	31.989	4.655	19.8348	9.179	1464857400
39	2016-06-02	17	0	16.6187	31.9897	4.733	19.6872	9.083	1464858000
40	2016-06-02	17	10	16.3794	32.0003	4.801	19.723	8.927	1464858600
41	2016-06-02	17	20	16.3547	31.9983	4.868	19.2685	8.745	1464859200
42	2016-06-02	17	30	16.2974	32.0065	4.935	19.7556	8.681	1464859800
43	2016-06-02	17	40	16.3143	32.0067	5.008	19.7904	8.646	1464860400
44	2016-06-02	17	50	16.3413	32.004	5.065	19.7629	8.623	1464861000
45	2016-06-02	18	0	16.3673	32.0042	5.131	19.7197	8.663	1464861600
46	2016-06-02	18	10	16.5106	31.9975	5.179	19.6547	8.859	1464862200
47	2016-06-02	18	20	16.5427	31.9952	5.234	19.8068	8.862	1464862800
48	2016-06-02	18	30	16.5983	31.9932	5.274	19.5791	8.987	1464863400
49	2016-06-02	18	40	16.6003	31.9928	5.311	19.8361	8.909	1464864000
50	2016-06-02	18	50	16.6772	31.9903	5.342	19.9021	9.035	1464864600
51	2016-06-02	19	0	16.8101	31.9952	5.354	19.7186	9.046	1464865200
52	2016-06-02	19	10	17.1103	31.9672	5.382	19.5545	9.117	1464865800
53	2016-06-02	19	20	17.1772	31.9594	5.392	19.812	9.138	1464866400
54	2016-06-02	19	30	17.2441	31.9592	5.4	19.658	9.126	1464867000
55	2016-06-02	19	40	17.2479	31.9604	5.394	19.6814	9.107	1464867600
56	2016-06-02	19	50	17.3299	31.9629	5.391	19.7659	9.033	1464868200
57	2016-06-02	20	0	17.3273	31.9662	5.375	19.7679	9.068	1464868800
58	2016-06-02	20	10	17.4134	31.9711	5.346	19.8112	9.054	1464869400
59	2016-06-02	20	20	17.2169	31.974	5.332	19.7476	8.988	1464870000
60	2016-06-02	20	30	17.3343	31.963	5.291	19.6239	8.956	1464870600
61	2016-06-02	20	40	17.1524	31.9755	5.246	19.6785	8.954	1464871200
62	2016-06-02	20	50	17.2863	31.9785	5.207	19.6648	8.863	1464871800
63	2016-06-02	21	0	17.1761	31.9892	5.157	19.5347	8.917	1464872400
64	2016-06-02	21	10	17.3301	31.9989	5.106	19.6021	8.957	1464873000
65	2016-06-02	21	20	17.5136	31.9597	5.062	19.6054	8.778	1464873600
66	2016-06-02	21	30	17.8972	31.9665	4.999	19.6304	8.947	1464874200
67	2016-06-02	21	40	17.9868	31.9642	4.935	19.6503	9.046	1464874800
68	2016-06-02	21	50	18.021	31.9629	4.869	19.6875	9.066	1464875400
69	2016-06-02	22	0	17.9911	31.9626	4.798	19.5632	9.04	1464876000
70	2016-06-02	22	10	17.9983	31.9628	4.729	19.7129	9.053	1464876600
71	2016-06-02	22	20	17.9775	31.9645	4.664	19.7514	9.061	1464877200
72	2016-06-02	22	30	17.9762	31.964	4.594	19.7316	9.03	1464877800
73	2016-06-02	22	40	17.9681	31.9639	4.512	19.7225	9.047	1464878400
74	2016-06-02	22	50	17.9337	31.9646	4.444	19.6963	9.046	1464879000
75	2016-06-02	23	0	17.9141	31.9581	4.363	19.578	9.022	1464879600
76	2016-06-02	23	10	17.9193	31.965	4.3	19.7303	8.995	1464880200
77	2016-06-02	23	20	17.9083	31.9645	4.238	19.7159	8.976	1464880800
78	2016-06-02	23	30	17.8899	31.9645	4.165	19.6971	8.982	1464881400
79	2016-06-02	23	40	17.8532	31.9659	4.097	19.68	8.976	1464882000
80	2016-06-02	23	50	17.8368	31.9663	4.03	19.7459	9.017	1464882600
81	2016-06-03	0	0	17.8293	31.969	3.981	19.5927	8.974	1464883200
82	2016-06-03	0	10	17.83	31.9659	3.932	19.6921	8.894	1464883800
83	2016-06-03	0	20	17.8206	31.9656	3.888	19.6122	8.839	1464884400
84	2016-06-03	0	30	17.7759	31.9684	3.843	19.6841	8.751	1464885000
85	2016-06-03	0	40	17.7416	31.9638	3.823	19.5805	8.681	1464885600
86	2016-06-03	0	50	17.5703	31.9787	3.795	9.26288	8.055	1464886200
87	2016-06-03	1	0	17.558	31.9782	3.769	5.86325	7.879	1464886800
88	2016-06-03	1	10	17.5648	31.9737	3.759	6.0486	7.817	1464887400
89	2016-06-03	1	20	17.5192	31.9811	3.746	5.35165	7.729	1464888000
90	2016-06-03	1	30	17.5128	31.9781	3.744	5.73993	7.768	1464888600
91	2016-06-03	1	40	17.4628	31.9836	3.743	6.07558	7.631	1464889200
92	2016-06-03	1	50	17.4381	31.9838	3.755	5.16361	7.493	1464889800
93	2016-06-03	2	0	17.4079	31.9826	3.765	5.38706	7.448	1464890400
94	2016-06-03	2	10	17.3901	31.9868	3.781	5.88022	7.458	1464891000
95	2016-06-03	2	20	17.4216	31.9778	3.797	5.75458	7.471	1464891600
96	2016-06-03	2	30	17.394	31.983	3.826	7.91368	7.451	1464892200
97	2016-06-03	2	40	17.3836	31.9838	3.85	8.9315	7.434	1464892800
98	2016-06-03	2	50	17.3903	31.9867	3.89	13.7488	7.423	1464893400
99	2016-06-03	3	0	17.408	31.9887	3.93	12.0267	7.392	1464894000
100	2016-06-03	3	10	17.4301	31.981	3.972	11.3355	7.323	1464894600
101	2016-06-03	3	20	17.4311	31.9835	4.026	6.48474	7.248	1464895200
102	2016-06-03	3	30	17.4355	31.982	4.084	7.05995	7.172	1464895800
103	2016-06-03	3	40	17.4395	31.9839	4.135	5.64103	7.207	1464896400
104	2016-06-03	3	50	17.4351	31.9849	4.199	7.10733	7.243	1464897000
105	2016-06-03	4	0	17.4459	31.9827	4.26	6.33321	7.206	1464897600
106	2016-06-03	4	10	17.448	31.9871	4.323	7.72747	7.184	1464898200
107	2016-06-03	4	20	17.4694	31.9839	4.394	6.15385	7.131	1464898800
108	2016-06-03	4	30	17.5027	31.9792	4.466	6.41526	7.072	1464899400
109	2016-06-03	4	40	17.5167	31.9818	4.545	5.57387	7.063	1464900000
110	2016-06-03	4	50	17.5107	31.9916	4.624	6.95372	7.078	1464900600
111	2016-06-03	5	0	17.5834	31.974	4.695	6.31282	7.156	1464901200
112	2016-06-03	5	10	17.564	31.9818	4.779	6.47802	7.18	1464901800
113	2016-06-03	5	20	17.5582	31.9828	4.851	7.47753	7.281	1464902400
114	2016-06-03	5	30	17.5738	31.9808	4.929	7.71099	7.367	1464903000
115	2016-06-03	5	40	17.5306	31.9845	5.015	6.3525	7.52	1464903600
116	2016-06-03	5	50	17.5139	31.986	5.089	5.25519	7.442	1464904200
117	2016-06-03	6	0	17.4901	31.9845	5.165	4.89866	7.478	1464904800
118	2016-06-03	6	10	17.4897	31.9859	5.239	4.83394	7.542	1464905400
119	2016-06-03	6	20	17.5075	31.9773	5.318	4.78632	7.522	1464906000
120	2016-06-03	6	30	17.5319	31.9857	5.38	5.18889	7.671	1464906600
121	2016-06-03	6	40	17.5192	31.9891	5.437	4.34066	7.595	1464907200
122	2016-06-03	6	50	17.5604	32.0035	5.481	5.73065	7.726	1464907800
123	2016-06-03	7	0	17.8336	32.001	5.522	7.50366	7.917	1464908400
124	2016-06-03	7	10	17.8568	31.974	5.573	19.5452	8.394	1464909000
125	2016-06-03	7	20	17.8658	31.9743	5.623	19.5864	8.535	1464909600
126	2016-06-03	7	30	17.8758	31.974	5.626	19.5259	8.447	1464910200
127	2016-06-03	7	40	17.8963	31.9737	5.648	19.564	8.596	1464910800
128	2016-06-03	7	50	17.9124	31.9779	5.655	19.5939	8.686	1464911400
129	2016-06-03	8	0	17.91	31.9789	5.66	19.5698	8.621	1464912000
130	2016-06-03	8	10	17.9166	31.9781	5.651	19.4476	8.698	1464912600
131	2016-06-03	8	20	17.9209	31.9779	5.647	19.614	8.713	1464913200
132	2016-06-03	8	30	17.9282	31.978	5.624	19.4779	8.725	1464913800
133	2016-06-03	8	40	17.9406	31.9797	5.594	19.579	8.762	1464914400
134	2016-06-03	8	50	17.9528	31.9799	5.568	19.5409	8.78	1464915000
135	2016-06-03	9	0	17.9666	31.9797	5.522	19.5248	8.793	1464915600
136	2016-06-03	9	10	17.9753	31.9802	5.48	19.5497	8.816	1464916200
137	2016-06-03	9	20	17.9899	31.9801	5.416	19.5917	8.867	1464916800
138	2016-06-03	9	30	18.002	31.9815	5.358	19.5987	8.815	1464917400
139	2016-06-03	9	40	18.0065	31.9811	5.305	19.5531	8.902	1464918000
140	2016-06-03	9	50	18.0131	31.9818	5.23	19.5349	8.887	1464918600
141	2016-06-03	10	0	18.0285	31.9821	5.163	19.5678	8.933	1464919200
142	2016-06-03	10	10	18.058	31.9848	5.102	19.4987	8.914	1464919800
143	2016-06-03	10	20	18.0807	31.984	5.026	19.4918	8.942	1464920400
144	2016-06-03	10	30	18.1102	31.9815	4.945	19.5429	9.01	1464921000
145	2016-06-03	10	40	18.1366	31.9819	4.873	19.5697	8.985	1464921600
146	2016-06-03	10	50	18.1701	31.9832	4.785	19.5115	9.005	1464922200
147	2016-06-03	11	0	18.2002	31.9829	4.703	19.5369	9.055	1464922800
148	2016-06-03	11	10	18.2324	31.9837	4.613	19.4944	9.091	1464923400
149	2016-06-03	11	20	18.2751	31.9863	4.518	19.5322	9.025	1464924000
150	2016-06-03	11	30	18.3707	31.9811	4.444	19.4519	8.993	1464924600
151	2016-06-03	11	40	18.3538	31.9528	4.362	12.3718	8.926	1464925200
152	2016-06-03	11	50	18.3658	31.9395	4.287	15.3538	8.79	1464925800
153	2016-06-03	12	0	18.3743	31.9434	4.221	13.3541	8.716	1464926400
154	2016-06-03	12	10	18.4052	31.9408	4.154	9.64286	8.714	1464927000
155	2016-06-03	12	20	18.5064	31.9424	4.075	8.54139	8.772	1464927600
156	2016-06-03	12	30	18.5475	31.9569	4.006	5.36508	8.888	1464928200
157	2016-06-03	12	40	18.5198	31.962	3.944	6.82882	8.784	1464928800
158	2016-06-03	12	50	18.555	31.9531	3.872	6.36215	8.96	1464929400
159	2016-06-03	13	0	18.5767	31.961	3.831	6.02808	9.051	1464930000
160	2016-06-03	13	10	18.6044	31.9513	3.776	7.01844	9.026	1464930600
161	2016-06-03	13	20	18.6188	31.9383	3.728	7.12552	9.114	1464931200
162	2016-06-03	13	30	18.6305	31.9477	3.691	8.74799	8.859	1464931800
163	2016-06-03	13	40	18.6185	31.9304	3.666	5.50659	8.951	1464932400
164	2016-06-03	13	50	18.6268	31.929	3.628	5.37607	8.719	1464933000
165	2016-06-03	14	0	18.6403	31.9296	3.608	5.75812	8.75	1464933600
166	2016-06-03	14	10	18.6592	31.9357	3.598	5.65824	8.99	1464934200
167	2016-06-03	14	20	18.6849	31.9336	3.586	6.484	9.125	1464934800
168	2016-06-03	14	30	18.6982	31.9368	3.583	7.76728	9.118	1464935400
169	2016-06-03	14	40	18.7052	31.938	3.59	5.48107	9.231	1464936000
170	2016-06-03	14	50	18.7333	31.9397	3.598	6.56447	9.334	1464936600
171	2016-06-03	15	0	18.8024	31.9499	3.611	5.89792	9.522	1464937200
172	2016-06-03	15	10	18.8308	31.9534	3.634	5.92418	9.163	1464937800
173	2016-06-03	15	20	18.8349	31.9527	3.654	14.0661	9.263	1464938400
174	2016-06-03	15	30	18.8391	31.9565	3.689	14.0578	9.285	1464939000
175	2016-06-03	15	40	18.7841	31.9504	3.717	19.4548	9.269	1464939600
176	2016-06-03	15	50	18.787	31.9485	3.757	19.4741	9.291	1464940200
177	2016-06-03	16	0	18.7902	31.9555	3.797	19.5032	9.371	1464940800
178	2016-06-03	16	10	18.8081	31.9597	3.838	19.5348	9.522	1464941400
179	2016-06-03	16	20	18.7857	31.9558	3.886	19.4821	9.54	1464942000
180	2016-06-03	16	30	18.7603	31.9522	3.961	19.5545	9.413	1464942600
181	2016-06-03	16	40	18.6313	31.9348	4.012	19.4882	9.014	1464943200
182	2016-06-03	16	50	18.5578	31.9342	4.097	19.5123	8.795	1464943800
183	2016-06-03	17	0	18.551	31.9312	4.156	19.623	8.738	1464944400
184	2016-06-03	17	10	18.5265	31.9324	4.224	19.6941	8.791	1464945000
185	2016-06-03	17	20	18.5145	31.934	4.308	19.6955	8.776	1464945600
186	2016-06-03	17	30	18.5071	31.9408	4.387	19.4994	8.876	1464946200
187	2016-06-03	17	40	18.5054	31.9418	4.462	18.9076	8.886	1464946800
188	2016-06-03	17	50	18.5093	31.9435	4.553	18.1783	8.858	1464947400
189	2016-06-03	18	0	18.5013	31.9446	4.647	17.6346	8.883	1464948000
190	2016-06-03	18	10	18.5031	31.9432	4.727	17.4033	8.86	1464948600
191	2016-06-03	18	20	18.4805	31.9466	4.794	14.7254	8.942	1464949200
192	2016-06-03	18	30	18.4613	31.9563	4.885	19.3112	8.953	1464949800
193	2016-06-03	18	40	18.3016	31.9709	4.945	19.7457	8.971	1464950400
194	2016-06-03	18	50	18.2083	31.9813	5.016	18.8226	9.04	1464951000
195	2016-06-03	19	0	18.2256	31.9828	5.077	18.5926	9.085	1464951600
196	2016-06-03	19	10	18.2598	31.9783	5.141	19.5567	9.026	1464952200
197	2016-06-03	19	20	18.2997	31.9702	5.187	17.7598	9.001	1464952800
198	2016-06-03	19	30	18.3537	31.9684	5.253	16.585	9.024	1464953400
199	2016-06-03	19	40	17.8703	31.9935	5.296	19.8038	8.829	1464954000
200	2016-06-03	19	50	17.2159	32.0104	5.33	19.638	8.366	1464954600
201	2016-06-03	20	0	16.852	32.0176	5.357	19.5628	8.261	1464955200
202	2016-06-03	20	10	17.0601	31.9256	5.383	19.5031	8.235	1464955800
203	2016-06-03	20	20	17.7249	31.9356	5.398	19.5518	8.379	1464956400
204	2016-06-03	20	30	17.2615	32.0102	5.399	19.5365	8.355	1464957000
205	2016-06-03	20	40	17.6353	32.0024	5.411	19.5138	8.34	1464957600
206	2016-06-03	20	50	17.9097	31.9997	5.379	19.511	8.456	1464958200
207	2016-06-03	21	0	18.3813	32.0047	5.373	12.3806	8.553	1464958800
208	2016-06-03	21	10	18.3861	32.0061	5.35	19.4524	8.584	1464959400
209	2016-06-03	21	20	18.3292	32.0061	5.322	19.4674	8.56	1464960000
210	2016-06-03	21	30	18.3051	32.0061	5.276	19.4918	8.575	1464960600
211	2016-06-03	21	40	18.3384	32.0056	5.239	19.4687	8.589	1464961200
212	2016-06-03	21	50	18.3065	32.0054	5.184	19.4695	8.571	1464961800
213	2016-06-03	22	0	18.3052	32.006	5.136	19.479	8.566	1464962400
214	2016-06-03	22	10	18.2898	32.0062	5.052	19.4889	8.543	1464963000
215	2016-06-03	22	20	18.2784	32.0059	4.999	19.4855	8.543	1464963600
216	2016-06-03	22	30	18.2667	32.0062	4.931	19.4861	8.516	1464964200
217	2016-06-03	22	40	18.2497	32.0074	4.848	19.4564	8.517	1464964800
218	2016-06-03	22	50	18.2656	32.0078	4.794	19.4956	8.5	1464965400
219	2016-06-03	23	0	18.2299	32.0091	4.716	19.4573	8.491	1464966000
220	2016-06-03	23	10	18.2377	32.0093	4.637	19.4549	8.498	1464966600
221	2016-06-03	23	20	18.2266	32.0107	4.554	19.4468	8.477	1464967200
222	2016-06-03	23	30	18.2102	32.0106	4.487	19.4314	8.483	1464967800
223	2016-06-03	23	40	18.2063	32.0104	4.421	19.4707	8.482	1464968400
224	2016-06-04	0	0	18.2076	32.0118	3.981	19.4525	8.472	1464969600
225	2016-06-04	0	10	18.1976	32.01	3.932	19.4868	8.424	1464970200
226	2016-06-04	0	20	18.1969	32.0113	3.888	19.0915	8.402	1464970800
227	2016-06-04	0	30	18.1951	32.0118	3.843	19.425	8.367	1464971400
228	2016-06-04	0	40	18.1894	32.0122	3.823	19.4593	8.336	1464972000
229	2016-06-04	0	50	18.1984	32.0121	3.795	18.0988	8.196	1464972600
230	2016-06-04	1	0	18.1905	32.0134	3.769	18.1012	8.191	1464973200
231	2016-06-04	1	10	18.1919	32.0129	3.759	17.1062	8.136	1464973800
232	2016-06-04	1	20	18.1976	32.0121	3.746	17.0885	8.18	1464974400
233	2016-06-04	1	30	18.1881	32.0144	3.744	18.0983	8.223	1464975000
234	2016-06-04	1	40	18.1941	32.0121	3.743	18.1118	8.152	1464975600
235	2016-06-04	1	50	18.1972	32.0124	3.755	18.2679	8.159	1464976200
236	2016-06-04	2	0	18.1982	32.0116	3.765	19.4416	8.251	1464976800
237	2016-06-04	2	10	18.2011	32.0118	3.781	16.7852	8.133	1464977400
238	2016-06-04	2	20	18.181	32.0126	3.797	17.4263	8.054	1464978000
239	2016-06-04	2	30	18.1693	32.0135	3.826	11.6278	7.924	1464978600
240	2016-06-04	2	40	18.1345	32.0183	3.85	5.67705	7.628	1464979200
241	2016-06-04	2	50	18.1317	32.0153	3.89	5.24176	7.58	1464979800
242	2016-06-04	3	0	18.1078	32.0198	3.93	4.51526	7.436	1464980400
243	2016-06-04	3	10	18.0968	32.0195	3.972	4.62869	7.215	1464981000
244	2016-06-04	3	20	18.084	32.0202	4.026	3.98535	7.113	1464981600
245	2016-06-04	3	30	18.049	32.0244	4.084	3.73138	7.002	1464982200
246	2016-06-04	3	40	18.0194	32.0234	4.135	3.16361	6.777	1464982800
247	2016-06-04	3	50	18.006	32.0244	4.199	3.24298	6.672	1464983400
248	2016-06-04	4	0	17.9848	32.0257	4.26	2.83394	6.549	1464984000
249	2016-06-04	4	10	17.9605	32.0292	4.323	2.84615	6.479	1464984600
250	2016-06-04	4	20	17.9555	32.0288	4.394	2.90965	6.46	1464985200
251	2016-06-04	4	30	17.9497	32.028	4.466	3.04396	6.408	1464985800
252	2016-06-04	4	40	17.9355	32.0284	4.545	3.29426	6.441	1464986400
253	2016-06-04	4	50	17.9254	32.0297	4.624	3.12332	6.38	1464987000
254	2016-06-04	5	0	17.8834	31.974	4.695	6.31282	7.156	1464987600
255	2016-06-04	5	10	17.864	31.9818	4.779	6.47802	7.18	1464988200
256	2016-06-04	5	20	17.8582	31.9828	4.851	7.47753	7.281	1464988800
257	2016-06-04	5	30	17.8738	31.9808	4.929	7.71099	7.367	1464989400
258	2016-06-04	5	40	17.8306	31.9845	5.015	6.3525	7.52	1464990000
259	2016-06-04	5	50	17.8139	31.986	5.089	5.25519	7.442	1464990600
260	2016-06-04	6	0	17.7901	31.9845	5.165	4.89866	7.478	1464991200
261	2016-06-04	6	10	17.7897	31.9859	5.239	4.83394	7.542	1464991800
262	2016-06-04	6	20	17.8075	31.9773	5.318	4.78632	7.522	1464992400
263	2016-06-04	6	30	17.8319	31.9857	5.38	5.18889	7.671	1464993000
264	2016-06-04	6	40	17.8192	31.9891	5.437	4.34066	7.595	1464993600
265	2016-06-04	6	50	17.8204	32.0035	5.481	5.73065	7.726	1464994200
266	2016-06-04	7	0	17.8336	32.001	5.522	7.50366	7.917	1464994800
267	2016-06-04	7	10	17.8568	31.974	5.573	19.5452	8.394	1464995400
268	2016-06-04	7	20	17.8658	31.9743	5.623	19.5864	8.535	1464996000
269	2016-06-04	7	30	17.8758	31.974	5.626	19.5259	8.447	1464996600
270	2016-06-04	7	40	17.8963	31.9737	5.648	19.564	8.596	1464997200
271	2016-06-04	7	50	17.9124	31.9779	5.655	19.5939	8.686	1464997800
272	2016-06-04	8	0	17.91	31.9789	5.66	19.5698	8.621	1464998400
273	2016-06-04	8	10	17.9166	31.9781	5.651	19.4476	8.698	1464999000
274	2016-06-04	8	20	17.9209	31.9779	5.647	19.614	8.653	1464999600
275	2016-06-04	8	30	17.9282	31.978	5.624	19.4779	8.625	1465000200
276	2016-06-04	8	40	17.9406	31.9797	5.594	19.579	8.762	1465000800
277	2016-06-04	8	50	17.9528	31.9799	5.568	19.5409	8.78	1465001400
278	2016-06-04	9	0	17.9666	31.9797	5.522	19.5248	8.793	1465002000
279	2016-06-04	9	10	17.9753	31.9802	5.48	19.5497	8.816	1465002600
280	2016-06-04	9	20	17.9899	31.9801	5.416	19.5917	8.867	1465003200
281	2016-06-04	9	30	18.002	31.9815	5.358	19.5987	8.815	1465003800
282	2016-06-04	9	40	18.0065	31.9811	5.305	19.5531	8.902	1465004400
283	2016-06-04	9	50	18.0131	31.9818	5.23	19.5349	8.887	1465005000
284	2016-06-04	10	0	18.0285	31.9821	5.163	19.5678	8.833	1465005600
285	2016-06-04	10	10	18.058	31.9848	5.102	19.4987	8.814	1465006200
286	2016-06-04	10	20	18.0807	31.984	5.026	19.4918	8.782	1465006800
287	2016-06-04	10	30	18.1102	31.9815	4.945	19.5429	8.751	1465007400
288	2016-06-04	10	40	18.1366	31.9819	4.883	19.5697	8.735	1465008000
289	2016-06-04	10	50	18.1701	31.9832	4.885	19.5615	8.705	1465008600
290	2016-06-04	11	0	18.2102	31.9829	4.893	19.5669	8.655	1465009200
291	2016-06-04	11	10	18.1639	32.003	4.919	19.5722	8.517	1465009800
292	2016-06-04	11	20	18.1728	32.0036	4.951	19.6013	8.581	1465010400
293	2016-06-04	11	30	18.1729	32.0026	4.844	19.5988	8.598	1465011000
294	2016-06-04	11	40	18.1761	32.0025	4.768	19.5924	8.583	1465011600
295	2016-06-04	11	50	18.1933	32.004	4.692	19.5801	8.64	1465012200
296	2016-06-04	12	0	18.1598	32.0038	4.602	19.5874	8.597	1465012800
297	2016-06-04	12	10	18.1622	32.0042	4.496	19.6718	8.554	1465013400
298	2016-06-04	12	20	18.1791	32.0036	4.42	19.6379	8.636	1465014000
299	2016-06-04	12	30	18.1789	32.0048	4.333	19.57	8.606	1465014600
300	2016-06-04	12	40	18.1874	32.0057	4.248	19.6219	8.608	1465015200
301	2016-06-04	12	50	18.1974	32.0033	4.161	19.5947	8.623	1465015800
302	2016-06-04	13	0	18.2302	32.0039	4.1	19.6048	8.688	1465016400
303	2016-06-04	13	10	18.2096	32.0057	4.012	19.6645	8.843	1465017000
304	2016-06-04	13	20	18.2339	32.0059	3.941	19.5916	8.962	1465017600
305	2016-06-04	13	30	18.2272	32.0074	3.87	19.6873	8.948	1465018200
306	2016-06-04	13	40	18.2163	32.0071	3.815	19.7711	8.901	1465018800
307	2016-06-04	13	50	18.1948	32.0075	3.747	19.7858	8.873	1465019400
308	2016-06-04	14	0	18.2008	32.008	3.692	19.7386	8.823	1465020000
309	2016-06-04	14	10	18.2091	32.0078	3.637	19.6357	8.873	1465020600
310	2016-06-04	14	20	18.2105	32.0087	3.6	19.6331	8.922	1465021200
311	2016-06-04	14	30	18.1975	32.0077	3.55	19.807	8.93	1465021800
312	2016-06-04	14	40	18.1956	32.0081	3.52	19.1648	8.914	1465022400
313	2016-06-04	14	50	18.1967	32.0085	3.489	19.4915	8.854	1465023000
314	2016-06-04	15	0	18.1933	32.0101	3.473	18.4295	8.893	1465023600
315	2016-06-04	15	10	18.1922	32.0083	3.462	18.8314	8.854	1465024200
316	2016-06-04	15	20	18.1982	32.0077	3.459	19.7928	8.898	1465024800
317	2016-06-04	15	30	18.1901	32.0092	3.462	19.7719	8.952	1465025400
318	2016-06-04	15	40	18.1657	32.0141	3.463	19.6343	8.967	1465026000
319	2016-06-04	15	50	18.1548	32.0127	3.474	19.6438	8.922	1465026600
320	2016-06-04	16	0	18.1507	32.0117	3.495	19.7116	8.942	1465027200
321	2016-06-04	16	10	18.1374	32.0117	3.519	19.7476	8.93	1465027800
322	2016-06-04	16	20	18.1324	32.0111	3.555	19.8074	8.957	1465028400
323	2016-06-04	16	30	18.1316	32.0098	3.606	19.5017	8.928	1465029000
324	2016-06-04	16	40	18.1302	32.0109	3.64	18.0026	8.925	1465029600
325	2016-06-04	16	50	18.1318	32.0098	3.692	17.8621	8.905	1465030200
326	2016-06-04	17	0	18.1291	32.0103	3.73	16.888	8.886	1465030800
327	2016-06-04	17	10	18.1318	32.0102	3.786	18.6713	8.894	1465031400
328	2016-06-04	17	20	18.0906	32.009	3.844	19.3788	8.65	1465032000
329	2016-06-04	17	30	18.0386	32.004	3.913	19.2286	8.481	1465032600
330	2016-06-04	17	40	17.8541	32.0157	3.984	18.6891	8.39	1465033200
331	2016-06-04	17	50	17.9094	32.0074	4.067	19.6792	8.331	1465033800
332	2016-06-04	18	0	17.8922	32.0041	4.149	19.6571	8.32	1465034400
333	2016-06-04	18	10	17.8467	32.0042	4.24	19.6115	8.203	1465035000
334	2016-06-04	18	20	17.8734	32.0078	4.304	19.6969	8.202	1465035600
335	2016-06-04	18	30	18.0243	32.0098	4.41	19.6509	8.543	1465036200
336	2016-06-04	18	40	18.0519	32.0082	4.501	19.6946	8.585	1465036800
337	2016-06-04	18	50	17.5201	31.9768	4.602	17.5348	8.566	1465037400
338	2016-06-04	19	0	17.1614	32.0182	4.702	19.5899	8.046	1465038000
339	2016-06-04	19	10	17.1685	32.0182	4.79	19.5905	8.072	1465038600
340	2016-06-04	19	20	17.0296	32.0141	4.872	19.6022	8.092	1465039200
341	2016-06-04	19	30	16.9913	32.0311	4.963	19.5902	8.136	1465039800
342	2016-06-04	19	40	16.8068	32.0265	5.061	19.4927	8.022	1465040400
343	2016-06-04	19	50	16.4925	32.0293	5.132	17.7773	7.977	1465041000
344	2016-06-04	20	0	16.5093	32.0316	5.208	18.4493	7.855	1465041600
345	2016-06-04	20	10	16.5477	32.0374	5.27	16.1077	7.88	1465042200
346	2016-06-04	20	20	16.5919	32.0285	5.327	13.7325	7.904	1465042800
347	2016-06-04	20	30	16.7668	32.0217	5.374	8.58596	8.031	1465043400
348	2016-06-04	20	40	16.4598	32.03	5.415	5.72747	8.017	1465044000
349	2016-06-04	20	50	16.4947	32.0308	5.446	8.52479	8.041	1465044600
350	2016-06-04	21	0	16.442	32.0323	5.483	8.53858	8.046	1465045200
351	2016-06-04	21	10	16.5157	32.0315	5.499	16.0994	8.049	1465045800
352	2016-06-04	21	20	16.6312	32.0298	5.514	16.4183	8.096	1465046400
353	2016-06-04	21	30	16.7401	32.0269	5.513	19.1149	8.123	1465047000
354	2016-06-04	21	40	16.7745	32.0267	5.503	19.4712	8.136	1465047600
355	2016-06-04	21	50	16.7126	32.0269	5.488	19.1042	8.134	1465048200
356	2016-06-04	22	0	16.5017	32.0328	5.469	15.0635	8.049	1465048800
357	2016-06-04	22	10	16.3365	32.0355	5.436	6.8188	7.992	1465049400
358	2016-06-04	22	20	16.2597	32.0313	5.392	7.09072	7.933	1465050000
359	2016-06-04	22	30	16.2529	32.0364	5.337	6.72979	7.933	1465050600
360	2016-06-04	22	40	16.2982	32.0337	5.3	7.44921	7.898	1465051200
361	2016-06-04	22	50	16.1719	32.036	5.24	5.33822	7.904	1465051800
362	2016-06-04	23	0	16.1257	32.0361	5.196	6.79988	7.868	1465052400
363	2016-06-04	23	10	16.1133	32.0361	5.127	5.57875	7.834	1465053000
364	2016-06-04	23	20	16.106	32.0355	5.06	7.27595	7.819	1465053600
365	2016-06-04	23	30	16.0982	32.038	4.996	7.39414	7.826	1465054200
366	2016-06-04	23	40	16.1061	32.0356	4.907	8.7746	7.825	1465054800
367	2016-06-05	0	0	16.1201	32.0339	4.749	8.09402	7.785	1465056000
368	2016-06-05	0	10	16.1287	32.034	4.671	7.79109	7.806	1465056600
369	2016-06-05	0	20	16.1227	32.0365	4.602	5.9475	7.758	1465057200
370	2016-06-05	0	30	16.1456	32.0314	4.516	6.67485	7.784	1465057800
371	2016-06-05	0	40	16.1492	32.0331	4.429	8.79133	7.771	1465058400
372	2016-06-05	0	50	16.1634	32.0341	4.362	8.06264	7.688	1465059000
373	2016-06-05	1	0	16.1534	32.0339	4.278	6.62576	7.627	1465059600
374	2016-06-05	1	10	16.1464	32.0346	4.221	8.38462	7.691	1465060200
375	2016-06-05	1	20	16.1502	32.0339	4.136	8.18828	7.748	1465060800
376	2016-06-05	1	30	16.1716	32.0322	4.06	6.23504	7.69	1465061400
377	2016-06-05	1	40	16.2331	32.0322	4	5.85641	7.681	1465062000
378	2016-06-05	1	50	16.3715	32.0381	3.945	6.69609	7.608	1465062600
379	2016-06-05	2	0	16.4049	32.0397	3.905	6.29621	7.591	1465063200
380	2016-06-05	2	10	16.5914	32.0397	3.86	11.9763	7.723	1465063800
381	2016-06-05	2	20	16.548	32.0336	3.829	6.71538	7.558	1465064400
382	2016-06-05	2	30	16.5406	32.033	3.81	5.14774	7.338	1465065000
383	2016-06-05	2	40	16.5126	32.03	3.784	4.76313	7.224	1465065600
384	2016-06-05	2	50	16.5625	32.0232	3.775	5.00379	7.113	1465066200
385	2016-06-05	3	0	16.5912	32.0308	3.764	4.26007	7.108	1465066800
386	2016-06-05	3	10	16.5212	32.0414	3.761	4.31258	7.132	1465067400
387	2016-06-05	3	20	16.588	32.0365	3.762	4.07082	7.093	1465068000
388	2016-06-05	3	30	16.5778	32.0278	3.778	4.25031	7.068	1465068600
389	2016-06-05	3	40	16.6198	32.0296	3.798	4.21368	6.973	1465069200
390	2016-06-05	3	50	16.6272	32.0274	3.806	4.47656	6.879	1465069800
391	2016-06-05	4	0	16.6613	32.0179	3.832	4.04762	6.767	1465070400
392	2016-06-05	4	10	16.6911	32.0268	3.869	3.94017	6.631	1465071000
393	2016-06-05	4	20	16.7599	32.0181	3.902	4.31624	6.577	1465071600
394	2016-06-05	4	30	16.892	32.0007	3.941	5.74908	6.536	1465072200
395	2016-06-05	4	40	16.8652	32.0144	3.984	4.6862	6.504	1465072800
396	2016-06-05	4	50	16.8902	32.031	4.037	4.94139	6.576	1465073400
397	2016-06-05	5	0	17.0432	32.0058	4.09	4.99145	6.544	1465074000
398	2016-06-05	5	10	17.0269	32.0152	4.157	5.04274	6.645	1465074600
399	2016-06-05	5	20	17.0564	32.0173	4.202	5.41502	6.693	1465075200
400	2016-06-05	5	30	17.1242	31.9977	4.273	5.84359	6.679	1465075800
401	2016-06-05	5	40	17.0816	32.0231	4.343	7.45031	6.719	1465076400
402	2016-06-05	5	50	17.138	32.0032	4.405	6.31416	6.777	1465077000
403	2016-06-05	6	0	17.1388	32.0178	4.493	6.48083	6.858	1465077600
404	2016-06-05	6	10	17.207	32.0067	4.574	7.242	6.887	1465078200
405	2016-06-05	6	20	16.9943	32.0057	4.651	5.66276	6.818	1465078800
406	2016-06-05	6	30	16.7888	32.0136	4.749	9.08791	7.68	1465079400
407	2016-06-05	6	40	16.6382	32.0203	4.834	6.65543	7.727	1465080000
408	2016-06-05	6	50	16.5636	32.021	4.917	5.2906	7.849	1465080600
409	2016-06-05	7	0	16.5947	32.0208	5.006	5.72515	7.821	1465081200
410	2016-06-05	7	10	16.6256	32.0223	5.085	6.39414	7.83	1465081800
411	2016-06-05	7	20	16.6118	32.0225	5.174	5.00611	7.816	1465082400
412	2016-06-05	7	30	16.5376	32.0231	5.261	5.07692	7.942	1465083000
413	2016-06-05	7	40	16.5687	32.0239	5.337	5.37729	7.995	1465083600
414	2016-06-05	7	50	16.5525	32.0241	5.414	7.46276	8.057	1465084200
415	2016-06-05	8	0	16.5479	32.0247	5.493	5.91062	8.071	1465084800
416	2016-06-05	8	10	16.5432	32.0252	5.556	6.90232	8.033	1465085400
417	2016-06-05	8	20	16.5383	32.0238	5.629	6.15043	8.025	1465086000
418	2016-06-05	8	30	16.5251	32.0243	5.685	6.32857	8.029	1465086600
419	2016-06-05	8	40	16.5369	32.0234	5.762	10.8061	8.076	1465087200
420	2016-06-05	8	50	16.5403	32.0244	5.804	6.04799	8.108	1465087800
421	2016-06-05	9	0	16.5718	32.0235	5.83	6.39866	8.19	1465088400
422	2016-06-05	9	10	16.6251	32.0227	5.863	5.87778	8.291	1465089000
423	2016-06-05	9	20	16.6897	32.022	5.893	5.26129	8.31	1465089600
424	2016-06-05	9	30	16.7661	32.0223	5.911	5.81465	8.349	1465090200
425	2016-06-05	9	40	16.87	32.0145	5.904	5.779	8.323	1465090800
426	2016-06-05	9	50	16.8794	32.0204	5.908	8.22466	8.29	1465091400
427	2016-06-05	10	0	16.8904	32.0173	5.884	10.2862	8.333	1465092000
428	2016-06-05	10	10	16.886	32.0172	5.862	9.13797	8.367	1465092600
429	2016-06-05	10	20	16.8857	32.0175	5.826	9.57912	8.322	1465093200
430	2016-06-05	10	30	16.9002	32.0171	5.777	12.9647	8.385	1465093800
431	2016-06-05	10	40	16.8969	32.0171	5.726	12.0237	8.379	1465094400
432	2016-06-05	10	50	16.9141	32.0162	5.671	14.0424	8.366	1465095000
433	2016-06-05	11	0	16.9634	32.0176	5.588	18.7686	8.374	1465095600
434	2016-06-05	11	10	16.949	32.0162	5.528	8.57656	8.538	1465096200
435	2016-06-05	11	20	16.9648	32.0153	5.459	10.2669	8.501	1465096800
436	2016-06-05	11	30	16.9418	32.0154	5.388	11.295	8.509	1465097400
437	2016-06-05	11	40	16.9407	32.0173	5.308	13.0038	8.556	1465098000
438	2016-06-05	11	50	16.9512	32.019	5.225	16.7444	8.534	1465098600
439	2016-06-05	12	0	16.9238	32.0175	5.143	14.0002	8.539	1465099200
440	2016-06-05	12	10	16.8878	32.0192	5.053	18.0938	8.517	1465099800
441	2016-06-05	12	20	16.8091	32.0235	4.966	18.4623	8.451	1465100400
442	2016-06-05	12	30	16.7773	32.0255	4.873	18.781	8.403	1465101000
443	2016-06-05	12	40	16.7719	32.0265	4.779	18.1149	8.371	1465101600
444	2016-06-05	12	50	16.7916	32.0234	4.679	17.4379	8.437	1465102200
445	2016-06-05	13	0	16.7876	32.0229	4.576	18.8311	8.445	1465102800
446	2016-06-05	13	10	16.7733	32.0263	4.485	16.7613	8.429	1465103400
447	2016-06-05	13	20	16.7748	32.0269	4.385	19.4481	8.442	1465104000
448	2016-06-05	13	30	16.7654	32.0258	4.313	17.4325	8.44	1465104600
449	2016-06-05	13	40	16.7499	32.0271	4.228	19.1353	8.424	1465105200
450	2016-06-05	13	50	16.7491	32.0272	4.142	18.4516	8.352	1465105800
451	2016-06-05	14	0	16.7392	32.027	4.049	19.1407	8.404	1465106400
452	2016-06-05	14	10	16.7307	32.0251	3.968	18.7829	8.4	1465107000
453	2016-06-05	14	20	16.6894	32.0279	3.89	19.1359	8.359	1465107600
454	2016-06-05	14	30	16.6172	32.0313	3.823	19.5134	8.301	1465108200
455	2016-06-05	14	40	16.576	32.0218	3.759	19.1706	8.282	1465108800
456	2016-06-05	14	50	16.6046	32.0286	3.702	19.5044	8.272	1465109400
457	2016-06-05	15	0	16.6085	32.0293	3.651	19.5109	8.24	1465110000
458	2016-06-05	15	10	16.5392	32.0206	3.592	19.5156	8.296	1465110600
459	2016-06-05	15	20	16.3429	32.0367	3.548	19.498	8.216	1465111200
460	2016-06-05	15	30	16.279	32.0386	3.513	19.1642	8.165	1465111800
461	2016-06-05	15	40	16.2123	32.037	3.48	19.1178	7.987	1465112400
462	2016-06-05	15	50	16.1823	32.0423	3.46	19.1206	7.985	1465113000
463	2016-06-05	16	0	16.2032	32.0367	3.444	18.1151	7.935	1465113600
464	2016-06-05	16	10	16.1935	32.0394	3.434	15.7479	7.951	1465114200
465	2016-06-05	16	20	16.1411	32.0392	3.43	16.765	7.927	1465114800
466	2016-06-05	16	30	16.1716	32.0365	3.435	15.4247	7.935	1465115400
467	2016-06-05	16	40	16.1362	32.0429	3.45	13.3068	7.893	1465116000
468	2016-06-05	16	50	16.1134	32.0399	3.478	10.5819	7.944	1465116600
469	2016-06-05	17	0	16.1267	32.0376	3.499	17.0979	7.971	1465117200
470	2016-06-05	17	10	16.1617	32.0393	3.541	17.086	7.962	1465117800
471	2016-06-05	17	20	16.1575	32.0385	3.568	15.2147	8.047	1465118400
472	2016-06-05	17	30	16.1635	32.041	3.618	17.4337	7.916	1465119000
473	2016-06-05	17	40	16.1657	32.0392	3.655	14.3614	7.917	1465119600
474	2016-06-05	17	50	16.1852	32.0465	3.716	14.0614	7.804	1465120200
475	2016-06-05	18	0	16.125	32.0391	3.773	19.5485	8.117	1465120800
476	2016-06-05	18	10	16.041	32.0397	3.836	19.3642	8.031	1465121400
477	2016-06-05	18	20	16.033	32.0395	3.905	19.1133	7.996	1465122000
478	2016-06-05	18	30	15.9502	32.0437	3.982	13.7096	7.954	1465122600
479	2016-06-05	18	40	15.9253	32.0421	4.06	11.052	7.896	1465123200
480	2016-06-05	18	50	15.7965	32.0451	4.149	7.30269	7.83	1465123800
481	2016-06-05	19	0	15.7563	32.0479	4.238	5.39915	7.768	1465124400
482	2016-06-05	19	10	15.729	32.0526	4.333	4.91697	7.749	1465125000
483	2016-06-05	19	20	15.7392	32.0467	4.425	5.72894	7.734	1465125600
484	2016-06-05	19	30	15.7832	32.0464	4.535	5.45226	7.728	1465126200
485	2016-06-05	19	40	15.8989	32.0504	4.631	7.95726	7.722	1465126800
486	2016-06-05	19	50	15.982	32.0477	4.729	6.30549	7.791	1465127400
487	2016-06-05	20	0	15.8679	32.0447	4.824	7.3917	7.933	1465128000
488	2016-06-05	20	10	15.7618	32.0436	4.917	5.36606	7.798	1465128600
489	2016-06-05	20	20	15.7789	32.0439	5.009	4.95971	7.724	1465129200
490	2016-06-05	20	30	15.7801	32.0469	5.096	5.48852	7.737	1465129800
491	2016-06-05	20	40	15.8253	32.0453	5.186	5.81893	7.717	1465130400
492	2016-06-05	20	50	15.9285	32.0436	5.257	5.29915	7.72	1465131000
493	2016-06-05	21	0	16.6228	32.0189	5.309	9.04957	7.962	1465131600
494	2016-06-05	21	10	16.6806	31.9976	5.374	19.1088	8.17	1465132200
495	2016-06-05	21	20	16.688	32.0229	5.43	19.5009	8.45	1465132800
496	2016-06-05	21	30	16.6582	32.0309	5.481	19.1222	8.338	1465133400
497	2016-06-05	21	40	16.7538	32.0273	5.517	19.1023	8.288	1465134000
498	2016-06-05	21	50	16.8432	32.0247	5.549	19.457	8.386	1465134600
499	2016-06-05	22	0	16.5903	32.0305	5.589	19.4694	8.401	1465135200
500	2016-06-05	22	10	16.5818	32.0308	5.59	19.4618	8.304	1465135800
501	2016-06-05	22	20	16.592	32.0264	5.599	19.4621	8.23	1465136400
502	2016-06-05	22	30	16.6114	32.0236	5.593	19.4485	8.3	1465137000
503	2016-06-05	22	40	16.4969	32.0309	5.581	19.4628	8.291	1465137600
504	2016-06-05	22	50	16.3565	32.0338	5.558	17.411	8.109	1465138200
505	2016-06-05	23	0	16.2424	32.0367	5.518	9.26508	8.068	1465138800
506	2016-06-05	23	10	16.1675	32.0408	5.471	9.95861	8.029	1465139400
507	2016-06-05	23	20	16.1187	32.0415	5.423	9.28181	7.975	1465140000
508	2016-06-05	23	30	16.0963	32.0415	5.365	9.29487	7.966	1465140600
509	2016-06-05	23	40	16.0883	32.042	5.33	7.91893	7.943	1465141200
510	2016-06-06	0	0	16.0292	32.043	5.198	7.83126	7.895	1465142400
511	2016-06-06	0	10	15.9992	32.0431	5.13	6.28962	7.876	1465143000
512	2016-06-06	0	20	15.9889	32.0437	5.056	5.47863	7.85	1465143600
513	2016-06-06	0	30	15.9715	32.045	4.973	5.81661	7.844	1465144200
514	2016-06-06	0	40	15.9688	32.0444	4.901	6.14139	7.805	1465144800
515	2016-06-06	0	50	15.9766	32.043	4.808	5.84151	7.806	1465145400
516	2016-06-06	1	0	16.0172	32.0413	4.727	5.49695	7.825	1465146000
517	2016-06-06	1	10	16.0243	32.0433	4.639	5.863	7.808	1465146600
518	2016-06-06	1	20	16.0452	32.0428	4.558	8.6906	7.824	1465147200
519	2016-06-06	1	30	16.0446	32.0427	4.474	5.90281	7.787	1465147800
520	2016-06-06	1	40	16.0611	32.0426	4.397	5.79707	7.723	1465148400
521	2016-06-06	1	50	16.059	32.0426	4.306	6.15751	7.793	1465149000
522	2016-06-06	2	0	16.0799	32.0409	4.232	6.2685	7.719	1465149600
523	2016-06-06	2	10	16.0761	32.0428	4.177	7.65824	7.717	1465150200
524	2016-06-06	2	20	16.0761	32.0452	4.11	6.10256	7.755	1465150800
525	2016-06-06	2	30	16.0764	32.0406	4.048	6.42796	7.709	1465151400
526	2016-06-06	2	40	16.0774	32.0434	3.985	5.86862	7.725	1465152000
527	2016-06-06	2	50	16.0981	32.0403	3.932	5.73187	7.645	1465152600
528	2016-06-06	3	0	16.1552	32.0408	3.887	6.67314	7.609	1465153200
529	2016-06-06	3	10	16.2218	32.0399	3.851	6.57399	7.517	1465153800
530	2016-06-06	3	20	16.2482	32.0389	3.816	5.04274	7.378	1465154400
531	2016-06-06	3	30	16.2726	32.0395	3.793	4.7619	7.34	1465155000
532	2016-06-06	3	40	16.3082	32.0373	3.777	5.0315	7.331	1465155600
533	2016-06-06	3	50	16.3141	32.0388	3.766	4.32357	7.221	1465156200
534	2016-06-06	4	0	16.2929	32.0414	3.767	4.25031	7.193	1465156800
535	2016-06-06	4	10	16.2737	32.0419	3.772	4.72002	7.134	1465157400
536	2016-06-06	4	20	16.2753	32.0413	3.773	4.337	7.029	1465158000
537	2016-06-06	4	30	16.2825	32.0394	3.789	4.45788	7.011	1465158600
538	2016-06-06	4	40	16.3063	32.0397	3.806	4.7094	6.927	1465159200
539	2016-06-06	4	50	16.3436	32.0439	3.829	4.57387	6.857	1465159800
540	2016-06-06	5	0	16.3755	32.0372	3.857	5.10611	6.804	1465160400
541	2016-06-06	5	10	16.4013	32.044	3.888	5.89316	6.754	1465161000
542	2016-06-06	5	20	16.4706	32.0344	3.933	4.93895	6.661	1465161600
543	2016-06-06	5	30	16.4897	32.036	3.979	4.95116	6.626	1465162200
544	2016-06-06	5	40	16.5388	32.0351	4.032	5.85641	6.574	1465162800
545	2016-06-06	5	50	16.564	32.0385	4.085	6.14969	6.563	1465163400
546	2016-06-06	6	0	16.6432	32.0244	4.13	6.13284	6.58	1465164000
547	2016-06-06	6	10	16.6725	32.0336	4.189	7.59585	6.608	1465164600
548	2016-06-06	6	20	16.7165	32.0294	4.25	11.2824	6.644	1465165200
549	2016-06-06	6	30	16.7583	32.0284	4.33	13.5575	6.835	1465165800
550	2016-06-06	6	40	16.7849	32.0352	4.409	18.4355	6.923	1465166400
551	2016-06-06	6	50	16.8112	32.0159	4.49	16.4402	6.929	1465167000
552	2016-06-06	7	0	16.8067	32.0213	4.571	17.0851	6.942	1465167600
553	2016-06-06	7	10	16.8275	32.0158	4.647	17.7398	6.913	1465168200
554	2016-06-06	7	20	16.8536	32.0206	4.734	19.1042	7.068	1465168800
555	2016-06-06	7	30	16.8755	32.019	4.822	18.4513	7.281	1465169400
556	2016-06-06	7	40	16.9366	32.011	4.914	17.7611	7.25	1465170000
557	2016-06-06	7	50	16.9366	32.0179	5.009	19.4687	7.305	1465170600
558	2016-06-06	8	0	16.9255	32.0151	5.095	19.5076	7.409	1465171200
559	2016-06-06	8	10	16.848	32.0179	5.196	19.5536	7.263	1465171800
560	2016-06-06	8	20	16.7832	32.0231	5.283	19.5342	7.422	1465172400
561	2016-06-06	8	30	16.6605	32.0178	5.362	18.1283	7.688	1465173000
562	2016-06-06	8	40	16.6933	32.0261	5.458	11.3256	7.881	1465173600
563	2016-06-06	8	50	16.6757	32.0234	5.534	13.3855	7.992	1465174200
564	2016-06-06	9	0	16.661	32.0245	5.595	13.4082	8.054	1465174800
565	2016-06-06	9	10	16.6941	32.023	5.662	19.5057	8.202	1465175400
566	2016-06-06	9	20	16.6998	32.0248	5.718	19.5418	8.215	1465176000
567	2016-06-06	9	30	16.7326	32.0228	5.783	19.5366	8.228	1465176600
568	2016-06-06	9	40	16.7465	32.0231	5.821	19.5112	8.231	1465177200
569	2016-06-06	9	50	16.7749	32.0228	5.871	19.493	8.351	1465177800
570	2016-06-06	10	0	16.7838	32.0244	5.91	19.4869	8.374	1465178400
571	2016-06-06	10	10	16.8025	32.0229	5.918	16.775	8.473	1465179000
572	2016-06-06	10	20	16.8108	32.0268	5.938	16.4061	8.416	1465179600
573	2016-06-06	10	30	16.7802	32.0242	5.937	19.3322	8.354	1465180200
574	2016-06-06	10	40	16.7494	32.025	5.921	19.5056	8.391	1465180800
575	2016-06-06	10	50	16.6939	32.0265	5.894	19.5551	8.391	1465181400
576	2016-06-06	11	0	16.6944	32.0247	5.849	19.5452	8.395	1465182000
577	2016-06-06	11	10	16.681	32.0248	5.819	19.4785	8.384	1465182600
578	2016-06-06	11	20	16.6776	32.0257	5.782	19.6024	8.391	1465183200
579	2016-06-06	11	30	16.6765	32.0246	5.738	19.6158	8.417	1465183800
580	2016-06-06	11	40	16.6765	32.0246	5.738	19.6192	8.396	1465184400
581	2016-06-06	11	50	16.6765	32.0246	5.738	19.6192	8.396	1465185000
582	2016-06-06	12	0	16.6765	32.0246	5.738	19.6192	8.396	1465185600
583	2016-06-06	12	10	16.6765	32.0246	5.738	19.6192	8.396	1465186200
584	2016-06-06	12	20	16.6765	32.0246	5.738	19.6192	8.396	1465186800
585	2016-06-06	12	30	16.6765	32.0246	5.738	19.6192	8.396	1465187400
586	2016-06-06	12	40	16.6765	32.0246	5.738	19.6192	8.396	1465188000
587	2016-06-06	12	50	16.6765	32.0246	5.738	19.6192	8.396	1465188600
588	2016-06-06	13	0	16.6765	32.0246	5.738	19.6192	8.396	1465189200
589	2016-06-06	13	10	16.6765	32.0246	5.738	19.6192	8.396	1465189800
590	2016-06-06	13	20	16.6765	32.0246	5.738	19.6192	8.396	1465190400
591	2016-06-06	13	30	16.6765	32.0246	5.738	19.6192	8.396	1465191000
592	2016-06-06	13	40	16.6765	32.0246	5.738	19.6192	8.396	1465191600
593	2016-06-06	13	50	16.6765	32.0246	5.738	19.6192	8.396	1465192200
594	2016-06-06	14	0	16.6765	32.0246	5.738	19.6192	8.396	1465192800
595	2016-06-06	14	10	16.6765	32.0246	5.738	19.6192	8.396	1465193400
596	2016-06-06	14	20	16.6765	32.0246	5.738	19.6192	8.396	1465194000
597	2016-06-06	14	30	16.6765	32.0246	5.738	19.6706	8.396	1465194600
598	2016-06-06	14	40	16.6765	32.0246	5.738	19.6293	8.396	1465195200
599	2016-06-06	14	50	16.6877	32.0277	3.98	19.6813	8.68	1465195800
600	2016-06-06	15	0	16.6871	32.0272	3.907	19.6673	8.636	1465196400
601	2016-06-06	15	10	16.6933	32.03	3.831	19.8418	8.636	1465197000
602	2016-06-06	15	20	16.7058	32.0276	3.75	19.8266	8.647	1465197600
603	2016-06-06	15	30	16.7247	32.0275	3.68	19.4414	8.583	1465198200
604	2016-06-06	15	40	16.7274	32.0308	3.611	19.0812	8.795	1465198800
605	2016-06-06	15	50	16.7419	32.0271	3.546	19.1801	8.906	1465199400
606	2016-06-06	16	0	16.7508	32.0279	3.501	19.5326	8.857	1465200000
607	2016-06-06	16	10	16.7656	32.0272	3.464	19.5287	9.007	1465200600
608	2016-06-06	16	20	16.7832	32.0268	3.419	18.3822	8.92	1465201200
609	2016-06-06	16	30	16.7763	32.03	3.388	19.5316	8.936	1465201800
610	2016-06-06	16	40	16.7754	32.0277	3.373	19.6823	8.915	1465202400
611	2016-06-06	16	50	16.7712	32.0284	3.363	18.86	8.961	1465203000
612	2016-06-06	17	0	16.7672	32.0298	3.358	19.5045	8.916	1465203600
613	2016-06-06	17	10	16.7816	32.0277	3.353	19.2379	8.914	1465204200
614	2016-06-06	17	20	16.7939	32.0274	3.366	18.7061	8.883	1465204800
615	2016-06-06	17	30	16.7457	32.0311	3.376	19.6686	8.895	1465205400
616	2016-06-06	17	40	16.7695	32.0279	3.394	19.6219	8.999	1465206000
617	2016-06-06	17	50	16.7867	32.0311	3.433	19.6853	9.043	1465206600
618	2016-06-06	18	0	16.835	32.0234	3.468	19.8504	9.381	1465207200
619	2016-06-06	18	10	16.868	32.0275	3.504	19.8521	9.393	1465207800
620	2016-06-06	18	20	16.8857	32.0368	3.557	17.1145	9.347	1465208400
621	2016-06-06	18	30	16.8882	32.0346	3.617	17.2006	9.142	1465209000
622	2016-06-06	18	40	16.9227	32.0297	3.667	19.026	9.021	1465209600
623	2016-06-06	18	50	16.9034	32.028	3.71	19.1872	8.93	1465210200
624	2016-06-06	19	0	16.9082	32.0306	3.784	19.6573	8.885	1465210800
625	2016-06-06	19	10	16.9984	32.0203	3.859	19.8234	8.918	1465211400
626	2016-06-06	19	20	17.1476	32.0139	3.934	19.64	8.941	1465212000
627	2016-06-06	19	30	17.1078	32.0213	4.023	19.8103	8.954	1465212600
628	2016-06-06	19	40	17.1331	32.0147	4.124	19.8171	8.921	1465213200
629	2016-06-06	19	50	17.1033	32.0112	4.217	19.7851	8.88	1465213800
630	2016-06-06	20	0	17.0655	32.0073	4.32	19.6276	8.84	1465214400
631	2016-06-06	20	10	17.0479	32.008	4.414	19.7971	8.83	1465215000
632	2016-06-06	20	20	17.0327	32.0089	4.52	19.7602	8.817	1465215600
633	2016-06-06	20	30	17.0037	32.0069	4.623	19.7829	8.794	1465216200
634	2016-06-06	20	40	16.9926	32.0113	4.73	19.7736	8.752	1465216800
635	2016-06-06	20	50	16.9413	32.0112	4.83	19.5969	8.72	1465217400
636	2016-06-06	21	0	16.9175	32.0139	4.916	19.7089	8.72	1465218000
637	2016-06-06	21	10	16.8372	32.0176	5.008	19.7138	8.699	1465218600
638	2016-06-06	21	20	16.8027	32.0199	5.082	19.751	8.658	1465219200
639	2016-06-06	21	30	16.791	32.0209	5.167	19.7488	8.637	1465219800
640	2016-06-06	21	40	16.7823	32.0213	5.235	19.7184	8.631	1465220400
641	2016-06-06	21	50	16.7653	32.0226	5.301	19.7121	8.574	1465221000
642	2016-06-06	22	0	16.7301	32.0237	5.354	19.6832	8.545	1465221600
643	2016-06-06	22	10	16.7144	32.0244	5.419	19.6783	8.525	1465222200
644	2016-06-06	22	20	16.6628	32.0252	5.462	19.6613	8.468	1465222800
645	2016-06-06	22	30	16.6409	32.0266	5.498	19.675	8.402	1465223400
646	2016-06-06	22	40	16.5869	32.0289	5.525	19.6357	8.407	1465224000
647	2016-06-06	22	50	16.5358	32.0309	5.55	19.6424	8.333	1465224600
648	2016-06-06	23	0	16.5336	32.0301	5.559	19.6609	8.349	1465225200
649	2016-06-06	23	10	16.5266	32.0305	5.555	19.6232	8.339	1465225800
650	2016-06-06	23	20	16.5237	32.0302	5.545	19.6654	8.334	1465226400
651	2016-06-06	23	30	16.526	32.0303	5.528	19.6679	8.341	1465227000
652	2016-06-06	23	40	16.5222	32.0308	5.505	19.7067	8.337	1465227600
653	2016-06-07	0	0	16.4802	32.0316	5.428	19.6488	8.296	1465228800
654	2016-06-07	0	10	16.4424	32.0319	5.379	19.6338	8.246	1465229400
655	2016-06-07	0	20	16.4307	32.0332	5.313	19.6233	8.238	1465230000
656	2016-06-07	0	30	16.4079	32.0332	5.265	19.6269	8.206	1465230600
657	2016-06-07	0	40	16.3857	32.0344	5.209	19.6079	8.185	1465231200
658	2016-06-07	0	50	16.3752	32.0358	5.148	19.5665	8.164	1465231800
659	2016-06-07	1	0	16.368	32.035	5.078	19.5678	8.124	1465232400
660	2016-06-07	1	10	16.3499	32.0344	4.994	19.5767	8.066	1465233000
661	2016-06-07	1	20	16.3444	32.035	4.905	19.5656	8.085	1465233600
662	2016-06-07	1	30	16.3195	32.0359	4.825	19.5709	8.058	1465234200
663	2016-06-07	1	40	16.2776	32.0387	4.745	19.5416	7.992	1465234800
664	2016-06-07	1	50	16.2699	32.0368	4.654	19.5274	8.011	1465235400
665	2016-06-07	2	0	16.2683	32.0367	4.566	19.5392	7.977	1465236000
666	2016-06-07	2	10	16.2639	32.0367	4.471	19.5083	7.996	1465236600
667	2016-06-07	2	20	16.263	32.0367	4.401	19.3779	7.964	1465237200
668	2016-06-07	2	30	16.2639	32.0356	4.33	19.5068	7.944	1465237800
669	2016-06-07	2	40	16.2689	32.037	4.264	19.5007	7.882	1465238400
670	2016-06-07	2	50	16.2692	32.0364	4.18	19.4913	7.853	1465239000
671	2016-06-07	3	0	16.2825	32.0327	4.118	19.4519	7.882	1465239600
672	2016-06-07	3	10	16.2777	32.0362	4.058	19.5216	7.905	1465240200
673	2016-06-07	3	20	16.2782	32.0362	3.991	19.5133	7.843	1465240800
674	2016-06-07	3	30	16.2721	32.0359	3.944	19.4799	7.824	1465241400
675	2016-06-07	3	40	16.2793	32.0344	3.913	19.5022	7.776	1465242000
676	2016-06-07	3	50	16.2827	32.0353	3.859	19.5035	7.812	1465242600
677	2016-06-07	4	0	16.2834	32.0358	3.829	19.5056	7.77	1465243200
678	2016-06-07	4	10	16.2839	32.0372	3.806	19.5241	7.866	1465243800
679	2016-06-07	4	20	16.2857	32.035	3.805	19.5437	7.81	1465244400
680	2016-06-07	4	30	16.2906	32.0338	3.791	19.4962	7.754	1465245000
681	2016-06-07	4	40	16.2967	32.032	3.778	19.547	7.745	1465245600
682	2016-06-07	4	50	16.2958	32.0335	3.772	19.4999	7.674	1465246200
683	2016-06-07	5	0	16.293	32.0345	3.778	19.4764	7.606	1465246800
684	2016-06-07	5	10	16.2916	32.0346	3.783	19.4856	7.565	1465247400
685	2016-06-07	5	20	16.3006	32.0354	3.793	19.4361	7.57	1465248000
686	2016-06-07	5	30	16.3083	32.0337	3.812	19.5007	7.55	1465248600
687	2016-06-07	5	40	16.3205	32.0345	3.843	19.4678	7.522	1465249200
688	2016-06-07	5	50	16.3225	32.0349	3.874	19.457	7.5	1465249800
689	2016-06-07	6	0	16.3214	32.0329	3.904	19.4808	7.447	1465250400
690	2016-06-07	6	10	16.3225	32.0352	3.944	18.4382	7.437	1465251000
691	2016-06-07	6	20	16.3439	32.0352	4.003	16.748	7.377	1465251600
692	2016-06-07	6	30	16.3591	32.0342	4.052	15.7322	7.291	1465252200
693	2016-06-07	6	40	16.376	32.0359	4.109	16.0774	7.237	1465252800
694	2016-06-07	6	50	16.4012	32.0335	4.165	10.0096	7.219	1465253400
695	2016-06-07	7	0	16.4165	32.034	4.228	12.3393	7.282	1465254000
696	2016-06-07	7	10	16.4464	32.0308	4.295	12.019	7.291	1465254600
697	2016-06-07	7	20	16.5063	32.0314	4.368	11.2996	7.221	1465255200
698	2016-06-07	7	30	16.5764	32.0338	4.442	11.6564	7.356	1465255800
699	2016-06-07	7	40	16.6369	32.0335	4.515	12.0063	7.538	1465256400
700	2016-06-07	7	50	16.6383	32.035	4.595	17.0794	7.706	1465257000
701	2016-06-07	8	0	16.7127	32.0255	4.681	18.772	7.851	1465257600
702	2016-06-07	8	10	16.8009	32.018	4.767	19.4586	7.945	1465258200
703	2016-06-07	8	20	16.7471	32.0332	4.858	19.5137	8.099	1465258800
704	2016-06-07	8	30	16.8787	32.0063	4.93	19.5416	8.159	1465259400
705	2016-06-07	8	40	16.8988	32.0207	5.026	19.5687	8.394	1465260000
706	2016-06-07	8	50	16.9564	32.0204	5.105	19.5805	8.54	1465260600
707	2016-06-07	9	0	16.8409	32.0185	5.209	19.5476	8.155	1465261200
708	2016-06-07	9	10	16.7662	32.0159	5.283	19.5534	8.339	1465261800
709	2016-06-07	9	20	16.6811	32.0253	5.367	19.5012	8.287	1465262400
710	2016-06-07	9	30	16.6663	32.0212	5.435	19.6919	8.336	1465263000
711	2016-06-07	9	40	16.6434	32.0231	5.512	19.6849	8.328	1465263600
712	2016-06-07	9	50	16.6224	32.0232	5.577	19.7598	8.394	1465264200
713	2016-06-07	10	0	16.6305	32.0229	5.656	19.7645	8.378	1465264800
714	2016-06-07	10	10	16.6156	32.0249	5.704	19.6263	8.395	1465265400
715	2016-06-07	10	20	16.6157	32.0236	5.77	19.6726	8.435	1465266000
716	2016-06-07	10	30	16.6097	32.0236	5.807	19.8109	8.441	1465266600
717	2016-06-07	10	40	16.6174	32.0243	5.844	19.6255	8.395	1465267200
718	2016-06-07	10	50	16.6266	32.0233	5.873	19.6712	8.417	1465267800
719	2016-06-07	11	0	16.6207	32.027	5.9	19.81	8.431	1465268400
720	2016-06-07	11	10	16.6186	32.0267	5.904	19.6079	8.473	1465269000
721	2016-06-07	11	20	16.634	32.0255	5.889	19.7895	8.366	1465269600
722	2016-06-07	11	30	16.654	32.0256	5.887	19.757	8.495	1465270200
723	2016-06-07	11	40	16.6485	32.0275	5.86	19.7214	8.472	1465270800
724	2016-06-07	11	50	16.6378	32.0286	5.818	19.6741	8.473	1465271400
725	2016-06-07	12	0	16.6456	32.0277	5.776	19.7204	8.471	1465272000
726	2016-06-07	12	10	16.646	32.027	5.72	19.7162	8.475	1465272600
727	2016-06-07	12	20	16.6462	32.0262	5.656	19.7502	8.472	1465273200
728	2016-06-07	12	30	16.6425	32.0259	5.577	19.8134	8.495	1465273800
729	2016-06-07	12	40	16.6382	32.0258	5.512	19.6589	8.497	1465274400
730	2016-06-07	12	50	16.6443	32.026	5.432	19.7432	8.494	1465275000
731	2016-06-07	13	0	16.6587	32.0272	5.344	19.8632	8.559	1465275600
732	2016-06-07	13	10	16.6739	32.0257	5.263	19.3841	8.561	1465276200
733	2016-06-07	13	20	16.6822	32.0259	5.186	19.3299	8.493	1465276800
734	2016-06-07	13	30	16.6755	32.0262	5.101	19.7907	8.513	1465277400
735	2016-06-07	13	40	16.6978	32.0243	5.015	19.5678	8.7	1465278000
736	2016-06-07	13	50	16.7041	32.0264	4.913	19.4591	8.685	1465278600
737	2016-06-07	14	0	16.7166	32.0253	4.824	19.6129	8.735	1465279200
738	2016-06-07	14	10	16.7303	32.0231	4.733	19.8304	8.753	1465279800
739	2016-06-07	14	20	16.7241	32.0223	4.631	19.6513	8.78	1465280400
740	2016-06-07	14	30	16.7291	32.0257	4.544	19.6377	8.804	1465281000
741	2016-06-07	14	40	16.7335	32.0261	4.45	19.8314	8.699	1465281600
742	2016-06-07	14	50	16.7244	32.0231	4.353	19.8256	8.826	1465282200
743	2016-06-07	15	0	16.7197	32.0247	4.251	18.4432	8.77	1465282800
744	2016-06-07	15	10	16.705	32.0253	4.172	18.5388	8.784	1465283400
745	2016-06-07	15	20	16.7037	32.0269	4.086	18.9451	8.835	1465284000
746	2016-06-07	15	30	16.6924	32.0241	3.993	15.6875	8.827	1465284600
747	2016-06-07	15	40	16.7013	32.0216	3.903	15.0239	8.798	1465285200
748	2016-06-07	15	50	16.6975	32.0254	3.837	16.4107	8.87	1465285800
749	2016-06-07	16	0	16.7	32.0253	3.755	15.9481	8.796	1465286400
750	2016-06-07	16	10	16.6923	32.0249	3.685	14.2145	8.826	1465287000
751	2016-06-07	16	20	16.6886	32.0249	3.62	14.4101	8.839	1465287600
752	2016-06-07	16	30	16.6906	32.0215	3.556	15.1177	8.826	1465288200
753	2016-06-07	16	40	16.6874	32.0237	3.505	14.1917	8.902	1465288800
754	2016-06-07	16	50	16.7017	32.0224	3.455	14.2089	8.936	1465289400
755	2016-06-07	17	0	16.7041	32.0197	3.42	15.8288	8.916	1465290000
756	2016-06-07	17	10	16.6909	32.0209	3.382	14.5836	8.859	1465290600
757	2016-06-07	17	20	16.6718	32.0235	3.36	14.7766	8.865	1465291200
758	2016-06-07	17	30	16.6698	32.0229	3.349	15.3951	8.847	1465291800
759	2016-06-07	17	40	16.6248	32.0301	3.34	15.1026	8.853	1465292400
760	2016-06-07	17	50	16.6085	32.0228	3.336	13.585	8.801	1465293000
761	2016-06-07	18	0	16.5825	32.0218	3.334	15.21	8.688	1465293600
762	2016-06-07	18	10	16.5617	32.0226	3.336	15.9789	8.651	1465294200
763	2016-06-07	18	20	16.5498	32.0239	3.35	12.7812	8.613	1465294800
764	2016-06-07	18	30	16.5582	32.0216	3.377	11.781	8.585	1465295400
765	2016-06-07	18	40	16.5669	32.0227	3.41	14.9199	8.68	1465296000
766	2016-06-07	18	50	16.5697	32.022	3.442	13.1138	8.627	1465296600
767	2016-06-07	19	0	16.5787	32.0226	3.491	14.4444	8.533	1465297200
768	2016-06-07	19	10	16.5875	32.0223	3.536	15.8419	8.564	1465297800
769	2016-06-07	19	20	16.5927	32.0214	3.589	15.2534	8.567	1465298400
770	2016-06-07	19	30	16.5885	32.0225	3.635	15.7005	8.561	1465299000
771	2016-06-07	19	40	16.6059	32.0188	3.703	15.0733	8.506	1465299600
772	2016-06-07	19	50	16.6195	32.0225	3.773	14.5006	8.493	1465300200
773	2016-06-07	20	0	16.6375	32.0211	3.851	15.6062	8.508	1465300800
774	2016-06-07	20	10	16.5289	32.02	3.925	14.5918	8.433	1465301400
775	2016-06-07	20	20	16.4219	32.0258	4.026	18.7697	8.334	1465302000
776	2016-06-07	20	30	16.3741	32.0282	4.106	15.7448	8.26	1465302600
777	2016-06-07	20	40	16.3668	32.0305	4.219	19.6147	8.221	1465303200
778	2016-06-07	20	50	16.4979	32.0384	4.312	19.7614	8.278	1465303800
779	2016-06-07	21	0	16.6427	32.0323	4.413	19.8048	8.489	1465304400
780	2016-06-07	21	10	16.6898	32.0232	4.505	19.3487	8.383	1465305000
781	2016-06-07	21	20	16.8688	32.0194	4.598	19.6132	8.49	1465305600
782	2016-06-07	21	30	16.9079	32.0549	4.706	19.7851	8.543	1465306200
783	2016-06-07	21	40	16.8312	32.0276	4.788	19.6838	8.567	1465306800
784	2016-06-07	21	50	16.8221	32.025	4.885	19.7153	8.433	1465307400
785	2016-06-07	22	0	16.8531	32.0294	4.979	19.762	8.389	1465308000
786	2016-06-07	22	10	17.1521	32.033	5.041	19.7032	8.542	1465308600
787	2016-06-07	22	20	17.2107	32.0062	5.13	19.6587	8.526	1465309200
788	2016-06-07	22	30	17.2076	32.0143	5.2	19.664	8.667	1465309800
789	2016-06-07	22	40	17.2104	32.0065	5.251	19.6464	8.663	1465310400
790	2016-06-07	22	50	17.1633	32.0098	5.324	19.6601	8.72	1465311000
791	2016-06-07	23	0	17.1434	32.0123	5.382	19.4779	8.685	1465311600
792	2016-06-07	23	10	17.127	32.015	5.419	19.6419	8.641	1465312200
793	2016-06-07	23	20	17.0678	32.0152	5.454	19.6491	8.615	1465312800
794	2016-06-07	23	30	17.021	32.0169	5.475	19.6756	8.588	1465313400
795	2016-06-07	23	40	17.0336	32.0164	5.49	19.696	8.558	1465314000
796	2016-06-08	0	0	16.9282	32.0189	5.495	19.7062	8.581	1465315200
797	2016-06-08	0	10	16.801	32.0215	5.481	19.7278	8.546	1465315800
798	2016-06-08	0	20	16.7351	32.0228	5.459	19.7168	8.504	1465316400
799	2016-06-08	0	30	16.5869	32.0234	5.445	19.7227	8.485	1465317000
800	2016-06-08	0	40	16.5168	32.0273	5.397	19.5763	8.372	1465317600
801	2016-06-08	0	50	16.4561	32.0294	5.358	19.7411	8.289	1465318200
802	2016-06-08	1	0	16.4287	32.0296	5.3	19.7386	8.239	1465318800
803	2016-06-08	1	10	16.4393	32.0291	5.25	19.7391	8.217	1465319400
804	2016-06-08	1	20	16.4499	32.03	5.191	19.7158	8.232	1465320000
805	2016-06-08	1	30	16.443	32.0296	5.124	19.7046	8.192	1465320600
806	2016-06-08	1	40	16.4514	32.027	5.061	19.6728	8.171	1465321200
807	2016-06-08	1	50	16.4266	32.0295	4.988	19.6748	8.108	1465321800
808	2016-06-08	2	0	16.3774	32.0318	4.915	19.646	8.082	1465322400
809	2016-06-08	2	10	16.4063	32.0317	4.84	19.6291	8.084	1465323000
810	2016-06-08	2	20	16.5118	32.028	4.756	19.5731	8.132	1465323600
811	2016-06-08	2	30	16.5441	32.0305	4.673	19.6107	8.17	1465324200
812	2016-06-08	2	40	16.6776	32.0261	4.583	19.6239	8.229	1465324800
813	2016-06-08	2	50	16.6524	32.0269	4.508	19.6033	8.235	1465325400
814	2016-06-08	3	0	16.6237	32.0255	4.424	19.5122	8.231	1465326000
815	2016-06-08	3	10	16.5175	32.0296	4.368	19.509	8.197	1465326600
816	2016-06-08	3	20	16.5476	31.9864	4.278	19.4852	8.098	1465327200
817	2016-06-08	3	30	16.4718	32.03	4.203	19.5716	8.13	1465327800
818	2016-06-08	3	40	16.4813	32.0299	4.139	19.5462	8.11	1465328400
819	2016-06-08	3	50	16.4903	32.0299	4.075	19.5617	8.081	1465329000
820	2016-06-08	4	0	16.5045	32.0295	4.004	19.52	8.088	1465329600
821	2016-06-08	4	10	16.5481	32.0239	3.953	19.5264	8.007	1465330200
822	2016-06-08	4	20	16.5809	32.0398	3.91	19.5216	8.023	1465330800
823	2016-06-08	4	30	16.6701	32.0343	3.87	19.4928	7.952	1465331400
824	2016-06-08	4	40	16.78	32.0264	3.831	19.4933	7.842	1465332000
825	2016-06-08	4	50	16.8175	32.0231	3.798	19.1382	7.692	1465332600
826	2016-06-08	5	0	16.8271	32.023	3.776	8.63077	7.594	1465333200
827	2016-06-08	5	10	16.8292	32.0284	3.767	6.74103	7.542	1465333800
828	2016-06-08	5	20	16.795	32.0285	3.754	5.49451	7.562	1465334400
829	2016-06-08	5	30	16.8437	32.0234	3.754	5.38462	7.444	1465335000
830	2016-06-08	5	40	16.8361	32.027	3.749	4.74237	7.442	1465335600
831	2016-06-08	5	50	16.8477	32.0228	3.755	4.98779	7.391	1465336200
832	2016-06-08	6	0	16.8376	32.0234	3.76	4.92308	7.327	1465336800
833	2016-06-08	6	10	16.8428	32.0238	3.777	4.99145	7.282	1465337400
834	2016-06-08	6	20	16.8599	32.0243	3.797	5.17094	7.308	1465338000
835	2016-06-08	6	30	16.8842	32.0242	3.829	5.39805	7.326	1465338600
836	2016-06-08	6	40	16.8936	32.024	3.846	6.24933	7.344	1465339200
837	2016-06-08	6	50	16.9334	32.0227	3.879	5.99524	7.423	1465339800
838	2016-06-08	7	0	16.9569	32.0203	3.923	7.4453	7.451	1465340400
839	2016-06-08	7	10	16.9811	32.0224	3.971	7.08449	7.53	1465341000
840	2016-06-08	7	20	17.0026	32.0283	4.017	7.12112	7.586	1465341600
841	2016-06-08	7	30	17.0469	32.0339	4.081	11.3658	7.586	1465342200
842	2016-06-08	7	40	17.0967	32.0186	4.137	12.7112	7.756	1465342800
843	2016-06-08	7	50	17.1384	32.0173	4.203	15.728	7.809	1465343400
844	2016-06-08	8	0	17.1537	32.0178	4.27	15.4179	7.865	1465344000
845	2016-06-08	8	10	17.217	32.009	4.335	15.4222	8.064	1465344600
846	2016-06-08	8	20	17.2471	32.0213	4.418	15.0618	8.244	1465345200
847	2016-06-08	8	30	17.2808	32.0257	4.506	15.4098	8.419	1465345800
848	2016-06-08	8	40	17.3664	32.0126	4.583	16.1056	8.786	1465346400
849	2016-06-08	8	50	17.4055	32.0274	4.67	17.7626	8.786	1465347000
850	2016-06-08	9	0	17.4724	32.0035	4.743	14.7532	9.105	1465347600
851	2016-06-08	9	10	17.5069	32.0068	4.826	17.1012	9.2	1465348200
852	2016-06-08	9	20	17.507	32.0063	4.914	19.4375	9.349	1465348800
853	2016-06-08	9	30	17.3577	32.0183	5	19.4791	8.834	1465349400
854	2016-06-08	9	40	17.3527	32.003	5.106	19.5444	8.541	1465350000
855	2016-06-08	9	50	17.2329	32.005	5.19	19.5591	8.471	1465350600
856	2016-06-08	10	0	17.1865	32.0156	5.262	19.4663	8.496	1465351200
857	2016-06-08	10	10	17.1667	32.0082	5.343	19.4947	8.546	1465351800
858	2016-06-08	10	20	17.0559	32.0183	5.408	19.6426	8.602	1465352400
859	2016-06-08	10	30	17.0935	32.0152	5.484	19.6939	8.58	1465353000
860	2016-06-08	10	40	17.0819	32.0147	5.543	19.7239	8.611	1465353600
861	2016-06-08	10	50	17.0634	32.0158	5.591	19.7313	8.617	1465354200
862	2016-06-08	11	0	17.0878	32.0167	5.647	19.7801	8.615	1465354800
863	2016-06-08	11	10	17.0686	32.014	5.707	19.7305	8.633	1465355400
864	2016-06-08	11	20	17.0684	32.0154	5.735	19.7984	8.636	1465356000
865	2016-06-08	11	30	17.0766	32.0135	5.776	19.6454	8.66	1465356600
866	2016-06-08	11	40	17.0814	32.0152	5.793	19.8474	8.679	1465357200
867	2016-06-08	11	50	17.1077	32.0142	5.807	19.6878	8.685	1465357800
868	2016-06-08	12	0	17.1313	32.0137	5.804	19.8642	8.735	1465358400
869	2016-06-08	12	10	17.1425	32.0139	5.792	19.4807	8.731	1465359000
870	2016-06-08	12	20	17.1637	32.0142	5.787	19.7751	8.784	1465359600
871	2016-06-08	12	30	17.2023	32.0144	5.75	19.7342	8.826	1465360200
872	2016-06-08	12	40	17.2083	32.0133	5.717	19.722	8.91	1465360800
873	2016-06-08	12	50	17.2256	32.0136	5.681	19.7531	8.95	1465361400
874	2016-06-08	13	0	17.2498	32.0128	5.622	19.791	9.014	1465362000
875	2016-06-08	13	10	17.273	32.0122	5.561	19.7939	9.064	1465362600
876	2016-06-08	13	20	17.3062	32.0113	5.486	19.7752	9.043	1465363200
877	2016-06-08	13	30	17.2985	32.0055	5.42	19.7819	9.006	1465363800
878	2016-06-08	13	40	17.2916	32.0103	5.344	19.8039	9.007	1465364400
879	2016-06-08	13	50	17.255	32.0136	5.274	19.8324	8.959	1465365000
880	2016-06-08	14	0	17.2529	32.0108	5.189	18.3126	8.97	1465365600
881	2016-06-08	14	10	17.2547	32.0147	5.104	19.405	8.986	1465366200
882	2016-06-08	14	20	17.2779	32.013	5.014	19.8652	9.125	1465366800
883	2016-06-08	14	30	17.2995	32.0134	4.934	19.6957	9.118	1465367400
884	2016-06-08	14	40	17.3286	32.012	4.836	19.3719	9.132	1465368000
885	2016-06-08	14	50	17.3481	32.0122	4.744	19.7282	9.124	1465368600
886	2016-06-08	15	0	17.367	32.0113	4.655	19.8455	9.076	1465369200
887	2016-06-08	15	10	17.3947	32.0098	4.572	19.8453	9.39	1465369800
888	2016-06-08	15	20	17.4175	32.0108	4.469	19.5984	9.416	1465370400
889	2016-06-08	15	30	17.4444	32.0102	4.396	19.5946	9.537	1465371000
890	2016-06-08	15	40	17.4693	32.0111	4.306	19.6962	9.695	1465371600
891	2016-06-08	15	50	17.488	32.0106	4.206	19.4048	9.564	1465372200
892	2016-06-08	16	0	17.5234	32.0101	4.119	19.8551	10.045	1465372800
893	2016-06-08	16	10	17.5526	32.0116	4.037	19.8685	10.18	1465373400
894	2016-06-08	16	20	17.5672	32.0157	3.954	19.3707	10.241	1465374000
895	2016-06-08	16	30	17.58	32.0096	3.878	19.4839	10.064	1465374600
896	2016-06-08	16	40	17.5536	32.0046	3.805	17.4233	9.654	1465375200
897	2016-06-08	16	50	17.5533	32.0003	3.734	16.9571	9.455	1465375800
898	2016-06-08	17	0	17.4943	32.0019	3.662	14.9317	9.384	1465376400
899	2016-06-08	17	10	17.489	32.003	3.601	14.4802	9.375	1465377000
900	2016-06-08	17	20	17.4424	32.0073	3.556	14.4882	9.415	1465377600
901	2016-06-08	17	30	17.4215	32.0066	3.5	14.5039	9.319	1465378200
902	2016-06-08	17	40	17.409	32.0041	3.459	13.696	9.282	1465378800
903	2016-06-08	17	50	17.3788	32.0059	3.425	14.8448	9.259	1465379400
904	2016-06-08	18	0	17.3461	32.0058	3.407	14.9965	9.155	1465380000
905	2016-06-08	18	10	17.3232	32.0059	3.376	14.9399	9.096	1465380600
906	2016-06-08	18	20	17.2331	32.0247	3.362	15.0471	9.055	1465381200
907	2016-06-08	18	30	17.2562	32.0087	3.363	14.5832	9.088	1465381800
908	2016-06-08	18	40	17.2736	32.01	3.364	14.6386	9.098	1465382400
909	2016-06-08	18	50	17.2352	32.0205	3.365	14.42	8.901	1465383000
910	2016-06-08	19	0	17.211	32.0127	3.381	14.8425	8.977	1465383600
911	2016-06-08	19	10	17.2111	32.0169	3.404	15.1114	9.08	1465384200
912	2016-06-08	19	20	17.1906	32.0134	3.434	14.5912	8.824	1465384800
913	2016-06-08	19	30	17.1793	32.0172	3.471	14.7937	8.792	1465385400
914	2016-06-08	19	40	17.1961	32.0162	3.508	14.4751	8.754	1465386000
915	2016-06-08	19	50	17.2205	32.0106	3.545	14.7591	8.835	1465386600
916	2016-06-08	20	0	17.2486	32.0206	3.59	14.7388	8.844	1465387200
917	2016-06-08	20	10	17.295	32.0042	3.622	14.3934	8.82	1465387800
918	2016-06-08	20	20	17.3252	32.0065	3.685	14.7446	8.907	1465388400
919	2016-06-08	20	30	17.3964	32.004	3.765	15.7193	9.07	1465389000
920	2016-06-08	20	40	17.6197	31.9983	3.829	17.4821	8.834	1465389600
921	2016-06-08	20	50	17.5388	31.9963	3.909	19.3956	9.03	1465390200
922	2016-06-08	21	0	17.5801	32.0083	3.981	18.9573	9.245	1465390800
923	2016-06-08	21	10	17.6529	31.9941	4.048	19.0523	9.272	1465391400
924	2016-06-08	21	20	17.8905	31.9914	4.138	19.5342	9.168	1465392000
925	2016-06-08	21	30	17.9227	31.9786	4.23	19.7448	9.109	1465392600
926	2016-06-08	21	40	17.8787	31.9985	4.329	19.5928	8.985	1465393200
927	2016-06-08	21	50	17.8734	32.0029	4.427	19.675	9.092	1465393800
928	2016-06-08	22	0	17.5433	32.0056	4.53	19.6653	8.966	1465394400
929	2016-06-08	22	10	17.2736	32.0085	4.597	19.3	8.728	1465395000
930	2016-06-08	22	20	17.0748	32.0145	4.718	19.7476	8.45	1465395600
931	2016-06-08	22	30	16.8635	32.0251	4.829	19.7612	8.321	1465396200
932	2016-06-08	22	40	16.8429	32.0515	4.903	19.7236	8.262	1465396800
933	2016-06-08	22	50	17.2888	32.0163	5.016	19.5977	8.321	1465397400
934	2016-06-08	23	0	17.7486	31.9885	5.082	19.6789	8.789	1465398000
935	2016-06-08	23	10	17.8203	31.9936	5.161	19.6968	8.889	1465398600
936	2016-06-08	23	20	17.7751	31.9952	5.207	19.6658	8.78	1465399200
937	2016-06-08	23	30	17.8269	31.9999	5.295	19.4768	8.763	1465399800
938	2016-06-08	23	40	17.9115	31.998	5.362	19.5145	8.812	1465400400
939	2016-06-09	0	0	17.8767	31.9999	5.446	19.656	8.862	1465401600
940	2016-06-09	0	10	17.7739	32.0021	5.456	19.5045	8.837	1465402200
941	2016-06-09	0	20	17.5045	32.0104	5.444	19.6414	8.678	1465402800
942	2016-06-09	0	30	17.5594	32.0085	5.458	19.63	8.726	1465403400
943	2016-06-09	0	40	17.3214	32.0117	5.463	19.6589	8.739	1465404000
944	2016-06-09	0	50	17.2044	32.0197	5.438	19.6411	8.561	1465404600
945	2016-06-09	1	0	17.1965	32.0051	5.468	19.638	8.516	1465405200
946	2016-06-09	1	10	17.0594	32.0212	5.448	19.6284	8.477	1465405800
947	2016-06-09	1	20	16.9109	32.0241	5.424	19.6658	8.365	1465406400
948	2016-06-09	1	30	16.8199	32.0322	5.381	19.6746	8.278	1465407000
949	2016-06-09	1	40	16.7631	32.0298	5.355	19.6172	8.156	1465407600
950	2016-06-09	1	50	16.5755	32.0337	5.324	19.5768	8.069	1465408200
951	2016-06-09	2	0	16.5473	32.0339	5.268	19.595	8.007	1465408800
952	2016-06-09	2	10	16.7441	32.0272	5.195	19.4487	8.096	1465409400
953	2016-06-09	2	20	16.9753	32.0429	5.122	18.7593	8.152	1465410000
954	2016-06-09	2	30	17.1181	32.0194	5.06	10.046	8.367	1465410600
955	2016-06-09	2	40	16.8835	32.0374	4.991	19.4403	8.23	1465411200
956	2016-06-09	2	50	16.9186	32.0223	4.914	17.0899	8.142	1465411800
957	2016-06-09	3	0	17.1742	32.0139	4.842	18.4137	8.231	1465412400
958	2016-06-09	3	10	17.2469	32.0174	4.762	18.0759	8.391	1465413000
959	2016-06-09	3	20	17.2847	32.0118	4.68	18.7669	8.373	1465413600
960	2016-06-09	3	30	17.2564	32.0177	4.596	19.4293	8.388	1465414200
961	2016-06-09	3	40	16.8546	32.0363	4.521	19.1049	8.333	1465414800
962	2016-06-09	3	50	17.5422	32.0127	4.451	19.0952	8.335	1465415400
963	2016-06-09	4	0	17.9676	31.9974	4.398	18.4377	8.3	1465416000
964	2016-06-09	4	10	18.1249	31.9968	4.328	16.0946	8.329	1465416600
965	2016-06-09	4	20	17.7198	32.0283	4.274	18.4177	8.248	1465417200
966	2016-06-09	4	30	17.9527	31.9891	4.199	18.7779	8.253	1465417800
967	2016-06-09	4	40	17.7718	32.0022	4.155	9.53541	8.067	1465418400
968	2016-06-09	4	50	17.7064	32.0038	4.091	7.81087	8.037	1465419000
969	2016-06-09	5	0	17.6865	32.0044	4.04	5.38584	7.955	1465419600
970	2016-06-09	5	10	17.6639	32.006	3.99	6.62698	7.924	1465420200
971	2016-06-09	5	20	17.6423	32.0104	3.964	6.56679	7.888	1465420800
972	2016-06-09	5	30	17.6353	32.0103	3.936	8.05592	7.903	1465421400
973	2016-06-09	5	40	17.638	32.0064	3.89	5.59951	7.828	1465422000
974	2016-06-09	5	50	17.6328	32.0096	3.868	5.54212	7.777	1465422600
975	2016-06-09	6	0	17.6371	32.012	3.869	6.31941	7.791	1465423200
976	2016-06-09	6	10	17.6916	32.0059	3.858	5.4823	7.766	1465423800
977	2016-06-09	6	20	17.7448	32.005	3.838	5.87949	7.785	1465424400
978	2016-06-09	6	30	17.8115	32.005	3.853	5.55311	7.868	1465425000
979	2016-06-09	6	40	17.7758	32.0037	3.869	5.50916	7.866	1465425600
980	2016-06-09	6	50	17.7719	32.01	3.881	5.90244	7.927	1465426200
981	2016-06-09	7	0	17.8316	32.0079	3.896	5.93858	7.991	1465426800
982	2016-06-09	7	10	17.866	32.0203	3.915	6.03614	8.034	1465427400
983	2016-06-09	7	20	17.9212	32.0071	3.952	5.76899	8.101	1465428000
984	2016-06-09	7	30	17.9718	32.0085	3.972	5.31746	8.235	1465428600
985	2016-06-09	7	40	18.0286	32.0076	4.015	5.54457	8.357	1465429200
986	2016-06-09	7	50	18.1013	32.0016	4.042	5.89963	8.494	1465429800
987	2016-06-09	8	0	18.1532	31.9992	4.095	7.25409	8.602	1465430400
988	2016-06-09	8	10	18.1764	32.0019	4.148	7.4547	8.722	1465431000
989	2016-06-09	8	20	18.1991	32.0069	4.207	6.43834	8.79	1465431600
990	2016-06-09	8	30	18.2476	31.9998	4.272	9.46703	8.852	1465432200
991	2016-06-09	8	40	18.2913	32.0027	4.328	7.40305	8.877	1465432800
992	2016-06-09	8	50	18.3485	32.0056	4.391	7.64579	8.999	1465433400
993	2016-06-09	9	0	18.4231	32.005	4.446	8.15409	9.106	1465434000
994	2016-06-09	9	10	18.4986	31.9977	4.518	19.4683	8.876	1465434600
995	2016-06-09	9	20	18.5053	32.006	4.599	17.7614	8.933	1465435200
996	2016-06-09	9	30	18.5928	31.9938	4.677	18.7951	9.045	1465435800
997	2016-06-09	9	40	18.3312	32.0022	4.753	16.4171	8.728	1465436400
998	2016-06-09	9	50	18.1861	32.002	4.845	19.4733	8.564	1465437000
999	2016-06-09	10	0	18.1331	32.0031	4.919	19.5238	8.534	1465437600
1000	2016-06-09	10	10	18.0837	32.0056	4.988	19.538	8.569	1465438200
1001	2016-06-09	10	20	18.108	32.0029	5.07	19.5549	8.508	1465438800
1002	2016-06-09	10	30	18.0989	32.0063	5.142	19.5059	8.621	1465439400
1003	2016-06-09	10	40	18.1179	32.0051	5.223	19.5247	8.584	1465440000
1004	2016-06-09	10	50	18.1622	32.0101	5.297	19.1001	8.602	1465440600
1005	2016-06-09	11	0	18.1653	32.0081	5.366	19.1781	8.678	1465441200
1006	2016-06-09	11	10	18.1277	32.0085	5.432	19.5038	8.648	1465441800
1007	2016-06-09	11	20	18.0959	32.0077	5.487	19.4839	8.666	1465442400
1008	2016-06-09	11	30	18.0887	32.0071	5.564	19.517	8.645	1465443000
1009	2016-06-09	11	40	18.0556	32.0078	5.624	19.5568	8.68	1465443600
1010	2016-06-09	11	50	18.0821	32.0075	5.652	19.5772	8.654	1465444200
1011	2016-06-09	12	0	18.1034	32.0045	5.702	19.5686	8.591	1465444800
1012	2016-06-09	12	10	18.1347	32.009	5.73	19.5424	8.664	1465445400
1013	2016-06-09	12	20	18.1299	32.0066	5.763	19.5121	8.623	1465446000
1014	2016-06-09	12	30	18.1333	32.0082	5.782	19.5374	8.654	1465446600
1015	2016-06-09	12	40	18.0857	32.009	5.779	19.5888	8.628	1465447200
1016	2016-06-09	12	50	18.0251	32.0079	5.776	19.5736	8.687	1465447800
1017	2016-06-09	13	0	18.0115	32.0079	5.747	19.652	8.757	1465448400
1018	2016-06-09	13	10	18.0089	32.0084	5.72	19.6466	8.814	1465449000
1019	2016-06-09	13	20	18.009	32.0064	5.682	19.607	8.755	1465449600
1020	2016-06-09	13	30	18.0205	32.0084	5.635	19.6178	8.777	1465450200
1021	2016-06-09	13	40	17.8741	32.0099	5.587	19.6209	8.75	1465450800
1022	2016-06-09	13	50	17.5969	32.014	5.525	19.7062	8.714	1465451400
1023	2016-06-09	14	0	17.5573	32.0156	5.474	19.7497	8.645	1465452000
1024	2016-06-09	14	10	17.4473	32.0211	5.41	19.7611	8.642	1465452600
1025	2016-06-09	14	20	17.4668	32.0178	5.333	19.6032	8.596	1465453200
1026	2016-06-09	14	30	17.4009	32.0218	5.261	19.6869	8.549	1465453800
1027	2016-06-09	14	40	17.4186	32.0195	5.183	19.8127	8.52	1465454400
1028	2016-06-09	14	50	17.4321	32.0189	5.108	19.788	8.62	1465455000
1029	2016-06-09	15	0	17.4533	32.0194	5.026	19.2151	8.601	1465455600
1030	2016-06-09	15	10	17.4295	32.0216	4.946	19.5084	8.575	1465456200
1031	2016-06-09	15	20	17.4435	32.0201	4.849	19.6801	8.621	1465456800
1032	2016-06-09	15	30	17.4853	32.0185	4.758	19.6551	8.68	1465457400
1033	2016-06-09	15	40	17.5116	32.0189	4.682	19.8188	8.814	1465458000
1034	2016-06-09	15	50	17.5408	32.0197	4.598	19.8027	8.988	1465458600
1035	2016-06-09	16	0	17.5879	32.016	4.5	19.8061	9.105	1465459200
1036	2016-06-09	16	10	17.6406	32.0125	4.419	19.8149	9.228	1465459800
1037	2016-06-09	16	20	17.6859	32.0179	4.35	19.8181	9.355	1465460400
1038	2016-06-09	16	30	17.7443	32.0149	4.26	19.6527	9.414	1465461000
1039	2016-06-09	16	40	17.7679	32.0138	4.166	19.8109	9.497	1465461600
1040	2016-06-09	16	50	17.8232	32.0099	4.089	19.8028	9.575	1465462200
1041	2016-06-09	17	0	17.8932	32.0215	4.004	19.8083	9.611	1465462800
1042	2016-06-09	17	10	17.9394	32.0126	3.927	19.7304	9.801	1465463400
1043	2016-06-09	17	20	17.993	32.0165	3.866	19.7647	9.878	1465464000
1044	2016-06-09	17	30	18.0121	32.0102	3.817	19.7629	10.043	1465464600
1045	2016-06-09	17	40	18.0701	32.0161	3.746	19.7505	10.15	1465465200
1046	2016-06-09	17	50	18.148	32.0197	3.67	19.722	10.256	1465465800
1047	2016-06-09	18	0	18.3123	32.0156	3.623	19.6737	10.293	1465466400
1048	2016-06-09	18	10	18.5374	31.9902	3.567	19.6317	10.268	1465467000
1049	2016-06-09	18	20	18.4987	32.021	3.528	19.6578	10.104	1465467600
1050	2016-06-09	18	30	18.6115	32.018	3.515	19.6567	10.124	1465468200
1051	2016-06-09	18	40	18.6616	32.025	3.463	19.6254	10.08	1465468800
1052	2016-06-09	18	50	18.5733	32.0554	3.436	19.6193	9.9	1465469400
1053	2016-06-09	19	0	18.6135	32.0095	3.427	19.6126	9.92	1465470000
1054	2016-06-09	19	10	18.7258	32.022	3.416	19.6178	9.874	1465470600
1055	2016-06-09	19	20	18.7414	32.0262	3.411	19.6016	9.738	1465471200
1056	2016-06-09	19	30	18.7711	32.0215	3.407	19.6203	9.6	1465471800
1057	2016-06-09	19	40	18.7943	32.0198	3.416	19.6413	9.641	1465472400
1058	2016-06-09	19	50	18.7852	32.0149	3.421	19.5938	9.471	1465473000
1059	2016-06-09	20	0	18.8589	32.0041	3.435	19.5769	9.451	1465473600
1060	2016-06-09	20	10	18.7924	32.044	3.455	19.5672	9.353	1465474200
1061	2016-06-09	20	20	18.8398	32.0157	3.496	19.5717	9.332	1465474800
1062	2016-06-09	20	30	18.7836	32.0386	3.527	19.5438	9.239	1465475400
1063	2016-06-09	20	40	19.0895	32.0216	3.576	19.521	8.673	1465476000
1064	2016-06-09	20	50	18.9717	32.0203	3.624	19.5407	8.537	1465476600
1065	2016-06-09	21	0	18.9385	32.0186	3.679	19.6343	8.495	1465477200
1066	2016-06-09	21	10	18.9703	32.0051	3.73	19.6592	8.582	1465477800
1067	2016-06-09	21	20	18.9094	32.021	3.804	19.6183	8.551	1465478400
1068	2016-06-09	21	30	18.9701	32.009	3.864	19.6648	8.535	1465479000
1069	2016-06-09	21	40	18.9139	32.0251	3.946	19.6618	8.409	1465479600
1070	2016-06-09	21	50	19.0035	32.0252	4.022	19.6332	8.358	1465480200
1071	2016-06-09	22	0	19.006	32.0104	4.103	19.5724	8.383	1465480800
1072	2016-06-09	22	10	18.9761	32.0057	4.187	19.6037	8.328	1465481400
1073	2016-06-09	22	20	18.9545	32.0037	4.295	19.6214	8.46	1465482000
1074	2016-06-09	22	30	18.8967	31.9806	4.382	19.6802	8.666	1465482600
1075	2016-06-09	22	40	18.8889	31.9777	4.455	19.6842	8.672	1465483200
1076	2016-06-09	22	50	18.8621	31.9803	4.543	19.6856	8.669	1465483800
1077	2016-06-09	23	0	18.8318	31.9843	4.631	19.6817	8.672	1465484400
1078	2016-06-09	23	10	18.8022	31.9887	4.713	19.6818	8.661	1465485000
1079	2016-06-09	23	20	18.7883	31.9914	4.792	19.6802	8.629	1465485600
1080	2016-06-09	23	30	18.7849	31.9916	4.888	19.6755	8.517	1465486200
1081	2016-06-09	23	40	18.763	31.9936	4.972	19.6645	8.562	1465486800
1082	2016-06-10	0	0	18.756	31.9956	5.111	19.6479	8.552	1465488000
1083	2016-06-10	0	10	18.4973	32.0018	5.153	19.6536	8.486	1465488600
1084	2016-06-10	0	20	18.277	32.0077	5.227	19.6104	8.357	1465489200
1085	2016-06-10	0	30	17.9643	32.0195	5.275	19.6585	8.288	1465489800
1086	2016-06-10	0	40	17.9112	32.0179	5.316	19.6466	8.237	1465490400
1087	2016-06-10	0	50	17.9751	32.0159	5.354	19.6486	8.232	1465491000
1088	2016-06-10	1	0	18.0459	32.016	5.396	19.6404	8.235	1465491600
1089	2016-06-10	1	10	18.0043	32.0187	5.418	19.6247	8.21	1465492200
1090	2016-06-10	1	20	17.9517	32.017	5.429	19.6031	8.194	1465492800
1091	2016-06-10	1	30	17.9091	32.0176	5.433	19.616	8.166	1465493400
1092	2016-06-10	1	40	17.8987	32.0166	5.424	19.5836	8.147	1465494000
1093	2016-06-10	1	50	17.8466	32.0183	5.411	19.6094	8.165	1465494600
1094	2016-06-10	2	0	17.7315	32.0189	5.382	19.5659	8.155	1465495200
1095	2016-06-10	2	10	17.722	32.0207	5.355	19.5549	8.137	1465495800
1096	2016-06-10	2	20	17.6441	32.0221	5.337	19.5549	8.099	1465496400
1097	2016-06-10	2	30	17.6521	32.0219	5.298	19.5658	8.087	1465497000
1098	2016-06-10	2	40	17.6386	32.0203	5.254	19.5625	8.013	1465497600
1099	2016-06-10	2	50	17.591	32.0236	5.2	19.559	8.029	1465498200
1100	2016-06-10	3	0	17.5622	32.0248	5.168	19.569	8.013	1465498800
1101	2016-06-10	3	10	17.5806	32.023	5.109	19.5309	8.05	1465499400
1102	2016-06-10	3	20	17.5729	32.0204	5.019	19.5321	8.042	1465500000
1103	2016-06-10	3	30	17.5708	32.0193	4.953	19.5364	8.049	1465500600
1104	2016-06-10	3	40	17.5819	32.0192	4.89	19.5332	7.964	1465501200
1105	2016-06-10	3	50	17.5971	32.0184	4.813	19.5578	8.044	1465501800
1106	2016-06-10	4	0	17.5954	32.0192	4.748	19.5476	8.05	1465502400
1107	2016-06-10	4	10	17.6213	32.0193	4.67	19.543	8.057	1465503000
1108	2016-06-10	4	20	17.6276	32.0196	4.602	19.5766	8.023	1465503600
1109	2016-06-10	4	30	17.6104	32.0193	4.54	19.5796	7.914	1465504200
1110	2016-06-10	4	40	17.5704	32.019	4.473	19.5987	7.989	1465504800
1111	2016-06-10	4	50	17.5598	32.0187	4.4	19.6078	7.977	1465505400
1112	2016-06-10	5	0	17.5317	32.0186	4.335	19.5954	7.978	1465506000
1113	2016-06-10	5	10	17.5194	32.019	4.272	19.6249	7.955	1465506600
1114	2016-06-10	5	20	17.5279	32.0186	4.225	19.6602	7.869	1465507200
1115	2016-06-10	5	30	17.5453	32.0175	4.162	19.6509	7.924	1465507800
1116	2016-06-10	5	40	17.5622	32.014	4.116	19.6343	7.855	1465508400
1117	2016-06-10	5	50	17.4626	32.0198	4.07	19.6433	7.915	1465509000
1118	2016-06-10	6	0	17.4621	32.0221	4.011	19.6291	7.912	1465509600
1119	2016-06-10	6	10	17.5039	32.0169	3.991	19.6079	7.904	1465510200
1120	2016-06-10	6	20	17.5692	32.017	3.957	19.6101	7.916	1465510800
1121	2016-06-10	6	30	17.6453	32.0168	3.926	19.6324	7.965	1465511400
1122	2016-06-10	6	40	17.6693	32.016	3.905	19.6585	7.985	1465512000
1123	2016-06-10	6	50	17.7027	32.015	3.899	19.6929	7.962	1465512600
1124	2016-06-10	7	0	17.7177	32.015	3.89	19.6855	8.004	1465513200
1125	2016-06-10	7	10	17.7468	32.0152	3.893	19.6824	8.042	1465513800
1126	2016-06-10	7	20	17.7707	32.0126	3.905	19.2357	8.067	1465514400
1127	2016-06-10	7	30	17.7902	32.0137	3.924	19.6855	8.127	1465515000
1128	2016-06-10	7	40	17.7963	32.0139	3.944	19.7223	8.157	1465515600
1129	2016-06-10	7	50	17.8297	32.0116	3.955	19.7194	8.192	1465516200
1130	2016-06-10	8	0	17.8282	32.0146	3.984	19.7006	8.257	1465516800
1131	2016-06-10	8	10	17.9291	32.0086	4.006	19.7309	8.318	1465517400
1132	2016-06-10	8	20	18.0133	32.0092	4.031	19.6426	8.373	1465518000
1133	2016-06-10	8	30	18.0095	32.0177	4.075	19.619	8.503	1465518600
1134	2016-06-10	8	40	18.084	32.0158	4.097	19.6105	8.577	1465519200
1135	2016-06-10	8	50	18.1726	32.0146	4.139	19.595	8.648	1465519800
1136	2016-06-10	9	0	18.1549	32.0189	4.204	19.5999	8.677	1465520400
1137	2016-06-10	9	10	18.3313	32.0128	4.259	19.6053	8.621	1465521000
1138	2016-06-10	9	20	18.3366	32.0159	4.314	19.6375	8.27	1465521600
1139	2016-06-10	9	30	18.3434	32.0155	4.364	19.6722	8.246	1465522200
1140	2016-06-10	9	40	18.3478	32.0168	4.416	19.6689	8.265	1465522800
1141	2016-06-10	9	50	18.3557	32.0169	4.483	19.6755	8.218	1465523400
1142	2016-06-10	10	0	18.3838	32.0157	4.539	19.6789	8.307	1465524000
1143	2016-06-10	10	10	18.3915	32.0169	4.613	19.6998	8.296	1465524600
1144	2016-06-10	10	20	18.3966	32.0175	4.685	19.6919	8.339	1465525200
1145	2016-06-10	10	30	18.4019	32.0164	4.765	19.6978	8.294	1465525800
1146	2016-06-10	10	40	18.4184	32.0164	4.824	19.7227	8.26	1465526400
1147	2016-06-10	10	50	18.3576	32.0155	4.904	19.7061	8.324	1465527000
1148	2016-06-10	11	0	18.3449	32.0177	4.96	19.7226	8.22	1465527600
1149	2016-06-10	11	10	18.3682	32.0176	5.043	19.7344	8.168	1465528200
1150	2016-06-10	11	20	18.4015	32.017	5.111	19.74	8.203	1465528800
1151	2016-06-10	11	30	18.3944	32.0184	5.177	19.7485	8.212	1465529400
1152	2016-06-10	11	40	18.4013	32.0165	5.232	19.7635	8.244	1465530000
1153	2016-06-10	11	50	18.4153	32.0161	5.298	19.7753	8.254	1465530600
1154	2016-06-10	12	0	18.4236	32.0182	5.347	19.7911	8.256	1465531200
1155	2016-06-10	12	10	18.4539	32.015	5.407	19.7335	8.234	1465531800
1156	2016-06-10	12	20	18.3956	32.0056	5.479	19.814	8.285	1465532400
1157	2016-06-10	12	30	18.3898	32.0049	5.522	19.8304	8.289	1465533000
1158	2016-06-10	12	40	18.3597	32.004	5.561	19.5237	8.28	1465533600
1159	2016-06-10	12	50	18.3594	32.0048	5.603	19.8839	8.275	1465534200
1160	2016-06-10	13	0	18.3561	32.0047	5.623	19.8739	8.288	1465534800
1161	2016-06-10	13	10	18.3217	32.0081	5.632	19.398	8.301	1465535400
1162	2016-06-10	13	20	18.3062	32.0101	5.645	19.9004	8.327	1465536000
1163	2016-06-10	13	30	18.3198	32.0109	5.636	19.0179	8.328	1465536600
1164	2016-06-10	13	40	18.3219	32.0114	5.636	19.9001	8.33	1465537200
1165	2016-06-10	13	50	18.3224	32.0123	5.604	19.7636	8.331	1465537800
1166	2016-06-10	14	0	18.3136	32.014	5.579	18.5111	8.344	1465538400
1167	2016-06-10	14	10	18.321	32.0143	5.527	18.5459	8.346	1465539000
1168	2016-06-10	14	20	18.3253	32.0139	5.496	18.864	8.343	1465539600
1169	2016-06-10	14	30	18.3253	32.0137	5.452	17.0724	8.361	1465540200
1170	2016-06-10	14	40	18.3296	32.014	5.397	14.2921	8.392	1465540800
1171	2016-06-10	14	50	18.3397	32.0137	5.335	16.2358	8.41	1465541400
1172	2016-06-10	15	0	18.3557	32.014	5.266	17.6366	8.39	1465542000
1173	2016-06-10	15	10	18.3673	32.0145	5.211	14.6907	8.411	1465542600
1174	2016-06-10	15	20	18.3735	32.014	5.162	14.0518	8.401	1465543200
1175	2016-06-10	15	30	18.3773	32.0148	5.088	13.3949	8.404	1465543800
1176	2016-06-10	15	40	18.379	32.0135	5.032	14.06	8.396	1465544400
1177	2016-06-10	15	50	18.3727	32.0145	4.942	13.8063	8.396	1465545000
1178	2016-06-10	16	0	18.3882	32.0141	4.867	13.9463	8.405	1465545600
1179	2016-06-10	16	10	18.3915	32.0149	4.765	13.9634	8.409	1465546200
1180	2016-06-10	16	20	18.4037	32.0147	4.697	14.3236	8.452	1465546800
1181	2016-06-10	16	30	18.4086	32.0126	4.626	14.083	8.399	1465547400
1182	2016-06-10	16	40	18.4211	32.0154	4.525	14.1087	8.467	1465548000
1183	2016-06-10	16	50	18.4326	32.0154	4.442	14.1123	8.488	1465548600
1184	2016-06-10	17	0	18.4454	32.015	4.394	13.9841	8.5	1465549200
1185	2016-06-10	17	10	18.4545	32.0151	4.312	14.0195	8.51	1465549800
1186	2016-06-10	17	20	18.4859	32.0158	4.252	13.7057	8.587	1465550400
1187	2016-06-10	17	30	18.4755	32.0164	4.188	13.7937	8.545	1465551000
1188	2016-06-10	17	40	18.4489	32.015	4.117	14.0476	8.509	1465551600
1189	2016-06-10	17	50	18.4554	32.016	4.047	14.0147	8.525	1465552200
1190	2016-06-10	18	0	18.4742	32.0153	3.959	14.1502	8.511	1465552800
1191	2016-06-10	18	10	18.4937	32.0163	3.9	13.7875	8.478	1465553400
1192	2016-06-10	18	20	18.4911	32.0161	3.841	13.8974	8.469	1465554000
1193	2016-06-10	18	30	18.4623	32.0166	3.788	13.2735	8.414	1465554600
1194	2016-06-10	18	40	18.4823	32.0169	3.746	13.2149	8.404	1465555200
1195	2016-06-10	18	50	18.4409	32.0165	3.689	13.8877	8.353	1465555800
1196	2016-06-10	19	0	18.4449	32.0169	3.65	13.9341	8.324	1465556400
1197	2016-06-10	19	10	18.4542	32.0175	3.612	13.7167	8.259	1465557000
1198	2016-06-10	19	20	18.4794	32.0165	3.569	13.1275	8.216	1465557600
1199	2016-06-10	19	30	18.51	32.0199	3.529	18.5512	8.15	1465558200
1200	2016-06-10	19	40	18.5313	32.0188	3.512	18.4874	8.005	1465558800
1201	2016-06-10	19	50	18.5293	32.0204	3.505	19.3886	7.918	1465559400
1202	2016-06-10	20	0	18.5233	32.0201	3.493	19.4188	7.808	1465560000
1203	2016-06-10	20	10	18.5069	32.0198	3.506	19.2778	7.743	1465560600
1204	2016-06-10	20	20	18.5143	32.0163	3.52	13.2943	7.971	1465561200
1205	2016-06-10	20	30	18.5208	32.0177	3.517	14.5592	8.231	1465561800
1206	2016-06-10	20	40	18.5217	32.0182	3.572	14.5324	8.144	1465562400
1207	2016-06-10	20	50	18.5371	32.017	3.585	14.2076	8.12	1465563000
1208	2016-06-10	21	0	18.5325	32.0173	3.614	14.6007	8.208	1465563600
1209	2016-06-10	21	10	18.5303	32.0174	3.611	14.3785	8.115	1465564200
1210	2016-06-10	21	20	18.5355	32.0177	3.664	13.967	8.004	1465564800
1211	2016-06-10	21	30	18.5251	32.0178	3.725	14.0647	8.023	1465565400
1212	2016-06-10	21	40	18.5212	32.0166	3.751	14.0977	8.059	1465566000
1213	2016-06-10	21	50	18.5198	32.0177	3.802	14.1136	7.976	1465566600
1214	2016-06-10	22	0	18.543	32.0182	3.872	13.9096	7.948	1465567200
1215	2016-06-10	22	10	18.5416	32.0192	3.932	13.956	7.957	1465567800
1216	2016-06-10	22	20	18.5416	32.0181	4.004	13.8877	7.863	1465568400
1217	2016-06-10	22	30	18.5332	32.0175	4.085	13.221	7.909	1465569000
1218	2016-06-10	22	40	18.5217	32.0177	4.162	13.5079	7.925	1465569600
1219	2016-06-10	22	50	18.5292	32.0161	4.236	13.4786	7.939	1465570200
1220	2016-06-10	23	0	18.5174	32.0167	4.31	14.0022	7.845	1465570800
1221	2016-06-10	23	10	18.5048	32.016	4.412	13.6639	7.815	1465571400
1222	2016-06-10	23	20	18.4243	32.0149	4.48	13.846	7.837	1465572000
1223	2016-06-10	23	30	18.3475	32.0161	4.554	13.4912	7.837	1465572600
1224	2016-06-10	23	40	18.2394	32.0169	4.671	13.6241	7.894	1465573200
1225	2016-06-11	0	0	18.1306	32.0168	-1	13.1654	7.881	1465574400
1226	2016-06-11	0	10	18.1052	32.0177	-1	13.7552	7.935	1465575000
1227	2016-06-11	0	20	18.0885	32.0187	-1	13.5565	7.934	1465575600
1228	2016-06-11	0	30	18.0506	32.0187	-1	13.7255	7.907	1465576200
1229	2016-06-11	0	40	18.008	32.0192	-1	13.464	7.91	1465576800
1230	2016-06-11	0	50	17.9442	32.0191	-1	13.3143	7.948	1465577400
1231	2016-06-11	1	0	17.9032	32.0201	-1	13.4249	7.944	1465578000
1232	2016-06-11	1	10	17.8867	32.0198	-1	13.2589	7.923	1465578600
1233	2016-06-11	1	20	17.8724	32.0195	-1	13.6496	7.972	1465579200
1234	2016-06-11	1	30	17.8682	32.0195	-1	13.2869	7.941	1465579800
1235	2016-06-11	1	40	17.8422	32.0203	-1	13.6825	7.96	1465580400
1236	2016-06-11	1	50	17.804	32.0199	-1	13.2845	7.945	1465581000
1237	2016-06-11	2	0	17.7735	32.0203	-1	13.3883	7.923	1465581600
1238	2016-06-11	2	10	17.7244	32.0205	-1	13.2357	7.931	1465582200
1239	2016-06-11	2	20	17.6949	32.0198	-1	13.5641	7.928	1465582800
1240	2016-06-11	2	30	17.6727	32.0195	-1	13.8059	7.939	1465583400
1241	2016-06-11	2	40	17.6591	32.0171	-1	13.6996	7.905	1465584000
1242	2016-06-11	2	50	17.683	32.0161	-1	13.6593	7.905	1465584600
1243	2016-06-11	3	0	17.6802	32.0156	-1	13.8742	7.876	1465585200
1244	2016-06-11	3	10	17.6653	32.0153	-1	13.6325	7.853	1465585800
1245	2016-06-11	3	20	17.6374	32.0147	-1	14.0293	7.875	1465586400
1246	2016-06-11	3	30	17.6539	32.015	-1	13.6886	7.831	1465587000
1247	2016-06-11	3	40	17.6166	32.0142	-1	13.5629	7.828	1465587600
1248	2016-06-11	3	50	17.6065	32.0135	-1	13.7607	7.814	1465588200
1249	2016-06-11	4	0	17.6158	32.0136	-1	13.7839	7.814	1465588800
1250	2016-06-11	4	10	17.6019	32.014	-1	13.9658	7.799	1465589400
1251	2016-06-11	4	20	17.5812	32.0132	-1	14.0781	7.736	1465590000
1252	2016-06-11	4	30	17.5426	32.0139	-1	13.8156	7.775	1465590600
1253	2016-06-11	4	40	17.53	32.0138	-1	13.8449	7.739	1465591200
1254	2016-06-11	4	50	17.5265	32.0137	-1	13.6374	7.765	1465591800
1255	2016-06-11	5	0	17.5287	32.0138	-1	14.011	7.709	1465592400
1256	2016-06-11	5	10	17.5599	32.0142	-1	13.9902	7.709	1465593000
1257	2016-06-11	5	20	17.5697	32.0136	-1	13.8779	7.697	1465593600
1258	2016-06-11	5	30	17.5759	32.0139	-1	14.1245	7.688	1465594200
1259	2016-06-11	5	40	17.5836	32.0136	-1	14.4444	7.666	1465594800
1260	2016-06-11	5	50	17.5823	32.0137	-1	14.6923	7.688	1465595400
1261	2016-06-11	6	0	17.5896	32.0137	-1	14.2955	7.67	1465596000
1262	2016-06-11	6	10	17.6168	32.0137	-1	14.7131	7.697	1465596600
1263	2016-06-11	6	20	17.6307	32.0139	-1	14.6471	7.703	1465597200
1264	2016-06-11	6	30	17.6589	32.0136	-1	14.8938	7.695	1465597800
1265	2016-06-11	6	40	17.6769	32.0137	-1	14.4309	7.669	1465598400
1266	2016-06-11	6	50	17.6852	32.0134	-1	14.6264	7.686	1465599000
1267	2016-06-11	7	0	17.6896	32.0138	-1	15.0037	7.713	1465599600
1268	2016-06-11	7	10	17.6972	32.0142	-1	14.6996	7.63	1465600200
1269	2016-06-11	7	20	17.7019	32.0142	-1	15.0049	7.721	1465600800
1270	2016-06-11	7	30	17.7087	32.014	-1	14.9256	7.71	1465601400
1271	2016-06-11	7	40	17.7114	32.0135	-1	15.2137	7.816	1465602000
1272	2016-06-11	7	50	17.7008	32.0132	-1	15.5971	7.851	1465602600
1273	2016-06-11	8	0	17.7155	32.0138	-1	16.1477	7.806	1465603200
1274	2016-06-11	8	10	17.7252	32.0138	-1	15.9304	7.846	1465603800
1275	2016-06-11	8	20	17.7415	32.014	-1	16.2002	7.872	1465604400
1276	2016-06-11	8	30	17.7477	32.0143	-1	15.8767	7.884	1465605000
1277	2016-06-11	8	40	17.7697	32.0141	-1	15.6546	7.859	1465605600
1278	2016-06-11	8	50	17.8028	32.013	-1	16.0696	7.96	1465606200
1279	2016-06-11	9	0	17.8208	32.0125	-1	15.6288	7.849	1465606800
1280	2016-06-11	9	10	17.8169	32.0143	-1	15.37	7.861	1465607400
1281	2016-06-11	9	20	17.8055	32.0156	-1	15.1099	7.817	1465608000
1282	2016-06-11	9	30	17.7057	32.0158	-1	15.1514	7.758	1465608600
1283	2016-06-11	9	40	17.4834	32.0318	-1	15.3492	7.701	1465609200
1284	2016-06-11	9	50	17.3525	32.0201	-1	15.3187	7.719	1465609800
1285	2016-06-11	10	0	17.2448	32.0271	-1	15.5519	7.728	1465610400
1286	2016-06-11	10	10	17.2213	32.0248	-1	16.2112	7.646	1465611000
1287	2016-06-11	10	20	17.1978	32.0246	-1	16.619	7.62	1465611600
1288	2016-06-11	10	30	17.1468	32.0264	-1	16.5788	7.649	1465612200
1289	2016-06-11	10	40	17.1387	32.0261	-1	16.4725	7.621	1465612800
1290	2016-06-11	10	50	17.1045	32.0213	-1	15.7643	7.705	1465613400
1291	2016-06-11	11	0	17.0898	32.0265	-1	16.7143	7.628	1465614000
1292	2016-06-11	11	10	17.0987	32.0262	-1	17.1343	7.667	1465614600
1293	2016-06-11	11	20	17.1137	32.0274	-1	16.6044	7.643	1465615200
1294	2016-06-11	11	30	17.1171	32.0275	-1	17.3013	7.674	1465615800
1295	2016-06-11	11	40	17.1172	32.0261	-1	17.4261	7.645	1465616400
1296	2016-06-11	11	50	17.1377	32.0262	-1	16.8353	7.83	1465617000
1297	2016-06-11	12	0	17.1058	32.0302	-1	17.6642	7.773	1465617600
1298	2016-06-11	12	10	17.1328	32.0267	-1	16.8508	7.887	1465618200
1299	2016-06-11	12	20	17.1526	32.0249	-1	15.0697	7.888	1465618800
1300	2016-06-11	12	30	17.1691	32.0265	-1	13.4969	7.966	1465619400
1301	2016-06-11	12	40	17.1541	32.0258	-1	15.3473	7.93	1465620000
1302	2016-06-11	12	50	17.164	32.027	-1	14.8449	7.947	1465620600
1303	2016-06-11	13	0	17.1706	32.025	-1	6.44322	8.006	1465621200
1304	2016-06-11	13	10	17.1821	32.0255	-1	3.8044	8.044	1465621800
1305	2016-06-11	13	20	17.1875	32.0268	-1	1.59255	7.949	1465622400
1306	2016-06-11	13	30	17.1968	32.024	-1	2.49402	7.975	1465623000
1307	2016-06-11	13	40	17.2021	32.0258	-1	1.15348	8.04	1465623600
1308	2016-06-11	13	50	17.2132	32.0253	-1	2.07228	8.095	1465624200
1309	2016-06-11	14	0	17.2141	32.0254	-1	0.713187	8.086	1465624800
1310	2016-06-11	14	10	17.2241	32.0245	-1	0.736874	8.158	1465625400
1311	2016-06-11	14	20	17.2317	32.0252	-1	2.34469	8.093	1465626000
1312	2016-06-11	14	30	17.2451	32.0253	-1	1.47399	8.269	1465626600
1313	2016-06-11	14	40	17.2697	32.0247	-1	0.754335	8.329	1465627200
1314	2016-06-11	14	50	17.274	32.0256	-1	0.719536	8.208	1465627800
1315	2016-06-11	15	0	17.2817	32.0253	-1	0.78486	8.463	1465628400
1316	2016-06-11	15	10	17.2947	32.0248	-1	0.773993	8.572	1465629000
1317	2016-06-11	15	20	17.3186	32.0239	-1	0.80525	8.554	1465629600
1318	2016-06-11	15	30	17.3397	32.0242	-1	0.844933	8.652	1465630200
1319	2016-06-11	15	40	17.3617	32.0234	-1	0.859463	8.557	1465630800
1320	2016-06-11	15	50	17.374	32.0227	-1	0.825885	8.475	1465631400
1321	2016-06-11	16	0	17.3806	32.0255	-1	0.882295	8.399	1465632000
1322	2016-06-11	16	10	17.3807	32.0244	-1	0.918926	8.426	1465632600
1323	2016-06-11	16	20	17.3951	32.0242	-1	2.13553	8.714	1465633200
1324	2016-06-11	16	30	17.3956	32.0238	-1	0.910012	8.485	1465633800
1325	2016-06-11	16	40	17.3975	32.0246	-1	1.5315	8.564	1465634400
1326	2016-06-11	16	50	17.4059	32.0232	-1	1.5442	8.493	1465635000
1327	2016-06-11	17	0	17.4124	32.0233	-1	0.88022	8.495	1465635600
1328	2016-06-11	17	10	17.4199	32.0236	-1	0.885348	8.444	1465636200
1329	2016-06-11	17	20	17.4281	32.0225	-1	0.941392	8.544	1465636800
1330	2016-06-11	17	30	17.4417	32.0207	-1	0.918437	8.577	1465637400
1331	2016-06-11	17	40	17.4453	32.0246	-1	0.913797	8.68	1465638000
1332	2016-06-11	17	50	17.4518	32.0221	-1	0.943346	8.68	1465638600
1333	2016-06-11	18	0	17.4707	32.0252	-1	0.927473	8.678	1465639200
1334	2016-06-11	18	10	17.4654	32.0225	-1	0.92674	8.533	1465639800
1335	2016-06-11	18	20	17.4683	32.0237	-1	0.908059	8.701	1465640400
1336	2016-06-11	18	30	17.4668	32.024	-1	0.903053	8.553	1465641000
1337	2016-06-11	18	40	17.4563	32.0256	-1	1.46691	8.579	1465641600
1338	2016-06-11	18	50	17.4598	32.0216	-1	0.916361	8.654	1465642200
1339	2016-06-11	19	0	17.4568	32.0236	-1	0.876435	8.637	1465642800
1340	2016-06-11	19	10	17.4691	32.0207	-1	0.895482	8.634	1465643400
1341	2016-06-11	19	20	17.4654	32.0217	-1	0.847985	8.344	1465644000
1342	2016-06-11	19	30	17.4241	32.0258	-1	0.760195	8.244	1465644600
1343	2016-06-11	19	40	17.4206	32.0229	-1	0.752381	8.15	1465645200
1344	2016-06-11	19	50	17.4061	32.0243	-1	0.789377	8.071	1465645800
1345	2016-06-11	20	0	17.3978	32.0237	-1	0.800977	8.056	1465646400
1346	2016-06-11	20	10	17.3933	32.0259	-1	0.853602	8.027	1465647000
1347	2016-06-11	20	20	17.3894	32.0239	-1	0.816484	7.918	1465647600
1348	2016-06-11	20	30	17.3772	32.0271	-1	0.819536	7.955	1465648200
1349	2016-06-11	20	40	17.3683	32.0268	-1	0.786813	7.956	1465648800
1350	2016-06-11	20	50	17.3662	32.0238	-1	0.790598	7.838	1465649400
1351	2016-06-11	21	0	17.3623	32.0244	-1	2.07509	7.925	1465650000
1352	2016-06-11	21	10	17.3667	32.024	-1	0.85873	7.974	1465650600
1353	2016-06-11	21	20	17.3712	32.0257	-1	0.815995	7.959	1465651200
1354	2016-06-11	21	30	17.3875	32.0236	-1	0.746154	7.729	1465651800
1355	2016-06-11	21	40	17.3831	32.0245	-1	0.792063	7.777	1465652400
1356	2016-06-11	21	50	17.3624	32.0225	-1	0.747985	7.741	1465653000
1357	2016-06-11	22	0	17.2988	32.0251	-1	0.81917	7.812	1465653600
1358	2016-06-11	22	10	17.2774	32.0203	-1	0.930769	7.841	1465654200
1359	2016-06-11	22	20	17.2808	32.0216	-1	1.59841	7.819	1465654800
1360	2016-06-11	22	30	17.2612	32.024	-1	0.950061	7.756	1465655400
1361	2016-06-11	22	40	17.2724	32.0234	-1	0.962515	7.869	1465656000
1362	2016-06-11	22	50	17.248	32.019	-1	0.954579	7.768	1465656600
1363	2016-06-11	23	0	17.2258	32.0262	-1	0.936996	7.748	1465657200
1364	2016-06-11	23	10	17.1567	32.0271	-1	0.916972	7.656	1465657800
1365	2016-06-11	23	20	17.1195	32.0277	-1	0.775824	7.599	1465658400
1366	2016-06-11	23	30	17.0859	32.0282	-1	0.794383	7.55	1465659000
1367	2016-06-11	23	40	17.0684	32.0263	-1	1.16361	7.491	1465659600
1368	2016-06-12	0	0	17.0468	32.0255	4.43	1.13858	7.452	1465660800
1369	2016-06-12	0	10	17.0144	32.0254	4.487	14.2726	7.32	1465661400
1370	2016-06-12	0	20	17.0112	32.0278	4.576	16.8243	7.474	1465662000
1371	2016-06-12	0	30	17.0152	32.0279	4.639	17.0806	7.467	1465662600
1372	2016-06-12	0	40	17.0325	32.0298	4.723	16.8085	7.446	1465663200
1373	2016-06-12	0	50	17.0656	32.0226	4.78	16.7998	7.36	1465663800
1374	2016-06-12	1	0	17.0936	32.04	4.859	17.0415	7.339	1465664400
1375	2016-06-12	1	10	17.131	32.0308	4.912	16.9219	7.391	1465665000
1376	2016-06-12	1	20	17.1764	32.0306	4.974	16.6569	7.18	1465665600
1377	2016-06-12	1	30	17.2887	32.0183	5.042	16.2625	7.301	1465666200
1378	2016-06-12	1	40	17.3397	32.0316	5.097	15.7558	7.26	1465666800
1379	2016-06-12	1	50	17.4176	32.0388	5.134	15.0403	7.3	1465667400
1380	2016-06-12	2	0	17.4581	32.0316	5.177	14.8266	7.427	1465668000
1381	2016-06-12	2	10	17.5345	32.0619	5.228	14.2393	7.262	1465668600
1382	2016-06-12	2	20	17.8787	31.9996	5.256	14.0037	7.487	1465669200
1383	2016-06-12	2	30	17.959	32.0139	5.283	14.0134	7.765	1465669800
1384	2016-06-12	2	40	17.985	32.0152	5.294	13.4676	7.824	1465670400
1385	2016-06-12	2	50	17.9638	32.0168	5.308	13.5983	7.866	1465671000
1386	2016-06-12	3	0	17.9408	32.0153	5.329	13.9219	7.963	1465671600
1387	2016-06-12	3	10	17.976	32.0098	5.324	13.8327	7.983	1465672200
1388	2016-06-12	3	20	18.0037	32.0105	5.309	13.779	7.955	1465672800
1389	2016-06-12	3	30	18.0388	32.0139	5.302	13.7314	7.878	1465673400
1390	2016-06-12	3	40	18.0837	32.0117	5.286	13.2405	7.899	1465674000
1391	2016-06-12	3	50	18.1568	32.0088	5.279	13.4585	7.812	1465674600
1392	2016-06-12	4	0	18.1706	32.0126	5.252	13.5376	7.852	1465675200
1393	2016-06-12	4	10	18.2016	32.0099	5.222	14.5698	7.834	1465675800
1394	2016-06-12	4	20	18.2147	32.0102	5.188	13.2589	7.924	1465676400
1395	2016-06-12	4	30	18.2696	32.0092	5.14	13.9817	7.969	1465677000
1396	2016-06-12	4	40	18.3381	32.0078	5.095	14.0391	7.972	1465677600
1397	2016-06-12	4	50	18.3695	32.0084	5.055	14.5153	7.948	1465678200
1398	2016-06-12	5	0	18.3717	32.0084	5.015	14.6264	7.942	1465678800
1399	2016-06-12	5	10	18.4023	32.0064	4.942	15.0806	7.925	1465679400
1400	2016-06-12	5	20	18.4185	32.0061	4.902	14.6838	7.938	1465680000
1401	2016-06-12	5	30	18.4333	32.0071	4.836	15.0965	7.959	1465680600
1402	2016-06-12	5	40	18.479	32.0068	4.782	15.2344	7.934	1465681200
1403	2016-06-12	5	50	18.5018	32.0059	4.702	15.5446	7.913	1465681800
1404	2016-06-12	6	0	18.5311	32.0051	4.668	15.6044	7.951	1465682400
1405	2016-06-12	6	10	18.5282	32.0063	4.582	15.6593	8.006	1465683000
1406	2016-06-12	6	20	18.5504	32.0053	4.514	15.8681	7.897	1465683600
1407	2016-06-12	6	30	18.5489	32.0047	4.491	16.1722	7.929	1465684200
1408	2016-06-12	6	40	18.5595	32.0062	4.422	16.1661	7.964	1465684800
1409	2016-06-12	6	50	18.472	32.0074	4.364	15.862	7.952	1465685400
1410	2016-06-12	7	0	18.4178	32.0071	4.328	14.6007	7.822	1465686000
1411	2016-06-12	7	10	18.4066	32.0086	4.253	14.4249	7.813	1465686600
1412	2016-06-12	7	20	18.3891	32.0099	4.238	14.4054	7.788	1465687200
1413	2016-06-12	7	30	18.3824	32.0101	4.179	13.9573	7.739	1465687800
1414	2016-06-12	7	40	18.3585	32.0106	4.175	14.2234	7.764	1465688400
1415	2016-06-12	7	50	18.4005	32.0087	4.138	14.5482	7.842	1465689000
1416	2016-06-12	8	0	18.4099	32.0101	4.1	14.4335	7.891	1465689600
1417	2016-06-12	8	10	18.4016	32.0117	4.087	14.3223	7.975	1465690200
1418	2016-06-12	8	20	18.4053	32.0108	4.048	14.6886	7.957	1465690800
1419	2016-06-12	8	30	18.4689	32.0014	4.038	13.9438	8.02	1465691400
1420	2016-06-12	8	40	18.4258	32.0104	4.032	14.0305	8.143	1465692000
1421	2016-06-12	8	50	18.4476	32.0081	4.021	15.3919	8.105	1465692600
1422	2016-06-12	9	0	18.4493	32.0163	4.013	14.3431	8.276	1465693200
1423	2016-06-12	9	10	18.4724	32.0097	3.999	14.5507	8.245	1465693800
1424	2016-06-12	9	20	18.4629	32.0137	4.012	14.7753	8.341	1465694400
1425	2016-06-12	9	30	18.4736	32.0134	4.002	15.1758	8.322	1465695000
1426	2016-06-12	9	40	18.4767	32.0146	4.016	15.464	8.334	1465695600
1427	2016-06-12	9	50	18.4987	32.0117	4.039	16.1575	8.437	1465696200
1428	2016-06-12	10	0	18.5308	32.0023	4.047	15.2527	8.498	1465696800
1429	2016-06-12	10	10	18.5378	32.0097	4.082	16.0965	8.59	1465697400
1430	2016-06-12	10	20	18.5598	32.0106	4.085	16.3199	8.601	1465698000
1431	2016-06-12	10	30	18.6149	32.0027	4.101	16.8388	8.633	1465698600
1432	2016-06-12	10	40	18.6576	31.9967	4.124	16.6032	8.744	1465699200
1433	2016-06-12	10	50	18.6661	32.0003	4.178	15.0048	8.8	1465699800
1434	2016-06-12	11	0	18.6578	32.0032	4.226	17.0232	8.866	1465700400
1435	2016-06-12	11	10	18.6797	32.0044	4.268	7.70244	8.818	1465701000
1436	2016-06-12	11	20	18.6971	32.0021	4.302	0.792674	8.901	1465701600
1437	2016-06-12	11	30	18.7494	31.9844	4.354	0.728327	8.931	1465702200
1438	2016-06-12	11	40	18.7616	31.9905	4.39	0.765934	8.814	1465702800
1439	2016-06-12	11	50	18.7654	31.9959	4.445	0.750672	8.752	1465703400
1440	2016-06-12	12	0	18.7959	31.9828	4.512	0.860195	8.817	1465704000
1441	2016-06-12	12	10	18.8229	31.9788	4.572	0.967399	8.601	1465704600
1442	2016-06-12	12	20	18.8249	31.9845	4.622	0.776923	8.946	1465705200
1443	2016-06-12	12	30	18.8266	31.9898	4.658	0.783516	9.004	1465705800
1444	2016-06-12	12	40	18.8504	31.9857	4.726	0.899389	9.12	1465706400
1445	2016-06-12	12	50	18.8671	31.9845	4.772	0.879976	8.892	1465707000
1446	2016-06-12	13	0	18.8791	31.9846	4.827	0.770818	8.963	1465707600
1447	2016-06-12	13	10	18.9114	31.9852	4.878	0.833578	8.916	1465708200
1448	2016-06-12	13	20	18.9475	31.9832	4.937	0.885226	8.92	1465708800
1449	2016-06-12	13	30	18.9601	31.9802	4.985	1.17277	8.904	1465709400
1450	2016-06-12	13	40	18.9661	31.9804	5.029	0.835897	8.717	1465710000
1451	2016-06-12	13	50	18.9935	31.9796	5.068	0.773382	8.794	1465710600
1452	2016-06-12	14	0	18.9941	31.9792	5.101	0.751526	8.579	1465711200
1453	2016-06-12	14	10	18.9912	31.9822	5.152	1.19426	8.527	1465711800
1454	2016-06-12	14	20	18.9991	31.9801	5.182	5.07265	8.503	1465712400
1455	2016-06-12	14	30	18.9865	31.981	5.198	8.23993	8.352	1465713000
1456	2016-06-12	14	40	18.9782	31.9828	5.229	15.956	8.326	1465713600
1457	2016-06-12	14	50	18.9468	31.9827	5.249	1.16691	8.479	1465714200
1458	2016-06-12	15	0	18.9393	31.9849	5.245	0.768376	8.5	1465714800
1459	2016-06-12	15	10	18.9363	31.9876	5.246	0.864347	8.489	1465715400
1460	2016-06-12	15	20	18.9442	31.9861	5.246	0.784982	8.434	1465716000
1461	2016-06-12	15	30	18.9532	31.9859	5.241	0.837485	8.408	1465716600
1462	2016-06-12	15	40	18.9659	31.9845	5.205	0.782051	8.446	1465717200
1463	2016-06-12	15	50	18.9793	31.9826	5.186	0.815873	8.326	1465717800
1464	2016-06-12	16	0	18.9787	31.9831	5.162	0.803663	8.376	1465718400
1465	2016-06-12	16	10	18.9908	31.9811	5.126	0.787424	8.343	1465719000
1466	2016-06-12	16	20	18.9899	31.984	5.099	0.741026	8.311	1465719600
1467	2016-06-12	16	30	19.0001	31.9825	5.058	0.776801	8.402	1465720200
1468	2016-06-12	16	40	19.0065	31.9823	5.008	0.806716	8.439	1465720800
1469	2016-06-12	16	50	19.0084	31.9837	4.966	0.80989	8.603	1465721400
1470	2016-06-12	17	0	19.0103	31.9819	4.904	0.834432	8.648	1465722000
1471	2016-06-12	17	10	19.0121	31.9826	4.842	0.823321	8.736	1465722600
1472	2016-06-12	17	20	19.0223	31.9826	4.787	0.809158	8.691	1465723200
1473	2016-06-12	17	30	19.0327	31.9802	4.747	0.785714	8.662	1465723800
1474	2016-06-12	17	40	19.0385	31.9802	4.681	0.802808	8.672	1465724400
1475	2016-06-12	17	50	19.0492	31.9803	4.611	0.812454	8.688	1465725000
1476	2016-06-12	18	0	19.0627	31.9805	4.568	0.824664	8.595	1465725600
1477	2016-06-12	18	10	19.0593	31.9756	4.498	0.817216	8.727	1465726200
1478	2016-06-12	18	20	19.0663	31.9794	4.44	0.780098	8.763	1465726800
1479	2016-06-12	18	30	19.0534	31.9789	4.376	0.819048	8.721	1465727400
1480	2016-06-12	18	40	19.0757	31.9803	4.314	0.842369	8.746	1465728000
1481	2016-06-12	18	50	19.0812	31.9755	4.266	0.778632	8.628	1465728600
1482	2016-06-12	19	0	19.0491	31.9868	4.206	0.796337	8.663	1465729200
1483	2016-06-12	19	10	19.0872	31.9746	4.134	0.803053	8.654	1465729800
1484	2016-06-12	19	20	19.0616	31.9851	4.089	0.807448	8.664	1465730400
1485	2016-06-12	19	30	19.0761	31.9812	4.028	0.813675	8.66	1465731000
1486	2016-06-12	19	40	19.0673	31.9856	3.994	0.774481	8.635	1465731600
1487	2016-06-12	19	50	19.0782	31.9802	3.938	0.778999	8.64	1465732200
1488	2016-06-12	20	0	19.094	31.9785	3.875	0.72735	8.613	1465732800
1489	2016-06-12	20	10	19.0803	31.9703	3.832	0.722955	8.627	1465733400
1490	2016-06-12	20	20	19.0865	31.9911	3.792	0.724664	8.508	1465734000
1491	2016-06-12	20	30	19.1053	31.9779	3.756	8.70794	8.383	1465734600
1492	2016-06-12	20	40	19.0962	31.9786	3.731	17.1882	8.313	1465735200
1493	2016-06-12	20	50	19.1224	31.9745	3.697	17.4908	8.246	1465735800
1494	2016-06-12	21	0	19.1459	31.977	3.662	15.8181	8.223	1465736400
1495	2016-06-12	21	10	19.1323	31.9793	3.645	15.2332	8.166	1465737000
1496	2016-06-12	21	20	19.1334	31.9758	3.624	15.1538	8.056	1465737600
1497	2016-06-12	21	30	19.1492	31.9756	3.623	15.0928	7.916	1465738200
1498	2016-06-12	21	40	19.1483	31.9817	3.609	15.2357	7.931	1465738800
1499	2016-06-12	21	50	19.1694	31.9856	3.617	14.8352	8.027	1465739400
1500	2016-06-12	22	0	19.159	31.9782	3.624	15.0574	8.059	1465740000
1501	2016-06-12	22	10	19.1327	31.9822	3.611	14.6569	7.956	1465740600
1502	2016-06-12	22	20	19.1285	31.9801	3.622	14.4054	7.729	1465741200
1503	2016-06-12	22	30	19.1125	31.9828	3.655	14	7.566	1465741800
1504	2016-06-12	22	40	19.1151	31.9802	3.676	13.8462	7.397	1465742400
1505	2016-06-12	22	50	19.1062	31.9795	3.697	13.8193	7.51	1465743000
1506	2016-06-12	23	0	19.0999	31.9837	3.735	13.3932	7.304	1465743600
1507	2016-06-12	23	10	19.0853	31.984	3.771	13.0733	7.208	1465744200
1508	2016-06-12	23	20	19.099	31.9776	3.804	12.8462	7.049	1465744800
1509	2016-06-12	23	30	19.0799	31.9774	3.847	12.7607	6.786	1465745400
1510	2016-06-12	23	40	19.06	31.9817	3.904	18.5021	6.654	1465746000
1511	2016-06-13	0	0	19.0719	31.9826	4.003	19.9431	6.445	1465747200
1512	2016-06-13	0	10	19.0643	31.9821	4.057	19.9051	6.384	1465747800
1513	2016-06-13	0	20	19.0757	31.9719	4.106	19.9005	6.304	1465748400
1514	2016-06-13	0	30	19.0605	31.9766	4.175	19.8496	6.186	1465749000
1515	2016-06-13	0	40	19.0724	31.9744	4.242	19.8551	6.205	1465749600
1516	2016-06-13	0	50	19.0493	31.9819	4.304	19.8652	6.235	1465750200
1517	2016-06-13	1	0	19.0691	31.9679	4.371	19.8452	6.119	1465750800
1518	2016-06-13	1	10	19.0639	31.9787	4.443	19.8549	6.158	1465751400
1519	2016-06-13	1	20	19.0694	31.9757	4.504	19.8552	6.185	1465752000
1520	2016-06-13	1	30	19.0679	31.9744	4.562	19.8486	6.205	1465752600
1521	2016-06-13	1	40	19.1038	31.9742	4.636	19.8275	6.017	1465753200
1522	2016-06-13	1	50	19.0912	31.9726	4.708	19.7913	6.048	1465753800
1523	2016-06-13	2	0	19.0902	31.9709	4.772	19.7852	5.994	1465754400
1524	2016-06-13	2	10	19.1115	31.9768	4.826	19.778	6.012	1465755000
1525	2016-06-13	2	20	19.1028	31.9777	4.883	19.7377	5.967	1465755600
1526	2016-06-13	2	30	18.9909	31.9499	4.952	19.7471	5.91	1465756200
1527	2016-06-13	2	40	18.787	31.9798	5	16.6187	6.934	1465756800
1528	2016-06-13	2	50	18.8958	31.9755	5.06	15.3388	6.981	1465757400
1529	2016-06-13	3	0	18.9162	31.9816	5.096	19.8133	7.518	1465758000
1530	2016-06-13	3	10	18.9073	31.977	5.12	19.2254	7.518	1465758600
1531	2016-06-13	3	20	18.8282	31.9802	5.148	19.8963	7.427	1465759200
1532	2016-06-13	3	30	18.9264	31.9749	5.16	19.8773	7.294	1465759800
1533	2016-06-13	3	40	18.9472	31.9768	5.18	19.8597	7.446	1465760400
1534	2016-06-13	3	50	18.1514	31.9955	5.185	19.8624	7.472	1465761000
1535	2016-06-13	4	0	18.1582	31.9865	5.204	19.8817	7.492	1465761600
1536	2016-06-13	4	10	17.5357	32.0018	5.199	19.8374	7.498	1465762200
1537	2016-06-13	4	20	17.3142	32.0047	5.19	19.6789	7.386	1465762800
1538	2016-06-13	4	30	17.2935	32.0046	5.182	19.8413	7.308	1465763400
1539	2016-06-13	4	40	17.3231	32.0036	5.171	19.8535	7.28	1465764000
1540	2016-06-13	4	50	17.3282	32.0039	5.142	19.8465	7.227	1465764600
1541	2016-06-13	5	0	17.4385	31.9966	5.131	19.7017	7.205	1465765200
1542	2016-06-13	5	10	17.3522	32.0031	5.097	19.8869	7.265	1465765800
1543	2016-06-13	5	20	17.461	32.0027	5.069	19.8915	7.263	1465766400
1544	2016-06-13	5	30	17.6561	31.9852	5.018	19.8916	7.267	1465767000
1545	2016-06-13	5	40	17.8442	32.0283	4.983	19.7266	7.309	1465767600
1546	2016-06-13	5	50	18.5484	32.0287	4.95	19.6022	7.414	1465768200
1547	2016-06-13	6	0	19.4052	31.957	4.901	19.7643	7.782	1465768800
1548	2016-06-13	6	10	19.5041	31.9581	4.861	19.7901	7.975	1465769400
1549	2016-06-13	6	20	19.5567	31.9557	4.822	17.0703	7.957	1465770000
1550	2016-06-13	6	30	19.587	31.9561	4.776	17.2223	8.053	1465770600
1551	2016-06-13	6	40	19.5883	31.9528	4.725	14.5144	8.035	1465771200
1552	2016-06-13	6	50	19.5908	31.9483	4.665	14.8922	8.017	1465771800
1553	2016-06-13	7	0	19.5775	31.947	4.62	14.027	8.033	1465772400
1554	2016-06-13	7	10	19.5691	31.9406	4.563	13.551	8.043	1465773000
1555	2016-06-13	7	20	19.5772	31.936	4.505	17.9558	7.964	1465773600
1556	2016-06-13	7	30	19.5771	31.9276	4.456	18.1979	7.984	1465774200
1557	2016-06-13	7	40	19.5787	31.9154	4.415	19.78	7.931	1465774800
1558	2016-06-13	7	50	-1	-1	-1	19.2322	7.904	1465775400
1559	2016-06-13	8	0	19.5513	31.9013	4.321	19.9114	7.878	1465776000
1560	2016-06-13	8	10	19.5628	31.8969	4.284	19.8866	7.859	1465776600
1561	2016-06-13	8	20	19.5797	31.9011	4.252	19.8768	7.933	1465777200
1562	2016-06-13	8	30	19.5962	31.9043	4.219	19.8775	7.845	1465777800
1563	2016-06-13	8	40	19.6035	31.9066	4.181	19.8687	8.033	1465778400
1564	2016-06-13	8	50	19.6153	31.9125	4.146	19.8852	8.092	1465779000
1565	2016-06-13	9	0	19.5835	31.9082	4.122	19.8464	7.938	1465779600
1566	2016-06-13	9	10	19.5633	31.895	4.088	19.6995	7.967	1465780200
1567	2016-06-13	9	20	19.5713	31.8913	4.076	19.8458	8.065	1465780800
1568	2016-06-13	9	30	19.5515	31.8887	4.058	19.9004	8.08	1465781400
1569	2016-06-13	9	40	19.5594	31.8864	4.062	19.8924	8.068	1465782000
1570	2016-06-13	9	50	19.5631	31.8885	4.05	19.8634	8.091	1465782600
1571	2016-06-13	10	0	19.5781	31.8944	4.036	19.9115	8.067	1465783200
1572	2016-06-13	10	10	19.584	31.9001	4.027	19.9226	8.123	1465783800
1573	2016-06-13	10	20	19.6006	31.9053	4.017	19.5929	8.188	1465784400
1574	2016-06-13	10	30	19.6038	31.9089	4.006	18.8774	8.183	1465785000
1575	2016-06-13	10	40	19.4638	31.9322	4.009	18.3392	8.216	1465785600
1576	2016-06-13	10	50	19.4545	31.9385	4.027	13.8376	8.217	1465786200
1577	2016-06-13	11	0	19.3712	31.9506	4.065	13.857	8.098	1465786800
1578	2016-06-13	11	10	19.3988	31.9437	4.07	13.5788	8.147	1465787400
1579	2016-06-13	11	20	19.3793	31.9436	4.103	13.2982	8.118	1465788000
1580	2016-06-13	11	30	19.391	31.9418	4.132	13.5965	8.114	1465788600
1581	2016-06-13	11	40	19.4249	31.9413	4.161	13.7717	8.143	1465789200
1582	2016-06-13	11	50	19.4184	31.9437	4.185	13.9206	8.193	1465789800
1583	2016-06-13	12	0	19.4611	31.9397	4.216	14.3443	8.317	1465790400
1584	2016-06-13	12	10	19.484	31.9397	4.243	15.0708	8.248	1465791000
1585	2016-06-13	12	20	19.5236	31.9372	4.267	14.2149	8.388	1465791600
1586	2016-06-13	12	30	19.5287	31.9361	4.314	14.7204	8.301	1465792200
1587	2016-06-13	12	40	19.5045	31.9403	4.364	14.7253	8.419	1465792800
1588	2016-06-13	12	50	19.5108	31.9375	4.396	14.3736	8.387	1465793400
1589	2016-06-13	13	0	19.4831	31.9337	4.447	14.9328	8.439	1465794000
1590	2016-06-13	13	10	19.3878	31.9487	4.485	15.7875	8.482	1465794600
1591	2016-06-13	13	20	19.2709	31.9578	4.533	15.8303	8.422	1465795200
1592	2016-06-13	13	30	19.1589	31.9515	4.595	16.3602	8.425	1465795800
1593	2016-06-13	13	40	19.0509	31.9644	4.635	16.0769	8.345	1465796400
1594	2016-06-13	13	50	19.0514	31.9614	4.682	15.7338	8.288	1465797000
1595	2016-06-13	14	0	19.0345	31.9584	4.737	15.9414	8.277	1465797600
1596	2016-06-13	14	10	19.048	31.9578	4.782	15.1505	8.253	1465798200
1597	2016-06-13	14	20	19.0717	31.9582	4.829	14.9878	8.228	1465798800
1598	2016-06-13	14	30	19.067	31.9611	4.872	15.0012	8.215	1465799400
1599	2016-06-13	14	40	19.0292	31.9588	4.906	15.1538	8.247	1465800000
1600	2016-06-13	14	50	18.9736	31.9617	4.941	15.7375	8.221	1465800600
1601	2016-06-13	15	0	18.9619	31.9593	4.972	16.0549	8.225	1465801200
1602	2016-06-13	15	10	18.9622	31.9584	4.992	15.6105	8.124	1465801800
1603	2016-06-13	15	20	18.9312	31.9582	5.019	15.2063	8.114	1465802400
1604	2016-06-13	15	30	18.9485	31.9628	5.03	16.0427	8.212	1465803000
1605	2016-06-13	15	40	18.903	31.9663	5.058	15.2589	8.054	1465803600
1606	2016-06-13	15	50	18.859	31.9608	5.067	15.1368	8.121	1465804200
1607	2016-06-13	16	0	18.8207	31.9694	5.08	15.6935	8.141	1465804800
1608	2016-06-13	16	10	18.7505	31.9684	5.081	16.1502	8.104	1465805400
1609	2016-06-13	16	20	18.73	31.9685	5.074	16.3165	8.094	1465806000
1610	2016-06-13	16	30	18.7332	31.9681	5.062	15.652	8.09	1465806600
1611	2016-06-13	16	40	18.6764	31.9698	5.036	15.9756	8.195	1465807200
1612	2016-06-13	16	50	18.564	31.9788	5.028	15.4935	8.087	1465807800
1613	2016-06-13	17	0	18.5318	31.9725	5.001	16.3724	8.019	1465808400
1614	2016-06-13	17	10	18.4257	31.978	4.976	15.4957	8.024	1465809000
1615	2016-06-13	17	20	18.4115	31.9793	4.945	15.3687	7.997	1465809600
1616	2016-06-13	17	30	18.4172	31.9795	4.908	15.0769	7.992	1465810200
1617	2016-06-13	17	40	18.4425	31.9789	4.882	15.3065	7.947	1465810800
1618	2016-06-13	17	50	18.4556	31.9782	4.856	15.0208	7.942	1465811400
1619	2016-06-13	18	0	18.4575	31.978	4.793	15.304	7.858	1465812000
1620	2016-06-13	18	10	18.4688	31.9796	4.759	15.3712	7.849	1465812600
1621	2016-06-13	18	20	18.4949	31.9808	4.712	14.9829	7.912	1465813200
1622	2016-06-13	18	30	18.5166	31.9815	4.664	14.9939	7.842	1465813800
1623	2016-06-13	18	40	18.5056	31.9776	4.614	14.9072	7.895	1465814400
1624	2016-06-13	18	50	18.5271	31.9764	4.575	13.9499	7.845	1465815000
1625	2016-06-13	19	0	18.4807	31.9817	4.503	13.956	7.805	1465815600
1626	2016-06-13	19	10	18.465	31.9793	4.455	13.6118	7.871	1465816200
1627	2016-06-13	19	20	18.4564	31.9835	4.399	15.4895	7.822	1465816800
1628	2016-06-13	19	30	18.4784	31.9841	4.372	14.7168	7.827	1465817400
1629	2016-06-13	19	40	18.4886	31.9755	4.299	14.2643	7.788	1465818000
1630	2016-06-13	19	50	18.5082	31.9752	4.259	14.0017	7.721	1465818600
1631	2016-06-13	20	0	18.5714	31.9723	4.215	14.1962	7.799	1465819200
1632	2016-06-13	20	10	18.6079	31.9691	4.154	18.4446	7.755	1465819800
1633	2016-06-13	20	20	18.6244	31.9887	4.106	14.3908	7.815	1465820400
1634	2016-06-13	20	30	18.6995	31.9704	4.053	14.3283	7.723	1465821000
1635	2016-06-13	20	40	18.8064	31.9708	4.018	13.9098	7.719	1465821600
1636	2016-06-13	20	50	18.8998	31.9621	3.96	17.1093	7.749	1465822200
1637	2016-06-13	21	0	18.9926	31.9826	3.92	19.748	7.657	1465822800
1638	2016-06-13	21	10	19.1	31.9828	3.902	19.8432	7.747	1465823400
1639	2016-06-13	21	20	19.1546	31.9635	3.857	19.8466	7.795	1465824000
1640	2016-06-13	21	30	19.1695	31.9784	3.826	19.7932	7.763	1465824600
1641	2016-06-13	21	40	19.2081	31.9751	3.79	19.7805	7.797	1465825200
1642	2016-06-13	21	50	19.3037	31.9576	3.766	19.7426	7.684	1465825800
1643	2016-06-13	22	0	19.2832	31.9762	3.757	19.7057	7.559	1465826400
1644	2016-06-13	22	10	19.3224	31.9677	3.759	19.6853	7.534	1465827000
1645	2016-06-13	22	20	19.3236	31.9703	3.731	19.6852	7.436	1465827600
1646	2016-06-13	22	30	19.3243	31.9731	3.73	19.6711	7.35	1465828200
1647	2016-06-13	22	40	19.3564	31.9695	3.721	19.6795	7.325	1465828800
1648	2016-06-13	22	50	19.3755	31.977	3.728	19.7115	7.28	1465829400
1649	2016-06-13	23	0	19.3653	31.9794	3.742	19.6961	7.15	1465830000
1650	2016-06-13	23	10	19.407	31.9722	3.755	19.7391	7.153	1465830600
1651	2016-06-13	23	20	19.4447	31.9722	3.772	19.7363	7.119	1465831200
1652	2016-06-13	23	30	19.446	31.9645	3.785	19.7543	7.052	1465831800
1653	2016-06-13	23	40	19.4352	31.983	3.801	19.7503	7.017	1465832400
1654	2016-06-13	23	50	19.4903	31.9652	3.84	-1	-1	1465833000
1655	2016-06-14	0	0	19.4655	31.973	3.865	19.7538	6.879	1465833600
1656	2016-06-14	0	10	19.4654	31.9738	3.901	19.7433	6.852	1465834200
1657	2016-06-14	0	20	19.4963	31.9712	3.911	19.7924	6.944	1465834800
1658	2016-06-14	0	30	19.4907	31.9716	3.97	19.764	6.803	1465835400
1659	2016-06-14	0	40	19.5007	31.9732	4.027	19.7398	6.79	1465836000
1660	2016-06-14	0	50	19.5262	31.9766	4.066	19.7615	6.889	1465836600
1661	2016-06-14	1	0	19.5113	31.971	4.129	19.7346	6.898	1465837200
1662	2016-06-14	1	10	19.5512	31.9749	4.189	19.7658	6.978	1465837800
1663	2016-06-14	1	20	19.5671	31.9692	4.234	19.7487	6.952	1465838400
1664	2016-06-14	1	30	19.577	31.9718	4.299	19.7512	7.077	1465839000
1665	2016-06-14	1	40	19.546	31.9789	4.358	19.7573	7.011	1465839600
1666	2016-06-14	1	50	19.6001	31.9705	4.434	19.7899	7.148	1465840200
1667	2016-06-14	2	0	19.5934	31.978	4.509	19.7651	7.095	1465840800
1668	2016-06-14	2	10	19.5927	31.9679	4.576	19.7907	7.103	1465841400
1669	2016-06-14	2	20	19.557	31.9761	4.636	19.7513	6.957	1465842000
1670	2016-06-14	2	30	19.5729	31.973	4.685	19.7663	6.834	1465842600
1671	2016-06-14	2	40	19.4923	31.9783	4.749	19.7177	6.784	1465843200
1672	2016-06-14	2	50	19.4824	31.9772	4.811	19.6857	6.62	1465843800
1673	2016-06-14	3	0	19.4631	31.9789	4.848	19.6996	6.584	1465844400
1674	2016-06-14	3	10	19.4641	31.9785	4.9	19.7403	6.559	1465845000
1675	2016-06-14	3	20	19.5231	31.9744	4.939	19.7189	6.56	1465845600
1676	2016-06-14	3	30	19.5026	31.9921	5.001	19.7626	6.833	1465846200
1677	2016-06-14	3	40	19.6674	31.9682	5.039	19.7669	6.87	1465846800
1678	2016-06-14	3	50	19.8063	31.9529	5.077	19.6653	7.835	1465847400
1679	2016-06-14	4	0	19.7928	31.9536	5.113	19.815	7.835	1465848000
1680	2016-06-14	4	10	19.7765	31.9558	5.124	19.8265	7.942	1465848600
1681	2016-06-14	4	20	19.7636	31.9546	5.16	19.8491	7.959	1465849200
1682	2016-06-14	4	30	19.7539	31.9531	5.159	19.878	8.022	1465849800
1683	2016-06-14	4	40	19.7226	31.9523	5.181	19.7466	8.056	1465850400
1684	2016-06-14	4	50	19.7177	31.9521	5.186	19.7488	8.033	1465851000
1685	2016-06-14	5	0	19.6937	31.9511	5.197	19.7338	7.994	1465851600
1686	2016-06-14	5	10	19.6754	31.9513	5.206	19.0293	8.008	1465852200
1687	2016-06-14	5	20	19.6632	31.9517	5.199	19.9195	7.99	1465852800
1688	2016-06-14	5	30	19.6588	31.9527	5.198	19.5833	8.049	1465853400
1689	2016-06-14	5	40	19.6599	31.9539	5.186	19.9404	8.043	1465854000
1690	2016-06-14	5	50	19.6443	31.9544	5.182	19.767	7.992	1465854600
1691	2016-06-14	6	0	19.6383	31.9544	5.152	19.4187	7.981	1465855200
1692	2016-06-14	6	10	19.6263	31.9552	5.116	19.7695	7.963	1465855800
1693	2016-06-14	6	20	19.6068	31.956	5.1	18.3945	7.93	1465856400
1694	2016-06-14	6	30	19.5908	31.9574	5.069	18.9073	7.938	1465857000
1695	2016-06-14	6	40	19.5789	31.9576	5.038	19.3762	7.926	1465857600
1696	2016-06-14	6	50	19.5698	31.9584	5.007	19.5947	7.93	1465858200
1697	2016-06-14	7	0	19.5635	31.9583	4.955	19.0349	7.949	1465858800
1698	2016-06-14	7	10	19.5611	31.9585	4.903	19.0711	7.929	1465859400
1699	2016-06-14	7	20	19.5519	31.9587	4.852	15.8934	7.918	1465860000
1700	2016-06-14	7	30	19.5371	31.9595	4.814	18.6943	7.906	1465860600
1701	2016-06-14	7	40	19.519	31.9603	4.74	14.0697	7.918	1465861200
1702	2016-06-14	7	50	19.5305	31.9601	4.702	17.2464	7.914	1465861800
1703	2016-06-14	8	0	19.5146	31.9601	4.653	15.2592	7.889	1465862400
1704	2016-06-14	8	10	19.5017	31.9588	4.579	15.7114	7.882	1465863000
1705	2016-06-14	8	20	19.4944	31.957	4.544	13.072	7.891	1465863600
1706	2016-06-14	8	30	19.4836	31.9542	4.485	14.3823	7.859	1465864200
1707	2016-06-14	8	40	19.4946	31.9536	4.429	13.8661	7.83	1465864800
1708	2016-06-14	8	50	19.4743	31.9396	4.43	13.8536	7.787	1465865400
1709	2016-06-14	9	0	19.4623	31.9284	4.385	14.448	7.764	1465866000
1710	2016-06-14	9	10	19.4453	31.915	4.325	13.1978	7.785	1465866600
1711	2016-06-14	9	20	19.447	31.9083	4.271	14.1983	7.825	1465867200
1712	2016-06-14	9	30	19.4501	31.9055	4.211	14.7343	7.768	1465867800
1713	2016-06-14	9	40	19.4469	31.9053	4.202	15.1314	7.804	1465868400
1714	2016-06-14	9	50	19.4643	31.9065	4.18	14.8306	7.831	1465869000
1715	2016-06-14	10	0	19.4677	31.9066	4.156	17.7716	7.837	1465869600
1716	2016-06-14	10	10	19.4813	31.9047	4.152	15.1759	7.871	1465870200
1717	2016-06-14	10	20	19.486	31.9128	4.126	16.7305	7.824	1465870800
1718	2016-06-14	10	30	19.4738	31.9051	4.108	18.3796	7.771	1465871400
1719	2016-06-14	10	40	19.4715	31.9114	4.092	16.71	7.766	1465872000
1720	2016-06-14	10	50	19.4854	31.9117	4.077	15.1495	7.766	1465872600
1721	2016-06-14	11	0	19.4948	31.9084	4.072	13.6672	7.885	1465873200
1722	2016-06-14	11	10	19.4658	31.8997	4.056	13.3431	7.898	1465873800
1723	2016-06-14	11	20	19.4824	31.9145	4.032	13.84	7.923	1465874400
1724	2016-06-14	11	30	19.5007	31.9212	4.025	13.8913	7.92	1465875000
1725	2016-06-14	11	40	19.4595	31.8992	4.01	13.928	7.909	1465875600
1726	2016-06-14	11	50	19.4749	31.9028	4.032	14.2869	7.904	1465876200
1727	2016-06-14	12	0	19.4681	31.9075	4.039	13.6386	7.88	1465876800
1728	2016-06-14	12	10	19.4722	31.9076	4.048	14.3175	7.827	1465877400
1729	2016-06-14	12	20	19.4865	31.9077	4.068	13.8901	7.787	1465878000
1730	2016-06-14	12	30	19.4643	31.9061	4.063	14.4347	7.756	1465878600
1731	2016-06-14	12	40	19.4679	31.9048	4.08	15.0647	7.876	1465879200
1732	2016-06-14	12	50	19.4706	31.9028	4.098	15.602	7.884	1465879800
1733	2016-06-14	13	0	19.4813	31.905	4.124	15.7705	7.905	1465880400
1734	2016-06-14	13	10	19.4813	31.9059	4.18	14.9206	7.922	1465881000
1735	2016-06-14	13	20	19.492	31.9091	4.198	14.2894	7.945	1465881600
1736	2016-06-14	13	30	19.4837	31.8917	4.227	14.8901	8.097	1465882200
1737	2016-06-14	13	40	19.4967	31.8913	4.257	14.7473	8.142	1465882800
1738	2016-06-14	13	50	19.5171	31.8962	4.285	15.5031	8.154	1465883400
1739	2016-06-14	14	0	19.5477	31.9016	4.338	14.6777	8.07	1465884000
1740	2016-06-14	14	10	19.582	31.9101	4.4	14.6618	8.109	1465884600
1741	2016-06-14	14	20	19.6285	31.9203	4.471	13.8974	8.022	1465885200
1742	2016-06-14	14	30	19.6376	31.922	4.485	14.1404	8.05	1465885800
1743	2016-06-14	14	40	19.6481	31.9229	4.546	13.9438	8.013	1465886400
1744	2016-06-14	14	50	19.6415	31.925	4.59	13.6337	7.919	1465887000
1745	2016-06-14	15	0	19.5228	31.928	4.618	14.2149	7.916	1465887600
1746	2016-06-14	15	10	19.4258	31.9506	4.689	13.9479	7.769	1465888200
1747	2016-06-14	15	20	19.5484	31.9348	4.735	13.5741	7.751	1465888800
1748	2016-06-14	15	30	19.1792	31.9444	4.786	15.9166	7.625	1465889400
1749	2016-06-14	15	40	19.305	31.9328	4.802	13.986	7.66	1465890000
1750	2016-06-14	15	50	19.3771	31.9342	4.835	14.2686	7.801	1465890600
1751	2016-06-14	16	0	19.4094	31.9371	4.875	15.4969	7.868	1465891200
1752	2016-06-14	16	10	19.3813	31.9426	4.912	16.304	7.84	1465891800
1753	2016-06-14	16	20	19.1715	31.957	4.939	15.9316	7.839	1465892400
1754	2016-06-14	16	30	18.8142	31.9273	4.985	15.1819	7.704	1465893000
1755	2016-06-14	16	40	18.5638	31.9635	5.002	14.022	7.658	1465893600
1756	2016-06-14	16	50	18.506	31.9621	5.001	14.4408	7.644	1465894200
1757	2016-06-14	17	0	18.6505	31.9979	5.009	15.083	7.674	1465894800
1758	2016-06-14	17	10	19.0734	31.9844	5.019	15.6752	7.608	1465895400
1759	2016-06-14	17	20	19.3147	31.9337	5.033	15.691	7.965	1465896000
1760	2016-06-14	17	30	19.3376	31.9336	5.063	16.5379	7.903	1465896600
1761	2016-06-14	17	40	19.3907	31.9302	5.055	16.8107	8.023	1465897200
1762	2016-06-14	17	50	19.3606	31.9335	5.038	16.8797	8.093	1465897800
1763	2016-06-14	18	0	18.2855	31.9785	5.03	14.7875	7.667	1465898400
1764	2016-06-14	18	10	17.9429	31.9875	5.008	16.8068	7.426	1465899000
1765	2016-06-14	18	20	17.7525	31.9961	4.996	16.8582	7.299	1465899600
1766	2016-06-14	18	30	17.739	31.9956	4.962	14.9503	7.286	1465900200
1767	2016-06-14	18	40	17.6736	31.9986	4.96	18.1082	7.178	1465900800
1768	2016-06-14	18	50	17.6149	32.005	4.921	15.911	7.259	1465901400
1769	2016-06-14	19	0	17.6142	32.001	4.871	18.3316	7.236	1465902000
1770	2016-06-14	19	10	17.5873	32.0013	4.825	18.3586	7.129	1465902600
1771	2016-06-14	19	20	17.5957	32.0027	4.77	18.2033	7.222	1465903200
1772	2016-06-14	19	30	17.5988	32.0024	4.741	17.4061	7.139	1465903800
1773	2016-06-14	19	40	17.6148	31.9999	4.718	19.0129	7.094	1465904400
1774	2016-06-14	19	50	17.6214	32.0009	4.69	18.5216	7.103	1465905000
1775	2016-06-14	20	0	17.6418	31.999	4.645	18.2713	7.093	1465905600
1776	2016-06-14	20	10	17.6449	32.0025	4.607	19.6874	7.012	1465906200
1777	2016-06-14	20	20	17.648	31.9993	4.525	19.6581	6.89	1465906800
1778	2016-06-14	20	30	17.6517	32.0004	4.476	19.7083	6.974	1465907400
1779	2016-06-14	20	40	17.6631	32.0008	4.448	19.8938	7.045	1465908000
1780	2016-06-14	20	50	17.7023	31.9992	4.417	18.3389	6.944	1465908600
1781	2016-06-14	21	0	17.7596	31.9959	4.365	19.3663	6.977	1465909200
1782	2016-06-14	21	10	17.7917	31.9995	4.296	19.0582	6.958	1465909800
1783	2016-06-14	21	20	17.857	31.9951	4.266	18.2481	6.927	1465910400
1784	2016-06-14	21	30	17.9343	31.9806	4.2	19.2043	6.839	1465911000
1785	2016-06-14	21	40	17.973	31.9914	4.163	19.7612	6.722	1465911600
1786	2016-06-14	21	50	18.0968	31.9928	4.124	18.354	6.794	1465912200
1787	2016-06-14	22	0	18.1355	31.9813	4.086	17.6585	6.73	1465912800
1788	2016-06-14	22	10	18.1878	31.9978	4.05	19.7377	6.548	1465913400
1789	2016-06-14	22	20	18.248	31.9893	4.015	18.27	6.673	1465914000
1790	2016-06-14	22	30	18.2972	31.9801	3.991	19.0542	6.433	1465914600
1791	2016-06-14	22	40	18.2643	31.9834	3.981	19.446	6.391	1465915200
1792	2016-06-14	22	50	18.3245	31.9925	3.979	19.7582	6.662	1465915800
1793	2016-06-14	23	0	18.3588	31.9771	3.989	18.6944	6.499	1465916400
1794	2016-06-14	23	10	18.2915	31.9798	3.938	19.3624	6.267	1465917000
1795	2016-06-14	23	20	18.3142	31.9823	3.926	19.8888	6.541	1465917600
1796	2016-06-14	23	30	18.3958	31.9757	3.943	19.5705	6.492	1465918200
1797	2016-06-14	23	40	18.4336	31.9768	3.958	19.1181	6.555	1465918800
1798	2016-06-15	0	0	18.5125	31.97	3.967	19.451	6.463	1465920000
1799	2016-06-15	0	10	18.5144	31.9745	3.981	19.889	6.526	1465920600
1800	2016-06-15	0	20	18.59	31.9719	3.966	19.7306	6.781	1465921200
1801	2016-06-15	0	30	18.5829	31.9626	3.979	19.728	6.32	1465921800
1802	2016-06-15	0	40	18.6206	31.9603	4.03	19.6258	6.079	1465922400
1803	2016-06-15	0	50	18.6032	31.9673	4.038	19.698	6.279	1465923000
1804	2016-06-15	1	0	18.4236	31.9548	4.095	19.4618	6.569	1465923600
1805	2016-06-15	1	10	18.2977	31.9913	4.082	19.2908	6.698	1465924200
1806	2016-06-15	1	20	18.4901	31.9716	4.106	19.7919	6.642	1465924800
1807	2016-06-15	1	30	18.5577	31.9847	4.171	19.5205	6.488	1465925400
1808	2016-06-15	1	40	18.6546	31.9649	4.207	19.7637	6.388	1465926000
1809	2016-06-15	1	50	18.6133	31.9829	4.271	19.8741	6.32	1465926600
1810	2016-06-15	2	0	18.6303	31.9769	4.313	19.8504	6.311	1465927200
1811	2016-06-15	2	10	18.5025	31.9712	4.368	19.6512	6.241	1465927800
1812	2016-06-15	2	20	18.175	31.9794	4.434	19.7755	6.2	1465928400
1813	2016-06-15	2	30	17.6855	31.987	4.499	19.536	6.807	1465929000
1814	2016-06-15	2	40	17.4989	32.0061	4.557	19.5138	6.931	1465929600
1815	2016-06-15	2	50	17.4577	32.0093	4.641	19.5352	6.959	1465930200
1816	2016-06-15	3	0	17.4865	32.0072	4.7	19.5581	6.915	1465930800
1817	2016-06-15	3	10	17.5344	32.0043	4.765	19.5209	6.881	1465931400
1818	2016-06-15	3	20	17.5366	32.007	4.844	19.5331	6.862	1465932000
1819	2016-06-15	3	30	17.6141	32.0051	4.895	19.536	6.711	1465932600
1820	2016-06-15	3	40	17.6655	32.0036	4.956	19.5349	6.746	1465933200
1821	2016-06-15	3	50	17.5467	32.0096	5.006	19.0731	6.859	1465933800
1822	2016-06-15	4	0	17.5628	32.0041	5.04	16.7374	6.836	1465934400
1823	2016-06-15	4	10	17.5648	32.0098	5.09	18.7319	6.748	1465935000
1824	2016-06-15	4	20	17.5834	32.0023	5.137	19.4327	6.761	1465935600
1825	2016-06-15	4	30	17.7242	31.9982	5.173	19.4194	6.841	1465936200
1826	2016-06-15	4	40	17.6605	32.0083	5.229	19.4427	6.781	1465936800
1827	2016-06-15	4	50	17.746	32.0144	5.249	19.4397	6.726	1465937400
1828	2016-06-15	5	0	17.7643	31.9983	5.294	19.4629	6.677	1465938000
1829	2016-06-15	5	10	17.7773	32.0014	5.334	19.4473	6.619	1465938600
1830	2016-06-15	5	20	17.7945	31.9999	5.358	19.46	6.631	1465939200
1831	2016-06-15	5	30	17.759	32.0013	5.386	19.4502	6.468	1465939800
1832	2016-06-15	5	40	17.8175	32.0002	5.418	19.4589	6.62	1465940400
1833	2016-06-15	5	50	17.7803	32.0013	5.423	19.4607	6.589	1465941000
1834	2016-06-15	6	0	17.8145	32.0002	5.415	19.4789	6.541	1465941600
1835	2016-06-15	6	10	17.8163	31.9982	5.409	19.4694	6.541	1465942200
1836	2016-06-15	6	20	17.854	31.9973	5.399	19.4701	6.432	1465942800
1837	2016-06-15	6	30	17.8584	31.999	5.398	19.4751	6.393	1465943400
1838	2016-06-15	6	40	17.9858	31.9861	5.391	19.5021	6.358	1465944000
1839	2016-06-15	6	50	18.3255	31.9554	5.361	19.5166	6.525	1465944600
1840	2016-06-15	7	0	18.5577	31.9428	5.368	19.5226	6.705	1465945200
1841	2016-06-15	7	10	18.6921	31.9353	5.304	19.5884	6.727	1465945800
1842	2016-06-15	7	20	18.7649	31.9355	5.286	19.6098	7.196	1465946400
1843	2016-06-15	7	30	18.7419	31.9403	5.284	19.4899	7.109	1465947000
1844	2016-06-15	7	40	18.7504	31.9367	5.261	19.6187	7.131	1465947600
1845	2016-06-15	7	50	18.6474	31.9112	5.245	19.5337	7.143	1465948200
1846	2016-06-15	8	0	18.3383	31.9635	5.205	19.4935	7.263	1465948800
1847	2016-06-15	8	10	18.2812	31.9686	5.183	19.594	7.31	1465949400
1848	2016-06-15	8	20	18.0907	31.9856	5.1	19.6813	7.306	1465950000
1849	2016-06-15	8	30	18.0463	31.987	5.03	19.6458	7.235	1465950600
1850	2016-06-15	8	40	18.0166	31.9889	4.988	19.4463	7.15	1465951200
1851	2016-06-15	8	50	18.0624	31.9869	4.943	19.6288	7.176	1465951800
1852	2016-06-15	9	0	18.0587	31.9892	4.895	19.6206	7.254	1465952400
1853	2016-06-15	9	10	18.1465	31.9802	4.813	19.7105	7.316	1465953000
1854	2016-06-15	9	20	18.1828	31.9814	4.757	19.6519	7.372	1465953600
1855	2016-06-15	9	30	18.3836	31.9689	4.702	19.6443	7.657	1465954200
1856	2016-06-15	9	40	18.4517	31.9605	4.633	19.6817	7.75	1465954800
1857	2016-06-15	9	50	18.685	31.945	4.6	19.6922	7.944	1465955400
1858	2016-06-15	10	0	18.7323	31.9394	4.536	19.7634	8.047	1465956000
1859	2016-06-15	10	10	18.7922	31.9322	4.495	19.8026	8.106	1465956600
1860	2016-06-15	10	20	18.8636	31.9384	4.486	19.6867	8.336	1465957200
1861	2016-06-15	10	30	18.8738	31.945	4.44	19.7104	8.368	1465957800
1862	2016-06-15	10	40	18.9434	31.9337	4.418	19.7144	8.354	1465958400
1863	2016-06-15	10	50	18.9851	31.9368	4.367	19.6326	8.584	1465959000
1864	2016-06-15	11	0	19.0578	31.9348	4.348	19.7398	8.764	1465959600
1865	2016-06-15	11	10	19.1199	31.9325	4.326	19.7425	8.773	1465960200
1866	2016-06-15	11	20	19.1405	31.9232	4.298	19.6991	8.52	1465960800
1867	2016-06-15	11	30	19.1043	31.9163	4.283	19.7034	8.673	1465961400
1868	2016-06-15	11	40	19.1069	31.9199	4.25	19.679	8.542	1465962000
1869	2016-06-15	11	50	19.0729	31.9199	4.216	19.7514	8.377	1465962600
1870	2016-06-15	12	0	19.1223	31.9183	4.202	19.7204	8.561	1465963200
1871	2016-06-15	12	10	19.169	31.9196	4.195	19.6915	8.498	1465963800
1872	2016-06-15	12	20	19.2074	31.9149	4.186	19.7127	8.53	1465964400
1873	2016-06-15	12	30	19.1846	31.9065	4.169	19.7155	8.543	1465965000
1874	2016-06-15	12	40	19.1256	31.9229	4.145	19.6653	8.5	1465965600
1875	2016-06-15	12	50	19.0995	31.9236	4.134	19.669	8.481	1465966200
1876	2016-06-15	13	0	19.0414	31.9306	4.127	19.7159	8.447	1465966800
1877	2016-06-15	13	10	19.1079	31.925	4.14	19.6485	8.535	1465967400
1878	2016-06-15	13	20	19.1623	31.919	4.193	19.7442	8.617	1465968000
1879	2016-06-15	13	30	19.2183	31.9186	4.205	19.7532	8.807	1465968600
1880	2016-06-15	13	40	19.2494	31.9151	4.218	19.7614	8.81	1465969200
1881	2016-06-15	13	50	19.2674	31.9175	4.23	19.7357	8.834	1465969800
1882	2016-06-15	14	0	19.309	31.9144	4.263	19.2915	8.897	1465970400
1883	2016-06-15	14	10	19.3255	31.9131	4.271	19.8222	9.015	1465971000
1884	2016-06-15	14	20	19.2601	31.9175	4.307	19.752	8.718	1465971600
1885	2016-06-15	14	30	18.9852	31.9443	4.335	19.7784	8.468	1465972200
1886	2016-06-15	14	40	18.8835	31.9536	4.361	13.6681	8.493	1465972800
1887	2016-06-15	14	50	18.8921	31.9537	4.369	16.2365	8.407	1465973400
1888	2016-06-15	15	0	18.8915	31.9522	4.457	18.1731	8.291	1465974000
1889	2016-06-15	15	10	18.889	31.9547	4.491	18.7179	8.336	1465974600
1890	2016-06-15	15	20	18.8548	31.9562	4.559	19.2098	8.297	1465975200
1891	2016-06-15	15	30	18.8528	31.9583	4.58	19.0578	8.352	1465975800
1892	2016-06-15	15	40	18.8536	31.9533	4.678	16.875	8.394	1465976400
1893	2016-06-15	15	50	18.8717	31.9547	4.664	17.6133	8.394	1465977000
1894	2016-06-15	16	0	18.88	31.9532	4.766	18.0043	8.444	1465977600
1895	2016-06-15	16	10	18.8866	31.9537	4.707	14.0965	8.501	1465978200
1896	2016-06-15	16	20	18.9247	31.9478	4.817	13.5568	8.533	1465978800
1897	2016-06-15	16	30	18.9411	31.9474	4.88	13.6581	8.686	1465979400
1898	2016-06-15	16	40	18.9636	31.9482	4.912	13.9145	8.74	1465980000
1899	2016-06-15	16	50	19.0203	31.9391	4.948	13.9853	8.74	1465980600
1900	2016-06-15	17	0	19.0445	31.9405	5.004	13.6325	8.646	1465981200
1901	2016-06-15	17	10	19.0258	31.9401	4.997	13.5409	8.592	1465981800
1902	2016-06-15	17	20	19.0401	31.9372	5.038	13.2845	8.678	1465982400
1903	2016-06-15	17	30	19.0997	31.9326	5.087	13.9365	8.655	1465983000
1904	2016-06-15	17	40	19.1136	31.9349	5.135	13.9823	8.662	1465983600
1905	2016-06-15	17	50	19.1461	31.9331	5.132	15.2525	8.638	1465984200
1906	2016-06-15	18	0	19.2618	31.9287	5.14	19.7295	8.582	1465984800
1907	2016-06-15	18	10	19.469	31.9192	5.129	19.8352	8.247	1465985400
1908	2016-06-15	18	20	19.4945	31.9206	5.153	19.8084	8.14	1465986000
1909	2016-06-15	18	30	19.5242	31.9172	5.138	19.8002	8.12	1465986600
1910	2016-06-15	18	40	19.6157	31.9166	5.113	19.7928	8.095	1465987200
1911	2016-06-15	18	50	19.6614	31.9146	5.139	19.7684	8.116	1465987800
1912	2016-06-15	19	0	19.67	31.9101	5.146	19.7998	8.127	1465988400
1913	2016-06-15	19	10	19.6853	31.9071	5.091	19.8011	8.054	1465989000
1914	2016-06-15	19	20	19.702	31.9034	5.084	19.8624	8.145	1465989600
1915	2016-06-15	19	30	19.7105	31.9038	5.09	19.8871	8.12	1465990200
1916	2016-06-15	19	40	19.7243	31.9012	5.077	19.9154	8.15	1465990800
1917	2016-06-15	19	50	19.7341	31.901	5.027	19.372	8.113	1465991400
1918	2016-06-15	20	0	19.7414	31.901	5.018	19.9028	8.118	1465992000
1919	2016-06-15	20	10	19.7641	31.8992	4.992	19.741	8.133	1465992600
1920	2016-06-15	20	20	19.7733	31.8992	4.913	19.9165	8.138	1465993200
1921	2016-06-15	20	30	19.7876	31.8975	4.886	19.9173	8.128	1465993800
1922	2016-06-15	20	40	19.8272	31.8945	4.892	19.7477	8.136	1465994400
1923	2016-06-15	20	50	19.8297	31.8933	4.832	16.8966	8.155	1465995000
1924	2016-06-15	21	0	19.838	31.8912	4.813	19.0696	8.154	1465995600
1925	2016-06-15	21	10	19.8393	31.8889	4.732	19.2385	8.057	1465996200
1926	2016-06-15	21	20	19.8548	31.8821	4.691	17.6126	8.129	1465996800
1927	2016-06-15	21	30	19.8657	31.8823	4.662	18.8277	8.126	1465997400
1928	2016-06-15	21	40	19.8722	31.8821	4.609	17.7841	8.009	1465998000
1929	2016-06-15	21	50	19.8701	31.8824	4.535	16.3761	8.079	1465998600
1930	2016-06-15	22	0	19.8772	31.8825	4.482	18.5435	8.025	1465999200
1931	2016-06-15	22	10	19.7334	31.8938	4.451	19.8527	7.705	1465999800
1932	2016-06-15	22	20	19.6978	31.8961	4.377	19.6322	7.457	1466000400
1933	2016-06-15	22	30	19.6939	31.8953	4.368	19.7767	7.373	1466001000
1934	2016-06-15	22	40	19.685	31.8957	4.282	19.7812	7.33	1466001600
1935	2016-06-15	22	50	19.6747	31.8962	4.242	19.7553	7.303	1466002200
1936	2016-06-15	23	0	19.6596	31.8976	4.213	19.7435	7.245	1466002800
1937	2016-06-15	23	10	19.6476	31.8984	4.173	19.7139	7.214	1466003400
1938	2016-06-15	23	20	19.6422	31.8988	4.164	19.725	7.136	1466004000
1939	2016-06-15	23	30	19.6277	31.8982	4.122	19.7018	7.034	1466004600
1940	2016-06-15	23	40	19.6097	31.8997	4.096	19.6576	6.948	1466005200
1941	2016-06-16	0	0	19.5752	31.9023	4.05	19.6352	6.825	1466006400
1942	2016-06-16	0	10	19.5559	31.9024	4.027	19.59	6.72	1466007000
1943	2016-06-16	0	20	19.5367	31.9025	4.023	19.5846	6.635	1466007600
1944	2016-06-16	0	30	19.5313	31.9033	4.016	19.6055	6.614	1466008200
1945	2016-06-16	0	40	19.5279	31.9034	4.004	19.5988	6.586	1466008800
1946	2016-06-16	0	50	19.5282	31.904	3.975	19.6132	6.595	1466009400
1947	2016-06-16	1	0	19.5352	31.8995	4.011	19.6126	6.573	1466010000
1948	2016-06-16	1	10	19.5325	31.901	4.045	19.6316	6.555	1466010600
1949	2016-06-16	1	20	19.5477	31.8999	4.028	19.6516	6.542	1466011200
1950	2016-06-16	1	30	19.5591	31.8981	4.029	19.6723	6.476	1466011800
1951	2016-06-16	1	40	19.552	31.8972	4.069	19.6455	6.487	1466012400
1952	2016-06-16	1	50	19.5201	31.8999	4.099	19.6611	6.451	1466013000
1953	2016-06-16	2	0	19.5381	31.8986	4.098	19.6694	6.427	1466013600
1954	2016-06-16	2	10	19.5227	31.8983	4.141	19.7	6.458	1466014200
1955	2016-06-16	2	20	19.4998	31.9005	4.16	19.5713	6.447	1466014800
1956	2016-06-16	2	30	19.5251	31.8997	4.217	19.7161	6.431	1466015400
1957	2016-06-16	2	40	19.4999	31.8989	4.203	19.7035	6.409	1466016000
1958	2016-06-16	2	50	19.4942	31.9008	4.281	19.7322	6.457	1466016600
1959	2016-06-16	3	0	19.5346	31.8989	4.308	19.7121	6.446	1466017200
1960	2016-06-16	3	10	19.5491	31.9013	4.326	19.7719	6.474	1466017800
1961	2016-06-16	3	20	19.5652	31.8993	4.362	19.7689	6.487	1466018400
1962	2016-06-16	3	30	19.5705	31.8965	4.431	19.7665	6.486	1466019000
1963	2016-06-16	3	40	19.5782	31.8967	4.486	19.7689	6.468	1466019600
1964	2016-06-16	3	50	19.545	31.8985	4.558	19.7767	6.402	1466020200
1965	2016-06-16	4	0	19.5305	31.8973	4.593	19.7637	6.264	1466020800
1966	2016-06-16	4	10	19.5298	31.899	4.662	19.5689	6.199	1466021400
1967	2016-06-16	4	20	19.5388	31.8971	4.719	19.7526	6.173	1466022000
1968	2016-06-16	4	30	19.5529	31.8994	4.771	19.7726	6.176	1466022600
1969	2016-06-16	4	40	19.5527	31.8967	4.805	19.7635	6.191	1466023200
1970	2016-06-16	4	50	19.4901	31.8984	4.875	19.7673	6.187	1466023800
1971	2016-06-16	5	0	19.4096	31.9004	4.973	19.7252	6.307	1466024400
1972	2016-06-16	5	10	19.3912	31.9017	5	19.6999	6.198	1466025000
1973	2016-06-16	5	20	19.4015	31.9011	5.034	19.7007	6.171	1466025600
1974	2016-06-16	5	30	19.38	31.9009	5.12	19.695	6.176	1466026200
1975	2016-06-16	5	40	19.3886	31.9002	5.13	19.7223	6.184	1466026800
1976	2016-06-16	5	50	19.4052	31.8998	5.188	19.7525	6.199	1466027400
1977	2016-06-16	6	0	19.451	31.8988	5.235	19.7663	6.156	1466028000
1978	2016-06-16	6	10	19.5591	31.8923	5.248	19.8736	6.38	1466028600
1979	2016-06-16	6	20	19.7086	31.8944	5.278	18.5188	6.78	1466029200
1980	2016-06-16	6	30	19.8011	31.8932	5.281	13.4017	7.244	1466029800
1981	2016-06-16	6	40	19.79	31.8935	5.304	13.105	7.137	1466030400
1982	2016-06-16	6	50	19.8262	31.8939	5.329	13.0757	7.329	1466031000
1983	2016-06-16	7	0	19.8331	31.8963	5.352	13.7159	7.273	1466031600
1984	2016-06-16	7	10	19.8632	31.8966	5.341	13.1709	7.318	1466032200
1985	2016-06-16	7	20	19.8864	31.9032	5.332	13.1783	7.431	1466032800
1986	2016-06-16	7	30	19.8981	31.9027	5.314	13.1111	7.451	1466033400
1987	2016-06-16	7	40	19.9134	31.9065	5.318	13.337	7.554	1466034000
1988	2016-06-16	7	50	19.9322	31.9074	5.293	13.4103	7.596	1466034600
1989	2016-06-16	8	0	19.9683	31.9114	5.258	13.6496	7.629	1466035200
1990	2016-06-16	8	10	19.9857	31.9129	5.226	13.9035	7.726	1466035800
1991	2016-06-16	8	20	19.9988	31.9133	5.224	13.8034	7.779	1466036400
1992	2016-06-16	8	30	20.0299	31.914	5.145	14.0623	7.796	1466037000
1993	2016-06-16	8	40	20.0502	31.9161	5.111	14.0598	7.802	1466037600
1994	2016-06-16	8	50	20.1028	31.9171	5.072	13.7619	7.828	1466038200
1995	2016-06-16	9	0	20.1365	31.9147	5.026	14.0379	7.8	1466038800
1996	2016-06-16	9	10	20.157	31.9119	4.983	14.3968	7.752	1466039400
1997	2016-06-16	9	20	20.1649	31.9127	4.916	14.8779	7.781	1466040000
1998	2016-06-16	9	30	20.1927	31.9075	4.867	15.3822	7.823	1466040600
1999	2016-06-16	9	40	20.2161	31.9045	4.809	15.4713	7.783	1466041200
[truncated: 185,423 more rows]
