# Supplementary material for: A novel dissolved oxygen prediction model based on enhanced semi-naive Bayes for ocean ranches in northeast China
Source: PeerJ Comput Sci. 2021 Jun 11;7:e591. doi: 10.7717/peerj-cs.591 (PMC8205303; doi:10.7717/peerj-cs.591)
Supplement: Supplemental Information 3 — The water quality data includes a total of 19 marine ranches in the Bohai and Yellow Seas in northeastern China. [file peerj-cs-07-591-s003.zip › dataset2/xiaoheidao_20160101_20200701.csv]

ID	Date	Hour	Minute	temp	salt	deep	yls_con	rjy_con	Timestamp	note
1	2016-06-21	20	20	18.4145	31.865	4.405	-1	-1	1466511600
2	2016-06-21	20	30	18.366	31.8658	4.462	4.18803	7.94	1466512200
3	2016-06-21	20	40	18.3427	31.8665	4.493	4.116	7.924	1466512800
4	2016-06-21	20	50	18.3491	31.8665	4.518	3.96459	7.927	1466513400
5	2016-06-21	21	0	18.3518	31.8655	4.552	3.97802	7.92	1466514000
6	2016-06-21	21	10	18.3493	31.8656	4.618	3.79365	7.902	1466514600
7	2016-06-21	21	20	18.3069	31.8663	4.634	3.91941	7.915	1466515200
8	2016-06-21	21	30	18.2669	31.867	4.681	4.10012	7.912	1466515800
9	2016-06-21	21	40	18.2606	31.867	4.722	4.05617	7.913	1466516400
10	2016-06-21	21	50	18.28	31.8667	4.756	3.90598	7.901	1466517000
11	2016-06-21	22	0	18.2937	31.8659	4.784	3.85714	7.894	1466517600
12	2016-06-21	22	10	18.2886	31.8657	4.813	4.20024	7.902	1466518200
13	2016-06-21	22	20	18.2662	31.8661	4.831	4.05983	7.9	1466518800
14	2016-06-21	22	30	18.2278	31.8667	4.831	4.14408	7.895	1466519400
15	2016-06-21	22	40	18.2096	31.8676	4.832	4.31258	7.9	1466520000
16	2016-06-21	22	50	18.2047	31.8677	4.847	4.67033	7.867	1466520600
17	2016-06-21	23	0	18.2047	31.8674	4.867	4.16361	7.883	1466521200
18	2016-06-21	23	10	18.2051	31.8679	4.876	4.03175	7.87	1466521800
19	2016-06-21	23	20	18.2082	31.8673	4.873	3.95482	7.862	1466522400
20	2016-06-21	23	30	18.2209	31.867	4.845	3.92918	7.823	1466523000
21	2016-06-21	23	40	18.2428	31.8661	4.838	3.87302	7.804	1466523600
22	2016-06-21	23	50	18.2556	31.8655	4.811	3.61905	7.766	1466524200
23	2016-06-22	0	0	18.2536	31.8674	4.789	3.49573	7.766	1466524800
24	2016-06-22	0	10	18.263	31.8662	4.765	3.53602	7.742	1466525400
25	2016-06-22	0	20	18.2672	31.8667	4.75	3.3663	7.751	1466526000
26	2016-06-22	0	30	18.2715	31.8673	4.703	3.58608	7.737	1466526600
27	2016-06-22	0	40	18.2834	31.8667	4.654	3.67521	7.727	1466527200
28	2016-06-22	0	50	18.2954	31.864	4.601	3.46764	7.639	1466527800
29	2016-06-22	1	0	18.2966	31.865	4.553	3.59951	7.742	1466528400
30	2016-06-22	1	10	18.2978	31.8618	4.504	4.26068	7.772	1466529000
31	2016-06-22	1	20	18.298	31.8654	4.492	3.99267	7.847	1466529600
32	2016-06-22	1	30	18.3149	31.8664	4.434	4.02564	7.865	1466530200
33	2016-06-22	1	40	18.3282	31.8655	4.425	3.83761	7.811	1466530800
34	2016-06-22	1	50	18.3325	31.8655	4.361	3.61783	7.785	1466531400
35	2016-06-22	2	0	18.3297	31.8656	4.309	3.55922	7.772	1466532000
36	2016-06-22	2	10	18.3124	31.8655	4.252	3.42491	7.789	1466532600
37	2016-06-22	2	20	18.2657	31.8689	4.193	3.91819	7.851	1466533200
38	2016-06-22	2	30	18.2206	31.8704	4.141	3.71062	7.855	1466533800
39	2016-06-22	2	40	18.1894	31.8362	4.08	3.77778	7.823	1466534400
40	2016-06-22	2	50	18.1972	31.8705	4.092	3.76313	7.812	1466535000
41	2016-06-22	3	0	18.2573	31.8692	4.041	3.46886	7.736	1466535600
42	2016-06-22	3	10	18.2602	31.8689	3.993	3.39683	7.667	1466536200
43	2016-06-22	3	20	18.2647	31.8681	3.928	3.43223	7.72	1466536800
44	2016-06-22	3	30	18.2927	31.8673	3.912	3.18559	7.646	1466537400
45	2016-06-22	3	40	18.3076	31.8664	3.909	3.2442	7.606	1466538000
46	2016-06-22	3	50	18.3027	31.8682	3.856	2.93407	7.523	1466538600
47	2016-06-22	4	0	18.2641	31.8692	3.82	3.00611	7.561	1466539200
48	2016-06-22	4	10	18.258	31.8696	3.796	2.66545	7.564	1466539800
49	2016-06-22	4	20	18.2688	31.8681	3.767	2.98657	7.632	1466540400
50	2016-06-22	4	30	18.2363	31.8682	3.746	3.25031	7.588	1466541000
51	2016-06-22	4	40	18.2198	31.8699	3.728	3.32112	7.718	1466541600
52	2016-06-22	4	50	18.2235	31.8707	3.73	2.95971	7.668	1466542200
53	2016-06-22	5	0	18.2668	31.8679	3.714	2.93284	7.641	1466542800
54	2016-06-22	5	10	18.2852	31.8668	3.695	2.93284	7.533	1466543400
55	2016-06-22	5	20	18.2752	31.8681	3.682	3.09035	7.573	1466544000
56	2016-06-22	5	30	18.2714	31.8671	3.711	2.86325	7.476	1466544600
57	2016-06-22	5	40	18.2746	31.8675	3.778	2.89988	7.549	1466545200
58	2016-06-22	5	50	18.2754	31.8658	3.777	2.62149	7.553	1466545800
59	2016-06-22	6	0	18.2611	31.8686	3.828	2.50916	7.533	1466546400
60	2016-06-22	6	10	18.2715	31.8678	3.838	2.78877	7.565	1466547000
61	2016-06-22	6	20	18.2769	31.8668	3.826	2.779	7.605	1466547600
62	2016-06-22	6	30	18.2907	31.8664	3.891	2.90232	7.662	1466548200
63	2016-06-22	6	40	18.3014	31.8659	3.952	2.87179	7.651	1466548800
64	2016-06-22	6	50	18.3055	31.8653	3.961	2.82173	7.645	1466549400
65	2016-06-22	7	0	18.3063	31.8665	3.997	2.88767	7.616	1466550000
66	2016-06-22	7	10	18.3044	31.8673	4.021	2.80708	7.645	1466550600
67	2016-06-22	7	20	18.3098	31.8662	4.061	2.92552	7.598	1466551200
68	2016-06-22	7	30	18.3086	31.8662	4.075	2.72039	7.587	1466551800
69	2016-06-22	7	40	18.3088	31.866	4.13	2.91331	7.597	1466552400
70	2016-06-22	7	50	18.3268	31.8669	4.159	2.71062	7.604	1466553000
71	2016-06-22	8	0	18.3301	31.8662	4.207	2.80952	7.618	1466553600
72	2016-06-22	8	10	18.3358	31.8652	4.249	2.69963	7.6	1466554200
73	2016-06-22	8	20	18.3118	31.8647	4.309	2.59951	7.617	1466554800
74	2016-06-22	8	30	18.3328	31.8666	4.304	2.61538	7.617	1466555400
75	2016-06-22	8	40	18.3337	31.8664	4.361	2.69597	7.671	1466556000
76	2016-06-22	8	50	18.3352	31.8669	4.374	2.79243	7.668	1466556600
77	2016-06-22	9	0	18.3769	31.8657	4.436	3.10745	7.713	1466557200
78	2016-06-22	9	10	18.3764	31.8657	4.474	3.03175	7.703	1466557800
79	2016-06-22	9	20	18.4273	31.8657	4.498	3.25885	7.764	1466558400
80	2016-06-22	9	30	18.4185	31.8648	4.529	3.03419	7.741	1466559000
81	2016-06-22	9	40	18.4263	31.8682	4.559	2.88889	7.751	1466559600
82	2016-06-22	9	50	18.451	31.8646	4.603	2.94994	7.765	1466560200
83	2016-06-22	10	0	18.5281	31.8526	4.644	2.82784	7.811	1466560800
84	2016-06-22	10	10	18.4012	31.8605	4.654	3	7.784	1466561400
85	2016-06-22	10	20	18.3318	31.8543	4.673	3.57631	7.796	1466562000
86	2016-06-22	10	30	18.3784	31.8504	4.668	3.62515	7.805	1466562600
87	2016-06-22	10	40	18.4343	31.8481	4.694	3.36142	7.727	1466563200
88	2016-06-22	10	50	18.449	31.8511	4.705	3.11355	7.683	1466563800
89	2016-06-22	11	0	18.539	31.8445	4.719	3.49451	7.753	1466564400
90	2016-06-22	11	10	18.5713	31.8435	4.737	3.54335	7.764	1466565000
91	2016-06-22	11	20	18.6362	31.8416	4.699	3.63614	7.746	1466565600
92	2016-06-22	11	30	18.6065	31.8434	4.707	3.47497	7.755	1466566200
93	2016-06-22	11	40	18.4883	31.8497	4.722	3.59463	7.768	1466566800
94	2016-06-22	11	50	18.5658	31.8526	4.676	3.67888	7.83	1466567400
95	2016-06-22	12	0	18.7513	31.8404	4.629	3.42002	7.887	1466568000
96	2016-06-22	12	10	18.7049	31.8529	4.615	3.82295	7.889	1466568600
97	2016-06-22	12	20	18.71	31.8519	4.565	3.70208	7.846	1466569200
98	2016-06-22	12	30	18.6219	31.8527	4.54	3.42735	7.902	1466569800
99	2016-06-22	12	40	18.5703	31.8588	4.5	3.56532	7.896	1466570400
100	2016-06-22	12	50	18.5363	31.8598	4.472	3.68376	7.864	1466571000
101	2016-06-22	13	0	18.5891	31.8591	4.406	3.35409	7.854	1466571600
102	2016-06-22	13	10	18.291	31.8729	4.339	3.67888	8.015	1466572200
103	2016-06-22	13	20	18.2362	31.8739	4.302	4.12088	8.057	1466572800
104	2016-06-22	13	30	18.2306	31.8743	4.266	4.13187	8.023	1466573400
105	2016-06-22	13	40	18.1577	31.8799	4.224	4.30037	8.066	1466574000
106	2016-06-22	13	50	18.1131	31.8805	4.168	4.38339	8.082	1466574600
107	2016-06-22	14	0	18.1484	31.8798	4.132	4.35287	8.066	1466575200
108	2016-06-22	14	10	18.1812	31.8784	4.074	4.28449	8.012	1466575800
109	2016-06-22	14	20	18.2055	31.8759	4.051	4.04029	8.018	1466576400
110	2016-06-22	14	30	18.2271	31.8782	4.006	3.96825	7.982	1466577000
111	2016-06-22	14	40	18.229	31.8776	3.98	3.93895	7.991	1466577600
112	2016-06-22	14	50	18.2576	31.877	3.947	3.93651	8.025	1466578200
113	2016-06-22	15	0	18.3141	31.8763	3.902	4.1221	8.052	1466578800
114	2016-06-22	15	10	18.3194	31.8759	3.902	4.33822	8.048	1466579400
115	2016-06-22	15	20	18.3159	31.876	3.846	4.42613	8.05	1466580000
116	2016-06-22	15	30	18.3159	31.8762	3.828	4.56899	8.025	1466580600
117	2016-06-22	15	40	18.3116	31.8762	3.789	4.70085	8.078	1466581200
118	2016-06-22	15	50	18.3192	31.8772	3.763	4.59707	8.014	1466581800
119	2016-06-22	16	0	18.3367	31.8764	3.739	3.84249	7.986	1466582400
120	2016-06-22	16	10	18.3573	31.875	3.711	4.02686	8.001	1466583000
121	2016-06-22	16	20	18.3483	31.8773	3.689	3.90476	8.06	1466583600
122	2016-06-22	16	30	18.3518	31.876	3.688	4.13553	8.037	1466584200
123	2016-06-22	16	40	18.3437	31.8753	3.646	3.91575	8.04	1466584800
124	2016-06-22	16	50	18.3435	31.8752	3.634	4.10256	8.019	1466585400
125	2016-06-22	17	0	18.342	31.8759	3.612	4.10012	8.039	1466586000
126	2016-06-22	17	10	18.3616	31.8757	3.61	4.21245	8.052	1466586600
127	2016-06-22	17	20	18.3634	31.8749	3.604	4.27961	8.046	1466587200
128	2016-06-22	17	30	18.4539	31.8748	3.61	4.63004	8.113	1466587800
129	2016-06-22	17	40	18.4168	31.8844	3.612	4.61502	8.09	1466588400
130	2016-06-22	17	50	18.3592	31.8682	3.625	3.97558	7.97	1466589000
131	2016-06-22	18	0	18.1786	31.8747	3.622	3.65079	7.867	1466589600
132	2016-06-22	18	10	18.1269	31.8768	3.634	3.93773	7.917	1466590200
133	2016-06-22	18	20	18.1103	31.8768	3.644	3.41636	7.888	1466590800
134	2016-06-22	18	30	18.0526	31.8796	3.682	3.26007	7.912	1466591400
135	2016-06-22	18	40	18.06	31.8791	3.724	3.60195	7.926	1466592000
136	2016-06-22	18	50	18.0399	31.8792	3.756	3.48352	7.924	1466592600
137	2016-06-22	19	0	18.0137	31.8804	3.816	3.61783	7.916	1466593200
138	2016-06-22	19	10	18.0261	31.8817	3.846	3.90842	7.862	1466593800
139	2016-06-22	19	20	18.0394	31.879	3.917	3.90476	7.871	1466594400
140	2016-06-22	19	30	18.0458	31.8801	3.959	3.95238	7.893	1466595000
141	2016-06-22	19	40	18.0492	31.8799	4.02	4.04518	7.897	1466595600
142	2016-06-22	19	50	18.0926	31.8835	4.072	3.74115	7.897	1466596200
143	2016-06-22	20	0	18.149	31.8768	4.151	3.73382	7.911	1466596800
144	2016-06-22	20	10	18.2585	31.8812	4.22	3.66056	7.869	1466597400
145	2016-06-22	20	20	18.2918	31.8677	4.268	3.45788	7.88	1466598000
146	2016-06-22	20	30	18.2434	31.8746	4.327	3.74481	7.884	1466598600
147	2016-06-22	20	40	18.2879	31.8721	4.372	3.98168	7.906	1466599200
148	2016-06-22	20	50	18.3501	31.8714	4.421	3.66056	7.945	1466599800
149	2016-06-22	21	0	18.3285	31.8702	4.486	3.84249	7.94	1466600400
150	2016-06-22	21	10	18.3034	31.8691	4.534	3.90354	7.953	1466601000
151	2016-06-22	21	20	18.302	31.8683	4.566	3.65079	7.932	1466601600
152	2016-06-22	21	30	18.3104	31.8701	4.613	3.41514	7.922	1466602200
153	2016-06-22	21	40	18.2901	31.87	4.642	3.44322	7.904	1466602800
154	2016-06-22	21	50	18.286	31.8689	4.68	3.59829	7.909	1466603400
155	2016-06-22	22	0	18.2776	31.8699	4.689	3.47375	7.925	1466604000
156	2016-06-22	22	10	18.2701	31.8693	4.709	3.42857	7.9	1466604600
157	2016-06-22	22	20	18.2648	31.869	4.731	3.63736	7.932	1466605200
158	2016-06-22	22	30	18.2653	31.8685	4.768	3.6044	7.917	1466605800
159	2016-06-22	22	40	18.2714	31.8681	4.793	3.56044	7.918	1466606400
160	2016-06-22	22	50	18.2728	31.8683	4.803	3.47619	7.894	1466607000
161	2016-06-22	23	0	18.2324	31.8682	4.824	3.56288	7.842	1466607600
162	2016-06-22	23	10	18.1605	31.8702	4.836	4.26496	7.963	1466608200
163	2016-06-22	23	20	18.1442	31.8714	4.851	4.27961	7.944	1466608800
164	2016-06-22	23	30	18.1456	31.8712	4.864	4.14652	7.954	1466609400
165	2016-06-22	23	40	18.1896	31.8697	4.868	4.0525	7.965	1466610000
166	2016-06-23	0	0	18.2354	31.8658	4.853	3.73871	7.814	1466611200
167	2016-06-23	0	10	17.985	31.8751	4.85	3.70208	7.947	1466611800
168	2016-06-23	0	20	17.9661	31.8772	4.824	4.28571	7.982	1466612400
169	2016-06-23	0	30	17.952	31.8785	4.815	4.26252	7.96	1466613000
170	2016-06-23	0	40	17.9646	31.877	4.792	3.94628	7.942	1466613600
171	2016-06-23	0	50	17.9618	31.8775	4.765	3.92308	7.939	1466614200
172	2016-06-23	1	0	17.9582	31.8775	4.727	4.20391	7.955	1466614800
173	2016-06-23	1	10	17.97	31.8771	4.696	4.10012	7.936	1466615400
174	2016-06-23	1	20	17.9573	31.8779	4.663	4.25519	7.943	1466616000
175	2016-06-23	1	30	17.9745	31.8764	4.588	4.28327	7.953	1466616600
176	2016-06-23	1	40	18.0009	31.8757	4.586	4.34921	7.962	1466617200
177	2016-06-23	1	50	18.01	31.8758	4.508	3.78144	7.928	1466617800
178	2016-06-23	2	0	18.0297	31.8748	4.45	4.03663	7.925	1466618400
179	2016-06-23	2	10	18.0633	31.8739	4.437	4.03053	7.898	1466619000
180	2016-06-23	2	20	18.0804	31.8731	4.422	3.9475	7.92	1466619600
181	2016-06-23	2	30	18.0971	31.8724	4.377	4.05006	7.917	1466620200
182	2016-06-23	2	40	18.1248	31.8714	4.324	3.74969	7.817	1466620800
183	2016-06-23	2	50	18.1282	31.8722	4.256	3.74969	7.809	1466621400
184	2016-06-23	3	0	18.0634	31.8729	4.187	3.15751	7.715	1466622000
185	2016-06-23	3	10	18.0541	31.8728	4.2	3.1978	7.745	1466622600
186	2016-06-23	3	20	18.0226	31.8744	4.116	3.34188	7.798	1466623200
187	2016-06-23	3	30	18.0372	31.8738	4.058	3.21856	7.75	1466623800
188	2016-06-23	3	40	18.0211	31.8739	4.051	3.17094	7.735	1466624400
189	2016-06-23	3	50	18.0236	31.8745	4.002	3.23321	7.77	1466625000
190	2016-06-23	4	0	18.0303	31.8745	3.966	3.35897	7.765	1466625600
191	2016-06-23	4	10	18.0319	31.8757	3.929	3.24664	7.75	1466626200
192	2016-06-23	4	20	18.0418	31.8742	3.847	3.18193	7.76	1466626800
193	2016-06-23	4	30	18.0451	31.8746	3.786	3.34066	7.719	1466627400
194	2016-06-23	4	40	18.0602	31.8722	3.823	2.99145	7.728	1466628000
195	2016-06-23	4	50	18.0712	31.8749	3.776	3.10989	7.693	1466628600
196	2016-06-23	5	0	18.074	31.8729	3.738	2.93529	7.665	1466629200
197	2016-06-23	5	10	18.0891	31.8724	3.745	2.67155	7.644	1466629800
198	2016-06-23	5	20	18.1459	31.8707	3.701	3.06105	7.658	1466630400
199	2016-06-23	5	30	18.1594	31.8716	3.737	2.9475	7.63	1466631000
200	2016-06-23	5	40	18.1321	31.8717	3.706	2.86569	7.634	1466631600
201	2016-06-23	5	50	18.0945	31.872	3.682	2.67033	7.65	1466632200
202	2016-06-23	6	0	18.0873	31.8729	3.711	2.62637	7.598	1466632800
203	2016-06-23	6	10	18.0897	31.8735	3.685	2.65201	7.58	1466633400
204	2016-06-23	6	20	18.1375	31.8702	3.738	2.82662	7.666	1466634000
205	2016-06-23	6	30	18.1225	31.8724	3.724	2.81319	7.611	1466634600
206	2016-06-23	6	40	18.1107	31.8712	3.716	2.70085	7.516	1466635200
207	2016-06-23	6	50	18.1574	31.8719	3.721	2.75336	7.539	1466635800
208	2016-06-23	7	0	18.1713	31.8772	3.784	2.62515	7.557	1466636400
209	2016-06-23	7	10	18.2463	31.8689	3.796	2.84493	7.617	1466637000
210	2016-06-23	7	20	18.2449	31.8719	3.835	2.93651	7.53	1466637600
211	2016-06-23	7	30	18.2717	31.8672	3.848	3.00122	7.641	1466638200
212	2016-06-23	7	40	18.2702	31.8681	3.88	2.81807	7.607	1466638800
213	2016-06-23	7	50	18.2744	31.8669	3.927	2.56654	7.56	1466639400
214	2016-06-23	8	0	18.2522	31.8712	3.991	2.7265	7.508	1466640000
215	2016-06-23	8	10	18.304	31.8675	4.007	2.83761	7.614	1466640600
216	2016-06-23	8	20	18.3121	31.8667	4.06	2.89499	7.555	1466641200
217	2016-06-23	8	30	18.3394	31.8641	4.121	2.64713	7.467	1466641800
218	2016-06-23	8	40	18.2674	31.8743	4.141	2.59096	7.417	1466642400
219	2016-06-23	8	50	18.2569	31.8693	4.163	2.83639	7.563	1466643000
220	2016-06-23	9	0	18.3441	31.8607	4.23	2.75946	7.552	1466643600
221	2016-06-23	9	10	18.3247	31.8683	4.272	2.84371	7.65	1466644200
222	2016-06-23	9	20	18.3343	31.8702	4.284	2.70574	7.63	1466644800
223	2016-06-23	9	30	18.3672	31.8649	4.329	3.10379	7.663	1466645400
224	2016-06-23	9	40	18.4191	31.8629	4.369	3.35897	7.614	1466646000
225	2016-06-23	9	50	18.3846	31.8655	4.445	3.03419	7.673	1466646600
226	2016-06-23	10	0	18.4649	31.8629	4.496	3.22711	7.632	1466647200
227	2016-06-23	10	10	18.5092	31.86	4.526	3.54579	7.587	1466647800
228	2016-06-23	10	20	18.4545	31.8618	4.499	2.65446	7.583	1466648400
229	2016-06-23	10	30	18.4073	31.8645	4.545	2.81441	7.679	1466649000
230	2016-06-23	10	40	18.5041	31.8578	4.594	2.80464	7.683	1466649600
231	2016-06-23	10	50	18.3074	31.8662	4.568	2.5641	7.552	1466650200
232	2016-06-23	11	0	18.4122	31.862	4.616	2.88523	7.559	1466650800
233	2016-06-23	11	10	18.4769	31.8566	4.616	2.88278	7.674	1466651400
234	2016-06-23	11	20	18.5012	31.8641	4.601	2.85348	7.611	1466652000
235	2016-06-23	11	30	18.6388	31.8516	4.595	2.85592	7.651	1466652600
236	2016-06-23	11	40	18.6574	31.8462	4.647	3.23443	7.622	1466653200
237	2016-06-23	11	50	18.6465	31.8354	4.671	3.03053	7.528	1466653800
238	2016-06-23	12	0	18.7615	31.8375	4.653	3.09646	7.62	1466654400
239	2016-06-23	12	10	18.4289	31.8653	4.616	2.67155	7.549	1466655000
240	2016-06-23	12	20	18.4509	31.8612	4.608	3.08059	7.752	1466655600
241	2016-06-23	12	30	18.4551	31.8641	4.601	3.00611	7.778	1466656200
242	2016-06-23	12	40	18.4819	31.8628	4.582	3.40904	7.79	1466656800
243	2016-06-23	12	50	18.5432	31.8641	4.539	3.38339	7.857	1466657400
244	2016-06-23	13	0	18.6356	31.8537	4.511	2.90598	7.744	1466658000
245	2016-06-23	13	10	18.5587	31.866	4.455	3.03785	7.745	1466658600
246	2016-06-23	13	20	18.6413	31.8535	4.437	3.40171	7.722	1466659200
247	2016-06-23	13	30	18.6868	31.846	4.383	3.32479	7.694	1466659800
248	2016-06-23	13	40	18.7821	31.843	4.337	3.17094	7.673	1466660400
249	2016-06-23	13	50	18.7204	31.8449	4.285	3.02198	7.633	1466661000
250	2016-06-23	14	0	18.674	31.8469	4.232	3.96703	7.843	1466661600
251	2016-06-23	14	10	18.6945	31.8478	4.153	3.82662	7.842	1466662200
252	2016-06-23	14	20	18.584	31.8503	4.122	3.61905	7.836	1466662800
253	2016-06-23	14	30	18.2858	31.8599	4.119	3.90232	7.912	1466663400
254	2016-06-23	14	40	18.2707	31.8605	4.079	3.73016	7.876	1466664000
255	2016-06-23	14	50	18.3254	31.8576	4.012	3.15873	7.81	1466664600
256	2016-06-23	15	0	18.3363	31.8581	3.973	3.36874	7.851	1466665200
257	2016-06-23	15	10	18.2045	31.8649	3.947	3.47375	7.866	1466665800
258	2016-06-23	15	20	18.1841	31.8646	3.902	3.8254	7.914	1466666400
259	2016-06-23	15	30	18.1597	31.8655	3.887	3.90354	7.908	1466667000
260	2016-06-23	15	40	18.1337	31.8664	3.853	3.8547	7.92	1466667600
261	2016-06-23	15	50	18.1221	31.8664	3.843	3.95116	7.931	1466668200
262	2016-06-23	16	0	18.1059	31.867	3.764	4.0525	7.94	1466668800
263	2016-06-23	16	10	18.1115	31.8671	3.717	3.99634	7.93	1466669400
264	2016-06-23	16	20	18.1399	31.8646	3.736	3.96703	7.934	1466670000
265	2016-06-23	16	30	18.1651	31.8624	3.705	3.89744	7.944	1466670600
266	2016-06-23	16	40	18.2065	31.8599	3.686	3.91209	7.942	1466671200
267	2016-06-23	16	50	18.2178	31.8593	3.645	3.99389	7.91	1466671800
268	2016-06-23	17	0	18.1694	31.8627	3.581	3.36874	7.82	1466672400
269	2016-06-23	17	10	18.1643	31.8647	3.554	3.65568	7.896	1466673000
270	2016-06-23	17	20	18.1613	31.8652	3.588	3.50672	7.869	1466673600
271	2016-06-23	17	30	18.1744	31.8648	3.556	3.48718	7.865	1466674200
272	2016-06-23	17	40	18.2115	31.8582	3.538	3.40781	7.812	1466674800
273	2016-06-23	17	50	18.2498	31.8671	3.514	3.39805	7.828	1466675400
274	2016-06-23	18	0	18.4066	31.8633	3.479	3.43468	7.79	1466676000
275	2016-06-23	18	10	18.1819	31.8659	3.488	3.221	7.847	1466676600
276	2016-06-23	18	20	18.1791	31.8637	3.522	3.62149	7.87	1466677200
277	2016-06-23	18	30	18.1902	31.8643	3.52	3.47497	7.833	1466677800
278	2016-06-23	18	40	18.2256	31.8646	3.539	3.2674	7.795	1466678400
279	2016-06-23	18	50	18.5233	31.8462	3.556	3.19536	7.738	1466679000
280	2016-06-23	19	0	18.6158	31.8479	3.539	3.01221	7.667	1466679600
281	2016-06-23	19	10	18.7811	31.8325	3.629	2.96215	7.597	1466680200
282	2016-06-23	19	20	18.7556	31.8368	3.666	3.32967	7.585	1466680800
283	2016-06-23	19	30	18.8668	31.8287	3.676	3.2381	7.626	1466681400
284	2016-06-23	19	40	18.7765	31.8331	3.685	3.02076	7.555	1466682000
285	2016-06-23	19	50	18.7927	31.831	3.746	3.56166	7.698	1466682600
286	2016-06-23	20	0	18.7011	31.8351	3.794	3.81197	7.753	1466683200
287	2016-06-23	20	10	18.6523	31.8373	3.911	3.79121	7.797	1466683800
288	2016-06-23	20	20	18.6274	31.838	3.97	3.63004	7.757	1466684400
289	2016-06-23	20	30	18.6556	31.8361	3.983	3.56166	7.713	1466685000
290	2016-06-23	20	40	18.6425	31.8363	4.053	3.35775	7.693	1466685600
291	2016-06-23	20	50	18.6021	31.8394	4.085	3.38339	7.688	1466686200
292	2016-06-23	21	0	18.5528	31.8405	4.146	3.66422	7.785	1466686800
293	2016-06-23	21	10	18.5466	31.8404	4.216	3.32234	7.684	1466687400
294	2016-06-23	21	20	18.5716	31.839	4.3	3.37973	7.763	1466688000
295	2016-06-23	21	30	18.6175	31.837	4.354	3.36752	7.718	1466688600
296	2016-06-23	21	40	18.6848	31.8358	4.374	3.26252	7.7	1466689200
297	2016-06-23	21	50	18.7298	31.8351	4.443	3.25763	7.716	1466689800
298	2016-06-23	22	0	18.7298	31.8356	4.473	3.39683	7.728	1466690400
299	2016-06-23	22	10	18.7296	31.8366	4.521	3.45788	7.746	1466691000
300	2016-06-23	22	20	18.7329	31.8368	4.58	3.47497	7.776	1466691600
301	2016-06-23	22	30	18.7373	31.8349	4.59	3.37973	7.752	1466692200
302	2016-06-23	22	40	18.7405	31.8328	4.618	3.06838	7.703	1466692800
303	2016-06-23	22	50	18.7375	31.8328	4.662	3.03175	7.675	1466693400
304	2016-06-23	23	0	18.7381	31.8331	4.693	3.11966	7.662	1466694000
305	2016-06-23	23	10	18.737	31.8337	4.715	3.1917	7.67	1466694600
306	2016-06-23	23	20	18.7324	31.834	4.747	3.19048	7.674	1466695200
307	2016-06-23	23	30	18.7236	31.8347	4.784	3.38339	7.696	1466695800
308	2016-06-23	23	40	18.7003	31.8372	4.787	3.79121	7.764	1466696400
309	2016-06-24	0	0	18.6202	31.8395	4.818	4.0989	7.782	1466697600
310	2016-06-24	0	10	18.6046	31.8403	4.8	4.24908	7.825	1466698200
311	2016-06-24	0	20	18.6171	31.8383	4.8	4.02442	7.792	1466698800
312	2016-06-24	0	30	18.6451	31.8371	4.788	3.75336	7.751	1466699400
313	2016-06-24	0	40	18.6274	31.8384	4.774	3.42247	7.724	1466700000
314	2016-06-24	0	50	18.6259	31.8382	4.765	3.63614	7.73	1466700600
315	2016-06-24	1	0	18.6266	31.8391	4.757	3.33333	7.688	1466701200
316	2016-06-24	1	10	18.6184	31.8393	4.725	3.42491	7.71	1466701800
317	2016-06-24	1	20	18.5526	31.8406	4.707	3.62393	7.744	1466702400
318	2016-06-24	1	30	18.5246	31.8406	4.673	3.99512	7.802	1466703000
319	2016-06-24	1	40	18.5202	31.841	4.654	3.93773	7.755	1466703600
320	2016-06-24	1	50	18.5045	31.8413	4.62	3.69475	7.744	1466704200
321	2016-06-24	2	0	18.4981	31.841	4.595	3.53114	7.733	1466704800
322	2016-06-24	2	10	18.4915	31.8414	4.552	3.79121	7.776	1466705400
323	2016-06-24	2	20	18.5013	31.8425	4.495	3.8254	7.784	1466706000
324	2016-06-24	2	30	18.5091	31.8412	4.439	3.8083	7.781	1466706600
325	2016-06-24	2	40	18.4941	31.8416	4.4	3.8315	7.792	1466707200
326	2016-06-24	2	50	18.493	31.8418	4.361	3.76435	7.789	1466707800
327	2016-06-24	3	0	18.4907	31.8416	4.331	3.56532	7.751	1466708400
328	2016-06-24	3	10	18.4882	31.842	4.267	3.56777	7.742	1466709000
329	2016-06-24	3	20	18.4921	31.8408	4.225	3.46398	7.735	1466709600
330	2016-06-24	3	30	18.501	31.841	4.179	3.71184	7.737	1466710200
331	2016-06-24	3	40	18.5284	31.8419	4.134	3.46032	7.686	1466710800
332	2016-06-24	3	50	18.5233	31.8414	4.1	3.58852	7.694	1466711400
333	2016-06-24	4	0	18.54	31.8395	4.083	3.18071	7.643	1466712000
334	2016-06-24	4	10	18.5307	31.8398	4.048	3.08303	7.58	1466712600
335	2016-06-24	4	20	18.5297	31.8391	3.969	3.22344	7.55	1466713200
336	2016-06-24	4	30	18.537	31.8397	3.964	2.83028	7.53	1466713800
337	2016-06-24	4	40	18.5563	31.8389	3.923	3.02076	7.532	1466714400
338	2016-06-24	4	50	18.5656	31.8383	3.854	2.84493	7.512	1466715000
339	2016-06-24	5	0	18.5539	31.8372	3.825	2.59341	7.485	1466715600
340	2016-06-24	5	10	18.5572	31.838	3.769	2.56044	7.488	1466716200
341	2016-06-24	5	20	18.5701	31.8375	3.742	2.6337	7.477	1466716800
342	2016-06-24	5	30	18.571	31.8381	3.69	2.63858	7.463	1466717400
343	2016-06-24	5	40	18.5688	31.8382	3.651	2.43101	7.455	1466718000
344	2016-06-24	5	50	18.5618	31.8375	3.652	2.38828	7.436	1466718600
345	2016-06-24	6	0	18.5678	31.8373	3.596	2.46276	7.42	1466719200
346	2016-06-24	6	10	18.5793	31.8372	3.606	2.52503	7.347	1466719800
347	2016-06-24	6	20	18.5826	31.8376	3.579	2.38584	7.329	1466720400
348	2016-06-24	6	30	18.5853	31.8373	3.679	2.30525	7.29	1466721000
349	2016-06-24	6	40	18.5871	31.8376	3.618	2.40781	7.366	1466721600
350	2016-06-24	6	50	18.6021	31.8374	3.651	2.46154	7.382	1466722200
351	2016-06-24	7	0	18.6017	31.8368	3.68	2.49328	7.344	1466722800
352	2016-06-24	7	10	18.6093	31.8374	3.744	2.34432	7.429	1466723400
353	2016-06-24	7	20	18.54	31.8397	3.752	2.7265	7.572	1466724000
354	2016-06-24	7	30	18.503	31.8395	3.801	3.02686	7.648	1466724600
355	2016-06-24	7	40	18.4992	31.8388	3.76	3.13065	7.691	1466725200
356	2016-06-24	7	50	18.4986	31.8387	3.807	2.94505	7.685	1466725800
357	2016-06-24	8	0	18.5136	31.8387	3.819	3.15385	7.701	1466726400
358	2016-06-24	8	10	18.5131	31.8394	3.904	3.05128	7.636	1466727000
359	2016-06-24	8	20	18.5278	31.8394	3.909	-1	7.697	1466727600
360	2016-06-24	8	30	18.5277	31.8392	3.897	2.99023	7.691	1466728200
361	2016-06-24	8	40	18.5415	31.8393	3.934	2.80098	7.648	1466728800
362	2016-06-24	8	50	18.4872	31.841	3.963	2.82418	7.674	1466729400
363	2016-06-24	9	0	18.6425	31.8372	4.078	3.59951	7.692	1466730000
364	2016-06-24	9	10	18.551	31.8394	4.115	2.89377	7.699	1466730600
365	2016-06-24	9	20	18.5617	31.8388	4.129	2.62393	7.648	1466731200
366	2016-06-24	9	30	18.5614	31.8393	4.195	2.54945	7.558	1466731800
367	2016-06-24	9	40	18.5984	31.8392	4.247	2.80098	7.61	1466732400
368	2016-06-24	9	50	18.6211	31.8393	4.284	2.92796	7.653	1466733000
369	2016-06-24	10	0	18.545	31.8381	4.35	2.45665	7.624	1466733600
370	2016-06-24	10	10	18.5941	31.8399	4.409	2.65446	7.554	1466734200
371	2016-06-24	10	20	18.6772	31.8422	4.401	2.85958	7.561	1466734800
372	2016-06-24	10	30	18.6649	31.8383	4.416	2.64591	7.53	1466735400
373	2016-06-24	10	40	18.6448	31.8364	4.402	2.8083	7.625	1466736000
374	2016-06-24	10	50	18.9088	31.8342	4.426	2.44078	7.632	1466736600
375	2016-06-24	11	0	18.7332	31.8354	4.425	2.41758	7.647	1466737200
376	2016-06-24	11	10	18.7779	31.8412	4.538	2.43223	7.703	1466737800
377	2016-06-24	11	20	18.8359	31.8347	4.61	2.47863	7.579	1466738400
378	2016-06-24	11	30	18.7382	31.8386	4.614	2.35775	7.535	1466739000
379	2016-06-24	11	40	18.7498	31.8364	4.61	2.38828	7.598	1466739600
380	2016-06-24	11	50	18.9177	31.8385	4.558	2.47009	7.752	1466740200
381	2016-06-24	12	0	18.9012	31.833	4.587	2.28083	7.694	1466740800
382	2016-06-24	12	10	18.9123	31.832	4.544	2.35287	7.651	1466741400
383	2016-06-24	12	20	18.9889	31.8202	4.573	2.42857	7.588	1466742000
384	2016-06-24	12	30	19.2406	31.8131	4.624	3.16239	7.651	1466742600
385	2016-06-24	12	40	19.5072	31.8112	4.635	3.62759	7.726	1466743200
386	2016-06-24	12	50	19.5251	31.8093	4.583	3.55189	7.702	1466743800
387	2016-06-24	13	0	19.5224	31.8099	4.593	3.29426	7.698	1466744400
388	2016-06-24	13	10	19.1782	31.8129	4.622	2.558	7.624	1466745000
389	2016-06-24	13	20	19.0243	31.8266	4.559	2.65568	7.607	1466745600
390	2016-06-24	13	30	19.0324	31.8276	4.519	2.7094	7.606	1466746200
391	2016-06-24	13	40	19.1492	31.8236	4.486	2.75458	7.627	1466746800
392	2016-06-24	13	50	19.1334	31.8215	4.439	2.76557	7.624	1466747400
393	2016-06-24	14	0	19.0855	31.8141	4.412	2.43712	7.558	1466748000
394	2016-06-24	14	10	19.2076	31.8083	4.331	2.35897	7.56	1466748600
395	2016-06-24	14	20	19.1962	31.808	4.295	2.26374	7.472	1466749200
396	2016-06-24	14	30	19.164	31.8079	4.274	2.26862	7.427	1466749800
397	2016-06-24	14	40	19.1408	31.8064	4.23	2.39927	7.542	1466750400
398	2016-06-24	14	50	19.1214	31.8078	4.178	2.62027	7.547	1466751000
399	2016-06-24	15	0	19.1263	31.8234	4.134	2.55433	7.628	1466751600
400	2016-06-24	15	10	19.0914	31.8257	4.026	2.62271	7.666	1466752200
401	2016-06-24	15	20	19.0354	31.828	4.013	2.49695	7.674	1466752800
402	2016-06-24	15	30	18.9657	31.8288	3.981	2.76313	7.754	1466753400
403	2016-06-24	15	40	18.9516	31.8288	3.956	2.9536	7.775	1466754000
404	2016-06-24	15	50	18.9679	31.8291	3.92	2.80586	7.717	1466754600
405	2016-06-24	16	0	18.9663	31.8306	3.871	2.78755	7.701	1466755200
406	2016-06-24	16	10	18.9774	31.8314	3.826	3.3663	7.732	1466755800
407	2016-06-24	16	20	18.9742	31.8308	3.814	3.24054	7.717	1466756400
408	2016-06-24	16	30	18.9522	31.8317	3.774	3.54335	7.789	1466757000
409	2016-06-24	16	40	19.0168	31.8294	3.737	3.79365	7.835	1466757600
410	2016-06-24	16	50	19.0091	31.8326	3.729	4.3199	7.909	1466758200
411	2016-06-24	17	0	18.982	31.8315	3.713	4.01343	7.872	1466758800
412	2016-06-24	17	10	18.9979	31.831	3.669	3.74725	7.836	1466759400
413	2016-06-24	17	20	18.9957	31.8319	3.642	3.86569	7.815	1466760000
414	2016-06-24	17	30	19.0759	31.8335	3.601	3.5873	7.807	1466760600
415	2016-06-24	17	40	19.0241	31.8278	3.553	3.06105	7.82	1466761200
416	2016-06-24	17	50	19.058	31.8325	3.57	2.93529	7.77	1466761800
417	2016-06-24	18	0	19.0939	31.8282	3.548	3.09402	7.801	1466762400
418	2016-06-24	18	10	19.0681	31.8317	3.524	2.77167	7.694	1466763000
419	2016-06-24	18	20	19.0519	31.8299	3.533	2.88889	7.715	1466763600
420	2016-06-24	18	30	19.0723	31.8304	3.506	2.75702	7.731	1466764200
421	2016-06-24	18	40	19.0907	31.8306	3.494	3.05128	7.774	1466764800
422	2016-06-24	18	50	19.1235	31.8285	3.508	3.18071	7.755	1466765400
423	2016-06-24	19	0	19.1027	31.8316	3.49	2.59829	7.714	1466766000
424	2016-06-24	19	10	19.0949	31.8311	3.493	2.884	7.733	1466766600
425	2016-06-24	19	20	19.1238	31.8309	3.499	2.85714	7.699	1466767200
426	2016-06-24	19	30	19.2034	31.8242	3.513	3.0757	7.734	1466767800
427	2016-06-24	19	40	19.1727	31.8269	3.525	2.72161	7.71	1466768400
428	2016-06-24	19	50	19.1999	31.823	3.574	2.75702	7.661	1466769000
429	2016-06-24	20	0	19.1754	31.8247	3.601	2.47253	7.59	1466769600
430	2016-06-24	20	10	19.1961	31.8227	3.643	2.45299	7.558	1466770200
431	2016-06-24	20	20	19.1359	31.8249	3.701	2.62637	7.611	1466770800
432	2016-06-24	20	30	19.1791	31.8218	3.723	2.69597	7.602	1466771400
433	2016-06-24	20	40	19.2292	31.8191	3.788	2.9304	7.586	1466772000
434	2016-06-24	20	50	19.2095	31.821	3.852	3.43712	7.601	1466772600
435	2016-06-24	21	0	19.2068	31.8205	3.886	3.04274	7.622	1466773200
436	2016-06-24	21	10	19.2294	31.8201	3.968	2.78022	7.62	1466773800
437	2016-06-24	21	20	19.2255	31.8199	4.041	2.76923	7.597	1466774400
438	2016-06-24	21	30	19.1805	31.8218	4.1	2.77167	7.652	1466775000
439	2016-06-24	21	40	19.1407	31.8228	4.115	2.84982	7.673	1466775600
440	2016-06-24	21	50	19.1163	31.8234	4.164	3.12698	7.675	1466776200
441	2016-06-24	22	0	19.0578	31.8254	4.199	3.00244	7.69	1466776800
442	2016-06-24	22	10	19.001	31.8266	4.232	3.26862	7.719	1466777400
443	2016-06-24	22	20	18.9525	31.8277	4.307	3.58242	7.751	1466778000
444	2016-06-24	22	30	18.9448	31.8283	4.383	3.98779	7.796	1466778600
445	2016-06-24	22	40	18.9519	31.8284	4.403	3.82418	7.8	1466779200
446	2016-06-24	22	50	18.9625	31.8275	4.415	3.73993	7.744	1466779800
447	2016-06-24	23	0	18.9633	31.8278	4.466	3.32967	7.717	1466780400
448	2016-06-24	23	10	19.003	31.8255	4.504	3.50061	7.717	1466781000
449	2016-06-24	23	20	19.0487	31.8257	4.582	3.0464	7.584	1466781600
450	2016-06-24	23	30	19.0613	31.8252	4.577	2.9707	7.512	1466782200
451	2016-06-24	23	40	19.0271	31.8267	4.597	2.84005	7.484	1466782800
452	2016-06-24	23	50	-1	-1	-1	2.75214	-1	1466783400
453	2016-06-25	0	0	18.9869	31.8271	4.683	2.97192	7.604	1466784000
454	2016-06-25	0	10	18.9891	31.8269	4.699	3.44689	7.639	1466784600
455	2016-06-25	0	20	18.9659	31.8259	4.706	3.8083	7.7	1466785200
456	2016-06-25	0	30	18.9536	31.8269	4.683	3.60317	7.699	1466785800
457	2016-06-25	0	40	18.948	31.8269	4.696	3.61538	7.731	1466786400
458	2016-06-25	0	50	18.9447	31.8268	4.683	3.56166	7.669	1466787000
459	2016-06-25	1	0	18.9452	31.8275	4.678	3.44444	7.721	1466787600
460	2016-06-25	1	10	18.9464	31.827	4.701	3.69109	7.686	1466788200
461	2016-06-25	1	20	18.946	31.8268	4.699	3.87448	7.649	1466788800
462	2016-06-25	1	30	18.9314	31.8274	4.652	3.20513	7.646	1466789400
463	2016-06-25	1	40	18.9259	31.8276	4.663	3.46764	7.695	1466790000
464	2016-06-25	1	50	18.9291	31.8271	4.618	3.48718	7.672	1466790600
465	2016-06-25	2	0	18.9259	31.8274	4.576	3.44811	7.658	1466791200
466	2016-06-25	2	10	18.9308	31.823	4.555	3.47375	7.616	1466791800
467	2016-06-25	2	20	18.9298	31.824	4.53	3.27839	7.587	1466792400
468	2016-06-25	2	30	18.93	31.8207	4.506	3.19658	7.597	1466793000
469	2016-06-25	2	40	18.9338	31.8186	4.45	3.21978	7.552	1466793600
470	2016-06-25	2	50	18.9554	31.8204	4.41	3.3663	7.57	1466794200
471	2016-06-25	3	0	18.9699	31.8216	4.374	3.27595	7.514	1466794800
472	2016-06-25	3	10	18.9692	31.8226	4.334	2.94139	7.43	1466795400
473	2016-06-25	3	20	18.9687	31.8224	4.284	2.6337	7.28	1466796000
474	2016-06-25	3	30	18.9384	31.824	4.235	2.89866	7.391	1466796600
475	2016-06-25	3	40	18.9266	31.8241	4.186	3.24786	7.504	1466797200
476	2016-06-25	3	50	18.9263	31.8231	4.131	3.07692	7.438	1466797800
477	2016-06-25	4	0	18.9202	31.8255	4.108	3.13065	7.479	1466798400
478	2016-06-25	4	10	18.9394	31.8234	4.049	2.90842	7.462	1466799000
479	2016-06-25	4	20	18.9401	31.823	4.009	2.72772	7.409	1466799600
480	2016-06-25	4	30	18.9326	31.8235	3.955	2.65079	7.377	1466800200
481	2016-06-25	4	40	18.9255	31.8235	3.913	2.51526	7.357	1466800800
482	2016-06-25	4	50	18.9147	31.8227	3.879	2.55678	7.366	1466801400
483	2016-06-25	5	0	18.9044	31.8259	3.841	2.4884	7.208	1466802000
484	2016-06-25	5	10	18.9014	31.8267	3.808	2.38584	7.291	1466802600
485	2016-06-25	5	20	18.9019	31.8266	3.779	2.33822	7.254	1466803200
486	2016-06-25	5	30	18.9045	31.8271	3.742	2.61783	7.271	1466803800
487	2016-06-25	5	40	18.9056	31.8255	3.696	2.60562	7.249	1466804400
488	2016-06-25	5	50	18.9059	31.8264	3.663	2.6105	7.277	1466805000
489	2016-06-25	6	0	18.8985	31.8262	3.633	2.44444	7.3	1466805600
490	2016-06-25	6	10	18.8977	31.826	3.609	2.0525	7.289	1466806200
491	2016-06-25	6	20	18.898	31.824	3.607	1.97802	7.301	1466806800
492	2016-06-25	6	30	18.8998	31.8258	3.56	1.89988	7.198	1466807400
493	2016-06-25	6	40	18.9094	31.8265	3.569	1.98535	7.244	1466808000
494	2016-06-25	6	50	18.9108	31.8264	3.526	2.06593	7.179	1466808600
495	2016-06-25	7	0	18.9131	31.8229	3.517	1.94628	7.046	1466809200
496	2016-06-25	7	10	18.9018	31.8249	3.487	1.8547	7.069	1466809800
497	2016-06-25	7	20	18.8923	31.8285	3.495	2.04884	7.112	1466810400
498	2016-06-25	7	30	18.8864	31.828	3.51	1.99267	7.143	1466811000
499	2016-06-25	7	40	18.8839	31.828	3.513	1.95726	7.203	1466811600
500	2016-06-25	7	50	18.8914	31.8279	3.527	1.94994	7.241	1466812200
501	2016-06-25	8	0	18.901	31.8287	3.526	2.05006	7.229	1466812800
502	2016-06-25	8	10	18.9304	31.8277	3.547	2.40415	7.335	1466813400
503	2016-06-25	8	20	18.9883	31.8264	3.552	2.38339	7.376	1466814000
504	2016-06-25	8	30	18.9806	31.8274	3.584	2.35531	7.424	1466814600
505	2016-06-25	8	40	18.9595	31.8321	3.609	2.00488	7.34	1466815200
506	2016-06-25	8	50	19.0107	31.8282	3.677	2.16239	7.365	1466815800
507	2016-06-25	9	0	19.0324	31.829	3.694	2.15873	7.528	1466816400
508	2016-06-25	9	10	19.0802	31.8257	3.741	2.44322	7.403	1466817000
509	2016-06-25	9	20	19.0394	31.8269	3.783	2.18315	7.271	1466817600
510	2016-06-25	9	30	18.9799	31.8292	3.811	2.12576	7.436	1466818200
511	2016-06-25	9	40	19.005	31.8288	3.86	2.40293	7.478	1466818800
512	2016-06-25	9	50	19.0438	31.8254	3.89	2.46276	7.561	1466819400
513	2016-06-25	10	0	19.0819	31.8255	3.941	2.17827	7.557	1466820000
514	2016-06-25	10	10	19.1058	31.8221	3.995	2.00977	7.57	1466820600
515	2016-06-25	10	20	19.1232	31.8313	4.035	1.96703	7.67	1466821200
516	2016-06-25	10	30	19.1248	31.8188	4.07	1.95726	7.638	1466821800
517	2016-06-25	10	40	19.1025	31.8275	4.074	2.31502	7.69	1466822400
518	2016-06-25	10	50	19.1454	31.8282	4.162	2.42613	7.967	1466823000
519	2016-06-25	11	0	19.1883	31.8246	4.172	2.77289	7.779	1466823600
520	2016-06-25	11	10	19.2196	31.8232	4.22	2.41514	7.714	1466824200
521	2016-06-25	11	20	19.2614	31.8244	4.242	2.21123	7.878	1466824800
522	2016-06-25	11	30	19.2367	31.8208	4.249	3.03175	7.775	1466825400
523	2016-06-25	11	40	19.2007	31.8232	4.306	2.66056	7.848	1466826000
524	2016-06-25	11	50	19.1816	31.8238	4.343	2.10989	7.908	1466826600
525	2016-06-25	12	0	19.2571	31.8252	4.367	2.14164	7.979	1466827200
526	2016-06-25	12	10	19.2663	31.8251	4.379	2.34554	8.159	1466827800
527	2016-06-25	12	20	19.2894	31.828	4.388	2.28694	8.498	1466828400
528	2016-06-25	12	30	19.338	31.825	4.385	2.53358	8.603	1466829000
529	2016-06-25	12	40	19.4333	31.8173	4.402	2.68498	8.457	1466829600
530	2016-06-25	12	50	19.5401	31.8238	4.407	2.44811	8.378	1466830200
531	2016-06-25	13	0	19.5429	31.825	4.401	2.35287	8.228	1466830800
532	2016-06-25	13	10	19.579	31.8068	4.419	2.34554	7.999	1466831400
533	2016-06-25	13	20	19.5478	31.8193	4.394	2.32845	8.425	1466832000
534	2016-06-25	13	30	19.65	31.8103	4.399	2.26007	8.184	1466832600
535	2016-06-25	13	40	19.6912	31.806	4.392	2.34188	8.101	1466833200
536	2016-06-25	13	50	19.5646	31.8483	4.379	2.27839	8.215	1466833800
537	2016-06-25	14	0	19.7044	31.8286	4.349	2.38584	8.465	1466834400
538	2016-06-25	14	10	19.8862	31.8068	4.3	2.6044	8.199	1466835000
539	2016-06-25	14	20	19.7217	31.8096	4.26	2.57265	8.045	1466835600
540	2016-06-25	14	30	19.7049	31.807	4.221	2.78999	7.835	1466836200
541	2016-06-25	14	40	19.5978	31.8118	4.178	3.12943	7.68	1466836800
542	2016-06-25	14	50	19.6211	31.8094	4.168	2.6337	7.59	1466837400
543	2016-06-25	15	0	19.66	31.8101	4.117	2.69597	7.62	1466838000
544	2016-06-25	15	10	19.6447	31.8112	4.071	3.06227	7.691	1466838600
545	2016-06-25	15	20	19.7363	31.8112	4.032	3.15507	7.735	1466839200
546	2016-06-25	15	30	19.7637	31.8093	3.985	3.27595	7.773	1466839800
547	2016-06-25	15	40	19.7604	31.8101	3.931	3.0928	7.711	1466840400
548	2016-06-25	15	50	19.6734	31.8105	3.888	2.80708	7.651	1466841000
549	2016-06-25	16	0	19.6855	31.8088	3.862	3.89744	7.808	1466841600
550	2016-06-25	16	10	19.7375	31.8089	3.816	3.50427	7.775	1466842200
551	2016-06-25	16	20	19.7162	31.8069	3.797	3.68376	7.78	1466842800
552	2016-06-25	16	30	19.6919	31.8082	3.747	4.01343	7.839	1466843400
553	2016-06-25	16	40	19.873	31.8099	3.716	4.31624	7.964	1466844000
554	2016-06-25	16	50	19.7733	31.8088	3.682	4.14896	8.004	1466844600
555	2016-06-25	17	0	19.7954	31.809	3.651	3.82051	7.884	1466845200
556	2016-06-25	17	10	19.7903	31.8082	3.619	3.86569	7.862	1466845800
557	2016-06-25	17	20	19.7711	31.8075	3.595	3.86203	7.844	1466846400
558	2016-06-25	17	30	19.7842	31.8079	3.569	4.16972	7.868	1466847000
559	2016-06-25	17	40	19.9962	31.8036	3.534	4.32601	7.917	1466847600
560	2016-06-25	17	50	19.9521	31.8057	3.512	4.45421	8.013	1466848200
561	2016-06-25	18	0	19.8208	31.8098	3.496	4.33089	7.907	1466848800
562	2016-06-25	18	10	19.7593	31.8106	3.477	2.62149	7.714	1466849400
563	2016-06-25	18	20	19.7598	31.8057	3.449	2.77411	7.643	1466850000
564	2016-06-25	18	30	19.787	31.8073	3.428	2.9011	7.697	1466850600
565	2016-06-25	18	40	19.7956	31.8078	3.416	2.95238	7.699	1466851200
566	2016-06-25	18	50	19.8287	31.8086	3.391	3.26984	7.703	1466851800
567	2016-06-25	19	0	19.788	31.8085	3.383	3.08181	7.662	1466852400
568	2016-06-25	19	10	19.7917	31.8075	3.384	2.69963	7.665	1466853000
569	2016-06-25	19	20	19.8201	31.8031	3.367	2.70452	7.681	1466853600
570	2016-06-25	19	30	19.8316	31.805	3.369	2.89621	7.631	1466854200
571	2016-06-25	19	40	19.8566	31.8039	3.375	2.51648	7.566	1466854800
572	2016-06-25	19	50	19.8843	31.8029	3.374	2.85714	7.573	1466855400
573	2016-06-25	20	0	19.8698	31.8021	3.398	2.96459	7.603	1466856000
574	2016-06-25	20	10	19.8943	31.802	3.405	2.92308	7.578	1466856600
575	2016-06-25	20	20	19.9045	31.8005	3.436	2.94872	7.535	1466857200
576	2016-06-25	20	30	19.8126	31.805	3.472	2.26007	7.393	1466857800
577	2016-06-25	20	40	19.8369	31.8007	3.503	2.67643	7.49	1466858400
578	2016-06-25	20	50	19.8519	31.8013	3.546	2.64835	7.512	1466859000
579	2016-06-25	21	0	19.907	31.7998	3.589	3.13431	7.59	1466859600
580	2016-06-25	21	10	19.9326	31.7993	3.636	3.19902	7.555	1466860200
581	2016-06-25	21	20	20.0181	31.7958	3.697	3.18437	7.598	1466860800
582	2016-06-25	21	30	20.0026	31.7966	3.754	3.39438	7.643	1466861400
583	2016-06-25	21	40	19.9697	31.7975	3.81	2.95482	7.548	1466862000
584	2016-06-25	21	50	20.0056	31.7955	3.871	2.98168	7.537	1466862600
585	2016-06-25	22	0	20.0278	31.7963	3.942	3.05983	7.493	1466863200
586	2016-06-25	22	10	19.8791	31.797	3.996	3.30647	7.558	1466863800
587	2016-06-25	22	20	19.7965	31.7994	4.066	3.62393	7.697	1466864400
588	2016-06-25	22	30	19.7237	31.7997	4.134	3.34921	7.67	1466865000
589	2016-06-25	22	40	19.7014	31.8006	4.186	3.43346	7.686	1466865600
590	2016-06-25	22	50	19.6848	31.8013	4.233	3.26496	7.685	1466866200
591	2016-06-25	23	0	19.697	31.8009	4.289	3.1917	7.657	1466866800
592	2016-06-25	23	10	19.684	31.8007	4.335	3.23687	7.659	1466867400
593	2016-06-25	23	20	19.6783	31.7993	4.38	3.42369	7.67	1466868000
594	2016-06-25	23	30	19.6695	31.8001	4.439	3.442	7.682	1466868600
595	2016-06-25	23	40	19.662	31.8006	4.473	3.24786	7.666	1466869200
596	2016-06-26	0	0	19.6862	31.7996	4.536	3.1746	7.632	1466870400
597	2016-06-26	0	10	19.7005	31.7997	4.574	3.10989	7.617	1466871000
598	2016-06-26	0	20	19.6929	31.8	4.618	3.32845	7.609	1466871600
599	2016-06-26	0	30	19.6868	31.7999	4.65	3.38584	7.64	1466872200
600	2016-06-26	0	40	19.6773	31.7993	4.666	3.54945	7.654	1466872800
601	2016-06-26	0	50	19.5873	31.7978	4.697	4.08181	7.748	1466873400
602	2016-06-26	1	0	19.5244	31.7985	4.71	4.32967	7.801	1466874000
603	2016-06-26	1	10	19.5253	31.7999	4.733	4.20635	7.746	1466874600
604	2016-06-26	1	20	19.5595	31.7993	4.736	4.39194	7.771	1466875200
605	2016-06-26	1	30	19.5909	31.8004	4.752	4.20269	7.757	1466875800
606	2016-06-26	1	40	19.6023	31.8007	4.74	4.47985	7.745	1466876400
607	2016-06-26	1	50	19.616	31.8	4.737	3.87546	7.644	1466877000
608	2016-06-26	2	0	19.4358	31.7969	4.733	3.61172	7.576	1466877600
609	2016-06-26	2	10	19.2883	31.8017	4.724	3.78877	7.733	1466878200
610	2016-06-26	2	20	19.2851	31.8006	4.704	3.55678	7.72	1466878800
611	2016-06-26	2	30	19.288	31.801	4.68	3.62027	7.683	1466879400
612	2016-06-26	2	40	19.3285	31.7993	4.664	3.25153	7.605	1466880000
613	2016-06-26	2	50	19.2802	31.7999	4.624	3.28449	7.632	1466880600
614	2016-06-26	3	0	19.271	31.801	4.589	3.0989	7.566	1466881200
615	2016-06-26	3	10	19.278	31.8015	4.567	3.18315	7.554	1466881800
616	2016-06-26	3	20	19.2861	31.7667	4.528	2.91453	7.53	1466882400
617	2016-06-26	3	30	19.2672	31.8019	4.494	3.2149	7.59	1466883000
618	2016-06-26	3	40	19.2628	31.8025	4.452	3.3663	7.605	1466883600
619	2016-06-26	3	50	19.2768	31.8021	4.401	3.65568	7.623	1466884200
620	2016-06-26	4	0	19.2873	31.8019	4.357	3.53846	7.584	1466884800
621	2016-06-26	4	10	19.2935	31.8026	4.317	3.28938	7.52	1466885400
622	2016-06-26	4	20	19.3101	31.8034	4.28	3.25275	7.542	1466886000
623	2016-06-26	4	30	19.3182	31.8032	4.237	3.06227	7.491	1466886600
624	2016-06-26	4	40	19.3475	31.8038	4.189	3.25275	7.521	1466887200
625	2016-06-26	4	50	19.3435	31.8036	4.152	3.20147	7.523	1466887800
626	2016-06-26	5	0	19.3543	31.8046	4.103	3.28205	7.518	1466888400
627	2016-06-26	5	10	19.3412	31.8037	4.072	3.31013	7.519	1466889000
628	2016-06-26	5	20	19.3558	31.8031	4.038	3.31136	7.473	1466889600
629	2016-06-26	5	30	19.3617	31.8037	4.001	2.4127	7.352	1466890200
630	2016-06-26	5	40	19.341	31.8034	3.967	3.66178	7.568	1466890800
631	2016-06-26	5	50	19.3447	31.8033	3.92	3.32234	7.51	1466891400
632	2016-06-26	6	0	19.3463	31.8038	3.885	3.41636	7.485	1466892000
633	2016-06-26	6	10	19.3383	31.8033	3.86	2.52381	7.375	1466892600
634	2016-06-26	6	20	19.3436	31.8027	3.831	2.11844	7.329	1466893200
635	2016-06-26	6	30	19.3546	31.8029	3.818	2.30037	7.351	1466893800
636	2016-06-26	6	40	19.3665	31.8024	3.78	2.51648	7.339	1466894400
637	2016-06-26	6	50	19.3573	31.8028	3.751	2.52747	7.256	1466895000
638	2016-06-26	7	0	19.3581	31.8037	3.732	2.42247	7.316	1466895600
639	2016-06-26	7	10	19.3602	31.8027	3.719	2.47497	7.379	1466896200
640	2016-06-26	7	20	19.3509	31.8037	3.697	2.20147	7.338	1466896800
641	2016-06-26	7	30	19.3563	31.8028	3.689	2.31624	7.368	1466897400
642	2016-06-26	7	40	19.3682	31.803	3.677	2.3895	7.383	1466898000
643	2016-06-26	7	50	19.3778	31.8028	3.675	2.49084	7.377	1466898600
644	2016-06-26	8	0	19.3576	31.804	3.681	2.29182	7.451	1466899200
645	2016-06-26	8	10	19.3654	31.8028	3.679	2.5641	7.495	1466899800
646	2016-06-26	8	20	19.3641	31.8027	3.677	2.27106	7.393	1466900400
647	2016-06-26	8	30	19.3884	31.8046	3.679	2.37118	7.382	1466901000
648	2016-06-26	8	40	19.4273	31.8008	3.698	2.53602	7.446	1466901600
649	2016-06-26	8	50	19.4167	31.8025	3.726	2.21978	7.454	1466902200
650	2016-06-26	9	0	19.5511	31.8008	3.746	2.6044	7.45	1466902800
651	2016-06-26	9	10	19.5831	31.8026	3.766	2.75092	7.425	1466903400
652	2016-06-26	9	20	19.5886	31.8026	3.799	2.93773	7.509	1466904000
653	2016-06-26	9	30	19.6021	31.8027	3.824	3.06227	7.572	1466904600
654	2016-06-26	9	40	19.6155	31.8025	3.856	3.07814	7.567	1466905200
655	2016-06-26	9	50	19.6212	31.8018	3.901	2.95971	7.553	1466905800
656	2016-06-26	10	0	19.6165	31.8009	3.937	2.69841	7.478	1466906400
657	2016-06-26	10	10	19.6049	31.8012	3.977	2.87424	7.475	1466907000
658	2016-06-26	10	20	19.5865	31.8006	4.009	2.84249	7.514	1466907600
659	2016-06-26	10	30	19.5799	31.8008	4.041	3.06349	7.55	1466908200
660	2016-06-26	10	40	19.5557	31.7996	4.078	3.07326	7.582	1466908800
661	2016-06-26	10	50	19.5476	31.7992	4.11	3.26129	7.569	1466909400
662	2016-06-26	11	0	19.515	31.8004	4.137	2.85348	7.576	1466910000
663	2016-06-26	11	10	19.4991	31.8005	4.191	2.89744	7.594	1466910600
664	2016-06-26	11	20	19.5299	31.8005	4.226	2.79243	7.613	1466911200
665	2016-06-26	11	30	19.5541	31.801	4.261	2.89744	7.606	1466911800
666	2016-06-26	11	40	19.5736	31.8018	4.302	2.89133	7.628	1466912400
667	2016-06-26	11	50	19.5821	31.8001	4.316	2.85958	7.63	1466913000
668	2016-06-26	12	0	19.5993	31.8014	4.351	2.78632	7.641	1466913600
669	2016-06-26	12	10	19.6205	31.801	4.38	2.70208	7.603	1466914200
670	2016-06-26	12	20	19.6631	31.802	4.414	2.81074	7.65	1466914800
671	2016-06-26	12	30	19.6657	31.8004	4.438	2.74603	7.622	1466915400
672	2016-06-26	12	40	19.6832	31.7989	4.458	2.73382	7.634	1466916000
673	2016-06-26	12	50	19.6199	31.7874	4.492	2.53724	7.498	1466916600
674	2016-06-26	13	0	19.625	31.7995	4.491	2.62149	7.535	1466917200
675	2016-06-26	13	10	19.6295	31.7975	4.512	2.6337	7.567	1466917800
676	2016-06-26	13	20	19.6194	31.7946	4.527	2.86325	7.57	1466918400
677	2016-06-26	13	30	19.5857	31.7945	4.533	2.70574	7.555	1466919000
678	2016-06-26	13	40	19.612	31.7991	4.519	2.76923	7.556	1466919600
679	2016-06-26	13	50	19.5985	31.8023	4.525	2.89621	7.631	1466920200
680	2016-06-26	14	0	19.6735	31.782	4.511	3.05983	7.641	1466920800
681	2016-06-26	14	10	19.7236	31.7938	4.505	3.13065	7.61	1466921400
682	2016-06-26	14	20	19.7486	31.7933	4.491	3.15629	7.568	1466922000
683	2016-06-26	14	30	19.767	31.7929	4.475	3.16117	7.596	1466922600
684	2016-06-26	14	40	19.7177	31.7933	4.472	2.75702	7.577	1466923200
685	2016-06-26	14	50	19.669	31.7948	4.44	2.73626	7.583	1466923800
686	2016-06-26	15	0	19.6968	31.7945	4.411	2.87302	7.587	1466924400
687	2016-06-26	15	10	19.744	31.7937	4.384	2.87302	7.643	1466925000
688	2016-06-26	15	20	19.6972	31.7947	4.327	2.67155	7.618	1466925600
689	2016-06-26	15	30	19.7253	31.7945	4.308	2.92796	7.699	1466926200
690	2016-06-26	15	40	19.7461	31.794	4.271	2.9536	7.795	1466926800
691	2016-06-26	15	50	19.7822	31.7953	4.232	3	7.757	1466927400
692	2016-06-26	16	0	19.8403	31.7944	4.182	3.00488	7.716	1466928000
693	2016-06-26	16	10	19.8386	31.793	4.132	2.84982	7.629	1466928600
694	2016-06-26	16	20	19.8024	31.796	4.095	3.08913	7.68	1466929200
695	2016-06-26	16	30	19.7731	31.7988	4.042	3.22955	7.725	1466929800
696	2016-06-26	16	40	19.7835	31.7968	4.009	3.34432	7.698	1466930400
697	2016-06-26	16	50	19.66	31.8034	3.962	3.8779	7.753	1466931000
698	2016-06-26	17	0	19.5865	31.804	3.923	4.03785	7.785	1466931600
699	2016-06-26	17	10	19.6469	31.8043	3.89	3.8486	7.79	1466932200
700	2016-06-26	17	20	19.7711	31.8075	3.8995	4.0293	7.82	1466932800
701	2016-06-26	17	30	19.7842	31.8079	3.869	3.68254	7.79	1466933400
702	2016-06-26	17	40	19.9962	31.8036	3.834	3.61538	7.811	1466934000
703	2016-06-26	17	50	19.9521	31.8057	3.812	3.35287	7.781	1466934600
704	2016-06-26	18	0	19.8208	31.8098	3.796	3.53724	7.853	1466935200
705	2016-06-26	18	10	19.7593	31.8106	3.777	3.48107	7.854	1466935800
706	2016-06-26	18	20	19.7598	31.8057	3.749	3.52015	7.85	1466936400
707	2016-06-26	18	30	19.787	31.8073	3.728	3.58608	7.838	1466937000
708	2016-06-26	18	40	19.7956	31.8078	3.716	3.663	7.855	1466937600
709	2016-06-26	18	50	19.8287	31.8086	3.691	4.01099	7.839	1466938200
710	2016-06-26	19	0	19.788	31.8085	3.683	4.04274	7.815	1466938800
711	2016-06-26	19	10	19.7917	31.8075	3.684	3.74847	7.77	1466939400
712	2016-06-26	19	20	19.8201	31.8031	3.667	3.57387	7.743	1466940000
713	2016-06-26	19	30	19.8316	31.805	3.669	3.70696	7.725	1466940600
714	2016-06-26	19	40	19.8566	31.8039	3.675	3.82784	7.726	1466941200
715	2016-06-26	19	50	19.8843	31.8029	3.674	3.73138	7.686	1466941800
716	2016-06-26	20	0	19.8698	31.8021	3.698	3.50427	7.689	1466942400
717	2016-06-26	20	10	19.8943	31.802	3.605	3.66545	7.75	1466943000
718	2016-06-26	20	20	19.9045	31.8005	3.636	3.46032	7.711	1466943600
719	2016-06-26	20	30	19.8126	31.805	3.672	3.49328	7.721	1466944200
720	2016-06-26	20	40	19.8369	31.8007	3.603	3.3199	7.683	1466944800
721	2016-06-26	20	50	19.8519	31.8013	3.646	3.0989	7.59	1466945400
722	2016-06-26	21	0	19.907	31.7998	3.589	3.28571	7.63	1466946000
723	2016-06-26	21	10	19.9326	31.7993	3.636	3.1917	7.643	1466946600
724	2016-06-26	21	20	20.0181	31.7958	3.697	3.21856	7.65	1466947200
725	2016-06-26	21	30	20.0026	31.7966	3.754	3.38828	7.657	1466947800
726	2016-06-26	21	40	19.9697	31.7975	3.81	3.41392	7.651	1466948400
727	2016-06-26	21	50	20.0056	31.7955	3.871	3.59463	7.639	1466949000
728	2016-06-26	22	0	20.0278	31.7963	3.942	3.25275	7.594	1466949600
729	2016-06-26	22	10	19.8791	31.797	3.996	3.48107	7.566	1466950200
730	2016-06-26	22	20	19.7965	31.7994	4.066	3.46642	7.583	1466950800
731	2016-06-26	22	30	19.7237	31.7997	4.134	3.24664	7.568	1466951400
732	2016-06-26	22	40	19.7014	31.8006	4.186	3.1221	7.577	1466952000
733	2016-06-26	22	50	19.6848	31.8013	4.233	3.08791	7.558	1466952600
734	2016-06-26	23	0	19.697	31.8009	4.289	3.08913	7.568	1466953200
735	2016-06-26	23	10	19.684	31.8007	4.335	3.20147	7.578	1466953800
736	2016-06-26	23	20	19.6783	31.7993	4.38	3.30281	7.569	1466954400
737	2016-06-26	23	30	19.6695	31.8001	4.439	3.42369	7.589	1466955000
738	2016-06-26	23	40	19.662	31.8006	4.473	3.22344	7.584	1466955600
739	2016-06-27	0	0	19.6202	31.8395	4.818	3.06105	7.564	1466956800
740	2016-06-27	0	10	19.6046	31.8403	4.8	3.20757	7.547	1466957400
741	2016-06-27	0	20	19.6171	31.8383	4.8	3.22589	7.562	1466958000
742	2016-06-27	0	30	19.6451	31.8371	4.788	3.22222	7.558	1466958600
743	2016-06-27	0	40	19.6274	31.8384	4.774	3.30891	7.578	1466959200
744	2016-06-27	0	50	19.6259	31.8382	4.765	3.25397	7.566	1466959800
745	2016-06-27	1	0	19.6266	31.8391	4.757	3.19902	7.543	1466960400
746	2016-06-27	1	10	19.6184	31.8393	4.725	3.06716	7.541	1466961000
747	2016-06-27	1	20	19.5526	31.8406	4.707	3.16728	7.546	1466961600
748	2016-06-27	1	30	19.5246	31.8406	4.673	3.07814	7.54	1466962200
749	2016-06-27	1	40	19.5202	31.841	4.654	3.21978	7.545	1466962800
750	2016-06-27	1	50	19.5045	31.8413	4.62	3.82295	7.595	1466963400
751	2016-06-27	2	0	19.4981	31.841	4.595	4.09402	7.661	1466964000
752	2016-06-27	2	10	19.4915	31.8414	4.552	4.02564	7.608	1466964600
753	2016-06-27	2	20	19.5013	31.8425	4.495	3.94994	7.668	1466965200
754	2016-06-27	2	30	19.5091	31.8412	4.439	4.02686	7.679	1466965800
755	2016-06-27	2	40	19.4941	31.8416	4.4	3.99756	7.654	1466966400
756	2016-06-27	2	50	19.493	31.8418	4.361	4.13553	7.666	1466967000
757	2016-06-27	3	0	19.4907	31.8416	4.331	3.80952	7.638	1466967600
758	2016-06-27	3	10	19.4882	31.842	4.267	3.74969	7.598	1466968200
759	2016-06-27	3	20	19.4921	31.8408	4.225	3.73993	7.552	1466968800
760	2016-06-27	3	30	19.501	31.841	4.179	3.67155	7.528	1466969400
761	2016-06-27	3	40	19.5284	31.8419	4.134	3.68132	7.513	1466970000
762	2016-06-27	3	50	19.5233	31.8414	4.1	3.558	7.482	1466970600
763	2016-06-27	4	0	19.54	31.8395	4.083	3.50427	7.474	1466971200
764	2016-06-27	4	10	19.5307	31.8398	4.048	3.4188	7.459	1466971800
765	2016-06-27	4	20	19.5297	31.8391	3.969	3.36874	7.435	1466972400
766	2016-06-27	4	30	19.537	31.8397	3.964	3.27717	7.443	1466973000
767	2016-06-27	4	40	19.5563	31.8389	3.923	3.19658	7.408	1466973600
768	2016-06-27	4	50	19.5656	31.8383	3.854	2.84982	7.375	1466974200
769	2016-06-27	5	0	19.5539	31.8372	3.825	2.95116	7.368	1466974800
770	2016-06-27	5	10	19.5572	31.838	3.769	2.78266	7.385	1466975400
771	2016-06-27	5	20	19.5701	31.8375	3.742	2.55311	7.323	1466976000
772	2016-06-27	5	30	19.571	31.8381	3.69	2.41758	7.349	1466976600
773	2016-06-27	5	40	19.5688	31.8382	3.651	2.57875	7.397	1466977200
774	2016-06-27	5	50	19.5618	31.8375	3.652	2.4884	7.317	1466977800
775	2016-06-27	6	0	19.5678	31.8373	3.596	2.42857	7.19	1466978400
776	2016-06-27	6	10	19.5793	31.8372	3.606	2.53724	7.321	1466979000
777	2016-06-27	6	20	19.5826	31.8376	3.579	2.43223	7.416	1466979600
778	2016-06-27	6	30	19.5853	31.8373	3.679	2.23565	7.276	1466980200
779	2016-06-27	6	40	19.5871	31.8376	3.618	2.52259	7.408	1466980800
780	2016-06-27	6	50	19.6021	31.8374	3.651	2.6569	7.327	1466981400
781	2016-06-27	7	0	19.6017	31.8368	3.68	3.21001	7.424	1466982000
782	2016-06-27	7	10	19.6093	31.8374	3.744	2.80342	7.499	1466982600
783	2016-06-27	7	20	19.54	31.8397	3.752	2.34676	7.445	1466983200
784	2016-06-27	7	30	19.503	31.8395	3.801	2.41514	7.447	1466983800
785	2016-06-27	7	40	19.4992	31.8388	3.76	2.3431	7.396	1466984400
786	2016-06-27	7	50	19.4986	31.8387	3.807	2.30159	7.211	1466985000
787	2016-06-27	8	0	19.5136	31.8387	3.819	2.44567	7.341	1466985600
788	2016-06-27	8	10	19.5042	31.7922	3.71	2.47009	7.377	1466986200
789	2016-06-27	8	20	19.5289	31.7936	3.69	2.52747	7.409	1466986800
790	2016-06-27	8	30	19.5438	31.7949	3.685	2.61661	7.443	1466987400
791	2016-06-27	8	40	19.5616	31.7946	3.683	2.55067	7.4	1466988000
792	2016-06-27	8	50	19.5681	31.7939	3.692	2.60806	7.471	1466988600
793	2016-06-27	9	0	19.5847	31.7962	3.699	2.68742	7.496	1466989200
794	2016-06-27	9	10	19.606	31.7936	3.704	2.87668	7.512	1466989800
795	2016-06-27	9	20	19.6036	31.7934	3.715	2.88645	7.508	1466990400
796	2016-06-27	9	30	19.6125	31.7928	3.733	2.94872	7.385	1466991000
797	2016-06-27	9	40	19.5996	31.7924	3.754	2.67521	7.408	1466991600
798	2016-06-27	9	50	19.6036	31.7929	3.78	2.60562	7.503	1466992200
799	2016-06-27	10	0	19.6714	31.7919	3.808	3.1514	7.513	1466992800
800	2016-06-27	10	10	19.6163	31.7927	3.829	3.04029	7.491	1466993400
801	2016-06-27	10	20	19.5789	31.7913	3.862	3.17216	7.546	1466994000
802	2016-06-27	10	30	19.5921	31.792	3.897	3.19658	7.512	1466994600
803	2016-06-27	10	40	19.6066	31.7905	3.938	3.22955	7.512	1466995200
804	2016-06-27	10	50	19.6221	31.7907	3.964	3.20879	7.582	1466995800
805	2016-06-27	11	0	19.6688	31.791	3.997	3.27961	7.545	1466996400
806	2016-06-27	11	10	19.7128	31.7909	4.054	3.18926	7.534	1466997000
807	2016-06-27	11	20	19.7354	31.7911	4.086	3.18437	7.54	1466997600
808	2016-06-27	11	30	19.6773	31.7914	4.101	3.10745	7.465	1466998200
809	2016-06-27	11	40	19.6838	31.7904	4.161	3.18315	7.516	1466998800
810	2016-06-27	11	50	19.6331	31.7905	4.207	3.39438	7.53	1466999400
811	2016-06-27	12	0	19.6113	31.7894	4.221	2.90842	7.516	1467000000
812	2016-06-27	12	10	19.5584	31.789	4.246	3.28571	7.567	1467000600
813	2016-06-27	12	20	19.5144	31.7864	4.293	3.38217	7.608	1467001200
814	2016-06-27	12	30	19.5119	31.786	4.313	3.66178	7.676	1467001800
815	2016-06-27	12	40	19.5626	31.7856	4.347	3.62882	7.663	1467002400
816	2016-06-27	12	50	19.6337	31.7858	4.384	4.50916	7.748	1467003000
817	2016-06-27	13	0	19.6378	31.784	4.399	5.93993	7.694	1467003600
818	2016-06-27	13	10	19.7261	31.7841	4.43	4.65446	7.619	1467004200
819	2016-06-27	13	20	19.7013	31.7868	4.457	4.11111	7.674	1467004800
820	2016-06-27	13	30	19.706	31.787	4.481	3.91819	7.606	1467005400
821	2016-06-27	13	40	19.7046	31.7872	4.492	3.61661	7.594	1467006000
822	2016-06-27	13	50	19.7129	31.7865	4.515	3.50305	7.592	1467006600
823	2016-06-27	14	0	19.7093	31.7877	4.526	3.16239	7.516	1467007200
824	2016-06-27	14	10	-1	-1	-1	3.3663	7.591	1467007800
825	2016-06-27	14	20	19.5368	31.7849	4.561	3.63858	7.706	1467008400
826	2016-06-27	14	30	19.5457	31.7838	4.554	3.69719	7.746	1467009000
827	2016-06-27	14	40	19.8149	31.7854	4.555	3.64225	7.707	1467009600
828	2016-06-27	14	50	19.7716	31.7848	4.549	4.36264	7.875	1467010200
829	2016-06-27	15	0	19.6384	31.7866	4.563	3.5873	7.831	1467010800
830	2016-06-27	15	10	19.6418	31.7841	4.555	3.45665	7.764	1467011400
831	2016-06-27	15	20	19.6911	31.7867	4.542	3.49328	7.775	1467012000
832	2016-06-27	15	30	19.7586	31.7847	4.531	3.58608	7.88	1467012600
833	2016-06-27	15	40	19.7922	31.7874	4.498	3.9707	7.861	1467013200
834	2016-06-27	15	50	19.8445	31.7864	4.483	4.12821	7.964	1467013800
835	2016-06-27	16	0	19.8261	31.7857	4.462	3.40293	7.854	1467014400
836	2016-06-27	16	10	19.8299	31.7888	4.422	3.47009	7.885	1467015000
837	2016-06-27	16	20	19.8724	31.7841	4.395	3.3895	7.895	1467015600
838	2016-06-27	16	30	19.9541	31.7787	4.368	3.39194	7.777	1467016200
839	2016-06-27	16	40	19.971	31.7763	4.323	3.59341	7.718	1467016800
840	2016-06-27	16	50	19.9831	31.7764	4.295	3.61905	7.594	1467017400
841	2016-06-27	17	0	19.9772	31.7811	4.253	3.23077	7.564	1467018000
842	2016-06-27	17	10	19.9914	31.7743	4.212	3.21734	7.564	1467018600
843	2016-06-27	17	20	20.0142	31.7758	4.176	3.65812	7.523	1467019200
844	2016-06-27	17	30	19.9501	31.7781	4.124	2.84737	7.557	1467019800
845	2016-06-27	17	40	19.9975	31.7779	4.097	3.08913	7.595	1467020400
846	2016-06-27	17	50	20.0412	31.7737	4.073	3.35775	7.609	1467021000
847	2016-06-27	18	0	20.0578	31.7678	4.031	3.53724	7.653	1467021600
848	2016-06-27	18	10	20.0707	31.7653	3.994	4.12698	7.719	1467022200
849	2016-06-27	18	20	20.0556	31.7604	3.972	5.08425	7.794	1467022800
850	2016-06-27	18	30	20.0779	31.7613	3.943	4.49817	7.792	1467023400
851	2016-06-27	18	40	20.0858	31.7526	3.92	5.84371	7.87	1467024000
852	2016-06-27	18	50	20.088	31.7522	3.881	17.7415	7.958	1467024600
853	2016-06-27	19	0	20.0984	31.747	3.858	19.4154	8.01	1467025200
854	2016-06-27	19	10	20.1273	31.7422	3.845	10.7239	7.994	1467025800
855	2016-06-27	19	20	20.1397	31.7389	3.826	19.4393	8.058	1467026400
856	2016-06-27	19	30	20.1472	31.7365	3.807	19.4746	8.056	1467027000
857	2016-06-27	19	40	20.1381	31.7341	3.77	19.4838	8.08	1467027600
858	2016-06-27	19	50	20.1312	31.7346	3.765	19.5065	8.103	1467028200
859	2016-06-27	20	0	20.1256	31.7345	3.738	19.5337	8.104	1467028800
860	2016-06-27	20	10	20.1217	31.7342	3.73	19.4995	8.087	1467029400
861	2016-06-27	20	20	20.1219	31.7354	3.716	19.4784	8.042	1467030000
862	2016-06-27	20	30	20.1174	31.7347	3.706	19.4495	8.029	1467030600
863	2016-06-27	20	40	20.1211	31.7346	3.692	19.0775	7.988	1467031200
864	2016-06-27	20	50	20.0891	31.7485	3.687	5.62759	7.955	1467031800
865	2016-06-27	21	0	20.0741	31.7588	3.676	4.94994	7.823	1467032400
866	2016-06-27	21	10	20.0613	31.7664	3.677	4.56532	7.777	1467033000
867	2016-06-27	21	20	20.0553	31.7686	3.69	4.48352	7.771	1467033600
868	2016-06-27	21	30	20.0526	31.7686	3.69	4.21368	7.744	1467034200
869	2016-06-27	21	40	20.0515	31.7676	3.696	4.22955	7.728	1467034800
870	2016-06-27	21	50	20.0258	31.7711	3.717	4.17338	7.699	1467035400
871	2016-06-27	22	0	19.9575	31.7742	3.73	4.20269	7.633	1467036000
872	2016-06-27	22	10	19.9528	31.7713	3.776	4.09646	7.609	1467036600
873	2016-06-27	22	20	19.9287	31.7745	3.799	3.94994	7.611	1467037200
874	2016-06-27	22	30	19.9498	31.7737	3.832	3.82051	7.658	1467037800
875	2016-06-27	22	40	19.9556	31.7735	3.859	3.779	7.599	1467038400
876	2016-06-27	22	50	19.9648	31.7739	3.904	3.83639	7.594	1467039000
877	2016-06-27	23	0	19.9775	31.7754	3.956	3.74725	7.528	1467039600
878	2016-06-27	23	10	19.982	31.7748	4.015	3.97558	7.549	1467040200
879	2016-06-27	23	20	19.9885	31.7733	4.059	3.84982	7.468	1467040800
880	2016-06-27	23	30	19.985	31.7721	4.096	3.9475	7.502	1467041400
881	2016-06-27	23	40	19.9839	31.7715	4.167	3.72161	7.591	1467042000
882	2016-06-27	23	50	19.9825	31.773	4.214	-1	-1	1467042600
883	2016-06-28	0	0	19.7058	31.77	4.259	4.49451	7.684	1467043200
884	2016-06-28	0	10	19.6389	31.7701	4.301	4.34921	7.728	1467043800
885	2016-06-28	0	20	19.561	31.7714	4.357	4.37485	7.724	1467044400
886	2016-06-28	0	30	19.3686	31.7783	4.39	4.14774	7.759	1467045000
887	2016-06-28	0	40	19.2514	31.7813	4.435	4.35531	7.768	1467045600
888	2016-06-28	0	50	19.154	31.7847	4.479	4.15263	7.74	1467046200
889	2016-06-28	1	0	19.144	31.7845	4.508	4.2381	7.763	1467046800
890	2016-06-28	1	10	19.0984	31.7865	4.545	4.21245	7.75	1467047400
891	2016-06-28	1	20	19.0374	31.7874	4.56	4.22222	7.765	1467048000
892	2016-06-28	1	30	19.0116	31.7877	4.572	4.31136	7.783	1467048600
893	2016-06-28	1	40	18.9784	31.788	4.613	4.16484	7.772	1467049200
894	2016-06-28	1	50	18.9555	31.7889	4.627	4.20147	7.764	1467049800
895	2016-06-28	2	0	18.9304	31.7893	4.642	4.11722	7.752	1467050400
896	2016-06-28	2	10	18.9277	31.7894	4.671	4.13431	7.757	1467051000
897	2016-06-28	2	20	18.9452	31.7901	4.68	3.97558	7.731	1467051600
898	2016-06-28	2	30	18.864	31.7904	4.712	3.91575	7.702	1467052200
899	2016-06-28	2	40	18.7102	31.796	4.714	4.42369	7.818	1467052800
900	2016-06-28	2	50	18.6599	31.7971	4.721	4.52747	7.827	1467053400
901	2016-06-28	3	0	18.6391	31.7984	4.746	4.44567	7.833	1467054000
902	2016-06-28	3	10	18.6337	31.798	4.749	4.15751	7.793	1467054600
903	2016-06-28	3	20	18.6426	31.7983	4.763	4.26496	7.817	1467055200
904	2016-06-28	3	30	18.6937	31.7944	4.759	4.16606	7.76	1467055800
905	2016-06-28	3	40	18.7197	31.7954	4.75	4.18926	7.703	1467056400
906	2016-06-28	3	50	18.7401	31.7943	4.747	4.05495	7.672	1467057000
907	2016-06-28	4	0	18.77	31.7931	4.728	4.04884	7.644	1467057600
908	2016-06-28	4	10	18.7779	31.792	4.711	4.0928	7.641	1467058200
909	2016-06-28	4	20	18.7784	31.7919	4.7	3.92796	7.681	1467058800
910	2016-06-28	4	30	18.7358	31.7942	4.654	3.87057	7.694	1467059400
911	2016-06-28	4	40	18.7426	31.792	4.636	3.67643	7.71	1467060000
912	2016-06-28	4	50	18.7889	31.7997	4.602	3.65446	7.661	1467060600
913	2016-06-28	5	0	18.8289	31.7898	4.562	3.62271	7.623	1467061200
914	2016-06-28	5	10	18.8434	31.7873	4.53	3.44322	7.566	1467061800
915	2016-06-28	5	20	18.8346	31.7891	4.489	3.14164	7.507	1467062400
916	2016-06-28	5	30	18.7863	31.7933	4.445	3.64103	7.67	1467063000
917	2016-06-28	5	40	18.7955	31.7919	4.416	3.85226	7.696	1467063600
918	2016-06-28	5	50	18.8345	31.7908	4.369	3.93895	7.634	1467064200
919	2016-06-28	6	0	18.8061	31.791	4.341	3.35165	7.545	1467064800
920	2016-06-28	6	10	18.7827	31.791	4.292	3.09402	7.545	1467065400
921	2016-06-28	6	20	18.7878	31.7908	4.244	3.06105	7.582	1467066000
922	2016-06-28	6	30	18.8089	31.7915	4.221	3.2967	7.613	1467066600
923	2016-06-28	6	40	18.8036	31.7911	4.171	3.25641	7.584	1467067200
924	2016-06-28	6	50	18.8055	31.7898	4.13	2.99389	7.523	1467067800
925	2016-06-28	7	0	18.8201	31.7928	4.12	2.99512	7.564	1467068400
926	2016-06-28	7	10	18.8317	31.7894	4.081	2.89866	7.559	1467069000
927	2016-06-28	7	20	18.8488	31.788	4.035	3.15995	7.6	1467069600
928	2016-06-28	7	30	18.8171	31.7888	3.986	3.20757	7.591	1467070200
929	2016-06-28	7	40	18.9325	31.7811	3.942	3.34554	7.608	1467070800
930	2016-06-28	7	50	18.878	31.7851	3.965	3.1978	7.6	1467071400
931	2016-06-28	8	0	18.8728	31.7875	3.932	3.3663	7.64	1467072000
932	2016-06-28	8	10	18.9477	31.7924	3.882	3.48718	7.658	1467072600
933	2016-06-28	8	20	18.9963	31.78	3.883	3.8547	7.613	1467073200
934	2016-06-28	8	30	19.0061	31.775	3.824	3.73382	7.57	1467073800
935	2016-06-28	8	40	18.95	31.7869	3.795	3.62637	7.562	1467074400
936	2016-06-28	8	50	18.9857	31.7916	3.819	3.74481	7.539	1467075000
937	2016-06-28	9	0	18.9883	31.7859	3.771	3.75946	7.497	1467075600
938	2016-06-28	9	10	18.9486	31.7912	3.775	3.91941	7.602	1467076200
939	2016-06-28	9	20	18.9282	31.7865	3.767	3.85348	7.673	1467076800
940	2016-06-28	9	30	18.9458	31.7855	3.763	3.96825	7.732	1467077400
941	2016-06-28	9	40	18.9463	31.7841	3.748	3.75092	7.644	1467078000
942	2016-06-28	9	50	18.9685	31.7876	3.742	3.80708	7.635	1467078600
943	2016-06-28	10	0	18.7347	31.7881	3.762	3.45177	7.636	1467079200
944	2016-06-28	10	10	18.7347	31.7881	3.759	3.52747	7.527	1467079800
945	2016-06-28	10	20	18.8423	31.7903	3.775	3.59951	7.437	1467080400
946	2016-06-28	10	30	18.7692	31.7895	3.798	3.37485	7.381	1467081000
947	2016-06-28	10	40	18.7677	31.7858	3.827	3.28083	7.66	1467081600
948	2016-06-28	10	50	18.8592	31.7858	3.834	3.70452	7.696	1467082200
949	2016-06-28	11	0	18.8865	31.7861	3.849	4.20147	7.679	1467082800
950	2016-06-28	11	10	18.8955	31.7961	3.887	3.49817	7.696	1467083400
951	2016-06-28	11	20	19.1374	31.7769	3.925	3.77411	7.807	1467084000
952	2016-06-28	11	30	19.2084	31.7788	3.959	3.94261	7.876	1467084600
953	2016-06-28	11	40	19.3875	31.7771	3.982	4.01587	7.848	1467085200
954	2016-06-28	11	50	19.3797	31.7756	4.033	3.98901	7.805	1467085800
955	2016-06-28	12	0	19.5451	31.7829	4.045	3.98291	7.848	1467086400
956	2016-06-28	12	10	19.6251	31.7745	4.095	4.2674	7.821	1467087000
957	2016-06-28	12	20	19.6898	31.7717	4.153	4.55922	7.777	1467087600
958	2016-06-28	12	30	19.8072	31.7647	4.161	4.90232	7.874	1467088200
959	2016-06-28	12	40	19.8328	31.7642	4.177	4.79365	7.922	1467088800
960	2016-06-28	12	50	19.8546	31.7602	4.191	4.94139	7.884	1467089400
961	2016-06-28	13	0	19.8296	31.7598	4.213	4.79487	7.855	1467090000
962	2016-06-28	13	10	19.8158	31.7631	4.301	4.75336	7.804	1467090600
963	2016-06-28	13	20	19.8258	31.7646	4.324	4.3663	7.811	1467091200
964	2016-06-28	13	30	19.8937	31.7656	4.366	4.23932	7.947	1467091800
965	2016-06-28	13	40	19.9503	31.7634	4.362	4.53968	7.995	1467092400
966	2016-06-28	13	50	20.0516	31.7598	4.395	4.49573	7.952	1467093000
967	2016-06-28	14	0	20.2543	31.7556	4.39	5.19536	7.867	1467093600
968	2016-06-28	14	10	20.1092	31.7625	4.4	4.28694	7.907	1467094200
969	2016-06-28	14	20	19.998	31.7639	4.426	4.33211	8.053	1467094800
970	2016-06-28	14	30	20.0271	31.7626	4.463	4.43956	7.996	1467095400
971	2016-06-28	14	40	19.7669	31.761	4.454	4.88767	7.859	1467096000
972	2016-06-28	14	50	19.81	31.7519	4.456	4.92308	7.847	1467096600
973	2016-06-28	15	0	19.9357	31.7609	4.455	4.67399	7.833	1467097200
974	2016-06-28	15	10	20.0292	31.7604	4.459	4.44322	7.89	1467097800
975	2016-06-28	15	20	20.0697	31.7575	4.486	4.40904	8.036	1467098400
976	2016-06-28	15	30	20.0496	31.758	4.469	4.20879	8.122	1467099000
977	2016-06-28	15	40	20.1252	31.7556	4.453	4.40781	8.191	1467099600
978	2016-06-28	15	50	20.1856	31.7521	4.458	5.24786	8.007	1467100200
979	2016-06-28	16	0	20.1624	31.7507	4.396	5.67643	7.861	1467100800
980	2016-06-28	16	10	20.1696	31.7514	4.42	4.38828	7.934	1467101400
981	2016-06-28	16	20	20.1095	31.7528	4.363	4.66545	7.932	1467102000
982	2016-06-28	16	30	20.0998	31.7524	4.334	5.39927	7.929	1467102600
983	2016-06-28	16	40	20.0504	31.7567	4.412	5.67643	7.916	1467103200
984	2016-06-28	16	50	19.9705	31.7595	4.395	5.89988	7.9	1467103800
985	2016-06-28	17	0	19.992	31.7597	4.295	5.49206	7.776	1467104400
986	2016-06-28	17	10	19.9413	31.76	4.304	5.25641	7.802	1467105000
987	2016-06-28	17	20	20.0486	31.7559	4.24	5.13187	7.769	1467105600
988	2016-06-28	17	30	20.1768	31.7448	4.257	14.4188	7.913	1467106200
989	2016-06-28	17	40	20.1762	31.7452	4.246	6.10842	7.821	1467106800
990	2016-06-28	17	50	20.2134	31.7428	4.241	5.33211	7.877	1467107400
991	2016-06-28	18	0	20.2545	31.7387	4.136	5.41392	7.941	1467108000
992	2016-06-28	18	10	20.2568	31.7198	4.161	19.4833	8.068	1467108600
993	2016-06-28	18	20	20.185	31.7093	4.141	15.0944	8.034	1467109200
994	2016-06-28	18	30	20.1298	31.7094	4.146	19.4882	8.176	1467109800
995	2016-06-28	18	40	20.1668	31.7141	4.097	19.4773	8.179	1467110400
996	2016-06-28	18	50	20.1744	31.7124	4.077	19.4299	8.076	1467111000
997	2016-06-28	19	0	20.1614	31.7108	4.005	19.4405	8.08	1467111600
998	2016-06-28	19	10	19.9134	31.7274	3.975	9.74505	8.077	1467112200
999	2016-06-28	19	20	19.8831	31.7283	4.062	12.7567	8.104	1467112800
1000	2016-06-28	19	30	19.8793	31.7282	4.013	19.4226	8.084	1467113400
1001	2016-06-28	19	40	19.8771	31.7294	4.02	19.4365	8.117	1467114000
1002	2016-06-28	19	50	19.644	31.7362	4.13	19.4405	8.13	1467114600
1003	2016-06-28	20	0	19.5459	31.74	4.02	19.4269	8.163	1467115200
1004	2016-06-28	20	10	19.5141	31.7417	3.901	19.4476	8.17	1467115800
1005	2016-06-28	20	20	19.5063	31.742	3.793	15.0734	8.085	1467116400
1006	2016-06-28	20	30	19.2822	31.7498	3.778	7.28803	8.083	1467117000
1007	2016-06-28	20	40	19.1047	31.761	3.726	14.7619	8.159	1467117600
1008	2016-06-28	20	50	19.0683	31.7626	3.769	15.7601	8.149	1467118200
1009	2016-06-28	21	0	19.0438	31.7631	3.748	19.4338	8.162	1467118800
1010	2016-06-28	21	10	18.9154	31.7692	3.661	19.4206	8.173	1467119400
1011	2016-06-28	21	20	18.928	31.7692	3.564	10.7724	8.136	1467120000
1012	2016-06-28	21	30	19.0445	31.7642	3.68	7.03626	8.093	1467120600
1013	2016-06-28	21	40	19.1302	31.7597	3.646	8.70794	8.073	1467121200
1014	2016-06-28	21	50	19.1251	31.7622	3.607	7.25702	7.988	1467121800
1015	2016-06-28	22	0	19.2058	31.7568	3.625	5.61416	7.951	1467122400
1016	2016-06-28	22	10	19.1162	31.7609	3.643	5.442	7.979	1467123000
1017	2016-06-28	22	20	19.3149	31.7538	3.6	5.73016	7.932	1467123600
1018	2016-06-28	22	30	19.3159	31.7598	3.663	5.26984	7.869	1467124200
1019	2016-06-28	22	40	19.2303	31.7655	3.675	5.37118	7.865	1467124800
1020	2016-06-28	22	50	19.3322	31.7664	3.668	5.38217	7.918	1467125400
1021	2016-06-28	23	0	19.4704	31.7616	3.65	4.85104	7.865	1467126000
1022	2016-06-28	23	10	19.3875	31.7663	3.719	5.18926	7.832	1467126600
1023	2016-06-28	23	20	19.4135	31.7617	3.701	4.92308	7.81	1467127200
1024	2016-06-28	23	30	19.5114	31.7566	3.715	4.77411	7.759	1467127800
1025	2016-06-28	23	40	19.4015	31.7617	3.813	4.53602	7.669	1467128400
1026	2016-06-29	0	0	19.1062	31.7708	3.867	4.81441	7.85	1467129600
1027	2016-06-29	0	10	18.7957	31.7811	3.955	5.32479	7.952	1467130200
1028	2016-06-29	0	20	18.6368	31.7859	4.012	5.27595	7.988	1467130800
1029	2016-06-29	0	30	18.5972	31.7882	4.043	5.20757	7.986	1467131400
1030	2016-06-29	0	40	18.5416	31.7886	4.062	5.15018	7.981	1467132000
1031	2016-06-29	0	50	18.4849	31.7903	4.078	5.04762	7.96	1467132600
1032	2016-06-29	1	0	18.4276	31.7929	4.139	4.97558	7.968	1467133200
1033	2016-06-29	1	10	18.3469	31.7963	4.204	4.99389	7.918	1467133800
1034	2016-06-29	1	20	18.238	31.7979	4.278	4.50549	7.933	1467134400
1035	2016-06-29	1	30	18.0425	31.8051	4.3	4.61661	7.976	1467135000
1036	2016-06-29	1	40	17.982	31.8071	4.32	4.75702	7.995	1467135600
1037	2016-06-29	1	50	17.9473	31.8069	4.373	4.67399	7.997	1467136200
1038	2016-06-29	2	0	17.8644	31.8101	4.423	4.9011	8.013	1467136800
1039	2016-06-29	2	10	17.8138	31.8113	4.463	4.90476	8.013	1467137400
1040	2016-06-29	2	20	17.7562	31.8121	4.484	4.77289	8.039	1467138000
1041	2016-06-29	2	30	17.7115	31.8138	4.51	4.95482	8.044	1467138600
1042	2016-06-29	2	40	17.6479	31.8159	4.496	4.89866	8.035	1467139200
1043	2016-06-29	2	50	17.5743	31.8184	4.499	4.83394	8.047	1467139800
1044	2016-06-29	3	0	17.5397	31.8192	4.556	4.96215	8.067	1467140400
1045	2016-06-29	3	10	17.5553	31.8182	4.594	4.77656	8.042	1467141000
1046	2016-06-29	3	20	17.4537	31.8224	4.625	4.86447	8.073	1467141600
1047	2016-06-29	3	30	17.4211	31.8219	4.613	4.96825	8.062	1467142200
1048	2016-06-29	3	40	17.3816	31.8241	4.617	4.93773	8.05	1467142800
1049	2016-06-29	3	50	17.3491	31.8244	4.633	4.96581	8.06	1467143400
1050	2016-06-29	4	0	17.3423	31.8227	4.651	4.82173	8.07	1467144000
1051	2016-06-29	4	10	17.3902	31.8206	4.685	4.88767	7.981	1467144600
1052	2016-06-29	4	20	17.4166	31.822	4.674	5.00611	7.986	1467145200
1053	2016-06-29	4	30	17.4237	31.8219	4.649	4.41636	7.95	1467145800
1054	2016-06-29	4	40	17.5433	31.816	4.637	4.53236	7.978	1467146400
1055	2016-06-29	4	50	17.5735	31.815	4.642	4.25275	7.935	1467147000
1056	2016-06-29	5	0	17.4467	31.8204	4.638	4.12332	7.918	1467147600
1057	2016-06-29	5	10	17.4833	31.8163	4.629	4.07937	7.968	1467148200
1058	2016-06-29	5	20	17.524	31.8164	4.574	4.21856	7.944	1467148800
1059	2016-06-29	5	30	17.5439	31.8144	4.539	4.20757	7.883	1467149400
1060	2016-06-29	5	40	17.5967	31.8127	4.518	4.49939	7.97	1467150000
1061	2016-06-29	5	50	17.6001	31.8114	4.502	4.38828	7.929	1467150600
1062	2016-06-29	6	0	17.5571	31.8133	4.468	4.45665	7.94	1467151200
1063	2016-06-29	6	10	17.519	31.8146	4.427	4.50061	8.001	1467151800
1064	2016-06-29	6	20	17.509	31.8146	4.399	4.40659	7.999	1467152400
1065	2016-06-29	6	30	17.5082	31.8142	4.354	4.44811	7.975	1467153000
1066	2016-06-29	6	40	17.5457	31.8138	4.322	4.55922	7.947	1467153600
1067	2016-06-29	6	50	17.6736	31.8092	4.302	4.42125	7.892	1467154200
1068	2016-06-29	7	0	17.5591	31.8142	4.255	4.10501	7.945	1467154800
1069	2016-06-29	7	10	17.5228	31.8132	4.211	4.21978	7.976	1467155400
1070	2016-06-29	7	20	17.5383	31.8137	4.149	4.34554	7.951	1467156000
1071	2016-06-29	7	30	17.5635	31.8117	4.142	4.41026	7.95	1467156600
1072	2016-06-29	7	40	17.5537	31.8122	4.117	4.44933	7.958	1467157200
1073	2016-06-29	7	50	17.5559	31.8119	4.085	4.54579	7.963	1467157800
1074	2016-06-29	8	0	17.5685	31.8114	4.033	4.55678	7.982	1467158400
1075	2016-06-29	8	10	17.6233	31.8137	3.982	4.7851	8.005	1467159000
1076	2016-06-29	8	20	17.7196	31.8383	3.945	4.74115	7.947	1467159600
1077	2016-06-29	8	30	17.7238	31.8175	3.92	4.50916	7.917	1467160200
1078	2016-06-29	8	40	17.8018	31.7994	3.89	4.56777	7.956	1467160800
1079	2016-06-29	8	50	17.7952	31.8073	3.852	4.64957	7.999	1467161400
1080	2016-06-29	9	0	17.7442	31.8149	3.852	4.2967	7.955	1467162000
1081	2016-06-29	9	10	17.7984	31.8074	3.81	4.35409	7.965	1467162600
1082	2016-06-29	9	20	17.7778	31.7974	3.765	4.47741	7.856	1467163200
1083	2016-06-29	9	30	17.9008	31.7995	3.749	4.23199	7.836	1467163800
1084	2016-06-29	9	40	18.0763	31.774	3.751	4.41148	7.806	1467164400
1085	2016-06-29	9	50	17.7932	31.816	3.702	4.08547	7.854	1467165000
1086	2016-06-29	10	0	17.8036	31.8052	3.686	4.25031	7.995	1467165600
1087	2016-06-29	10	10	17.9307	31.7837	3.692	4.09035	7.927	1467166200
1088	2016-06-29	10	20	18.1521	31.7688	3.694	4.41514	7.988	1467166800
1089	2016-06-29	10	30	17.9466	31.7968	3.654	4.11966	8.049	1467167400
1090	2016-06-29	10	40	17.8268	31.8109	3.662	4.21612	8.065	1467168000
1091	2016-06-29	10	50	17.9054	31.8019	3.69	4.37607	8.238	1467168600
1092	2016-06-29	11	0	17.945	31.8038	3.683	4.43101	8.344	1467169200
1093	2016-06-29	11	10	18.0122	31.8006	3.689	4.57387	8.384	1467169800
1094	2016-06-29	11	20	18.2848	31.7908	3.705	4.74237	8.316	1467170400
1095	2016-06-29	11	30	18.3533	31.7864	3.714	5.42613	8.143	1467171000
1096	2016-06-29	11	40	18.3413	31.7858	3.726	5.57998	8.073	1467171600
1097	2016-06-29	11	50	17.9835	31.7947	3.742	4.02076	7.958	1467172200
1098	2016-06-29	12	0	17.9385	31.7967	3.767	4.12332	7.771	1467172800
1099	2016-06-29	12	10	17.9384	31.7962	3.802	4.11966	7.746	1467173400
1100	2016-06-29	12	20	17.9206	31.7949	3.808	4.00733	7.655	1467174000
1101	2016-06-29	12	30	17.8864	31.7972	3.826	4.20147	7.755	1467174600
1102	2016-06-29	12	40	17.9266	31.7956	3.863	4.39316	7.753	1467175200
1103	2016-06-29	12	50	17.9269	31.7945	3.909	4.32112	7.646	1467175800
1104	2016-06-29	13	0	17.9425	31.7938	3.943	4.2442	7.669	1467176400
1105	2016-06-29	13	10	18.0512	31.7907	3.981	4.50672	7.702	1467177000
1106	2016-06-29	13	20	17.9763	31.7957	4.04	4.67277	7.747	1467177600
1107	2016-06-29	13	30	17.9461	31.796	4.063	3.96093	7.682	1467178200
1108	2016-06-29	13	40	17.9828	31.7928	4.138	4.11355	7.824	1467178800
1109	2016-06-29	13	50	17.9771	31.7931	4.136	4.29426	7.796	1467179400
1110	2016-06-29	14	0	18.0055	31.7916	4.157	4.60806	7.872	1467180000
1111	2016-06-29	14	10	18.212	31.7989	4.184	4.85104	7.971	1467180600
1112	2016-06-29	14	20	18.2262	31.7861	4.236	5.17705	7.983	1467181200
1113	2016-06-29	14	30	18.3341	31.7756	4.246	5.00488	7.922	1467181800
1114	2016-06-29	14	40	18.3489	31.7807	4.288	5.20757	7.896	1467182400
1115	2016-06-29	14	50	18.3387	31.7808	4.297	5.45299	7.913	1467183000
1116	2016-06-29	15	0	18.3372	31.782	4.334	5.2906	8.004	1467183600
1117	2016-06-29	15	10	18.3485	31.7809	4.354	5.13919	8.143	1467184200
1118	2016-06-29	15	20	18.507	31.7768	4.363	5.38217	8.16	1467184800
1119	2016-06-29	15	30	18.7639	31.78	4.399	5.8486	8.094	1467185400
1120	2016-06-29	15	40	18.8809	31.7585	4.406	5.94017	8.13	1467186000
1121	2016-06-29	15	50	18.6853	31.7798	4.421	5.65201	8.104	1467186600
1122	2016-06-29	16	0	18.7094	31.7704	4.442	5.41026	8.305	1467187200
1123	2016-06-29	16	10	18.7339	31.7748	4.462	5.16728	8.283	1467187800
1124	2016-06-29	16	20	18.5219	31.7738	4.479	5.21978	8.071	1467188400
1125	2016-06-29	16	30	18.789	31.7764	4.466	5.49328	7.9	1467189000
1126	2016-06-29	16	40	18.7003	31.7737	4.473	5.48718	8.173	1467189600
1127	2016-06-29	16	50	18.9911	31.7657	4.495	5.32357	8.253	1467190200
1128	2016-06-29	17	0	18.949	31.7706	4.488	5.6337	8.242	1467190800
1129	2016-06-29	17	10	18.9738	31.7712	4.502	5.25763	8.52	1467191400
1130	2016-06-29	17	20	19.0016	31.7664	4.483	5.5409	8.605	1467192000
1131	2016-06-29	17	30	19.3136	31.7487	4.463	5.17827	8.588	1467192600
1132	2016-06-29	17	40	19.0975	31.7544	4.452	4.98413	8.502	1467193200
1133	2016-06-29	17	50	19.2326	31.7608	4.432	5.58364	8.383	1467193800
1134	2016-06-29	18	0	19.2094	31.768	4.427	5.85348	8.146	1467194400
1135	2016-06-29	18	10	19.2204	31.7663	4.416	5.53846	8.416	1467195000
1136	2016-06-29	18	20	19.3709	31.7462	4.355	18.0965	8.126	1467195600
1137	2016-06-29	18	30	19.2723	31.7527	4.353	11.7016	7.924	1467196200
1138	2016-06-29	18	40	19.2197	31.7532	4.328	14.4223	7.933	1467196800
1139	2016-06-29	18	50	19.1253	31.7557	4.306	10.4136	7.954	1467197400
1140	2016-06-29	19	0	19.1466	31.7548	4.286	19.0797	7.941	1467198000
1141	2016-06-29	19	10	19.1566	31.7546	4.253	19.4274	7.943	1467198600
1142	2016-06-29	19	20	19.1409	31.7567	4.229	19.4078	7.902	1467199200
1143	2016-06-29	19	30	19.1373	31.7545	4.194	16.748	7.871	1467199800
1144	2016-06-29	19	40	19.138	31.7538	4.165	19.4137	7.853	1467200400
1145	2016-06-29	19	50	19.1659	31.753	4.138	19.452	7.838	1467201000
1146	2016-06-29	20	0	19.1678	31.7529	4.114	19.4453	7.886	1467201600
1147	2016-06-29	20	10	19.1741	31.7518	4.079	15.7474	7.794	1467202200
1148	2016-06-29	20	20	19.1989	31.7494	4.039	19.4504	7.826	1467202800
1149	2016-06-29	20	30	19.2034	31.7496	4.009	19.4526	7.82	1467203400
1150	2016-06-29	20	40	19.1942	31.7489	3.977	19.4314	7.823	1467204000
1151	2016-06-29	20	50	19.1779	31.7473	3.942	19.4458	7.822	1467204600
1152	2016-06-29	21	0	19.1013	31.7445	3.891	19.474	7.952	1467205200
1153	2016-06-29	21	10	19.1298	31.7418	3.884	19.4767	8.017	1467205800
1154	2016-06-29	21	20	19.1465	31.7414	3.85	19.5078	8.061	1467206400
1155	2016-06-29	21	30	19.217	31.739	3.841	19.4713	8.029	1467207000
1156	2016-06-29	21	40	19.1824	31.7406	3.803	19.5382	8.104	1467207600
1157	2016-06-29	21	50	19.157	31.7414	3.775	19.5344	8.128	1467208200
1158	2016-06-29	22	0	19.0818	31.7441	3.767	19.5393	8.183	1467208800
1159	2016-06-29	22	10	18.9704	31.7507	3.736	19.5673	8.193	1467209400
1160	2016-06-29	22	20	18.9373	31.753	3.736	19.5519	8.183	1467210000
1161	2016-06-29	22	30	18.9247	31.755	3.722	19.574	8.147	1467210600
1162	2016-06-29	22	40	18.9599	31.7532	3.701	19.5553	8.126	1467211200
1163	2016-06-29	22	50	18.9745	31.7529	3.695	19.5505	8.136	1467211800
1164	2016-06-29	23	0	18.9972	31.753	3.693	19.5366	8.095	1467212400
1165	2016-06-29	23	10	18.9835	31.7518	3.701	19.5302	8.13	1467213000
1166	2016-06-29	23	20	18.9879	31.7543	3.697	19.4653	8.038	1467213600
1167	2016-06-29	23	30	18.9818	31.7545	3.711	19.5254	7.967	1467214200
1168	2016-06-29	23	40	18.985	31.7524	3.694	13.4049	8.03	1467214800
1169	2016-06-30	0	0	19.0179	31.7556	3.759	18.744	7.971	1467216000
1170	2016-06-30	0	10	18.8999	31.7607	3.749	8.73455	7.93	1467216600
1171	2016-06-30	0	20	18.8859	31.7598	3.706	5.92552	7.87	1467217200
1172	2016-06-30	0	30	18.9259	31.7602	3.785	5.5177	7.798	1467217800
1173	2016-06-30	0	40	18.9444	31.7647	3.87	5.85714	7.794	1467218400
1174	2016-06-30	0	50	18.934	31.7599	3.873	5.93162	7.775	1467219000
1175	2016-06-30	1	0	18.8579	31.7638	3.908	15.0703	7.832	1467219600
1176	2016-06-30	1	10	18.6406	31.7668	3.942	6.62491	7.826	1467220200
1177	2016-06-30	1	20	17.7737	31.7899	3.956	5.80098	7.908	1467220800
1178	2016-06-30	1	30	17.4754	31.796	4.001	5.84737	8.134	1467221400
1179	2016-06-30	1	40	17.4284	31.7966	4.047	5.79976	8.109	1467222000
1180	2016-06-30	1	50	17.325	31.7972	4.08	6.15116	8.113	1467222600
1181	2016-06-30	2	0	17.2186	31.8005	4.107	14.7922	8.121	1467223200
1182	2016-06-30	2	10	17.1411	31.8034	4.15	5.78755	8.093	1467223800
1183	2016-06-30	2	20	17.0455	31.806	4.155	6.19243	8.122	1467224400
1184	2016-06-30	2	30	16.9377	31.8091	4.185	5.79853	8.145	1467225000
1185	2016-06-30	2	40	16.8843	31.8095	4.239	6.95067	8.175	1467225600
1186	2016-06-30	2	50	16.7853	31.8105	4.28	5.91331	8.191	1467226200
1187	2016-06-30	3	0	16.7331	31.8119	4.327	5.91331	8.216	1467226800
1188	2016-06-30	3	10	16.634	31.8142	4.365	8.06496	8.215	1467227400
1189	2016-06-30	3	20	16.6058	31.8135	4.395	5.85714	8.24	1467228000
1190	2016-06-30	3	30	16.5387	31.8154	4.441	5.08791	8.287	1467228600
1191	2016-06-30	3	40	16.539	31.8157	4.463	3.98657	8.286	1467229200
1192	2016-06-30	3	50	16.5948	31.8132	4.466	4.01954	8.195	1467229800
1193	2016-06-30	4	0	16.5952	31.8144	4.458	3.39072	8.098	1467230400
1194	2016-06-30	4	10	16.686	31.8127	4.463	3.442	8.134	1467231000
1195	2016-06-30	4	20	16.6297	31.8126	4.473	3.42369	8.148	1467231600
1196	2016-06-30	4	30	16.6375	31.8125	4.5	3.62271	8.242	1467232200
1197	2016-06-30	4	40	16.6829	31.8112	4.52	3.72772	8.178	1467232800
1198	2016-06-30	4	50	16.7274	31.8486	4.53	3.63736	8.204	1467233400
1199	2016-06-30	5	0	16.8194	31.8484	4.595	3.63858	8.15	1467234000
1200	2016-06-30	5	10	16.8203	31.8483	4.562	3.16117	8.001	1467234600
1201	2016-06-30	5	20	16.7874	31.8484	4.577	2.98168	7.984	1467235200
1202	2016-06-30	5	30	16.6638	31.8512	4.619	2.81685	8.051	1467235800
1203	2016-06-30	5	40	16.5382	31.852	4.573	3.34676	8.215	1467236400
1204	2016-06-30	5	50	16.5343	31.8515	4.571	3.51526	8.226	1467237000
1205	2016-06-30	6	0	16.5803	31.8493	4.569	3.56166	8.213	1467237600
1206	2016-06-30	6	10	16.6078	31.8488	4.582	3.32357	8.163	1467238200
1207	2016-06-30	6	20	16.6599	31.847	4.545	3.33211	8.169	1467238800
1208	2016-06-30	6	30	16.8644	31.8304	4.526	3.32601	8.174	1467239400
1209	2016-06-30	6	40	16.7145	31.8489	4.505	3.49695	8.135	1467240000
1210	2016-06-30	6	50	16.7164	31.8477	4.492	3.18681	8.155	1467240600
1211	2016-06-30	7	0	16.74	31.8473	4.463	3.1746	8.134	1467241200
1212	2016-06-30	7	10	16.7528	31.847	4.437	3.16239	8.141	1467241800
1213	2016-06-30	7	20	16.8098	31.8448	4.431	3.13309	8.128	1467242400
1214	2016-06-30	7	30	17.0101	31.8363	4.38	3.02686	8.078	1467243000
1215	2016-06-30	7	40	17.3286	31.8345	4.322	3.21123	7.953	1467243600
1216	2016-06-30	7	50	17.679	31.8212	4.31	3.15995	7.9	1467244200
1217	2016-06-30	8	0	17.8683	31.8187	4.256	3.33455	7.896	1467244800
1218	2016-06-30	8	10	17.9076	31.8197	4.215	3.04518	7.793	1467245400
1219	2016-06-30	8	20	18.1611	31.8043	4.169	3.47619	7.743	1467246000
1220	2016-06-30	8	30	18.3723	31.7995	4.12	3.16117	7.763	1467246600
1221	2016-06-30	8	40	18.2314	31.8021	4.099	3.1917	7.756	1467247200
1222	2016-06-30	8	50	18.0263	31.8473	4.077	2.85226	7.886	1467247800
1223	2016-06-30	9	0	18.2327	31.8156	4.041	3.37118	7.892	1467248400
1224	2016-06-30	9	10	18.4824	31.7957	4.007	3.72405	7.897	1467249000
1225	2016-06-30	9	20	17.8516	31.8425	3.961	3.14164	7.801	1467249600
1226	2016-06-30	9	30	18.0988	31.8054	3.917	2.79487	7.926	1467250200
1227	2016-06-30	9	40	18.2004	31.8237	3.868	3.11233	7.971	1467250800
1228	2016-06-30	9	50	18.4805	31.796	3.85	3.43834	7.865	1467251400
1229	2016-06-30	10	0	18.4413	31.7985	3.835	3.27106	7.84	1467252000
1230	2016-06-30	10	10	18.3351	31.7968	3.806	3.12088	7.67	1467252600
1231	2016-06-30	10	20	17.7279	31.8149	3.773	3.2149	7.965	1467253200
1232	2016-06-30	10	30	17.5157	31.8208	3.745	3.15873	8.002	1467253800
1233	2016-06-30	10	40	17.4219	31.822	3.739	3.33578	8.094	1467254400
1234	2016-06-30	10	50	17.5092	31.8196	3.706	3.23199	8.056	1467255000
1235	2016-06-30	11	0	17.72	31.8112	3.754	3.17094	7.925	1467255600
1236	2016-06-30	11	10	17.5957	31.8222	3.782	3.28327	7.998	1467256200
1237	2016-06-30	11	20	17.7186	31.8154	3.808	3.31624	8.041	1467256800
1238	2016-06-30	14	40	-1	-1	-1	3.47863	-1	1467268800
1239	2016-09-08	0	0	19.0524	-1	-1	-1	-1	1473264000
1240	2016-09-08	0	10	19.072	-1	-1	-1	-1	1473264600
1241	2016-09-08	0	20	19.063	-1	-1	-1	-1	1473265200
1242	2016-09-08	0	30	19.1024	-1	-1	-1	-1	1473265800
1243	2016-09-08	0	40	19.0256	-1	-1	-1	-1	1473266400
1244	2016-09-08	0	50	19.0568	-1	-1	-1	-1	1473267000
1245	2016-09-08	1	0	19.0927	-1	-1	-1	-1	1473267600
1246	2016-09-08	1	10	19.0585	-1	-1	-1	-1	1473268200
1247	2016-09-08	1	20	19.1215	-1	-1	-1	-1	1473268800
1248	2016-09-08	1	30	19.0785	-1	-1	-1	-1	1473269400
1249	2016-09-08	1	40	19.1974	-1	-1	-1	-1	1473270000
1250	2016-09-08	1	50	19.2879	-1	-1	-1	-1	1473270600
1251	2016-09-08	2	0	19.2516	-1	-1	-1	-1	1473271200
1252	2016-09-08	2	10	19.3078	-1	-1	-1	-1	1473271800
1253	2016-09-08	2	20	19.2178	-1	-1	-1	-1	1473272400
1254	2016-09-08	2	30	19.2604	-1	-1	-1	-1	1473273000
1255	2016-09-08	2	40	19.1575	-1	-1	-1	-1	1473273600
1256	2016-09-08	2	50	19.21	-1	-1	-1	-1	1473274200
1257	2016-09-08	3	0	19.1873	-1	-1	-1	-1	1473274800
1258	2016-09-08	3	10	19.314	-1	-1	-1	-1	1473275400
1259	2016-09-08	3	20	19.2483	-1	-1	-1	-1	1473276000
1260	2016-09-08	3	30	19.2278	-1	-1	-1	-1	1473276600
1261	2016-09-08	3	40	19.2941	-1	-1	-1	-1	1473277200
1262	2016-09-08	3	50	19.32	-1	-1	-1	-1	1473277800
1263	2016-09-08	4	0	19.2954	-1	-1	-1	-1	1473278400
1264	2016-09-08	4	10	19.2792	-1	-1	-1	-1	1473279000
1265	2016-09-08	4	20	19.243	-1	-1	-1	-1	1473279600
1266	2016-09-08	4	30	19.265	-1	-1	-1	-1	1473280200
1267	2016-09-08	4	40	19.3142	-1	-1	-1	-1	1473280800
1268	2016-09-08	4	50	19.3384	-1	-1	-1	-1	1473281400
1269	2016-09-08	5	0	19.3469	-1	-1	-1	-1	1473282000
1270	2016-09-08	5	10	19.3291	-1	-1	-1	-1	1473282600
1271	2016-09-08	5	20	19.3162	-1	-1	-1	-1	1473283200
1272	2016-09-08	5	30	19.3673	-1	-1	-1	-1	1473283800
1273	2016-09-08	5	40	19.3693	-1	-1	-1	-1	1473284400
1274	2016-09-08	5	50	19.3576	-1	-1	-1	-1	1473285000
1275	2016-09-08	6	0	19.3503	-1	-1	-1	-1	1473285600
1276	2016-09-08	6	10	19.326	-1	-1	-1	-1	1473286200
1277	2016-09-08	6	20	19.3237	-1	-1	-1	-1	1473286800
1278	2016-09-08	6	30	19.3291	-1	-1	-1	-1	1473287400
1279	2016-09-08	6	40	19.3103	-1	-1	-1	-1	1473288000
1280	2016-09-08	6	50	19.3135	-1	-1	-1	-1	1473288600
1281	2016-09-08	7	0	19.3191	-1	-1	-1	-1	1473289200
1282	2016-09-08	7	10	19.3363	-1	-1	-1	-1	1473289800
1283	2016-09-08	7	20	19.3293	-1	-1	-1	-1	1473290400
1284	2016-09-08	7	30	19.3056	-1	-1	-1	-1	1473291000
1285	2016-09-08	7	40	19.32	-1	-1	-1	-1	1473291600
1286	2016-09-08	7	50	19.257	-1	-1	-1	-1	1473292200
1287	2016-09-08	8	0	19.1573	-1	-1	-1	-1	1473292800
1288	2016-09-08	8	10	19.1515	-1	-1	-1	-1	1473293400
1289	2016-09-08	8	20	19.1613	-1	-1	-1	-1	1473294000
1290	2016-09-08	8	30	19.1725	-1	-1	-1	-1	1473294600
1291	2016-09-08	8	40	19.1543	-1	-1	-1	-1	1473295200
1292	2016-09-08	8	50	19.1654	-1	-1	-1	-1	1473295800
1293	2016-09-08	9	0	19.1818	-1	-1	-1	-1	1473296400
1294	2016-09-08	9	10	19.185	-1	-1	-1	-1	1473297000
1295	2016-09-08	9	20	19.19	-1	-1	-1	-1	1473297600
1296	2016-09-08	9	30	19.1805	-1	-1	-1	-1	1473298200
1297	2016-09-08	9	40	19.1625	-1	-1	-1	-1	1473298800
1298	2016-09-08	9	50	19.1673	-1	-1	-1	-1	1473299400
1299	2016-09-08	10	0	19.1906	-1	-1	-1	-1	1473300000
1300	2016-09-08	10	10	19.2042	-1	-1	-1	-1	1473300600
1301	2016-09-08	10	20	19.2353	-1	-1	-1	-1	1473301200
1302	2016-09-08	10	30	19.2262	-1	-1	-1	-1	1473301800
1303	2016-09-08	10	40	19.239	-1	-1	-1	-1	1473302400
1304	2016-09-08	10	50	19.2979	-1	-1	-1	-1	1473303000
1305	2016-09-08	11	0	19.3146	-1	-1	-1	-1	1473303600
1306	2016-09-08	11	10	19.4307	-1	-1	-1	-1	1473304200
1307	2016-09-08	11	20	19.4046	-1	-1	-1	-1	1473304800
1308	2016-09-08	11	30	19.426	-1	-1	-1	-1	1473305400
1309	2016-09-08	11	40	19.4253	-1	-1	-1	-1	1473306000
1310	2016-09-08	11	50	19.4682	-1	-1	-1	-1	1473306600
1311	2016-09-08	12	0	19.4887	-1	-1	-1	-1	1473307200
1312	2016-09-08	12	10	19.5067	-1	-1	-1	-1	1473307800
1313	2016-09-08	12	20	19.5722	-1	-1	-1	-1	1473308400
1314	2016-09-08	12	30	19.5705	-1	-1	-1	-1	1473309000
1315	2016-09-08	12	40	19.5928	-1	-1	-1	-1	1473309600
1316	2016-09-08	12	50	19.6142	-1	-1	-1	-1	1473310200
1317	2016-09-08	13	0	19.6348	-1	-1	-1	-1	1473310800
1318	2016-09-08	13	10	19.6005	-1	-1	-1	-1	1473311400
1319	2016-09-08	13	20	19.6094	-1	-1	-1	-1	1473312000
1320	2016-09-08	13	30	19.6221	-1	-1	-1	-1	1473312600
1321	2016-09-08	13	40	19.6495	-1	-1	-1	-1	1473313200
1322	2016-09-08	13	50	19.6782	-1	-1	-1	-1	1473313800
1323	2016-09-08	14	0	19.8351	-1	-1	-1	-1	1473314400
1324	2016-09-08	14	10	19.7809	-1	-1	-1	-1	1473315000
1325	2016-09-08	14	20	19.7734	-1	-1	-1	-1	1473315600
1326	2016-09-08	14	30	19.7958	-1	-1	-1	-1	1473316200
1327	2016-09-08	14	40	19.8699	-1	-1	-1	-1	1473316800
1328	2016-09-08	14	50	19.885	-1	-1	-1	-1	1473317400
1329	2016-09-08	15	0	19.8745	-1	-1	-1	-1	1473318000
1330	2016-09-08	15	10	19.8995	-1	-1	-1	-1	1473318600
1331	2016-09-08	15	20	19.9891	-1	-1	-1	-1	1473319200
1332	2016-09-08	15	30	19.9596	-1	-1	-1	-1	1473319800
1333	2016-09-08	15	40	19.9553	-1	-1	-1	-1	1473320400
1334	2016-09-08	15	50	20.0123	-1	-1	-1	-1	1473321000
1335	2016-09-08	16	0	19.9985	-1	-1	-1	-1	1473321600
1336	2016-09-08	16	10	19.9273	-1	-1	-1	-1	1473322200
1337	2016-09-08	16	20	19.8557	-1	-1	-1	-1	1473322800
1338	2016-09-08	16	30	19.8347	-1	-1	-1	-1	1473323400
1339	2016-09-08	16	40	19.7615	-1	-1	-1	-1	1473324000
1340	2016-09-08	16	50	19.778	-1	-1	-1	-1	1473324600
1341	2016-09-08	17	0	19.7194	-1	-1	-1	-1	1473325200
1342	2016-09-08	17	10	19.6653	-1	-1	-1	-1	1473325800
1343	2016-09-08	17	20	19.6349	-1	-1	-1	-1	1473326400
1344	2016-09-08	17	30	19.622	-1	-1	-1	-1	1473327000
1345	2016-09-08	17	40	19.6157	-1	-1	-1	-1	1473327600
1346	2016-09-08	17	50	19.6177	-1	-1	-1	-1	1473328200
1347	2016-09-08	18	0	19.5008	-1	-1	-1	-1	1473328800
1348	2016-09-08	18	10	19.2895	-1	-1	-1	-1	1473329400
1349	2016-09-08	18	20	18.9842	-1	-1	-1	-1	1473330000
1350	2016-09-08	18	30	18.8832	-1	-1	-1	-1	1473330600
1351	2016-09-08	18	40	18.8717	-1	-1	-1	-1	1473331200
1352	2016-09-08	18	50	18.794	-1	-1	-1	-1	1473331800
1353	2016-09-08	19	0	18.7787	-1	-1	-1	-1	1473332400
1354	2016-09-08	19	10	18.7601	-1	-1	-1	-1	1473333000
1355	2016-09-08	19	20	18.7911	-1	-1	-1	-1	1473333600
1356	2016-09-08	19	30	18.7989	-1	-1	-1	-1	1473334200
1357	2016-09-08	19	40	18.8395	-1	-1	-1	-1	1473334800
1358	2016-09-08	19	50	18.8664	-1	-1	-1	-1	1473335400
1359	2016-09-08	20	0	18.9152	-1	-1	-1	-1	1473336000
1360	2016-09-08	20	10	18.9832	-1	-1	-1	-1	1473336600
1361	2016-09-08	20	20	18.9875	-1	-1	-1	-1	1473337200
1362	2016-09-08	20	30	18.9702	-1	-1	-1	-1	1473337800
1363	2016-09-08	20	40	18.916	-1	-1	-1	-1	1473338400
1364	2016-09-08	20	50	18.9808	-1	-1	-1	-1	1473339000
1365	2016-09-08	21	0	19.0404	-1	-1	-1	-1	1473339600
1366	2016-09-08	21	10	19.1241	-1	-1	-1	-1	1473340200
1367	2016-09-08	21	20	19.1529	-1	-1	-1	-1	1473340800
1368	2016-09-08	21	30	19.1797	-1	-1	-1	-1	1473341400
1369	2016-09-08	21	40	19.1808	-1	-1	-1	-1	1473342000
1370	2016-09-08	21	50	19.2018	-1	-1	-1	-1	1473342600
1371	2016-09-08	22	0	19.2287	-1	-1	-1	-1	1473343200
1372	2016-09-08	22	10	19.2888	-1	-1	-1	-1	1473343800
1373	2016-09-08	22	20	19.29	-1	-1	-1	-1	1473344400
1374	2016-09-08	22	30	19.3571	-1	-1	-1	-1	1473345000
1375	2016-09-08	22	40	19.3812	-1	-1	-1	-1	1473345600
1376	2016-09-08	22	50	19.3853	-1	-1	-1	-1	1473346200
1377	2016-09-08	23	0	19.4223	-1	-1	-1	-1	1473346800
1378	2016-09-08	23	10	19.3907	-1	-1	-1	-1	1473347400
1379	2016-09-08	23	20	19.3839	-1	-1	-1	-1	1473348000
1380	2016-09-08	23	30	19.3726	-1	-1	-1	-1	1473348600
1381	2016-09-08	23	40	19.3561	-1	-1	-1	-1	1473349200
1382	2016-10-11	0	0	20.3022	-1	-1	-1	-1	1476115200
1383	2016-10-11	0	10	20.3831	-1	-1	-1	-1	1476115800
1384	2016-10-11	0	20	20.2903	-1	-1	-1	-1	1476116400
1385	2016-10-11	0	30	20.3114	-1	-1	-1	-1	1476117000
1386	2016-10-11	0	40	20.3767	-1	-1	-1	-1	1476117600
1387	2016-10-11	0	50	20.3318	-1	-1	-1	-1	1476118200
1388	2016-10-11	1	0	20.2568	-1	-1	-1	-1	1476118800
1389	2016-10-11	1	10	20.2545	-1	-1	-1	-1	1476119400
1390	2016-10-11	1	20	20.3131	-1	-1	-1	-1	1476120000
1391	2016-10-11	1	30	20.3063	-1	-1	-1	-1	1476120600
1392	2016-10-11	1	40	20.3509	-1	-1	-1	-1	1476121200
1393	2016-10-11	1	50	20.3553	-1	-1	-1	-1	1476121800
1394	2016-10-11	2	0	20.2836	-1	-1	-1	-1	1476122400
1395	2016-10-11	2	10	20.3683	-1	-1	-1	-1	1476123000
1396	2016-10-11	2	20	20.2554	-1	-1	-1	-1	1476123600
1397	2016-10-11	2	30	20.2531	-1	-1	-1	-1	1476124200
1398	2016-10-11	2	40	20.2868	-1	-1	-1	-1	1476124800
1399	2016-10-11	2	50	20.3313	-1	-1	-1	-1	1476125400
1400	2016-10-11	3	0	20.2137	-1	-1	-1	-1	1476126000
1401	2016-10-11	3	10	20.2826	-1	-1	-1	-1	1476126600
1402	2016-10-11	3	20	20.2209	-1	-1	-1	-1	1476127200
1403	2016-10-11	3	30	20.2622	-1	-1	-1	-1	1476127800
1404	2016-10-11	3	40	20.2091	-1	-1	-1	-1	1476128400
1405	2016-10-11	3	50	20.2397	-1	-1	-1	-1	1476129000
1406	2016-10-11	4	0	20.2549	-1	-1	-1	-1	1476129600
1407	2016-10-11	4	10	20.2597	-1	-1	-1	-1	1476130200
1408	2016-10-11	4	20	20.3107	-1	-1	-1	-1	1476130800
1409	2016-10-11	4	30	20.2878	-1	-1	-1	-1	1476131400
1410	2016-10-11	4	40	20.2652	-1	-1	-1	-1	1476132000
1411	2016-10-11	4	50	20.1864	-1	-1	-1	-1	1476132600
1412	2016-10-11	5	0	20.2066	-1	-1	-1	-1	1476133200
1413	2016-10-11	5	10	20.2675	-1	-1	-1	-1	1476133800
1414	2016-10-11	5	20	20.2748	-1	-1	-1	-1	1476134400
1415	2016-10-11	5	30	20.2247	-1	-1	-1	-1	1476135000
1416	2016-10-11	5	40	20.1458	-1	-1	-1	-1	1476135600
1417	2016-10-11	5	50	20.0538	-1	-1	-1	-1	1476136200
1418	2016-10-11	6	0	20.0192	-1	-1	-1	-1	1476136800
1419	2016-10-11	6	10	19.9646	-1	-1	-1	-1	1476137400
1420	2016-10-11	6	20	19.9559	-1	-1	-1	-1	1476138000
1421	2016-10-11	6	30	19.9312	-1	-1	-1	-1	1476138600
1422	2016-10-11	6	40	19.9019	-1	-1	-1	-1	1476139200
1423	2016-10-11	6	50	19.8771	-1	-1	-1	-1	1476139800
1424	2016-10-11	7	0	19.8744	-1	-1	-1	-1	1476140400
1425	2016-10-11	7	10	19.8704	-1	-1	-1	-1	1476141000
1426	2016-10-11	7	20	19.8713	-1	-1	-1	-1	1476141600
1427	2016-10-11	7	30	19.8594	-1	-1	-1	-1	1476142200
1428	2016-10-11	7	40	19.8711	-1	-1	-1	-1	1476142800
1429	2016-10-11	7	50	19.8563	-1	-1	-1	-1	1476143400
1430	2016-10-11	8	0	19.8556	-1	-1	-1	-1	1476144000
1431	2016-10-11	8	10	20.0953	-1	-1	-1	-1	1476144600
1432	2016-10-11	8	20	20.1306	-1	-1	-1	-1	1476145200
1433	2016-10-11	8	30	20.1438	-1	-1	-1	-1	1476145800
1434	2016-10-11	8	40	20.1812	-1	-1	-1	-1	1476146400
1435	2016-10-11	8	50	20.1978	-1	-1	-1	-1	1476147000
1436	2016-10-11	9	0	20.2166	-1	-1	-1	-1	1476147600
1437	2016-10-11	9	10	20.1912	-1	-1	-1	-1	1476148200
1438	2016-10-11	9	20	20.3608	-1	-1	-1	-1	1476148800
1439	2016-10-11	9	30	20.2903	-1	-1	-1	-1	1476149400
1440	2016-10-11	9	40	20.2915	-1	-1	-1	-1	1476150000
1441	2016-10-11	9	50	20.3916	-1	-1	-1	-1	1476150600
1442	2016-10-11	10	0	20.3236	-1	-1	-1	-1	1476151200
1443	2016-10-11	10	10	20.333	16.4452	3.92	1.93651	11.539	1476151800
1444	2016-10-11	10	20	20.3728	16.7556	3.903	1.89866	11.503	1476152400
1445	2016-10-11	10	30	20.3718	16.5618	3.932	1.90232	11.294	1476153000
1446	2016-10-11	10	40	20.3975	15.9628	3.937	1.89133	11.52	1476153600
1447	2016-10-11	10	50	20.2581	15.9138	3.938	1.90598	11.496	1476154200
1448	2016-10-11	11	0	20.2712	15.8345	3.902	1.90842	11.453	1476154800
1449	2016-10-11	11	10	20.2673	15.2061	3.84	2.03297	11.519	1476155400
1450	2016-10-11	11	20	20.2559	15.1004	3.81	2.24664	11.508	1476156000
1451	2016-10-11	11	30	20.2299	14.8712	3.814	2.33944	11.519	1476156600
1452	2016-10-11	11	40	20.1737	14.8336	3.917	2.1978	11.497	1476157200
1453	2016-10-11	11	50	20.1849	14.78	3.853	2.12454	11.496	1476157800
1454	2016-10-11	12	0	20.1582	14.8544	3.916	2.05617	11.479	1476158400
1455	2016-10-11	12	10	20.16042	14.9225	3.911	2.17949	11.469	1476159000
1456	2016-10-11	12	20	20.0782	14.8666	3.955	2.29792	11.489	1476159600
1457	2016-10-11	12	30	20.061	11.7919	4.031	2.46764	11.816	1476160200
1458	2016-10-11	12	40	20.0815	12.7796	3.978	2.26984	11.67	1476160800
1459	2016-10-11	12	50	20.1123	13.0726	3.904	2.37485	11.387	1476161400
1460	2016-10-11	13	0	20.1362	16.4752	4.155	2.39683	11.342	1476162000
1461	2016-10-11	13	10	20.146	15.376	4.012	2.20879	11.465	1476162600
1462	2016-10-11	13	20	20.1266	24.0464	4.06	1.87546	10.762	1476163200
1463	2016-10-11	13	30	20.1432	19.7361	3.962	1.87302	10.837	1476163800
1464	2016-10-11	13	40	20.1462	29.5191	4.349	1.96459	10.79	1476164400
1465	2016-10-11	13	50	20.1149	30.0762	4.247	2.23565	10.731	1476165000
1466	2016-10-11	14	0	20.1376	30.4927	4.276	2.40293	10.532	1476165600
1467	2016-10-11	14	10	20.1921	30.743	4.296	2.24786	10.563	1476166200
1468	2016-10-11	14	20	20.2741	30.349	4.203	2.13553	10.547	1476166800
1469	2016-10-11	14	30	20.2074	30.7014	4.266	1.79731	10.58	1476167400
1470	2016-10-11	14	40	20.2419	30.7509	4.474	1.96703	10.562	1476168000
1471	2016-10-11	14	50	20.1907	29.7115	4.154	1.83394	10.558	1476168600
1472	2016-10-11	15	0	20.0794	30.7205	4.349	1.9011	10.559	1476169200
1473	2016-10-11	15	10	19.7675	30.7387	4.319	1.99145	10.592	1476169800
1474	2016-10-11	15	20	19.8467	30.7305	4.355	1.91331	10.594	1476170400
1475	2016-10-11	15	30	19.8194	30.7389	4.392	1.72405	10.595	1476171000
1476	2016-10-11	15	40	19.7433	30.7329	4.623	1.71429	10.599	1476171600
1477	2016-10-11	15	50	19.6751	30.7254	4.459	1.79487	10.613	1476172200
1478	2016-10-11	16	0	19.6012	30.7064	4.288	1.99512	10.605	1476172800
1479	2016-10-11	16	10	19.5167	30.7297	4.568	1.94383	10.619	1476173400
1480	2016-10-11	16	20	19.5267	30.7179	4.394	1.88767	10.607	1476174000
1481	2016-10-11	16	30	19.6063	30.7219	4.626	1.87546	10.606	1476174600
1482	2016-10-11	16	40	19.5444	30.7199	4.397	1.96825	10.607	1476175200
1483	2016-10-11	16	50	19.5079	30.7217	4.587	2.03419	10.593	1476175800
1484	2016-10-11	17	0	19.4518	30.722	4.538	2.1221	10.572	1476176400
1485	2016-10-11	17	10	19.4302	30.7221	4.567	2.15018	10.573	1476177000
1486	2016-10-11	17	20	19.4241	30.7222	4.574	2.12332	10.567	1476177600
1487	2016-10-11	17	30	19.4319	30.7266	4.72	2.20513	10.547	1476178200
1488	2016-10-11	17	40	19.4443	30.7217	4.487	2.20024	10.552	1476178800
1489	2016-10-11	17	50	19.4642	30.7183	4.507	2.17827	10.532	1476179400
1490	2016-10-11	18	0	19.4872	30.7216	4.563	2.18803	10.53	1476180000
1491	2016-10-11	18	10	19.5014	30.7184	4.449	2.14042	10.527	1476180600
1492	2016-10-11	18	20	19.5023	30.7373	4.616	2.10867	10.501	1476181200
1493	2016-10-11	18	30	19.4854	30.7185	4.53	2.13675	10.498	1476181800
1494	2016-10-11	18	40	19.4683	30.7119	4.585	2.0525	10.46	1476182400
1495	2016-10-11	18	50	19.4532	30.7153	4.327	2.13919	10.458	1476183000
1496	2016-10-11	19	0	19.3632	30.7214	4.657	2.14164	10.434	1476183600
1497	2016-10-11	19	10	19.3102	30.725	4.474	2.09158	10.42	1476184200
1498	2016-10-11	19	20	19.3366	30.717	4.339	2.05983	10.392	1476184800
1499	2016-10-11	19	30	19.3574	30.7166	4.482	2.01709	10.373	1476185400
1500	2016-10-11	19	40	19.3431	30.7172	4.442	2.01221	10.35	1476186000
1501	2016-10-11	19	50	19.3291	30.7175	4.451	2.03663	10.338	1476186600
1502	2016-10-11	20	0	19.3463	30.7159	4.426	2.09035	10.309	1476187200
1503	2016-10-11	20	10	19.3587	30.7166	4.343	2.00366	10.279	1476187800
1504	2016-10-11	20	20	19.4132	30.7121	4.239	2.06471	10.259	1476188400
1505	2016-10-11	20	30	19.3996	30.6832	4.231	1.9707	10.223	1476189000
1506	2016-10-11	20	40	19.4411	30.6808	4.173	1.98779	10.195	1476189600
1507	2016-10-11	20	50	19.4458	30.541	4.126	2.00855	10.159	1476190200
1508	2016-10-11	21	0	19.4512	30.4794	4.122	1.94505	10.131	1476190800
1509	2016-10-11	21	10	19.4552	30.3864	4.116	1.94261	10.112	1476191400
1510	2016-10-11	21	20	19.4567	30.5827	4.158	1.90842	10.145	1476192000
1511	2016-10-11	21	30	19.4662	29.6414	4.073	1.91331	10.072	1476192600
1512	2016-10-11	21	40	19.468	28.8912	4.098	1.89133	10.132	1476193200
1513	2016-10-11	21	50	19.4599	27.9327	4.026	1.93407	10.077	1476193800
1514	2016-10-11	22	0	19.4688	26.2054	3.983	2.10623	10.211	1476194400
1515	2016-10-11	22	10	19.4714	28.3416	4.052	2.08547	10.193	1476195000
1516	2016-10-11	22	20	19.4718	22.2341	3.917	2.08791	10.147	1476195600
1517	2016-10-11	22	30	19.4767	21.4203	3.839	2.24054	10.355	1476196200
1518	2016-10-11	22	40	19.4756	20.416	3.86	2.10012	10.465	1476196800
1519	2016-10-11	22	50	19.468	21.3802	3.879	2.08059	10.436	1476197400
1520	2016-10-11	23	0	19.4575	23.8127	3.95	1.94017	10.494	1476198000
1521	2016-10-11	23	10	19.4686	19.0229	3.762	2.18315	10.437	1476198600
1522	2016-10-11	23	20	19.469	18.1822	3.759	2.12698	10.53	1476199200
1523	2016-10-11	23	30	19.4668	18.589	3.786	2.08547	10.442	1476199800
1524	2016-10-11	23	40	19.4468	17.6499	3.753	1.96093	10.486	1476200400
1525	2016-10-11	23	50	-1	20.2076	3.921	1.93529	10.494	1476201000
1526	2016-10-12	0	0	18.7342	19.1278	3.857	1.95238	10.549	1476201600
1527	2016-10-12	0	10	18.7157	18.2285	3.705	1.71673	10.385	1476202200
1528	2016-10-12	0	20	18.6999	18.1882	3.745	1.67766	10.38	1476202800
1529	2016-10-12	0	30	18.6964	19.0212	3.767	1.63614	10.451	1476203400
1530	2016-10-12	0	40	18.6982	19.5841	3.847	1.70208	10.416	1476204000
1531	2016-10-12	0	50	18.7005	18.8204	3.8	1.79731	10.366	1476204600
1532	2016-10-12	1	0	18.6959	21.1557	3.868	1.6862	10.369	1476205200
1533	2016-10-12	1	10	18.6823	22.0927	3.881	1.67521	10.228	1476205800
1534	2016-10-12	1	20	18.6736	21.6956	3.802	1.62637	10.241	1476206400
1535	2016-10-12	1	30	18.6753	24.9974	3.939	1.5348	10.145	1476207000
1536	2016-10-12	1	40	18.6646	25.673	3.884	1.56899	10.041	1476207600
1537	2016-10-12	1	50	18.6533	26.1948	3.878	1.53358	9.946	1476208200
1538	2016-10-12	2	0	18.6625	27.5043	3.93	1.46276	9.937	1476208800
1539	2016-10-12	2	10	18.6524	28.6011	3.959	1.44811	9.903	1476209400
1540	2016-10-12	2	20	18.6573	29.731	3.987	1.44322	9.876	1476210000
1541	2016-10-12	2	30	18.6756	30.2801	4.015	1.47009	9.846	1476210600
1542	2016-10-12	2	40	18.656	30.5874	4.056	1.4359	9.838	1476211200
1543	2016-10-12	2	50	18.6446	30.5935	4.032	1.42857	9.861	1476211800
1544	2016-10-12	3	0	18.6494	30.6758	4.089	1.41514	9.865	1476212400
1545	2016-10-12	3	10	18.6392	30.6951	4.157	1.45421	9.875	1476213000
1546	2016-10-12	3	20	18.6327	30.7012	4.129	1.43712	9.892	1476213600
1547	2016-10-12	3	30	18.6025	30.7064	4.174	1.43712	9.903	1476214200
1548	2016-10-12	3	40	18.5871	30.7077	4.142	1.43712	9.916	1476214800
1549	2016-10-12	3	50	18.5612	30.7089	4.175	1.40171	9.92	1476215400
1550	2016-10-12	4	0	18.5359	30.7077	4.185	1.442	9.928	1476216000
1551	2016-10-12	4	10	18.5171	30.7115	4.247	1.39194	9.936	1476216600
1552	2016-10-12	4	20	18.5081	30.7086	4.242	1.40049	9.952	1476217200
1553	2016-10-12	4	30	18.5156	30.7061	4.264	1.35775	9.953	1476217800
1554	2016-10-12	4	40	18.5139	30.7078	4.249	1.34188	9.956	1476218400
1555	2016-10-12	4	50	18.4834	30.7114	4.244	1.35287	9.964	1476219000
1556	2016-10-12	5	0	18.4926	30.7091	4.328	1.35287	9.965	1476219600
1557	2016-10-12	5	10	18.5089	30.7058	4.274	1.37363	9.967	1476220200
1558	2016-10-12	5	20	18.5292	30.7064	4.361	1.51893	9.961	1476220800
1559	2016-10-12	5	30	18.5555	30.7077	4.312	1.55311	9.963	1476221400
1560	2016-10-12	5	40	18.5374	30.7118	4.331	1.44322	9.952	1476222000
1561	2016-10-12	5	50	18.5357	30.711	4.362	1.37851	9.946	1476222600
1562	2016-10-12	6	0	18.546	30.709	4.31	1.44567	9.95	1476223200
1563	2016-10-12	6	10	18.5642	30.7068	4.379	1.37241	9.942	1476223800
1564	2016-10-12	6	20	18.5627	30.7085	4.37	1.33944	9.935	1476224400
1565	2016-10-12	6	30	18.5844	30.7072	4.36	1.28205	9.93	1476225000
1566	2016-10-12	6	40	18.6089	30.7085	4.344	1.31136	9.908	1476225600
1567	2016-10-12	6	50	18.6002	30.7118	4.317	1.32845	9.896	1476226200
1568	2016-10-12	7	0	18.5904	30.7066	4.318	1.3199	9.883	1476226800
1569	2016-10-12	7	10	18.5825	30.7075	4.326	1.337	9.878	1476227400
1570	2016-10-12	7	20	18.5758	30.706	4.316	1.40415	9.861	1476228000
1571	2016-10-12	7	30	18.582	30.7055	4.327	1.3663	9.843	1476228600
1572	2016-10-12	7	40	18.5916	30.7063	4.273	1.44811	9.82	1476229200
1573	2016-10-12	7	50	18.6138	30.7031	4.262	1.39805	9.805	1476229800
1574	2016-10-12	8	0	18.623	30.7048	4.25	1.39316	9.78	1476230400
1575	2016-10-12	8	10	18.6453	30.702	4.213	1.38584	9.759	1476231000
1576	2016-10-12	8	20	18.6582	30.7031	4.21	1.3431	9.732	1476231600
1577	2016-10-12	8	30	18.645	30.7021	4.16	1.28816	9.713	1476232200
1578	2016-10-12	8	40	18.6513	30.7022	4.131	1.40049	9.692	1476232800
1579	2016-10-12	8	50	18.6666	30.6977	4.119	1.45299	9.673	1476233400
1580	2016-10-12	9	0	18.6922	30.6936	4.103	1.4652	9.645	1476234000
1581	2016-10-12	9	10	18.7208	30.6884	4.068	1.4591	9.621	1476234600
1582	2016-10-12	9	20	18.7415	30.6645	4.026	1.48474	9.587	1476235200
1583	2016-10-12	9	30	18.7744	30.6393	4.009	1.45788	9.571	1476235800
1584	2016-10-12	9	40	18.7928	30.2979	3.953	1.50794	9.537	1476236400
1585	2016-10-12	9	50	18.822	29.8285	3.951	1.46642	9.547	1476237000
1586	2016-10-12	10	0	18.8271	29.3603	3.936	1.40904	9.565	1476237600
1587	2016-10-12	10	10	18.8463	28.8973	3.92	1.43834	9.575	1476238200
1588	2016-10-12	10	20	18.8571	27.6147	3.89	1.48474	9.587	1476238800
1589	2016-10-12	10	30	18.8788	27.1707	3.884	1.39927	9.646	1476239400
1590	2016-10-12	10	40	18.8985	25.7571	3.864	1.46886	9.715	1476240000
1591	2016-10-12	10	50	18.9097	23.166	3.799	1.4127	9.778	1476240600
1592	2016-10-12	11	0	18.9281	22.3076	3.777	1.46276	9.814	1476241200
1593	2016-10-12	11	10	18.9413	19.8784	3.726	1.3956	9.867	1476241800
1594	2016-10-12	11	20	18.9582	19.5886	3.736	1.47497	9.932	1476242400
1595	2016-10-12	11	30	18.9866	18.6946	3.701	1.47619	9.971	1476243000
1596	2016-10-12	11	40	19.0146	18.6677	3.703	1.42979	9.995	1476243600
1597	2016-10-12	11	50	19.064	18.1545	3.703	1.48352	9.971	1476244200
1598	2016-10-12	12	0	19.1219	17.3419	3.687	1.66545	10.002	1476244800
1599	2016-10-12	12	10	19.1779	16.8371	3.632	1.81319	9.984	1476245400
1600	2016-10-12	12	20	19.2142	16.7255	3.625	1.93651	9.981	1476246000
1601	2016-10-12	12	30	19.2358	16.8159	3.651	1.80708	9.973	1476246600
1602	2016-10-12	12	40	19.2315	16.8176	3.637	1.67521	9.957	1476247200
1603	2016-10-12	12	50	19.2445	17.145	3.676	1.6801	9.933	1476247800
1604	2016-10-12	13	0	19.2673	17.1081	3.65	1.73993	9.946	1476248400
1605	2016-10-12	13	10	19.2987	17.5309	3.702	1.91941	9.935	1476249000
1606	2016-10-12	13	20	19.3105	17.7456	3.72	2.13065	9.907	1476249600
1607	2016-10-12	13	30	19.324	17.9296	3.704	2.04151	9.91	1476250200
1608	2016-10-12	13	40	19.3298	18.4787	3.724	2.03053	9.87	1476250800
1609	2016-10-12	13	50	19.3351	18.929	3.745	2.11966	9.844	1476251400
1610	2016-10-12	14	0	19.343	19.7559	3.794	2.04884	9.816	1476252000
1611	2016-10-12	14	10	19.3127	22.5314	3.794	1.76923	9.573	1476252600
1612	2016-10-12	14	20	19.2093	26.1296	3.826	1.95116	9.464	1476253200
1613	2016-10-12	14	30	19.1386	28.2917	3.873	2.18193	9.412	1476253800
1614	2016-10-12	14	40	19.0275	29.5071	3.899	1.95116	9.367	1476254400
1615	2016-10-12	14	50	19.0286	30.2535	3.944	1.97314	9.352	1476255000
1616	2016-10-12	15	0	19.0116	30.5694	3.98	2.02198	9.367	1476255600
1617	2016-10-12	15	10	18.9945	30.6758	4.011	2.03907	9.397	1476256200
1618	2016-10-12	15	20	19.0007	30.6921	4.041	2.13919	9.408	1476256800
1619	2016-10-12	15	30	19.0037	30.701	4.079	2.23443	9.429	1476257400
1620	2016-10-12	15	40	19.0157	30.7038	4.133	2.32723	9.447	1476258000
1621	2016-10-12	15	50	19.0337	30.704	4.133	2.42247	9.479	1476258600
1622	2016-10-12	16	0	19.0542	30.7074	4.192	2.32479	9.487	1476259200
1623	2016-10-12	16	10	19.0953	30.7086	4.231	2.20757	9.501	1476259800
1624	2016-10-12	16	20	19.11	30.7098	4.238	2.3895	9.514	1476260400
1625	2016-10-12	16	30	19.1018	30.7102	4.303	2.21734	9.539	1476261000
1626	2016-10-12	16	40	19.108	30.7114	4.308	2.27839	9.544	1476261600
1627	2016-10-12	16	50	19.1137	30.7131	4.32	2.19292	9.559	1476262200
1628	2016-10-12	17	0	19.1061	30.7137	4.355	2.32967	9.576	1476262800
1629	2016-10-12	17	10	19.1041	30.7145	4.383	2.35287	9.588	1476263400
1630	2016-10-12	17	20	19.1072	30.7145	4.419	2.27106	9.595	1476264000
1631	2016-10-12	17	30	19.1083	30.7151	4.405	2.2674	9.599	1476264600
1632	2016-10-12	17	40	19.1082	30.7158	4.454	2.33333	9.61	1476265200
1633	2016-10-12	17	50	19.1067	30.7164	4.462	2.23565	9.618	1476265800
1634	2016-10-12	18	0	19.108	30.7153	4.485	2.36874	9.627	1476266400
1635	2016-10-12	18	10	19.1044	30.7144	4.494	2.21368	9.63	1476267000
1636	2016-10-12	18	20	19.0995	30.715	4.507	2.28938	9.642	1476267600
1637	2016-10-12	18	30	19.0931	30.7158	4.503	2.04396	9.645	1476268200
1638	2016-10-12	18	40	19.0863	30.7162	4.523	2.08791	9.636	1476268800
1639	2016-10-12	18	50	19.0623	30.7174	4.53	2.07326	9.643	1476269400
1640	2016-10-12	19	0	19.0518	30.7164	4.535	2.00244	9.648	1476270000
1641	2016-10-12	19	10	19.0544	30.7164	4.535	2.12821	9.633	1476270600
1642	2016-10-12	19	20	19.069	30.7162	4.52	2.38339	9.631	1476271200
1643	2016-10-12	19	30	19.0626	30.7157	4.527	2.52259	9.633	1476271800
1644	2016-10-12	19	40	19.0554	30.7158	4.524	2.40781	9.629	1476272400
1645	2016-10-12	19	50	19.0556	30.7153	4.51	2.46276	9.616	1476273000
1646	2016-10-12	20	0	19.0541	30.7161	4.498	2.49328	9.608	1476273600
1647	2016-10-12	20	10	19.0479	30.7158	4.502	2.40171	9.595	1476274200
1648	2016-10-12	20	20	19.0464	30.7154	4.48	2.30769	9.58	1476274800
1649	2016-10-12	20	30	19.0462	30.7143	4.469	2.20879	9.568	1476275400
1650	2016-10-12	20	40	19.0453	30.7142	4.44	2.32845	9.551	1476276000
1651	2016-10-12	20	50	19.0417	30.713	4.417	2.29182	9.531	1476276600
1652	2016-10-12	21	0	19.0337	30.7125	4.381	2.25885	9.517	1476277200
1653	2016-10-12	21	10	19.0307	30.7113	4.365	2.0989	9.499	1476277800
1654	2016-10-12	21	20	19.0149	30.7108	4.315	2.10256	9.467	1476278400
1655	2016-10-12	21	30	19.0087	30.7086	4.267	2.10501	9.428	1476279000
1656	2016-10-12	21	40	18.9977	30.7082	4.26	2.09646	9.42	1476279600
1657	2016-10-12	21	50	19.0016	30.7073	4.227	2.03663	9.397	1476280200
1658	2016-10-12	22	0	19.0006	30.7073	4.186	2.36508	9.375	1476280800
1659	2016-10-12	22	10	18.9978	30.7057	4.142	2.32234	9.349	1476281400
1660	2016-10-12	22	20	18.991	30.7081	4.116	2.25885	9.319	1476282000
1661	2016-10-12	22	30	18.9728	30.7055	4.084	2.29915	9.299	1476282600
1662	2016-10-12	22	40	18.9692	30.7042	4.065	2.1746	9.281	1476283200
1663	2016-10-12	22	50	18.9629	30.7026	4.034	2.38217	9.259	1476283800
1664	2016-10-12	23	0	18.9597	30.7007	4.005	2.30647	9.231	1476284400
1665	2016-10-12	23	10	18.9571	30.694	3.955	2.18926	9.205	1476285000
1666	2016-10-12	23	20	18.9562	30.6894	3.94	2.13797	9.193	1476285600
1667	2016-10-12	23	30	18.9463	30.6821	3.926	2.1917	9.168	1476286200
1668	2016-10-12	23	40	18.9434	30.6425	3.894	2.01587	9.161	1476286800
1669	2016-10-13	0	0	18.9349	30.1705	3.836	2.1514	9.143	1476288000
1670	2016-10-13	0	10	18.9319	29.168	3.801	2.33944	9.173	1476288600
1671	2016-10-13	0	20	18.9284	28.8589	3.792	2.24786	9.173	1476289200
1672	2016-10-13	0	30	18.9342	28.2647	3.774	2.18681	9.176	1476289800
1673	2016-10-13	0	40	18.9355	27.6746	3.759	2.06349	9.216	1476290400
1674	2016-10-13	0	50	18.9329	27.2393	3.738	2.01587	9.226	1476291000
1675	2016-10-13	1	0	18.935	26.908	3.731	2.04518	9.234	1476291600
1676	2016-10-13	1	10	18.9313	25.9067	3.708	2.06105	9.225	1476292200
1677	2016-10-13	1	20	18.9351	25.1119	3.702	1.9011	9.294	1476292800
1678	2016-10-13	1	30	18.8695	25.7627	3.708	2.03785	9.252	1476293400
1679	2016-10-13	1	40	18.855	26.2672	3.723	2.09035	9.236	1476294000
1680	2016-10-13	1	50	18.8521	26.592	3.712	2.00366	9.258	1476294600
1681	2016-10-13	2	0	18.8628	27.1204	3.742	2.02808	9.215	1476295200
1682	2016-10-13	2	10	18.867	27.8254	3.742	1.93407	9.172	1476295800
1683	2016-10-13	2	20	18.87	28.313	3.755	2.00611	9.152	1476296400
1684	2016-10-13	2	30	18.8854	28.8853	3.764	1.91575	9.122	1476297000
1685	2016-10-13	2	40	18.8781	29.7684	3.796	2.02808	9.094	1476297600
1686	2016-10-13	2	50	18.8852	30.0621	3.818	2.02564	9.083	1476298200
1687	2016-10-13	3	0	18.8803	30.4361	3.838	1.87302	9.065	1476298800
1688	2016-10-13	3	10	18.8935	30.6201	3.861	2.14774	9.071	1476299400
1689	2016-10-13	3	20	18.9037	30.6703	3.887	2.29792	9.088	1476300000
1690	2016-10-13	3	30	18.8929	30.6887	3.913	1.95726	9.099	1476300600
1691	2016-10-13	3	40	18.8698	30.6947	3.926	1.96581	9.11	1476301200
1692	2016-10-13	3	50	18.8541	30.7018	3.966	2.00977	9.129	1476301800
1693	2016-10-13	4	0	18.8498	30.7032	3.986	2.05495	9.143	1476302400
1694	2016-10-13	4	10	18.8262	30.7047	3.994	2.10745	9.156	1476303000
1695	2016-10-13	4	20	18.8251	30.7067	4.026	2.20269	9.167	1476303600
1696	2016-10-13	4	30	18.8365	30.7073	4.044	2.02808	9.18	1476304200
1697	2016-10-13	4	40	18.8462	30.7088	4.079	1.9768	9.194	1476304800
1698	2016-10-13	4	50	18.8409	30.7089	4.121	2.03907	9.216	1476305400
1699	2016-10-13	5	0	18.8375	30.708	4.134	2.08425	9.228	1476306000
1700	2016-10-13	5	10	18.8417	30.7088	4.155	1.96337	9.242	1476306600
1701	2016-10-13	5	20	18.8635	30.7099	4.182	1.91697	9.254	1476307200
1702	2016-10-13	5	30	18.8703	30.7108	4.226	1.79609	9.263	1476307800
1703	2016-10-13	5	40	18.8255	30.719	4.235	1.53358	9.279	1476308400
1704	2016-10-13	5	50	18.7672	30.7127	4.272	2.00855	9.305	1476309000
1705	2016-10-13	6	0	18.7634	30.7122	4.286	1.90476	9.321	1476309600
1706	2016-10-13	6	10	18.8108	30.7174	4.306	2.0293	9.327	1476310200
1707	2016-10-13	6	20	18.8523	30.7146	4.321	1.90842	9.325	1476310800
1708	2016-10-13	6	30	18.8737	30.7157	4.35	2.03907	9.334	1476311400
1709	2016-10-13	6	40	18.8943	30.719	4.352	2.04274	9.339	1476312000
1710	2016-10-13	6	50	18.8043	30.7195	4.384	1.56166	9.347	1476312600
1711	2016-10-13	7	0	18.761	30.7193	4.392	1.48718	9.354	1476313200
1712	2016-10-13	7	10	18.726	30.7193	4.407	1.50061	9.371	1476313800
1713	2016-10-13	7	20	18.7101	30.7185	4.407	1.49206	9.369	1476314400
1714	2016-10-13	7	30	18.7032	30.7181	4.41	1.56899	9.37	1476315000
1715	2016-10-13	7	40	18.7224	30.7197	4.411	1.64591	9.37	1476315600
1716	2016-10-13	7	50	18.7054	30.7199	4.399	1.47741	9.362	1476316200
1717	2016-10-13	8	0	18.7035	30.7187	4.387	1.53968	9.352	1476316800
1718	2016-10-13	8	10	18.7086	30.7194	4.413	1.47619	9.344	1476317400
1719	2016-10-13	8	20	18.7065	30.718	4.38	1.66545	9.334	1476318000
1720	2016-10-13	8	30	18.7044	30.7173	4.345	1.46886	9.321	1476318600
1721	2016-10-13	8	40	18.6998	30.7169	4.355	1.54579	9.31	1476319200
1722	2016-10-13	8	50	18.6828	30.7176	4.325	1.663	9.296	1476319800
1723	2016-10-13	9	0	18.6685	30.7149	4.301	1.57631	9.28	1476320400
1724	2016-10-13	9	10	18.6739	30.7149	4.279	1.61783	9.267	1476321000
1725	2016-10-13	9	20	18.6863	30.7142	4.242	1.52259	9.234	1476321600
1726	2016-10-13	9	30	18.6936	30.7139	4.237	1.76068	9.225	1476322200
1727	2016-10-13	9	40	18.6964	30.7118	4.199	1.57753	9.192	1476322800
1728	2016-10-13	9	50	18.7082	30.7108	4.168	1.79853	9.177	1476323400
1729	2016-10-13	10	0	18.7063	30.7099	4.138	1.71917	9.149	1476324000
1730	2016-10-13	10	10	18.7049	30.7087	4.114	1.63736	9.108	1476324600
1731	2016-10-13	10	20	18.7181	30.7072	4.091	1.8779	9.091	1476325200
1732	2016-10-13	10	30	18.7217	30.7064	4.063	1.84127	9.067	1476325800
1733	2016-10-13	10	40	18.7358	30.7006	3.993	2.37375	9.041	1476326400
1734	2016-10-13	10	50	18.7628	30.7037	3.994	2.07326	9.019	1476327000
1735	2016-10-13	11	0	18.7871	30.7042	3.947	1.96581	8.994	1476327600
1736	2016-10-13	11	10	18.7913	30.7035	3.932	2.24176	8.966	1476328200
1737	2016-10-13	11	20	18.7909	30.7074	3.925	2.09646	8.952	1476328800
1738	2016-10-13	11	30	18.7777	30.7019	3.883	1.94017	8.932	1476329400
1739	2016-10-13	11	40	18.7809	30.6866	3.844	2.11477	8.902	1476330000
1740	2016-10-13	11	50	18.7586	30.6848	3.821	1.90232	8.882	1476330600
1741	2016-10-13	12	0	18.7555	30.6765	3.806	2.10379	8.867	1476331200
1742	2016-10-13	12	10	18.7617	30.6426	3.777	2.04518	8.849	1476331800
1743	2016-10-13	12	20	18.782	30.5914	3.754	1.97436	8.838	1476332400
1744	2016-10-13	12	30	18.8051	30.4939	3.741	1.95971	8.824	1476333000
1745	2016-10-13	12	40	18.8313	30.0765	3.704	1.97802	8.825	1476333600
1746	2016-10-13	12	50	18.8333	29.5373	3.684	2.01587	8.83	1476334200
1747	2016-10-13	13	0	18.8281	28.8794	3.659	2.03541	8.851	1476334800
1748	2016-10-13	13	10	18.8336	28.5781	3.668	2.04029	8.852	1476335400
1749	2016-10-13	13	20	18.8643	28.2659	3.65	1.97558	8.881	1476336000
1750	2016-10-13	13	30	18.964	28.0342	3.65	2.05495	8.868	1476336600
1751	2016-10-13	13	40	18.9891	27.0438	3.635	1.99267	8.895	1476337200
1752	2016-10-13	13	50	19.0376	26.9494	3.643	1.85104	8.879	1476337800
1753	2016-10-13	14	0	19.0822	27.1147	3.646	1.95971	8.88	1476338400
1754	2016-10-13	14	10	19.0165	28.0768	3.672	1.98413	8.834	1476339000
1755	2016-10-13	14	20	19.0306	27.7734	3.643	1.96337	8.802	1476339600
1756	2016-10-13	14	30	19.0754	29.4282	3.705	1.90598	8.77	1476340200
1757	2016-10-13	14	40	19.0961	29.6991	3.716	1.97558	8.779	1476340800
1758	2016-10-13	14	50	19.116	30.2601	3.736	2.00244	8.736	1476341400
1759	2016-10-13	15	0	19.1359	30.5843	3.753	1.95116	8.739	1476342000
1760	2016-10-13	15	10	19.1866	30.6824	3.809	2.03053	8.753	1476342600
1761	2016-10-13	15	20	19.2198	30.696	3.823	1.89866	8.767	1476343200
1762	2016-10-13	15	30	19.2462	30.703	3.891	1.96581	8.783	1476343800
1763	2016-10-13	15	40	19.2617	30.7049	3.927	1.99756	8.807	1476344400
1764	2016-10-13	15	50	19.2649	30.706	3.982	1.96703	8.822	1476345000
1765	2016-10-13	16	0	19.25	30.708	4.004	1.99389	8.856	1476345600
1766	2016-10-13	16	10	19.2413	30.71	4.082	1.9707	8.877	1476346200
1767	2016-10-13	16	20	19.2326	30.7116	4.087	2.01832	8.905	1476346800
1768	2016-10-13	16	30	19.2218	30.713	4.161	1.96581	8.936	1476347400
1769	2016-10-13	16	40	19.2306	30.7117	4.198	2.01587	8.959	1476348000
1770	2016-10-13	16	50	19.2401	30.7172	4.221	2.04518	8.988	1476348600
1771	2016-10-13	17	0	19.2244	30.7197	4.312	2.13309	9.004	1476349200
1772	2016-10-13	17	10	19.1924	30.7219	4.332	2.09646	9.024	1476349800
1773	2016-10-13	17	20	19.197	30.7199	4.344	1.93284	9.047	1476350400
1774	2016-10-13	17	30	19.1808	30.7255	4.402	1.97192	9.067	1476351000
1775	2016-10-13	17	40	19.1653	30.7255	4.455	1.9011	9.098	1476351600
1776	2016-10-13	17	50	19.1611	30.7243	4.473	1.97192	9.112	1476352200
1777	2016-10-13	18	0	19.1623	30.7262	4.509	2.00488	9.126	1476352800
1778	2016-10-13	18	10	19.1678	30.7267	4.53	2.12454	9.149	1476353400
1779	2016-10-13	18	20	19.1577	30.7276	4.573	2.0232	9.158	1476354000
1780	2016-10-13	18	30	19.1318	30.7287	4.581	1.97802	9.179	1476354600
1781	2016-10-13	18	40	19.1362	30.7276	4.606	2.07448	9.186	1476355200
1782	2016-10-13	18	50	19.1368	30.7293	4.637	2.00488	9.206	1476355800
1783	2016-10-13	19	0	19.1262	30.7298	4.653	1.98901	9.211	1476356400
1784	2016-10-13	19	10	19.1115	30.7317	4.674	2.05128	9.217	1476357000
1785	2016-10-13	19	20	19.1029	30.7302	4.695	2.00733	9.23	1476357600
1786	2016-10-13	19	30	19.0886	30.7306	4.727	2.0232	9.238	1476358200
1787	2016-10-13	19	40	19.075	30.732	4.713	2.03053	9.246	1476358800
1788	2016-10-13	19	50	19.0584	30.731	4.745	2.18681	9.248	1476359400
1789	2016-10-13	20	0	19.053	30.731	4.743	2.01832	9.246	1476360000
1790	2016-10-13	20	10	19.0542	30.7289	4.742	1.82662	9.241	1476360600
1791	2016-10-13	20	20	19.0519	30.7305	4.736	1.69963	9.237	1476361200
1792	2016-10-13	20	30	19.0539	30.7283	4.724	1.63492	9.235	1476361800
1793	2016-10-13	20	40	19.0539	30.7288	4.73	2.03663	9.223	1476362400
1794	2016-10-13	20	50	19.0579	30.7282	4.708	1.89988	9.197	1476363000
1795	2016-10-13	21	0	19.061	30.7283	4.689	2.11722	9.192	1476363600
1796	2016-10-13	21	10	19.0603	30.7285	4.669	2.10256	9.177	1476364200
1797	2016-10-13	21	20	19.0558	30.7275	4.631	2.12576	9.151	1476364800
1798	2016-10-13	21	30	19.0528	30.726	4.603	1.91331	9.126	1476365400
1799	2016-10-13	21	40	19.053	30.7256	4.568	1.95971	9.101	1476366000
1800	2016-10-13	21	50	19.0592	30.7254	4.523	1.98168	9.069	1476366600
1801	2016-10-13	22	0	19.058	30.7244	4.493	2.06838	9.046	1476367200
1802	2016-10-13	22	10	19.0515	30.724	4.46	2.22833	9.028	1476367800
1803	2016-10-13	22	20	19.0415	30.7234	4.426	2.22833	9.007	1476368400
1804	2016-10-13	22	30	19.042	30.7223	4.379	2.12943	8.967	1476369000
1805	2016-10-13	22	40	19.0486	30.721	4.329	2.08547	8.932	1476369600
1806	2016-10-13	22	50	19.0231	30.7197	4.292	1.84371	8.906	1476370200
1807	2016-10-13	23	0	19.0179	30.7184	4.263	1.84371	8.872	1476370800
1808	2016-10-13	23	10	18.9885	30.717	4.214	2.00488	8.854	1476371400
1809	2016-10-13	23	20	18.9933	30.7156	4.175	2.08181	8.84	1476372000
1810	2016-10-13	23	30	18.9874	30.7146	4.145	1.98291	8.805	1476372600
1811	2016-10-13	23	40	18.9862	30.7134	4.109	1.89377	8.786	1476373200
1812	2016-10-14	0	0	18.9767	30.7102	4.052	2.44444	8.743	1476374400
1813	2016-10-15	15	40	19.1614	30.7124	3.634	2.15263	8.134	1476517200
1814	2016-10-15	15	50	19.1649	30.7134	3.642	2.24786	8.139	1476517800
1815	2016-10-15	16	0	19.1753	30.7133	3.661	2.28327	8.142	1476518400
1816	2016-10-15	16	10	19.1729	30.7149	3.692	2.2906	8.155	1476519000
1817	2016-10-15	16	20	19.1862	30.7151	3.716	2.29792	8.168	1476519600
1818	2016-10-15	16	30	19.1832	30.7158	3.752	2.25397	8.19	1476520200
1819	2016-10-15	16	40	19.192	30.7171	3.789	2.3199	8.209	1476520800
1820	2016-10-15	16	50	19.1905	30.718	3.839	2.39805	8.224	1476521400
1821	2016-10-15	17	0	19.1905	30.7196	3.886	2.38217	8.257	1476522000
1822	2016-10-15	17	10	19.1866	30.7207	3.942	2.3431	8.284	1476522600
1823	2016-10-15	17	20	19.1853	30.7225	4.002	2.3956	8.312	1476523200
1824	2016-10-15	17	30	19.1821	30.7239	4.049	2.52015	8.341	1476523800
1825	2016-10-15	17	40	19.1852	30.7256	4.109	2.50672	8.376	1476524400
1826	2016-10-15	17	50	19.1712	30.7255	4.163	2.37729	8.396	1476525000
1827	2016-10-15	18	0	19.162	30.7276	4.215	2.4188	8.434	1476525600
1828	2016-10-15	18	10	19.1664	30.7298	4.274	2.47375	8.465	1476526200
1829	2016-10-15	18	20	19.1491	30.7297	4.329	2.39194	8.498	1476526800
1830	2016-10-15	18	30	19.1483	30.7308	4.379	2.37607	8.522	1476527400
1831	2016-10-15	18	40	19.1293	30.7312	4.425	2.24908	8.555	1476528000
1832	2016-10-15	18	50	19.1312	30.7316	4.474	2.25641	8.581	1476528600
1833	2016-10-15	19	0	19.1273	30.7313	4.524	2.26129	8.604	1476529200
1834	2016-10-15	19	10	19.1255	30.7322	4.571	2.22589	8.631	1476529800
1835	2016-10-15	19	20	19.1324	30.7322	4.615	2.22955	8.648	1476530400
1836	2016-10-15	19	30	19.144	30.733	4.652	2.26129	8.665	1476531000
1837	2016-10-15	19	40	19.1306	30.7323	4.689	2.38584	8.685	1476531600
1838	2016-10-15	19	50	19.1233	30.7332	4.718	2.27106	8.697	1476532200
1839	2016-10-15	20	0	19.1176	30.7333	4.743	2.25153	8.711	1476532800
1840	2016-10-15	20	10	19.1094	30.733	4.78	2.25275	8.724	1476533400
1841	2016-10-15	20	20	19.0996	30.734	4.816	2.21001	8.747	1476534000
1842	2016-10-15	20	30	19.0936	30.7336	4.841	2.13797	8.768	1476534600
1843	2016-10-15	20	40	19.086	30.7338	4.864	2.18437	8.772	1476535200
1844	2016-10-15	20	50	19.0792	30.7343	4.887	2.10867	8.781	1476535800
1845	2016-10-15	21	0	19.0778	30.7342	4.904	2.12332	8.795	1476536400
1846	2016-10-15	21	10	19.0894	30.7346	4.924	2.06227	8.809	1476537000
1847	2016-10-15	21	20	19.0849	30.735	4.951	2.03053	8.809	1476537600
1848	2016-10-15	21	30	19.0819	30.7351	4.951	2.01954	8.818	1476538200
1849	2016-10-15	21	40	19.0864	30.7353	4.943	2.14896	8.8	1476538800
1850	2016-10-15	21	50	19.102	30.735	4.934	2.19048	8.789	1476539400
1851	2016-10-15	22	0	19.105	30.7338	4.917	2.29304	8.781	1476540000
1852	2016-10-15	22	10	19.0936	30.7372	4.904	2.19658	8.763	1476540600
1853	2016-10-15	22	20	19.0819	30.7353	4.87	1.93895	8.736	1476541200
1854	2016-10-15	22	30	19.0745	30.7346	4.838	1.95238	8.723	1476541800
1855	2016-10-15	22	40	19.0947	30.7342	4.805	2.15263	8.699	1476542400
1856	2016-10-15	22	50	19.0743	30.7328	4.766	2.61722	8.676	1476543000
1857	2016-10-15	23	0	19.0729	30.7327	4.714	2.15629	8.646	1476543600
1858	2016-10-15	23	10	19.0717	30.7323	4.661	2.0232	8.61	1476544200
1859	2016-10-15	23	20	19.0699	30.7318	4.626	2.20024	8.588	1476544800
1860	2016-10-15	23	30	19.066	30.7323	4.572	1.97924	8.556	1476545400
1861	2016-10-15	23	40	19.0648	30.7317	4.519	2.09524	8.518	1476546000
1862	2016-10-15	23	50	19.0645	30.7313	4.466	1.87302	8.495	1476546600
1863	2016-10-16	0	0	19.0632	30.7305	4.417	1.88889	8.469	1476547200
1864	2016-10-16	0	10	19.0571	30.7308	4.375	1.91697	8.438	1476547800
1865	2016-10-16	0	20	19.058	30.7308	4.337	1.90965	8.401	1476548400
1866	2016-10-16	0	30	19.0607	30.7299	4.286	1.98901	8.368	1476549000
1867	2016-10-16	0	40	19.0634	30.7296	4.225	2.12943	8.345	1476549600
1868	2016-10-16	0	50	19.0652	30.7298	4.191	2.05006	8.32	1476550200
1869	2016-10-16	1	0	19.0623	30.7287	4.155	1.99023	8.287	1476550800
1870	2016-10-16	1	10	19.0648	30.729	4.117	1.94261	8.262	1476551400
1871	2016-10-16	1	20	19.0659	30.7284	4.095	1.90842	8.248	1476552000
1872	2016-10-16	1	30	19.0637	30.7276	4.054	1.99023	8.227	1476552600
1873	2016-10-16	1	40	19.0632	30.7273	3.992	1.93162	8.199	1476553200
1874	2016-10-16	1	50	19.0584	30.7264	3.958	1.93651	8.173	1476553800
1875	2016-10-16	2	0	19.0566	30.7266	3.909	1.91819	8.137	1476554400
1876	2016-10-16	2	10	19.0546	30.7253	3.873	1.94628	8.122	1476555000
1877	2016-10-16	2	20	19.0515	30.7249	3.843	1.89499	8.11	1476555600
1878	2016-10-16	2	30	19.0509	30.7242	3.802	1.88156	8.071	1476556200
1879	2016-10-16	2	40	19.0489	30.7231	3.774	1.90476	8.054	1476556800
1880	2016-10-16	2	50	19.0477	30.7222	3.746	1.884	8.043	1476557400
1881	2016-10-16	3	0	19.04	30.7213	3.708	1.92552	8.018	1476558000
1882	2016-10-16	3	10	19.0296	30.7216	3.679	2.10012	8.001	1476558600
1883	2016-10-16	3	20	19.0301	30.7208	3.679	1.91087	7.993	1476559200
1884	2016-10-16	3	30	19.0325	30.7202	3.671	1.98168	7.992	1476559800
1885	2016-10-16	3	40	19.0295	30.7212	3.685	2.03053	7.992	1476560400
1886	2016-10-16	3	50	19.0313	30.721	3.663	2.03053	7.987	1476561000
1887	2016-10-16	4	0	19.0344	30.7212	3.673	2.08181	7.991	1476561600
1888	2016-10-16	4	10	19.0363	30.7217	3.686	2.0928	7.994	1476562200
1889	2016-10-16	4	20	19.0402	30.7219	3.71	1.98291	7.999	1476562800
1890	2016-10-16	4	30	19.0362	30.7222	3.719	2.07814	8.007	1476563400
1891	2016-10-16	4	40	19.0343	30.723	3.754	2.25763	8.025	1476564000
1892	2016-10-16	4	50	19.0337	30.724	3.77	2.15263	8.037	1476564600
1893	2016-10-16	5	0	19.0381	30.725	3.819	2.28327	8.056	1476565200
1894	2016-10-16	5	10	19.0334	30.7253	3.858	2.14774	8.083	1476565800
1895	2016-10-16	5	20	19.0285	30.726	3.92	2	8.107	1476566400
1896	2016-10-16	5	30	19.0178	30.7271	3.981	1.91575	8.137	1476567000
1897	2016-10-16	5	40	19.0232	30.7283	4.014	1.75336	8.171	1476567600
1898	2016-10-16	5	50	19.0237	30.7288	4.052	2.12698	8.184	1476568200
1899	2016-10-16	6	0	19.0374	30.7298	4.124	1.91087	8.217	1476568800
1900	2016-10-16	6	10	19.0383	30.7299	4.178	2.07937	8.254	1476569400
1901	2016-10-16	6	20	19.0312	30.731	4.229	2.20024	8.279	1476570000
1902	2016-10-16	6	30	19.0362	30.7313	4.268	2.14042	8.304	1476570600
1903	2016-10-16	6	40	19.0483	30.7318	4.32	2.17949	8.334	1476571200
1904	2016-10-16	6	50	19.0376	30.732	4.372	1.86691	8.353	1476571800
1905	2016-10-16	7	0	19.0177	30.7324	4.412	1.64835	8.379	1476572400
1906	2016-10-16	7	10	19.0242	30.7325	4.464	1.86081	8.405	1476573000
1907	2016-10-16	7	20	19.0516	30.7334	4.501	2.16606	8.428	1476573600
1908	2016-10-16	7	30	19.0606	30.7329	4.54	1.89744	8.446	1476574200
1909	2016-10-16	7	40	19.0464	30.7329	4.583	1.90598	8.473	1476574800
1910	2016-10-16	7	50	19.0383	30.733	4.633	1.76435	8.491	1476575400
1911	2016-10-16	8	0	19.0653	30.7332	4.66	1.90476	8.514	1476576000
1912	2016-10-16	8	10	19.0644	30.7333	4.704	2.20147	8.523	1476576600
1913	2016-10-16	8	20	19.0472	30.7332	4.73	2.0696	8.539	1476577200
1914	2016-10-16	8	30	19.0458	30.7337	4.768	1.96703	8.565	1476577800
1915	2016-10-16	8	40	19.0518	30.7341	4.809	1.90965	8.581	1476578400
1916	2016-10-16	8	50	19.0479	30.7341	4.838	2.00366	8.593	1476579000
1917	2016-10-16	9	0	19.0499	30.7338	4.855	1.93773	8.606	1476579600
1918	2016-10-16	9	10	19.0417	30.7347	4.874	1.95726	8.611	1476580200
1919	2016-10-16	9	20	19.0346	30.7346	4.883	1.89621	8.613	1476580800
1920	2016-10-16	9	30	19.0336	30.7345	4.892	1.86325	8.624	1476581400
1921	2016-10-16	9	40	19.0329	30.7341	4.904	1.93284	8.622	1476582000
1922	2016-10-16	9	50	18.9717	30.7342	4.906	1.9768	8.632	1476582600
1923	2016-10-16	10	0	18.967	30.7337	4.898	2.08059	8.619	1476583200
1924	2016-10-16	10	10	18.9741	30.7343	4.897	1.99389	8.616	1476583800
1925	2016-10-16	10	20	18.9856	30.7342	4.867	1.86325	8.597	1476584400
1926	2016-10-16	10	30	18.9892	30.7345	4.857	1.94628	8.587	1476585000
1927	2016-10-16	10	40	18.9894	30.7338	4.845	1.90598	8.575	1476585600
1928	2016-10-16	10	50	18.988	30.7332	4.803	1.89377	8.546	1476586200
1929	2016-10-16	11	0	18.9881	30.7325	4.752	2.18193	8.522	1476586800
1930	2016-10-16	11	10	18.9944	30.7324	4.701	1.96337	8.491	1476587400
1931	2016-10-16	11	20	19.0011	30.7332	4.658	1.87179	8.462	1476588000
1932	2016-10-16	11	30	19.0094	30.731	4.639	1.94505	8.442	1476588600
1933	2016-10-16	11	40	19.0172	30.7323	4.598	2.05006	8.406	1476589200
1934	2016-10-16	11	50	19.0294	30.7321	4.517	2.10745	8.371	1476589800
1935	2016-10-16	12	0	19.0346	30.7308	4.459	1.96825	8.341	1476590400
1936	2016-10-16	12	10	19.03	30.7327	4.415	2.0464	8.306	1476591000
1937	2016-10-16	12	20	19.0127	30.7302	4.374	1.92186	8.281	1476591600
1938	2016-10-16	12	30	19.0151	30.731	4.319	1.98657	8.251	1476592200
1939	2016-10-16	12	40	19.0389	30.7314	4.269	1.96459	8.215	1476592800
1940	2016-10-16	12	50	19.0541	30.7301	4.207	2.1746	8.174	1476593400
1941	2016-10-16	13	0	19.0584	30.7304	4.179	2.13187	8.144	1476594000
1942	2016-10-16	13	10	19.0573	30.73	4.128	1.9072	8.125	1476594600
1943	2016-10-16	13	20	19.0621	30.7293	4.078	1.89377	8.094	1476595200
1944	2016-10-16	13	30	19.064	30.7292	4.025	1.84127	8.063	1476595800
1945	2016-10-16	13	40	19.0623	30.7288	4.009	1.98535	8.042	1476596400
1946	2016-10-16	13	50	19.0636	30.7282	3.944	1.91819	8.01	1476597000
1947	2016-10-16	14	0	19.0678	30.728	3.894	1.83394	7.982	1476597600
1948	2016-10-16	14	10	19.0699	30.7274	3.861	1.86691	7.96	1476598200
1949	2016-10-16	14	20	19.0748	30.7271	3.829	1.95726	7.94	1476598800
1950	2016-10-16	14	30	19.0812	30.7272	3.783	1.9475	7.918	1476599400
1951	2016-10-16	14	40	19.0809	30.7261	3.754	1.96947	7.893	1476600000
1952	2016-10-16	14	50	19.0844	30.7262	3.719	2.14408	7.872	1476600600
1953	2016-10-16	15	0	19.0841	30.7252	3.685	2.11355	7.854	1476601200
1954	2016-10-16	15	10	19.0873	30.7251	3.65	2.03785	7.829	1476601800
1955	2016-10-16	15	20	19.0901	30.7244	3.625	2.00366	7.817	1476602400
1956	2016-10-16	15	30	19.0906	30.7247	3.617	1.93773	7.802	1476603000
1957	2016-10-16	15	40	19.0894	30.7241	3.599	1.99878	7.798	1476603600
1958	2016-10-16	15	50	19.0866	30.7241	3.591	2.06838	7.788	1476604200
1959	2016-10-16	16	0	19.079	30.7238	3.588	2.01465	7.79	1476604800
1960	2016-10-16	16	10	19.0733	30.7237	3.577	1.96703	7.783	1476605400
1961	2016-10-16	16	20	19.0711	30.7236	3.585	2.25519	7.777	1476606000
1962	2016-10-16	16	30	19.0685	30.724	3.602	2.15018	7.791	1476606600
1963	2016-10-16	16	40	19.0718	30.724	3.604	2.2442	7.798	1476607200
1964	2016-10-16	16	50	19.0712	30.7242	3.633	2.20391	7.807	1476607800
1965	2016-10-16	17	0	19.0732	30.7251	3.649	2.20879	7.821	1476608400
1966	2016-10-16	17	10	19.0704	30.725	3.662	2.24786	7.817	1476609000
1967	2016-10-16	17	20	19.0656	30.7255	3.713	2.23565	7.845	1476609600
1968	2016-10-16	17	30	19.0623	30.7264	3.734	2.29304	7.868	1476610200
1969	2016-10-16	17	40	19.0508	30.7277	3.84	2.51404	7.906	1476610800
1970	2016-10-16	17	50	19.0515	30.7278	3.869	2.73626	7.94	1476611400
1971	2016-10-16	18	0	19.0467	30.729	3.953	2.67399	7.975	1476612000
1972	2016-10-16	18	10	19.0461	30.7286	3.957	2.47985	7.987	1476612600
1973	2016-10-16	18	20	19.0534	30.73	4.052	2.35653	8.03	1476613200
1974	2016-10-16	18	30	19.0427	30.7301	4.118	2.14774	8.065	1476613800
1975	2016-10-16	18	40	19.0479	30.7307	4.186	2.12698	8.106	1476614400
1976	2016-10-16	18	50	19.0565	30.732	4.241	2.2149	8.129	1476615000
1977	2016-10-16	19	0	19.0443	30.732	4.287	2.13797	8.17	1476615600
1978	2016-10-16	19	10	19.0582	30.7307	4.321	2.20147	8.178	1476616200
1979	2016-10-16	19	20	19.0758	30.7319	4.393	2.25153	8.211	1476616800
1980	2016-10-16	19	30	19.0688	30.7326	4.462	2.25275	8.244	1476617400
1981	2016-10-16	19	40	19.0527	30.7313	4.493	2.28449	8.265	1476618000
1982	2016-10-16	19	50	19.0482	30.7319	4.518	2.18437	8.28	1476618600
1983	2016-10-16	20	0	19.0451	30.7318	4.542	2.22344	8.292	1476619200
1984	2016-10-16	20	10	19.0405	30.7319	4.582	2.22344	8.306	1476619800
1985	2016-10-16	20	20	19.0425	30.7323	4.638	2.16361	8.353	1476620400
1986	2016-10-16	20	30	19.0479	30.7323	4.702	2.18559	8.37	1476621000
1987	2016-10-16	20	40	19.0508	30.7325	4.725	2.31624	8.384	1476621600
1988	2016-10-16	20	50	19.0539	30.7324	4.737	2.28205	8.391	1476622200
1989	2016-10-16	21	0	19.0571	30.733	4.756	2.26252	8.397	1476622800
1990	2016-10-16	21	10	19.0602	30.7332	4.797	2.27106	8.421	1476623400
1991	2016-10-16	21	20	19.0584	30.7333	4.852	2.24786	8.452	1476624000
1992	2016-10-16	21	30	19.0296	30.7336	4.852	2.24908	8.453	1476624600
1993	2016-10-16	21	40	19.0211	30.7308	4.859	2.1978	8.451	1476625200
1994	2016-10-16	21	50	19.0336	30.7339	4.916	2.12088	8.479	1476625800
1995	2016-10-16	22	0	19.017	30.7338	4.925	2.19414	8.478	1476626400
1996	2016-10-16	22	10	18.9839	30.7324	4.918	2.25885	8.475	1476627000
1997	2016-10-16	22	20	18.9826	30.7329	4.895	2.221	8.458	1476627600
1998	2016-10-16	22	30	18.9867	30.7333	4.895	2.18803	8.456	1476628200
1999	2016-10-16	22	40	18.9838	30.7332	4.881	2.22344	8.454	1476628800
[truncated: 122,875 more rows]
