# Supplementary material for: A novel dissolved oxygen prediction model based on enhanced semi-naive Bayes for ocean ranches in northeast China
Source: PeerJ Comput Sci. 2021 Jun 11;7:e591. doi: 10.7717/peerj-cs.591 (PMC8205303; doi:10.7717/peerj-cs.591)
Supplement: Supplemental Information 3 — The water quality data includes a total of 19 marine ranches in the Bohai and Yellow Seas in northeastern China. [file peerj-cs-07-591-s003.zip › dataset2/beihai_20160101_20200701.csv]

ID	Date	Hour	Minute	temp	salt	deep	yls_con	rjy_con	Timestamp	note
1	2016-06-21	0	0	-1	31.7708	-1	-1	-1	1466438400
2	2016-06-21	0	10	-1	31.7797	-1	-1	-1	1466439000
3	2016-06-21	0	20	-1	31.7725	-1	-1	-1	1466439600
4	2016-06-21	0	30	-1	31.7696	-1	-1	-1	1466440200
5	2016-06-21	0	40	-1	31.7759	-1	-1	-1	1466440800
6	2016-06-21	0	50	-1	31.795	-1	-1	-1	1466441400
7	2016-06-21	1	0	-1	31.7839	-1	-1	-1	1466442000
8	2016-06-21	1	10	-1	31.7833	-1	-1	-1	1466442600
9	2016-06-21	1	20	-1	31.7883	-1	-1	-1	1466443200
10	2016-06-21	1	30	-1	31.7806	-1	-1	-1	1466443800
11	2016-06-21	1	40	-1	31.7924	-1	-1	-1	1466444400
12	2016-06-21	1	50	-1	31.793	-1	-1	-1	1466445000
13	2016-06-21	2	0	-1	31.7932	-1	-1	-1	1466445600
14	2016-06-21	2	10	-1	31.7897	-1	-1	-1	1466446200
15	2016-06-21	2	20	-1	31.7889	-1	-1	-1	1466446800
16	2016-06-21	2	30	-1	31.7884	-1	-1	-1	1466447400
17	2016-06-21	2	40	-1	31.7863	-1	-1	-1	1466448000
18	2016-06-21	2	50	-1	31.7865	-1	-1	-1	1466448600
19	2016-06-21	3	0	-1	31.7871	-1	-1	-1	1466449200
20	2016-06-21	3	10	-1	31.7963	-1	-1	-1	1466449800
21	2016-06-21	3	20	-1	31.7803	-1	-1	-1	1466450400
22	2016-06-21	3	30	-1	31.7838	-1	-1	-1	1466451000
23	2016-06-21	3	40	-1	31.8436	-1	-1	-1	1466451600
24	2016-06-21	3	50	-1	31.7969	-1	-1	-1	1466452200
25	2016-06-21	4	0	-1	31.79	-1	-1	-1	1466452800
26	2016-06-21	4	10	-1	31.7931	-1	-1	-1	1466453400
27	2016-06-21	4	20	-1	31.7895	-1	-1	-1	1466454000
28	2016-06-21	4	30	-1	31.7839	-1	-1	-1	1466454600
29	2016-06-21	4	40	-1	31.7885	-1	-1	-1	1466455200
30	2016-06-21	4	50	-1	31.7824	-1	-1	-1	1466455800
31	2016-06-21	5	0	-1	31.7942	-1	-1	-1	1466456400
32	2016-06-21	5	10	-1	31.8374	-1	-1	-1	1466457000
33	2016-06-21	5	20	-1	31.8185	-1	-1	-1	1466457600
34	2016-06-21	5	30	-1	31.8248	-1	-1	-1	1466458200
35	2016-06-21	5	40	-1	31.7905	-1	-1	-1	1466458800
36	2016-06-21	5	50	-1	31.7935	-1	-1	-1	1466459400
37	2016-06-21	6	0	-1	31.7919	-1	-1	-1	1466460000
38	2016-06-21	6	10	-1	31.7851	-1	-1	-1	1466460600
39	2016-06-21	6	20	-1	31.7975	-1	-1	-1	1466461200
40	2016-06-21	6	30	-1	31.7944	-1	-1	-1	1466461800
41	2016-06-21	6	40	-1	31.7958	-1	-1	-1	1466462400
42	2016-06-21	6	50	-1	31.7972	-1	-1	-1	1466463000
43	2016-06-21	7	0	-1	31.7953	-1	-1	-1	1466463600
44	2016-06-21	7	10	-1	31.7951	-1	-1	-1	1466464200
45	2016-06-21	7	20	-1	31.7948	-1	-1	-1	1466464800
46	2016-06-21	7	30	-1	31.7958	-1	-1	-1	1466465400
47	2016-06-21	7	40	-1	31.7981	-1	-1	-1	1466466000
48	2016-06-21	7	50	-1	31.7991	-1	-1	-1	1466466600
49	2016-06-21	8	0	-1	31.797	-1	-1	-1	1466467200
50	2016-06-21	8	10	-1	31.7991	-1	-1	-1	1466467800
51	2016-06-21	8	20	-1	31.8053	-1	-1	-1	1466468400
52	2016-06-21	8	30	-1	31.797	-1	-1	-1	1466469000
53	2016-06-21	8	40	-1	31.7941	-1	-1	-1	1466469600
54	2016-06-21	8	50	-1	31.7971	-1	-1	-1	1466470200
55	2016-06-21	9	0	-1	31.7998	-1	-1	-1	1466470800
56	2016-06-21	9	10	-1	31.7975	-1	-1	-1	1466471400
57	2016-06-21	9	20	-1	31.7967	-1	-1	-1	1466472000
58	2016-06-21	9	30	-1	31.7937	-1	-1	-1	1466472600
59	2016-06-21	9	40	-1	31.7934	-1	-1	-1	1466473200
60	2016-06-21	9	50	-1	31.7962	-1	-1	-1	1466473800
61	2016-06-21	10	0	-1	31.7945	-1	-1	-1	1466474400
62	2016-06-21	10	10	-1	31.7943	-1	-1	-1	1466475000
63	2016-06-21	10	20	-1	31.7939	-1	-1	-1	1466475600
64	2016-06-21	10	30	-1	31.7951	-1	-1	-1	1466476200
65	2016-06-21	10	40	-1	31.7947	-1	-1	-1	1466476800
66	2016-06-21	10	50	-1	31.7958	-1	-1	-1	1466477400
67	2016-06-21	11	0	-1	31.7946	-1	-1	-1	1466478000
68	2016-06-21	11	10	-1	31.7939	-1	-1	-1	1466478600
69	2016-06-21	11	20	-1	31.7938	-1	-1	-1	1466479200
70	2016-06-21	11	30	-1	31.7933	-1	-1	-1	1466479800
71	2016-06-21	11	40	-1	31.7914	-1	-1	-1	1466480400
72	2016-06-21	11	50	-1	31.7934	-1	-1	-1	1466481000
73	2016-06-21	12	0	-1	31.7921	-1	-1	-1	1466481600
74	2016-06-21	12	10	-1	31.7936	-1	-1	-1	1466482200
75	2016-06-21	12	20	-1	31.7925	-1	-1	-1	1466482800
76	2016-06-21	12	30	-1	31.7921	-1	-1	-1	1466483400
77	2016-06-21	12	40	-1	31.7947	-1	-1	-1	1466484000
78	2016-06-21	12	50	-1	31.7951	-1	-1	-1	1466484600
79	2016-06-21	13	0	-1	31.7878	-1	-1	-1	1466485200
80	2016-06-21	13	10	-1	31.7854	-1	-1	-1	1466485800
81	2016-06-21	13	20	-1	31.7841	-1	-1	-1	1466486400
82	2016-06-21	13	30	-1	31.7824	-1	-1	-1	1466487000
83	2016-06-21	13	40	-1	31.773	-1	-1	-1	1466487600
84	2016-06-21	13	50	-1	31.7752	-1	-1	-1	1466488200
85	2016-06-21	14	0	-1	31.7942	-1	-1	-1	1466488800
86	2016-06-21	14	10	-1	31.7805	-1	-1	-1	1466489400
87	2016-06-21	14	20	-1	31.7831	-1	-1	-1	1466490000
88	2016-06-21	14	30	-1	31.7913	-1	-1	-1	1466490600
89	2016-06-21	14	40	-1	31.8031	-1	-1	-1	1466491200
90	2016-06-21	14	50	-1	31.7947	-1	-1	-1	1466491800
91	2016-06-21	15	0	-1	31.7949	-1	-1	-1	1466492400
92	2016-06-21	15	10	-1	31.7948	-1	-1	-1	1466493000
93	2016-06-21	15	20	-1	31.7881	-1	-1	-1	1466493600
94	2016-06-21	15	30	-1	31.8043	-1	-1	-1	1466494200
95	2016-06-21	15	40	-1	31.7933	-1	-1	-1	1466494800
96	2016-06-21	15	50	-1	31.7984	-1	-1	-1	1466495400
97	2016-06-21	16	0	-1	31.7899	-1	-1	-1	1466496000
98	2016-06-21	16	10	-1	31.815	-1	-1	-1	1466496600
99	2016-06-21	16	20	-1	31.7951	-1	-1	-1	1466497200
100	2016-06-21	16	30	-1	31.8097	-1	-1	-1	1466497800
101	2016-06-21	16	40	-1	31.8047	-1	-1	-1	1466498400
102	2016-06-21	16	50	-1	31.7933	-1	-1	-1	1466499000
103	2016-06-21	17	0	-1	31.7923	-1	-1	-1	1466499600
104	2016-06-21	17	10	-1	31.7876	-1	-1	-1	1466500200
105	2016-06-21	17	20	-1	31.795	-1	-1	-1	1466500800
106	2016-06-21	17	30	-1	31.7953	-1	-1	-1	1466501400
107	2016-06-21	17	40	-1	31.8198	-1	-1	-1	1466502000
108	2016-06-21	17	50	-1	31.8056	-1	-1	-1	1466502600
109	2016-06-21	18	0	-1	31.851	-1	-1	-1	1466503200
110	2016-06-21	18	10	-1	31.7982	-1	-1	-1	1466503800
111	2016-06-21	18	20	-1	31.8215	-1	-1	-1	1466504400
112	2016-06-21	18	30	-1	31.8016	-1	-1	-1	1466505000
113	2016-06-21	18	40	-1	31.804	-1	-1	-1	1466505600
114	2016-06-21	18	50	-1	31.7999	-1	-1	-1	1466506200
115	2016-06-21	19	0	-1	31.7988	-1	-1	-1	1466506800
116	2016-06-21	19	10	-1	31.7976	-1	-1	-1	1466507400
117	2016-06-21	19	20	-1	31.7953	-1	-1	-1	1466508000
118	2016-06-21	19	30	-1	31.7958	-1	-1	-1	1466508600
119	2016-06-21	19	40	-1	31.7968	-1	-1	-1	1466509200
120	2016-06-21	19	50	-1	31.7941	-1	-1	-1	1466509800
121	2016-06-21	20	0	-1	31.7937	-1	-1	-1	1466510400
122	2016-06-21	20	10	-1	31.792	-1	-1	-1	1466511000
123	2016-06-21	20	20	-1	31.7963	-1	-1	-1	1466511600
124	2016-06-21	20	30	-1	31.7959	-1	-1	-1	1466512200
125	2016-06-21	20	40	-1	31.7954	-1	-1	-1	1466512800
126	2016-06-21	20	50	-1	31.7958	-1	-1	-1	1466513400
127	2016-06-21	21	0	-1	31.7897	-1	-1	-1	1466514000
128	2016-06-21	21	10	-1	31.791	-1	-1	-1	1466514600
129	2016-06-21	21	20	-1	31.7932	-1	-1	-1	1466515200
130	2016-06-21	21	30	-1	31.7953	-1	-1	-1	1466515800
131	2016-06-21	21	40	-1	31.7958	-1	-1	-1	1466516400
132	2016-06-21	21	50	-1	31.7967	-1	-1	-1	1466517000
133	2016-06-21	22	0	-1	31.7937	-1	-1	-1	1466517600
134	2016-06-21	22	10	-1	31.7944	-1	-1	-1	1466518200
135	2016-06-21	22	20	-1	31.7927	-1	-1	-1	1466518800
136	2016-06-21	22	30	-1	31.794	-1	-1	-1	1466519400
137	2016-06-21	22	40	-1	31.7933	-1	-1	-1	1466520000
138	2016-06-21	22	50	-1	31.7908	-1	-1	-1	1466520600
139	2016-06-21	23	0	-1	31.7953	-1	-1	-1	1466521200
140	2016-06-21	23	10	-1	31.7955	-1	-1	-1	1466521800
141	2016-06-21	23	20	-1	31.7965	-1	-1	-1	1466522400
142	2016-06-21	23	30	-1	31.7942	-1	-1	-1	1466523000
143	2016-06-21	23	40	-1	31.7901	-1	-1	-1	1466523600
144	2016-06-25	21	40	21.815	31.5817	9.724	4.09646	-1	1466862000
145	2016-06-25	21	50	21.8648	31.5842	9.787	4.67656	7.647	1466862600
146	2016-06-25	22	0	21.7513	31.579	9.872	4.07448	7.625	1466863200
147	2016-06-25	22	10	21.7108	31.5807	9.947	4.14896	7.631	1466863800
148	2016-06-25	22	20	21.7116	31.5801	10.045	4.27961	7.626	1466864400
149	2016-06-25	22	30	21.6857	31.5781	10.135	4.4591	7.57	1466865000
150	2016-06-25	22	40	21.6725	31.5794	10.237	4.98901	7.589	1466865600
151	2016-06-25	22	50	21.6713	31.5761	10.301	4.23565	7.541	1466866200
152	2016-06-25	23	0	21.663	31.5758	10.387	5.22723	7.599	1466866800
153	2016-06-25	23	10	21.6573	31.5752	10.479	4.27717	7.605	1466867400
154	2016-06-25	23	20	21.6419	31.5747	10.574	4.35897	7.587	1466868000
155	2016-06-25	23	30	21.5871	31.5792	10.652	4.50672	7.596	1466868600
156	2016-06-25	23	40	21.4538	31.5869	10.743	5.82418	7.573	1466869200
157	2016-06-25	23	50	21.3436	31.5896	10.828	4.63858	7.563	1466869800
158	2016-06-26	0	0	21.2849	31.5936	10.907	4.92186	7.588	1466870400
159	2016-06-26	0	10	21.2768	31.5932	10.966	5.75226	7.57	1466871000
160	2016-06-26	0	20	21.2914	31.5935	11.04	5.3812	7.542	1466871600
161	2016-06-26	0	30	21.3247	31.5982	11.098	4.94872	7.55	1466872200
162	2016-06-26	0	40	21.345	31.5922	11.151	5.16838	7.536	1466872800
163	2016-06-26	0	50	21.3319	31.5907	11.183	4.84615	7.549	1466873400
164	2016-06-26	1	0	21.2529	31.5956	11.241	5.27302	7.568	1466874000
165	2016-06-26	1	10	21.2274	31.5956	11.266	6.59035	7.578	1466874600
166	2016-06-26	1	20	21.177	31.6012	11.292	6.38803	7.612	1466875200
167	2016-06-26	1	30	21.1694	31.6018	11.319	5.99304	7.639	1466875800
168	2016-06-26	1	40	21.17	31.6021	11.318	5.616	7.639	1466876400
169	2016-06-26	1	50	21.233	31.6025	11.306	5.8652	7.631	1466877000
170	2016-06-26	2	0	21.2571	31.5966	11.311	5.4243	7.617	1466877600
171	2016-06-26	2	10	21.2217	31.6043	11.282	6.00024	7.603	1466878200
172	2016-06-26	2	20	21.254	31.5963	11.255	5.15263	7.619	1466878800
173	2016-06-26	2	30	21.2579	31.5976	11.222	6.58425	7.593	1466879400
174	2016-06-26	2	40	21.1878	31.6042	11.186	5.47521	7.624	1466880000
175	2016-06-26	2	50	21.1438	31.6098	11.143	6.3094	7.611	1466880600
176	2016-06-26	3	0	21.0999	31.6124	11.088	5.85861	7.608	1466881200
177	2016-06-26	3	10	21.0545	31.6154	11.046	6.60159	7.603	1466881800
178	2016-06-26	3	20	21.017	31.6167	10.997	7.37814	7.557	1466882400
179	2016-06-26	3	30	21.0061	31.6166	10.929	5.92027	7.554	1466883000
180	2016-06-26	3	40	20.9974	31.6192	10.858	5.45433	7.514	1466883600
181	2016-06-26	3	50	20.9898	31.6195	10.791	5.81209	7.488	1466884200
182	2016-06-26	4	0	20.9908	31.6169	10.729	6.96911	7.511	1466884800
183	2016-06-26	4	10	20.9923	31.6183	10.661	7.11856	7.459	1466885400
184	2016-06-26	4	20	20.9971	31.6195	10.576	6.13663	7.425	1466886000
185	2016-06-26	4	30	21.0234	31.6137	10.521	7.88498	7.41	1466886600
186	2016-06-26	4	40	21.0175	31.6174	10.436	6.81111	7.413	1466887200
187	2016-06-26	4	50	21.0273	31.6183	10.372	5.92418	7.431	1466887800
188	2016-06-26	5	0	21.0276	31.614	10.3	5.1232	7.265	1466888400
189	2016-06-26	5	10	20.9791	31.6189	10.238	7.07118	7.318	1466889000
190	2016-06-26	5	20	20.9865	31.6169	10.17	7.77741	7.353	1466889600
191	2016-06-26	5	30	20.972	31.619	10.108	5.22869	7.386	1466890200
192	2016-06-26	5	40	20.9768	31.6185	10.051	5.94493	7.33	1466890800
193	2016-06-26	5	50	20.9778	31.6216	10	5.68388	7.318	1466891400
194	2016-06-26	6	0	20.9879	31.6156	9.972	6.05092	7.229	1466892000
195	2016-06-26	6	10	20.9894	31.6153	9.931	6.59817	7.265	1466892600
196	2016-06-26	6	20	20.99	31.6171	9.904	5.1558	7.127	1466893200
197	2016-06-26	6	30	21.0465	31.6134	9.88	4.66215	7.268	1466893800
198	2016-06-26	6	40	21.0242	31.614	9.846	3.88767	7.345	1466894400
199	2016-06-26	6	50	20.9928	31.6148	9.821	4.98828	7.359	1466895000
200	2016-06-26	7	0	20.9845	31.6139	9.811	4.44078	7.354	1466895600
201	2016-06-26	7	10	20.9695	31.6148	9.807	4.78913	7.362	1466896200
202	2016-06-26	7	20	20.9602	31.6155	9.796	5.05104	7.35	1466896800
203	2016-06-26	7	30	20.9476	31.6166	9.804	5.30842	7.336	1466897400
204	2016-06-26	7	40	20.928	31.6173	9.813	4.97326	7.371	1466898000
205	2016-06-26	7	50	20.9394	31.6173	9.835	5.11612	7.441	1466898600
206	2016-06-26	8	0	20.933	31.6169	9.856	7.04274	7.452	1466899200
207	2016-06-26	8	10	20.9229	31.6197	9.882	7.18181	7.481	1466899800
208	2016-06-26	8	20	20.911	31.6195	9.886	6.38413	7.46	1466900400
209	2016-06-26	8	30	20.9059	31.6224	9.91	6.3033	7.477	1466901000
210	2016-06-26	8	40	20.9116	31.6207	9.952	6.63199	7.51	1466901600
211	2016-06-26	8	50	20.9149	31.6219	9.975	8.93858	7.501	1466902200
212	2016-06-26	9	0	20.9303	31.6214	10.031	7.03455	7.54	1466902800
213	2016-06-26	9	10	20.9181	31.6218	10.058	9.30256	7.577	1466903400
214	2016-06-26	9	20	20.9434	31.6212	10.124	6.89084	7.592	1466904000
215	2016-06-26	9	30	20.9372	31.6219	10.176	7.10879	7.597	1466904600
216	2016-06-26	9	40	20.9392	31.6228	10.223	7.40611	7.609	1466905200
217	2016-06-26	9	50	20.9507	31.6231	10.283	10.7408	7.648	1466905800
218	2016-06-26	10	0	20.9637	31.621	10.351	7.52906	7.664	1466906400
219	2016-06-26	10	10	20.9415	31.6249	10.409	6.8254	7.69	1466907000
220	2016-06-26	10	20	20.9536	31.6232	10.483	6.8757	7.73	1466907600
221	2016-06-26	10	30	20.9457	31.6267	10.554	7.8779	7.727	1466908200
222	2016-06-26	10	40	20.9637	31.6246	10.619	9.57338	7.697	1466908800
223	2016-06-26	10	50	20.9786	31.623	10.692	9.80965	7.723	1466909400
224	2016-06-26	11	0	20.9929	31.6212	10.769	8.416	7.685	1466910000
225	2016-06-26	11	10	20.9915	31.6186	10.829	7.55495	7.66	1466910600
226	2016-06-26	11	20	20.984	31.6228	10.901	7.95177	7.74	1466911200
227	2016-06-26	11	30	20.9882	31.6208	10.957	7.85263	7.805	1466911800
228	2016-06-26	11	40	20.9846	31.6228	11.019	8.80696	7.813	1466912400
229	2016-06-26	11	50	20.9676	31.6238	11.105	9.50488	7.885	1466913000
230	2016-06-26	12	0	20.9507	31.6244	11.153	6.16313	7.893	1466913600
231	2016-06-26	12	10	20.9521	31.6252	11.223	11.7687	7.849	1466914200
232	2016-06-26	12	20	20.9359	31.626	11.276	6.80061	7.882	1466914800
233	2016-06-26	12	30	20.9313	31.6262	11.327	10.4885	7.896	1466915400
234	2016-06-26	12	40	20.9288	31.6263	11.374	12.2459	7.904	1466916000
235	2016-06-26	12	50	20.9119	31.6274	11.403	10.8281	7.882	1466916600
236	2016-06-26	13	0	20.8962	31.6277	11.423	14.6578	7.87	1466917200
237	2016-06-26	13	10	20.8964	31.627	11.449	15.7526	7.882	1466917800
238	2016-06-26	13	20	20.8891	31.6292	11.473	15.3463	7.892	1466918400
239	2016-06-26	13	30	20.884	31.63	11.472	18.7852	7.909	1466919000
240	2016-06-26	13	40	20.8851	31.6303	11.47	18.8085	7.919	1466919600
241	2016-06-26	13	50	20.8907	31.6293	11.468	18.0736	7.871	1466920200
242	2016-06-26	14	0	20.8968	31.6283	11.455	17.105	7.948	1466920800
243	2016-06-26	14	10	20.9048	31.6315	11.436	15.4179	7.96	1466921400
244	2016-06-26	14	20	20.9357	31.6272	11.399	16.0941	7.957	1466922000
245	2016-06-26	14	30	20.9351	31.6291	11.347	15.3871	7.982	1466922600
246	2016-06-26	14	40	20.9376	31.6285	11.304	13.6509	7.923	1466923200
247	2016-06-26	14	50	20.9488	31.6263	11.264	12.8527	7.961	1466923800
248	2016-06-26	15	0	20.9553	31.6261	11.212	15.0598	7.969	1466924400
249	2016-06-26	15	10	20.9485	31.624	11.152	15.0708	8.017	1466925000
250	2016-06-26	15	20	20.929	31.6273	11.09	12.5402	7.761	1466925600
251	2016-06-26	15	30	20.885	31.6308	11.026	14.0741	7.85	1466926200
252	2016-06-26	15	40	20.883	31.618	10.955	11.2988	7.78	1466926800
253	2016-06-26	15	50	20.8523	31.6343	10.886	17.7991	7.917	1466927400
254	2016-06-26	16	0	20.8072	31.6364	10.816	19.1759	7.935	1466928000
255	2016-06-26	16	10	20.8141	31.6371	10.733	19.552	7.915	1466928600
256	2016-06-26	16	20	20.835	31.6328	10.653	18.9871	7.909	1466929200
257	2016-06-26	16	30	20.8365	31.6339	10.572	18.281	7.917	1466929800
258	2016-06-26	16	40	20.814	31.6346	10.492	18.1518	7.883	1466930400
259	2016-06-26	16	50	20.772	31.6382	10.425	17.543	7.827	1466931000
260	2016-06-26	17	0	20.7254	31.6417	10.341	19.4908	7.789	1466931600
261	2016-06-26	17	10	20.815	31.5817	10.224	18.8071	7.777	1466932200
262	2016-06-26	17	20	20.8648	31.5842	10.1787	19.2176	7.763	1466932800
263	2016-06-26	17	30	20.7513	31.579	10.17	19.5714	7.773	1466933400
264	2016-06-26	17	40	20.7108	31.5807	10.095	19.1399	7.738	1466934000
265	2016-06-26	17	50	20.7116	31.5801	10.045	19.6208	7.73	1466934600
266	2016-06-26	18	0	20.6857	31.5781	10.135	19.2857	7.728	1466935200
267	2016-06-26	18	10	20.6725	31.5794	10.237	19.4513	7.745	1466935800
268	2016-06-26	18	20	20.6713	31.5761	10.301	19.1901	7.744	1466936400
269	2016-06-26	18	30	20.663	31.5758	10.387	19.617	7.745	1466937000
270	2016-06-26	18	40	20.6573	31.5752	10.479	19.6062	7.747	1466937600
271	2016-06-26	18	50	20.6419	31.5747	10.574	19.6211	7.71	1466938200
272	2016-06-26	19	0	20.5871	31.5792	10.652	19.6376	7.734	1466938800
273	2016-06-26	19	10	20.4538	31.5869	10.743	19.6993	7.697	1466939400
274	2016-06-26	19	20	20.3436	31.5896	10.828	19.6178	7.709	1466940000
275	2016-06-26	19	30	20.2849	31.5936	10.907	19.5261	7.674	1466940600
276	2016-06-26	19	40	20.2768	31.5932	10.966	19.4619	7.651	1466941200
277	2016-06-26	19	50	20.2914	31.5935	11.04	19.522	7.636	1466941800
278	2016-06-26	20	0	20.3247	31.5982	11.098	18.8377	7.641	1466942400
279	2016-06-26	20	10	20.345	31.5922	11.151	18.8216	7.624	1466943000
280	2016-06-26	20	20	20.3319	31.5907	11.183	19.1404	7.631	1466943600
281	2016-06-26	20	30	20.2529	31.5956	11.241	19.1126	7.608	1466944200
282	2016-06-26	20	40	20.2274	31.5956	11.266	19.1745	7.586	1466944800
283	2016-06-26	20	50	19.9676	31.6238	11.205	19.1971	7.582	1466945400
284	2016-06-26	21	0	19.9507	31.6244	11.253	19.4691	7.566	1466946000
285	2016-06-26	21	10	19.9521	31.6252	11.223	18.8477	7.59	1466946600
286	2016-06-26	21	20	19.9359	31.626	11.276	17.7974	7.59	1466947200
287	2016-06-26	21	30	19.9313	31.6262	11.327	19.4706	7.578	1466947800
288	2016-06-26	21	40	19.9288	31.6263	11.374	19.531	7.582	1466948400
289	2016-06-26	21	50	19.9119	31.6274	11.403	19.546	7.586	1466949000
290	2016-06-26	22	0	19.8962	31.6277	11.423	19.5179	7.56	1466949600
291	2016-06-26	22	10	19.8964	31.627	11.449	19.5151	7.547	1466950200
292	2016-06-26	22	20	19.8891	31.6292	11.473	19.541	7.534	1466950800
293	2016-06-26	22	30	19.884	31.63	11.472	19.52	7.545	1466951400
294	2016-06-26	22	40	19.8851	31.6303	11.47	19.5532	7.54	1466952000
295	2016-06-26	22	50	19.8907	31.6293	11.468	19.3552	7.513	1466952600
296	2016-06-26	23	0	19.8968	31.6283	11.455	19.2084	7.483	1466953200
297	2016-06-26	23	10	19.9048	31.6315	11.436	19.5747	7.439	1466953800
298	2016-06-26	23	20	19.9357	31.6272	11.399	19.5559	7.373	1466954400
299	2016-06-26	23	30	19.9351	31.6291	11.347	19.5248	7.334	1466955000
300	2016-06-26	23	40	19.9376	31.6285	11.304	19.6159	7.309	1466955600
301	2016-06-27	0	0	20.2849	31.5936	10.907	19.6515	7.222	1466956800
302	2016-06-27	0	10	20.2768	31.5932	10.966	19.6733	7.228	1466957400
303	2016-06-27	0	20	20.2914	31.5935	11.04	19.5314	7.144	1466958000
304	2016-06-27	0	30	20.3247	31.5982	11.098	18.9308	7.137	1466958600
305	2016-06-27	0	40	20.345	31.5922	11.151	19.0328	7.14	1466959200
306	2016-06-27	0	50	20.3319	31.5907	11.183	18.6338	7.131	1466959800
307	2016-06-27	1	0	20.2529	31.5956	11.241	19.7691	7.163	1466960400
308	2016-06-27	1	10	20.2274	31.5956	11.266	18.7546	7.185	1466961000
309	2016-06-27	1	20	20.177	31.6012	11.292	19.5211	7.191	1466961600
310	2016-06-27	1	30	20.1694	31.6018	11.319	19.2551	7.189	1466962200
311	2016-06-27	1	40	20.17	31.6021	11.318	19.5835	7.161	1466962800
312	2016-06-27	1	50	20.233	31.6025	11.306	19.5601	7.181	1466963400
313	2016-06-27	2	0	20.2571	31.5966	11.311	19.6994	7.183	1466964000
314	2016-06-27	2	10	20.2217	31.6043	11.282	19.4761	7.206	1466964600
315	2016-06-27	2	20	20.254	31.5963	11.255	19.5201	7.195	1466965200
316	2016-06-27	2	30	20.2579	31.5976	11.222	19.4071	7.184	1466965800
317	2016-06-27	2	40	20.1878	31.6042	11.186	19.4409	7.174	1466966400
318	2016-06-27	2	50	20.1438	31.6098	11.143	19.6954	7.296	1466967000
319	2016-06-27	3	0	20.0999	31.6124	11.088	19.6844	7.238	1466967600
320	2016-06-27	3	10	20.0545	31.6154	11.046	19.6615	7.281	1466968200
321	2016-06-27	3	20	20.017	31.6167	10.997	19.5131	7.332	1466968800
322	2016-06-27	3	30	20.0061	31.6166	10.929	19.53	7.265	1466969400
323	2016-06-27	3	40	19.9974	31.6192	10.858	19.6475	7.281	1466970000
324	2016-06-27	3	50	19.9898	31.6195	10.791	19.6424	7.326	1466970600
325	2016-06-27	4	0	19.9908	31.6169	10.729	19.6569	7.314	1466971200
326	2016-06-27	4	10	19.9923	31.6183	10.661	19.6584	7.399	1466971800
327	2016-06-27	4	20	19.9971	31.6195	10.576	19.6133	7.334	1466972400
328	2016-06-27	4	30	20.0234	31.6137	10.521	19.6308	7.345	1466973000
329	2016-06-27	4	40	20.0175	31.6174	10.436	19.6316	7.355	1466973600
330	2016-06-27	4	50	20.0273	31.6183	10.372	19.648	7.352	1466974200
331	2016-06-27	5	0	20.0276	31.614	10.3	19.5675	7.315	1466974800
332	2016-06-27	5	10	19.9791	31.6189	10.238	19.5567	7.376	1466975400
333	2016-06-27	5	20	19.9865	31.6169	10.17	19.0984	7.386	1466976000
334	2016-06-27	5	30	19.972	31.619	10.108	19.532	7.38	1466976600
335	2016-06-27	5	40	19.9768	31.6185	10.051	19.1709	7.284	1466977200
336	2016-06-27	5	50	19.9778	31.6216	10	18.8304	7.243	1466977800
337	2016-06-27	6	0	19.9879	31.6156	9.972	19.4253	7.218	1466978400
338	2016-06-27	6	10	19.9894	31.6153	9.931	18.0442	7.212	1466979000
339	2016-06-27	6	20	19.99	31.6171	9.904	18.891	7.19	1466979600
340	2016-06-27	6	30	20.0465	31.6134	9.88	19.5834	7.156	1466980200
341	2016-06-27	6	40	20.0242	31.614	9.846	18.5747	7.144	1466980800
342	2016-06-27	6	50	19.9928	31.6148	9.821	19.1956	7.104	1466981400
343	2016-06-27	7	0	19.9845	31.6139	9.811	18.6847	7.083	1466982000
344	2016-06-27	7	10	19.9695	31.6148	9.807	17.7761	7.11	1466982600
345	2016-06-27	7	20	19.9602	31.6155	9.796	18.8388	7.076	1466983200
346	2016-06-27	7	30	19.9476	31.6166	9.804	18.473	7.059	1466983800
347	2016-06-27	7	40	19.828	31.6173	9.813	19.1922	7.037	1466984400
348	2016-06-27	7	50	19.7394	31.6173	9.835	17.9764	7.083	1466985000
349	2016-06-27	8	0	19.8633	31.6169	9.856	18.8841	7.056	1466985600
350	2016-06-27	8	10	19.9939	31.721	9.821	18.8243	7.061	1466986200
351	2016-06-27	8	20	19.9334	31.7118	9.809	18.1849	7.114	1466986800
352	2016-06-27	8	30	19.9505	31.7141	9.822	17.6786	7.064	1466987400
353	2016-06-27	8	40	19.899	31.7062	9.827	17.4998	7.112	1466988000
354	2016-06-27	8	50	19.9341	31.7106	9.841	19.152	7.215	1466988600
355	2016-06-27	9	0	20.0253	31.7039	9.847	18.1629	7.2	1466989200
356	2016-06-27	9	10	19.9341	31.7088	9.881	16.3578	7.18	1466989800
357	2016-06-27	9	20	19.9424	31.7104	9.888	18.1024	7.268	1466990400
358	2016-06-27	9	30	19.9826	31.7072	9.905	18.1408	7.264	1466991000
359	2016-06-27	9	40	20.1142	31.6949	9.968	18.1593	7.294	1466991600
360	2016-06-27	9	50	20.0743	31.7038	9.996	16.44	7.246	1466992200
361	2016-06-27	10	0	20.0729	31.6997	10.047	15.7089	7.296	1466992800
362	2016-06-27	10	10	20.0777	31.7049	10.09	17.401	7.299	1466993400
363	2016-06-27	10	20	20.0399	31.7079	10.136	16.0729	7.334	1466994000
364	2016-06-27	10	30	19.9468	31.7118	10.199	19.1309	7.418	1466994600
365	2016-06-27	10	40	19.9471	31.7169	10.251	18.4545	7.38	1466995200
366	2016-06-27	10	50	19.9646	31.7178	10.312	13.6783	7.392	1466995800
367	2016-06-27	11	0	19.9987	31.7177	10.367	17.7866	7.403	1466996400
368	2016-06-27	11	10	20.0101	31.7136	10.434	18.8359	7.443	1466997000
369	2016-06-27	11	20	19.9847	31.7145	10.496	19.5382	7.49	1466997600
370	2016-06-27	11	30	19.9627	31.7182	10.566	19.5385	7.479	1466998200
371	2016-06-27	11	40	19.8845	31.7158	10.635	19.5475	7.472	1466998800
372	2016-06-27	11	50	19.8405	31.725	10.699	19.3794	7.438	1466999400
373	2016-06-27	12	0	19.7287	31.7365	10.779	19.6062	7.398	1467000000
374	2016-06-27	12	10	19.7249	31.7359	10.835	19.641	7.411	1467000600
375	2016-06-27	12	20	19.6783	31.7419	10.901	19.6867	7.432	1467001200
376	2016-06-27	12	30	19.6451	31.7403	10.957	19.6852	7.416	1467001800
377	2016-06-27	12	40	19.5734	31.7519	11.018	19.6132	7.411	1467002400
378	2016-06-27	12	50	19.5711	31.7485	11.077	19.5759	7.436	1467003000
379	2016-06-27	13	0	19.5323	31.7554	11.14	19.6766	7.373	1467003600
380	2016-06-27	13	10	19.4388	31.7613	11.184	19.7137	7.446	1467004200
381	2016-06-27	13	20	19.4127	31.7623	11.231	19.6794	7.441	1467004800
382	2016-06-27	13	30	19.3679	31.7664	11.29	19.7215	7.459	1467005400
383	2016-06-27	13	40	19.3221	31.7705	11.325	19.7879	7.445	1467006000
384	2016-06-27	13	50	19.3251	31.7692	11.346	19.7462	7.468	1467006600
385	2016-06-27	14	0	19.3035	31.7713	11.382	19.0057	7.439	1467007200
386	2016-06-27	14	10	-1	-1	-1	19.3276	7.465	1467007800
387	2016-06-27	14	20	19.3251	31.7707	11.405	19.2552	7.418	1467008400
388	2016-06-27	14	30	19.3262	31.7703	11.414	18.973	7.458	1467009000
389	2016-06-27	14	40	19.3352	31.7696	11.403	19.5772	7.411	1467009600
390	2016-06-27	14	50	19.3519	31.7686	11.394	18.9557	7.459	1467010200
391	2016-06-27	15	0	19.3611	31.7676	11.381	19.5707	7.446	1467010800
392	2016-06-27	15	10	19.3774	31.7668	11.343	19.0945	7.499	1467011400
393	2016-06-27	15	20	19.3739	31.7669	11.309	19.5284	7.453	1467012000
394	2016-06-27	15	30	19.3799	31.7668	11.271	18.6398	7.495	1467012600
395	2016-06-27	15	40	19.368	31.7705	11.236	19.7359	7.391	1467013200
396	2016-06-27	15	50	19.2842	31.7739	11.188	19.6186	7.483	1467013800
397	2016-06-27	16	0	19.2188	31.7792	11.143	19.4399	7.483	1467014400
398	2016-06-27	16	10	19.2338	31.7801	11.082	18.9311	7.48	1467015000
399	2016-06-27	16	20	19.1762	31.7822	11.034	18.5586	7.447	1467015600
400	2016-06-27	16	30	19.1488	31.7848	10.974	18.0921	7.437	1467016200
401	2016-06-27	16	40	19.0677	31.7884	10.898	17.6203	7.419	1467016800
402	2016-06-27	16	50	19.0066	31.7946	10.839	15.3602	7.398	1467017400
403	2016-06-27	17	0	19.0051	31.793	10.773	16.0777	7.373	1467018000
404	2016-06-27	17	10	19.0206	31.7933	10.708	13.9879	7.385	1467018600
405	2016-06-27	17	20	19.0183	31.796	10.629	15.8576	7.304	1467019200
406	2016-06-27	17	30	19.0206	31.7934	10.55	15.7908	7.307	1467019800
407	2016-06-27	17	40	19.0248	31.7945	10.486	15.5297	7.29	1467020400
408	2016-06-27	17	50	19.0321	31.7933	10.428	15.7407	7.278	1467021000
409	2016-06-27	18	0	19.0301	31.7934	10.36	14.325	7.271	1467021600
410	2016-06-27	18	10	19.0281	31.7933	10.27	15.8751	7.239	1467022200
411	2016-06-27	18	20	19.0272	31.7934	10.196	15.9275	7.249	1467022800
412	2016-06-27	18	30	19.0168	31.7936	10.127	14.7408	7.275	1467023400
413	2016-06-27	18	40	18.9961	31.7939	10.058	15.1735	7.251	1467024000
414	2016-06-27	18	50	18.9964	31.7923	9.994	14.3261	7.236	1467024600
415	2016-06-27	19	0	19.0024	31.7901	9.924	14.867	7.208	1467025200
416	2016-06-27	19	10	18.9682	31.7968	9.867	13.7324	7.212	1467025800
417	2016-06-27	19	20	18.9714	31.7967	9.809	15.8193	7.221	1467026400
418	2016-06-27	19	30	18.9706	31.7972	9.762	16.0574	7.203	1467027000
419	2016-06-27	19	40	18.9895	31.7954	9.722	14.81	7.181	1467027600
420	2016-06-27	19	50	18.9986	31.7937	9.668	14.6597	7.176	1467028200
421	2016-06-27	20	0	19.0213	31.7962	9.633	15.3215	7.173	1467028800
422	2016-06-27	20	10	19.0659	31.793	9.611	14.1435	7.277	1467029400
423	2016-06-27	20	20	19.0726	31.7893	9.583	15.1123	7.213	1467030000
424	2016-06-27	20	30	19.1021	31.7936	9.571	16.1745	7.247	1467030600
425	2016-06-27	20	40	19.1481	31.788	9.564	16.8769	7.22	1467031200
426	2016-06-27	20	50	19.1312	31.7939	9.561	18.9148	7.2	1467031800
427	2016-06-27	21	0	19.2603	31.7812	9.565	19.5248	7.33	1467032400
428	2016-06-27	21	10	19.1942	31.7879	9.557	19.4071	7.267	1467033000
429	2016-06-27	21	20	19.2258	31.7816	9.58	19.3869	7.267	1467033600
430	2016-06-27	21	30	19.2658	31.7803	9.599	19.731	7.238	1467034200
431	2016-06-27	21	40	19.193	31.7841	9.63	19.7099	7.204	1467034800
432	2016-06-27	21	50	19.1542	31.7848	9.638	19.549	7.161	1467035400
433	2016-06-27	22	0	19.14	31.784	9.674	19.7165	7.13	1467036000
434	2016-06-27	22	10	19.1757	31.7834	9.716	19.3158	7.13	1467036600
435	2016-06-27	22	20	19.165	31.7832	9.761	19.6673	7.096	1467037200
436	2016-06-27	22	30	19.1673	31.7745	9.788	19.2484	7.027	1467037800
437	2016-06-27	22	40	19.1519	31.773	9.838	19.3862	7.034	1467038400
438	2016-06-27	22	50	19.2118	31.7793	9.899	19.64	6.961	1467039000
439	2016-06-27	23	0	19.1872	31.7809	9.964	19.6305	7.035	1467039600
440	2016-06-27	23	10	19.1438	31.7824	10.027	19.6454	7.016	1467040200
441	2016-06-27	23	20	19.0896	31.7857	10.071	19.7648	7.02	1467040800
442	2016-06-27	23	30	19.0505	31.7884	10.135	19.6396	6.982	1467041400
443	2016-06-27	23	40	19.0115	31.7895	10.222	19.6978	6.955	1467042000
444	2016-06-27	23	50	18.9448	31.7969	10.295	-1	-1	1467042600
445	2016-06-28	0	0	18.9069	31.7989	10.375	19.7034	6.877	1467043200
446	2016-06-28	0	10	18.8721	31.8027	10.453	19.3791	6.872	1467043800
447	2016-06-28	0	20	18.8465	31.8034	10.521	19.7484	6.823	1467044400
448	2016-06-28	0	30	18.8007	31.8078	10.598	19.0584	6.817	1467045000
449	2016-06-28	0	40	18.7905	31.8061	10.68	18.5392	6.805	1467045600
450	2016-06-28	0	50	18.7674	31.8084	10.754	19.1629	6.739	1467046200
451	2016-06-28	1	0	18.7551	31.809	10.832	19.1603	6.802	1467046800
452	2016-06-28	1	10	18.7591	31.808	10.906	19.3822	6.781	1467047400
453	2016-06-28	1	20	18.758	31.8089	10.99	19.1982	6.801	1467048000
454	2016-06-28	1	30	18.7612	31.8078	11.054	19.4601	6.776	1467048600
455	2016-06-28	1	40	18.7674	31.8079	11.117	19.3328	6.776	1467049200
456	2016-06-28	1	50	18.8058	31.8057	11.168	19.11	6.758	1467049800
457	2016-06-28	2	0	18.8202	31.8037	11.225	19.6502	6.82	1467050400
458	2016-06-28	2	10	18.8332	31.8053	11.284	19.6083	6.819	1467051000
459	2016-06-28	2	20	18.846	31.8016	11.324	19.2512	6.802	1467051600
460	2016-06-28	2	30	18.8542	31.8015	11.362	19.6857	6.81	1467052200
461	2016-06-28	2	40	18.8712	31.7998	11.383	19.4452	6.817	1467052800
462	2016-06-28	2	50	18.8755	31.7992	11.395	19.6762	6.792	1467053400
463	2016-06-28	3	0	18.88	31.7994	11.415	19.6928	6.758	1467054000
464	2016-06-28	3	10	18.8882	31.7989	11.418	19.6982	6.823	1467054600
465	2016-06-28	3	20	18.8926	31.8001	11.424	19.5576	6.838	1467055200
466	2016-06-28	3	30	18.901	31.7974	11.41	19.5515	6.843	1467055800
467	2016-06-28	3	40	18.9202	31.7958	11.397	19.535	6.878	1467056400
468	2016-06-28	3	50	18.9539	31.7925	11.384	19.7201	6.871	1467057000
469	2016-06-28	4	0	18.9767	31.794	11.358	19.4278	6.915	1467057600
470	2016-06-28	4	10	19.011	31.7895	11.333	19.6024	7.005	1467058200
471	2016-06-28	4	20	19.0577	31.7858	11.295	19.7333	7.077	1467058800
472	2016-06-28	4	30	19.1005	31.7842	11.259	19.2317	7.067	1467059400
473	2016-06-28	4	40	19.1384	31.7845	11.212	18.902	7.057	1467060000
474	2016-06-28	4	50	19.1881	31.781	11.165	19.6444	7.074	1467060600
475	2016-06-28	5	0	19.2067	31.7793	11.111	19.5031	7.119	1467061200
476	2016-06-28	5	10	19.2135	31.781	11.048	19.2454	7.085	1467061800
477	2016-06-28	5	20	19.2441	31.7812	11.001	19.6672	7.086	1467062400
478	2016-06-28	5	30	19.2643	31.7808	10.947	19.5635	7.115	1467063000
479	2016-06-28	5	40	19.2768	31.7799	10.891	19.6748	7.102	1467063600
480	2016-06-28	5	50	19.2909	31.7809	10.831	19.6122	7.059	1467064200
481	2016-06-28	6	0	19.2785	31.7787	10.749	19.5823	7.114	1467064800
482	2016-06-28	6	10	19.2093	31.7817	10.692	19.4849	7.03	1467065400
483	2016-06-28	6	20	19.1432	31.7924	10.61	19.6519	7.025	1467066000
484	2016-06-28	6	30	19.1394	31.784	10.551	19.6336	7.014	1467066600
485	2016-06-28	6	40	19.125	31.7891	10.484	19.2623	6.996	1467067200
486	2016-06-28	6	50	19.1009	31.7893	10.413	19.7343	6.926	1467067800
487	2016-06-28	7	0	19.125	31.7878	10.357	19.6062	6.92	1467068400
488	2016-06-28	7	10	19.1328	31.7868	10.296	19.6794	6.856	1467069000
489	2016-06-28	7	20	19.1173	31.7865	10.245	19.6551	6.782	1467069600
490	2016-06-28	7	30	19.0974	31.7859	10.186	19.5973	6.994	1467070200
491	2016-06-28	7	40	19.1169	31.7865	10.138	19.662	6.922	1467070800
492	2016-06-28	7	50	19.0958	31.7873	10.096	19.5893	6.973	1467071400
493	2016-06-28	8	0	19.0985	31.7876	10.053	19.6	6.967	1467072000
494	2016-06-28	8	10	19.0942	31.7889	10.006	19.2912	6.894	1467072600
495	2016-06-28	8	20	19.0797	31.7893	9.979	19.3347	6.969	1467073200
496	2016-06-28	8	30	19.1068	31.7863	9.949	19.615	6.957	1467073800
497	2016-06-28	8	40	19.1101	31.788	9.919	19.6945	6.993	1467074400
498	2016-06-28	8	50	19.1129	31.7878	9.902	19.59	7.019	1467075000
499	2016-06-28	9	0	19.0876	31.7897	9.893	19.6136	7.006	1467075600
500	2016-06-28	9	10	19.0646	31.7919	9.903	19.6726	7.012	1467076200
501	2016-06-28	9	20	19.0899	31.791	9.894	19.1388	7.063	1467076800
502	2016-06-28	9	30	19.09	31.7912	9.891	19.6277	7.094	1467077400
503	2016-06-28	9	40	19.0411	31.7971	9.89	19.6551	7.132	1467078000
504	2016-06-28	9	50	18.9732	31.8055	9.893	19.7232	7.137	1467078600
505	2016-06-28	10	0	18.9805	31.8052	9.923	19.5051	7.135	1467079200
506	2016-06-28	10	10	19.0163	31.803	9.93	19.6828	7.132	1467079800
507	2016-06-28	10	20	19.0249	31.8017	9.958	19.2842	7.137	1467080400
508	2016-06-28	10	30	19.0168	31.8039	9.972	19.5758	7.117	1467081000
509	2016-06-28	10	40	19.0361	31.8046	9.999	19.5175	7.191	1467081600
510	2016-06-28	10	50	19.1463	31.7974	10.043	19.3259	7.167	1467082200
511	2016-06-28	11	0	19.1441	31.7973	10.068	19.5328	7.225	1467082800
512	2016-06-28	11	10	19.1608	31.7922	10.116	19.3742	7.345	1467083400
513	2016-06-28	11	20	19.2354	31.7929	10.161	19.3686	7.343	1467084000
514	2016-06-28	11	30	19.1863	31.7947	10.206	19.6005	7.356	1467084600
515	2016-06-28	11	40	19.1922	31.7943	10.273	19.5021	7.299	1467085200
516	2016-06-28	11	50	19.1746	31.7982	10.316	19.1778	7.293	1467085800
517	2016-06-28	12	0	19.1474	31.7977	10.369	19.4999	7.276	1467086400
518	2016-06-28	12	10	19.0771	31.8055	10.44	19.2189	7.301	1467087000
519	2016-06-28	12	20	19.0662	31.8031	10.483	19.5705	7.239	1467087600
520	2016-06-28	12	30	18.9886	31.8085	10.563	19.615	7.269	1467088200
521	2016-06-28	12	40	18.9561	31.8102	10.616	19.707	7.227	1467088800
522	2016-06-28	12	50	18.9265	31.8143	10.669	19.4411	7.161	1467089400
523	2016-06-28	13	0	18.8725	31.8212	10.737	19.6035	7.184	1467090000
524	2016-06-28	13	10	18.8273	31.8214	10.791	19.7264	7.149	1467090600
525	2016-06-28	13	20	18.7925	31.8219	10.861	19.5563	7.114	1467091200
526	2016-06-28	13	30	18.7536	31.8247	10.922	19.2552	7.096	1467091800
527	2016-06-28	13	40	18.7503	31.8254	10.978	19.2819	7.041	1467092400
528	2016-06-28	13	50	18.703	31.828	11.031	19.7496	7.043	1467093000
529	2016-06-28	14	0	18.704	31.8284	11.092	19.7962	7.028	1467093600
530	2016-06-28	14	10	18.706	31.8277	11.145	19.749	7.086	1467094200
531	2016-06-28	14	20	18.7033	31.8287	11.189	19.7676	7.078	1467094800
532	2016-06-28	14	30	18.6798	31.8295	11.231	19.658	7.069	1467095400
533	2016-06-28	14	40	18.6543	31.831	11.24	19.3073	7.07	1467096000
534	2016-06-28	14	50	18.646	31.8312	11.266	18.8407	7.076	1467096600
535	2016-06-28	15	0	18.6542	31.8314	11.291	18.4271	7.067	1467097200
536	2016-06-28	15	10	18.659	31.8313	11.303	19.3529	6.987	1467097800
537	2016-06-28	15	20	18.669	31.8302	11.314	18.6227	7.045	1467098400
538	2016-06-28	15	30	18.6727	31.8292	11.314	18.5499	7.019	1467099000
539	2016-06-28	15	40	18.6743	31.8299	11.319	17.353	7.013	1467099600
540	2016-06-28	15	50	18.6867	31.83	11.297	18.7068	7.001	1467100200
541	2016-06-28	16	0	18.685	31.8298	11.29	17.937	6.981	1467100800
542	2016-06-28	16	10	18.6988	31.8294	11.245	17.3923	7.122	1467101400
543	2016-06-28	16	20	18.7063	31.8307	11.197	18.7838	7.064	1467102000
544	2016-06-28	16	30	18.7127	31.8285	11.145	17.6164	7.075	1467102600
545	2016-06-28	16	40	18.7344	31.828	11.089	16.827	7.162	1467103200
546	2016-06-28	16	50	18.7668	31.8258	11.034	18.2055	7.15	1467103800
547	2016-06-28	17	0	18.7729	31.8256	10.971	17.9849	7.136	1467104400
548	2016-06-28	17	10	18.7767	31.8241	10.917	17.7055	7.125	1467105000
549	2016-06-28	17	20	18.7995	31.8228	10.87	19.4114	7.126	1467105600
550	2016-06-28	17	30	18.7752	31.8247	10.784	17.9493	7.103	1467106200
551	2016-06-28	17	40	18.7722	31.8226	10.726	18.2338	7.09	1467106800
552	2016-06-28	17	50	18.7608	31.8252	10.643	16.4872	7.097	1467107400
553	2016-06-28	18	0	18.7592	31.8277	10.585	17.7553	7.082	1467108000
554	2016-06-28	18	10	18.6894	31.8302	10.529	19.1965	7.061	1467108600
555	2016-06-28	18	20	18.6045	31.834	10.457	17.9652	6.996	1467109200
556	2016-06-28	18	30	18.5954	31.8346	10.354	16.9774	6.94	1467109800
557	2016-06-28	18	40	18.5763	31.835	10.313	19.359	6.928	1467110400
558	2016-06-28	18	50	18.5466	31.8379	10.269	19.3683	6.896	1467111000
559	2016-06-28	19	0	18.5414	31.8384	10.202	18.6447	6.908	1467111600
560	2016-06-28	19	10	18.5442	31.8398	10.135	19.3044	6.909	1467112200
561	2016-06-28	19	20	18.5406	31.8388	10.047	19.046	6.91	1467112800
562	2016-06-28	19	30	18.5489	31.8378	10.058	17.2767	6.904	1467113400
563	2016-06-28	19	40	18.5567	31.8373	9.961	18.6277	6.924	1467114000
564	2016-06-28	19	50	18.5565	31.8376	9.901	19.7907	6.856	1467114600
565	2016-06-28	20	0	18.5488	31.8379	9.853	18.8103	6.82	1467115200
566	2016-06-28	20	10	18.5545	31.8384	9.818	19.2853	6.857	1467115800
567	2016-06-28	20	20	18.5573	31.8377	9.813	19.7354	6.842	1467116400
568	2016-06-28	20	30	18.5732	31.8351	9.742	19.9818	6.848	1467117000
569	2016-06-28	20	40	18.5642	31.8356	9.708	18.7144	6.867	1467117600
570	2016-06-28	20	50	18.5729	31.8347	9.661	19.5399	6.81	1467118200
571	2016-06-28	21	0	18.5693	31.8352	9.627	19.7073	6.799	1467118800
572	2016-06-28	21	10	18.5713	31.8357	9.663	19.6929	6.799	1467119400
573	2016-06-28	21	20	18.5765	31.834	9.623	19.1862	6.812	1467120000
574	2016-06-28	21	30	18.593	31.834	9.735	19.479	6.8	1467120600
575	2016-06-28	21	40	18.5865	31.8353	9.749	19.5913	6.733	1467121200
576	2016-06-28	21	50	18.5942	31.8326	9.767	19.5788	6.747	1467121800
577	2016-06-28	22	0	18.5993	31.8327	9.676	18.9365	6.683	1467122400
578	2016-06-28	22	10	18.5878	31.8334	9.654	19.5659	6.74	1467123000
579	2016-06-28	22	20	18.5914	31.8331	9.576	19.5508	6.72	1467123600
580	2016-06-28	22	30	18.585	31.8326	9.618	19.0813	6.726	1467124200
581	2016-06-28	22	40	18.5725	31.8339	9.659	18.8044	6.73	1467124800
582	2016-06-28	22	50	18.5929	31.8326	9.641	19.5171	6.754	1467125400
583	2016-06-28	23	0	18.6045	31.8317	9.613	19.4996	6.767	1467126000
584	2016-06-28	23	10	18.6292	31.8303	9.573	19.4685	6.753	1467126600
585	2016-06-28	23	20	18.6602	31.8275	9.636	19.5264	6.746	1467127200
586	2016-06-28	23	30	18.6711	31.8292	9.654	18.1498	6.761	1467127800
587	2016-06-28	23	40	18.7072	31.8242	9.731	19.1376	6.745	1467128400
588	2016-06-29	0	0	18.7133	31.8259	9.843	15.7455	6.76	1467129600
589	2016-06-29	0	10	18.7272	31.8231	9.978	14.3484	6.703	1467130200
590	2016-06-29	0	20	18.7402	31.8184	10.072	14.04	6.761	1467130800
591	2016-06-29	0	30	18.7375	31.8219	10.182	17.4449	6.763	1467131400
592	2016-06-29	0	40	18.7231	31.8209	10.296	12.9896	6.757	1467132000
593	2016-06-29	0	50	18.7193	31.8218	10.314	16.4059	6.754	1467132600
594	2016-06-29	1	0	18.6837	31.8264	10.308	17.4245	6.752	1467133200
595	2016-06-29	1	10	18.6318	31.8294	10.308	17.3016	6.709	1467133800
596	2016-06-29	1	20	18.5728	31.8317	10.391	16.09	6.719	1467134400
597	2016-06-29	1	30	18.5532	31.8348	10.512	19.146	6.715	1467135000
598	2016-06-29	1	40	18.5549	31.8346	10.585	12.3228	6.684	1467135600
599	2016-06-29	1	50	18.5423	31.8355	10.662	14.7485	6.691	1467136200
600	2016-06-29	2	0	18.5226	31.8373	10.774	15.105	6.68	1467136800
601	2016-06-29	2	10	18.4846	31.8385	10.867	18.2913	6.759	1467137400
602	2016-06-29	2	20	18.4627	31.8382	10.911	17.7889	6.8	1467138000
603	2016-06-29	2	30	18.4496	31.838	10.968	18.3486	6.791	1467138600
604	2016-06-29	2	40	18.4428	31.8383	11.031	15.7664	6.784	1467139200
605	2016-06-29	2	50	18.4324	31.8384	11.089	17.4381	6.786	1467139800
606	2016-06-29	3	0	18.4208	31.8397	11.195	18.1556	6.763	1467140400
607	2016-06-29	3	10	18.4028	31.8399	11.25	17.7908	6.747	1467141000
608	2016-06-29	3	20	18.3949	31.8393	11.28	17.0857	6.741	1467141600
609	2016-06-29	3	30	18.3931	31.8396	11.345	17.0845	6.716	1467142200
610	2016-06-29	3	40	18.4053	31.8398	11.321	17.4502	6.718	1467142800
611	2016-06-29	3	50	18.4179	31.8394	11.339	17.8271	6.702	1467143400
612	2016-06-29	4	0	18.4308	31.8401	11.327	18.1127	6.709	1467144000
613	2016-06-29	4	10	18.4413	31.8368	11.364	16.4226	6.67	1467144600
614	2016-06-29	4	20	18.4414	31.8385	11.358	17.4703	6.752	1467145200
615	2016-06-29	4	30	18.4362	31.8386	11.384	17.1076	6.698	1467145800
616	2016-06-29	4	40	18.4414	31.8388	11.414	17.8278	6.712	1467146400
617	2016-06-29	4	50	18.433	31.8394	11.372	17.1499	6.705	1467147000
618	2016-06-29	5	0	18.4258	31.8407	11.341	16.4646	6.692	1467147600
619	2016-06-29	5	10	18.425	31.8401	11.298	16.9885	6.68	1467148200
620	2016-06-29	5	20	18.4232	31.8409	11.256	15.752	6.706	1467148800
621	2016-06-29	5	30	18.4188	31.8406	11.244	16.4769	6.692	1467149400
622	2016-06-29	5	40	18.424	31.84	11.223	18.4368	6.748	1467150000
623	2016-06-29	5	50	18.4264	31.8415	11.18	15.7543	6.737	1467150600
624	2016-06-29	6	0	18.4263	31.8413	11.149	15.8877	6.72	1467151200
625	2016-06-29	6	10	18.4291	31.841	11.069	15.0089	6.674	1467151800
626	2016-06-29	6	20	18.4329	31.8417	11.003	16.125	6.699	1467152400
627	2016-06-29	6	30	18.4344	31.8411	10.929	15.2988	6.73	1467153000
628	2016-06-29	6	40	18.4406	31.8402	10.841	16.6469	6.704	1467153600
629	2016-06-29	6	50	18.4398	31.841	10.751	15.7143	6.69	1467154200
630	2016-06-29	7	0	18.4446	31.8409	10.705	14.8463	6.707	1467154800
631	2016-06-29	7	10	18.4492	31.8407	10.639	15.06	6.681	1467155400
632	2016-06-29	7	20	18.4546	31.84	10.579	14.0485	6.676	1467156000
633	2016-06-29	7	30	18.4573	31.84	10.533	17.7938	6.638	1467156600
634	2016-06-29	7	40	18.4573	31.84	10.46	14.9115	6.687	1467157200
635	2016-06-29	7	50	18.4646	31.8394	10.364	11.4938	6.679	1467157800
636	2016-06-29	8	0	18.4625	31.8406	10.293	16.2974	6.622	1467158400
637	2016-06-29	8	10	18.4695	31.8406	10.236	13.2663	6.647	1467159000
638	2016-06-29	8	20	18.4673	31.8403	10.173	14.2729	6.684	1467159600
639	2016-06-29	8	30	18.4671	31.8402	10.166	14.4073	6.684	1467160200
640	2016-06-29	8	40	18.4686	31.8399	10.122	17.8111	6.715	1467160800
641	2016-06-29	8	50	18.4698	31.8403	10.062	17.4648	6.711	1467161400
642	2016-06-29	9	0	18.4703	31.8405	9.998	18.1366	6.719	1467162000
643	2016-06-29	9	10	18.4779	31.8402	9.943	18.4789	6.713	1467162600
644	2016-06-29	9	20	18.4851	31.8397	9.899	18.3482	6.762	1467163200
645	2016-06-29	9	30	18.4881	31.8392	9.863	18.1534	6.783	1467163800
646	2016-06-29	9	40	18.4864	31.8388	9.847	18.8144	6.719	1467164400
647	2016-06-29	9	50	18.4897	31.8386	9.82	18.4705	6.8	1467165000
648	2016-06-29	10	0	18.5048	31.838	9.815	18.467	6.819	1467165600
649	2016-06-29	10	10	18.5175	31.837	9.807	16.9536	6.837	1467166200
650	2016-06-29	10	20	18.5195	31.8373	9.781	15.6676	6.824	1467166800
651	2016-06-29	10	30	18.526	31.8356	9.776	17.1249	6.856	1467167400
652	2016-06-29	10	40	18.5244	31.8344	9.766	17.7582	6.855	1467168000
653	2016-06-29	10	50	18.5264	31.8332	9.766	17.468	6.854	1467168600
654	2016-06-29	11	0	18.5271	31.8329	9.75	18.1319	6.866	1467169200
655	2016-06-29	11	10	18.5323	31.8328	9.78	15.777	6.876	1467169800
656	2016-06-29	11	20	18.5398	31.8311	9.814	17.8077	6.904	1467170400
657	2016-06-29	11	30	18.5402	31.8326	9.843	18.7971	6.898	1467171000
658	2016-06-29	11	40	18.5461	31.83	9.877	17.796	6.896	1467171600
659	2016-06-29	11	50	18.5529	31.8292	9.89	15.7505	6.875	1467172200
660	2016-06-29	12	0	18.5606	31.8284	9.926	15.9806	6.87	1467172800
661	2016-06-29	12	10	18.5702	31.83	9.939	17.4641	6.896	1467173400
662	2016-06-29	12	20	18.5721	31.8275	9.992	15.7768	6.884	1467174000
663	2016-06-29	12	30	18.5663	31.8279	10.021	13.2601	6.94	1467174600
664	2016-06-29	12	40	18.563	31.8284	10.087	17.1051	6.92	1467175200
665	2016-06-29	12	50	18.5615	31.8298	10.149	15.0192	6.934	1467175800
666	2016-06-29	13	0	18.5556	31.8297	10.217	14.3558	6.943	1467176400
667	2016-06-29	13	10	18.5603	31.8302	10.28	17.1176	6.895	1467177000
668	2016-06-29	13	20	18.5757	31.8284	10.343	15.962	6.898	1467177600
669	2016-06-29	13	30	18.5761	31.8285	10.374	15.733	6.901	1467178200
670	2016-06-29	13	40	18.5824	31.8285	10.429	15.0282	6.955	1467178800
671	2016-06-29	13	50	18.5717	31.8287	10.442	14.378	6.913	1467179400
672	2016-06-29	14	0	18.5746	31.8291	10.496	14.5774	6.895	1467180000
673	2016-06-29	14	10	18.5645	31.8294	10.551	12.9333	6.932	1467180600
674	2016-06-29	14	20	18.5691	31.8297	10.647	10.3877	6.882	1467181200
675	2016-06-29	14	30	18.575	31.8281	10.735	12.6368	6.952	1467181800
676	2016-06-29	14	40	18.5746	31.8277	10.777	13.9706	6.917	1467182400
677	2016-06-29	14	50	18.5648	31.8273	10.846	14.71	6.887	1467183000
678	2016-06-29	15	0	18.5492	31.8279	10.902	13.3684	6.883	1467183600
679	2016-06-29	15	10	18.5189	31.8312	10.927	15.4045	6.888	1467184200
680	2016-06-29	15	20	18.5048	31.8282	10.976	12.2418	6.84	1467184800
681	2016-06-29	15	30	18.4799	31.8333	11.017	15.3893	6.855	1467185400
682	2016-06-29	15	40	18.4675	31.8328	11.079	13.5777	6.801	1467186000
683	2016-06-29	15	50	18.4371	31.8333	11.096	16.0796	6.772	1467186600
684	2016-06-29	16	0	18.4247	31.8345	11.131	13.6565	6.74	1467187200
685	2016-06-29	16	10	18.4221	31.8346	11.138	12.2444	6.682	1467187800
686	2016-06-29	16	20	18.4154	31.8349	11.148	15.3631	6.688	1467188400
687	2016-06-29	16	30	18.4101	31.8358	11.136	13.2901	6.704	1467189000
688	2016-06-29	16	40	18.4059	31.8361	11.148	15.3208	6.659	1467189600
689	2016-06-29	16	50	18.4045	31.8363	11.135	12.9289	6.705	1467190200
690	2016-06-29	17	0	18.4058	31.8353	11.131	16.0253	6.59	1467190800
691	2016-06-29	17	10	18.402	31.8365	11.092	12.5856	6.648	1467191400
692	2016-06-29	17	20	18.4054	31.8363	11.08	18.1194	6.735	1467192000
693	2016-06-29	17	30	18.4152	31.8354	11.08	16.1723	6.643	1467192600
694	2016-06-29	17	40	18.415	31.8363	11.062	15.4121	6.679	1467193200
695	2016-06-29	17	50	18.4221	31.838	11.019	17.6712	6.752	1467193800
696	2016-06-29	18	0	18.4299	31.8355	10.974	18.0596	6.729	1467194400
697	2016-06-29	18	10	18.4346	31.8393	10.927	18.0515	6.763	1467195000
698	2016-06-29	18	20	18.4466	31.8361	10.882	18.5109	6.749	1467195600
699	2016-06-29	18	30	18.4482	31.8366	10.839	16.7811	6.691	1467196200
700	2016-06-29	18	40	18.4561	31.8352	10.767	16.7668	6.654	1467196800
701	2016-06-29	18	50	18.4634	31.8359	10.714	16.4258	6.688	1467197400
702	2016-06-29	19	0	18.4604	31.8372	10.675	16.2675	6.698	1467198000
703	2016-06-29	19	10	18.4549	31.8392	10.616	19.4471	6.739	1467198600
704	2016-06-29	19	20	18.4621	31.8379	10.573	19.5746	6.71	1467199200
705	2016-06-29	19	30	18.4605	31.8381	10.512	19.2768	6.757	1467199800
706	2016-06-29	19	40	18.4573	31.8381	10.451	18.6443	6.648	1467200400
707	2016-06-29	19	50	18.4568	31.8377	10.389	19.5829	6.738	1467201000
708	2016-06-29	20	0	18.4346	31.8364	10.325	19.0847	6.677	1467201600
709	2016-06-29	20	10	18.4201	31.8364	10.253	17.5946	6.654	1467202200
710	2016-06-29	20	20	18.4188	31.8362	10.19	18.389	6.632	1467202800
711	2016-06-29	20	30	18.4141	31.8365	10.125	18.0322	6.555	1467203400
712	2016-06-29	20	40	18.416	31.8361	10.055	17.1018	6.625	1467204000
713	2016-06-29	20	50	18.4143	31.8359	10.01	18.4786	6.635	1467204600
714	2016-06-29	21	0	18.4095	31.8364	9.96	18.0413	6.615	1467205200
715	2016-06-29	21	10	18.4098	31.836	9.919	19.4702	6.586	1467205800
716	2016-06-29	21	20	18.4117	31.8358	9.861	18.2559	6.541	1467206400
717	2016-06-29	21	30	18.4131	31.8359	9.819	17.1502	6.584	1467207000
718	2016-06-29	21	40	18.4106	31.8358	9.774	15.7415	6.549	1467207600
719	2016-06-29	21	50	18.4113	31.8361	9.709	16.7325	6.534	1467208200
720	2016-06-29	22	0	18.4101	31.8361	9.672	15.7774	6.535	1467208800
721	2016-06-29	22	10	18.4035	31.836	9.65	14.0694	6.477	1467209400
722	2016-06-29	22	20	18.4017	31.8355	9.629	17.8179	6.582	1467210000
723	2016-06-29	22	30	18.401	31.8352	9.595	18.496	6.596	1467210600
724	2016-06-29	22	40	18.3985	31.8344	9.612	17.8564	6.557	1467211200
725	2016-06-29	22	50	18.3955	31.8343	9.611	18.3352	6.578	1467211800
726	2016-06-29	23	0	18.3939	31.8342	9.604	15.6126	6.559	1467212400
727	2016-06-29	23	10	18.397	31.8347	9.601	14.9858	6.544	1467213000
728	2016-06-29	23	20	18.3971	31.8345	9.606	16.4093	6.575	1467213600
729	2016-06-29	23	30	18.4001	31.8342	9.63	18.4602	6.581	1467214200
730	2016-06-29	23	40	18.3996	31.8347	9.643	17.6626	6.587	1467214800
731	2016-06-30	0	0	18.4084	31.8342	9.709	17.1009	6.549	1467216000
732	2016-06-30	0	10	18.4095	31.8347	9.743	16.3618	6.486	1467216600
733	2016-06-30	0	20	18.4142	31.8347	9.789	13.8924	6.495	1467217200
734	2016-06-30	0	30	18.4258	31.8326	9.808	11.2034	6.51	1467217800
735	2016-06-30	0	40	18.4244	31.8317	9.855	15.5399	6.571	1467218400
736	2016-06-30	0	50	18.4209	31.8327	9.923	9.75958	6.526	1467219000
737	2016-06-30	1	0	18.4083	31.8305	9.957	7.21001	6.518	1467219600
738	2016-06-30	1	10	18.4108	31.8331	10.037	11.8259	6.524	1467220200
739	2016-06-30	1	20	18.3817	31.8364	10.19	11.1624	6.503	1467220800
740	2016-06-30	1	30	18.3818	31.8373	10.259	14.0179	6.594	1467221400
741	2016-06-30	1	40	18.3755	31.8385	10.288	13.6368	6.567	1467222000
742	2016-06-30	1	50	18.3777	31.8384	10.28	12.577	6.589	1467222600
743	2016-06-30	2	0	18.3721	31.8378	10.28	11.6219	6.532	1467223200
744	2016-06-30	2	10	18.3667	31.8389	10.32	10.1641	6.528	1467223800
745	2016-06-30	2	20	18.3522	31.8346	10.338	10.1454	6.526	1467224400
746	2016-06-30	2	30	18.328	31.8395	10.448	12.262	6.541	1467225000
747	2016-06-30	2	40	18.3271	31.8392	10.483	13.7051	6.501	1467225600
748	2016-06-30	2	50	18.3249	31.8394	10.68	11.8404	6.484	1467226200
749	2016-06-30	3	0	18.3137	31.8425	10.802	11.2392	6.48	1467226800
750	2016-06-30	3	10	18.2943	31.842	10.879	14.5575	6.426	1467227400
751	2016-06-30	3	20	18.2873	31.8415	10.926	8.69548	6.427	1467228000
752	2016-06-30	3	30	18.279	31.8425	10.982	11.8698	6.438	1467228600
753	2016-06-30	3	40	18.2686	31.8421	11.088	9.54725	6.382	1467229200
754	2016-06-30	3	50	18.2463	31.8431	11.116	9.02222	6.413	1467229800
755	2016-06-30	4	0	18.2426	31.843	11.167	9.13651	6.375	1467230400
756	2016-06-30	4	10	18.2437	31.8422	11.166	12.286	6.391	1467231000
757	2016-06-30	4	20	18.246	31.8427	11.215	10.5795	6.392	1467231600
758	2016-06-30	4	30	18.2553	31.8422	11.272	10.1033	6.333	1467232200
759	2016-06-30	4	40	18.2593	31.8421	11.347	14.2051	6.328	1467232800
760	2016-06-30	4	50	18.2686	31.8423	11.384	9.10598	6.401	1467233400
761	2016-06-30	5	0	18.2696	31.8424	11.387	10.9099	6.384	1467234000
762	2016-06-30	5	10	18.2783	31.8427	11.374	8.29548	6.337	1467234600
763	2016-06-30	5	20	18.2815	31.8432	11.359	8.67949	6.39	1467235200
764	2016-06-30	5	30	18.2948	31.8422	11.373	7.30085	6.469	1467235800
765	2016-06-30	5	40	18.2864	31.8418	11.369	9.93773	6.512	1467236400
766	2016-06-30	5	50	18.2767	31.8426	11.362	10.381	6.512	1467237000
767	2016-06-30	6	0	18.2756	31.8424	11.35	11.4777	6.449	1467237600
768	2016-06-30	6	10	18.275	31.8438	11.336	10.0678	6.467	1467238200
769	2016-06-30	6	20	18.2861	31.842	11.316	9.34432	6.496	1467238800
770	2016-06-30	6	30	18.2968	31.8415	11.288	11.5523	6.44	1467239400
771	2016-06-30	6	40	18.3	31.8417	11.264	12.1177	6.504	1467240000
772	2016-06-30	6	50	18.3029	31.8412	11.224	9.12735	6.54	1467240600
773	2016-06-30	7	0	18.306	31.8422	11.15	10.217	6.541	1467241200
774	2016-06-30	7	10	18.302	31.8426	11.081	9.14322	6.503	1467241800
775	2016-06-30	7	20	18.301	31.8432	11.027	12.5284	6.504	1467242400
776	2016-06-30	7	30	18.3023	31.8437	10.996	10.6667	6.525	1467243000
777	2016-06-30	7	40	18.3102	31.8439	10.936	9.35861	6.548	1467243600
778	2016-06-30	7	50	18.3234	31.8433	10.897	13.1375	6.545	1467244200
779	2016-06-30	8	0	18.3365	31.8428	10.811	6.80147	6.567	1467244800
780	2016-06-30	8	10	18.342	31.843	10.744	9.02332	6.56	1467245400
781	2016-06-30	8	20	18.3565	31.8401	10.647	10.4984	6.552	1467246000
782	2016-06-30	8	30	18.365	31.8419	10.61	8.63028	6.459	1467246600
783	2016-06-30	8	40	18.3749	31.8418	10.526	7.86752	6.545	1467247200
784	2016-06-30	8	50	18.3774	31.8415	10.477	8.64908	6.501	1467247800
785	2016-06-30	9	0	18.3826	31.841	10.392	8.537	6.531	1467248400
786	2016-06-30	9	10	18.3865	31.8413	10.332	9.4398	6.532	1467249000
787	2016-06-30	9	20	18.3909	31.841	10.282	10.3209	6.564	1467249600
788	2016-06-30	9	30	18.3951	31.8415	10.229	12.9252	6.571	1467250200
789	2016-06-30	9	40	18.3964	31.8417	10.194	14.0123	6.551	1467250800
790	2016-06-30	9	50	18.3987	31.8411	10.122	14.6502	6.597	1467251400
791	2016-06-30	10	0	18.4005	31.841	10.094	13.1603	6.588	1467252000
792	2016-06-30	10	10	18.4081	31.8408	9.974	14.968	6.646	1467252600
793	2016-06-30	10	20	18.409	31.8408	9.966	14.2911	6.63	1467253200
794	2016-06-30	10	30	18.4169	31.8406	9.902	13.2277	6.685	1467253800
795	2016-06-30	10	40	18.4206	31.8397	9.857	13.6901	6.674	1467254400
796	2016-06-30	10	50	18.4314	31.839	9.824	15.0474	6.692	1467255000
797	2016-06-30	11	0	18.4477	31.8369	9.799	14.731	6.713	1467255600
798	2016-06-30	11	10	18.4682	31.8369	9.783	17.0496	6.737	1467256200
799	2016-06-30	11	20	18.5179	31.8353	9.767	12.6696	6.764	1467256800
800	2016-06-30	11	30	18.528	31.8345	9.755	15.7114	6.769	1467257400
801	2016-06-30	11	40	18.5384	31.8329	9.755	14.6234	6.819	1467258000
802	2016-06-30	11	50	18.5678	31.8313	9.746	14.3713	6.835	1467258600
803	2016-06-30	12	0	18.5821	31.8308	9.76	12.9753	6.827	1467259200
804	2016-06-30	12	10	18.5944	31.8303	9.766	13.0292	6.73	1467259800
805	2016-06-30	12	20	18.6193	31.8274	9.768	15.2192	6.89	1467260400
806	2016-06-30	12	30	18.631	31.8264	9.775	10.7799	6.837	1467261000
807	2016-06-30	12	40	18.654	31.8252	9.802	9.86471	6.868	1467261600
808	2016-06-30	12	50	18.6588	31.8258	9.887	7.59573	6.724	1467262200
809	2016-06-30	13	0	18.6559	31.8266	9.906	7.99621	6.847	1467262800
810	2016-06-30	13	10	18.6705	31.8234	9.973	6.46276	6.852	1467263400
811	2016-06-30	13	20	18.6855	31.8212	10.029	6.40769	6.851	1467264000
812	2016-06-30	13	30	18.773	31.8174	10.116	9.36374	6.885	1467264600
813	2016-06-30	13	40	18.8083	31.8161	10.239	8.62735	6.994	1467265200
814	2016-06-30	13	50	18.936	31.8098	10.052	10.9166	7.097	1467265800
815	2016-06-30	14	0	18.9519	31.8133	9.942	9.80867	7.083	1467266400
816	2016-06-30	14	10	18.972	31.8095	10.008	7.421	7.012	1467267000
817	2016-06-30	14	20	18.9714	31.8101	10.148	9.4315	7.096	1467267600
818	2016-06-30	14	30	19.0407	31.8052	10.1	7.3525	7.019	1467268200
819	2016-06-30	14	40	19.0786	31.8083	9.99	6.46117	7.03	1467268800
820	2016-06-30	14	50	19.0815	31.8153	9.851	6.96007	7.092	1467269400
821	2016-06-30	15	0	19.1032	31.8058	9.952	7.20537	7.112	1467270000
822	2016-06-30	15	10	19.13	31.8038	10.202	9.53358	7.15	1467270600
823	2016-06-30	15	20	19.136	31.8034	10.388	8.74103	7.153	1467271200
824	2016-06-30	15	30	19.1371	31.804	10.405	7.16459	7.12	1467271800
825	2016-06-30	15	40	19.1509	31.8023	10.447	7.74286	7.027	1467272400
826	2016-06-30	15	50	19.1731	31.8	10.558	6.33028	7.063	1467273000
827	2016-06-30	16	0	19.2073	31.8015	10.817	10.5929	7.139	1467273600
828	2016-06-30	16	10	19.1709	31.7936	10.921	8.45934	7.145	1467274200
829	2016-06-30	16	20	19.0883	31.8046	10.91	8.32808	7.03	1467274800
830	2016-06-30	16	30	19.0539	31.8085	10.963	9.26032	6.989	1467275400
831	2016-06-30	16	40	18.9766	31.8111	11.024	8.99817	6.929	1467276000
832	2016-06-30	16	50	18.9636	31.8105	10.985	7.97192	6.942	1467276600
833	2016-06-30	17	0	19.0203	31.8141	10.959	8.23529	6.896	1467277200
834	2016-06-30	17	10	19.1312	31.8085	11.029	7.16581	6.966	1467277800
835	2016-06-30	17	20	19.0905	31.8057	11.1	5.35641	6.879	1467278400
836	2016-06-30	17	30	18.903	31.815	11.089	6.17057	6.861	1467279000
837	2016-06-30	17	40	18.907	31.8183	11.084	8.99487	6.788	1467279600
838	2016-06-30	17	50	18.8323	31.8176	11.156	6.61416	6.701	1467280200
839	2016-06-30	18	0	18.8325	31.8169	11.142	9.46642	6.769	1467280800
840	2016-06-30	18	10	18.8346	31.817	11.178	6.01563	6.734	1467281400
841	2016-06-30	18	20	18.8311	31.8166	11.156	7.64078	6.729	1467282000
842	2016-06-30	18	30	18.8225	31.8173	11.109	10.512	6.709	1467282600
843	2016-06-30	18	40	18.857	31.8146	11.178	10.6496	6.734	1467283200
844	2016-06-30	18	50	18.8707	31.8146	11.078	9.51661	6.728	1467283800
845	2016-06-30	19	0	18.9386	31.8101	11.148	12.6252	6.774	1467284400
846	2016-06-30	19	10	18.9527	31.8087	11.12	8.82039	6.764	1467285000
847	2016-06-30	19	20	18.995	31.8061	11.09	13.037	6.796	1467285600
848	2016-06-30	19	30	19.1273	31.7997	11.012	14.3978	6.928	1467286200
849	2016-06-30	19	40	19.2003	31.7934	10.908	17.7947	6.981	1467286800
850	2016-06-30	19	50	19.2746	31.7872	10.805	16.4344	7.016	1467287400
851	2016-06-30	20	0	19.3529	31.7833	10.668	16.443	7.07	1467288000
852	2016-06-30	20	10	19.444	31.7793	10.475	9.24762	7.072	1467288600
853	2016-06-30	20	20	19.5265	31.7759	10.36	10.305	7.12	1467289200
854	2016-06-30	20	30	19.5944	31.7732	10.351	11.6531	7.125	1467289800
855	2016-06-30	20	40	19.5748	31.7749	10.41	9.7928	7.035	1467290400
856	2016-06-30	20	50	19.5479	31.7752	10.302	9.35824	7.111	1467291000
857	2016-06-30	21	0	19.5359	31.7759	10.232	11.2728	7.091	1467291600
858	2016-06-30	21	10	19.5301	31.7764	10.258	7.94908	7.022	1467292200
859	2016-06-30	21	20	19.5709	31.7673	10.183	7.37485	7.045	1467292800
860	2016-06-30	21	30	19.5955	31.7724	10.148	5.76996	7.054	1467293400
861	2016-06-30	21	40	19.5491	31.7743	10.151	8.16716	7.026	1467294000
862	2016-06-30	21	50	19.5596	31.7745	10.061	7.81856	6.991	1467294600
863	2016-06-30	22	0	19.553	31.7744	10.012	7.92674	6.968	1467295200
864	2016-06-30	22	10	19.4977	31.7775	10	7.11551	6.954	1467295800
865	2016-06-30	22	20	19.3813	31.7835	9.968	8.20684	6.961	1467296400
866	2016-06-30	22	30	19.308	31.7867	9.926	6.90049	6.868	1467297000
867	2016-06-30	22	40	19.2948	31.7872	9.819	6.09963	6.847	1467297600
868	2016-06-30	22	50	19.2119	31.7922	9.827	7.35421	6.793	1467298200
869	2016-06-30	23	0	19.114	31.7979	9.746	7.33077	6.746	1467298800
870	2016-06-30	23	10	19.1193	31.7977	9.749	7.61697	6.729	1467299400
871	2016-06-30	23	20	19.0357	31.8031	9.698	7.84005	6.701	1467300000
872	2016-06-30	23	30	18.886	31.8102	9.63	5.99048	6.64	1467300600
873	2016-06-30	23	40	18.8068	31.8182	9.639	10.3905	6.557	1467301200
874	2016-07-01	0	0	18.7883	31.8155	9.644	7.9801	6.508	1467302400
875	2016-07-01	0	10	18.6699	31.8209	9.7	12.5781	6.498	1467303000
876	2016-07-01	0	20	18.641	31.8216	9.731	13.6311	6.495	1467303600
877	2016-07-01	0	30	18.6381	31.8215	9.74	12.9686	6.436	1467304200
878	2016-07-01	0	40	18.6946	31.8205	9.728	10.4425	6.416	1467304800
879	2016-07-01	0	50	18.7041	31.82	9.748	12.1117	6.432	1467305400
880	2016-07-01	1	0	18.6842	31.8201	9.738	10.0935	6.422	1467306000
881	2016-07-01	1	10	18.6837	31.8206	9.792	8.73712	6.38	1467306600
882	2016-07-01	1	20	18.6831	31.8206	9.792	9.92833	6.395	1467307200
883	2016-07-01	1	30	18.6954	31.8195	9.853	8.91209	6.348	1467307800
884	2016-07-01	1	40	18.6696	31.8227	9.93	8.58559	6.315	1467308400
885	2016-07-01	1	50	18.7141	31.818	10.038	8.05934	6.286	1467309000
886	2016-07-01	2	0	18.7185	31.8185	10.092	8.63138	6.349	1467309600
887	2016-07-01	2	10	18.6883	31.821	10.19	12.0122	6.335	1467310200
888	2016-07-01	2	20	18.6969	31.8197	10.209	7.8044	6.27	1467310800
889	2016-07-01	2	30	18.6763	31.8226	10.25	8.96374	6.287	1467311400
890	2016-07-01	2	40	18.6827	31.8207	10.281	8.54908	6.252	1467312000
891	2016-07-01	2	50	18.6725	31.8211	10.316	8.04689	6.281	1467312600
892	2016-07-01	3	0	18.6539	31.8233	10.41	7.32686	6.257	1467313200
893	2016-07-01	3	10	18.6332	31.8233	10.508	9.1779	6.271	1467313800
894	2016-07-01	3	20	18.6229	31.8228	10.566	9.22576	6.302	1467314400
895	2016-07-01	3	30	18.6209	31.8256	10.665	7.70562	6.238	1467315000
896	2016-07-01	3	40	18.6275	31.8203	10.652	10.0074	6.171	1467315600
897	2016-07-01	3	50	18.6064	31.8243	10.711	9.32698	6.264	1467316200
898	2016-07-01	4	0	18.6187	31.8229	10.803	7.83211	6.248	1467316800
899	2016-07-01	4	10	18.5936	31.8246	10.847	6.72857	6.238	1467317400
900	2016-07-01	4	20	18.589	31.8256	10.915	10.7299	6.173	1467318000
901	2016-07-01	4	30	18.5915	31.8251	10.996	6.86862	6.269	1467318600
902	2016-07-01	4	40	18.5904	31.8265	11.076	7.81868	6.322	1467319200
903	2016-07-01	4	50	18.6062	31.8241	11.104	9.27277	6.272	1467319800
904	2016-07-01	5	0	18.6156	31.8233	11.179	8.09182	6.269	1467320400
905	2016-07-01	5	10	18.6153	31.823	11.216	9.12234	6.212	1467321000
906	2016-07-01	5	20	18.6151	31.8235	11.239	7.23663	6.253	1467321600
907	2016-07-01	5	30	18.6267	31.821	11.248	8.18608	6.249	1467322200
908	2016-07-01	5	40	18.6484	31.8199	11.32	10.5899	6.288	1467322800
909	2016-07-01	5	50	18.6504	31.8214	11.353	10.2335	6.278	1467323400
910	2016-07-01	6	0	18.6364	31.8223	11.398	6.63138	6.265	1467324000
911	2016-07-01	6	10	18.6248	31.8225	11.456	6.42601	6.239	1467324600
912	2016-07-01	6	20	18.6248	31.8232	11.48	6.88266	6.22	1467325200
913	2016-07-01	6	30	18.6644	31.8171	11.52	7.28278	6.208	1467325800
914	2016-07-01	6	40	18.6696	31.8207	11.515	7.02259	6.28	1467326400
915	2016-07-01	6	50	18.689	31.8113	11.496	6.06838	6.268	1467327000
916	2016-07-01	7	0	18.6552	31.8211	11.436	7.87216	6.296	1467327600
917	2016-07-01	7	10	18.647	31.8212	11.388	9.16764	6.244	1467328200
918	2016-07-01	7	20	18.6391	31.8213	11.34	8.34164	6.185	1467328800
919	2016-07-01	7	30	18.6495	31.8213	11.302	9.0956	6.201	1467329400
920	2016-07-01	7	40	18.6594	31.8208	11.309	6.93895	6.191	1467330000
921	2016-07-01	7	50	18.6459	31.8202	11.288	6.18254	6.196	1467330600
922	2016-07-01	8	0	18.6377	31.821	11.25	10.1338	6.248	1467331200
923	2016-07-01	8	10	18.6413	31.8212	11.155	10.5512	6.18	1467331800
924	2016-07-01	8	20	18.6468	31.8214	11.082	6.67766	6.115	1467332400
925	2016-07-01	8	30	18.6466	31.8205	11.065	7.93626	6.248	1467333000
926	2016-07-01	8	40	18.6271	31.8232	10.98	9.57595	6.222	1467333600
927	2016-07-01	8	50	18.6413	31.822	10.889	8.80195	6.129	1467334200
928	2016-07-01	9	0	18.6421	31.8221	10.898	7.32674	6.171	1467334800
929	2016-07-01	9	10	18.6368	31.8222	10.798	12.2225	6.247	1467335400
930	2016-07-01	9	20	18.6596	31.8214	10.728	10.3231	6.239	1467336000
931	2016-07-01	9	30	18.6625	31.8216	10.638	11.8449	6.243	1467336600
932	2016-07-01	9	40	18.668	31.8227	10.591	8.91465	6.143	1467337200
933	2016-07-01	9	50	18.6607	31.8217	10.509	8.27863	6.182	1467337800
934	2016-07-01	10	0	18.6575	31.821	10.44	12.2619	6.298	1467338400
935	2016-07-01	10	10	18.6702	31.8197	10.365	13.1411	6.279	1467339000
936	2016-07-01	10	20	18.7248	31.818	10.282	13.3391	6.339	1467339600
937	2016-07-01	10	30	18.7807	31.8171	10.216	12.854	6.323	1467340200
938	2016-07-01	10	40	18.8672	31.8132	10.148	10.853	6.349	1467340800
939	2016-07-01	10	50	18.8244	31.8114	10.1	10.9313	6.242	1467341400
940	2016-07-01	11	0	18.8354	31.8136	10.051	11.4313	6.27	1467342000
941	2016-07-01	11	10	18.795	31.8119	10	10.3286	6.24	1467342600
942	2016-07-01	11	20	18.8043	31.8157	9.955	9.89707	6.257	1467343200
943	2016-07-01	11	30	18.8138	31.814	9.904	14.2072	6.346	1467343800
944	2016-07-01	11	40	18.8414	31.8123	9.871	12.5968	6.191	1467344400
945	2016-07-01	11	50	18.8453	31.8037	9.816	13.8455	6.181	1467345000
946	2016-07-01	12	0	18.7935	31.8145	9.7	16.5523	6.443	1467345600
947	2016-07-01	12	10	18.8492	31.8112	9.676	15.4458	6.432	1467346200
948	2016-07-01	12	20	18.8614	31.8141	9.65	15.531	6.458	1467346800
949	2016-07-01	12	30	18.9763	31.8052	9.659	10.6814	6.556	1467347400
950	2016-07-01	12	40	19.0089	31.8033	9.612	13.2007	6.628	1467348000
951	2016-07-01	12	50	19.0251	31.8052	9.625	11.1481	6.632	1467348600
952	2016-07-01	13	0	19.0227	31.806	9.632	12.1364	6.631	1467349200
953	2016-07-01	13	10	19.0582	31.8035	9.601	16.9736	6.65	1467349800
954	2016-07-01	13	20	19.045	31.8041	9.602	10.0419	6.658	1467350400
955	2016-07-01	13	30	19.0096	31.8055	9.568	10.6838	6.759	1467351000
956	2016-07-01	13	40	19.0432	31.8054	9.604	9.17375	6.768	1467351600
957	2016-07-01	13	50	19.0954	31.8017	9.627	13.3283	6.805	1467352200
958	2016-07-01	14	0	19.1121	31.8055	9.652	7.46422	6.767	1467352800
959	2016-07-01	14	10	19.1162	31.8009	9.645	10.7683	6.808	1467353400
960	2016-07-01	14	20	19.1133	31.8008	9.712	7.99328	6.822	1467354000
961	2016-07-01	14	30	19.093	31.8028	9.772	9.38071	6.837	1467354600
962	2016-07-01	14	40	19.0815	31.8039	9.778	8.33553	6.807	1467355200
963	2016-07-01	14	50	19.0335	31.8068	9.84	8.68913	6.803	1467355800
964	2016-07-01	15	0	19.0447	31.8046	9.849	9.96129	6.805	1467356400
965	2016-07-01	15	10	19.003	31.8092	9.913	7.99426	6.764	1467357000
966	2016-07-01	15	20	18.9259	31.8136	9.948	10.3691	6.762	1467357600
967	2016-07-01	15	30	18.8784	31.8178	10.016	8.46801	6.726	1467358200
968	2016-07-01	15	40	18.8274	31.8199	10.084	16.0049	6.72	1467358800
969	2016-07-01	15	50	18.8041	31.821	10.145	15.0259	6.65	1467359400
970	2016-07-01	16	0	18.7687	31.8262	10.21	12.9916	6.717	1467360000
971	2016-07-01	16	10	18.7325	31.8259	10.269	14.3623	6.622	1467360600
972	2016-07-01	16	20	18.7426	31.828	10.324	12.9773	6.642	1467361200
973	2016-07-01	16	30	18.7363	31.8255	10.407	16.1315	6.659	1467361800
974	2016-07-01	16	40	18.7769	31.823	10.486	14.03	6.674	1467362400
975	2016-07-01	16	50	18.7328	31.827	10.543	14.0635	6.632	1467363000
976	2016-07-01	17	0	18.75	31.8234	10.639	17.3469	6.617	1467363600
977	2016-07-01	17	10	18.7644	31.8246	10.704	18.1302	6.632	1467364200
978	2016-07-01	17	20	18.7789	31.8248	10.761	18.4521	6.593	1467364800
979	2016-07-01	17	30	18.7962	31.8233	10.831	17.8178	6.63	1467365400
980	2016-07-01	17	40	18.7949	31.822	10.899	18.8557	6.624	1467366000
981	2016-07-01	17	50	18.776	31.8234	10.94	17.9969	6.587	1467366600
982	2016-07-01	18	0	18.7739	31.822	10.965	18.9348	6.547	1467367200
983	2016-07-01	18	10	18.7548	31.8235	10.998	19.1133	6.507	1467367800
984	2016-07-01	18	20	18.7545	31.8232	11.08	18.3366	6.513	1467368400
985	2016-07-01	18	30	18.7592	31.8257	11.098	16.8192	6.504	1467369000
986	2016-07-01	18	40	18.7579	31.8251	11.118	17.1155	6.519	1467369600
987	2016-07-01	18	50	18.7836	31.8231	11.124	17.5017	6.511	1467370200
988	2016-07-01	19	0	18.7777	31.823	11.168	18.8425	6.558	1467370800
989	2016-07-01	19	10	18.7914	31.8239	11.193	15.4574	6.439	1467371400
990	2016-07-01	19	20	18.8013	31.8226	11.174	17.1951	6.498	1467372000
991	2016-07-01	19	30	18.8053	31.8221	11.186	16.9662	6.538	1467372600
992	2016-07-01	19	40	18.841	31.8189	11.172	19.2429	6.536	1467373200
993	2016-07-01	19	50	18.8375	31.8204	11.178	19.4383	6.518	1467373800
994	2016-07-01	20	0	18.7917	31.8219	11.143	19.4402	6.515	1467374400
995	2016-07-01	20	10	18.8185	31.8202	11.126	19.2001	6.5	1467375000
996	2016-07-01	20	20	18.8864	31.8127	11.095	18.97	6.538	1467375600
997	2016-07-01	20	30	18.9318	31.815	11.051	19.1978	6.597	1467376200
998	2016-07-01	20	40	18.9416	31.8153	11.001	19.3828	6.646	1467376800
999	2016-07-01	20	50	18.9428	31.8187	10.934	18.7172	6.634	1467377400
1000	2016-07-01	21	0	18.9553	31.8164	10.874	18.5122	6.598	1467378000
1001	2016-07-01	21	10	18.9753	31.8154	10.843	18.3591	6.59	1467378600
1002	2016-07-01	21	20	19.0073	31.8138	10.772	18.4612	6.63	1467379200
1003	2016-07-01	21	30	19.0552	31.8098	10.709	18.1381	6.587	1467379800
1004	2016-07-01	21	40	19.0674	31.8125	10.655	18.0001	6.567	1467380400
1005	2016-07-01	21	50	19.1001	31.8101	10.608	19.5274	6.624	1467381000
1006	2016-07-01	22	0	19.0849	31.812	10.524	17.9869	6.601	1467381600
1007	2016-07-01	22	10	19.1048	31.8107	10.48	16.893	6.535	1467382200
1008	2016-07-01	22	20	19.0709	31.8122	10.4	10.4871	6.395	1467382800
1009	2016-07-01	22	30	19.14	31.8106	10.362	17.7777	6.491	1467383400
1010	2016-07-01	22	40	19.1023	31.8099	10.298	10.8402	6.503	1467384000
1011	2016-07-01	22	50	19.0742	31.8064	10.214	10.1872	6.526	1467384600
1012	2016-07-01	23	0	19.0226	31.8166	10.161	9.47619	6.413	1467385200
1013	2016-07-01	23	10	19.0524	31.8114	10.1	14.5673	6.389	1467385800
1014	2016-07-01	23	20	19.0278	31.8115	10.062	12.1383	6.384	1467386400
1015	2016-07-01	23	30	19.0141	31.81	10.017	12.5287	6.358	1467387000
1016	2016-07-01	23	40	19.0242	31.8122	9.969	10.2502	6.337	1467387600
1017	2016-07-02	0	0	19.0524	31.8126	9.869	12.2416	6.345	1467388800
1018	2016-07-02	0	10	19.072	31.81	9.863	13.1492	6.301	1467389400
1019	2016-07-02	0	20	19.063	31.8133	9.827	13.7824	6.303	1467390000
1020	2016-07-02	0	30	19.1024	31.8085	9.82	16.6175	6.474	1467390600
1021	2016-07-02	0	40	19.0256	31.8239	9.789	16.4227	6.399	1467391200
1022	2016-07-02	0	50	19.0568	31.8107	9.777	14.3089	6.413	1467391800
1023	2016-07-02	1	0	19.0927	31.8083	9.777	14.0878	6.372	1467392400
1024	2016-07-02	1	10	19.0585	31.8135	9.762	16.4324	6.301	1467393000
1025	2016-07-02	1	20	19.1215	31.8074	9.759	16.6022	6.516	1467393600
1026	2016-07-02	1	30	19.0785	31.7989	9.785	13.7211	6.269	1467394200
1027	2016-07-02	1	40	19.1974	31.7949	9.807	15.1055	6.387	1467394800
1028	2016-07-02	1	50	19.2879	31.7989	9.808	14.7386	6.372	1467395400
1029	2016-07-02	2	0	19.2516	31.8021	9.831	14.7199	6.488	1467396000
1030	2016-07-02	2	10	19.3078	31.7744	9.845	9.03004	6.409	1467396600
1031	2016-07-02	2	20	19.2178	31.8372	9.903	11.8275	6.36	1467397200
1032	2016-07-02	2	30	19.2604	31.814	9.924	7.96606	6.202	1467397800
1033	2016-07-02	2	40	19.1575	31.811	9.973	10.8291	6.295	1467398400
1034	2016-07-02	2	50	19.21	31.8052	10.027	11.3403	6.222	1467399000
1035	2016-07-02	3	0	19.1873	31.8052	10.056	8.88694	6.26	1467399600
1036	2016-07-02	3	10	19.314	31.7994	10.115	9.05177	6.177	1467400200
1037	2016-07-02	3	20	19.2483	31.8026	10.161	8.05116	6.388	1467400800
1038	2016-07-02	3	30	19.2278	31.8038	10.227	10.9635	6.355	1467401400
1039	2016-07-02	3	40	19.2941	31.8001	10.283	10.2375	6.315	1467402000
1040	2016-07-02	3	50	19.32	31.7986	10.332	6.51954	6.274	1467402600
1041	2016-07-02	4	0	19.2954	31.7962	10.401	7.39951	6.302	1467403200
1042	2016-07-02	4	10	19.2792	31.8001	10.464	6.55324	6.273	1467403800
1043	2016-07-02	4	20	19.243	31.8022	10.545	6.04249	6.076	1467404400
1044	2016-07-02	4	30	19.265	31.8054	10.614	8.05641	6.18	1467405000
1045	2016-07-02	4	40	19.3142	31.8126	10.694	6.52405	6.207	1467405600
1046	2016-07-02	4	50	19.3384	31.8009	10.772	7.31575	6.302	1467406200
1047	2016-07-02	5	0	19.3469	31.8035	10.837	6.64628	6.19	1467406800
1048	2016-07-02	5	10	19.3291	31.8002	10.91	6.58352	6.175	1467407400
1049	2016-07-02	5	20	19.3162	31.797	10.971	5.50574	5.989	1467408000
1050	2016-07-02	5	30	19.3673	31.793	11.045	6.82283	6.189	1467408600
1051	2016-07-02	5	40	19.3693	31.7972	11.107	7.92466	6.05	1467409200
1052	2016-07-02	5	50	19.3576	31.7985	11.199	5.43883	6.336	1467409800
1053	2016-07-02	6	0	19.3503	31.7986	11.265	4.84505	6.352	1467410400
1054	2016-07-02	6	10	19.326	31.8018	11.311	5.26227	6.333	1467411000
1055	2016-07-02	6	20	19.3237	31.8012	11.366	5.03761	6.38	1467411600
1056	2016-07-02	6	30	19.3291	31.8022	11.403	6.6221	6.438	1467412200
1057	2016-07-02	6	40	19.3103	31.8025	11.464	5.26117	6.39	1467412800
1058	2016-07-02	6	50	19.3135	31.802	11.479	6.05653	6.396	1467413400
1059	2016-07-02	7	0	19.3191	31.8019	11.506	5.62418	6.382	1467414000
1060	2016-07-02	7	10	19.3363	31.8003	11.55	4.91172	6.381	1467414600
1061	2016-07-02	7	20	19.3293	31.8038	11.544	5.379	6.426	1467415200
1062	2016-07-02	7	30	19.3056	31.8076	11.535	4.33211	6.422	1467415800
1063	2016-07-02	7	40	19.32	31.8024	11.561	4.50183	6.37	1467416400
1064	2016-07-02	7	50	19.257	31.8051	11.535	4.74322	6.329	1467417000
1065	2016-07-02	8	0	19.1573	31.8115	11.529	5.9116	6.411	1467417600
1066	2016-07-02	8	10	19.1515	31.8115	11.516	5.62564	6.329	1467418200
1067	2016-07-02	8	20	19.1613	31.8105	11.451	4.81197	6.327	1467418800
1068	2016-07-02	8	30	19.1725	31.8125	11.428	8.17118	6.237	1467419400
1069	2016-07-02	8	40	19.1543	31.811	11.38	8.14261	6.225	1467420000
1070	2016-07-02	8	50	19.1654	31.8118	11.327	7.95971	6.269	1467420600
1071	2016-07-02	9	0	19.1818	31.8083	11.268	6.79805	6.133	1467421200
1072	2016-07-02	9	10	19.185	31.8078	11.212	6.97057	6.061	1467421800
1073	2016-07-02	9	20	19.19	31.8069	11.151	8.80037	6.181	1467422400
1074	2016-07-02	9	30	19.1805	31.8101	11.077	10.5201	6.291	1467423000
1075	2016-07-02	9	40	19.1625	31.8161	11.006	9.479	6.445	1467423600
1076	2016-07-02	9	50	19.1673	31.8081	10.925	11.6066	6.368	1467424200
1077	2016-07-02	10	0	19.1906	31.8091	10.843	8.19365	6.251	1467424800
1078	2016-07-02	10	10	19.2042	31.8111	10.78	9.84579	6.165	1467425400
1079	2016-07-02	10	20	19.2353	31.8066	10.708	7.96654	6.597	1467426000
1080	2016-07-02	10	30	19.2262	31.8089	10.636	9.30415	6.447	1467426600
1081	2016-07-02	10	40	19.239	31.8085	10.556	11.8175	6.612	1467427200
1082	2016-07-02	10	50	19.2979	31.8106	10.482	7.08217	6.39	1467427800
1083	2016-07-02	11	0	19.3146	31.8085	10.384	13.7236	6.502	1467428400
1084	2016-07-02	11	10	19.4307	31.7925	10.294	18.5093	6.732	1467429000
1085	2016-07-02	11	20	19.4046	31.8051	10.218	18.8083	6.636	1467429600
1086	2016-07-02	11	30	19.426	31.7977	10.158	16.825	6.657	1467430200
1087	2016-07-02	11	40	19.4253	31.8025	10.072	18.4639	6.775	1467430800
1088	2016-07-02	11	50	19.4682	31.8085	10.008	11.5567	6.418	1467431400
1089	2016-07-02	12	0	19.4887	31.8	9.934	17.6812	6.593	1467432000
1090	2016-07-02	12	10	19.5067	31.8079	9.86	16.7696	6.432	1467432600
1091	2016-07-02	12	20	19.5722	31.7974	9.798	18.3225	6.485	1467433200
1092	2016-07-02	12	30	19.5705	31.7934	9.739	10.9295	6.474	1467433800
1093	2016-07-02	12	40	19.5928	31.8009	9.689	19.5253	6.964	1467434400
1094	2016-07-02	12	50	19.6142	31.7968	9.641	17.8254	6.964	1467435000
1095	2016-07-02	13	0	19.6348	31.7961	9.597	19.3242	7.368	1467435600
1096	2016-07-02	13	10	19.6005	31.8	9.543	19.1396	7.308	1467436200
1097	2016-07-02	13	20	19.6094	31.7965	9.511	19.5371	7.086	1467436800
1098	2016-07-02	13	30	19.6221	31.8024	9.476	18.8358	7.008	1467437400
1099	2016-07-02	13	40	19.6495	31.8105	9.452	12.2934	6.87	1467438000
1100	2016-07-02	13	50	19.6782	31.8059	9.454	13.0535	6.819	1467438600
1101	2016-07-02	14	0	19.8351	31.7858	9.429	19.0071	7.464	1467439200
1102	2016-07-02	14	10	19.7809	31.7991	9.416	12.2971	6.984	1467439800
1103	2016-07-02	14	20	19.7734	31.801	9.431	14.3863	7.103	1467440400
1104	2016-07-02	14	30	19.7958	31.7969	9.437	15.9675	7.324	1467441000
1105	2016-07-02	14	40	19.8699	31.783	9.447	13.2389	7.304	1467441600
1106	2016-07-02	14	50	19.885	31.784	9.463	12.3603	7.127	1467442200
1107	2016-07-02	15	0	19.8745	31.7903	9.491	17.4586	7.172	1467442800
1108	2016-07-02	15	10	19.8995	31.7874	9.5	11.7923	7.202	1467443400
1109	2016-07-02	15	20	19.9891	31.7934	9.538	17.9455	7.516	1467444000
1110	2016-07-02	15	30	19.9596	31.7899	9.583	6.11441	7.28	1467444600
1111	2016-07-02	15	40	19.9553	31.7892	9.628	8.5254	7.439	1467445200
1112	2016-07-02	15	50	20.0123	31.7793	9.674	6.28535	7.181	1467445800
1113	2016-07-02	16	0	19.9985	31.78	9.721	5.90684	7.818	1467446400
1114	2016-07-02	16	10	19.9273	31.7834	9.773	6.22564	7.869	1467447000
1115	2016-07-02	16	20	19.8557	31.7846	9.838	7.6486	7.718	1467447600
1116	2016-07-02	16	30	19.8347	31.7865	9.899	8.25775	7.652	1467448200
1117	2016-07-02	16	40	19.7615	31.7912	9.969	8.89121	7.63	1467448800
1118	2016-07-02	16	50	19.778	31.7872	10.04	8.54591	7.533	1467449400
1119	2016-07-02	17	0	19.7194	31.7935	10.108	5.95372	7.481	1467450000
1120	2016-07-02	17	10	19.6653	31.7973	10.174	6.21514	7.55	1467450600
1121	2016-07-02	17	20	19.6349	31.7965	10.259	13.263	7.471	1467451200
1122	2016-07-02	17	30	19.622	31.795	10.329	15.759	7.383	1467451800
1123	2016-07-02	17	40	19.6157	31.7956	10.407	11.6344	7.387	1467452400
1124	2016-07-02	17	50	19.6177	31.79	10.493	16.0074	7.274	1467453000
1125	2016-07-02	18	0	19.5008	31.8014	10.571	15.0805	7.133	1467453600
1126	2016-07-02	18	10	19.2895	31.8127	10.649	15.5929	7.012	1467454200
1127	2016-07-02	18	20	18.9842	31.8203	10.718	19.4632	6.771	1467454800
1128	2016-07-02	18	30	18.8832	31.8258	10.794	19.1954	6.608	1467455400
1129	2016-07-02	18	40	18.8717	31.8281	10.852	19.4398	6.513	1467456000
1130	2016-07-02	18	50	18.794	31.8298	10.917	19.3365	6.54	1467456600
1131	2016-07-02	19	0	18.7787	31.8304	10.979	19.4579	6.543	1467457200
1132	2016-07-02	19	10	18.7601	31.8317	11.022	19.4116	6.577	1467457800
1133	2016-07-02	19	20	18.7911	31.8297	11.076	19.0628	6.637	1467458400
1134	2016-07-02	19	30	18.7989	31.8299	11.092	19.5912	6.66	1467459000
1135	2016-07-02	19	40	18.8395	31.8295	11.136	19.5902	6.623	1467459600
1136	2016-07-02	19	50	18.8664	31.8293	11.147	19.3785	6.537	1467460200
1137	2016-07-02	20	0	18.9152	31.8246	11.18	19.0857	6.566	1467460800
1138	2016-07-02	20	10	18.9832	31.823	11.191	19.5413	6.55	1467461400
1139	2016-07-02	20	20	18.9875	31.8216	11.194	19.5308	6.577	1467462000
1140	2016-07-02	20	30	18.9702	31.8229	11.201	18.9466	6.573	1467462600
1141	2016-07-02	20	40	18.916	31.8241	11.179	19.5333	6.582	1467463200
1142	2016-07-02	20	50	18.9808	31.8227	11.184	19.5116	6.573	1467463800
1143	2016-07-02	21	0	19.0404	31.82	11.142	19.5208	6.59	1467464400
1144	2016-07-02	21	10	19.1241	31.814	11.119	19.5322	6.672	1467465000
1145	2016-07-02	21	20	19.1529	31.815	11.086	19.5587	6.699	1467465600
1146	2016-07-02	21	30	19.1797	31.8149	11.046	19.0775	6.716	1467466200
1147	2016-07-02	21	40	19.1808	31.8171	10.98	19.3559	6.58	1467466800
1148	2016-07-02	21	50	19.2018	31.8153	10.946	19.5665	6.516	1467467400
1149	2016-07-02	22	0	19.2287	31.8146	10.895	19.3928	6.665	1467468000
1150	2016-07-02	22	10	19.2888	31.8092	10.841	19.4385	6.639	1467468600
1151	2016-07-02	22	20	19.29	31.8275	10.778	19.5553	6.655	1467469200
1152	2016-07-02	22	30	19.3571	31.8086	10.713	19.4121	6.739	1467469800
1153	2016-07-02	22	40	19.3812	31.8076	10.647	19.2998	6.722	1467470400
1154	2016-07-02	22	50	19.3853	31.8089	10.579	19.3985	6.717	1467471000
1155	2016-07-02	23	0	19.4223	31.8073	10.502	19.4121	6.715	1467471600
1156	2016-07-02	23	10	19.3907	31.8066	10.427	19.1842	6.729	1467472200
1157	2016-07-02	23	20	19.3839	31.8131	10.341	17.0905	6.47	1467472800
1158	2016-07-02	23	30	19.3726	31.8091	10.277	15.7299	6.338	1467473400
1159	2016-07-02	23	40	19.3561	31.8148	10.218	16.346	6.338	1467474000
1160	2016-07-03	0	0	19.3661	31.8082	10.065	13.8389	6.27	1467475200
1161	2016-07-03	0	10	19.3601	31.808	9.996	18.1459	6.488	1467475800
1162	2016-07-03	0	20	19.3902	31.8076	9.943	19.0313	6.55	1467476400
1163	2016-07-03	0	30	19.4134	31.8059	9.893	19.5337	6.561	1467477000
1164	2016-07-03	0	40	19.4209	31.8052	9.844	19.509	6.513	1467477600
1165	2016-07-03	0	50	19.4092	31.8083	9.794	19.3192	6.312	1467478200
1166	2016-07-03	1	0	19.4075	31.8004	9.749	19.1982	6.516	1467478800
1167	2016-07-03	1	10	19.4265	31.8025	9.704	18.8209	6.501	1467479400
1168	2016-07-03	1	20	19.4431	31.8055	9.681	18.2165	6.521	1467480000
1169	2016-07-03	1	30	19.4091	31.8018	9.649	17.4811	6.335	1467480600
1170	2016-07-03	1	40	19.3983	31.8061	9.641	18.8512	6.432	1467481200
1171	2016-07-03	1	50	19.4435	31.8181	9.612	17.3623	6.296	1467481800
1172	2016-07-03	2	0	19.5687	31.8007	9.623	18.8212	6.601	1467482400
1173	2016-07-03	2	10	19.5909	31.8031	9.62	18.8941	6.54	1467483000
1174	2016-07-03	2	20	19.5833	31.8099	9.621	17.5426	6.375	1467483600
1175	2016-07-03	2	30	19.5689	31.8062	9.623	18.1667	6.559	1467484200
1176	2016-07-03	2	40	19.6552	31.7926	9.64	17.6916	6.271	1467484800
1177	2016-07-03	2	50	19.6127	31.7869	9.649	16.2337	6.242	1467485400
1178	2016-07-03	3	0	19.6956	31.7902	9.665	10.2242	6.334	1467486000
1179	2016-07-03	3	10	19.7545	31.7694	9.705	13.49	6.489	1467486600
1180	2016-07-03	3	20	19.5767	31.8015	9.738	16.53	6.526	1467487200
1181	2016-07-03	3	30	19.5095	31.8282	9.77	9.92894	6.082	1467487800
1182	2016-07-03	3	40	19.5793	31.7972	9.806	11.6863	6.092	1467488400
1183	2016-07-03	3	50	19.66	31.7944	9.861	7.984	6.309	1467489000
1184	2016-07-03	4	0	19.6012	31.8048	9.914	7.44188	5.923	1467489600
1185	2016-07-03	4	10	19.59	31.7716	9.951	8.81233	6.174	1467490200
1186	2016-07-03	4	20	19.7058	31.7901	10.039	8.12173	6.008	1467490800
1187	2016-07-03	4	30	19.6199	31.7968	10.086	9.78327	6.019	1467491400
1188	2016-07-03	4	40	19.6467	31.7973	10.138	8.41099	5.667	1467492000
1189	2016-07-03	4	50	19.6005	31.8002	10.216	10.3559	5.931	1467492600
1190	2016-07-03	5	0	19.6646	31.7946	10.271	8.67387	5.878	1467493200
1191	2016-07-03	5	10	19.6631	31.8037	10.358	5.95763	5.64	1467493800
1192	2016-07-03	5	20	19.6893	31.7998	10.44	5.95336	5.654	1467494400
1193	2016-07-03	5	30	19.6901	31.7903	10.507	5.8663	5.64	1467495000
1194	2016-07-03	5	40	19.6861	31.7935	10.586	6.38388	5.43	1467495600
1195	2016-07-03	5	50	19.7339	31.7812	10.652	4.50305	5.716	1467496200
1196	2016-07-03	6	0	19.6629	31.7924	10.728	5.53626	5.288	1467496800
1197	2016-07-03	6	10	19.8304	31.8008	10.821	7.08352	5.705	1467497400
1198	2016-07-03	6	20	19.7422	31.7916	10.888	5.41441	6.06	1467498000
1199	2016-07-03	6	30	19.7322	31.7899	10.964	5.36117	5.831	1467498600
1200	2016-07-03	6	40	19.7659	31.7819	11.041	4.66508	5.665	1467499200
1201	2016-07-03	6	50	19.7951	31.7942	11.108	4.93468	6.002	1467499800
1202	2016-07-03	7	0	19.781	31.7893	11.174	4.60293	6.263	1467500400
1203	2016-07-03	7	10	19.738	31.7907	11.244	4.28449	6.36	1467501000
1204	2016-07-03	7	20	19.7235	31.7929	11.312	4.47009	6.427	1467501600
1205	2016-07-03	7	30	19.7206	31.7932	11.367	5.5409	6.362	1467502200
1206	2016-07-03	7	40	19.6177	31.7972	11.41	6.40806	6.465	1467502800
1207	2016-07-03	7	50	19.569	31.8056	11.442	7.31477	6.4	1467503400
1208	2016-07-03	8	0	19.5257	31.8058	11.469	6.7779	6.628	1467504000
1209	2016-07-03	8	10	19.4676	31.8051	11.491	6.26447	6.559	1467504600
1210	2016-07-03	8	20	19.4387	31.8051	11.526	7.4801	6.533	1467505200
1211	2016-07-03	8	30	19.4459	31.8059	11.531	6.2525	6.549	1467505800
1212	2016-07-03	8	40	19.4556	31.8041	11.538	7.59792	6.424	1467506400
1213	2016-07-03	8	50	19.4643	31.8034	11.521	8.24029	6.577	1467507000
1214	2016-07-03	9	0	19.4707	31.8026	11.509	7.51832	6.55	1467507600
1215	2016-07-03	9	10	19.4839	31.8042	11.488	7.01587	6.644	1467508200
1216	2016-07-03	9	20	19.441	31.8058	11.442	11.833	6.628	1467508800
1217	2016-07-03	9	30	19.3332	31.8101	11.392	7.47705	6.64	1467509400
1218	2016-07-03	9	40	19.3205	31.8149	11.355	8.99731	6.643	1467510000
1219	2016-07-03	9	50	19.3254	31.8131	11.302	11.1172	6.628	1467510600
1220	2016-07-03	10	0	19.3177	31.8106	11.251	10.5031	6.591	1467511200
1221	2016-07-03	10	10	19.3145	31.8108	11.189	11.6225	6.717	1467511800
1222	2016-07-03	10	20	19.3332	31.8118	11.132	13.2934	6.513	1467512400
1223	2016-07-03	10	30	19.3311	31.8116	11.045	16.4679	6.435	1467513000
1224	2016-07-03	10	40	19.3388	31.8082	10.978	14.5924	6.576	1467513600
1225	2016-07-03	10	50	19.3198	31.8146	10.89	15.2476	6.617	1467514200
1226	2016-07-03	11	0	19.282	31.8162	10.814	10.4694	6.814	1467514800
1227	2016-07-03	11	10	19.3149	31.8132	10.737	15.8538	6.686	1467515400
1228	2016-07-03	11	20	19.2944	31.8141	10.662	16.4562	6.814	1467516000
1229	2016-07-03	11	30	19.3365	31.8114	10.567	16.1405	6.658	1467516600
1230	2016-07-03	11	40	19.3414	31.8134	10.507	16.4618	6.634	1467517200
1231	2016-07-03	11	50	19.3539	31.8134	10.416	16.1177	6.661	1467517800
1232	2016-07-03	12	0	19.3634	31.8179	10.348	13.3629	6.708	1467518400
1233	2016-07-03	12	10	19.3782	31.8113	10.252	18.3679	6.675	1467519000
1234	2016-07-03	12	20	19.3966	31.8104	10.179	17.8919	6.411	1467519600
1235	2016-07-03	12	30	19.4533	31.8101	10.1	18.4485	6.471	1467520200
1236	2016-07-03	12	40	19.5069	31.8109	10.018	18.5109	6.378	1467520800
1237	2016-07-03	12	50	19.5348	31.8078	9.944	19.183	6.345	1467521400
1238	2016-07-03	13	0	19.5605	31.8004	9.886	19.3476	7.243	1467522000
1239	2016-07-03	13	10	19.6946	31.7951	9.787	19.5037	7.015	1467522600
1240	2016-07-03	13	20	19.6542	31.7987	9.74	18.7287	6.966	1467523200
1241	2016-07-03	13	30	19.637	31.8041	9.664	18.4029	7.284	1467523800
1242	2016-07-03	13	40	19.6339	31.8131	9.603	19.5751	7.212	1467524400
1243	2016-07-03	13	50	19.7494	31.8068	9.559	19.4996	7.392	1467525000
1244	2016-07-03	14	0	19.7396	31.7894	9.511	18.7409	7.114	1467525600
1245	2016-07-03	14	10	19.7273	31.7995	9.475	16.7932	7.26	1467526200
1246	2016-07-03	14	20	20.0354	31.7715	9.412	17.806	7.17	1467526800
1247	2016-07-03	14	30	20.055	31.8188	9.399	13.0448	7.4	1467527400
1248	2016-07-03	14	40	19.982	31.7974	9.39	16.3237	7.775	1467528000
1249	2016-07-03	14	50	19.9952	31.7926	9.363	8.90134	7.51	1467528600
1250	2016-07-03	15	0	20.1333	31.7848	9.351	9.47436	7.743	1467529200
1251	2016-07-03	15	10	20.1279	31.7984	9.352	13.3147	7.761	1467529800
1252	2016-07-03	15	20	20.2384	31.7702	9.354	9.22173	7.47	1467530400
1253	2016-07-03	15	30	20.2086	31.7932	9.353	10.2118	7.409	1467531000
1254	2016-07-03	15	40	20.2077	31.7784	9.365	8.08864	7.349	1467531600
1255	2016-07-03	15	50	20.3951	31.7883	9.393	7.7	7.476	1467532200
1256	2016-07-03	16	0	20.3073	31.7729	9.402	7.58339	7.629	1467532800
1257	2016-07-03	16	10	20.4305	31.7682	9.435	6.32833	7.822	1467533400
1258	2016-07-03	16	20	20.4297	31.7722	9.461	8.89133	7.703	1467534000
1259	2016-07-03	16	30	20.4488	31.7747	9.517	14.4056	7.765	1467534600
1260	2016-07-03	16	40	20.4836	31.776	9.557	12.7454	7.747	1467535200
1261	2016-07-03	16	50	20.5182	31.7722	9.601	13.0866	7.666	1467535800
1262	2016-07-03	17	0	20.5231	31.7725	9.666	19.2741	7.634	1467536400
1263	2016-07-03	17	10	20.4906	31.7733	9.719	19.4756	7.569	1467537000
1264	2016-07-03	17	20	20.4807	31.7735	9.773	19.4748	7.519	1467537600
1265	2016-07-03	17	30	20.4774	31.774	9.858	19.7819	7.486	1467538200
1266	2016-07-03	17	40	20.4772	31.7725	9.934	19.498	7.459	1467538800
1267	2016-07-03	17	50	20.5382	31.772	10.019	19.414	7.449	1467539400
1268	2016-07-03	18	0	20.5443	31.7709	10.103	19.3266	7.472	1467540000
1269	2016-07-03	18	10	20.219	31.7833	10.203	16.7725	7.318	1467540600
1270	2016-07-03	18	20	19.8892	31.7929	10.316	19.477	7.178	1467541200
1271	2016-07-03	18	30	19.6193	31.8046	10.36	19.3832	6.967	1467541800
1272	2016-07-03	18	40	19.1992	31.8253	10.448	19.4878	6.873	1467542400
1273	2016-07-03	18	50	18.9537	31.8293	10.553	18.8278	6.564	1467543000
1274	2016-07-03	19	0	18.8212	31.828	10.639	19.5777	6.5	1467543600
1275	2016-07-03	19	10	18.5608	31.8407	10.732	19.4159	6.388	1467544200
1276	2016-07-03	19	20	18.4528	31.8451	10.8	19.1606	6.181	1467544800
1277	2016-07-03	19	30	18.28	31.8578	10.88	18.711	6.063	1467545400
1278	2016-07-03	19	40	18.228	31.8557	10.956	18.4535	5.989	1467546000
1279	2016-07-03	19	50	18.1382	31.8562	11.027	19.3078	5.963	1467546600
1280	2016-07-03	20	0	18.131	31.8511	11.082	19.4653	5.988	1467547200
1281	2016-07-03	20	10	18.1135	31.8552	11.186	19.2232	5.962	1467547800
1282	2016-07-03	20	20	18.1168	31.8553	11.195	19.1237	5.966	1467548400
1283	2016-07-03	20	30	18.122	31.8552	11.268	19.0223	5.958	1467549000
1284	2016-07-03	20	40	18.1352	31.8541	11.31	18.9532	5.9	1467549600
1285	2016-07-03	20	50	18.1564	31.8541	11.335	19.1291	5.895	1467550200
1286	2016-07-03	21	0	18.1916	31.8537	11.344	19.3755	5.924	1467550800
1287	2016-07-03	21	10	18.2089	31.8526	11.349	18.825	5.993	1467551400
1288	2016-07-03	21	20	18.2288	31.8518	11.357	19.2767	5.938	1467552000
1289	2016-07-03	21	30	18.2174	31.8516	11.346	19.4458	6.059	1467552600
1290	2016-07-03	21	40	18.1865	31.8532	11.363	19.5575	6.137	1467553200
1291	2016-07-03	21	50	18.2035	31.8533	11.345	19.4328	6.143	1467553800
1292	2016-07-03	22	0	18.2251	31.8528	11.304	19.2032	6.175	1467554400
1293	2016-07-03	22	10	18.2417	31.8521	11.277	19.1989	6.058	1467555000
1294	2016-07-03	22	20	18.2686	31.85	11.224	19.2462	6.154	1467555600
1295	2016-07-03	22	30	18.3369	31.8451	11.189	19.5733	6.113	1467556200
1296	2016-07-03	22	40	18.3971	31.8449	11.123	19.4317	6.165	1467556800
1297	2016-07-03	22	50	18.4105	31.8446	11.041	19.2708	6.196	1467557400
1298	2016-07-03	23	0	18.4323	31.8443	10.989	19.4447	6.128	1467558000
1299	2016-07-03	23	10	18.4833	31.8436	10.935	19.162	6.179	1467558600
1300	2016-07-03	23	20	18.5244	31.8392	10.885	19.4219	6.154	1467559200
1301	2016-07-03	23	30	18.5402	31.8398	10.806	19.4347	6.098	1467559800
1302	2016-07-03	23	40	18.5508	31.8395	10.749	19.1357	6.171	1467560400
1303	2016-07-04	0	0	18.5646	31.8399	10.582	18.9	6.131	1467561600
1304	2016-07-04	0	10	18.5639	31.8393	10.505	19.4769	6.092	1467562200
1305	2016-07-04	0	20	18.5799	31.8392	10.43	18.9507	6.058	1467562800
1306	2016-07-04	0	30	18.5765	31.839	10.357	18.9933	6.119	1467563400
1307	2016-07-04	0	40	18.5757	31.8385	10.277	19.0454	6.101	1467564000
1308	2016-07-04	0	50	18.5519	31.8398	10.218	18.5477	6.1	1467564600
1309	2016-07-04	1	0	18.5422	31.8395	10.161	19.5413	6.083	1467565200
1310	2016-07-04	1	10	18.5148	31.8414	10.089	19.4039	5.97	1467565800
1311	2016-07-04	1	20	18.4859	31.8411	10.018	19.3956	6.033	1467566400
1312	2016-07-04	1	30	18.5096	31.8398	9.968	18.9253	5.974	1467567000
1313	2016-07-04	1	40	18.4966	31.841	9.905	19.5033	5.977	1467567600
1314	2016-07-04	1	50	18.5404	31.8388	9.868	19.4553	5.95	1467568200
1315	2016-07-04	2	0	18.5667	31.8381	9.817	18.8067	6.039	1467568800
1316	2016-07-04	2	10	18.5312	31.839	9.791	19.3988	6.064	1467569400
1317	2016-07-04	2	20	18.5357	31.8401	9.774	19.61	6.057	1467570000
1318	2016-07-04	2	30	18.5402	31.8395	9.765	19.2606	6.026	1467570600
1319	2016-07-04	2	40	18.555	31.8396	9.74	19.5006	6.015	1467571200
1320	2016-07-04	2	50	18.6357	31.8303	9.737	18.9766	6.063	1467571800
1321	2016-07-04	3	0	18.6425	31.8376	9.747	19.1609	6.04	1467572400
1322	2016-07-04	3	10	18.6246	31.8395	9.758	17.5961	5.927	1467573000
1323	2016-07-04	3	20	18.644	31.8362	9.75	18.8109	5.908	1467573600
1324	2016-07-04	3	30	18.7581	31.8229	9.774	19.1232	5.97	1467574200
1325	2016-07-04	3	40	18.698	31.8321	9.789	18.706	6.031	1467574800
1326	2016-07-04	3	50	18.7537	31.8341	9.818	19.3004	6.064	1467575400
1327	2016-07-04	4	0	18.8372	31.8292	9.867	19.3698	6.129	1467576000
1328	2016-07-04	4	10	18.7979	31.829	9.885	17.9934	6.227	1467576600
1329	2016-07-04	4	20	18.8455	31.8217	9.934	19.3625	6.184	1467577200
1330	2016-07-04	4	30	18.8526	31.8283	9.984	18.13	6.11	1467577800
1331	2016-07-04	4	40	18.934	31.8244	10.045	17.5806	6.155	1467578400
1332	2016-07-04	4	50	18.934	31.8196	10.103	19.6035	6.071	1467579000
1333	2016-07-04	5	0	18.8687	31.8189	10.152	18.598	6.09	1467579600
1334	2016-07-04	5	10	18.8929	31.8269	10.213	18.9381	5.991	1467580200
1335	2016-07-04	5	20	18.8744	31.8077	10.272	18.8354	5.995	1467580800
1336	2016-07-04	5	30	18.8898	31.8241	10.337	17.8728	6.054	1467581400
1337	2016-07-04	5	40	18.8913	31.8278	10.416	18.9957	5.839	1467582000
1338	2016-07-04	5	50	18.8701	31.8264	10.477	18.2643	5.995	1467582600
1339	2016-07-04	6	0	18.9019	31.8258	10.551	19.4621	6.02	1467583200
1340	2016-07-04	6	10	18.8998	31.8265	10.627	18.0791	5.765	1467583800
1341	2016-07-04	6	20	18.8951	31.8276	10.718	18.7396	5.757	1467584400
1342	2016-07-04	6	30	18.9546	31.8233	10.806	17.2105	5.998	1467585000
1343	2016-07-04	6	40	18.9234	31.8257	10.887	14.6851	5.759	1467585600
1344	2016-07-04	6	50	18.9395	31.8253	10.972	16.7631	5.865	1467586200
1345	2016-07-04	7	0	18.995	31.8213	11.047	15.9853	5.705	1467586800
1346	2016-07-04	7	10	18.9777	31.8237	11.134	15.7985	5.994	1467587400
1347	2016-07-04	7	20	18.9361	31.8256	11.22	13.3939	5.938	1467588000
1348	2016-07-04	7	30	18.9433	31.8258	11.307	18.0713	5.965	1467588600
1349	2016-07-04	7	40	18.9616	31.8208	11.371	19.4379	6.013	1467589200
1350	2016-07-04	7	50	18.9601	31.8222	11.442	16.3215	6.152	1467589800
1351	2016-07-04	8	0	18.9565	31.8227	11.515	17.9681	6.177	1467590400
1352	2016-07-04	8	10	18.9323	31.8251	11.57	19.3922	6.205	1467591000
1353	2016-07-04	8	20	18.9255	31.8252	11.622	19.6055	6.202	1467591600
1354	2016-07-04	8	30	18.916	31.8249	11.674	18.3716	6.147	1467592200
1355	2016-07-04	8	40	18.9016	31.8254	11.721	18.4995	6.143	1467592800
1356	2016-07-04	8	50	18.8939	31.8268	11.74	18.7418	6.121	1467593400
1357	2016-07-04	9	0	18.8679	31.8269	11.766	19.4139	6.215	1467594000
1358	2016-07-04	9	10	18.8572	31.8288	11.785	19.6261	6.253	1467594600
1359	2016-07-04	9	20	18.8582	31.8275	11.799	19.1193	6.193	1467595200
1360	2016-07-04	9	30	18.8647	31.8262	11.794	19.6143	6.228	1467595800
1361	2016-07-04	9	40	18.881	31.829	11.802	19.2228	6.192	1467596400
1362	2016-07-04	9	50	18.8972	31.8263	11.772	17.7337	6.164	1467597000
1363	2016-07-04	10	0	18.9178	31.8243	11.738	18.9433	6.155	1467597600
1364	2016-07-04	10	10	18.9261	31.8214	11.701	18.7642	6.075	1467598200
1365	2016-07-04	10	20	18.9294	31.8256	11.66	18.299	5.899	1467598800
1366	2016-07-04	10	30	18.9008	31.8271	11.602	18.5922	5.999	1467599400
1367	2016-07-04	10	40	18.8973	31.8265	11.54	18.8643	6.026	1467600000
1368	2016-07-04	10	50	18.8906	31.8257	11.49	19.4944	5.955	1467600600
1369	2016-07-04	11	0	18.7908	31.8296	11.422	19.4383	6.177	1467601200
1370	2016-07-04	11	10	18.8223	31.8233	11.351	19.3824	6.133	1467601800
1371	2016-07-04	11	20	18.8063	31.8286	11.279	19.1846	6.106	1467602400
1372	2016-07-04	11	30	18.862	31.8269	11.194	18.8462	6.086	1467603000
1373	2016-07-04	11	40	18.8284	31.8304	11.105	18.2094	6.165	1467603600
1374	2016-07-04	11	50	18.8462	31.8274	11.022	19.0612	6.237	1467604200
1375	2016-07-04	12	0	18.8495	31.8278	10.946	18.4822	6.156	1467604800
1376	2016-07-04	12	10	18.836	31.8286	10.861	18.7801	6.106	1467605400
1377	2016-07-04	12	20	18.8392	31.8272	10.772	17.3642	6.224	1467606000
1378	2016-07-04	12	30	18.85	31.8277	10.691	16.7431	6.218	1467606600
1379	2016-07-04	12	40	18.8532	31.8281	10.595	18.5282	6.014	1467607200
1380	2016-07-04	12	50	18.8692	31.8329	10.505	18.3116	6.147	1467607800
1381	2016-07-04	13	0	18.9172	31.831	10.414	18.2203	6.138	1467608400
1382	2016-07-04	13	10	18.9213	31.8258	10.335	19.3744	6.123	1467609000
1383	2016-07-04	13	20	18.987	31.8133	10.233	19.0705	6.128	1467609600
1384	2016-07-04	13	30	18.8857	31.8331	10.157	18.6979	6.311	1467610200
1385	2016-07-04	13	40	18.8829	31.8273	10.08	17.884	6.307	1467610800
1386	2016-07-04	13	50	18.9158	31.8276	9.988	18.9335	6.32	1467611400
1387	2016-07-04	14	0	18.9187	31.8273	9.918	18.7491	6.334	1467612000
1388	2016-07-04	14	10	18.933	31.8242	9.844	17.8753	6.325	1467612600
1389	2016-07-04	14	20	18.9998	31.8118	9.786	18.7101	6.125	1467613200
1390	2016-07-04	14	30	18.9822	31.8273	9.714	17.2425	6.166	1467613800
1391	2016-07-04	14	40	18.9273	31.8337	9.651	18.5385	6.253	1467614400
1392	2016-07-04	14	50	18.9106	31.8488	9.596	18.1513	6.393	1467615000
1393	2016-07-04	15	0	18.9469	31.825	9.554	16.0791	6.288	1467615600
1394	2016-07-04	15	10	19.0106	31.8042	9.524	18.1165	6.378	1467616200
1395	2016-07-04	15	20	19.0324	31.8195	9.505	17.5681	6.487	1467616800
1396	2016-07-04	15	30	19.0583	31.831	9.481	18.2716	6.418	1467617400
1397	2016-07-04	15	40	19.1595	31.8307	9.469	17.7547	6.505	1467618000
1398	2016-07-04	15	50	19.1626	31.831	9.437	17.838	6.571	1467618600
1399	2016-07-04	16	0	19.1464	31.8243	9.438	17.5647	6.547	1467619200
1400	2016-07-04	16	10	19.1722	31.8441	9.43	17.5278	6.462	1467619800
1401	2016-07-04	16	20	19.3073	31.786	9.441	17.5797	6.356	1467620400
1402	2016-07-04	16	30	19.2371	31.8211	9.455	17.4404	6.449	1467621000
1403	2016-07-04	16	40	19.2079	31.8441	9.474	18.2436	6.272	1467621600
1404	2016-07-04	16	50	19.309	31.8073	9.487	18.9777	6.614	1467622200
1405	2016-07-04	17	0	19.4674	31.7994	9.531	18.535	6.501	1467622800
1406	2016-07-04	17	10	19.4442	31.8092	9.571	17.6462	6.503	1467623400
1407	2016-07-04	17	20	19.4424	31.8175	9.619	19.1035	6.346	1467624000
1408	2016-07-04	17	30	19.5631	31.8084	9.645	19.3547	6.226	1467624600
1409	2016-07-04	17	40	19.5541	31.8061	9.689	19.6027	6.702	1467625200
1410	2016-07-04	17	50	19.5829	31.8067	9.741	19.6028	6.632	1467625800
1411	2016-07-04	18	0	19.5466	31.8062	9.789	19.5751	6.714	1467626400
1412	2016-07-04	18	10	19.5396	31.8072	9.861	19.4197	6.579	1467627000
1413	2016-07-04	18	20	19.532	31.8078	9.962	19.1408	6.534	1467627600
1414	2016-07-04	18	30	19.5321	31.8076	10.04	18.9496	6.597	1467628200
1415	2016-07-04	18	40	19.5381	31.8086	10.115	19.5849	6.459	1467628800
1416	2016-07-04	18	50	19.5552	31.807	10.215	19.4455	6.487	1467629400
1417	2016-07-04	19	0	19.5584	31.806	10.307	19.4694	6.383	1467630000
1418	2016-07-04	19	10	19.5553	31.808	10.396	19.2565	6.273	1467630600
1419	2016-07-04	19	20	19.4867	31.8071	10.496	19.2252	6.528	1467631200
1420	2016-07-04	19	30	18.9677	31.8265	10.583	19.4419	6.491	1467631800
1421	2016-07-04	19	40	18.7607	31.8292	10.668	19.4774	6.357	1467632400
1422	2016-07-04	19	50	18.6128	31.8378	10.756	19.0856	6.289	1467633000
1423	2016-07-04	20	0	18.6671	31.8332	10.864	19.6316	6.263	1467633600
1424	2016-07-04	20	10	18.5708	31.8352	10.931	19.0391	6.246	1467634200
1425	2016-07-04	20	20	18.5056	31.8387	11.023	19.5195	6.231	1467634800
1426	2016-07-04	20	30	18.396	31.8435	11.102	19.0234	6.167	1467635400
1427	2016-07-04	20	40	18.3923	31.8448	11.158	19.2534	6.091	1467636000
1428	2016-07-04	20	50	18.3868	31.8432	11.231	18.9532	6.098	1467636600
1429	2016-07-04	21	0	18.3817	31.8452	11.281	19.5824	6.141	1467637200
1430	2016-07-04	21	10	18.3998	31.8444	11.338	19.5481	6.151	1467637800
1431	2016-07-04	21	20	18.3625	31.845	11.386	19.1945	6.11	1467638400
1432	2016-07-04	21	30	18.3739	31.8446	11.431	19.5863	6.106	1467639000
1433	2016-07-04	21	40	18.4111	31.8434	11.461	19.5928	6.155	1467639600
1434	2016-07-04	21	50	18.4156	31.8432	11.484	19.559	6.185	1467640200
1435	2016-07-04	22	0	18.4936	31.8408	11.482	19.4056	6.222	1467640800
1436	2016-07-04	22	10	18.5351	31.8378	11.479	19.0667	6.234	1467641400
1437	2016-07-04	22	20	18.5596	31.8385	11.484	19.5284	6.14	1467642000
1438	2016-07-04	22	30	18.6082	31.8369	11.476	19.4554	6.153	1467642600
1439	2016-07-04	22	40	18.6425	31.8356	11.476	19.4349	6.185	1467643200
1440	2016-07-04	22	50	18.6548	31.8352	11.42	19.6295	6.281	1467643800
1441	2016-07-04	23	0	18.6992	31.8354	11.389	19.237	6.209	1467644400
1442	2016-07-04	23	10	18.7249	31.8318	11.355	19.159	6.2	1467645000
1443	2016-07-04	23	20	18.7591	31.8321	11.315	19.3661	6.246	1467645600
1444	2016-07-04	23	30	18.8195	31.8286	11.245	19.6155	6.241	1467646200
1445	2016-07-04	23	40	18.8553	31.8285	11.187	19.3974	6.31	1467646800
1446	2016-07-05	0	0	18.9148	31.8234	11.04	19.6441	6.307	1467648000
1447	2016-07-05	0	10	18.9595	31.8251	10.984	19.5248	6.231	1467648600
1448	2016-07-05	0	20	18.9911	31.8226	10.914	19.5651	6.248	1467649200
1449	2016-07-05	0	30	19.0079	31.8232	10.829	19.2215	6.304	1467649800
1450	2016-07-05	0	40	19.0101	31.8224	10.751	19.5112	6.337	1467650400
1451	2016-07-05	0	50	19.0301	31.8227	10.677	18.7842	6.367	1467651000
1452	2016-07-05	1	0	18.9794	31.8229	10.602	19.0647	6.326	1467651600
1453	2016-07-05	1	10	18.9397	31.8244	10.512	18.7199	6.3	1467652200
1454	2016-07-05	1	20	18.9093	31.8253	10.456	19.0315	6.221	1467652800
1455	2016-07-05	1	30	18.9049	31.8257	10.364	19.2586	6.24	1467653400
1456	2016-07-05	1	40	18.9034	31.8255	10.296	19.623	6.208	1467654000
1457	2016-07-05	1	50	18.9541	31.8263	10.241	18.9382	6.269	1467654600
1458	2016-07-05	2	0	18.9044	31.8272	10.166	19.6382	6.238	1467655200
1459	2016-07-05	2	10	18.8983	31.8323	10.112	19.0298	6.146	1467655800
1460	2016-07-05	2	20	18.879	31.8244	10.046	18.494	6.174	1467656400
1461	2016-07-05	2	30	18.8269	31.829	9.99	19.1424	6.055	1467657000
1462	2016-07-05	2	40	18.8441	31.8268	9.952	18.8939	6.091	1467657600
1463	2016-07-05	2	50	18.8145	31.8301	9.892	18.2127	6.091	1467658200
1464	2016-07-05	3	0	18.8395	31.8268	9.867	19.1629	6.026	1467658800
1465	2016-07-05	3	10	18.868	31.8268	9.842	18.578	6.029	1467659400
1466	2016-07-05	3	20	18.8526	31.8289	9.823	19.057	5.986	1467660000
1467	2016-07-05	3	30	18.8811	31.8253	9.807	19.1578	5.921	1467660600
1468	2016-07-05	3	40	18.9223	31.8299	9.818	19.5371	6.142	1467661200
1469	2016-07-05	3	50	18.9466	31.8236	9.809	19.3072	6.092	1467661800
1470	2016-07-05	4	0	18.9323	31.8254	9.816	19.4077	6.066	1467662400
1471	2016-07-05	4	10	18.9724	31.8221	9.814	18.8248	6.072	1467663000
1472	2016-07-05	4	20	19.0164	31.8203	9.86	19.2531	6.126	1467663600
1473	2016-07-05	4	30	19.0366	31.8226	9.878	19.2492	6.052	1467664200
1474	2016-07-05	4	40	19.0522	31.8204	9.914	19.1984	6.078	1467664800
1475	2016-07-05	4	50	19.1132	31.8201	9.934	18.1916	6.098	1467665400
1476	2016-07-05	5	0	19.1021	31.8199	9.979	18.8211	6.048	1467666000
1477	2016-07-05	5	10	19.1515	31.8174	10.031	19.4079	6.295	1467666600
1478	2016-07-05	5	20	19.1669	31.8191	10.077	18.954	6.172	1467667200
1479	2016-07-05	5	30	19.1959	31.8157	10.123	19.4138	6.128	1467667800
1480	2016-07-05	5	40	19.2031	31.823	10.183	18.9321	6.102	1467668400
1481	2016-07-05	5	50	19.1743	31.827	10.236	17.948	6.067	1467669000
1482	2016-07-05	6	0	19.1522	31.811	10.29	18.8844	6.17	1467669600
1483	2016-07-05	6	10	19.2021	31.8116	10.367	18.1203	6.068	1467670200
1484	2016-07-05	6	20	19.1818	31.8105	10.418	19.3621	6.216	1467670800
1485	2016-07-05	6	30	19.1611	31.8167	10.504	19.2509	6.227	1467671400
1486	2016-07-05	6	40	19.2415	31.8221	10.559	19.494	6.177	1467672000
1487	2016-07-05	6	50	19.3335	31.8088	10.655	19.5353	6.135	1467672600
1488	2016-07-05	7	0	19.3344	31.8159	10.725	18.8663	6.263	1467673200
1489	2016-07-05	7	10	19.2708	31.8087	10.815	14.0402	6.053	1467673800
1490	2016-07-05	7	20	19.2208	31.8153	10.901	16.4933	6.148	1467674400
1491	2016-07-05	7	30	19.2511	31.8171	10.99	19.0602	6.083	1467675000
1492	2016-07-05	7	40	19.2545	31.8181	11.078	18.8922	6.149	1467675600
1493	2016-07-05	7	50	19.2759	31.812	11.148	18.5786	6.05	1467676200
1494	2016-07-05	8	0	19.2656	31.8138	11.243	14.0208	5.945	1467676800
1495	2016-07-05	8	10	19.283	31.8145	11.294	17.4816	6.086	1467677400
1496	2016-07-05	8	20	19.2947	31.8109	11.378	17.6944	5.975	1467678000
1497	2016-07-05	8	30	19.3108	31.8127	11.448	15.7846	6.029	1467678600
1498	2016-07-05	8	40	19.3749	31.8065	11.52	18.1984	6.084	1467679200
1499	2016-07-05	8	50	19.3269	31.8133	11.595	19.1355	6.252	1467679800
1500	2016-07-05	9	0	19.357	31.8123	11.648	16.6402	6.123	1467680400
1501	2016-07-05	9	10	19.368	31.8111	11.668	19.4347	6.32	1467681000
1502	2016-07-05	9	20	19.3538	31.8108	11.724	18.2443	6.298	1467681600
1503	2016-07-05	9	30	19.3317	31.8106	11.757	18.4891	6.372	1467682200
1504	2016-07-05	9	40	19.3245	31.8125	11.784	18.8389	6.291	1467682800
1505	2016-07-05	9	50	19.3083	31.8147	11.821	19.5493	6.408	1467683400
1506	2016-07-05	10	0	19.31	31.8128	11.843	17.719	6.316	1467684000
1507	2016-07-05	10	10	19.3092	31.8146	11.853	19.4084	6.407	1467684600
1508	2016-07-05	10	20	19.3201	31.8137	11.844	18.5806	6.293	1467685200
1509	2016-07-05	10	30	19.333	31.8108	11.835	18.8991	6.436	1467685800
1510	2016-07-05	10	40	19.3105	31.8044	11.805	18.9167	6.342	1467686400
1511	2016-07-05	10	50	19.2487	31.8168	11.777	19.085	6.305	1467687000
1512	2016-07-05	11	0	19.1794	31.8164	11.722	19.4741	6.373	1467687600
1513	2016-07-05	11	10	19.102	31.8212	11.666	18.8094	6.382	1467688200
1514	2016-07-05	11	20	19.1118	31.8285	11.619	19.3465	6.229	1467688800
1515	2016-07-05	11	30	19.1238	31.8184	11.58	19.6197	6.256	1467689400
1516	2016-07-05	11	40	19.1154	31.82	11.486	19.5937	6.308	1467690000
1517	2016-07-05	11	50	19.1029	31.8187	11.469	19.5947	6.285	1467690600
1518	2016-07-05	12	0	19.1113	31.8198	11.314	19.3537	6.339	1467691200
1519	2016-07-05	12	10	19.1072	31.8191	11.219	19.6034	6.328	1467691800
1520	2016-07-05	12	20	19.1062	31.818	11.133	19.6354	6.327	1467692400
1521	2016-07-05	12	30	19.0993	31.8185	10.972	19.4917	6.366	1467693000
1522	2016-07-05	12	40	19.1361	31.82	10.965	19.4714	6.365	1467693600
1523	2016-07-05	12	50	19.161	31.8171	10.895	19.656	6.374	1467694200
1524	2016-07-05	13	0	19.1781	31.8178	10.805	19.5095	6.372	1467694800
1525	2016-07-05	13	10	19.1622	31.8168	10.723	19.7204	6.4	1467695400
1526	2016-07-05	13	20	19.1939	31.8166	10.644	19.7383	6.406	1467696000
1527	2016-07-05	13	30	19.212	31.8153	10.635	19.7314	6.397	1467696600
1528	2016-07-05	13	40	19.223	31.8157	10.495	19.5444	6.406	1467697200
1529	2016-07-05	13	50	19.2643	31.8138	10.296	19.5026	6.38	1467697800
1530	2016-07-05	14	0	19.2884	31.8142	10.277	19.4085	6.4	1467698400
1531	2016-07-05	14	10	19.2879	31.8149	10.256	19.4172	6.394	1467699000
1532	2016-07-05	14	20	19.2612	31.8143	10.116	19.6589	6.407	1467699600
1533	2016-07-05	14	30	19.2932	31.8136	10.089	19.1603	6.39	1467700200
1534	2016-07-05	14	40	19.2862	31.8142	10.01	19.5946	6.42	1467700800
1535	2016-07-05	14	50	19.3022	31.8117	9.87	19.8192	6.435	1467701400
1536	2016-07-05	15	0	19.3159	31.8124	9.857	19.6546	6.453	1467702000
1537	2016-07-05	15	10	19.3164	31.8129	9.745	19.4674	6.429	1467702600
1538	2016-07-05	15	20	19.2975	31.8128	9.66	18.947	6.418	1467703200
1539	2016-07-05	15	30	19.3212	31.8134	9.697	19.5164	6.401	1467703800
1540	2016-07-05	15	40	19.355	31.8107	9.567	19.7998	6.447	1467704400
1541	2016-07-05	15	50	19.3652	31.8115	9.533	19.8415	6.515	1467705000
1542	2016-07-05	16	0	19.3954	31.8101	9.534	19.1615	6.468	1467705600
1543	2016-07-05	16	10	19.4468	31.8091	9.451	19.8225	6.537	1467706200
1544	2016-07-05	16	20	19.4861	31.8073	9.474	19.4656	6.52	1467706800
1545	2016-07-05	16	30	19.5255	31.8081	9.407	19.075	6.588	1467707400
1546	2016-07-05	16	40	19.5672	31.8078	9.418	19.8109	6.59	1467708000
1547	2016-07-05	16	50	19.5853	31.8039	9.429	18.8944	6.605	1467708600
1548	2016-07-05	17	0	19.5605	31.8059	9.39	19.6028	6.603	1467709200
1549	2016-07-05	17	10	19.55	31.8078	9.426	19.7658	6.645	1467709800
1550	2016-07-05	17	20	19.6801	31.818	9.438	19.7435	6.505	1467710400
1551	2016-07-05	17	30	19.7588	31.7965	9.452	19.7499	6.657	1467711000
1552	2016-07-05	17	40	19.7861	31.8005	9.491	19.7437	6.719	1467711600
1553	2016-07-05	17	50	19.8067	31.799	9.53	19.7166	6.662	1467712200
1554	2016-07-05	18	0	19.8925	31.7929	9.589	19.3944	6.658	1467712800
1555	2016-07-05	18	10	19.9071	31.7997	9.616	19.6391	6.667	1467713400
1556	2016-07-05	18	20	19.9086	31.7939	9.672	19.7206	6.63	1467714000
1557	2016-07-05	18	30	19.9147	31.7976	9.71	19.7056	6.689	1467714600
1558	2016-07-05	18	40	19.9271	31.7931	9.771	19.6441	6.59	1467715200
1559	2016-07-05	18	50	19.9293	31.7957	9.815	19.469	6.538	1467715800
1560	2016-07-05	19	0	19.9682	31.7924	9.911	19.479	6.553	1467716400
1561	2016-07-05	19	10	19.863	31.7988	9.975	19.5609	6.474	1467717000
1562	2016-07-05	19	20	19.8792	31.7936	10.109	19.6442	6.553	1467717600
1563	2016-07-05	19	30	19.8669	31.7924	10.167	19.4623	6.499	1467718200
1564	2016-07-05	19	40	19.8508	31.7976	10.282	19.6568	6.492	1467718800
1565	2016-07-05	19	50	19.865	31.7971	10.35	19.5991	6.528	1467719400
1566	2016-07-05	20	0	19.827	31.798	10.483	19.5685	6.568	1467720000
1567	2016-07-05	20	10	19.6564	31.8036	10.568	19.6186	6.517	1467720600
1568	2016-07-05	20	20	19.2999	31.8161	10.638	19.5763	6.601	1467721200
1569	2016-07-05	20	30	19.1943	31.8189	10.749	19.5641	6.545	1467721800
1570	2016-07-05	20	40	19.1488	31.8201	10.803	19.5678	6.571	1467722400
1571	2016-07-05	20	50	19.0888	31.823	10.946	19.5672	6.536	1467723000
1572	2016-07-05	21	0	18.9856	31.8267	10.993	19.5266	6.519	1467723600
1573	2016-07-05	21	10	18.8461	31.8289	11.085	19.5186	6.485	1467724200
1574	2016-07-05	21	20	18.7869	31.8319	11.188	19.5234	6.45	1467724800
1575	2016-07-05	21	30	18.7003	31.8315	11.24	19.5173	6.394	1467725400
1576	2016-07-05	21	40	18.6872	31.8339	11.34	19.4759	6.35	1467726000
1577	2016-07-05	21	50	18.7088	31.8331	11.343	19.4972	6.356	1467726600
1578	2016-07-05	22	0	18.6836	31.8336	11.436	19.4862	6.33	1467727200
1579	2016-07-05	22	10	18.6748	31.8341	11.448	19.4897	6.368	1467727800
1580	2016-07-05	22	20	18.6995	31.8338	11.514	19.5126	6.429	1467728400
1581	2016-07-05	22	30	18.7422	31.8356	11.54	19.4998	6.399	1467729000
1582	2016-07-05	22	40	18.8452	31.8309	11.574	19.5276	6.434	1467729600
1583	2016-07-05	22	50	18.9219	31.8259	11.516	19.5529	6.478	1467730200
1584	2016-07-05	23	0	18.9511	31.8252	11.549	19.5161	6.488	1467730800
1585	2016-07-05	23	10	18.9855	31.8229	11.532	19.5714	6.514	1467731400
1586	2016-07-05	23	20	19.0164	31.8233	11.515	19.5415	6.477	1467732000
1587	2016-07-05	23	30	19.045	31.8223	11.474	19.5595	6.48	1467732600
1588	2016-07-05	23	40	19.0783	31.8213	11.408	19.5188	6.489	1467733200
1589	2016-07-06	0	0	19.1392	31.8191	8.526	19.5381	6.43	1467734400
1590	2016-07-06	0	10	19.1421	31.8183	8.584	19.5575	6.43	1467735000
1591	2016-07-06	0	20	19.1904	31.816	8.653	19.5646	6.461	1467735600
1592	2016-07-06	0	30	19.2228	31.8167	8.513	19.4527	6.461	1467736200
1593	2016-07-06	0	40	19.2539	31.8159	8.773	19.5955	6.48	1467736800
1594	2016-07-06	0	50	19.2893	31.8141	8.46	19.5665	6.471	1467737400
1595	2016-07-06	1	0	19.3178	31.8126	8.642	19.5763	6.464	1467738000
1596	2016-07-06	1	10	19.3622	31.8136	8.684	19.5716	6.467	1467738600
1597	2016-07-06	1	20	19.3705	31.8139	8.473	19.5932	6.482	1467739200
1598	2016-07-06	1	30	19.4131	31.8128	8.484	19.5774	6.481	1467739800
1599	2016-07-06	1	40	19.4388	31.8119	8.92	19.5819	6.511	1467740400
1600	2016-07-06	1	50	19.4577	31.8116	8.595	19.5789	6.516	1467741000
1601	2016-07-06	2	0	19.4517	31.8106	8.46	19.5758	6.508	1467741600
1602	2016-07-06	2	10	19.4612	31.8112	8.784	19.5403	6.482	1467742200
1603	2016-07-06	2	20	19.428	31.8117	8.423	19.5675	6.442	1467742800
1604	2016-07-06	2	30	19.4383	31.8108	8.051	19.5556	6.482	1467743400
1605	2016-07-06	2	40	19.4356	31.8116	8.554	19.5321	6.495	1467744000
1606	2016-07-06	2	50	19.433	31.8113	7.78	19.5057	6.455	1467744600
1607	2016-07-06	3	0	19.4189	31.8123	8.191	19.6007	6.464	1467745200
1608	2016-07-06	3	10	19.4035	31.8124	8.199	19.5613	6.432	1467745800
1609	2016-07-06	3	20	19.4077	31.8118	8.128	19.5635	6.447	1467746400
1610	2016-07-06	3	30	19.4137	31.8112	8.067	19.5469	6.408	1467747000
1611	2016-07-06	3	40	19.4234	31.8133	8.067	19.5541	6.444	1467747600
1612	2016-07-06	3	50	19.4258	31.8123	8.102	19.5571	6.391	1467748200
1613	2016-07-06	4	0	19.4319	31.8114	8.166	19.5474	6.43	1467748800
1614	2016-07-06	4	10	19.4338	31.8116	8	19.5574	6.38	1467749400
1615	2016-07-06	4	20	19.4481	31.8105	7.998	19.5568	6.42	1467750000
1616	2016-07-06	4	30	19.4569	31.8103	8.298	19.5546	6.441	1467750600
1617	2016-07-06	4	40	19.4681	31.8118	7.799	19.533	6.444	1467751200
1618	2016-07-06	4	50	19.4878	31.8093	7.888	19.5331	6.442	1467751800
1619	2016-07-06	5	0	19.5261	31.809	8	19.568	6.54	1467752400
1620	2016-07-06	5	10	19.5526	31.8094	7.649	19.5139	6.478	1467753000
1621	2016-07-06	5	20	19.5789	31.8079	8.218	19.5281	6.544	1467753600
1622	2016-07-06	5	30	19.6007	31.8078	8.257	19.4935	6.574	1467754200
1623	2016-07-06	5	40	19.6273	31.8068	7.817	19.5132	6.55	1467754800
1624	2016-07-06	5	50	19.6377	31.804	7.932	19.4761	6.556	1467755400
1625	2016-07-06	6	0	19.6368	31.8109	7.781	19.5098	6.57	1467756000
1626	2016-07-06	6	10	19.6547	31.8049	7.888	19.3541	6.547	1467756600
1627	2016-07-06	6	20	19.6495	31.8033	8.17	19.489	6.497	1467757200
1628	2016-07-06	6	30	19.657	31.8054	8.117	19.5176	6.48	1467757800
1629	2016-07-06	6	40	19.6392	31.8067	7.937	19.5056	6.501	1467758400
1630	2016-07-06	6	50	19.6565	31.8068	8	19.4821	6.501	1467759000
1631	2016-07-06	7	0	19.7523	31.8021	8.29	19.5263	6.467	1467759600
1632	2016-07-06	7	10	19.834	31.8021	8.175	19.5217	6.615	1467760200
1633	2016-07-06	7	20	19.8032	31.8042	8.387	19.5313	6.536	1467760800
1634	2016-07-06	7	30	19.8044	31.8027	8.072	19.4823	6.566	1467761400
1635	2016-07-06	7	40	19.8199	31.8009	8.254	19.5015	6.6	1467762000
1636	2016-07-06	7	50	19.8052	31.8025	8.377	19.4951	6.572	1467762600
1637	2016-07-06	8	0	19.7929	31.8048	8.146	19.509	6.546	1467763200
1638	2016-07-06	8	10	19.8085	31.8016	8.255	19.5029	6.522	1467763800
1639	2016-07-06	8	20	19.8448	31.7988	8.646	19.5452	6.528	1467764400
1640	2016-07-06	8	30	19.842	31.8023	8.475	19.3952	6.54	1467765000
1641	2016-07-06	8	40	19.8418	31.8023	8.293	19.519	6.566	1467765600
1642	2016-07-06	8	50	19.8862	31.8031	8.589	19.4966	6.579	1467766200
1643	2016-07-06	9	0	19.9036	31.7991	8.358	19.4558	6.6	1467766800
1644	2016-07-06	9	10	19.9271	31.7996	8.67	19.4683	6.56	1467767400
1645	2016-07-06	9	20	19.9217	31.798	8.679	18.8081	6.634	1467768000
1646	2016-07-06	9	30	19.8998	31.7984	8.687	18.7783	6.626	1467768600
1647	2016-07-06	9	40	19.8886	31.7994	8.539	19.4433	6.65	1467769200
1648	2016-07-06	9	50	19.869	31.7997	8.527	18.4695	6.558	1467769800
1649	2016-07-06	10	0	19.8242	31.8026	8.39	18.1227	6.642	1467770400
1650	2016-07-06	10	10	19.808	31.8034	8.586	19.4716	6.67	1467771000
1651	2016-07-06	10	20	19.7198	31.8083	8.912	19.4465	6.67	1467771600
1652	2016-07-06	10	30	19.7214	31.8027	8.439	18.7954	6.599	1467772200
1653	2016-07-06	10	40	19.6871	31.8069	9.025	19.4834	6.609	1467772800
1654	2016-07-06	10	50	19.7045	31.8069	8.709	18.4347	6.614	1467773400
1655	2016-07-06	11	0	19.7504	31.8026	8.804	19.4911	6.667	1467774000
1656	2016-07-06	11	10	19.7462	31.8034	8.269	19.5413	6.641	1467774600
1657	2016-07-06	11	20	19.7478	31.8106	8.44	19.5645	6.643	1467775200
1658	2016-07-06	11	30	19.776	31.804	8.128	19.532	6.647	1467775800
1659	2016-07-06	11	40	19.7901	31.8042	8.668	19.5619	6.685	1467776400
1660	2016-07-06	11	50	19.7325	31.8085	8.764	19.5298	6.678	1467777000
1661	2016-07-06	12	0	19.5846	31.8149	8.654	19.4178	6.687	1467777600
1662	2016-07-06	12	10	19.594	31.8088	8.271	19.5369	6.697	1467778200
1663	2016-07-06	12	20	19.5912	31.8043	7.977	19.5505	6.602	1467778800
1664	2016-07-06	12	30	19.587	31.8056	8.252	19.4338	6.571	1467779400
1665	2016-07-06	12	40	19.5632	31.81	8.971	19.4687	6.639	1467780000
1666	2016-07-06	12	50	19.5441	31.8078	8.242	19.426	6.67	1467780600
1667	2016-07-06	13	0	19.5544	31.8137	8.445	19.5642	6.548	1467781200
1668	2016-07-06	13	10	19.5673	31.8137	7.975	19.6156	6.664	1467781800
1669	2016-07-06	13	20	19.5302	31.8123	8.268	19.1552	6.605	1467782400
1670	2016-07-06	13	30	19.5639	31.8109	8.308	19.56	6.485	1467783000
1671	2016-07-06	13	40	19.5765	31.809	8.287	19.1208	6.456	1467783600
1672	2016-07-06	13	50	19.6072	31.8124	8.263	19.6833	6.469	1467784200
1673	2016-07-06	14	0	19.6018	31.8072	8.015	19.6427	6.487	1467784800
1674	2016-07-06	14	10	19.5971	31.807	8.264	19.391	6.396	1467785400
1675	2016-07-06	14	20	19.6041	31.8125	8.173	19.5512	6.577	1467786000
1676	2016-07-06	14	30	19.6111	31.8098	8.243	18.4422	6.736	1467786600
1677	2016-07-06	14	40	19.6439	31.8077	8.031	19.7684	6.66	1467787200
1678	2016-07-06	14	50	19.696	31.8107	7.755	19.7635	6.66	1467787800
1679	2016-07-06	15	0	19.67	31.8152	7.643	19.4442	6.458	1467788400
1680	2016-07-06	15	10	19.6668	31.8189	8.004	19.6179	6.68	1467789000
1681	2016-07-06	15	20	19.7072	31.812	7.941	19.4432	6.683	1467789600
1682	2016-07-06	15	30	19.6555	31.8161	7.937	19.4223	6.54	1467790200
1683	2016-07-06	15	40	19.6764	31.8219	7.892	16.2822	6.845	1467790800
1684	2016-07-06	15	50	19.6922	31.7891	7.682	19.8238	6.721	1467791400
1685	2016-07-06	16	0	19.6934	31.8094	7.665	18.3662	6.981	1467792000
1686	2016-07-06	16	10	19.7169	31.8072	7.241	13.8535	6.935	1467792600
1687	2016-07-06	16	20	19.7676	31.8052	7.696	16.8661	6.858	1467793200
1688	2016-07-06	16	30	19.7637	31.8069	7.609	16.6821	7.007	1467793800
1689	2016-07-06	16	40	19.7771	31.8071	7.659	18.2824	6.964	1467794400
1690	2016-07-06	16	50	19.8151	31.8047	7.586	19.417	6.799	1467795000
1691	2016-07-06	17	0	19.9652	31.7998	7.71	18.6182	6.906	1467795600
1692	2016-07-06	17	10	19.9742	31.7874	7.367	18.5363	6.979	1467796200
1693	2016-07-06	17	20	19.9222	31.7946	7.578	19.1744	7.076	1467796800
1694	2016-07-06	17	30	20.0172	31.7984	7.741	17.8935	7.072	1467797400
1695	2016-07-06	17	40	19.9792	31.8	7.73	18.9206	7.096	1467798000
1696	2016-07-06	17	50	20.0064	31.8324	7.764	18.3966	6.971	1467798600
1697	2016-07-06	18	0	20.28	31.7883	7.656	19.0608	7.067	1467799200
1698	2016-07-06	18	10	20.3209	31.7878	7.687	19.4956	7.12	1467799800
1699	2016-07-06	18	20	20.4146	31.7992	7.657	19.4643	7.277	1467800400
1700	2016-07-06	18	30	20.3963	31.788	7.826	19.3957	7.355	1467801000
1701	2016-07-06	18	40	20.2821	31.7916	7.707	19.7676	7.223	1467801600
1702	2016-07-06	18	50	20.2673	31.7926	7.817	19.6642	7.152	1467802200
1703	2016-07-06	19	0	20.2768	31.7927	7.776	19.5258	7.139	1467802800
1704	2016-07-06	19	10	20.2838	31.7921	7.797	19.6803	7.068	1467803400
1705	2016-07-06	19	20	20.3062	31.7922	7.871	19.7791	7.035	1467804000
1706	2016-07-06	19	30	20.3167	31.7917	8.045	19.5341	7.033	1467804600
1707	2016-07-06	19	40	20.2983	31.7929	7.996	19.7379	7.071	1467805200
1708	2016-07-06	19	50	20.2295	31.7938	7.956	19.2295	7.092	1467805800
1709	2016-07-06	20	0	20.1469	31.7953	8.148	19.4821	7.076	1467806400
1710	2016-07-06	20	10	19.8949	31.7971	8.021	19.6905	7	1467807000
1711	2016-07-06	20	20	19.503	31.8128	8.163	19.6949	6.828	1467807600
1712	2016-07-06	20	30	19.3015	31.818	8.341	19.627	6.643	1467808200
1713	2016-07-06	20	40	19.2905	31.8207	8.238	19.6133	6.512	1467808800
1714	2016-07-06	20	50	19.2083	31.8199	8.367	19.6053	6.517	1467809400
1715	2016-07-06	21	0	18.9773	31.8211	8.528	19.5465	6.333	1467810000
1716	2016-07-06	21	10	18.8751	31.8325	8.544	19.4742	6.265	1467810600
1717	2016-07-06	21	20	18.8283	31.8292	8.476	19.105	6.234	1467811200
1718	2016-07-06	21	30	18.7708	31.8311	8.532	19.1442	6.213	1467811800
1719	2016-07-06	21	40	18.749	31.8305	8.578	19.1101	6.244	1467812400
1720	2016-07-06	21	50	18.7258	31.8328	8.605	18.3084	6.219	1467813000
1721	2016-07-06	22	0	18.7249	31.8304	8.619	19.4454	6.238	1467813600
1722	2016-07-06	22	10	18.7151	31.8312	8.69	18.1453	6.216	1467814200
1723	2016-07-06	22	20	18.7156	31.8306	8.678	19.123	6.288	1467814800
1724	2016-07-06	22	30	18.7126	31.8307	8.772	19.1347	6.301	1467815400
1725	2016-07-06	22	40	18.7067	31.8314	8.714	19.1259	6.29	1467816000
1726	2016-07-06	22	50	18.7045	31.831	8.785	19.4792	6.27	1467816600
1727	2016-07-06	23	0	18.7132	31.8308	8.619	19.1499	6.232	1467817200
1728	2016-07-06	23	10	18.7041	31.8315	9.014	19.4718	6.212	1467817800
1729	2016-07-06	23	20	18.6952	31.8326	8.839	19.4651	6.277	1467818400
1730	2016-07-06	23	30	18.6922	31.8319	8.69	19.4505	6.263	1467819000
1731	2016-07-06	23	40	18.7123	31.8312	8.915	19.1465	6.282	1467819600
1732	2016-07-07	0	0	18.757	31.8304	11.389	19.4518	6.224	1467820800
1733	2016-07-07	0	10	18.7849	31.8297	11.373	19.3155	6.279	1467821400
1734	2016-07-07	0	20	18.7986	31.8291	11.334	19.4535	6.323	1467822000
1735	2016-07-07	0	30	18.8581	31.8282	11.297	19.4917	6.286	1467822600
1736	2016-07-07	0	40	18.8853	31.8275	11.241	19.5197	6.292	1467823200
1737	2016-07-07	0	50	18.9497	31.8232	11.213	19.521	6.265	1467823800
1738	2016-07-07	1	0	18.9772	31.8245	11.147	19.5346	6.269	1467824400
1739	2016-07-07	1	10	18.9954	31.8245	11.094	19.521	6.209	1467825000
1740	2016-07-07	1	20	19.0227	31.8234	11.029	19.4748	6.218	1467825600
1741	2016-07-07	1	30	19.0541	31.8229	10.956	19.5586	6.265	1467826200
1742	2016-07-07	1	40	19.0843	31.822	10.881	19.5388	6.225	1467826800
1743	2016-07-07	1	50	19.0991	31.8213	10.824	19.5277	6.277	1467827400
1744	2016-07-07	2	0	19.1137	31.8211	10.732	19.5084	6.224	1467828000
1745	2016-07-07	2	10	19.1534	31.8195	10.652	19.5565	6.273	1467828600
1746	2016-07-07	2	20	19.1554	31.8201	10.571	19.5656	6.24	1467829200
1747	2016-07-07	2	30	19.1635	31.8195	10.491	19.5477	6.252	1467829800
1748	2016-07-07	2	40	19.1752	31.8195	10.408	19.5674	6.267	1467830400
1749	2016-07-07	2	50	19.1736	31.8211	10.331	19.4081	6.267	1467831000
1750	2016-07-07	3	0	19.2171	31.8174	10.25	19.541	6.278	1467831600
1751	2016-07-07	3	10	19.2252	31.8175	10.167	19.5381	6.277	1467832200
1752	2016-07-07	3	20	19.2245	31.8181	10.107	19.5398	6.277	1467832800
1753	2016-07-07	3	30	19.2232	31.818	10.03	19.5383	6.286	1467833400
1754	2016-07-07	3	40	19.2113	31.8184	9.981	19.5603	6.276	1467834000
1755	2016-07-07	3	50	19.2089	31.8181	9.93	19.5586	6.297	1467834600
1756	2016-07-07	4	0	19.2052	31.8194	9.873	19.3154	6.23	1467835200
1757	2016-07-07	4	10	19.198	31.8192	9.823	19.5114	6.217	1467835800
1758	2016-07-07	4	20	19.19	31.8196	9.783	19.4835	6.149	1467836400
1759	2016-07-07	4	30	19.1611	31.8214	9.748	19.5002	6.171	1467837000
1760	2016-07-07	4	40	19.1542	31.8215	9.706	19.5007	6.205	1467837600
1761	2016-07-07	4	50	19.1554	31.821	9.705	19.5018	6.202	1467838200
1762	2016-07-07	5	0	19.1594	31.8211	9.675	18.2187	6.227	1467838800
1763	2016-07-07	5	10	19.1714	31.8195	9.68	18.8098	6.149	1467839400
1764	2016-07-07	5	20	19.1906	31.8183	9.679	18.8779	6.29	1467840000
1765	2016-07-07	5	30	19.2054	31.8173	9.678	19.1416	6.312	1467840600
1766	2016-07-07	5	40	19.2182	31.8181	9.679	18.9873	6.307	1467841200
1767	2016-07-07	5	50	19.2307	31.8178	9.69	17.1198	6.324	1467841800
1768	2016-07-07	6	0	19.2404	31.8184	9.707	18.1491	6.294	1467842400
1769	2016-07-07	6	10	19.2564	31.8176	9.742	16.4381	6.331	1467843000
1770	2016-07-07	6	20	19.2646	31.8184	9.785	17.7901	6.333	1467843600
1771	2016-07-07	6	30	19.2795	31.8164	9.811	17.8137	6.285	1467844200
1772	2016-07-07	6	40	19.2933	31.816	9.849	17.8056	6.167	1467844800
1773	2016-07-07	6	50	19.3113	31.8158	9.894	17.923	6.31	1467845400
1774	2016-07-07	7	0	19.3218	31.8158	9.95	14.9905	6.194	1467846000
1775	2016-07-07	7	10	19.3262	31.8169	10.018	14.057	6.289	1467846600
1776	2016-07-07	7	20	19.333	31.8171	10.069	13.1186	6.326	1467847200
1777	2016-07-07	7	30	19.3362	31.8165	10.121	16.7786	6.315	1467847800
1778	2016-07-07	7	40	19.3703	31.816	10.191	13.7062	6.125	1467848400
1779	2016-07-07	7	50	19.3929	31.8182	10.268	10.327	6.242	1467849000
1780	2016-07-07	8	0	19.4125	31.8132	10.321	15.7184	6.311	1467849600
1781	2016-07-07	8	10	19.4191	31.8141	10.412	15.6065	6.334	1467850200
1782	2016-07-07	8	20	19.4369	31.8131	10.499	10.311	6.238	1467850800
1783	2016-07-07	8	30	19.4217	31.8133	10.561	13.0431	6.35	1467851400
1784	2016-07-07	8	40	19.4411	31.8127	10.644	15.4306	6.339	1467852000
1785	2016-07-07	8	50	19.4261	31.8118	10.724	13.3702	6.289	1467852600
1786	2016-07-07	9	0	19.4209	31.8141	10.82	15.4496	6.339	1467853200
1787	2016-07-07	9	10	19.4208	31.8138	10.893	17.3245	6.281	1467853800
1788	2016-07-07	9	20	19.4173	31.8145	10.986	12.6302	6.208	1467854400
1789	2016-07-07	9	30	19.4165	31.8155	11.065	13.9228	6.244	1467855000
1790	2016-07-07	9	40	19.4264	31.8132	11.14	13.0126	6.213	1467855600
1791	2016-07-07	9	50	19.4303	31.8178	11.215	7.50855	6.126	1467856200
1792	2016-07-07	10	0	19.4333	31.8142	11.299	6.53871	6.086	1467856800
1793	2016-07-07	10	10	19.4844	31.8126	11.366	17.1692	6.323	1467857400
1794	2016-07-07	10	20	19.4656	31.8124	11.435	14.2855	6.291	1467858000
1795	2016-07-07	10	30	19.4615	31.8144	11.492	15.1139	6.358	1467858600
1796	2016-07-07	10	40	19.4295	31.8143	11.528	16.4375	6.375	1467859200
1797	2016-07-07	10	50	19.3784	31.8147	11.593	17.4371	6.322	1467859800
1798	2016-07-07	11	0	19.3527	31.8165	11.63	17.2996	6.247	1467860400
1799	2016-07-07	11	10	19.3353	31.8169	11.662	17.7006	6.121	1467861000
1800	2016-07-07	11	20	19.2282	31.8189	11.694	17.7808	6.067	1467861600
1801	2016-07-07	11	30	19.172	31.8189	11.705	16.4608	6.103	1467862200
1802	2016-07-07	11	40	19.1478	31.8207	11.714	17.8098	6.051	1467862800
1803	2016-07-07	11	50	19.1426	31.821	11.709	18.1122	6.081	1467863400
1804	2016-07-07	12	0	19.1175	31.8206	11.701	17.4392	5.998	1467864000
1805	2016-07-07	12	10	19.1115	31.8237	11.671	19.1197	6.027	1467864600
1806	2016-07-07	12	20	19.143	31.8168	11.646	17.7702	5.994	1467865200
1807	2016-07-07	12	30	19.1037	31.8203	11.591	18.1088	6.003	1467865800
1808	2016-07-07	12	40	19.0929	31.8207	11.544	19.469	6.099	1467866400
1809	2016-07-07	12	50	19.0154	31.8212	11.478	19.1308	5.932	1467867000
1810	2016-07-07	13	0	18.9747	31.8214	11.411	18.8183	6.054	1467867600
1811	2016-07-07	13	10	18.9546	31.8229	11.35	19.4656	6.002	1467868200
1812	2016-07-07	13	20	18.9453	31.822	11.277	19.1796	6.038	1467868800
1813	2016-07-07	13	30	18.9367	31.8221	11.185	19.1127	6.018	1467869400
1814	2016-07-07	13	40	18.9001	31.8222	11.111	19.4734	5.967	1467870000
1815	2016-07-07	13	50	18.8852	31.8241	11.032	19.5037	5.963	1467870600
1816	2016-07-07	14	0	18.8824	31.8244	10.949	19.5175	5.945	1467871200
1817	2016-07-07	14	10	18.8768	31.8239	10.871	19.3507	5.913	1467871800
1818	2016-07-07	14	20	18.8702	31.8237	10.777	19.5057	5.899	1467872400
1819	2016-07-07	14	30	18.8708	31.8229	10.691	19.2543	5.89	1467873000
1820	2016-07-07	14	40	18.8635	31.8238	10.591	17.2179	5.898	1467873600
1821	2016-07-07	14	50	18.8628	31.8241	10.502	19.0413	5.859	1467874200
1822	2016-07-07	15	0	18.868	31.8242	10.427	19.3063	5.892	1467874800
1823	2016-07-07	15	10	18.883	31.8232	10.322	19.3956	5.929	1467875400
1824	2016-07-07	15	20	18.8671	31.8241	10.235	19.0195	5.889	1467876000
1825	2016-07-07	15	30	18.8781	31.8253	10.138	19.3899	5.867	1467876600
1826	2016-07-07	15	40	18.8815	31.8254	10.068	18.7801	5.794	1467877200
1827	2016-07-07	15	50	18.8943	31.8241	9.985	19.0697	5.964	1467877800
1828	2016-07-07	16	0	18.9044	31.8235	9.892	18.4463	5.835	1467878400
1829	2016-07-07	16	10	18.9321	31.8268	9.815	19.5709	5.769	1467879000
1830	2016-07-07	16	20	18.951	31.8227	9.742	18.4582	5.852	1467879600
1831	2016-07-07	16	30	18.9414	31.8231	9.669	19.3216	5.804	1467880200
1832	2016-07-07	16	40	18.937	31.8241	9.604	18.9645	6.003	1467880800
1833	2016-07-07	16	50	18.9494	31.8227	9.554	19.1118	6.045	1467881400
1834	2016-07-07	17	0	18.9676	31.8248	9.496	19.5255	5.959	1467882000
1835	2016-07-07	17	10	19.0116	31.8432	9.457	19.341	6.027	1467882600
1836	2016-07-07	17	20	19.078	31.8186	9.408	18.6492	6.112	1467883200
1837	2016-07-07	17	30	19.1065	31.8223	9.371	19.5681	6.033	1467883800
1838	2016-07-07	17	40	19.1306	31.8256	9.35	19.5481	6.099	1467884400
1839	2016-07-07	17	50	19.1826	31.8195	9.323	19.5249	6.155	1467885000
1840	2016-07-07	18	0	19.2175	31.8183	9.312	19.6661	6.108	1467885600
1841	2016-07-07	18	10	19.2129	31.8168	9.3	19.2051	6.222	1467886200
1842	2016-07-07	18	20	19.2523	31.8168	9.301	19.6893	6.197	1467886800
1843	2016-07-07	18	30	19.2774	31.8181	9.308	19.6707	6.232	1467887400
1844	2016-07-07	18	40	19.271	31.8188	9.32	19.574	6.243	1467888000
1845	2016-07-07	18	50	19.282	31.8174	9.34	19.5436	6.221	1467888600
1846	2016-07-07	19	0	19.3269	31.8178	9.351	18.9657	6.236	1467889200
1847	2016-07-07	19	10	19.3412	31.8142	9.378	19.5747	6.195	1467889800
1848	2016-07-07	19	20	19.3616	31.8164	9.42	19.3404	6.233	1467890400
1849	2016-07-07	19	30	19.3716	31.8174	9.467	19.4222	6.228	1467891000
1850	2016-07-07	19	40	19.3797	31.8179	9.503	19.7701	6.203	1467891600
1851	2016-07-07	19	50	19.3582	31.8202	9.553	19.5993	6.214	1467892200
1852	2016-07-07	20	0	19.4298	31.8141	9.593	19.1331	6.249	1467892800
1853	2016-07-07	20	10	19.487	31.8153	9.67	19.5271	6.313	1467893400
1854	2016-07-07	20	20	19.4969	31.8156	9.737	19.5153	6.405	1467894000
1855	2016-07-07	20	30	19.483	31.8156	9.798	19.6748	6.393	1467894600
1856	2016-07-07	20	40	19.513	31.8167	9.887	18.9352	6.428	1467895200
1857	2016-07-07	20	50	19.4937	31.8153	9.971	19.2156	6.361	1467895800
1858	2016-07-07	21	0	19.4267	31.8163	10.058	19.7049	6.345	1467896400
1859	2016-07-07	21	10	19.2613	31.8199	10.156	19.4907	6.259	1467897000
1860	2016-07-07	21	20	19.193	31.8244	10.255	19.5479	6.164	1467897600
1861	2016-07-07	21	30	19.0345	31.8253	10.357	19.5584	6.134	1467898200
1862	2016-07-07	21	40	19.0142	31.8221	10.454	19.5161	6.132	1467898800
1863	2016-07-07	21	50	18.9356	31.827	10.548	19.3203	6.04	1467899400
1864	2016-07-07	22	0	18.8866	31.8293	10.632	19.137	6.127	1467900000
1865	2016-07-07	22	10	18.831	31.8296	10.726	18.1144	6.03	1467900600
1866	2016-07-07	22	20	18.8113	31.8291	10.825	13.0747	6.1	1467901200
1867	2016-07-07	22	30	18.7834	31.8315	10.906	14.7189	6.038	1467901800
1868	2016-07-07	22	40	18.776	31.8318	10.985	12.011	6.084	1467902400
1869	2016-07-07	22	50	18.7662	31.8327	11.06	11.657	6.139	1467903000
1870	2016-07-07	23	0	18.7599	31.8327	11.142	13.3709	6.147	1467903600
1871	2016-07-07	23	10	18.7528	31.8329	11.201	9.66374	6.057	1467904200
1872	2016-07-07	23	20	18.7473	31.8327	11.273	11.3896	6.167	1467904800
1873	2016-07-07	23	30	18.7477	31.8327	11.312	10.0028	6.188	1467905400
1874	2016-07-07	23	40	18.761	31.8329	11.348	12.7396	6.178	1467906000
1875	2016-07-08	0	0	18.7577	31.8325	11.414	11.7361	6.118	1467907200
1876	2016-07-08	0	10	18.7448	31.8321	11.444	10.0254	6.143	1467907800
1877	2016-07-08	0	20	18.7365	31.8328	11.458	11.7123	6.1	1467908400
1878	2016-07-08	0	30	18.7435	31.8329	11.456	14.7421	6.069	1467909000
1879	2016-07-08	0	40	18.7592	31.8317	11.457	14.0364	6.076	1467909600
1880	2016-07-08	0	50	18.774	31.8309	11.433	15.7631	6.13	1467910200
1881	2016-07-08	1	0	18.7866	31.8298	11.403	15.0812	6.085	1467910800
1882	2016-07-08	1	10	18.8226	31.831	11.378	19.0974	6.091	1467911400
1883	2016-07-08	1	20	18.8691	31.8295	11.328	17.463	6.093	1467912000
1884	2016-07-08	1	30	18.8723	31.8288	11.269	19.1772	6.107	1467912600
1885	2016-07-08	1	40	18.8885	31.8287	11.222	19.454	6.058	1467913200
1886	2016-07-08	1	50	18.9067	31.8278	11.166	19.4947	6.062	1467913800
1887	2016-07-08	2	0	18.9136	31.8283	11.107	19.5126	5.978	1467914400
1888	2016-07-08	2	10	18.9344	31.828	11.028	19.5205	6.003	1467915000
1889	2016-07-08	2	20	18.9459	31.8271	10.959	19.0623	5.983	1467915600
1890	2016-07-08	2	30	18.967	31.8264	10.892	19.3685	6.069	1467916200
1891	2016-07-08	2	40	18.9896	31.8257	10.824	19.4944	6.022	1467916800
1892	2016-07-08	2	50	18.9959	31.8253	10.744	19.5128	6.037	1467917400
1893	2016-07-08	3	0	19.0442	31.8221	10.669	19.5639	5.995	1467918000
1894	2016-07-08	3	10	19.0761	31.8223	10.576	19.5571	5.939	1467918600
1895	2016-07-08	3	20	19.0938	31.822	10.498	19.5516	6.032	1467919200
1896	2016-07-08	3	30	19.1438	31.8212	10.423	19.522	5.95	1467919800
1897	2016-07-08	3	40	19.15	31.8227	10.345	19.4612	6.044	1467920400
1898	2016-07-08	3	50	19.1465	31.8223	10.273	19.4029	5.933	1467921000
1899	2016-07-08	4	0	19.1249	31.8251	10.21	19.5668	5.886	1467921600
1900	2016-07-08	4	10	19.1355	31.8219	10.142	19.5663	5.99	1467922200
1901	2016-07-08	4	20	19.113	31.823	10.068	19.523	5.958	1467922800
1902	2016-07-08	4	30	19.0981	31.8228	10.021	19.5537	5.908	1467923400
1903	2016-07-08	4	40	19.086	31.8227	9.971	19.5065	5.991	1467924000
1904	2016-07-08	4	50	19.0863	31.8225	9.916	19.4947	5.83	1467924600
1905	2016-07-08	5	0	19.0845	31.8236	9.875	19.1642	5.909	1467925200
1906	2016-07-08	5	10	19.084	31.8225	9.829	19.4797	5.893	1467925800
1907	2016-07-08	5	20	19.0827	31.8234	9.795	18.8084	5.763	1467926400
1908	2016-07-08	5	30	19.0829	31.8239	9.778	18.3752	5.877	1467927000
1909	2016-07-08	5	40	19.0913	31.8235	9.775	19.3912	5.957	1467927600
1910	2016-07-08	5	50	19.1051	31.8238	9.754	19.5063	5.999	1467928200
1911	2016-07-08	6	0	19.1272	31.8215	9.747	19.3961	6	1467928800
1912	2016-07-08	6	10	19.1562	31.8216	9.762	19.4882	6.031	1467929400
1913	2016-07-08	6	20	19.1895	31.8209	9.765	19.4841	6.028	1467930000
1914	2016-07-08	6	30	19.2126	31.8199	9.781	19.4941	6.046	1467930600
1915	2016-07-08	6	40	19.2231	31.8189	9.793	19.4954	6.015	1467931200
1916	2016-07-08	6	50	19.26	31.8191	9.817	19.5112	6.07	1467931800
1917	2016-07-08	7	0	19.2684	31.82	9.837	19.416	6.102	1467932400
1918	2016-07-08	7	10	19.2958	31.8167	9.878	19.2398	6.011	1467933000
1919	2016-07-08	7	20	19.2915	31.8211	9.925	19.5254	5.942	1467933600
1920	2016-07-08	7	30	19.3061	31.8191	9.964	19.5132	6.017	1467934200
1921	2016-07-08	7	40	19.3004	31.8193	10.011	19.107	6.039	1467934800
1922	2016-07-08	7	50	19.2976	31.8212	10.068	19.4679	5.897	1467935400
1923	2016-07-08	8	0	19.278	31.82	10.127	18.9789	5.914	1467936000
1924	2016-07-08	8	10	19.2969	31.8185	10.179	16.4766	5.95	1467936600
1925	2016-07-08	8	20	19.2814	31.8202	10.238	19.4713	6.006	1467937200
1926	2016-07-08	8	30	19.2932	31.8207	10.294	18.7796	5.959	1467937800
1927	2016-07-08	8	40	19.3126	31.8174	10.354	19.0519	5.943	1467938400
1928	2016-07-08	8	50	19.3146	31.8169	10.428	19.3109	6.05	1467939000
1929	2016-07-08	9	0	19.3203	31.8181	10.524	19.3675	6.038	1467939600
1930	2016-07-08	9	10	19.3473	31.8163	10.589	19.5199	6.131	1467940200
1931	2016-07-08	9	20	19.3636	31.8162	10.667	19.5543	6.064	1467940800
1932	2016-07-08	9	30	19.3552	31.8181	10.75	19.4541	6.058	1467941400
1933	2016-07-08	9	40	19.3621	31.8168	10.828	19.514	6.079	1467942000
1934	2016-07-08	9	50	19.3601	31.8188	10.902	19.2675	6.137	1467942600
1935	2016-07-08	10	0	19.3656	31.8152	10.976	19.4795	5.97	1467943200
1936	2016-07-08	10	10	19.3606	31.8173	11.049	19.5631	6.113	1467943800
1937	2016-07-08	10	20	19.3665	31.8164	11.136	19.4608	6.052	1467944400
1938	2016-07-08	10	30	19.3729	31.8178	11.212	19.551	6.112	1467945000
1939	2016-07-08	10	40	19.3722	31.8189	11.289	19.2852	6.082	1467945600
1940	2016-07-08	10	50	19.3905	31.8171	11.354	19.5607	6.057	1467946200
1941	2016-07-08	11	0	19.3975	31.8138	11.417	19.4153	6.059	1467946800
1942	2016-07-08	11	10	19.3741	31.8175	11.479	19.5823	6.262	1467947400
1943	2016-07-08	11	20	19.3958	31.8173	11.54	18.919	6.257	1467948000
1944	2016-07-08	11	30	19.4135	31.8158	11.594	19.512	6.261	1467948600
1945	2016-07-08	11	40	19.4212	31.8157	11.627	19.6685	6.33	1467949200
1946	2016-07-08	11	50	19.4353	31.8153	11.645	19.6557	6.236	1467949800
1947	2016-07-08	12	0	19.4612	31.8141	11.681	19.0606	6.324	1467950400
1948	2016-07-08	12	10	19.4717	31.8137	11.698	19.5475	6.312	1467951000
1949	2016-07-08	12	20	19.4851	31.8135	11.701	19.2597	6.373	1467951600
1950	2016-07-08	12	30	19.5145	31.812	11.706	19.3899	6.361	1467952200
1951	2016-07-08	12	40	19.5666	31.8121	11.682	19.7706	6.477	1467952800
1952	2016-07-08	12	50	19.5795	31.8185	11.669	19.6702	6.411	1467953400
1953	2016-07-08	13	0	19.6439	31.8109	11.636	19.0786	6.478	1467954000
1954	2016-07-08	13	10	19.6804	31.8115	11.584	19.005	6.422	1467954600
1955	2016-07-08	13	20	19.7475	31.802	11.524	18.9706	6.53	1467955200
1956	2016-07-08	13	30	19.6952	31.8045	11.457	19.2015	6.534	1467955800
1957	2016-07-08	13	40	19.6891	31.8081	11.398	19.5197	6.559	1467956400
1958	2016-07-08	13	50	19.6803	31.8099	11.331	19.6947	6.406	1467957000
1959	2016-07-08	14	0	19.6491	31.8096	11.254	19.232	6.445	1467957600
1960	2016-07-08	14	10	19.6689	31.8104	11.187	19.4242	6.469	1467958200
1961	2016-07-08	14	20	19.653	31.8091	11.122	18.1302	6.504	1467958800
1962	2016-07-08	14	30	19.6558	31.8126	11.029	19.326	6.515	1467959400
1963	2016-07-08	14	40	19.6498	31.8075	10.952	19.444	6.493	1467960000
1964	2016-07-08	14	50	19.6554	31.8074	10.863	19.3128	6.601	1467960600
1965	2016-07-08	15	0	19.6627	31.8127	10.771	19.1902	6.453	1467961200
1966	2016-07-08	15	10	19.6692	31.8116	10.694	18.6766	6.476	1467961800
1967	2016-07-08	15	20	19.6766	31.8084	10.601	18.6574	6.401	1467962400
1968	2016-07-08	15	30	19.6845	31.809	10.508	18.1697	6.451	1467963000
1969	2016-07-08	15	40	19.6648	31.806	10.421	18.832	6.374	1467963600
1970	2016-07-08	15	50	19.6883	31.8095	10.346	19.4885	6.394	1467964200
1971	2016-07-08	16	0	19.636	31.815	10.251	19.1694	6.346	1467964800
1972	2016-07-08	16	10	19.6547	31.8042	10.168	18.5375	6.453	1467965400
1973	2016-07-08	16	20	19.643	31.8096	10.084	18.7418	6.348	1467966000
1974	2016-07-08	16	30	19.6354	31.8099	9.989	18.2589	6.226	1467966600
1975	2016-07-08	16	40	19.6856	31.8099	9.909	14.5651	6.407	1467967200
1976	2016-07-08	16	50	19.6662	31.8092	9.83	14.001	6.55	1467967800
1977	2016-07-08	17	0	19.6172	31.8105	9.755	17.435	6.527	1467968400
1978	2016-07-08	17	10	19.537	31.8129	9.68	18.8714	6.388	1467969000
1979	2016-07-08	17	20	19.5052	31.8129	9.635	19.1486	6.286	1467969600
1980	2016-07-08	17	30	19.4964	31.8118	9.579	18.8878	6.229	1467970200
1981	2016-07-08	17	40	19.4915	31.813	9.521	19.4902	6.187	1467970800
1982	2016-07-08	17	50	19.4936	31.8129	9.463	18.6034	6.223	1467971400
1983	2016-07-08	18	0	19.511	31.8138	9.427	18.481	6.218	1467972000
1984	2016-07-08	18	10	19.5257	31.8128	9.39	18.5292	6.218	1467972600
1985	2016-07-08	18	20	19.5344	31.8138	9.358	17.8886	6.215	1467973200
1986	2016-07-08	18	30	19.595	31.81	9.338	19.0067	6.261	1467973800
1987	2016-07-08	18	40	19.6588	31.8099	9.325	18.4363	6.312	1467974400
1988	2016-07-08	18	50	19.6971	31.8097	9.315	19.2947	6.366	1467975000
1989	2016-07-08	19	0	19.7507	31.8084	9.304	17.4882	6.432	1467975600
1990	2016-07-08	19	10	19.8176	31.8031	9.326	16.7264	6.504	1467976200
1991	2016-07-08	19	20	19.8726	31.8019	9.333	17.4291	6.493	1467976800
1992	2016-07-08	19	30	19.9331	31.7991	9.356	16.1558	6.616	1467977400
1993	2016-07-08	19	40	19.9259	31.7999	9.389	14.7411	6.669	1467978000
1994	2016-07-08	19	50	19.8824	31.8019	9.41	14.4928	6.62	1467978600
1995	2016-07-08	20	0	19.8449	31.8048	9.436	13.6741	6.588	1467979200
1996	2016-07-08	20	10	19.8239	31.8062	9.482	15.9966	6.562	1467979800
1997	2016-07-08	20	20	19.8044	31.8058	9.54	14.3274	6.498	1467980400
1998	2016-07-08	20	30	19.8004	31.8072	9.577	15.9214	6.501	1467981000
1999	2016-07-08	20	40	19.8129	31.8087	9.634	15.2143	6.44	1467981600
[truncated: 199,012 more rows]
