# Supplementary material for: A novel dissolved oxygen prediction model based on enhanced semi-naive Bayes for ocean ranches in northeast China
Source: PeerJ Comput Sci. 2021 Jun 11;7:e591. doi: 10.7717/peerj-cs.591 (PMC8205303; doi:10.7717/peerj-cs.591)
Supplement: Supplemental Information 3 — The water quality data includes a total of 19 marine ranches in the Bohai and Yellow Seas in northeastern China. [file peerj-cs-07-591-s003.zip › dataset2/mashan_20160101_20200701.csv]

ID	Date	Hour	Minute	temp	salt	deep	yls_con	rjy_con	Timestamp	note
1	2016-01-30	0	0	15.8889	-1	-1	-1	-1	1454083200
2	2016-01-30	0	10	15.8736	-1	-1	-1	-1	1454083800
3	2016-01-30	0	20	15.8742	-1	-1	-1	-1	1454084400
4	2016-01-30	0	30	15.8595	-1	-1	-1	-1	1454085000
5	2016-01-30	0	40	15.8354	-1	-1	-1	-1	1454085600
6	2016-01-30	0	50	15.8563	-1	-1	-1	-1	1454086200
7	2016-01-30	1	0	15.8607	-1	-1	-1	-1	1454086800
8	2016-01-30	1	10	15.8242	-1	-1	-1	-1	1454087400
9	2016-01-30	1	20	15.786	-1	-1	-1	-1	1454088000
10	2016-01-30	1	30	15.8076	-1	-1	-1	-1	1454088600
11	2016-01-30	1	40	15.8184	-1	-1	-1	-1	1454089200
12	2016-01-30	1	50	15.8398	-1	-1	-1	-1	1454089800
13	2016-01-30	2	0	15.8183	-1	-1	-1	-1	1454090400
14	2016-01-30	2	10	15.816	-1	-1	-1	-1	1454091000
15	2016-01-30	2	20	15.7753	-1	-1	-1	-1	1454091600
16	2016-01-30	2	30	15.7473	-1	-1	-1	-1	1454092200
17	2016-01-30	2	40	15.7082	-1	-1	-1	-1	1454092800
18	2016-01-30	2	50	15.6837	-1	-1	-1	-1	1454093400
19	2016-01-30	3	0	15.6613	-1	-1	-1	-1	1454094000
20	2016-01-30	3	10	15.6479	-1	-1	-1	-1	1454094600
21	2016-01-30	3	20	15.6469	-1	-1	-1	-1	1454095200
22	2016-01-30	3	30	15.64	-1	-1	-1	-1	1454095800
23	2016-01-30	3	40	15.6532	-1	-1	-1	-1	1454096400
24	2016-01-30	3	50	15.6755	-1	-1	-1	-1	1454097000
25	2016-01-30	4	0	15.707	-1	-1	-1	-1	1454097600
26	2016-01-30	4	10	15.7524	-1	-1	-1	-1	1454098200
27	2016-01-30	4	20	15.8542	-1	-1	-1	-1	1454098800
28	2016-01-30	4	30	15.9482	-1	-1	-1	-1	1454099400
29	2016-01-30	4	40	16.0772	-1	-1	-1	-1	1454100000
30	2016-01-30	4	50	16.2008	-1	-1	-1	-1	1454100600
31	2016-01-30	5	0	16.2968	-1	-1	-1	-1	1454101200
32	2016-01-30	5	10	16.3658	-1	-1	-1	-1	1454101800
33	2016-01-30	5	20	16.3767	-1	-1	-1	-1	1454102400
34	2016-01-30	5	30	16.3856	-1	-1	-1	-1	1454103000
35	2016-01-30	5	40	16.4063	-1	-1	-1	-1	1454103600
36	2016-01-30	6	0	16.327	-1	-1	-1	-1	1454104800
37	2016-01-30	6	10	16.3444	-1	-1	-1	-1	1454105400
38	2016-01-30	6	20	16.3523	-1	-1	-1	-1	1454106000
39	2016-01-30	6	30	16.3638	-1	-1	-1	-1	1454106600
40	2016-01-30	6	40	16.3434	-1	-1	-1	-1	1454107200
41	2016-01-30	6	50	16.3031	-1	-1	-1	-1	1454107800
42	2016-01-30	7	0	16.2386	-1	-1	-1	-1	1454108400
43	2016-01-30	7	10	16.234	-1	-1	-1	-1	1454109000
44	2016-01-30	7	20	16.2352	-1	-1	-1	-1	1454109600
45	2016-01-30	7	30	16.2522	-1	-1	-1	-1	1454110200
46	2016-01-30	7	40	16.2922	-1	-1	-1	-1	1454110800
47	2016-01-30	7	50	16.3445	-1	-1	-1	-1	1454111400
48	2016-01-30	8	0	16.3946	-1	-1	-1	-1	1454112000
49	2016-01-30	8	10	16.4467	-1	-1	-1	-1	1454112600
50	2016-01-30	8	20	16.3707	-1	-1	-1	-1	1454113200
51	2016-01-30	8	40	16.1939	-1	-1	-1	-1	1454114400
52	2016-01-30	8	50	16.1932	-1	-1	-1	-1	1454115000
53	2016-01-30	9	0	16.1459	-1	-1	-1	-1	1454115600
54	2016-01-30	9	10	16.1128	-1	-1	-1	-1	1454116200
55	2016-01-30	9	20	16.079	-1	-1	-1	-1	1454116800
56	2016-01-30	9	30	16.1489	-1	-1	-1	-1	1454117400
57	2016-01-30	9	40	16.1263	-1	-1	-1	-1	1454118000
58	2016-01-30	9	50	16.0873	-1	-1	-1	-1	1454118600
59	2016-01-30	10	0	16.1799	-1	-1	-1	-1	1454119200
60	2016-01-30	10	10	16.2671	-1	-1	-1	-1	1454119800
61	2016-01-30	10	20	16.3224	-1	-1	-1	-1	1454120400
62	2016-01-30	10	30	16.3719	-1	-1	-1	-1	1454121000
63	2016-01-30	10	40	16.3869	-1	-1	-1	-1	1454121600
64	2016-01-30	10	50	16.3181	-1	-1	-1	-1	1454122200
65	2016-01-30	11	0	16.2845	-1	-1	-1	-1	1454122800
66	2016-01-30	11	10	16.2817	-1	-1	-1	-1	1454123400
67	2016-01-30	11	20	16.3107	-1	-1	-1	-1	1454124000
68	2016-01-30	11	30	16.3357	-1	-1	-1	-1	1454124600
69	2016-01-30	11	40	16.3405	-1	-1	-1	-1	1454125200
70	2016-01-30	11	50	16.3405	-1	-1	-1	-1	1454125800
71	2016-01-30	12	0	16.3369	-1	-1	-1	-1	1454126400
72	2016-01-30	12	10	16.3354	-1	-1	-1	-1	1454127000
73	2016-01-30	12	20	16.3435	-1	-1	-1	-1	1454127600
74	2016-01-30	12	30	16.3221	-1	-1	-1	-1	1454128200
75	2016-01-30	12	40	16.3155	-1	-1	-1	-1	1454128800
76	2016-01-30	12	50	16.3027	-1	-1	-1	-1	1454129400
77	2016-01-30	13	0	16.2782	-1	-1	-1	-1	1454130000
78	2016-01-30	13	10	16.2743	-1	-1	-1	-1	1454130600
79	2016-01-30	13	20	16.257	-1	-1	-1	-1	1454131200
80	2016-01-30	13	30	16.2198	-1	-1	-1	-1	1454131800
81	2016-01-30	13	40	16.1177	-1	-1	-1	-1	1454132400
82	2016-01-30	13	50	16.0394	-1	-1	-1	-1	1454133000
83	2016-01-30	14	0	15.985	-1	-1	-1	-1	1454133600
84	2016-01-30	14	10	15.9179	-1	-1	-1	-1	1454134200
85	2016-01-30	14	20	15.922	-1	-1	-1	-1	1454134800
86	2016-01-30	14	30	15.8674	-1	-1	-1	-1	1454135400
87	2016-01-30	14	40	15.8066	-1	-1	-1	-1	1454136000
88	2016-01-30	14	50	15.7717	-1	-1	-1	-1	1454136600
89	2016-01-30	15	0	15.7326	-1	-1	-1	-1	1454137200
90	2016-01-30	15	10	15.6952	-1	-1	-1	-1	1454137800
91	2016-01-30	15	20	15.6772	-1	-1	-1	-1	1454138400
92	2016-01-30	15	30	15.6527	-1	-1	-1	-1	1454139000
93	2016-01-30	15	40	15.6463	-1	-1	-1	-1	1454139600
94	2016-01-30	15	50	15.6231	-1	-1	-1	-1	1454140200
95	2016-01-30	16	0	15.614	-1	-1	-1	-1	1454140800
96	2016-01-30	16	10	15.6112	-1	-1	-1	-1	1454141400
97	2016-01-30	16	20	15.6238	-1	-1	-1	-1	1454142000
98	2016-01-30	16	30	15.6447	-1	-1	-1	-1	1454142600
99	2016-01-30	16	40	15.6693	-1	-1	-1	-1	1454143200
100	2016-01-30	16	50	15.6975	-1	-1	-1	-1	1454143800
101	2016-01-30	17	0	15.7445	-1	-1	-1	-1	1454144400
102	2016-01-30	17	10	15.7486	-1	-1	-1	-1	1454145000
103	2016-01-30	17	20	15.7354	-1	-1	-1	-1	1454145600
104	2016-01-30	17	30	15.7277	-1	-1	-1	-1	1454146200
105	2016-01-30	17	40	15.7508	-1	-1	-1	-1	1454146800
106	2016-01-30	17	50	15.7551	-1	-1	-1	-1	1454147400
107	2016-01-30	18	0	15.7555	-1	-1	-1	-1	1454148000
108	2016-01-30	18	10	15.7593	-1	-1	-1	-1	1454148600
109	2016-01-30	18	20	15.7958	-1	-1	-1	-1	1454149200
110	2016-01-30	18	30	15.8416	-1	-1	-1	-1	1454149800
111	2016-01-30	18	40	15.882	-1	-1	-1	-1	1454150400
112	2016-01-30	18	50	15.8885	-1	-1	-1	-1	1454151000
113	2016-01-30	19	0	15.8859	-1	-1	-1	-1	1454151600
114	2016-01-30	19	10	15.8687	-1	-1	-1	-1	1454152200
115	2016-01-30	19	20	15.8878	-1	-1	-1	-1	1454152800
116	2016-01-30	19	30	15.9109	-1	-1	-1	-1	1454153400
117	2016-01-30	19	40	15.9595	-1	-1	-1	-1	1454154000
118	2016-01-30	19	50	16.006	-1	-1	-1	-1	1454154600
119	2016-01-30	20	0	16.07	-1	-1	-1	-1	1454155200
120	2016-01-30	20	10	16.0631	-1	-1	-1	-1	1454155800
121	2016-01-30	20	20	16.0399	-1	-1	-1	-1	1454156400
122	2016-01-30	20	30	16.0253	-1	-1	-1	-1	1454157000
123	2016-01-30	20	40	16.0224	-1	-1	-1	-1	1454157600
124	2016-01-30	20	50	16.0227	-1	-1	-1	-1	1454158200
125	2016-01-30	21	0	16.0401	-1	-1	-1	-1	1454158800
126	2016-01-30	21	10	16.044	-1	-1	-1	-1	1454159400
127	2016-01-30	21	20	16.0371	-1	-1	-1	-1	1454160000
128	2016-01-30	21	30	16.0301	-1	-1	-1	-1	1454160600
129	2016-01-30	21	40	16.0305	-1	-1	-1	-1	1454161200
130	2016-01-30	21	50	16.0445	-1	-1	-1	-1	1454161800
131	2016-01-30	22	0	16.0582	-1	-1	-1	-1	1454162400
132	2016-01-30	22	10	16.0815	-1	-1	-1	-1	1454163000
133	2016-01-30	22	20	16.1023	-1	-1	-1	-1	1454163600
134	2016-01-30	22	30	16.1097	-1	-1	-1	-1	1454164200
135	2016-01-30	22	40	16.1337	-1	-1	-1	-1	1454164800
136	2016-01-30	22	50	16.1194	-1	-1	-1	-1	1454165400
137	2016-01-30	23	0	16.1055	-1	-1	-1	-1	1454166000
138	2016-01-30	23	10	16.0878	-1	-1	-1	-1	1454166600
139	2016-01-30	23	20	16.0647	-1	-1	-1	-1	1454167200
140	2016-01-30	23	30	16.059	-1	-1	-1	-1	1454167800
141	2016-01-30	23	40	16.0361	-1	-1	-1	-1	1454168400
142	2016-02-15	0	0	-1	31.3112	-1	-1	-1	1455465600
143	2016-02-15	0	10	-1	31.3098	-1	-1	-1	1455466200
144	2016-02-15	0	20	-1	31.3099	-1	-1	-1	1455466800
145	2016-02-15	0	30	-1	31.3103	-1	-1	-1	1455467400
146	2016-02-15	0	40	-1	31.3101	-1	-1	-1	1455468000
147	2016-02-15	0	50	-1	31.3118	-1	-1	-1	1455468600
148	2016-02-15	1	0	-1	31.3158	-1	-1	-1	1455469200
149	2016-02-15	1	10	-1	31.3176	-1	-1	-1	1455469800
150	2016-02-15	1	20	-1	31.3172	-1	-1	-1	1455470400
151	2016-02-15	1	30	-1	31.3211	-1	-1	-1	1455471000
152	2016-02-15	1	40	-1	31.3217	-1	-1	-1	1455471600
153	2016-02-15	1	50	-1	31.3211	-1	-1	-1	1455472200
154	2016-02-15	2	0	-1	31.3207	-1	-1	-1	1455472800
155	2016-02-15	2	10	-1	31.3219	-1	-1	-1	1455473400
156	2016-02-15	2	20	-1	31.3219	-1	-1	-1	1455474000
157	2016-02-15	2	30	-1	31.3216	-1	-1	-1	1455474600
158	2016-02-15	2	40	-1	31.3211	-1	-1	-1	1455475200
159	2016-02-15	2	50	-1	31.32	-1	-1	-1	1455475800
160	2016-02-15	3	0	-1	31.3201	-1	-1	-1	1455476400
161	2016-02-15	3	10	-1	31.3201	-1	-1	-1	1455477000
162	2016-02-15	3	20	-1	31.3189	-1	-1	-1	1455477600
163	2016-02-15	3	30	-1	31.3189	-1	-1	-1	1455478200
164	2016-02-15	3	40	-1	31.3189	-1	-1	-1	1455478800
165	2016-02-15	3	50	-1	31.3201	-1	-1	-1	1455479400
166	2016-02-15	4	0	-1	31.319	-1	-1	-1	1455480000
167	2016-02-15	4	10	-1	31.3183	-1	-1	-1	1455480600
168	2016-02-15	4	20	-1	31.3189	-1	-1	-1	1455481200
169	2016-02-15	4	30	-1	31.3188	-1	-1	-1	1455481800
170	2016-02-15	4	40	-1	31.319	-1	-1	-1	1455482400
171	2016-02-15	4	50	-1	31.3193	-1	-1	-1	1455483000
172	2016-02-15	5	0	-1	31.3206	-1	-1	-1	1455483600
173	2016-02-15	5	10	-1	31.3197	-1	-1	-1	1455484200
174	2016-02-15	5	20	-1	31.321	-1	-1	-1	1455484800
175	2016-02-15	5	30	-1	31.3191	-1	-1	-1	1455485400
176	2016-02-15	5	40	-1	31.3178	-1	-1	-1	1455486000
177	2016-02-15	5	50	-1	31.3197	-1	-1	-1	1455486600
178	2016-02-15	6	0	-1	31.3121	-1	-1	-1	1455487200
179	2016-02-15	6	10	-1	31.3187	-1	-1	-1	1455487800
180	2016-02-15	6	20	-1	31.3214	-1	-1	-1	1455488400
181	2016-02-15	6	30	-1	31.3207	-1	-1	-1	1455489000
182	2016-02-15	6	40	-1	31.3201	-1	-1	-1	1455489600
183	2016-02-15	6	50	-1	31.3212	-1	-1	-1	1455490200
184	2016-02-15	7	0	-1	31.3228	-1	-1	-1	1455490800
185	2016-02-15	7	10	-1	31.3206	-1	-1	-1	1455491400
186	2016-02-15	7	20	-1	31.3208	-1	-1	-1	1455492000
187	2016-02-15	7	30	-1	31.3206	-1	-1	-1	1455492600
188	2016-02-15	7	40	-1	31.322	-1	-1	-1	1455493200
189	2016-02-15	7	50	-1	31.3205	-1	-1	-1	1455493800
190	2016-02-15	8	0	-1	31.3174	-1	-1	-1	1455494400
191	2016-02-15	8	10	-1	31.3173	-1	-1	-1	1455495000
192	2016-02-15	8	20	-1	31.3148	-1	-1	-1	1455495600
193	2016-02-15	8	30	-1	31.3096	-1	-1	-1	1455496200
194	2016-02-15	8	40	-1	31.3133	-1	-1	-1	1455496800
195	2016-02-15	8	50	-1	31.322	-1	-1	-1	1455497400
196	2016-02-15	9	0	-1	31.3096	-1	-1	-1	1455498000
197	2016-02-15	9	10	-1	31.3095	-1	-1	-1	1455498600
198	2016-02-15	9	20	-1	31.3095	-1	-1	-1	1455499200
199	2016-02-15	9	30	-1	31.3119	-1	-1	-1	1455499800
200	2016-02-15	9	40	-1	31.3203	-1	-1	-1	1455500400
201	2016-02-15	9	50	-1	31.3048	-1	-1	-1	1455501000
202	2016-02-15	10	0	-1	31.3128	-1	-1	-1	1455501600
203	2016-02-15	10	10	-1	31.3082	-1	-1	-1	1455502200
204	2016-02-15	10	20	-1	31.3212	-1	-1	-1	1455502800
205	2016-02-15	10	30	-1	31.3198	-1	-1	-1	1455503400
206	2016-02-15	10	40	-1	31.3186	-1	-1	-1	1455504000
207	2016-02-15	10	50	-1	31.3146	-1	-1	-1	1455504600
208	2016-02-15	11	0	-1	31.3134	-1	-1	-1	1455505200
209	2016-02-15	11	10	-1	31.3122	-1	-1	-1	1455505800
210	2016-02-15	11	20	-1	31.3127	-1	-1	-1	1455506400
211	2016-02-15	11	30	-1	31.3082	-1	-1	-1	1455507000
212	2016-02-15	11	40	-1	31.3085	-1	-1	-1	1455507600
213	2016-02-15	11	50	-1	31.3118	-1	-1	-1	1455508200
214	2016-02-15	12	0	-1	31.3134	-1	-1	-1	1455508800
215	2016-02-15	12	10	-1	31.314	-1	-1	-1	1455509400
216	2016-02-15	12	20	-1	31.3145	-1	-1	-1	1455510000
217	2016-02-15	12	30	-1	31.3137	-1	-1	-1	1455510600
218	2016-02-15	12	40	-1	31.3131	-1	-1	-1	1455511200
219	2016-02-15	12	50	-1	31.3155	-1	-1	-1	1455511800
220	2016-02-15	13	0	-1	31.3147	-1	-1	-1	1455512400
221	2016-02-15	13	10	-1	31.3142	-1	-1	-1	1455513000
222	2016-02-15	13	20	-1	31.3143	-1	-1	-1	1455513600
223	2016-02-15	13	30	-1	31.3136	-1	-1	-1	1455514200
224	2016-02-15	13	40	-1	31.3145	-1	-1	-1	1455514800
225	2016-02-15	13	50	-1	31.3135	-1	-1	-1	1455515400
226	2016-02-15	14	0	-1	31.315	-1	-1	-1	1455516000
227	2016-02-15	14	10	-1	31.3143	-1	-1	-1	1455516600
228	2016-02-15	14	20	-1	31.3113	-1	-1	-1	1455517200
229	2016-02-15	14	30	-1	31.3143	-1	-1	-1	1455517800
230	2016-02-15	14	40	-1	31.3116	-1	-1	-1	1455518400
231	2016-02-15	14	50	-1	31.3117	-1	-1	-1	1455519000
232	2016-02-15	15	0	-1	31.3122	-1	-1	-1	1455519600
233	2016-02-15	15	10	-1	31.3098	-1	-1	-1	1455520200
234	2016-02-15	15	20	-1	31.3103	-1	-1	-1	1455520800
235	2016-02-15	15	30	-1	31.3127	-1	-1	-1	1455521400
236	2016-02-15	15	40	-1	31.3097	-1	-1	-1	1455522000
237	2016-02-15	15	50	-1	31.3112	-1	-1	-1	1455522600
238	2016-02-15	16	0	-1	31.3097	-1	-1	-1	1455523200
239	2016-02-15	16	10	-1	31.3124	-1	-1	-1	1455523800
240	2016-02-15	16	20	-1	31.3116	-1	-1	-1	1455524400
241	2016-02-15	16	30	-1	31.3122	-1	-1	-1	1455525000
242	2016-02-15	16	40	-1	31.3086	-1	-1	-1	1455525600
243	2016-02-15	16	50	-1	31.3097	-1	-1	-1	1455526200
244	2016-02-15	17	0	-1	31.3087	-1	-1	-1	1455526800
245	2016-02-15	17	10	-1	31.3105	-1	-1	-1	1455527400
246	2016-02-15	17	20	-1	31.3123	-1	-1	-1	1455528000
247	2016-02-15	17	30	-1	31.3149	-1	-1	-1	1455528600
248	2016-02-15	17	40	-1	31.3118	-1	-1	-1	1455529200
249	2016-02-15	17	50	-1	31.3122	-1	-1	-1	1455529800
250	2016-02-15	18	0	-1	31.314	-1	-1	-1	1455530400
251	2016-02-15	18	10	-1	31.3148	-1	-1	-1	1455531000
252	2016-02-15	18	20	-1	31.3114	-1	-1	-1	1455531600
253	2016-02-15	18	30	-1	31.3118	-1	-1	-1	1455532200
254	2016-02-15	18	40	-1	31.3176	-1	-1	-1	1455532800
255	2016-02-15	18	50	-1	31.3122	-1	-1	-1	1455533400
256	2016-02-15	19	0	-1	31.3112	-1	-1	-1	1455534000
257	2016-02-15	19	10	-1	31.3116	-1	-1	-1	1455534600
258	2016-02-15	19	20	-1	31.3121	-1	-1	-1	1455535200
259	2016-02-15	19	30	-1	31.3126	-1	-1	-1	1455535800
260	2016-02-15	19	40	-1	31.3098	-1	-1	-1	1455536400
261	2016-02-15	19	50	-1	31.3116	-1	-1	-1	1455537000
262	2016-02-15	20	0	-1	31.3146	-1	-1	-1	1455537600
263	2016-02-15	20	10	-1	31.3138	-1	-1	-1	1455538200
264	2016-02-15	20	20	-1	31.3094	-1	-1	-1	1455538800
265	2016-02-15	20	30	-1	31.3125	-1	-1	-1	1455539400
266	2016-02-15	20	40	-1	31.3095	-1	-1	-1	1455540000
267	2016-02-15	20	50	-1	31.3023	-1	-1	-1	1455540600
268	2016-02-15	21	0	-1	31.3019	-1	-1	-1	1455541200
269	2016-02-15	21	10	-1	31.3027	-1	-1	-1	1455541800
270	2016-02-15	21	20	-1	31.305	-1	-1	-1	1455542400
271	2016-02-15	21	30	-1	31.3069	-1	-1	-1	1455543000
272	2016-02-15	21	40	-1	31.3104	-1	-1	-1	1455543600
273	2016-02-15	21	50	-1	31.3124	-1	-1	-1	1455544200
274	2016-02-15	22	0	-1	31.3118	-1	-1	-1	1455544800
275	2016-02-15	22	10	-1	31.3116	-1	-1	-1	1455545400
276	2016-02-15	22	20	-1	31.3115	-1	-1	-1	1455546000
277	2016-02-15	22	30	-1	31.3099	-1	-1	-1	1455546600
278	2016-02-15	22	40	-1	31.3084	-1	-1	-1	1455547200
279	2016-02-15	22	50	-1	31.3023	-1	-1	-1	1455547800
280	2016-02-15	23	0	-1	31.3055	-1	-1	-1	1455548400
281	2016-02-15	23	10	-1	31.3044	-1	-1	-1	1455549000
282	2016-02-15	23	20	-1	31.3027	-1	-1	-1	1455549600
283	2016-02-15	23	30	-1	31.3051	-1	-1	-1	1455550200
284	2016-02-15	23	40	-1	31.3048	-1	-1	-1	1455550800
285	2016-06-28	8	10	18.6779	-1	7.999	-1	-1	1467072600
286	2016-06-28	8	20	18.6973	-1	7.973	2.18681	17.032	1467073200
287	2016-06-28	8	30	18.7336	-1	7.958	2.17094	17.023	1467073800
288	2016-06-28	8	40	18.7536	-1	7.921	2.116	16.968	1467074400
289	2016-06-28	8	50	18.7968	-1	7.876	2.09768	16.959	1467075000
290	2016-06-28	9	0	18.8287	-1	7.875	2.05617	16.863	1467075600
291	2016-06-28	9	10	18.8639	-1	7.813	2.07082	16.841	1467076200
292	2016-06-28	9	20	18.9256	-1	7.765	2.16484	16.811	1467076800
293	2016-06-28	9	30	18.9677	-1	7.715	2.18681	16.77	1467077400
294	2016-06-28	9	40	18.9884	-1	7.683	2.20513	16.652	1467078000
295	2016-06-28	9	50	18.9964	-1	7.634	2.21978	16.613	1467078600
296	2016-06-28	10	0	18.9992	-1	7.631	2.23321	16.604	1467079200
297	2016-06-28	10	10	19.001	-1	7.608	2.26618	16.565	1467079800
298	2016-06-28	10	20	18.9979	-1	7.581	2.23687	16.524	1467080400
299	2016-06-28	10	30	18.9973	-1	7.517	2.2735	16.489	1467081000
300	2016-06-28	10	40	19.0037	-1	7.499	2.27717	16.463	1467081600
301	2016-06-28	10	50	19.01	-1	7.481	2.30769	16.441	1467082200
302	2016-06-28	11	0	19.0179	-1	7.459	2.29426	16.385	1467082800
303	2016-06-28	11	10	19.0274	-1	7.456	2.37118	16.381	1467083400
304	2016-06-28	11	20	19.0342	-1	7.431	2.42369	16.364	1467084000
305	2016-06-28	11	30	19.0421	-1	7.43	2.37729	16.358	1467084600
306	2016-06-28	11	40	19.0453	0.0096	7.425	2.34676	16.333	1467085200
307	2016-06-28	11	50	19.0491	0.0096	7.416	2.28571	16.333	1467085800
308	2016-06-28	12	0	19.0545	0.0096	7.432	2.36752	16.319	1467086400
309	2016-06-28	12	10	19.0562	0.0097	7.406	2.30525	16.354	1467087000
310	2016-06-28	12	20	19.0589	0.3389	7.4	2.32112	16.292	1467087600
311	2016-06-28	12	30	19.0581	14.1721	7.402	2.35897	14.981	1467088200
312	2016-06-28	12	40	19.0578	14.2071	7.4	2.27106	14.998	1467088800
313	2016-06-28	12	50	19.0622	14.2272	7.448	2.34554	14.992	1467089400
314	2016-06-28	13	0	19.0565	26.4103	7.404	2.36386	14.063	1467090000
315	2016-06-28	13	10	19.0669	27.6835	7.417	2.53236	13.89	1467090600
316	2016-06-28	13	20	19.0785	28.2825	7.447	2.64469	13.81	1467091200
317	2016-06-28	13	30	19.0862	28.5641	7.477	2.61783	13.829	1467091800
318	2016-06-28	13	40	19.0973	28.7101	7.507	2.64469	13.819	1467092400
319	2016-06-28	13	50	19.1295	28.8223	7.511	2.74603	13.795	1467093000
320	2016-06-28	14	0	19.195	28.8919	7.555	2.8315	13.812	1467093600
321	2016-06-28	14	10	19.2383	29.0245	7.571	2.89499	13.81	1467094200
322	2016-06-28	14	20	19.1938	29.1901	7.625	2.88523	13.836	1467094800
323	2016-06-28	14	30	19.119	29.2904	7.637	2.68498	13.855	1467095400
324	2016-06-28	14	40	19.033	29.347	7.708	2.42247	13.874	1467096000
325	2016-06-28	14	50	18.8953	29.3778	7.714	1.95238	13.911	1467096600
326	2016-06-28	15	0	18.9012	29.4002	7.796	2.38217	13.98	1467097200
327	2016-06-28	15	10	18.9184	29.4167	7.831	2.79853	13.996	1467097800
328	2016-06-28	15	20	18.9377	29.4376	7.84	3.49939	14.027	1467098400
329	2016-06-28	15	30	18.9478	29.4564	7.867	3.7326	14.081	1467099000
330	2016-06-28	15	40	18.9469	29.4581	7.867	3.61172	14.072	1467099600
331	2016-06-28	15	50	18.9455	29.4558	7.87	3.64835	14.092	1467100200
332	2016-06-28	16	0	18.9538	29.474	7.93	3.77167	14.129	1467100800
333	2016-06-28	16	10	18.9639	29.5012	7.965	3.62637	14.139	1467101400
334	2016-06-28	16	20	18.9392	29.5554	7.994	3.2906	14.12	1467102000
335	2016-06-28	16	30	18.877	29.6379	7.979	3.43834	14.132	1467102600
336	2016-06-28	16	40	18.8477	29.7135	8.003	3.4188	14.098	1467103200
337	2016-06-28	16	50	18.8663	29.7565	7.949	3.36996	14.089	1467103800
338	2016-06-28	17	0	18.902	29.7938	7.994	3.36996	14.092	1467104400
339	2016-06-28	17	10	18.9266	29.8338	7.986	3.31136	14.094	1467105000
340	2016-06-28	17	20	18.9416	29.8551	7.957	3.50061	14.063	1467105600
341	2016-06-28	17	30	18.961	29.9031	7.891	3.65812	14.007	1467106200
342	2016-06-28	17	40	18.9758	29.9212	7.9	3.71062	13.981	1467106800
343	2016-06-28	17	50	18.9854	29.9378	7.879	3.7094	13.923	1467107400
344	2016-06-28	18	0	18.9944	29.9497	7.877	3.88034	13.916	1467108000
345	2016-06-28	18	10	19.0046	29.9594	7.864	3.6569	13.903	1467108600
346	2016-06-28	18	20	19.0171	29.9762	7.847	3.75824	13.858	1467109200
347	2016-06-28	18	30	19.0295	29.9781	7.75	3.70574	13.803	1467109800
348	2016-06-28	18	40	19.0505	29.9939	7.789	3.78022	13.789	1467110400
349	2016-06-28	18	50	19.0408	30.0014	7.768	3.75458	13.742	1467111000
350	2016-06-28	19	0	19.0338	30.0111	7.715	3.779	13.712	1467111600
351	2016-06-28	19	10	19.0224	30.0184	7.703	3.83639	13.704	1467112200
352	2016-06-28	19	20	19.021	30.0243	7.69	3.86813	13.685	1467112800
353	2016-06-28	19	30	19.0149	30.0243	7.676	3.83028	13.639	1467113400
354	2016-06-28	19	40	18.989	30.028	7.658	3.57631	13.627	1467114000
355	2016-06-28	19	50	18.9713	30.033	7.655	3.37729	13.625	1467114600
356	2016-06-28	20	0	18.9597	30.0397	7.632	3.27473	13.553	1467115200
357	2016-06-28	20	10	18.9497	30.0369	7.628	3.27595	13.575	1467115800
358	2016-06-28	20	20	18.9417	30.0417	7.612	3.16117	13.547	1467116400
359	2016-06-28	20	30	18.9192	30.0453	7.564	3.16972	13.475	1467117000
360	2016-06-28	20	40	18.9063	30.0424	7.561	3.12698	13.453	1467117600
361	2016-06-28	20	50	18.9385	30.0392	7.545	3.27839	13.46	1467118200
362	2016-06-28	21	0	18.9521	30.0546	7.549	3.29792	13.414	1467118800
363	2016-06-28	21	10	18.9542	30.0447	7.498	3.34066	13.393	1467119400
364	2016-06-28	21	20	18.9669	30.0438	7.471	3.30159	13.343	1467120000
365	2016-06-28	21	30	18.9738	30.0463	7.478	3.30281	13.29	1467120600
366	2016-06-28	21	40	19.0127	30.0368	7.421	3.41514	13.271	1467121200
367	2016-06-28	21	50	19.0602	30.046	7.426	3.49695	13.207	1467121800
368	2016-06-28	22	0	19.0838	30.0553	7.413	3.52747	13.178	1467122400
369	2016-06-28	22	10	19.1177	30.0469	7.354	3.65079	13.101	1467123000
370	2016-06-28	22	20	19.1456	30.049	7.323	3.74969	13.058	1467123600
371	2016-06-28	22	30	19.1508	30.0525	7.275	3.88156	13.02	1467124200
372	2016-06-28	22	40	19.1778	30.0439	7.299	3.75092	12.984	1467124800
373	2016-06-28	22	50	19.1889	30.0432	7.244	3.8315	12.943	1467125400
374	2016-06-28	23	0	19.2022	30.0476	7.227	3.84249	12.902	1467126000
375	2016-06-28	23	10	19.2167	30.0444	7.166	3.82906	12.821	1467126600
376	2016-06-28	23	20	19.2273	30.0469	7.149	3.84493	12.776	1467127200
377	2016-06-28	23	30	19.2427	30.0452	7.085	3.67155	12.718	1467127800
378	2016-06-28	23	40	19.2506	30.0464	7.09	3.59463	12.687	1467128400
379	2016-06-28	23	50	19.2521	30.0459	7.095	3.77411	12.667	1467129000
380	2016-06-29	0	0	19.25	30.0451	7.128	3.69719	12.675	1467129600
381	2016-06-29	0	10	19.2467	30.0461	7.125	3.57875	12.648	1467130200
382	2016-06-29	0	20	19.2443	30.0444	7.094	3.62759	12.633	1467130800
383	2016-06-29	0	30	19.2432	30.0445	7.132	3.44689	12.656	1467131400
384	2016-06-29	0	40	19.2413	30.0412	7.081	3.42247	12.641	1467132000
385	2016-06-29	0	50	19.2403	30.0381	7.056	3.31013	12.605	1467132600
386	2016-06-29	1	0	19.2371	30.0446	7.115	3.00488	12.592	1467133200
387	2016-06-29	1	10	19.2371	30.0415	7.117	2.91209	12.582	1467133800
388	2016-06-29	1	20	19.2434	30.0438	7.19	3.02442	12.589	1467134400
389	2016-06-29	1	30	19.236	30.0438	7.179	2.62271	12.588	1467135000
390	2016-06-29	1	40	19.2366	30.0364	7.167	2.70208	12.597	1467135600
391	2016-06-29	1	50	19.2469	30.0398	7.244	2.61172	12.629	1467136200
392	2016-06-29	2	0	19.2554	30.0407	7.288	3.00611	12.688	1467136800
393	2016-06-29	2	10	19.2745	30.0345	7.263	3.05128	12.706	1467137400
394	2016-06-29	2	20	19.3161	30.0423	7.457	3.08059	12.704	1467138000
395	2016-06-29	2	30	19.3586	30.0331	7.416	2.97558	12.667	1467138600
396	2016-06-29	2	40	19.3954	30.0457	7.453	2.81319	12.658	1467139200
397	2016-06-29	2	50	19.3676	30.0523	7.406	3.08791	12.715	1467139800
398	2016-06-29	3	0	19.2906	30.0499	7.432	2.97558	12.763	1467140400
399	2016-06-29	3	10	19.2084	30.0677	7.575	3.00488	12.804	1467141000
400	2016-06-29	3	20	19.0988	30.0575	7.57	2.64103	12.852	1467141600
401	2016-06-29	3	30	19.0211	30.0583	7.671	2.69597	12.891	1467142200
402	2016-06-29	3	40	18.9442	30.0587	7.691	2.81441	12.952	1467142800
403	2016-06-29	3	50	18.9146	30.0541	7.74	2.84615	12.951	1467143400
404	2016-06-29	4	0	18.9197	30.0492	7.763	2.97436	13.008	1467144000
405	2016-06-29	4	10	18.9245	30.0563	7.861	2.95238	13.041	1467144600
406	2016-06-29	4	20	18.9337	30.0533	7.884	2.92918	13.089	1467145200
407	2016-06-29	4	30	18.932	30.0547	7.881	2.84249	13.105	1467145800
408	2016-06-29	4	40	18.9444	30.0549	7.925	2.55678	13.124	1467146400
409	2016-06-29	4	50	18.9567	30.0576	7.978	2.5348	13.125	1467147000
410	2016-06-29	5	0	18.969	30.0588	7.998	2.36142	13.142	1467147600
411	2016-06-29	5	10	18.9808	30.0659	8.096	2.53358	13.186	1467148200
412	2016-06-29	5	20	18.9786	30.0665	8.06	2.47863	13.207	1467148800
413	2016-06-29	5	30	18.9743	30.0686	8.077	2.50427	13.205	1467149400
414	2016-06-29	5	40	18.9743	30.071	8.134	2.31258	13.196	1467150000
415	2016-06-29	5	50	18.9755	30.07	8.098	2.27717	13.207	1467150600
416	2016-06-29	6	0	18.9695	30.0702	8.105	2.29426	13.201	1467151200
417	2016-06-29	6	10	18.9769	30.0698	8.109	2.28694	13.211	1467151800
418	2016-06-29	6	20	18.985	30.071	8.131	2.3663	13.193	1467152400
419	2016-06-29	6	30	18.9881	30.072	8.12	2.26252	13.186	1467153000
420	2016-06-29	6	40	18.99	30.0738	8.109	2.23199	13.15	1467153600
421	2016-06-29	6	50	18.9888	30.0776	8.181	2.35043	13.139	1467154200
422	2016-06-29	7	0	18.9883	30.0764	8.057	2.25885	13.113	1467154800
423	2016-06-29	7	10	18.9879	30.0854	8.079	2.29426	12.973	1467155400
424	2016-06-29	7	20	18.9899	30.0887	8.032	2.30037	12.678	1467156000
425	2016-06-29	7	30	18.9837	30.0967	7.977	2.26496	12.054	1467156600
426	2016-06-29	7	40	18.9797	30.117	8.036	2.19414	11.657	1467157200
427	2016-06-29	7	50	18.9673	30.1345	8.036	2.16728	11.217	1467157800
428	2016-06-29	8	0	18.9504	30.1529	7.994	2.24054	10.649	1467158400
429	2016-06-29	8	10	18.9418	30.1752	8.025	2.2149	10.652	1467159000
430	2016-06-29	8	20	18.9373	30.1944	7.986	2.17338	10.378	1467159600
431	2016-06-29	8	30	18.9377	30.2143	7.919	2.1221	10.386	1467160200
432	2016-06-29	8	40	18.9408	30.24	7.895	2.1221	10.214	1467160800
433	2016-06-29	8	50	18.9382	30.27	7.855	2.13187	10.085	1467161400
434	2016-06-29	9	0	18.9308	30.3061	7.895	2.04396	9.95	1467162000
435	2016-06-29	9	10	18.9278	30.3388	7.876	2.07326	9.592	1467162600
436	2016-06-29	9	20	18.9376	30.3757	7.856	2.07937	9.568	1467163200
437	2016-06-29	9	30	18.9509	30.4131	7.812	2.15995	9.458	1467163800
438	2016-06-29	9	40	18.9798	30.4631	7.824	2.14286	9.078	1467164400
439	2016-06-29	9	50	19.0067	30.5047	7.797	2.07082	8.72	1467165000
440	2016-06-29	10	0	19.0208	30.3802	7.796	2.04518	8.063	1467165600
441	2016-06-29	10	10	19.0558	31.9392	7.66	2.07937	7.803	1467166200
442	2016-06-29	10	20	19.0658	31.9532	7.693	2.08669	7.744	1467166800
443	2016-06-29	10	30	19.1078	31.9542	7.619	2.08791	7.727	1467167400
444	2016-06-29	10	40	19.1293	31.9546	7.581	2.18926	7.712	1467168000
445	2016-06-29	10	50	19.1514	31.9546	7.52	2.21123	7.708	1467168600
446	2016-06-29	11	0	19.1671	31.9545	7.522	2.20757	7.696	1467169200
447	2016-06-29	11	10	19.1812	31.9548	7.444	2.16972	7.692	1467169800
448	2016-06-29	11	20	19.1938	31.9548	7.422	2.23687	7.686	1467170400
449	2016-06-29	11	30	19.1986	31.9547	7.411	2.25519	7.692	1467171000
450	2016-06-29	11	40	19.2077	31.9553	7.387	2.20879	7.681	1467171600
451	2016-06-29	11	50	19.2162	31.9547	7.337	2.24542	7.675	1467172200
452	2016-06-29	12	0	19.2226	31.9539	7.381	2.30403	7.677	1467172800
453	2016-06-29	12	10	19.2335	31.954	7.355	2.32234	7.665	1467173400
454	2016-06-29	12	20	19.2345	31.9537	7.227	2.31502	7.662	1467174000
455	2016-06-29	12	30	19.2389	31.9542	7.333	2.39316	7.658	1467174600
456	2016-06-29	12	40	19.2425	31.9541	7.218	2.24908	7.638	1467175200
457	2016-06-29	12	50	19.2451	31.954	7.215	2.29548	7.638	1467175800
458	2016-06-29	13	0	19.2461	31.9539	7.213	2.23321	7.605	1467176400
459	2016-06-29	13	10	19.2414	31.9536	7.221	2.23565	7.618	1467177000
460	2016-06-29	13	20	19.2401	31.9536	7.223	2.15629	7.577	1467177600
461	2016-06-29	13	30	19.2368	31.954	7.341	2.14896	7.55	1467178200
462	2016-06-29	13	40	19.2364	31.9533	7.263	2.05372	7.549	1467178800
463	2016-06-29	13	50	19.2375	31.9533	7.351	2.09646	7.552	1467179400
464	2016-06-29	14	0	19.2627	31.9521	7.242	2.20635	7.595	1467180000
465	2016-06-29	14	10	19.2675	31.9533	7.248	2.49817	7.651	1467180600
466	2016-06-29	14	20	19.2804	31.9538	7.329	2.79243	7.657	1467181200
467	2016-06-29	14	30	19.27	31.9535	7.345	2.33455	7.608	1467181800
468	2016-06-29	14	40	19.2554	31.9529	7.349	2.20513	7.579	1467182400
469	2016-06-29	14	50	19.2642	31.9536	7.45	2.17827	7.591	1467183000
470	2016-06-29	15	0	19.2815	31.9535	7.368	2.29548	7.61	1467183600
471	2016-06-29	15	10	19.3136	31.9535	7.393	2.42125	7.606	1467184200
472	2016-06-29	15	20	19.3881	31.9542	7.339	2.51404	7.614	1467184800
473	2016-06-29	15	30	19.407	31.9551	7.459	2.64103	7.649	1467185400
474	2016-06-29	15	40	19.2936	31.9544	7.43	2.47497	7.696	1467186000
475	2016-06-29	16	10	19.1356	31.95	7.603	2.50549	7.789	1467187800
476	2016-06-29	16	20	19.1374	31.9511	7.623	2.96703	7.85	1467188400
477	2016-06-29	16	40	19.1451	31.953	7.697	3.50916	7.944	1467189600
478	2016-06-29	16	50	19.1501	31.9528	7.71	3.52625	7.93	1467190200
479	2016-06-29	17	0	19.1543	31.9527	7.687	3.76923	7.948	1467190800
480	2016-06-29	17	10	19.154	31.9535	7.806	3.41636	7.916	1467191400
481	2016-06-29	17	20	19.1691	31.9532	7.796	2.9072	7.853	1467192000
482	2016-06-29	17	30	19.1724	31.9536	7.772	2.77778	7.849	1467192600
483	2016-06-29	17	40	19.1524	31.954	7.815	2.89988	7.855	1467193200
484	2016-06-29	17	50	19.1446	31.9535	7.821	2.94261	7.903	1467193800
485	2016-06-29	18	0	19.1352	31.9543	7.792	3.07692	7.901	1467194400
486	2016-06-29	18	10	19.1402	31.9546	7.826	3.07082	7.877	1467195000
487	2016-06-29	18	20	19.1587	31.9539	7.816	2.99267	7.882	1467195600
488	2016-06-29	18	30	19.1412	31.9543	7.809	3.1746	7.869	1467196200
489	2016-06-29	18	40	19.1319	31.9535	7.79	3.1746	7.869	1467196800
490	2016-06-29	18	50	19.1384	31.9535	7.748	2.88278	7.842	1467197400
491	2016-06-29	19	0	19.139	31.9542	7.753	3.01221	7.838	1467198000
492	2016-06-29	19	10	19.1463	31.955	7.836	3.39683	7.887	1467198600
493	2016-06-29	19	20	19.156	31.9544	7.674	3.26984	7.89	1467199200
494	2016-06-29	19	30	19.1673	31.9544	7.759	3.36142	7.9	1467199800
495	2016-06-29	19	40	19.182	31.9548	7.762	3.56777	7.909	1467200400
496	2016-06-29	19	50	19.2097	31.9543	7.761	3.52747	7.93	1467201000
497	2016-06-29	20	0	19.1974	31.9543	7.676	3.44567	7.921	1467201600
498	2016-06-29	20	10	19.1965	31.954	7.761	3.39194	7.921	1467202200
499	2016-06-29	20	20	19.1879	31.9535	7.66	3.34432	7.897	1467202800
500	2016-06-29	20	30	19.175	31.9541	7.651	3.17705	7.89	1467203400
501	2016-06-29	20	40	19.1637	31.9536	7.656	3.21368	7.885	1467204000
502	2016-06-29	20	50	19.1522	31.9535	7.753	3.12332	7.875	1467204600
503	2016-06-29	21	0	19.1438	31.9533	7.718	3.26007	7.878	1467205200
504	2016-06-29	21	10	19.1268	31.9531	7.602	3.17582	7.882	1467205800
505	2016-06-29	21	20	19.1172	31.9523	7.635	3.09524	7.906	1467206400
506	2016-06-29	21	30	19.104	31.9519	7.581	3.12821	7.93	1467207000
507	2016-06-29	21	40	19.085	31.952	7.661	3.04151	7.94	1467207600
508	2016-06-29	21	50	19.0806	31.9519	7.565	3.04029	7.938	1467208200
509	2016-06-29	22	0	19.0898	31.9534	7.612	3.1746	7.942	1467208800
510	2016-06-29	22	10	19.1001	31.9526	7.535	3.20513	7.934	1467209400
511	2016-06-29	22	20	19.1226	31.9535	7.544	3.18071	7.918	1467210000
512	2016-06-29	22	30	19.1685	31.951	7.536	3.32479	7.898	1467210600
513	2016-06-29	22	40	19.1791	31.9525	7.484	3.44689	7.869	1467211200
514	2016-06-29	22	50	19.2397	31.9534	7.475	3.58852	7.838	1467211800
515	2016-06-29	23	0	19.2648	31.954	7.419	3.64713	7.823	1467212400
516	2016-06-29	23	10	19.2967	31.9541	7.441	3.6398	7.812	1467213000
517	2016-06-29	23	20	19.3008	31.9536	7.389	3.71184	7.803	1467213600
518	2016-06-29	23	30	19.3428	31.9536	7.336	3.83272	7.807	1467214200
519	2016-06-29	23	40	19.3629	31.9535	7.326	4.03541	7.798	1467214800
520	2016-06-29	23	50	19.397	31.9538	7.359	3.91575	7.79	1467215400
521	2016-06-30	0	0	19.3994	31.9539	7.274	4.03785	7.777	1467216000
522	2016-06-30	0	10	19.4201	31.9536	7.287	3.91209	7.764	1467216600
523	2016-06-30	0	20	19.4372	31.9538	7.233	3.98046	7.762	1467217200
524	2016-06-30	0	30	19.4568	31.9542	7.275	4.00488	7.764	1467217800
525	2016-06-30	0	40	19.4693	31.9541	7.179	3.92308	7.748	1467218400
526	2016-06-30	0	50	19.4772	31.9538	7.197	4.01221	7.757	1467219000
527	2016-06-30	1	0	19.4845	31.9536	7.194	3.98901	7.751	1467219600
528	2016-06-30	1	10	19.4834	31.9538	7.19	3.92796	7.737	1467220200
529	2016-06-30	1	20	19.4769	31.9541	7.181	4.00366	7.731	1467220800
530	2016-06-30	1	30	19.4752	31.9539	7.133	3.91331	7.708	1467221400
531	2016-06-30	1	40	19.4764	31.9533	7.148	3.87057	7.703	1467222000
532	2016-06-30	1	50	19.4711	31.9544	7.236	3.7558	7.692	1467222600
533	2016-06-30	2	0	19.4683	31.9536	7.261	3.43712	7.634	1467223200
534	2016-06-30	2	10	19.4631	31.9545	7.347	3.45177	7.654	1467223800
535	2016-06-30	2	20	19.4674	31.9535	7.279	3.21978	7.638	1467224400
536	2016-06-30	2	30	19.459	31.954	7.331	3.25641	7.638	1467225000
537	2016-06-30	2	40	19.4608	31.9536	7.35	3.03785	7.595	1467225600
538	2016-06-30	2	50	19.474	31.9547	7.365	3.37241	7.636	1467226200
539	2016-06-30	3	0	19.4869	31.9537	7.378	3.61783	7.65	1467226800
540	2016-06-30	3	10	19.5165	31.9531	7.44	3.76923	7.67	1467227400
541	2016-06-30	3	20	19.5434	31.9538	7.491	3.63492	7.681	1467228000
542	2016-06-30	3	30	19.54	31.9541	7.419	3.70818	7.684	1467228600
543	2016-06-30	3	40	19.5708	31.9549	7.445	3.59707	7.664	1467229200
544	2016-06-30	3	50	19.5778	31.9535	7.51	3.55556	7.669	1467229800
545	2016-06-30	4	0	19.5095	31.9524	7.564	3.63858	7.716	1467230400
546	2016-06-30	4	10	19.4323	31.9504	7.681	3.58242	7.763	1467231000
547	2016-06-30	4	20	19.3709	31.9496	7.714	3.37241	7.782	1467231600
548	2016-06-30	4	30	19.2838	31.9466	7.794	3.02564	7.793	1467232200
549	2016-06-30	4	40	19.11	31.946	7.815	2.884	7.808	1467232800
550	2016-06-30	4	50	19.0426	31.9461	7.809	2.8779	7.765	1467233400
551	2016-06-30	5	0	19.0099	31.9448	7.848	2.78755	7.742	1467234000
552	2016-06-30	5	10	19.0071	31.9434	7.897	2.81074	7.747	1467234600
553	2016-06-30	5	20	19.0002	31.9417	7.94	2.65446	7.716	1467235200
554	2016-06-30	5	30	18.9932	31.9398	7.961	2.7033	7.721	1467235800
555	2016-06-30	5	40	18.9913	31.9402	7.998	2.63736	7.688	1467236400
556	2016-06-30	5	50	19.0022	31.9408	8.043	2.50794	7.671	1467237000
557	2016-06-30	6	0	19.0092	31.9413	8.04	2.59341	7.705	1467237600
558	2016-06-30	6	10	19.0111	31.9415	8.07	2.55433	7.692	1467238200
559	2016-06-30	6	20	19.0205	31.941	8.097	2.45299	7.667	1467238800
560	2016-06-30	6	30	19.022	31.9407	8.178	2.37973	7.63	1467239400
561	2016-06-30	6	40	19.0246	31.9406	8.134	2.33333	7.629	1467240000
562	2016-06-30	6	50	19.0244	31.9412	8.161	2.24786	7.604	1467240600
563	2016-06-30	7	0	19.0257	31.9418	8.101	2.26252	7.63	1467241200
564	2016-06-30	7	10	19.0314	31.9413	8.102	2.30891	7.639	1467241800
565	2016-06-30	7	20	19.0342	31.9414	8.108	2.25397	7.637	1467242400
566	2016-06-30	7	30	19.0325	31.941	8.085	2.29792	7.659	1467243000
567	2016-06-30	7	40	19.0312	31.9409	8.126	2.2967	7.664	1467243600
568	2016-06-30	7	50	19.0432	31.9416	8.066	2.27228	7.664	1467244200
569	2016-06-30	8	0	19.0546	31.9418	8.13	2.32234	7.659	1467244800
570	2016-06-30	8	10	19.0637	31.9419	8.06	2.26252	7.672	1467245400
571	2016-06-30	8	20	19.073	31.9429	8.05	2.30281	7.682	1467246000
572	2016-06-30	8	30	19.0779	31.9433	7.954	2.31502	7.684	1467246600
573	2016-06-30	8	40	19.0824	31.9431	8.034	2.31868	7.691	1467247200
574	2016-06-30	8	50	19.0774	31.9433	8.003	2.31013	7.695	1467247800
575	2016-06-30	9	0	19.0771	31.9437	8.018	2.28205	7.699	1467248400
576	2016-06-30	9	10	19.0761	31.9433	7.996	2.25031	7.697	1467249000
577	2016-06-30	9	20	19.0796	31.9435	7.973	2.33333	7.703	1467249600
578	2016-06-30	9	30	19.0782	31.9428	7.983	2.25885	7.703	1467250200
579	2016-06-30	9	40	19.0761	31.943	7.975	2.27961	7.701	1467250800
580	2016-06-30	9	50	19.0717	31.9435	7.952	2.22344	7.699	1467251400
581	2016-06-30	10	0	19.0692	31.9423	7.879	2.25641	7.705	1467252000
582	2016-06-30	10	10	19.0547	31.9417	7.903	2.2674	7.728	1467252600
583	2016-06-30	10	20	19.0345	31.9416	7.889	2.20391	7.751	1467253200
584	2016-06-30	10	30	19.0311	31.9413	7.928	2.19292	7.773	1467253800
585	2016-06-30	10	40	19.0406	31.9413	7.777	2.21123	7.771	1467254400
586	2016-06-30	10	50	19.0558	31.9419	7.797	2.34676	7.771	1467255000
587	2016-06-30	11	0	19.0879	31.9423	7.783	2.50549	7.766	1467255600
588	2016-06-30	11	10	19.1075	31.9432	7.729	2.4591	7.735	1467256200
589	2016-06-30	11	20	19.1422	31.9431	7.708	2.42247	7.699	1467256800
590	2016-06-30	11	30	19.1671	31.9433	7.683	2.47497	7.677	1467257400
591	2016-06-30	11	40	19.1804	31.9445	7.548	2.45299	7.669	1467258000
592	2016-06-30	11	50	19.2034	31.9441	7.518	2.50672	7.673	1467258600
593	2016-06-30	12	0	19.2296	31.9466	7.494	2.50549	7.663	1467259200
594	2016-06-30	12	10	19.2533	31.9433	7.478	2.58852	7.674	1467259800
595	2016-06-30	12	20	19.2771	31.9434	7.441	2.65079	7.663	1467260400
596	2016-06-30	12	30	19.304	31.9441	7.404	2.71551	7.662	1467261000
597	2016-06-30	12	40	19.3397	31.9449	7.383	2.8254	7.667	1467261600
598	2016-06-30	12	50	19.3559	31.9437	7.319	2.84615	7.666	1467262200
599	2016-06-30	13	0	19.365	31.9445	7.319	2.88889	7.671	1467262800
600	2016-06-30	13	10	19.3821	31.944	7.273	2.92918	7.662	1467263400
601	2016-06-30	13	20	19.4006	31.9453	7.193	2.90598	7.669	1467264000
602	2016-06-30	13	30	19.5126	31.9463	7.18	3.39072	7.706	1467264600
603	2016-06-30	13	40	19.5454	31.944	7.189	3.37363	7.711	1467265200
604	2016-06-30	13	50	19.5665	31.9439	7.167	3.42613	7.675	1467265800
605	2016-06-30	14	0	19.5371	31.9436	7.14	3.38828	7.699	1467266400
606	2016-06-30	14	10	19.5035	31.9457	7.197	3.01465	7.675	1467267000
607	2016-06-30	14	20	19.4508	31.9438	7.16	3.09646	7.692	1467267600
608	2016-06-30	15	40	19.4301	31.944	7.144	2.81074	7.592	1467272400
609	2016-06-30	15	50	19.4244	31.9426	7.155	2.86447	7.59	1467273000
610	2016-06-30	16	0	19.4167	31.9418	7.058	3.02442	7.626	1467273600
611	2016-06-30	16	10	19.4131	31.9418	7.138	2.84982	7.617	1467274200
612	2016-06-30	16	20	19.4573	31.9422	7.177	3.17216	7.65	1467274800
613	2016-06-30	16	30	19.5492	31.9423	7.153	3.61905	7.691	1467275400
614	2016-06-30	16	40	19.5193	31.9428	7.237	3.61294	7.691	1467276000
615	2016-06-30	16	50	19.4405	31.9413	7.265	3.37851	7.736	1467276600
616	2016-06-30	17	0	19.4034	31.9411	7.393	3.21123	7.759	1467277200
617	2016-06-30	17	10	19.3677	31.9409	7.348	3.18559	7.776	1467277800
618	2016-06-30	17	20	19.3061	31.9413	7.458	3.26129	7.809	1467278400
619	2016-06-30	17	30	19.2753	31.94	7.499	3.34554	7.828	1467279000
620	2016-06-30	17	40	19.213	31.9387	7.581	3.46398	7.878	1467279600
621	2016-06-30	17	50	19.1772	31.9382	7.552	3.45055	7.873	1467280200
622	2016-06-30	18	0	19.1746	31.9376	7.628	3.54701	7.887	1467280800
623	2016-06-30	18	10	19.1767	31.938	7.639	3.55922	7.862	1467281400
624	2016-06-30	18	20	19.1794	31.9385	7.728	3.31258	7.827	1467282000
625	2016-06-30	18	30	19.1833	31.9386	7.697	3.21245	7.8	1467282600
626	2016-06-30	18	40	19.191	31.938	7.622	3.13309	7.796	1467283200
627	2016-06-30	18	50	19.2076	31.9373	7.707	3.02808	7.774	1467283800
628	2016-06-30	19	0	19.2437	31.937	7.631	2.85104	7.739	1467284400
629	2016-06-30	19	10	19.257	31.9369	7.689	2.93407	7.757	1467285000
630	2016-06-30	19	20	19.2753	31.9371	7.693	3.10623	7.753	1467285600
631	2016-06-30	19	30	19.2747	31.9366	7.711	3.02198	7.745	1467286200
632	2016-06-30	19	40	19.2905	31.9363	7.751	2.81685	7.777	1467286800
633	2016-06-30	19	50	19.3098	31.9374	7.764	3.13187	7.792	1467287400
634	2016-06-30	20	0	19.3205	31.9373	7.682	3.35165	7.797	1467288000
635	2016-06-30	20	10	19.3199	31.9371	7.686	3.27473	7.784	1467288600
636	2016-06-30	20	20	19.3347	31.9363	7.741	3.06838	7.771	1467289200
637	2016-06-30	20	30	19.341	31.9366	7.712	3.45055	7.809	1467289800
638	2016-06-30	20	40	19.339	31.9363	7.772	3.55556	7.806	1467290400
639	2016-06-30	20	50	19.332	31.9367	7.809	3.45665	7.779	1467291000
640	2016-06-30	21	0	19.3406	31.9368	7.791	3.37729	7.777	1467291600
641	2016-06-30	21	10	19.3516	31.9363	7.684	3.72894	7.795	1467292200
642	2016-06-30	21	20	19.3496	31.9363	7.633	3.69353	7.799	1467292800
643	2016-06-30	21	30	19.3539	31.9364	7.621	3.69475	7.803	1467293400
644	2016-06-30	21	40	19.3439	31.9361	7.581	3.61783	7.826	1467294000
645	2016-06-30	21	50	19.3322	31.9363	7.533	3.56166	7.841	1467294600
646	2016-06-30	22	0	19.3135	31.9373	7.578	3.65934	7.851	1467295200
647	2016-06-30	22	10	19.3035	31.9366	7.606	3.59341	7.838	1467295800
648	2016-06-30	22	20	19.2887	31.9359	7.655	3.55067	7.834	1467296400
649	2016-06-30	22	30	19.2747	31.9361	7.677	3.51648	7.859	1467297000
650	2016-06-30	22	40	19.258	31.9361	7.673	3.47375	7.856	1467297600
651	2016-06-30	22	50	19.227	31.9361	7.689	3.39927	7.865	1467298200
652	2016-06-30	23	0	19.2282	31.9358	7.67	3.32601	7.872	1467298800
653	2016-06-30	23	10	19.2495	31.9365	7.646	3.33333	7.863	1467299400
654	2016-06-30	23	20	19.2717	31.9362	7.609	3.46032	7.844	1467300000
655	2016-06-30	23	30	19.2803	31.9368	7.59	3.3956	7.825	1467300600
656	2016-06-30	23	40	19.3022	31.9369	7.541	3.58852	7.794	1467301200
657	2016-06-30	23	50	19.3376	31.9367	7.662	3.72405	7.785	1467301800
658	2016-07-01	0	0	19.3583	31.9377	7.582	3.7265	7.768	1467302400
659	2016-07-01	0	10	19.3905	31.9375	7.582	3.75092	7.751	1467303000
660	2016-07-01	0	20	19.425	31.9374	7.587	3.83639	7.744	1467303600
661	2016-07-01	0	30	19.4542	31.9375	7.449	3.8022	7.741	1467304200
662	2016-07-01	0	40	19.4865	31.938	7.455	3.95971	7.746	1467304800
663	2016-07-01	0	50	19.5169	31.9386	7.418	3.92186	7.742	1467305400
664	2016-07-01	1	0	19.5389	31.9385	7.378	3.85592	7.737	1467306000
665	2016-07-01	1	10	19.5662	31.9387	7.428	3.93284	7.743	1467306600
666	2016-07-01	1	20	19.5979	31.9388	7.348	3.99389	7.738	1467307200
667	2016-07-01	1	30	19.6226	31.9393	7.38	3.93773	7.723	1467307800
668	2016-07-01	1	40	19.6285	31.9394	7.363	3.89377	7.728	1467308400
669	2016-07-01	1	50	19.6294	31.9385	7.372	3.86935	7.727	1467309000
670	2016-07-01	2	0	19.6284	31.9386	7.35	3.61416	7.704	1467309600
671	2016-07-01	2	10	19.6194	31.9381	7.337	3.75458	7.715	1467310200
672	2016-07-01	2	20	19.6007	31.9378	7.339	3.62515	7.705	1467310800
673	2016-07-01	2	30	19.597	31.937	7.347	3.57143	7.701	1467311400
674	2016-07-01	2	40	19.5824	31.9366	7.256	3.49084	7.679	1467312000
675	2016-07-01	2	50	19.5786	31.9371	7.408	3.34188	7.661	1467312600
676	2016-07-01	3	0	19.5751	31.9376	7.411	3.17705	7.619	1467313200
677	2016-07-01	3	10	19.5764	31.9365	7.405	3.10379	7.606	1467313800
678	2016-07-01	3	20	19.5737	31.937	7.465	2.87057	7.585	1467314400
679	2016-07-01	3	30	19.5803	31.937	7.465	2.86081	7.563	1467315000
680	2016-07-01	3	40	19.5796	31.9357	7.343	3.1221	7.582	1467315600
681	2016-07-01	3	50	19.5772	31.936	7.434	2.79609	7.578	1467316200
682	2016-07-01	4	0	19.5809	31.9376	7.627	2.56654	7.543	1467316800
683	2016-07-01	4	10	19.5901	31.9355	7.551	2.79853	7.57	1467317400
684	2016-07-01	4	20	19.6024	31.9363	7.555	2.7558	7.577	1467318000
685	2016-07-01	4	30	19.6256	31.9365	7.494	2.94139	7.583	1467318600
686	2016-07-01	4	40	19.6509	31.9376	7.59	3.03907	7.61	1467319200
687	2016-07-01	4	50	19.706	31.9366	7.577	3.08059	7.598	1467319800
688	2016-07-01	5	0	19.7254	31.9322	7.625	3.19414	7.566	1467320400
689	2016-07-01	5	10	19.6906	31.9315	7.67	3.10256	7.585	1467321000
690	2016-07-01	5	20	19.5789	31.934	7.699	3.26129	7.658	1467321600
691	2016-07-01	5	30	19.4968	31.9293	7.776	3.15751	7.685	1467322200
692	2016-07-01	5	40	19.4342	31.9297	7.912	3.06471	7.736	1467322800
693	2016-07-01	5	50	19.407	31.9285	7.909	3.11477	7.741	1467323400
694	2016-07-01	6	0	19.3073	31.9255	8.026	2.98413	7.753	1467324000
695	2016-07-01	6	10	19.2522	31.9282	7.998	2.95238	7.745	1467324600
696	2016-07-01	6	20	19.2515	31.9282	7.95	2.87057	7.728	1467325200
697	2016-07-01	6	30	19.258	31.9279	7.997	2.82295	7.683	1467325800
698	2016-07-01	6	40	19.2592	31.9283	7.989	2.73871	7.674	1467326400
699	2016-07-01	6	50	19.2751	31.9282	8.116	2.64225	7.643	1467327000
700	2016-07-01	7	0	19.2815	31.9277	8.122	2.6862	7.649	1467327600
701	2016-07-01	7	10	19.2929	31.9267	8.156	2.46886	7.597	1467328200
702	2016-07-01	7	20	19.2956	31.9267	8.031	2.42125	7.581	1467328800
703	2016-07-01	7	30	19.2917	31.9277	8.129	2.42979	7.565	1467329400
704	2016-07-01	7	40	19.2868	31.9274	8.115	2.48474	7.582	1467330000
705	2016-07-01	7	50	19.2782	31.9274	8.177	2.48107	7.583	1467330600
706	2016-07-01	8	0	19.2813	31.9266	8.175	2.44078	7.561	1467331200
707	2016-07-01	8	10	19.2808	31.9276	8.172	2.37118	7.571	1467331800
708	2016-07-01	8	20	19.2768	31.9286	8.125	2.39072	7.567	1467332400
709	2016-07-01	8	30	19.2705	31.9305	8.183	2.40781	7.586	1467333000
710	2016-07-01	8	40	19.2692	31.9313	8.18	2.54457	7.602	1467333600
711	2016-07-01	8	50	19.2695	31.9309	8.154	2.47375	7.61	1467334200
712	2016-07-01	9	0	19.2734	31.9296	8.124	2.38217	7.581	1467334800
713	2016-07-01	9	10	19.276	31.9298	8.113	2.37973	7.578	1467335400
714	2016-07-01	9	20	19.2795	31.9297	8.143	2.32723	7.566	1467336000
715	2016-07-01	9	30	19.2765	31.9291	8.062	2.42369	7.591	1467336600
716	2016-07-01	9	40	19.2786	31.9299	8.09	2.37729	7.61	1467337200
717	2016-07-01	9	50	19.2811	31.9292	8.081	2.45055	7.621	1467337800
718	2016-07-01	10	0	19.2813	31.9293	7.934	2.40537	7.629	1467338400
719	2016-07-01	10	10	19.2758	31.9296	7.957	2.36874	7.624	1467339000
720	2016-07-01	10	20	19.2755	31.9297	7.92	2.41758	7.624	1467339600
721	2016-07-01	10	30	19.2678	31.9295	7.978	2.38095	7.633	1467340200
722	2016-07-01	10	40	19.2568	31.9293	7.956	2.41758	7.647	1467340800
723	2016-07-01	10	50	19.2355	31.9292	7.89	2.34799	7.648	1467341400
724	2016-07-01	11	0	19.1959	31.9292	7.881	2.33455	7.658	1467342000
725	2016-07-01	11	10	19.17	31.9297	7.948	2.31013	7.681	1467342600
726	2016-07-01	11	20	19.1494	31.9284	7.916	2.22833	7.697	1467343200
727	2016-07-01	11	30	19.1649	31.9285	7.802	2.15995	7.689	1467343800
728	2016-07-01	11	40	19.1837	31.9284	7.793	2.17338	7.709	1467344400
729	2016-07-01	11	50	19.2105	31.9283	7.742	2.22344	7.719	1467345000
730	2016-07-01	12	0	19.2326	31.929	7.585	2.31746	7.725	1467345600
731	2016-07-01	12	10	19.2515	31.9289	7.561	2.33211	7.714	1467346200
732	2016-07-01	12	20	19.2651	31.9291	7.619	2.21123	7.676	1467346800
733	2016-07-01	12	30	19.287	31.929	7.555	2.1917	7.664	1467347400
734	2016-07-01	12	40	19.3251	31.9292	7.522	2.19048	7.637	1467348000
735	2016-07-01	12	50	19.3676	31.9297	7.72	2.17094	7.631	1467348600
736	2016-07-01	13	0	19.421	31.9311	7.442	2.31746	7.634	1467349200
737	2016-07-01	13	10	19.449	31.9303	7.319	2.14896	7.623	1467349800
738	2016-07-01	13	20	19.459	31.9293	7.384	2.08303	7.621	1467350400
739	2016-07-01	13	30	19.469	31.9299	7.295	2.05006	7.607	1467351000
740	2016-07-01	13	40	19.4821	31.9305	7.314	2.06349	7.608	1467351600
741	2016-07-01	13	50	19.4978	31.9314	7.219	2.14774	7.612	1467352200
742	2016-07-01	14	0	19.5096	31.9312	7.257	2.19902	7.624	1467352800
743	2016-07-01	14	10	19.524	31.9322	7.169	2.13187	7.606	1467353400
744	2016-07-01	14	20	19.5307	31.9327	7.02	2.116	7.604	1467354000
745	2016-07-01	14	30	19.5366	31.9323	6.963	2.25885	7.612	1467354600
746	2016-07-01	14	40	19.5485	31.9325	7.066	2.21123	7.604	1467355200
747	2016-07-01	14	50	19.5435	31.9325	7.163	2.26252	7.609	1467355800
748	2016-07-01	15	0	19.5457	31.9328	7.106	2.23199	7.596	1467356400
749	2016-07-01	15	10	19.5447	31.9329	6.942	2.21978	7.593	1467357000
750	2016-07-01	15	20	19.5479	31.9324	6.858	2.21978	7.579	1467357600
751	2016-07-01	15	30	19.5505	31.9334	6.938	2.21123	7.564	1467358200
752	2016-07-01	15	40	19.5519	31.9324	6.812	2.20269	7.555	1467358800
753	2016-07-01	15	50	19.5628	31.9335	6.876	2.20757	7.552	1467359400
754	2016-07-01	16	0	19.5641	31.9332	6.79	2.10379	7.511	1467360000
755	2016-07-02	13	20	19.334	31.9314	7.578	2.14774	7.547	1467436800
756	2016-07-02	13	30	19.3286	31.9311	7.56	2.15995	7.537	1467437400
757	2016-07-02	13	40	19.3638	31.9314	7.451	2.15873	7.525	1467438000
758	2016-07-02	13	50	19.3955	31.9326	7.357	2.19048	7.526	1467438600
759	2016-07-02	14	0	19.4121	31.9325	7.32	2.23565	7.519	1467439200
760	2016-07-02	14	10	19.4427	31.9332	7.209	2.2381	7.523	1467439800
761	2016-07-02	14	20	19.4773	31.9342	7.261	2.23565	7.512	1467440400
762	2016-07-02	14	30	19.4842	31.9334	7.197	2.25031	7.517	1467441000
763	2016-07-02	14	40	19.5012	31.9332	7.217	2.26252	7.521	1467441600
764	2016-07-02	14	50	19.5179	31.9341	7.078	2.21612	7.521	1467442200
765	2016-07-02	15	0	19.5292	31.9342	7.096	2.24542	7.524	1467442800
766	2016-07-02	15	10	19.5343	31.9346	6.988	2.24786	7.527	1467443400
767	2016-07-02	15	20	19.5385	31.9349	7.024	2.27473	7.529	1467444000
768	2016-07-02	15	30	19.5382	31.9354	6.997	2.21001	7.527	1467444600
769	2016-07-02	15	40	19.54	31.9357	6.986	2.20635	7.505	1467445200
770	2016-07-02	15	50	19.5409	31.9348	6.906	2.1917	7.5	1467445800
771	2016-07-02	16	0	19.5435	31.9346	6.798	2.21245	7.512	1467446400
772	2016-07-02	16	10	19.5452	31.9352	6.945	2.21123	7.481	1467447000
773	2016-07-02	16	20	19.5591	31.9356	6.776	2.21978	7.506	1467447600
774	2016-07-02	16	30	19.5593	31.9352	6.693	2.23077	7.487	1467448200
775	2016-07-02	16	40	19.5591	31.9371	6.758	2.19658	7.484	1467448800
776	2016-07-02	16	50	19.5669	31.9366	6.732	2.3199	7.491	1467449400
777	2016-07-02	17	0	19.5727	31.9371	6.849	2.34066	7.499	1467450000
778	2016-07-02	17	10	19.5912	31.939	6.888	2.29304	7.468	1467450600
779	2016-07-02	17	20	19.6062	31.9387	6.918	2.35043	7.466	1467451200
780	2016-07-02	17	30	19.5896	31.9361	6.775	2.1746	7.425	1467451800
781	2016-07-02	17	40	19.5843	31.9347	6.773	2.04151	7.417	1467452400
782	2016-07-02	17	50	19.5877	31.9354	6.893	1.93407	7.415	1467453000
783	2016-07-02	18	0	19.596	31.9349	6.886	2.00122	7.427	1467453600
784	2016-07-02	18	10	19.6206	31.9364	6.926	2.0928	7.455	1467454200
785	2016-07-02	18	20	19.6609	31.937	6.894	2.23565	7.482	1467454800
786	2016-07-02	18	30	19.7469	31.9363	6.913	2.22955	7.489	1467455400
787	2016-07-02	18	40	19.7918	31.9359	6.961	2.34554	7.49	1467456000
788	2016-07-02	18	50	19.8012	31.9387	7.137	2.51893	7.52	1467456600
789	2016-07-02	19	0	19.7305	31.9382	7.165	2.40537	7.549	1467457200
790	2016-07-02	19	10	19.6172	31.9363	7.221	2.52259	7.647	1467457800
791	2016-07-02	19	20	19.5793	31.9338	7.217	2.82173	7.756	1467458400
792	2016-07-02	19	30	19.4875	31.9332	7.26	3.04884	7.805	1467459000
793	2016-07-02	19	40	19.3683	31.9312	7.187	3.26496	7.81	1467459600
794	2016-07-02	19	50	19.2945	31.9318	7.343	3.13919	7.773	1467460200
795	2016-07-02	20	0	19.2875	31.9312	7.366	3.48596	7.771	1467460800
796	2016-07-02	20	10	19.3084	31.9318	7.39	3.44933	7.753	1467461400
797	2016-07-02	20	20	19.3127	31.9331	7.512	3.37241	7.761	1467462000
798	2016-07-02	20	30	19.333	31.9313	7.435	3.45543	7.74	1467462600
799	2016-07-02	20	40	19.4113	31.9342	7.592	3.06838	7.7	1467463200
800	2016-07-02	20	50	19.5038	31.9339	7.669	2.8486	7.692	1467463800
801	2016-07-02	21	0	19.5208	31.9319	7.619	2.75214	7.649	1467464400
802	2016-07-02	21	10	19.5299	31.9317	7.715	2.85958	7.681	1467465000
803	2016-07-02	21	20	19.5616	31.933	7.7	2.92186	7.686	1467465600
804	2016-07-02	21	30	19.5601	31.9332	7.738	3.11111	7.708	1467466200
805	2016-07-02	21	40	19.5362	31.9329	7.743	2.79853	7.658	1467466800
806	2016-07-02	21	50	19.5323	31.9322	7.726	2.68987	7.64	1467467400
807	2016-07-02	22	0	19.537	31.9318	7.692	2.50183	7.617	1467468000
808	2016-07-02	22	10	19.5531	31.9315	7.702	2.5177	7.587	1467468600
809	2016-07-02	22	20	19.5808	31.9329	7.776	2.59096	7.618	1467469200
810	2016-07-02	22	30	19.6152	31.9332	7.809	2.71062	7.671	1467469800
811	2016-07-02	22	40	19.6584	31.9343	7.688	3.06349	7.702	1467470400
812	2016-07-02	22	50	19.6749	31.9334	7.737	3.30403	7.761	1467471000
813	2016-07-02	23	0	19.6815	31.933	7.849	3.18681	7.744	1467471600
814	2016-07-02	23	10	19.6883	31.9327	7.778	3.00244	7.721	1467472200
815	2016-07-02	23	20	19.7008	31.9328	7.759	3.10379	7.733	1467472800
816	2016-07-02	23	30	19.707	31.9305	7.648	2.95849	7.719	1467473400
817	2016-07-02	23	40	19.7009	31.9323	7.723	2.90965	7.722	1467474000
818	2016-07-02	23	50	19.6777	31.9329	7.763	2.94139	7.716	1467474600
819	2016-07-03	0	0	19.6738	31.932	7.864	2.93895	7.701	1467475200
820	2016-07-03	0	10	19.6581	31.9313	7.771	2.95971	7.7	1467475800
821	2016-07-03	0	20	19.6146	31.9313	7.873	2.86203	7.692	1467476400
822	2016-07-03	0	30	19.6	31.9313	7.891	2.73016	7.695	1467477000
823	2016-07-03	0	40	19.6024	31.9314	7.819	2.74359	7.715	1467477600
824	2016-07-03	0	50	19.6226	31.9308	7.834	2.74115	7.725	1467478200
825	2016-07-03	1	0	19.6226	31.9319	7.794	2.82784	7.717	1467478800
826	2016-07-03	1	10	19.6595	31.9336	7.924	2.77289	7.697	1467479400
827	2016-07-03	1	20	19.6819	31.9346	7.777	2.79731	7.661	1467480000
828	2016-07-03	1	30	19.7004	31.9344	7.827	2.76435	7.63	1467480600
829	2016-07-03	1	40	19.7368	31.936	7.692	2.72283	7.616	1467481200
830	2016-07-03	1	50	19.788	31.9355	7.821	2.80098	7.623	1467481800
831	2016-07-03	2	0	19.8235	31.9363	7.724	2.779	7.646	1467482400
832	2016-07-03	2	10	19.865	31.9386	7.686	2.884	7.642	1467483000
833	2016-07-03	2	20	19.8874	31.9391	7.727	2.86203	7.649	1467483600
834	2016-07-03	2	30	19.9113	31.94	7.625	2.87302	7.647	1467484200
835	2016-07-03	2	40	19.9312	31.9415	7.596	2.77778	7.641	1467484800
836	2016-07-03	2	50	19.9384	31.9427	7.674	2.79853	7.637	1467485400
837	2016-07-03	3	0	19.9462	31.9433	7.618	2.80342	7.635	1467486000
838	2016-07-03	3	10	19.9503	31.9443	7.588	2.79121	7.621	1467486600
839	2016-07-03	3	20	19.9551	31.9448	7.518	2.81197	7.617	1467487200
840	2016-07-03	3	30	19.9594	31.9454	7.51	2.77289	7.597	1467487800
841	2016-07-03	3	40	19.9585	31.9459	7.422	2.64835	7.577	1467488400
842	2016-07-03	3	50	19.9664	31.9462	7.313	2.74847	7.55	1467489000
843	2016-07-03	4	0	19.972	31.9481	7.35	2.63736	7.543	1467489600
844	2016-07-03	4	10	19.9713	31.9482	7.307	2.73748	7.527	1467490200
845	2016-07-03	4	20	19.9707	31.9484	7.323	2.69597	7.505	1467490800
846	2016-07-03	4	30	19.9735	31.9486	7.376	2.62637	7.487	1467491400
847	2016-07-03	4	40	19.9785	31.9491	7.385	2.53724	7.462	1467492000
848	2016-07-03	4	50	19.9815	31.9498	7.27	2.59707	7.44	1467492600
849	2016-07-03	5	0	19.9812	31.9505	7.359	2.52381	7.43	1467493200
850	2016-07-03	5	10	19.9821	31.9499	7.413	2.3956	7.399	1467493800
851	2016-07-03	5	20	19.9845	31.9499	7.318	2.39072	7.416	1467494400
852	2016-07-03	5	30	19.9818	31.9504	7.513	2.26252	7.363	1467495000
853	2016-07-03	5	40	19.9837	31.9507	7.403	2.38706	7.4	1467495600
854	2016-07-03	5	50	19.9815	31.9512	7.459	2.37363	7.421	1467496200
855	2016-07-03	6	0	19.9707	31.9508	7.548	2.3199	7.386	1467496800
856	2016-07-03	6	10	19.9783	31.9502	7.564	2.2967	7.344	1467497400
857	2016-07-03	6	20	19.9791	31.9497	7.541	2.44567	7.395	1467498000
858	2016-07-03	6	30	19.9856	31.9499	7.469	2.46642	7.405	1467498600
859	2016-07-03	6	40	19.9961	31.9502	7.528	2.45177	7.434	1467499200
860	2016-07-03	6	50	19.9874	31.9482	7.563	2.50549	7.447	1467499800
861	2016-07-03	7	0	19.9663	31.9423	7.62	2.53724	7.402	1467500400
862	2016-07-03	7	10	19.936	31.9455	7.738	2.47741	7.386	1467501000
863	2016-07-03	7	20	19.8638	31.9448	7.664	2.40171	7.602	1467501600
864	2016-07-03	7	30	19.7166	31.9392	7.698	2.31868	7.673	1467502200
865	2016-07-03	7	40	19.529	31.9356	7.698	2.16239	7.764	1467502800
866	2016-07-03	7	50	19.481	31.9357	7.892	2.30403	7.786	1467503400
867	2016-07-03	8	0	19.4302	31.9377	7.948	2.58486	7.697	1467504000
868	2016-07-03	8	10	19.3978	31.9364	7.912	2.82784	7.665	1467504600
869	2016-07-03	8	20	19.3736	31.9355	7.942	2.76679	7.669	1467505200
870	2016-07-03	8	30	19.3581	31.9355	7.978	2.82662	7.626	1467505800
871	2016-07-03	8	40	19.3511	31.9346	8.067	2.64713	7.591	1467506400
872	2016-07-03	8	50	19.3341	31.9356	8.049	2.55433	7.614	1467507000
873	2016-07-03	9	0	19.3352	31.9357	8.105	2.63858	7.609	1467507600
874	2016-07-03	9	10	19.3389	31.9358	8.111	2.56532	7.606	1467508200
875	2016-07-03	9	20	19.3376	31.9355	8.109	2.61661	7.622	1467508800
876	2016-07-03	9	30	19.3433	31.9362	8.123	2.5116	7.612	1467509400
877	2016-07-03	9	40	19.3589	31.9361	8.13	2.51893	7.604	1467510000
878	2016-07-03	9	50	19.3503	31.9359	8.173	2.55556	7.607	1467510600
879	2016-07-03	10	0	19.3616	31.9358	8.188	2.63736	7.63	1467511200
880	2016-07-03	10	10	19.384	31.9358	8.179	2.55678	7.606	1467511800
881	2016-07-03	10	20	19.4046	31.9369	8.168	2.40781	7.618	1467512400
882	2016-07-03	10	30	19.4144	31.937	8.155	2.37241	7.601	1467513000
883	2016-07-03	10	40	19.4172	31.9371	8.061	2.42369	7.604	1467513600
884	2016-07-03	10	50	19.4282	31.9367	8.138	2.51038	7.599	1467514200
885	2016-07-03	11	0	19.4321	31.9369	8.065	2.4823	7.588	1467514800
886	2016-07-03	11	10	19.4446	31.936	8.122	2.49451	7.591	1467515400
887	2016-07-03	11	20	19.4441	31.937	8.066	2.3895	7.577	1467516000
888	2016-07-03	11	30	19.4583	31.9376	7.945	2.43223	7.587	1467516600
889	2016-07-03	11	40	19.4526	31.9378	7.963	2.39194	7.594	1467517200
890	2016-07-03	11	50	19.4557	31.9371	7.883	2.42735	7.604	1467517800
891	2016-07-03	12	0	19.4514	31.9373	8.034	2.32723	7.589	1467518400
892	2016-07-03	12	10	19.4607	31.9375	7.938	2.3663	7.598	1467519000
893	2016-07-03	12	20	19.4633	31.9373	7.834	2.3602	7.608	1467519600
894	2016-07-03	12	30	19.4682	31.9369	7.978	2.33211	7.605	1467520200
895	2016-07-03	12	40	19.4742	31.9373	7.924	2.3956	7.615	1467520800
896	2016-07-03	12	50	19.4815	31.9369	7.774	2.40781	7.611	1467521400
897	2016-07-03	13	0	19.4839	31.9364	7.906	2.33089	7.619	1467522000
898	2016-07-03	13	10	19.4844	31.9361	7.718	2.30159	7.607	1467522600
899	2016-07-03	13	20	19.488	31.9363	7.838	2.39316	7.607	1467523200
900	2016-07-03	13	30	19.5211	31.9372	7.709	2.40171	7.64	1467523800
901	2016-07-03	13	40	19.5576	31.9373	7.65	2.42857	7.621	1467524400
902	2016-07-03	13	50	19.5595	31.938	7.702	2.40781	7.591	1467525000
903	2016-07-03	14	0	19.5857	31.9393	7.572	2.31746	7.557	1467525600
904	2016-07-03	14	10	19.6055	31.939	7.62	2.35775	7.538	1467526200
905	2016-07-03	14	20	19.6252	31.9393	7.556	2.38462	7.519	1467526800
906	2016-07-03	14	30	19.6531	31.941	7.571	2.31624	7.515	1467527400
907	2016-07-03	14	40	19.6931	31.9414	7.373	2.3431	7.511	1467528000
908	2016-07-03	14	50	19.716	31.9416	7.426	2.337	7.508	1467528600
909	2016-07-03	15	0	19.7359	31.9422	7.339	2.337	7.515	1467529200
910	2016-07-03	15	10	19.7506	31.9426	7.298	2.3956	7.513	1467529800
911	2016-07-03	15	20	19.7848	31.9437	7.184	2.33944	7.506	1467530400
912	2016-07-03	15	30	19.8011	31.9436	7.217	2.39316	7.517	1467531000
913	2016-07-03	15	40	19.812	31.9441	7.049	2.36264	7.521	1467531600
914	2016-07-03	15	50	19.8188	31.9439	7.026	2.38095	7.533	1467532200
915	2016-07-03	16	0	19.8203	31.9441	7.01	2.46032	7.533	1467532800
916	2016-07-03	16	10	19.8255	31.9445	6.995	2.41392	7.527	1467533400
917	2016-07-03	16	20	19.8307	31.9442	6.954	2.37851	7.512	1467534000
918	2016-07-03	16	30	19.8308	31.9442	6.879	2.34066	7.493	1467534600
919	2016-07-03	16	40	19.8341	31.9448	6.866	2.40415	7.497	1467535200
920	2016-07-03	16	50	19.8331	31.9447	6.829	2.43346	7.488	1467535800
921	2016-07-03	17	0	19.8325	31.9448	6.806	2.40904	7.471	1467536400
922	2016-07-03	17	10	19.8358	31.9452	6.801	2.38339	7.471	1467537000
923	2016-07-03	17	20	19.8428	31.9448	6.702	2.38462	7.432	1467537600
924	2016-07-03	17	30	19.8457	31.9451	6.704	2.49451	7.441	1467538200
925	2016-07-03	17	40	19.8455	31.9457	6.741	2.35531	7.399	1467538800
926	2016-07-03	17	50	19.8597	31.9456	6.726	2.39194	7.39	1467539400
927	2016-07-03	18	0	19.8665	31.9454	6.755	2.40293	7.407	1467540000
928	2016-07-03	18	10	19.8945	31.9484	6.83	2.44444	7.397	1467540600
929	2016-07-03	18	20	19.907	31.9476	6.916	2.31502	7.359	1467541200
930	2016-07-03	18	30	19.9034	31.9461	6.748	2.50427	7.365	1467541800
931	2016-07-03	18	40	19.8907	31.9446	6.745	2.47009	7.367	1467542400
932	2016-07-03	18	50	19.9093	31.9451	6.803	2.42735	7.41	1467543000
933	2016-07-03	19	0	19.9264	31.9473	6.833	2.49206	7.411	1467543600
934	2016-07-03	19	10	19.9643	31.9456	6.856	2.69231	7.439	1467544200
935	2016-07-03	19	20	20.0788	31.9465	6.903	2.78144	7.438	1467544800
936	2016-07-03	19	30	20.118	31.9461	7.039	2.83028	7.513	1467545400
937	2016-07-03	19	40	20.0812	31.9456	6.935	2.76068	7.525	1467546000
938	2016-07-03	19	50	19.9232	31.9446	7.12	2.81319	7.589	1467546600
939	2016-07-03	20	0	19.8318	31.9423	7.057	2.69353	7.624	1467547200
940	2016-07-03	20	10	19.7955	31.9406	7.103	2.7326	7.684	1467547800
941	2016-07-03	20	20	19.829	31.9381	7.233	3.49328	7.79	1467548400
942	2016-07-03	20	30	19.8669	31.9376	7.328	4.0525	7.826	1467549000
943	2016-07-03	20	40	19.8835	31.937	7.377	3.81441	7.788	1467549600
944	2016-07-03	20	50	19.9088	31.9379	7.444	3.91819	7.772	1467550200
945	2016-07-03	21	0	19.9119	31.9369	7.439	3.72894	7.758	1467550800
946	2016-07-03	21	10	19.9061	31.9368	7.528	3.5177	7.731	1467551400
947	2016-07-03	21	20	19.8894	31.9367	7.485	3.38584	7.707	1467552000
948	2016-07-03	21	30	19.8409	31.9393	7.579	3.11966	7.647	1467552600
949	2016-07-03	21	40	19.8208	31.9383	7.628	3.14408	7.638	1467553200
950	2016-07-03	21	50	19.8096	31.9384	7.677	3.26862	7.655	1467553800
951	2016-07-03	22	0	19.8245	31.9387	7.756	3.28694	7.64	1467554400
952	2016-07-03	22	10	19.8133	31.938	7.715	3.35165	7.664	1467555000
953	2016-07-03	22	20	19.8076	31.9386	7.866	3.34432	7.65	1467555600
954	2016-07-03	22	30	19.8063	31.939	7.86	3.31746	7.641	1467556200
955	2016-07-03	22	40	19.786	31.938	7.838	3.10623	7.636	1467556800
956	2016-07-03	22	50	19.7793	31.9385	7.894	3.1221	7.629	1467557400
957	2016-07-03	23	0	19.8072	31.939	7.862	3.23199	7.624	1467558000
958	2016-07-03	23	10	19.8546	31.9386	7.877	3.50549	7.658	1467558600
959	2016-07-03	23	20	19.8551	31.9385	7.905	3.49084	7.656	1467559200
960	2016-07-03	23	30	19.8615	31.9388	7.906	3.51526	7.675	1467559800
961	2016-07-03	23	40	19.8624	31.9388	7.911	3.63004	7.687	1467560400
962	2016-07-04	0	0	19.8717	31.3042	7.909	3.54945	7.677	1467561600
963	2016-07-04	0	10	19.8797	31.3043	7.962	3.442	7.684	1467562200
964	2016-07-04	0	20	19.8816	31.3034	7.901	3.50794	7.686	1467562800
965	2016-07-04	0	30	19.8778	31.3036	7.901	3.49206	7.676	1467563400
966	2016-07-04	0	40	19.8735	31.3032	7.911	3.42002	7.673	1467564000
967	2016-07-04	0	50	19.8754	31.3037	7.915	3.47253	7.672	1467564600
968	2016-07-04	1	0	19.8853	31.3028	7.931	3.48596	7.691	1467565200
969	2016-07-04	1	10	19.8759	31.3014	7.992	3.32845	7.692	1467565800
970	2016-07-04	1	20	19.8653	31.3012	7.941	3.3199	7.708	1467566400
971	2016-07-04	1	30	19.8441	31.3009	7.984	3.2906	7.713	1467567000
972	2016-07-04	1	40	19.8094	31.3011	8.049	3.26252	7.709	1467567600
973	2016-07-04	1	50	19.8101	31.3017	7.953	3.14652	7.715	1467568200
974	2016-07-04	2	0	19.839	31.2999	7.996	3.07814	7.697	1467568800
975	2016-07-04	2	10	19.8652	31.3001	7.959	3.16239	7.684	1467569400
976	2016-07-04	2	20	19.8868	31.3011	8.005	3.16972	7.652	1467570000
977	2016-07-04	2	30	19.9304	31.2986	7.991	3.19902	7.63	1467570600
978	2016-07-04	2	40	19.9973	31.3012	7.929	3.20635	7.62	1467571200
979	2016-07-04	2	50	20.0436	31.3031	7.926	3.31746	7.629	1467571800
980	2016-07-04	3	0	20.0606	31.3029	7.906	3.2442	7.638	1467572400
981	2016-07-04	3	10	20.0667	31.3018	7.822	3.25275	7.631	1467573000
982	2016-07-04	3	20	20.0636	31.303	7.854	3.221	7.613	1467573600
983	2016-07-04	3	30	20.0677	31.3025	7.818	3.13675	7.596	1467574200
984	2016-07-04	3	40	20.0641	31.3028	7.761	3.09035	7.579	1467574800
985	2016-07-04	3	50	20.062	31.3034	7.709	3.10623	7.569	1467575400
986	2016-07-04	4	0	20.0649	31.303	7.694	3.10867	7.563	1467576000
987	2016-07-04	4	10	20.0667	31.3034	7.633	3.12088	7.555	1467576600
988	2016-07-04	4	20	20.0662	31.3023	7.603	3.06716	7.542	1467577200
989	2016-07-04	4	30	20.065	31.3037	7.574	3.08791	7.524	1467577800
990	2016-07-04	4	40	20.0658	31.3071	7.529	3.08059	7.512	1467578400
991	2016-07-04	4	50	20.073	31.3067	7.538	2.98291	7.494	1467579000
992	2016-07-04	5	0	20.0711	31.3075	7.574	3.00977	7.489	1467579600
993	2016-07-04	5	10	20.0682	31.3048	7.562	2.99267	7.484	1467580200
994	2016-07-04	5	20	20.0651	31.3091	7.52	2.93529	7.464	1467580800
995	2016-07-04	5	30	20.0604	31.3043	7.474	2.93529	7.478	1467581400
996	2016-07-04	5	40	20.0562	31.3083	7.489	2.86325	7.475	1467582000
997	2016-07-04	5	50	20.0565	31.3045	7.519	2.83761	7.418	1467582600
998	2016-07-04	6	0	20.055	31.3063	7.586	2.81685	7.4	1467583200
999	2016-07-04	6	10	20.0503	31.3071	7.574	2.68132	7.389	1467583800
1000	2016-07-04	6	20	20.047	31.3076	7.59	2.71062	7.391	1467584400
1001	2016-07-04	6	30	20.0413	31.3076	7.63	2.71917	7.392	1467585000
1002	2016-07-04	6	40	20.022	31.3075	7.667	2.62393	7.383	1467585600
1003	2016-07-04	6	50	20.0394	31.3076	7.65	2.66178	7.408	1467586200
1004	2016-07-04	7	0	20.0378	31.3092	7.656	2.71551	7.438	1467586800
1005	2016-07-04	7	10	20.0384	31.3097	7.706	2.68498	7.442	1467587400
1006	2016-07-04	7	20	20.0604	31.3056	7.749	2.70574	7.449	1467588000
1007	2016-07-04	7	30	20.0825	31.3068	7.774	2.72283	7.443	1467588600
1008	2016-07-04	7	40	20.1087	31.3025	7.75	2.74969	7.438	1467589200
1009	2016-07-04	7	50	20.0948	31.3008	7.792	2.73138	7.412	1467589800
1010	2016-07-04	8	0	20.0328	31.302	7.861	2.61661	7.477	1467590400
1011	2016-07-04	8	10	19.9242	31.3019	7.899	2.51648	7.507	1467591000
1012	2016-07-04	8	20	19.7538	31.303	7.889	2.40904	7.542	1467591600
1013	2016-07-04	8	30	19.6346	31.3044	7.991	2.42491	7.703	1467592200
1014	2016-07-04	8	40	19.6526	31.3056	8.061	2.67277	7.668	1467592800
1015	2016-07-04	8	50	19.6081	31.3082	8.061	2.98901	7.638	1467593400
1016	2016-07-04	9	0	19.5766	31.3061	8.083	3.06471	7.634	1467594000
1017	2016-07-04	9	10	19.5906	31.3057	8.112	3.13675	7.604	1467594600
1018	2016-07-04	9	20	19.6038	31.3079	8.191	2.98046	7.557	1467595200
1019	2016-07-04	9	30	19.6016	31.3049	8.263	3.08547	7.606	1467595800
1020	2016-07-04	9	40	19.6095	31.3043	8.28	2.98291	7.531	1467596400
1021	2016-07-04	9	50	19.6295	31.3091	8.248	2.98535	7.54	1467597000
1022	2016-07-04	10	0	19.6336	31.3082	8.245	2.99267	7.597	1467597600
1023	2016-07-04	10	10	19.6268	31.3071	8.312	2.94505	7.607	1467598200
1024	2016-07-04	10	20	19.6366	31.3076	8.353	3.13309	7.628	1467598800
1025	2016-07-04	10	30	19.6299	31.3132	8.368	2.97314	7.598	1467599400
1026	2016-07-04	10	40	19.6231	31.3077	8.396	3.05495	7.597	1467600000
1027	2016-07-04	10	50	19.6246	31.3	8.444	3.02686	7.599	1467600600
1028	2016-07-04	11	0	19.6332	31.314	8.422	2.99389	7.611	1467601200
1029	2016-07-04	11	10	19.6401	31.3159	8.401	3.01954	7.612	1467601800
1030	2016-07-04	11	20	19.6471	31.3103	8.401	2.93895	7.59	1467602400
1031	2016-07-04	11	30	19.6479	31.3118	8.304	2.88767	7.595	1467603000
1032	2016-07-04	11	40	19.6448	31.3094	8.263	2.96825	7.604	1467603600
1033	2016-07-04	11	50	19.6532	31.3195	8.296	2.89988	7.609	1467604200
1034	2016-07-04	12	0	19.672	31.3178	8.315	2.91941	7.629	1467604800
1035	2016-07-04	12	10	19.6851	31.3099	8.273	2.94505	7.628	1467605400
1036	2016-07-04	12	20	19.695	31.3058	8.242	2.9707	7.628	1467606000
1037	2016-07-04	12	30	19.6972	31.3136	8.193	3.03175	7.636	1467606600
1038	2016-07-04	12	40	19.6986	31.3031	8.064	2.9243	7.63	1467607200
1039	2016-07-04	12	50	19.6985	31.308	8.051	2.9536	7.625	1467607800
1040	2016-07-04	13	0	19.7049	31.3086	8.083	2.92796	7.624	1467608400
1041	2016-07-04	13	10	19.706	31.31	8.05	2.92796	7.622	1467609000
1042	2016-07-04	13	20	19.7049	31.31	8.026	2.89011	7.623	1467609600
1043	2016-07-04	13	30	19.7002	31.3084	8.019	2.86203	7.607	1467610200
1044	2016-07-04	13	40	19.6981	31.3056	7.988	2.87424	7.592	1467610800
1045	2016-07-04	13	50	19.6871	31.3063	7.947	2.8315	7.626	1467611400
1046	2016-07-04	14	0	19.6776	31.3081	7.908	2.75702	7.66	1467612000
1047	2016-07-04	14	10	19.683	31.313	7.843	2.78388	7.668	1467612600
1048	2016-07-04	14	20	19.6866	31.3101	7.845	2.66178	7.673	1467613200
1049	2016-07-04	14	30	19.7052	31.304	7.806	2.81563	7.659	1467613800
1050	2016-07-04	14	40	19.7261	31.3052	7.785	2.81563	7.644	1467614400
1051	2016-07-04	14	50	19.7402	31.3093	7.778	2.8083	7.613	1467615000
1052	2016-07-04	15	0	19.7639	31.3018	7.666	2.82051	7.586	1467615600
1053	2016-07-04	15	10	19.7978	31.3126	7.642	2.86081	7.555	1467616200
1054	2016-07-04	15	20	19.8326	31.3067	7.635	2.89744	7.529	1467616800
1055	2016-07-04	15	30	19.8738	31.3087	7.602	3.03541	7.518	1467617400
1056	2016-07-04	15	40	19.9082	31.3063	7.473	3.10867	7.508	1467618000
1057	2016-07-04	15	50	19.938	31.3144	7.432	3.17705	7.51	1467618600
1058	2016-07-04	16	0	19.9621	31.3203	7.362	3.24786	7.507	1467619200
1059	2016-07-04	16	10	19.9728	31.3053	7.282	3.31868	7.502	1467619800
1060	2016-07-04	16	20	19.9711	31.3036	7.226	3.32357	7.503	1467620400
1061	2016-07-04	16	30	19.9761	31.3069	7.173	3.31258	7.496	1467621000
1062	2016-07-04	16	40	19.9749	31.3113	7.16	3.32723	7.499	1467621600
1063	2016-07-04	16	50	-1	31.3132	-1	-1	-1	1467622200
1064	2016-07-04	17	0	-1	31.3138	-1	-1	-1	1467622800
1065	2016-07-04	17	10	-1	31.3142	-1	-1	-1	1467623400
1066	2016-07-04	17	20	-1	31.3136	-1	-1	-1	1467624000
1067	2016-07-04	17	30	-1	31.3134	-1	-1	-1	1467624600
1068	2016-07-04	17	40	-1	31.3114	-1	-1	-1	1467625200
1069	2016-07-04	17	50	-1	31.3134	-1	-1	-1	1467625800
1070	2016-07-04	18	0	-1	31.3081	-1	-1	-1	1467626400
1071	2016-07-04	18	10	-1	31.3117	-1	-1	-1	1467627000
1072	2016-07-04	18	20	-1	31.3139	-1	-1	-1	1467627600
1073	2016-07-04	18	30	-1	31.3311	-1	-1	-1	1467628200
1074	2016-07-04	18	40	-1	31.3168	-1	-1	-1	1467628800
1075	2016-07-04	18	50	-1	31.3305	-1	-1	-1	1467629400
1076	2016-07-04	19	0	-1	31.3158	-1	-1	-1	1467630000
1077	2016-07-04	19	10	-1	31.3093	-1	-1	-1	1467630600
1078	2016-07-04	19	20	-1	31.3081	-1	-1	-1	1467631200
1079	2016-07-04	19	30	-1	31.3134	-1	-1	-1	1467631800
1080	2016-07-04	19	40	-1	31.3121	-1	-1	-1	1467632400
1081	2016-07-04	19	50	-1	31.3121	-1	-1	-1	1467633000
1082	2016-07-04	20	0	-1	31.31	-1	-1	-1	1467633600
1083	2016-07-04	20	10	-1	31.3084	-1	-1	-1	1467634200
1084	2016-07-04	20	20	-1	31.3091	-1	-1	-1	1467634800
1085	2016-07-04	20	30	-1	31.3096	-1	-1	-1	1467635400
1086	2016-07-04	20	40	-1	31.3086	-1	-1	-1	1467636000
1087	2016-07-04	20	50	-1	31.3083	-1	-1	-1	1467636600
1088	2016-07-04	21	0	-1	31.3064	-1	-1	-1	1467637200
1089	2016-07-04	21	10	-1	31.3065	-1	-1	-1	1467637800
1090	2016-07-04	21	20	-1	31.3055	-1	-1	-1	1467638400
1091	2016-07-04	21	30	-1	31.3043	-1	-1	-1	1467639000
1092	2016-07-04	21	40	-1	31.3037	-1	-1	-1	1467639600
1093	2016-07-04	21	50	-1	31.2966	-1	-1	-1	1467640200
1094	2016-07-04	22	0	-1	31.2994	-1	-1	-1	1467640800
1095	2016-07-04	22	10	-1	31.2998	-1	-1	-1	1467641400
1096	2016-07-04	22	20	-1	31.3047	-1	-1	-1	1467642000
1097	2016-07-04	22	30	-1	31.3029	-1	-1	-1	1467642600
1098	2016-07-04	22	40	-1	31.3036	-1	-1	-1	1467643200
1099	2016-07-04	22	50	-1	31.302	-1	-1	-1	1467643800
1100	2016-07-04	23	0	-1	31.3163	-1	-1	-1	1467644400
1101	2016-07-04	23	10	-1	31.3032	-1	-1	-1	1467645000
1102	2016-07-04	23	20	-1	31.3013	-1	-1	-1	1467645600
1103	2016-07-04	23	30	-1	31.3036	-1	-1	-1	1467646200
1104	2016-07-04	23	40	-1	31.3047	-1	-1	-1	1467646800
1105	2016-07-05	19	30	19.8141	31.9368	6.762	-1	-1	1467718200
1106	2016-07-05	19	40	19.8311	31.9395	6.818	1.94261	7.18	1467718800
1107	2016-07-05	19	50	19.8414	31.9393	6.856	2.15873	7.138	1467719400
1108	2016-07-05	20	0	19.829	31.9367	6.921	2.22833	7.121	1467720000
1109	2016-07-05	20	10	19.8242	31.9349	6.846	1.58974	7.118	1467720600
1110	2016-07-05	20	20	19.8247	31.9358	6.962	1.60195	7.123	1467721200
1111	2016-07-05	20	30	19.8272	31.9351	6.97	1.9536	7.143	1467721800
1112	2016-07-05	20	40	19.8387	31.9352	6.981	1.67277	7.145	1467722400
1113	2016-07-05	20	50	19.8989	31.9363	7.044	2.19658	7.178	1467723000
1114	2016-07-05	21	0	19.924	31.9362	7.064	1.9304	7.199	1467723600
1115	2016-07-05	21	10	19.9122	31.9388	7.152	2.00977	7.22	1467724200
1116	2016-07-05	21	20	19.8773	31.9417	7.111	2.15018	7.273	1467724800
1117	2016-07-05	21	30	19.8107	31.9408	7.144	2.19048	7.303	1467725400
1118	2016-07-05	21	40	19.7362	31.9393	7.198	2.30037	7.367	1467726000
1119	2016-07-05	21	50	19.7139	31.9354	7.279	2.5348	7.431	1467726600
1120	2016-07-05	22	0	19.7341	31.9343	7.439	2.75214	7.462	1467727200
1121	2016-07-05	22	10	19.7404	31.9334	7.395	2.74847	7.469	1467727800
1122	2016-07-05	22	20	19.75	31.9328	7.441	2.79731	7.467	1467728400
1123	2016-07-05	22	30	19.7524	31.9332	7.478	2.68498	7.449	1467729000
1124	2016-07-05	22	40	19.7732	31.9322	7.503	2.64103	7.45	1467729600
1125	2016-07-05	22	50	19.8469	31.9315	7.611	2.41392	7.415	1467730200
1126	2016-07-05	23	0	19.8806	31.932	7.692	2.4591	7.45	1467730800
1127	2016-07-05	23	10	19.8491	31.9307	7.684	2.59707	7.474	1467731400
1128	2016-07-05	23	20	19.8141	31.9309	7.83	2.74847	7.49	1467732000
1129	2016-07-05	23	30	19.7838	31.9319	7.835	2.58974	7.468	1467732600
1130	2016-07-05	23	40	19.7746	31.9317	7.845	2.63492	7.448	1467733200
1131	2016-07-05	23	50	19.7643	31.931	7.862	2.47619	7.419	1467733800
1132	2016-07-06	0	0	19.7475	31.9307	7.881	2.35653	7.415	1467734400
1133	2016-07-06	0	10	19.7384	31.9303	7.92	2.26862	7.42	1467735000
1134	2016-07-06	0	20	19.7428	31.9301	8.051	2.20391	7.427	1467735600
1135	2016-07-06	0	30	19.7596	31.9317	8.101	2.35531	7.426	1467736200
1136	2016-07-06	0	40	19.7706	31.9315	7.995	2.3895	7.431	1467736800
1137	2016-07-06	0	50	19.7687	31.9308	7.937	2.47619	7.448	1467737400
1138	2016-07-06	1	0	19.7863	31.9313	8.017	2.3895	7.429	1467738000
1139	2016-07-06	1	10	19.7648	31.9311	7.979	2.4652	7.418	1467738600
1140	2016-07-06	1	20	19.7285	31.9313	8.003	2.42491	7.428	1467739200
1141	2016-07-06	1	30	19.7209	31.9307	7.923	2.42369	7.407	1467739800
1142	2016-07-06	1	40	19.716	31.9316	8.04	2.45665	7.401	1467740400
1143	2016-07-06	1	50	19.7093	31.933	8.005	2.50549	7.397	1467741000
1144	2016-07-06	2	0	19.7111	31.9325	7.917	2.442	7.394	1467741600
1145	2016-07-06	2	10	19.7032	31.9326	8.101	2.49573	7.399	1467742200
1146	2016-07-06	2	20	19.6794	31.9317	8.076	2.41026	7.388	1467742800
1147	2016-07-06	2	30	19.6705	31.9321	7.995	2.47741	7.382	1467743400
1148	2016-07-06	2	40	19.6424	31.932	8.041	2.33822	7.402	1467744000
1149	2016-07-06	2	50	19.6189	31.932	8.017	2.34188	7.412	1467744600
1150	2016-07-06	3	0	19.5756	31.9322	8.076	2.35531	7.417	1467745200
1151	2016-07-06	3	10	19.5634	31.9325	8.02	2.35897	7.433	1467745800
1152	2016-07-06	3	20	19.622	31.9329	8.095	2.4884	7.424	1467746400
1153	2016-07-06	3	30	19.6866	31.9338	8.149	2.44322	7.394	1467747000
1154	2016-07-06	3	40	19.7523	31.9349	8.029	2.38706	7.33	1467747600
1155	2016-07-06	3	50	19.7755	31.9352	8.069	2.31136	7.284	1467748200
1156	2016-07-06	4	0	19.8067	31.936	8.123	2.32723	7.247	1467748800
1157	2016-07-06	4	10	19.8432	31.9374	8.073	2.33333	7.231	1467749400
1158	2016-07-06	4	20	19.8729	31.9392	7.997	2.34432	7.24	1467750000
1159	2016-07-06	4	30	19.9074	31.9408	7.972	2.43468	7.247	1467750600
1160	2016-07-06	4	40	19.9301	31.9416	8.028	2.45421	7.262	1467751200
1161	2016-07-06	4	50	19.9452	31.943	7.877	2.4884	7.278	1467751800
1162	2016-07-06	5	0	19.9579	31.9447	7.896	2.45665	7.257	1467752400
1163	2016-07-06	5	10	19.9644	31.9452	7.895	2.45299	7.229	1467753000
1164	2016-07-06	5	20	19.9735	31.9355	7.745	2.43223	7.212	1467753600
1165	2016-07-06	5	30	19.9832	31.9369	7.748	2.41026	7.197	1467754200
1166	2016-07-06	5	40	19.9967	31.9411	7.671	2.41392	7.185	1467754800
1167	2016-07-06	5	50	20.0039	31.9421	7.665	2.35775	7.158	1467755400
1168	2016-07-06	6	0	20.0076	31.9419	7.618	2.34432	7.132	1467756000
1169	2016-07-06	6	10	20.0146	31.9467	7.562	2.28694	7.097	1467756600
1170	2016-07-06	6	20	20.0208	31.9529	7.559	2.27228	7.076	1467757200
1171	2016-07-06	6	30	20.0258	31.9536	7.544	2.26496	7.08	1467757800
1172	2016-07-06	6	40	20.0266	31.9542	7.56	2.29304	7.07	1467758400
1173	2016-07-06	6	50	20.0297	31.954	7.533	2.30037	7.062	1467759000
1174	2016-07-06	7	0	20.033	31.9541	7.544	2.23199	7.026	1467759600
1175	2016-07-06	7	10	20.025	31.9548	7.573	2.24786	7.009	1467760200
1176	2016-07-06	7	20	20.0303	31.9542	7.409	2.1978	6.993	1467760800
1177	2016-07-06	7	30	20.0347	31.9539	7.45	2.16972	6.964	1467761400
1178	2016-07-06	7	40	20.0353	31.9543	7.463	2.1685	6.933	1467762000
1179	2016-07-06	7	50	20.0338	31.9546	7.55	2.1453	6.916	1467762600
1180	2016-07-06	8	0	20.0317	31.9545	7.463	2.23565	6.931	1467763200
1181	2016-07-06	8	10	20.0223	31.9551	7.507	2.1746	6.935	1467763800
1182	2016-07-06	8	20	20.014	31.9541	7.663	2.1917	6.943	1467764400
1183	2016-07-06	8	30	20.0168	31.9534	7.598	2.05128	6.87	1467765000
1184	2016-07-06	8	40	20.0016	31.952	7.605	2.1746	6.943	1467765600
1185	2016-07-06	8	50	19.9997	31.9506	7.626	2.13675	6.965	1467766200
1186	2016-07-06	9	0	20.006	31.9517	7.713	2.10379	6.984	1467766800
1187	2016-07-06	9	10	20.0168	31.9508	7.704	2.14286	7.011	1467767400
1188	2016-07-06	9	20	19.9797	31.9448	7.756	2.27228	7.02	1467768000
1189	2016-07-06	9	30	19.9353	31.9447	7.745	2.31624	6.986	1467768600
1190	2016-07-06	9	40	19.8137	31.948	7.814	2.20879	7.05	1467769200
1191	2016-07-06	9	50	19.7227	31.9458	7.787	2.13187	7.138	1467769800
1192	2016-07-06	10	0	19.4843	31.9396	7.963	2.20269	7.331	1467770400
1193	2016-07-06	10	10	19.465	31.9383	7.953	2.28327	7.349	1467771000
1194	2016-07-06	10	20	19.4668	31.935	7.955	2.38462	7.337	1467771600
1195	2016-07-06	10	30	19.4563	31.9331	8.064	2.63126	7.369	1467772200
1196	2016-07-06	10	40	19.4702	31.9334	8.077	2.74847	7.368	1467772800
1197	2016-07-06	10	50	19.4835	31.9325	8.054	2.75092	7.359	1467773400
1198	2016-07-06	11	0	19.4795	31.9324	8.14	2.59341	7.313	1467774000
1199	2016-07-06	11	10	19.5014	31.9329	8.182	2.68987	7.41	1467774600
1200	2016-07-06	11	20	19.5046	31.9324	8.209	2.63614	7.409	1467775200
1201	2016-07-06	11	30	19.5007	31.9326	8.256	2.6862	7.425	1467775800
1202	2016-07-06	11	40	19.5028	31.9321	8.255	2.61783	7.402	1467776400
1203	2016-07-06	11	50	19.5021	31.9326	8.257	2.58608	7.369	1467777000
1204	2016-07-06	12	0	19.5091	31.9323	8.236	2.6569	7.397	1467777600
1205	2016-07-06	12	10	19.5164	31.9325	8.349	2.66056	7.384	1467778200
1206	2016-07-06	12	20	19.5229	31.9326	8.318	2.73871	7.402	1467778800
1207	2016-07-06	12	30	19.5292	31.9334	8.311	2.77289	7.395	1467779400
1208	2016-07-06	12	40	19.5304	31.933	8.341	2.71306	7.398	1467780000
1209	2016-07-06	12	50	19.5261	31.9333	8.237	2.78632	7.405	1467780600
1210	2016-07-06	13	0	19.5289	31.9337	8.278	2.73382	7.4	1467781200
1211	2016-07-06	13	10	19.5372	31.9334	8.24	2.78999	7.384	1467781800
1212	2016-07-06	13	20	19.5478	31.9338	8.239	2.79487	7.385	1467782400
1213	2016-07-06	13	30	19.5533	31.934	8.233	2.83639	7.393	1467783000
1214	2016-07-06	13	40	19.5743	31.9346	8.144	2.82173	7.392	1467783600
1215	2016-07-06	13	50	19.5873	31.9341	8.093	2.82662	7.384	1467784200
1216	2016-07-06	14	0	19.5988	31.9343	8.045	2.8254	7.386	1467784800
1217	2016-07-06	14	10	19.61	31.934	8.05	2.85958	7.382	1467785400
1218	2016-07-06	14	20	19.6228	31.9344	7.968	2.83272	7.383	1467786000
1219	2016-07-06	14	30	19.6355	31.9344	7.962	2.84615	7.375	1467786600
1220	2016-07-06	14	40	19.6405	31.9344	7.855	2.90232	7.382	1467787200
1221	2016-07-06	14	50	19.6386	31.9344	7.945	2.91087	7.407	1467787800
1222	2016-07-06	15	0	19.6417	31.9345	7.854	2.90598	7.417	1467788400
1223	2016-07-06	15	10	19.6442	31.9344	7.814	2.94261	7.406	1467789000
1224	2016-07-06	15	20	19.6419	31.9346	7.859	2.9536	7.403	1467789600
1225	2016-07-06	15	30	19.6363	31.9344	7.801	2.9536	7.374	1467790200
1226	2016-07-06	15	40	19.6291	31.9341	7.786	2.9072	7.394	1467790800
1227	2016-07-06	15	50	19.6075	31.9349	7.728	2.9243	7.431	1467791400
1228	2016-07-06	16	0	19.6291	31.9349	7.749	2.93407	7.441	1467792000
1229	2016-07-06	16	10	19.6603	31.9368	7.646	2.94505	7.409	1467792600
1230	2016-07-06	16	20	19.6746	31.9374	7.638	2.95849	7.36	1467793200
1231	2016-07-06	16	30	19.7068	31.9356	7.551	3	7.329	1467793800
1232	2016-07-06	16	40	19.7511	31.9385	7.573	3.02198	7.295	1467794400
1233	2016-07-06	16	50	19.8163	31.9402	7.507	3.02686	7.251	1467795000
1234	2016-07-06	17	0	19.8406	31.941	7.451	3.06227	7.211	1467795600
1235	2016-07-06	17	10	19.8869	31.9431	7.384	3.01221	7.172	1467796200
1236	2016-07-06	17	20	19.9158	31.9427	7.286	2.99512	7.16	1467796800
1237	2016-07-06	17	30	19.9487	31.9438	7.258	2.99878	7.156	1467797400
1238	2016-07-06	17	40	19.9671	31.9445	7.21	3.03663	7.153	1467798000
1239	2016-07-06	17	50	19.9792	31.945	7.123	3.07082	7.15	1467798600
1240	2016-07-06	18	0	19.987	31.9457	7.016	3.09768	7.127	1467799200
1241	2016-07-06	18	10	20.0063	31.9465	7.009	3.1453	7.113	1467799800
1242	2016-07-06	18	20	20.0219	31.9477	6.942	3.2442	7.102	1467800400
1243	2016-07-06	18	30	20.0264	31.9473	6.901	3.2442	7.107	1467801000
1244	2016-07-06	18	40	20.0305	31.9478	6.838	3.28449	7.095	1467801600
1245	2016-07-06	18	50	20.0362	31.948	6.762	3.35897	7.089	1467802200
1246	2016-07-06	19	0	20.0414	31.9483	6.731	3.4359	7.09	1467802800
1247	2016-07-06	19	10	20.0346	31.9481	6.691	3.50427	7.091	1467803400
1248	2016-07-06	19	20	20.0327	31.9483	6.642	3.46642	7.086	1467804000
1249	2016-07-06	19	30	20.0289	31.9488	6.638	3.47619	7.074	1467804600
1250	2016-07-06	19	40	20.0334	31.9482	6.624	3.50183	7.08	1467805200
1251	2016-07-06	19	50	20.0314	31.9485	6.614	3.57387	7.055	1467805800
1252	2016-07-06	20	0	20.0365	31.9483	6.594	3.45665	7.018	1467806400
1253	2016-07-06	20	10	20.0383	31.9486	6.606	3.54945	6.993	1467807000
1254	2016-07-06	20	20	20.045	31.9492	6.659	3.43346	6.954	1467807600
1255	2016-07-06	20	30	20.0446	31.9489	6.647	3.45665	6.975	1467808200
1256	2016-07-06	20	40	20.0505	31.9486	6.685	3.45299	6.968	1467808800
1257	2016-07-06	20	50	20.0581	31.9492	6.72	3.50549	6.985	1467809400
1258	2016-07-06	21	0	20.0623	31.9492	6.738	3.51404	6.992	1467810000
1259	2016-07-06	21	10	20.0834	31.9497	6.712	3.48352	7.002	1467810600
1260	2016-07-06	21	20	20.1299	31.9507	6.807	3.55433	7.017	1467811200
1261	2016-07-06	21	30	20.1585	31.9513	6.793	3.64103	7.026	1467811800
1262	2016-07-06	21	40	20.1936	31.9502	6.903	3.68254	7.098	1467812400
1263	2016-07-06	21	50	20.1753	31.9474	6.888	3.71184	7.137	1467813000
1264	2016-07-06	22	0	20.058	31.9466	6.954	3.70452	7.167	1467813600
1265	2016-07-06	22	10	19.9587	31.9454	6.965	3.59219	7.194	1467814200
1266	2016-07-06	22	20	19.8571	31.9447	7.098	3.50427	7.229	1467814800
1267	2016-07-06	22	30	19.8123	31.9417	7.09	3.62882	7.308	1467815400
1268	2016-07-06	22	40	19.7979	31.937	7.119	3.9475	7.431	1467816000
1269	2016-07-06	22	50	19.8059	31.9365	7.169	3.92552	7.459	1467816600
1270	2016-07-06	23	0	19.8225	31.9356	7.246	3.96825	7.46	1467817200
1271	2016-07-06	23	10	19.8364	31.9361	7.332	4.02564	7.453	1467817800
1272	2016-07-06	23	20	19.8606	31.9356	7.443	4.07326	7.446	1467818400
1273	2016-07-06	23	30	19.8633	31.9369	7.525	4.08791	7.423	1467819000
1274	2016-07-06	23	40	19.8696	31.936	7.561	4.09158	7.408	1467819600
1275	2016-07-07	0	0	19.8513	31.937	7.696	4.05983	7.384	1467820800
1276	2016-07-07	0	10	19.8459	31.9347	7.72	4.10134	7.404	1467821400
1277	2016-07-07	0	20	19.8343	31.9361	7.738	4.28938	7.418	1467822000
1278	2016-07-07	0	30	19.8388	31.9354	7.758	4.20757	7.369	1467822600
1279	2016-07-07	0	40	19.8432	31.936	7.798	3.98901	7.332	1467823200
1280	2016-07-07	0	50	19.8673	31.9363	7.888	3.81807	7.296	1467823800
1281	2016-07-07	1	0	19.8577	31.9367	7.886	4.04151	7.335	1467824400
1282	2016-07-07	1	10	19.8549	31.9369	7.942	4.08303	7.356	1467825000
1283	2016-07-07	1	20	19.8607	31.9366	7.92	4.0696	7.356	1467825600
1284	2016-07-07	1	30	19.8728	31.9368	7.898	4.20391	7.377	1467826200
1285	2016-07-07	1	40	19.8806	31.9363	7.897	4.19292	7.38	1467826800
1286	2016-07-07	1	50	19.8974	31.9367	7.929	4.27961	7.396	1467827400
1287	2016-07-07	2	0	19.9134	31.9368	7.959	4.33333	7.389	1467828000
1288	2016-07-07	2	10	19.9267	31.9372	7.923	4.2674	7.364	1467828600
1289	2016-07-07	2	20	19.941	31.9377	7.917	4.25885	7.371	1467829200
1290	2016-07-07	2	30	19.9556	31.9381	7.89	4.32601	7.399	1467829800
1291	2016-07-07	2	40	19.9737	31.9374	7.908	4.38706	7.424	1467830400
1292	2016-07-07	2	50	19.9767	31.9381	7.836	4.40293	7.425	1467831000
1293	2016-07-07	3	0	19.9749	31.9379	7.916	4.40537	7.429	1467831600
1294	2016-07-07	3	10	19.9685	31.9382	7.91	4.49939	7.427	1467832200
1295	2016-07-07	3	20	19.9617	31.938	7.958	4.50916	7.419	1467832800
1296	2016-07-07	3	30	19.9471	31.9379	7.928	4.58608	7.413	1467833400
1297	2016-07-07	3	40	19.9374	31.9373	7.952	4.5873	7.395	1467834000
1298	2016-07-07	3	50	19.9164	31.9371	7.984	4.59096	7.41	1467834600
1299	2016-07-07	4	0	19.909	31.9374	7.937	4.58242	7.427	1467835200
1300	2016-07-07	4	10	19.9155	31.9381	7.934	4.50305	7.418	1467835800
1301	2016-07-07	4	20	19.9069	31.9385	8	4.55189	7.405	1467836400
1302	2016-07-07	4	30	19.8942	31.9389	7.992	5.71661	7.408	1467837000
1303	2016-07-07	4	40	19.9179	31.9395	7.984	4.5873	7.376	1467837600
1304	2016-07-07	4	50	19.9555	31.9408	8.019	4.63736	7.336	1467838200
1305	2016-07-07	5	0	20.0166	31.9428	7.992	4.70452	7.278	1467838800
1306	2016-07-07	5	10	20.0669	31.9454	7.909	4.64469	7.216	1467839400
1307	2016-07-07	5	20	20.079	31.9454	7.886	4.55433	7.207	1467840000
1308	2016-07-07	5	30	20.0791	31.9464	7.885	4.56654	7.209	1467840600
1309	2016-07-07	5	40	20.0793	31.9469	7.846	4.55189	7.19	1467841200
1310	2016-07-07	5	50	20.0784	31.9479	7.752	4.58486	7.179	1467841800
1311	2016-07-07	6	0	20.0806	31.9483	7.687	4.52869	7.165	1467842400
1312	2016-07-07	6	10	20.0815	31.9486	7.667	4.61538	7.151	1467843000
1313	2016-07-07	6	20	20.0853	31.9485	7.647	4.4359	7.157	1467843600
1314	2016-07-07	6	30	20.0897	31.9489	7.61	4.08547	7.155	1467844200
1315	2016-07-07	6	40	20.0939	31.95	7.59	4.07692	7.143	1467844800
1316	2016-07-07	6	50	20.0988	31.9512	7.514	4.15995	7.127	1467845400
1317	2016-07-07	7	0	20.1001	31.9515	7.486	4.18193	7.116	1467846000
1318	2016-07-07	7	10	20.0948	31.951	7.498	4.17827	7.092	1467846600
1319	2016-07-07	7	20	20.0958	31.951	7.484	4.2149	7.053	1467847200
1320	2016-07-07	7	30	20.0988	31.9521	7.468	4.221	7.038	1467847800
1321	2016-07-07	7	40	20.1014	31.9522	7.441	4.19292	7.031	1467848400
1322	2016-07-07	7	50	20.1011	31.9526	7.441	4.19658	7.035	1467849000
1323	2016-07-07	8	0	20.1024	31.9522	7.407	4.23932	7.015	1467849600
1324	2016-07-07	8	10	20.1011	31.9527	7.464	4.14164	6.993	1467850200
1325	2016-07-07	8	20	20.1024	31.953	7.432	4.19536	6.95	1467850800
1326	2016-07-07	8	30	20.1034	31.9509	7.403	4.15751	6.935	1467851400
1327	2016-07-07	8	40	20.1022	31.9527	7.458	4.27595	6.921	1467852000
1328	2016-07-07	8	50	20.0959	31.9522	7.422	4.22344	6.931	1467852600
1329	2016-07-07	9	0	20.0875	31.9519	7.515	4.27228	6.952	1467853200
1330	2016-07-07	9	10	20.101	31.9527	7.524	4.38095	6.964	1467853800
1331	2016-07-07	9	20	20.1058	31.9523	7.521	4.4188	6.991	1467854400
1332	2016-07-07	9	30	20.1072	31.9522	7.572	4.40659	7.016	1467855000
1333	2016-07-07	9	40	20.1126	31.9518	7.642	4.50061	7.009	1467855600
1334	2016-07-07	9	50	20.1278	31.9523	7.628	4.6044	7.017	1467856200
1335	2016-07-07	10	0	20.1435	31.9491	7.713	4.70208	7.036	1467856800
1336	2016-07-07	10	10	20.1133	31.9472	7.733	4.63004	7.035	1467857400
1337	2016-07-07	10	20	20.0397	31.9492	7.754	4.62393	7.059	1467858000
1338	2016-07-07	10	30	19.9174	31.949	7.803	4.62515	7.049	1467858600
1339	2016-07-07	10	40	19.7889	31.9468	7.84	4.57998	7.008	1467859200
1340	2016-07-07	10	50	19.675	31.9431	7.876	4.65812	7.175	1467859800
1341	2016-07-07	11	0	19.6751	31.9407	7.915	4.88889	7.221	1467860400
1342	2016-07-07	11	10	19.6972	31.9387	7.941	5.19902	7.279	1467861000
1343	2016-07-07	11	20	19.7214	31.9366	8.003	5.49939	7.339	1467861600
1344	2016-07-07	11	30	19.7465	31.9356	8.049	5.69475	7.352	1467862200
1345	2016-07-07	11	40	19.7642	31.9374	8.111	5.42247	7.323	1467862800
1346	2016-07-07	11	50	19.7846	31.9354	8.154	5.58608	7.408	1467863400
1347	2016-07-07	12	0	19.7791	31.9359	8.173	5.54212	7.408	1467864000
1348	2016-07-07	12	10	19.7719	31.9354	8.205	5.53968	7.383	1467864600
1349	2016-07-07	12	20	19.7812	31.9357	8.238	5.65201	7.414	1467865200
1350	2016-07-07	12	30	19.7817	31.9359	8.261	5.56777	7.401	1467865800
1351	2016-07-07	12	40	19.7856	31.9359	8.274	5.58486	7.353	1467866400
1352	2016-07-07	12	50	19.7822	31.936	8.311	5.60684	7.365	1467867000
1353	2016-07-07	13	0	19.7852	31.9364	8.311	5.5177	7.333	1467867600
1354	2016-07-07	13	10	19.8008	31.936	8.319	5.50794	7.331	1467868200
1355	2016-07-07	13	20	19.811	31.9368	8.272	5.65324	7.32	1467868800
1356	2016-07-07	13	30	19.7903	31.9368	8.262	5.76313	7.329	1467869400
1357	2016-07-07	13	40	19.7855	31.9367	8.285	5.85104	7.373	1467870000
1358	2016-07-07	13	50	19.784	31.937	8.233	5.78632	7.379	1467870600
1359	2016-07-07	14	0	19.7878	31.937	8.251	5.779	7.366	1467871200
1360	2016-07-07	14	10	19.7955	31.9369	8.198	5.86813	7.362	1467871800
1361	2016-07-07	14	20	19.8171	31.937	8.154	5.95238	7.362	1467872400
1362	2016-07-07	14	30	19.8274	31.9368	8.158	5.97436	7.357	1467873000
1363	2016-07-07	14	40	19.8296	31.937	8.086	6.65934	7.355	1467873600
1364	2016-07-07	14	50	19.8276	31.9369	8.046	6.35629	7.349	1467874200
1365	2016-07-07	15	0	19.826	31.9372	8	5.96215	7.349	1467874800
1366	2016-07-07	15	10	19.8234	31.9374	8	5.99878	7.345	1467875400
1367	2016-07-07	15	20	19.8269	31.9369	7.927	5.95482	7.355	1467876000
1368	2016-07-07	15	30	19.8253	31.9376	7.93	5.94628	7.354	1467876600
1369	2016-07-07	15	40	19.8226	31.9375	7.883	5.95238	7.345	1467877200
1370	2016-07-07	15	50	19.8198	31.937	7.857	5.98291	7.346	1467877800
1371	2016-07-07	16	0	19.8185	31.937	7.861	5.95238	7.369	1467878400
1372	2016-07-07	16	10	19.8185	31.9375	7.772	6.01343	7.359	1467879000
1373	2016-07-07	16	20	19.8233	31.9367	7.765	6.0464	7.368	1467879600
1374	2016-07-07	16	30	19.813	31.9366	7.73	6.03907	7.398	1467880200
1375	2016-07-07	16	40	19.8106	31.9366	7.702	7.44225	7.42	1467880800
1376	2016-07-07	16	50	19.8213	31.9371	7.666	6.75458	7.418	1467881400
1377	2016-07-07	17	0	19.8335	31.9376	7.643	6.36972	7.396	1467882000
1378	2016-07-07	17	10	19.8728	31.9385	7.614	6.42601	7.36	1467882600
1379	2016-07-07	17	20	19.9099	31.94	7.555	9.79377	7.307	1467883200
1380	2016-07-07	17	30	19.9494	31.9406	7.529	16.0891	7.27	1467883800
1381	2016-07-07	17	40	19.9838	31.9417	7.46	19.3961	7.231	1467884400
1382	2016-07-07	17	50	20.0247	31.9429	7.411	19.4087	7.19	1467885000
1383	2016-07-07	18	0	20.0656	31.9443	7.359	19.4227	7.175	1467885600
1384	2016-07-07	18	10	20.099	31.9455	7.252	19.4352	7.145	1467886200
1385	2016-07-07	18	20	20.1115	31.9462	7.196	19.4403	7.143	1467886800
1386	2016-07-07	18	30	20.1278	31.9464	7.177	19.4557	7.142	1467887400
1387	2016-07-07	18	40	20.1213	31.9466	7.122	19.4597	7.124	1467888000
1388	2016-07-07	18	50	20.1321	31.9482	7.037	19.462	7.105	1467888600
1389	2016-07-07	19	0	20.1458	31.9489	6.951	19.4819	7.072	1467889200
1390	2016-07-07	19	10	20.1472	31.9498	6.911	19.4998	7.057	1467889800
1391	2016-07-07	19	20	20.1592	31.95	6.862	19.5079	7.049	1467890400
1392	2016-07-07	19	30	20.162	31.9502	6.844	19.5115	7.032	1467891000
1393	2016-07-07	19	40	20.17	31.9509	6.804	19.5204	7.014	1467891600
1394	2016-07-07	19	50	20.1805	31.951	6.781	19.5259	7.011	1467892200
1395	2016-07-07	20	0	20.1842	31.951	6.794	19.5332	7.003	1467892800
1396	2016-07-07	20	10	20.1884	31.9511	6.731	19.5421	6.993	1467893400
1397	2016-07-07	20	20	20.1893	31.9515	6.782	19.6857	6.976	1467894000
1398	2016-07-07	20	30	20.1887	31.9509	6.735	19.5501	6.984	1467894600
1399	2016-07-07	20	40	20.1916	31.9509	6.686	19.5516	6.956	1467895200
1400	2016-07-07	20	50	20.1896	31.9508	6.749	19.5403	6.911	1467895800
1401	2016-07-07	21	0	20.1897	31.9508	6.691	19.5567	6.94	1467896400
1402	2016-07-07	21	10	20.185	31.951	6.71	19.5404	6.866	1467897000
1403	2016-07-07	21	20	20.1791	31.9506	6.743	19.5578	6.914	1467897600
1404	2016-07-07	21	30	20.1861	31.9509	6.777	19.5603	6.913	1467898200
1405	2016-07-07	21	40	20.1903	31.9518	6.817	19.572	6.95	1467898800
1406	2016-07-07	21	50	20.1862	31.9514	6.794	19.5767	6.951	1467899400
1407	2016-07-07	22	0	20.1881	31.9515	6.876	19.5838	6.967	1467900000
1408	2016-07-07	22	10	20.1962	31.9511	6.938	19.5896	6.978	1467900600
1409	2016-07-07	22	20	20.2223	31.9492	6.912	19.5944	7.02	1467901200
1410	2016-07-07	22	30	20.205	31.9471	7.007	19.6131	7.228	1467901800
1411	2016-07-07	22	40	20.1249	31.9475	7.03	19.6017	7.127	1467902400
1412	2016-07-07	22	50	20.1008	31.9467	7.029	19.5958	7.117	1467903000
1413	2016-07-07	23	0	19.9879	31.9469	7.075	19.6033	7.126	1467903600
1414	2016-07-07	23	10	19.9055	31.943	7.115	19.5851	7.169	1467904200
1415	2016-07-07	23	20	19.8904	31.9357	7.187	19.6426	7.427	1467904800
1416	2016-07-07	23	30	19.8591	31.9346	7.251	19.653	7.488	1467905400
1417	2016-07-07	23	40	19.8647	31.9336	7.341	19.6714	7.509	1467906000
1418	2016-07-08	0	0	19.874	31.9348	7.443	19.6788	7.45	1467907200
1419	2016-07-08	0	10	19.8812	31.9352	7.552	19.677	7.434	1467907800
1420	2016-07-08	0	20	19.8878	31.9338	7.519	19.6861	7.474	1467908400
1421	2016-07-08	0	30	19.9219	31.9339	7.625	19.6245	7.385	1467909000
1422	2016-07-08	0	40	19.9604	31.9356	7.722	19.6168	7.373	1467909600
1423	2016-07-08	0	50	19.9711	31.9357	7.704	19.6477	7.39	1467910200
1424	2016-07-08	1	0	19.9324	31.9342	7.734	19.647	7.361	1467910800
1425	2016-07-08	1	10	19.8878	31.9349	7.843	19.651	7.348	1467911400
1426	2016-07-08	1	20	19.8818	31.9356	7.891	19.6361	7.309	1467912000
1427	2016-07-08	1	30	19.8823	31.9358	7.897	19.6674	7.341	1467912600
1428	2016-07-08	1	40	19.8939	31.9366	7.99	19.6698	7.365	1467913200
1429	2016-07-08	1	50	19.8981	31.9359	7.985	19.6623	7.327	1467913800
1430	2016-07-08	2	0	19.8956	31.9364	8.032	19.6696	7.335	1467914400
1431	2016-07-08	2	10	19.8951	31.9362	7.956	19.6701	7.333	1467915000
1432	2016-07-08	2	20	19.906	31.9364	7.973	19.6838	7.337	1467915600
1433	2016-07-08	2	30	19.9347	31.9361	8.042	19.6864	7.346	1467916200
1434	2016-07-08	2	40	19.9565	31.9362	8.005	19.7176	7.391	1467916800
1435	2016-07-08	2	50	19.9604	31.9364	8.011	19.7397	7.39	1467917400
1436	2016-07-08	3	0	19.9613	31.9367	8.053	19.7475	7.376	1467918000
1437	2016-07-08	3	10	19.966	31.9363	8.019	19.7485	7.387	1467918600
1438	2016-07-08	3	20	19.9707	31.9364	7.982	19.765	7.399	1467919200
1439	2016-07-08	3	30	19.972	31.9366	8.014	19.7729	7.393	1467919800
1440	2016-07-08	3	40	19.9731	31.9367	7.941	19.7692	7.395	1467920400
1441	2016-07-08	3	50	19.9603	31.9366	7.944	19.7757	7.366	1467921000
1442	2016-07-08	4	0	19.938	31.9364	7.982	19.7814	7.36	1467921600
1443	2016-07-08	4	10	19.9077	31.9364	7.975	19.7894	7.354	1467922200
1444	2016-07-08	4	20	19.8585	31.9368	7.983	19.7775	7.348	1467922800
1445	2016-07-08	4	30	19.8178	31.9365	8.021	19.775	7.344	1467923400
1446	2016-07-08	4	40	19.8037	31.936	8.035	19.7828	7.341	1467924000
1447	2016-07-08	4	50	19.7808	31.9361	8.009	19.7857	7.345	1467924600
1448	2016-07-08	5	0	19.7985	31.9367	8.069	19.795	7.352	1467925200
1449	2016-07-08	5	10	19.8252	31.9369	7.962	19.8027	7.33	1467925800
1450	2016-07-08	5	20	19.8304	31.9379	8.014	19.8192	7.305	1467926400
1451	2016-07-08	5	30	19.883	31.9393	8.011	19.8275	7.279	1467927000
1452	2016-07-08	5	40	19.9412	31.9398	7.949	19.8324	7.243	1467927600
1453	2016-07-08	5	50	19.9858	31.9411	7.912	19.8326	7.205	1467928200
1454	2016-07-08	6	0	20.0415	31.9424	7.922	19.8408	7.186	1467928800
1455	2016-07-08	6	10	20.0889	31.9432	7.921	19.8369	7.16	1467929400
1456	2016-07-08	6	20	20.1034	31.9442	7.859	19.8525	7.154	1467930000
1457	2016-07-08	6	30	20.1057	31.9454	7.752	19.8646	7.144	1467930600
1458	2016-07-08	6	40	20.1097	31.9453	7.697	19.8661	7.125	1467931200
1459	2016-07-08	6	50	20.1129	31.9459	7.676	19.8664	7.122	1467931800
1460	2016-07-08	7	0	20.1163	31.9465	7.653	19.869	7.1	1467932400
1461	2016-07-08	7	10	20.124	31.9465	7.614	19.8768	7.099	1467933000
1462	2016-07-08	7	20	20.133	31.9475	7.627	19.8993	7.096	1467933600
1463	2016-07-08	7	30	20.1417	31.9477	7.5	19.9037	7.081	1467934200
1464	2016-07-08	7	40	20.1496	31.9492	7.487	19.9029	7.062	1467934800
1465	2016-07-08	7	50	20.1583	31.9496	7.52	19.9238	7.045	1467935400
1466	2016-07-08	8	0	20.164	31.95	7.507	19.9283	7.03	1467936000
1467	2016-07-08	8	10	20.1688	31.9502	7.405	19.9399	7.007	1467936600
1468	2016-07-08	8	20	20.1701	31.9505	7.434	19.9336	7.001	1467937200
1469	2016-07-08	8	30	20.1728	31.9504	7.477	19.9457	6.967	1467937800
1470	2016-07-08	8	40	20.1762	31.9511	7.488	19.9525	6.961	1467938400
1471	2016-07-08	8	50	20.1748	31.9512	7.495	19.9587	6.923	1467939000
1472	2016-07-08	9	0	20.1768	31.9509	7.444	19.9545	6.902	1467939600
1473	2016-07-08	9	10	20.1733	31.9507	7.505	19.96	6.898	1467940200
1474	2016-07-08	9	20	20.1733	31.9507	7.445	19.9716	6.913	1467940800
1475	2016-07-08	9	30	20.1656	31.9516	7.534	19.9745	6.92	1467941400
1476	2016-07-08	9	40	20.1588	31.9505	7.481	19.9862	6.899	1467942000
1477	2016-07-08	9	50	20.1695	31.9504	7.631	19.4377	6.89	1467942600
1478	2016-07-08	10	0	20.1788	31.9507	7.515	12.5739	6.931	1467943200
1479	2016-07-08	10	10	20.1788	31.9495	7.663	12.7314	6.955	1467943800
1480	2016-07-08	10	20	20.1821	31.9499	7.615	12.8498	6.961	1467944400
1481	2016-07-08	10	30	20.1963	31.95	7.617	12.9438	6.981	1467945000
1482	2016-07-08	10	40	20.2166	31.9479	7.621	13.1954	6.991	1467945600
1483	2016-07-08	10	50	20.2088	31.9463	7.701	14.4066	7.012	1467946200
1484	2016-07-08	11	0	20.1029	31.9462	7.691	13.2833	7.012	1467946800
1485	2016-07-08	11	10	20.0202	31.9469	7.786	13.7998	7.001	1467947400
1486	2016-07-08	11	20	19.8754	31.9471	7.821	13.1832	6.948	1467948000
1487	2016-07-08	11	30	19.7815	31.9433	7.905	13.2283	6.948	1467948600
1488	2016-07-08	11	40	19.7811	31.9417	7.878	14.3504	7.037	1467949200
1489	2016-07-08	11	50	19.7859	31.9378	7.905	13.7741	7.183	1467949800
1490	2016-07-08	12	0	19.7918	31.9357	7.983	14.1514	7.285	1467950400
1491	2016-07-08	12	10	19.7923	31.9346	8.059	14.3944	7.339	1467951000
1492	2016-07-08	12	20	19.8102	31.9348	8.137	14.8339	7.354	1467951600
1493	2016-07-08	12	30	19.8333	31.933	8.073	14.5873	7.337	1467952200
1494	2016-07-08	12	40	19.8389	31.9332	8.175	14.6789	7.37	1467952800
1495	2016-07-08	12	50	19.838	31.9329	8.186	14.7766	7.384	1467953400
1496	2016-07-08	13	0	19.8327	31.9324	8.128	14.4725	7.39	1467954000
1497	2016-07-08	13	10	19.8289	31.9324	8.103	14.4029	7.381	1467954600
1498	2016-07-08	13	20	19.8376	31.9333	8.27	14.4884	7.371	1467955200
1499	2016-07-08	13	30	19.8451	31.933	8.275	14.6435	7.374	1467955800
1500	2016-07-08	13	40	19.8419	31.9329	8.245	14.7241	7.359	1467956400
1501	2016-07-08	13	50	19.8415	31.9331	8.363	14.9194	7.361	1467957000
1502	2016-07-08	14	0	19.8382	31.9327	8.291	15.1136	7.32	1467957600
1503	2016-07-08	14	10	19.8403	31.933	8.249	15.0916	7.295	1467958200
1504	2016-07-08	14	20	19.8505	31.9334	8.154	15.1758	7.262	1467958800
1505	2016-07-08	14	30	19.8705	31.9335	8.122	15.1978	7.275	1467959400
1506	2016-07-08	14	40	19.8857	31.9332	8.097	15.3968	7.327	1467960000
1507	2016-07-08	14	50	19.9036	31.9338	8.144	15.6801	7.339	1467960600
1508	2016-07-08	15	0	19.9182	31.9338	8.263	15.6361	7.339	1467961200
1509	2016-07-08	15	10	19.9285	31.9337	8.114	15.7094	7.334	1467961800
1510	2016-07-08	15	20	19.9431	31.9338	7.969	15.8462	7.345	1467962400
1511	2016-07-08	15	30	19.9443	31.9344	8.069	16.2601	7.353	1467963000
1512	2016-07-08	15	40	19.9493	31.9342	7.983	16.072	7.34	1467963600
1513	2016-07-08	15	50	19.953	31.9341	8.029	16.0684	7.35	1467964200
1514	2016-07-08	16	0	19.9547	31.9342	7.918	16.1184	7.332	1467964800
1515	2016-07-08	16	10	19.9494	31.9338	7.757	16.2747	7.329	1467965400
1516	2016-07-08	16	20	19.9564	31.9345	7.703	16.4957	7.334	1467966000
1517	2016-07-08	16	30	19.9518	31.9345	7.867	16.9048	7.338	1467966600
1518	2016-07-08	16	40	19.9376	31.9345	7.805	16.0611	7.349	1467967200
1519	2016-07-08	16	50	19.92	31.9329	7.717	16.3712	7.356	1467967800
1520	2016-07-08	17	0	19.9007	31.9334	7.819	15.9353	7.344	1467968400
1521	2016-07-08	17	10	19.9073	31.9332	7.55	16.2186	7.341	1467969000
1522	2016-07-08	17	20	19.9319	31.9336	7.675	16.3883	7.331	1467969600
1523	2016-07-08	17	30	19.9807	31.9345	7.771	16.851	7.332	1467970200
1524	2016-07-08	17	40	19.989	31.9359	7.537	17.0635	7.312	1467970800
1525	2016-07-08	17	50	20.0053	31.9368	7.406	17.2466	7.28	1467971400
1526	2016-07-08	18	0	20.0552	31.938	7.652	17.5507	7.238	1467972000
1527	2016-07-08	18	10	20.0707	31.9381	7.654	17.7619	7.219	1467972600
1528	2016-07-08	18	20	20.1185	31.9382	7.511	18.0867	7.184	1467973200
1529	2016-07-08	18	30	20.169	31.9422	7.189	18.3565	7.146	1467973800
1530	2016-07-08	18	40	20.1938	31.9407	7.411	16.798	7.104	1467974400
1531	2016-07-08	18	50	20.2178	31.9411	7.252	6.02198	7.094	1467975000
1532	2016-07-08	19	0	20.2329	31.9415	7.181	6.09768	7.101	1467975600
1533	2016-07-08	19	10	20.2383	31.9418	7.171	8.47143	7.092	1467976200
1534	2016-07-08	19	20	20.2534	31.9424	7.116	8.46508	7.051	1467976800
1535	2016-07-08	19	30	20.263	31.9427	6.849	5.89499	7.006	1467977400
1536	2016-07-08	19	40	20.2658	31.9442	6.903	5.96459	6.974	1467978000
1537	2016-07-08	19	50	20.2732	31.9428	7	6.77131	6.961	1467978600
1538	2016-07-08	20	0	20.2908	31.9445	6.732	7.45446	6.962	1467979200
1539	2016-07-08	20	10	20.2908	31.9435	6.942	6.80672	6.957	1467979800
1540	2016-07-08	20	20	20.2926	31.9438	6.926	11.4578	6.946	1467980400
1541	2016-07-08	20	30	20.2908	31.9444	6.818	16.4155	6.936	1467981000
1542	2016-07-08	20	40	20.297	31.9445	6.634	16.7493	6.93	1467981600
1543	2016-07-08	20	50	20.2951	31.9449	6.932	15.4295	6.937	1467982200
1544	2016-07-08	21	0	20.2935	31.9453	6.901	5.95238	6.932	1467982800
1545	2016-07-08	21	10	20.2925	31.9454	6.676	8.44078	6.946	1467983400
1546	2016-07-08	21	20	20.2973	31.9453	6.687	12.4383	6.94	1467984000
1547	2016-07-08	21	30	20.2982	31.9442	6.874	9.39939	6.905	1467984600
1548	2016-07-08	21	40	20.3065	31.9464	6.777	6.44921	6.89	1467985200
1549	2016-07-08	21	50	20.2989	31.9452	6.9	16.7468	6.905	1467985800
1550	2016-07-08	22	0	20.3028	31.9425	6.727	6.02442	6.877	1467986400
1551	2016-07-08	22	10	20.3135	31.9437	6.891	13.1111	6.883	1467987000
1552	2016-07-08	22	20	20.3172	31.9386	6.728	4.95971	6.859	1467987600
1553	2016-07-08	22	30	20.3374	31.9417	6.713	4.86203	6.857	1467988200
1554	2016-07-08	22	40	20.3343	31.9376	7.023	4.7558	6.876	1467988800
1555	2016-07-08	22	50	20.3446	31.9362	6.804	2.87668	6.86	1467989400
1556	2016-07-08	23	0	20.3587	31.9342	6.893	2.84371	6.856	1467990000
1557	2016-07-08	23	10	20.4106	31.9329	7.011	2.85592	6.883	1467990600
1558	2016-07-08	23	20	20.4222	31.9304	6.997	2.81807	6.916	1467991200
1559	2016-07-08	23	30	20.3949	31.9297	7.478	2.8547	6.943	1467991800
1560	2016-07-08	23	40	20.3504	31.9257	7.182	2.82784	6.988	1467992400
1561	2016-07-09	0	0	20.1739	31.9279	7.529	2.80708	7.062	1467993600
1562	2016-07-09	0	10	20.1167	31.9304	7.373	2.90965	7.158	1467994200
1563	2016-07-09	0	20	20.1032	31.9324	7.44	3.10012	7.234	1467994800
1564	2016-07-09	0	30	20.1031	31.932	7.54	3.15995	7.29	1467995400
1565	2016-07-09	0	40	20.1052	31.93	7.722	3.19902	7.306	1467996000
1566	2016-07-09	0	50	20.105	31.9298	7.602	3.11844	7.268	1467996600
1567	2016-07-09	1	0	20.0878	31.9315	7.661	3.29915	7.333	1467997200
1568	2016-07-09	1	10	20.0933	31.9314	7.824	3.37118	7.346	1467997800
1569	2016-07-09	1	20	20.1264	31.9319	7.813	3.52015	7.378	1467998400
1570	2016-07-09	1	30	20.1345	31.9271	7.521	3.61905	7.394	1467999000
1571	2016-07-09	1	40	20.185	31.9326	8.05	3.49939	7.397	1467999600
1572	2016-07-09	1	50	20.1691	31.9307	7.832	3.2381	7.365	1468000200
1573	2016-07-09	2	0	20.163	31.9324	7.921	3.58974	7.351	1468000800
1574	2016-07-09	2	10	20.1582	31.9327	7.992	3.48474	7.335	1468001400
1575	2016-07-09	2	20	20.1624	31.9332	7.952	3.51526	7.333	1468002000
1576	2016-07-09	2	30	20.1694	31.9326	7.963	3.65934	7.324	1468002600
1577	2016-07-09	2	40	20.1712	31.9326	7.952	3.58852	7.322	1468003200
1578	2016-07-09	2	50	20.1622	31.9324	7.978	3.59096	7.325	1468003800
1579	2016-07-09	3	0	20.1524	31.9331	8	3.66056	7.312	1468004400
1580	2016-07-09	3	10	20.1718	31.9345	8.437	3.7033	7.303	1468005000
1581	2016-07-09	3	20	20.1811	31.9345	8.058	3.78632	7.316	1468005600
1582	2016-07-09	3	30	20.1874	31.9342	8.028	3.87302	7.325	1468006200
1583	2016-07-09	3	40	20.201	31.9342	7.939	3.87668	7.346	1468006800
1584	2016-07-09	3	50	20.1996	31.9349	7.913	3.9011	7.341	1468007400
1585	2016-07-09	4	0	20.2024	31.9351	7.924	3.96703	7.335	1468008000
1586	2016-07-09	4	10	20.1969	31.9349	8.051	4.01099	7.332	1468008600
1587	2016-07-09	4	20	20.1915	31.935	8.025	3.99023	7.326	1468009200
1588	2016-07-09	4	30	20.1885	31.9342	8.126	3.96581	7.318	1468009800
1589	2016-07-09	4	40	20.1753	31.9339	7.963	3.90354	7.319	1468010400
1590	2016-07-09	4	50	20.1499	31.9343	7.881	3.92186	7.315	1468011000
1591	2016-07-09	5	0	20.1158	31.9339	7.904	3.84371	7.308	1468011600
1592	2016-07-09	5	10	20.0736	31.9333	7.861	3.85104	7.315	1468012200
1593	2016-07-09	5	20	20.0183	31.9334	7.688	3.8486	7.297	1468012800
1594	2016-07-09	5	30	19.9957	31.9326	7.992	3.8022	7.316	1468013400
1595	2016-07-09	5	40	20.0027	31.9329	7.91	3.82051	7.332	1468014000
1596	2016-07-09	5	50	20.049	31.9343	8.019	4.00366	7.32	1468014600
1597	2016-07-09	6	0	20.08	31.9352	7.879	4.04762	7.303	1468015200
1598	2016-07-09	6	10	20.1697	31.9357	7.773	4.05617	7.26	1468015800
1599	2016-07-09	6	20	20.213	31.9381	7.899	4.04762	7.163	1468016400
1600	2016-07-09	6	30	20.251	31.9375	7.759	4.03297	7.136	1468017000
1601	2016-07-09	6	40	20.2851	31.9379	7.861	4.07082	7.116	1468017600
1602	2016-07-09	6	50	20.2838	31.9379	7.783	4.10623	7.115	1468018200
1603	2016-07-09	7	0	20.2884	31.9382	7.72	4.0525	7.116	1468018800
1604	2016-07-09	7	10	20.298	31.9381	7.957	4.06105	7.107	1468019400
1605	2016-07-09	7	20	20.3051	31.9398	7.458	3.2906	7.089	1468020000
1606	2016-07-09	7	30	20.3043	31.94	7.746	3.25397	7.082	1468020600
1607	2016-07-09	7	40	20.305	31.9406	7.595	3.31136	7.081	1468021200
1608	2016-07-09	7	50	20.3089	31.9401	7.399	3.25885	7.078	1468021800
1609	2016-07-09	8	0	20.311	31.9401	7.413	3.20147	7.09	1468022400
1610	2016-07-09	8	10	20.3165	31.9402	7.452	3.19902	7.083	1468023000
1611	2016-07-09	8	20	20.314	31.9396	7.388	3.15507	7.078	1468023600
1612	2016-07-09	8	30	20.3153	31.9395	7.431	3.18071	7.077	1468024200
1613	2016-07-09	8	40	20.3141	31.9401	7.681	3.11233	7.055	1468024800
1614	2016-07-09	8	50	20.3147	31.9404	7.685	3.07326	7.033	1468025400
1615	2016-07-09	9	0	20.3183	31.9414	7.666	3.09035	7.017	1468026000
1616	2016-07-09	9	10	20.319	31.9422	7.488	3.18803	7.006	1468026600
1617	2016-07-09	9	20	20.3249	31.9439	7.095	3.15995	6.987	1468027200
1618	2016-07-09	9	30	20.3199	31.9414	7.458	3.15873	6.972	1468027800
1619	2016-07-09	9	40	20.317	31.9395	7.214	3.13309	6.966	1468028400
1620	2016-07-09	9	50	20.3157	31.9356	7.194	3.02686	6.961	1468029000
1621	2016-07-09	10	0	20.3118	31.939	7.072	3.02442	6.936	1468029600
1622	2016-07-09	10	10	20.3155	31.9416	7.268	3.00488	6.925	1468030200
1623	2016-07-09	10	20	20.3264	31.9396	6.978	3.13431	6.891	1468030800
1624	2016-07-09	10	30	20.3312	31.9353	7.37	3.05739	6.898	1468031400
1625	2016-07-09	10	40	20.3352	31.9342	7.579	3.03419	6.892	1468032000
1626	2016-07-09	10	50	20.3879	31.9492	8.021	3.13431	6.886	1468032600
1627	2016-07-09	11	0	20.4265	31.9313	7.518	3.0232	6.921	1468033200
1628	2016-07-09	11	10	20.3993	31.925	7.607	3.00855	6.957	1468033800
1629	2016-07-09	11	20	20.389	31.9245	7.257	3	6.932	1468034400
1630	2016-07-09	11	30	20.4083	31.9308	7.803	3.04274	6.937	1468035000
1631	2016-07-09	11	40	20.4116	31.9273	7.565	3.06716	6.934	1468035600
1632	2016-07-09	11	50	20.4193	31.9222	7.937	3.07937	6.948	1468036200
1633	2016-07-09	12	0	20.415	31.9182	7.692	3.09646	6.953	1468036800
1634	2016-07-09	12	10	20.3623	31.9148	7.539	3.14286	6.928	1468037400
1635	2016-07-09	12	20	20.2228	31.924	7.888	3.10867	6.912	1468038000
1636	2016-07-09	12	30	20.1554	31.9226	8.11	3.10623	6.925	1468038600
1637	2016-07-09	12	40	20.1201	31.9277	7.89	3.08303	6.948	1468039200
1638	2016-07-09	12	50	20.0931	31.9303	7.773	3.16728	7.024	1468039800
1639	2016-07-09	13	0	20.1162	31.9233	7.919	3.18193	7.03	1468040400
1640	2016-07-09	13	10	20.0658	31.9282	7.715	3.2381	7.079	1468041000
1641	2016-07-09	13	20	20.0924	31.9269	8.129	3.33822	7.096	1468041600
1642	2016-07-09	13	30	20.1038	31.9257	8.442	3.2735	7.113	1468042200
1643	2016-07-09	13	40	20.1749	31.9263	8.319	3.6862	7.29	1468042800
1644	2016-07-09	13	50	20.1482	31.9246	8.166	3.61538	7.337	1468043400
1645	2016-07-09	14	0	20.1932	31.9238	8.114	3.47131	7.298	1468044000
1646	2016-07-09	14	10	20.1869	31.9328	8.205	3.70452	7.312	1468044600
1647	2016-07-09	14	20	20.1758	31.9321	8.353	3.66911	7.333	1468045200
1648	2016-07-09	14	30	20.1562	31.9285	8.242	3.54335	7.187	1468045800
1649	2016-07-09	14	40	20.158	31.9279	8.419	3.76557	7.321	1468046400
1650	2016-07-09	14	50	20.1164	31.9226	8.354	3.73382	7.302	1468047000
1651	2016-07-09	15	0	20.037	31.9299	8.192	3.84615	7.299	1468047600
1652	2016-07-09	15	10	20.0266	31.9318	8.198	3.9536	7.285	1468048200
1653	2016-07-09	15	20	20.015	31.9276	8.183	3.93284	7.256	1468048800
1654	2016-07-09	15	30	20.0125	31.9325	7.714	3.97924	7.247	1468049400
1655	2016-07-09	15	40	20.0244	31.9323	7.975	4.14896	7.252	1468050000
1656	2016-07-09	15	50	20.0519	31.9333	8.089	4.25153	7.275	1468050600
1657	2016-07-09	16	0	20.0693	31.9335	7.95	4.2967	7.295	1468051200
1658	2016-07-09	16	10	20.0804	31.9336	7.809	4.37851	7.308	1468051800
1659	2016-07-09	16	20	20.0713	31.9335	7.747	4.38828	7.307	1468052400
1660	2016-07-09	16	30	20.0759	31.9337	7.805	4.40415	7.303	1468053000
1661	2016-07-09	16	40	20.0855	31.934	7.728	4.50427	7.323	1468053600
1662	2016-07-09	16	50	20.0938	31.9341	7.902	4.45788	7.314	1468054200
1663	2016-07-09	17	0	20.0876	31.9339	7.927	4.49206	7.289	1468054800
1664	2016-07-09	17	10	20.0833	31.9339	7.722	4.43712	7.27	1468055400
1665	2016-07-09	17	20	20.0812	31.934	7.896	4.49939	7.266	1468056000
1666	2016-07-09	17	30	20.075	31.9331	7.595	4.52503	7.257	1468056600
1667	2016-07-09	17	40	20.0602	31.9337	7.785	4.50916	7.248	1468057200
1668	2016-07-09	17	50	20.037	31.9338	7.561	4.51526	7.258	1468057800
1669	2016-07-09	18	0	20.0066	31.9329	7.678	4.36142	-1	1468058400
1670	2016-07-09	18	10	20.0084	31.9325	7.784	4.45665	7.258	1468059000
1671	2016-07-09	18	20	20.0205	31.9311	7.534	4.40049	7.264	1468059600
1672	2016-07-09	18	30	20.0385	31.9308	7.59	4.42857	7.242	1468060200
1673	2016-07-09	18	40	20.0803	31.9312	7.57	4.34432	7.206	1468060800
1674	2016-07-09	18	50	20.1146	31.9312	7.46	4.33455	7.117	1468061400
1675	2016-07-09	19	0	20.1708	31.9318	7.57	4.32723	7.032	1468062000
1676	2016-07-09	19	10	20.2123	31.9298	7.51	4.42369	6.97	1468062600
1677	2016-07-09	19	20	20.25	31.9312	7.246	4.45299	6.933	1468063200
1678	2016-07-09	19	30	20.2814	31.9314	7.317	4.88938	6.926	1468063800
1679	2016-07-09	19	40	20.3032	31.9313	7.191	4.51648	6.946	1468064400
1680	2016-07-09	19	50	20.3269	31.932	7.152	4.54701	6.911	1468065000
1681	2016-07-09	20	0	20.335	31.9321	7.051	4.5409	6.839	1468065600
1682	2016-07-09	20	10	20.3358	31.9308	7.3	-1	-1	1468066200
1683	2016-07-09	20	20	20.3374	31.931	7.001	4.53846	6.822	1468066800
1684	2016-07-09	20	30	20.3387	31.9299	6.889	4.54945	6.834	1468067400
1685	2016-07-09	20	40	20.3499	31.9298	6.875	4.57753	6.811	1468068000
1686	2016-07-09	20	50	20.348	31.9285	6.737	4.56777	6.838	1468068600
1687	2016-07-09	21	0	20.3497	31.9286	6.834	4.56044	6.83	1468069200
1688	2016-07-09	21	10	20.351	31.9291	6.842	4.62271	6.816	1468069800
1689	2016-07-09	21	20	20.3526	31.9301	6.862	4.6801	6.812	1468070400
1690	2016-07-09	21	30	20.3593	31.9315	6.945	4.61416	6.809	1468071000
1691	2016-07-09	21	40	20.3573	31.9315	6.708	4.663	6.792	1468071600
1692	2016-07-09	21	50	20.3584	31.9323	6.806	4.71917	6.788	1468072200
1693	2016-07-09	22	0	20.3582	31.9318	6.863	4.71306	6.775	1468072800
1694	2016-07-09	22	10	20.3575	31.9317	6.906	4.72039	6.761	1468073400
1695	2016-07-09	22	20	20.351	31.9325	6.859	4.68498	6.74	1468074000
1696	2016-07-09	22	30	20.3603	31.9314	6.805	4.68376	6.728	1468074600
1697	2016-07-09	22	40	20.3632	31.9306	6.901	4.71062	6.716	1468075200
1698	2016-07-09	22	50	20.3707	31.9312	6.946	4.66911	6.706	1468075800
1699	2016-07-09	23	0	20.3898	31.9324	6.783	4.7265	6.695	1468076400
1700	2016-07-09	23	10	20.3915	31.9299	6.867	4.72039	6.696	1468077000
1701	2016-07-09	23	20	20.3967	31.9283	6.799	4.67888	6.7	1468077600
1702	2016-07-09	23	30	20.4098	31.9272	7.03	4.7094	6.677	1468078200
1703	2016-07-09	23	40	20.4319	31.928	6.975	4.76435	6.709	1468078800
1704	2016-07-09	23	50	-1	-1	-1	4.74237	6.751	1468079400
1705	2016-07-10	0	0	20.5235	31.9271	7.075	4.77656	6.775	1468080000
1706	2016-07-10	0	10	20.5418	31.9278	7.117	4.86203	6.792	1468080600
1707	2016-07-10	0	20	20.5114	31.925	7.287	4.93162	6.815	1468081200
1708	2016-07-10	0	30	20.4399	31.9233	7.302	4.99389	6.884	1468081800
1709	2016-07-10	0	40	20.2346	31.9218	7.388	5.05861	6.967	1468082400
1710	2016-07-10	0	50	20.1996	31.9176	7.297	5.01221	6.964	1468083000
1711	2016-07-10	1	0	20.1639	31.9118	7.484	4.98413	7.037	1468083600
1712	2016-07-10	1	10	20.1307	31.91	7.581	4.99145	7.073	1468084200
1713	2016-07-10	1	20	20.1257	31.9078	7.435	5.03053	7.12	1468084800
1714	2016-07-10	1	30	20.1166	31.9064	7.511	5.08791	7.119	1468085400
1715	2016-07-10	1	40	20.109	31.9064	7.722	5.06349	7.132	1468086000
1716	2016-07-10	1	50	20.0981	31.9082	7.886	5.24908	7.143	1468086600
1717	2016-07-10	2	0	20.1116	31.9091	7.801	5.28327	7.149	1468087200
1718	2016-07-10	2	10	20.1364	31.9096	7.823	5.32723	7.145	1468087800
1719	2016-07-10	2	20	20.146	31.9089	7.996	5.44933	7.174	1468088400
1720	2016-07-10	2	30	20.1036	31.9109	8.065	5.64591	7.19	1468089000
1721	2016-07-10	2	40	20.1144	31.9108	7.921	5.50549	7.151	1468089600
1722	2016-07-10	2	50	20.1193	31.9121	7.988	5.53602	7.14	1468090200
1723	2016-07-10	3	0	20.1149	31.9126	8.017	5.61538	7.142	1468090800
1724	2016-07-10	3	10	20.1078	31.9123	8.007	5.59707	7.125	1468091400
1725	2016-07-10	3	20	20.1043	31.9122	8.072	5.65446	7.129	1468092000
1726	2016-07-10	3	30	20.0533	31.9163	8.241	5.68987	7.1	1468092600
1727	2016-07-10	3	40	20.0496	31.9147	8.05	5.67643	7.087	1468093200
1728	2016-07-10	3	50	20.0628	31.9155	8.236	5.92308	7.11	1468093800
1729	2016-07-10	4	0	20.0901	31.916	8.134	5.98413	7.123	1468094400
1730	2016-07-10	4	10	20.1017	31.9167	8.08	5.99756	7.124	1468095000
1731	2016-07-10	4	20	20.1154	31.9176	8.136	6.06838	7.126	1468095600
1732	2016-07-10	4	30	20.1256	31.934	7.976	6.44298	7.128	1468096200
1733	2016-07-10	4	40	20.1346	31.9338	7.898	6.12943	7.119	1468096800
1734	2016-07-10	4	50	20.1474	31.9339	8.03	9.14676	7.125	1468097400
1735	2016-07-10	5	0	20.1459	31.9342	7.951	15.0956	7.125	1468098000
1736	2016-07-10	5	10	20.1461	31.934	7.833	16.7457	7.108	1468098600
1737	2016-07-10	5	20	20.1283	31.9341	7.992	18.7254	7.117	1468099200
1738	2016-07-10	5	30	20.1144	31.9338	8.078	19.3956	7.129	1468099800
1739	2016-07-10	5	40	20.1032	31.9338	7.88	19.3965	7.125	1468100400
1740	2016-07-10	5	50	20.102	31.9342	7.893	19.4088	7.128	1468101000
1741	2016-07-10	6	0	20.087	31.9338	7.838	19.416	7.127	1468101600
1742	2016-07-10	6	10	20.0582	31.9343	8.002	19.3966	7.141	1468102200
1743	2016-07-10	6	20	20.0496	31.9339	7.944	19.3935	7.143	1468102800
1744	2016-07-10	6	30	20.0401	31.9344	8.021	19.4125	7.162	1468103400
1745	2016-07-10	6	40	20.0417	31.9336	7.796	19.4095	7.155	1468104000
1746	2016-07-10	6	50	20.0773	31.9355	7.942	19.4244	7.15	1468104600
1747	2016-07-10	7	0	20.1424	31.9364	7.84	19.4277	7.077	1468105200
1748	2016-07-10	7	10	20.182	31.9367	7.734	19.4105	7.003	1468105800
1749	2016-07-10	7	20	20.2186	31.9378	7.859	19.4166	6.969	1468106400
1750	2016-07-10	7	30	20.2401	31.9378	7.667	19.4223	6.962	1468107000
1751	2016-07-10	7	40	20.2483	31.9378	7.745	19.4225	6.951	1468107600
1752	2016-07-10	7	50	20.2521	31.9378	7.587	19.4304	6.947	1468108200
1753	2016-07-10	8	0	20.2697	31.9384	7.741	19.4407	6.944	1468108800
1754	2016-07-10	8	10	20.2737	31.9397	7.584	19.4479	6.932	1468109400
1755	2016-07-10	8	20	20.2845	31.9399	7.495	19.4636	6.929	1468110000
1756	2016-07-10	8	30	20.2923	31.9409	7.558	19.4669	6.914	1468110600
1757	2016-07-10	8	40	20.2989	31.9413	7.536	19.4612	6.906	1468111200
1758	2016-07-10	8	50	20.3053	31.9409	7.431	19.4724	6.904	1468111800
1759	2016-07-10	9	0	20.308	31.9413	7.416	19.4755	6.89	1468112400
1760	2016-07-10	9	10	20.315	31.9421	7.52	19.4877	6.88	1468113000
1761	2016-07-10	9	20	20.3198	31.9416	7.372	19.4946	6.868	1468113600
1762	2016-07-10	9	30	20.3264	31.9417	7.332	19.4689	6.868	1468114200
1763	2016-07-10	9	40	20.3254	31.9418	7.406	19.4297	6.84	1468114800
1764	2016-07-10	9	50	20.3296	31.9422	7.416	19.4156	6.831	1468115400
1765	2016-07-10	10	0	20.3362	31.9423	7.267	19.3927	6.823	1468116000
1766	2016-07-10	10	10	20.3372	31.9431	7.25	5.84615	6.829	1468116600
1767	2016-07-10	10	20	20.337	31.9432	7.396	5.66545	6.816	1468117200
1768	2016-07-10	10	30	20.337	31.9435	7.315	5.46398	6.779	1468117800
1769	2016-07-10	10	40	20.3395	31.9435	7.481	5.39805	6.754	1468118400
1770	2016-07-10	10	50	20.3449	31.9436	7.479	4.7094	6.791	1468119000
1771	2016-07-10	11	0	20.341	31.9431	7.48	4.3602	6.754	1468119600
1772	2016-07-10	11	10	20.3523	31.9446	7.359	4.10134	6.744	1468120200
1773	2016-07-10	11	20	20.3571	31.9431	7.507	4.07937	6.723	1468120800
1774	2016-07-10	11	30	20.3499	31.9414	7.368	4.07692	6.694	1468121400
1775	2016-07-10	11	40	20.3499	31.9406	7.357	3.84737	6.708	1468122000
1776	2016-07-10	11	50	20.347	31.9393	7.593	3.66056	6.689	1468122600
1777	2016-07-10	12	0	20.3563	31.9406	7.491	4.0232	6.7	1468123200
1778	2016-07-10	12	10	20.3648	31.9418	7.567	3.54335	6.736	1468123800
1779	2016-07-10	12	20	20.3961	31.94	7.55	3.44567	6.741	1468124400
1780	2016-07-10	12	30	20.4247	31.9409	7.731	3.50549	6.772	1468125000
1781	2016-07-10	12	40	20.3977	31.9422	7.518	3.66911	6.829	1468125600
1782	2016-07-10	12	50	20.3466	31.9423	7.691	3.5116	6.844	1468126200
1783	2016-07-10	13	0	20.2436	31.9412	7.743	3.39194	6.868	1468126800
1784	2016-07-10	13	10	20.1709	31.9404	7.604	3.26618	6.88	1468127400
1785	2016-07-10	13	20	20.1562	31.9391	7.893	3.221	6.845	1468128000
1786	2016-07-10	13	30	20.1495	31.9377	7.935	3.20513	6.871	1468128600
1787	2016-07-10	13	40	20.1199	31.9348	7.814	3.31868	6.934	1468129200
1788	2016-07-10	13	50	20.1049	31.9352	7.971	3.33089	6.928	1468129800
1789	2016-07-10	14	0	20.0941	31.9356	8.07	3.42369	6.968	1468130400
1790	2016-07-10	14	10	20.0957	31.9352	7.964	3.558	7.015	1468131000
1791	2016-07-10	14	20	20.1007	31.9352	7.972	3.52259	7.005	1468131600
1792	2016-07-10	14	30	20.0981	31.9353	8.047	3.37363	7.003	1468132200
1793	2016-07-10	14	40	20.1127	31.9354	8.053	3.26374	7.005	1468132800
1794	2016-07-10	14	50	20.1245	31.935	8.059	3.3663	7.046	1468133400
1795	2016-07-10	15	0	20.1293	31.935	8.053	3.18559	7.022	1468134000
1796	2016-07-10	15	10	20.1418	31.9347	8.146	3.12454	7.036	1468134600
1797	2016-07-10	15	20	20.1416	31.9351	8.057	3.10379	7.011	1468135200
1798	2016-07-10	15	30	20.1324	31.9343	8.015	2.87057	6.973	1468135800
1799	2016-07-10	15	40	20.1013	31.933	7.992	2.96703	7.019	1468136400
1800	2016-07-10	15	50	20.0651	31.933	8.077	2.93529	7.048	1468137000
1801	2016-07-10	16	0	20.0604	31.9328	8.178	2.82418	7.089	1468137600
1802	2016-07-10	16	10	20.057	31.9339	8.035	2.78266	7.074	1468138200
1803	2016-07-10	16	20	20.0535	31.9342	8.024	2.74481	7.079	1468138800
1804	2016-07-10	16	30	20.0696	31.9345	7.962	2.779	7.129	1468139400
1805	2016-07-10	16	40	20.0873	31.9337	7.798	2.75824	7.147	1468140000
1806	2016-07-10	16	50	20.1131	31.9342	7.853	2.77656	7.159	1468140600
1807	2016-07-10	17	0	20.138	31.9339	7.814	2.80098	7.169	1468141200
1808	2016-07-10	17	10	20.1428	31.9352	7.868	2.91331	7.173	1468141800
1809	2016-07-10	17	20	20.1407	31.9345	7.766	2.83639	7.171	1468142400
1810	2016-07-10	17	30	20.1447	31.9348	7.665	2.84982	7.167	1468143000
1811	2016-07-10	17	40	20.1527	31.935	7.758	2.74481	7.155	1468143600
1812	2016-07-10	17	50	20.1579	31.935	7.769	2.87302	7.157	1468144200
1813	2016-07-10	18	0	20.1609	31.9356	7.677	2.87179	7.155	1468144800
1814	2016-07-10	18	10	20.1645	31.935	7.705	2.84127	7.154	1468145400
1815	2016-07-10	18	20	20.1693	31.9358	7.749	2.83761	7.154	1468146000
1816	2016-07-10	18	30	20.1684	31.9355	7.636	2.77167	7.14	1468146600
1817	2016-07-10	18	40	20.1777	31.9356	7.653	2.8486	7.156	1468147200
1818	2016-07-10	18	50	20.1949	31.9357	7.558	2.83761	7.159	1468147800
1819	2016-07-10	19	0	20.2211	31.9367	7.486	2.88523	7.138	1468148400
1820	2016-07-10	19	10	20.2337	31.9373	7.585	2.88278	7.065	1468149000
1821	2016-07-10	19	20	20.2488	31.9385	7.468	2.78022	7.031	1468149600
1822	2016-07-10	19	30	20.2822	31.9388	7.502	2.77289	6.972	1468150200
1823	2016-07-10	19	40	20.3239	31.9409	7.387	2.69719	6.937	1468150800
1824	2016-07-10	19	50	20.3419	31.9403	7.322	2.78144	6.898	1468151400
1825	2016-07-10	20	0	20.3737	31.9397	7.425	2.85104	6.88	1468152000
1826	2016-07-10	20	10	20.3887	31.9414	7.337	2.88767	6.868	1468152600
1827	2016-07-10	20	20	20.4122	31.9426	7.268	2.81929	6.851	1468153200
1828	2016-07-10	20	30	20.456	31.9439	7.261	2.85836	6.842	1468153800
1829	2016-07-10	20	40	20.4602	31.9437	7.201	2.86935	6.833	1468154400
1830	2016-07-10	20	50	20.4743	31.9446	7.125	2.87179	6.821	1468155000
1831	2016-07-10	21	0	20.4837	31.9454	7.118	2.81807	6.791	1468155600
1832	2016-07-10	21	10	20.4897	31.9462	7.107	2.89377	6.766	1468156200
1833	2016-07-10	21	20	20.4908	31.9452	6.936	2.76923	6.731	1468156800
1834	2016-07-10	21	30	20.4865	31.9464	7.064	2.80342	6.723	1468157400
1835	2016-07-10	21	40	20.4881	31.9459	7.032	2.77778	6.722	1468158000
1836	2016-07-10	21	50	20.4834	31.9465	6.939	2.62759	6.705	1468158600
1837	2016-07-10	22	0	20.4863	31.9465	6.918	2.74237	6.691	1468159200
1838	2016-07-10	22	10	20.4708	31.9463	6.959	2.69109	6.696	1468159800
1839	2016-07-10	22	20	20.4695	31.9463	6.976	2.65079	6.682	1468160400
1840	2016-07-10	22	30	20.4712	31.9464	6.975	2.67766	6.679	1468161000
1841	2016-07-10	22	40	20.4706	31.9469	6.896	2.68742	6.692	1468161600
1842	2016-07-10	22	50	20.4704	31.947	6.95	2.65079	6.683	1468162200
1843	2016-07-10	23	0	20.4692	31.9472	6.957	2.33211	6.66	1468162800
1844	2016-07-10	23	10	20.4714	31.9475	7.074	2.34921	6.626	1468163400
1845	2016-07-10	23	20	20.4815	31.9473	6.956	2.28571	6.61	1468164000
1846	2016-07-10	23	30	20.4832	31.9474	6.947	2.28571	6.655	1468164600
1847	2016-07-10	23	40	20.4918	31.9481	7.07	2.31746	6.621	1468165200
1848	2016-07-11	0	0	20.4998	31.9472	7.099	2.17216	6.578	1468166400
1849	2016-07-11	0	10	20.5136	31.9477	7.065	2.30159	6.64	1468167000
1850	2016-07-11	0	20	20.5262	31.9484	7.179	2.29792	6.652	1468167600
1851	2016-07-11	0	30	20.564	31.9501	7.109	2.44567	6.652	1468168200
1852	2016-07-11	0	40	20.6316	31.9493	7.345	2.47985	6.644	1468168800
1853	2016-07-11	0	50	20.6622	31.9475	7.257	2.68132	6.723	1468169400
1854	2016-07-11	1	0	20.5955	31.9453	7.198	2.64469	6.767	1468170000
1855	2016-07-11	1	10	20.4796	31.9434	7.355	2.57998	6.833	1468170600
1856	2016-07-11	1	20	20.4053	31.9428	7.379	2.51648	6.872	1468171200
1857	2016-07-11	1	30	20.2835	31.9411	7.501	2.38828	6.914	1468171800
1858	2016-07-11	1	40	20.2696	31.9394	7.5	2.28449	6.938	1468172400
1859	2016-07-11	1	50	20.2375	31.9377	7.563	2.36264	7.013	1468173000
1860	2016-07-11	2	0	20.2128	31.9363	7.684	2.50305	7.029	1468173600
1861	2016-07-11	2	10	20.2205	31.934	7.663	2.58852	7.091	1468174200
1862	2016-07-11	2	20	20.2162	31.9349	7.686	2.65324	7.111	1468174800
1863	2016-07-11	2	30	20.2159	31.9346	7.868	2.50549	7.113	1468175400
1864	2016-07-11	2	40	20.214	31.9344	7.908	2.5409	7.074	1468176000
1865	2016-07-11	2	50	20.2156	31.9341	7.841	2.56654	7.101	1468176600
1866	2016-07-11	3	0	20.2193	31.9339	7.931	2.53114	7.088	1468177200
1867	2016-07-11	3	10	20.2097	31.9346	7.944	2.5641	7.058	1468177800
1868	2016-07-11	3	20	20.2025	31.9339	8.09	2.442	7.017	1468178400
1869	2016-07-11	3	30	20.2039	31.9341	8.1	2.50305	7.043	1468179000
1870	2016-07-11	3	40	20.1946	31.9339	8.031	2.33944	7.02	1468179600
1871	2016-07-11	3	50	20.1859	31.9344	8.351	2.42369	6.999	1468180200
1872	2016-07-11	4	0	20.1788	31.9346	8.229	2.4591	7.023	1468180800
1873	2016-07-11	4	10	20.1642	31.9346	8.125	2.48352	7.02	1468181400
1874	2016-07-11	4	20	20.158	31.934	8.091	2.30525	6.983	1468182000
1875	2016-07-11	4	30	20.158	31.9341	8.081	3.48962	6.965	1468182600
1876	2016-07-11	4	40	20.157	31.934	8.116	2.15629	6.957	1468183200
1877	2016-07-11	4	50	20.1544	31.9343	8.035	2.23199	6.943	1468183800
1878	2016-07-11	5	0	20.152	31.9345	8.125	2.24054	6.934	1468184400
1879	2016-07-11	5	10	20.1599	31.9352	8.113	2.25763	6.936	1468185000
1880	2016-07-11	5	20	20.1689	31.9347	8.051	2.35287	6.997	1468185600
1881	2016-07-11	5	30	20.1782	31.9346	8.066	2.38095	6.99	1468186200
1882	2016-07-11	5	40	20.185	31.9346	7.973	2.49939	7.037	1468186800
1883	2016-07-11	5	50	20.1859	31.9346	8.06	2.51526	7.036	1468187400
1884	2016-07-11	6	0	20.1863	31.935	8.04	2.50794	7.019	1468188000
1885	2016-07-11	6	10	20.1872	31.9352	7.95	2.47375	7.026	1468188600
1886	2016-07-11	6	20	20.191	31.9353	7.94	2.42247	7.026	1468189200
1887	2016-07-11	6	30	20.1972	31.9353	7.997	2.46642	7.036	1468189800
1888	2016-07-11	6	40	20.197	31.9353	8.042	2.44567	7.041	1468190400
1889	2016-07-11	6	50	20.1962	31.9349	7.964	2.41758	7.043	1468191000
1890	2016-07-11	7	0	20.1909	31.9354	7.939	2.38462	7.043	1468191600
1891	2016-07-11	7	10	20.1882	31.9352	7.981	2.33578	7.04	1468192200
1892	2016-07-11	7	20	20.1954	31.9353	8.017	2.34554	7.046	1468192800
1893	2016-07-11	7	30	20.2147	31.9362	7.994	2.3602	7.036	1468193400
1894	2016-07-11	7	40	20.243	31.937	7.946	2.34799	7.013	1468194000
1895	2016-07-11	7	50	20.2583	31.9371	7.745	2.32845	6.975	1468194600
1896	2016-07-11	8	0	20.2705	31.9378	7.796	2.29426	6.946	1468195200
1897	2016-07-11	8	10	20.2936	31.9383	7.831	2.31502	6.917	1468195800
1898	2016-07-11	8	20	20.3167	31.9381	7.823	2.25885	6.895	1468196400
1899	2016-07-11	8	30	20.3378	31.939	7.741	2.24664	6.879	1468197000
1900	2016-07-11	8	40	20.3571	31.9402	7.767	2.27839	6.859	1468197600
1901	2016-07-11	8	50	20.3678	31.941	7.676	2.26862	6.844	1468198200
1902	2016-07-11	9	0	20.3851	31.9409	7.611	2.15629	6.831	1468198800
1903	2016-07-11	9	10	20.3968	31.9424	7.54	2.20879	6.823	1468199400
1904	2016-07-11	9	20	20.4118	31.943	7.408	2.24664	6.82	1468200000
1905	2016-07-11	9	30	20.4272	31.944	7.407	2.24176	6.804	1468200600
1906	2016-07-11	9	40	20.4306	31.9439	7.488	2.26862	6.798	1468201200
1907	2016-07-11	9	50	20.4374	31.9439	7.417	2.21368	6.793	1468201800
1908	2016-07-11	10	0	20.4416	31.9446	7.351	2.24786	6.781	1468202400
1909	2016-07-11	10	10	20.4461	31.9441	7.429	2.17705	6.758	1468203000
1910	2016-07-11	10	20	20.452	31.9441	7.432	2.1685	6.751	1468203600
1911	2016-07-11	10	30	20.4578	31.9448	7.384	2.15873	6.726	1468204200
1912	2016-07-11	10	40	20.4568	31.9454	7.386	2.16239	6.738	1468204800
1913	2016-07-11	10	50	20.4578	31.9455	7.398	2.16117	6.734	1468205400
1914	2016-07-11	11	0	20.4564	31.9451	7.472	2.16117	6.73	1468206000
1915	2016-07-11	11	10	20.4555	31.9455	7.507	2.14774	6.718	1468206600
1916	2016-07-11	11	20	20.4534	31.9446	7.432	2.12332	6.716	1468207200
1917	2016-07-11	11	30	20.453	31.9448	7.319	1.99756	6.679	1468207800
1918	2016-07-11	11	40	20.4567	31.9448	7.359	1.94994	6.683	1468208400
1919	2016-07-11	11	50	20.4662	31.9459	7.411	1.96703	6.696	1468209000
1920	2016-07-11	12	0	20.4802	31.9459	7.52	2.12332	6.733	1468209600
1921	2016-07-11	12	10	20.4608	31.9445	7.43	1.90965	6.696	1468210200
1922	2016-07-11	12	20	20.4912	31.9438	7.531	1.93162	6.665	1468210800
1923	2016-07-11	12	30	20.478	31.9443	7.468	1.98291	6.686	1468211400
1924	2016-07-11	12	40	20.4749	31.944	7.404	1.93529	6.687	1468212000
1925	2016-07-11	12	50	20.4826	31.9439	7.512	1.93284	6.698	1468212600
1926	2016-07-11	13	0	20.514	31.9444	7.552	1.99267	6.69	1468213200
1927	2016-07-11	13	10	20.5737	31.9438	7.496	2.01099	6.715	1468213800
1928	2016-07-11	13	20	20.5955	31.9427	7.638	1.95238	6.738	1468214400
1929	2016-07-11	13	30	20.5906	31.943	7.689	2.08303	6.734	1468215000
1930	2016-07-11	13	40	20.5012	31.9424	7.737	2.09524	6.779	1468215600
1931	2016-07-11	13	50	20.4251	31.9397	7.658	1.93773	6.809	1468216200
1932	2016-07-11	14	0	20.3585	31.9399	7.671	1.89621	6.84	1468216800
1933	2016-07-11	14	10	20.3392	31.939	7.746	1.82906	6.839	1468217400
1934	2016-07-11	14	20	20.3254	31.938	7.88	1.89499	6.847	1468218000
1935	2016-07-11	14	30	20.3033	31.9364	7.927	1.82784	6.91	1468218600
1936	2016-07-11	14	40	20.23	31.9347	8.019	2.22589	7.046	1468219200
1937	2016-07-11	14	50	20.2109	31.9343	8.038	2.21368	7.087	1468219800
1938	2016-07-11	15	0	20.2105	31.9346	7.979	2.32357	7.103	1468220400
1939	2016-07-11	15	10	20.2375	31.9347	7.93	2.3663	7.101	1468221000
1940	2016-07-11	15	20	20.2845	31.9343	7.906	2.43223	7.101	1468221600
1941	2016-07-11	15	30	20.3139	31.9341	8.244	2.34066	7.08	1468222200
1942	2016-07-11	15	40	20.3207	31.9345	8.07	2.27839	7.06	1468222800
1943	2016-07-11	15	50	20.3231	31.9342	8.042	2.25641	7.069	1468223400
1944	2016-07-11	16	0	20.2991	31.9348	8.17	2.31136	7.064	1468224000
1945	2016-07-11	16	10	20.3067	31.9338	7.928	2.33211	7.064	1468224600
1946	2016-07-11	16	20	20.2289	31.9359	7.911	2.24298	7.039	1468225200
1947	2016-07-11	16	30	20.2272	31.9345	7.799	2.33578	7.083	1468225800
1948	2016-07-11	16	40	20.2028	31.9357	8.174	2.37241	7.064	1468226400
1949	2016-07-11	16	50	20.128	31.9339	7.801	2.1746	7.019	1468227000
1950	2016-07-11	17	0	20.1302	31.9345	8.002	2.15995	7.017	1468227600
1951	2016-07-11	17	10	20.1563	31.935	7.862	2.15995	7.016	1468228200
1952	2016-07-11	17	20	20.1947	31.9385	8.141	2.24054	7.05	1468228800
1953	2016-07-11	17	30	20.2454	31.9353	7.734	2.29426	7.045	1468229400
1954	2016-07-11	17	40	20.2738	31.9353	7.88	2.26007	7.043	1468230000
1955	2016-07-11	17	50	20.2915	31.9354	7.634	2.28571	7.022	1468230600
1956	2016-07-11	18	0	20.2894	31.9352	7.867	2.24298	7.021	1468231200
1957	2016-07-11	18	10	20.3101	31.9355	7.719	2.20757	7.031	1468231800
1958	2016-07-11	18	20	20.3103	31.9351	7.669	2.21245	7.032	1468232400
1959	2016-07-11	18	30	20.3032	31.9353	7.723	2.22466	7.045	1468233000
1960	2016-07-11	18	40	20.2573	31.9372	7.394	2.24908	7.055	1468233600
1961	2016-07-11	18	50	20.2323	31.9353	7.755	2.25885	7.042	1468234200
1962	2016-07-11	19	0	20.2561	31.9352	7.692	2.42125	7.08	1468234800
1963	2016-07-11	19	10	20.227	31.9354	7.616	2.25519	7.062	1468235400
1964	2016-07-11	19	20	20.2369	31.9355	7.581	2.3602	7.079	1468236000
1965	2016-07-11	19	30	20.2272	31.9347	7.591	2.25519	7.079	1468236600
1966	2016-07-11	19	40	20.2342	31.9347	7.601	2.1746	7.098	1468237200
1967	2016-07-11	19	50	20.2458	31.9359	7.537	2.32723	7.086	1468237800
1968	2016-07-11	20	0	20.248	31.9346	7.52	2.25885	7.1	1468238400
1969	2016-07-11	20	10	20.2414	31.9355	7.511	2.27839	7.096	1468239000
1970	2016-07-11	20	20	20.2577	31.9357	7.518	2.21734	7.071	1468239600
1971	2016-07-11	20	30	20.2696	31.9366	7.416	2.2735	7.032	1468240200
1972	2016-07-11	20	40	20.2942	31.9365	7.411	2.24664	6.989	1468240800
1973	2016-07-11	20	50	20.3254	31.9364	7.34	2.22833	6.95	1468241400
1974	2016-07-11	21	0	20.3785	31.9452	7.479	2.23321	6.9	1468242000
1975	2016-07-11	21	10	20.4352	31.9397	7.415	2.29915	6.859	1468242600
1976	2016-07-11	21	20	20.4688	31.9373	7.149	2.27106	6.812	1468243200
1977	2016-07-11	21	30	20.4936	31.9398	7.254	2.36752	6.777	1468243800
1978	2016-07-11	21	40	20.5211	31.9405	7.206	2.32357	6.763	1468244400
1979	2016-07-11	21	50	20.5296	31.9408	7.321	2.28083	6.739	1468245000
1980	2016-07-11	22	0	20.5311	31.9411	7.18	2.33944	6.711	1468245600
1981	2016-07-11	22	10	20.5477	31.9412	7.048	2.29548	6.676	1468246200
1982	2016-07-11	22	20	20.5769	31.9421	7.064	2.41148	6.665	1468246800
1983	2016-07-11	22	30	20.5956	31.9425	7.07	2.38584	6.636	1468247400
1984	2016-07-11	22	40	20.6026	31.9432	7.094	2.40171	6.608	1468248000
1985	2016-07-11	22	50	20.5877	31.9432	7.228	2.41392	6.607	1468248600
1986	2016-07-11	23	0	20.5674	31.9423	7.003	2.35775	6.613	1468249200
1987	2016-07-11	23	10	20.5525	31.9419	7.064	2.34188	6.627	1468249800
1988	2016-07-11	23	20	20.5462	31.9415	7.034	2.3199	6.626	1468250400
1989	2016-07-11	23	30	20.5548	31.9415	6.976	2.24786	6.601	1468251000
1990	2016-07-11	23	40	20.6052	31.9412	7.224	2.3199	6.629	1468251600
1991	2016-07-12	0	0	20.6718	31.9426	7.095	2.35531	6.678	1468252800
1992	2016-07-12	0	10	20.5943	31.9408	6.983	2.15751	6.643	1468253400
1993	2016-07-12	0	20	20.6246	31.9423	7.26	2.08181	6.615	1468254000
1994	2016-07-12	0	30	20.6308	31.9411	7.185	2.1746	6.619	1468254600
1995	2016-07-12	0	40	20.6255	31.9402	7.269	2.15629	6.611	1468255200
1996	2016-07-12	0	50	20.6092	31.9393	7.238	1.98535	6.586	1468255800
1997	2016-07-12	1	0	20.6056	31.9387	7.333	1.96337	6.602	1468256400
1998	2016-07-12	1	10	20.6174	31.9384	7.263	1.97314	6.607	1468257000
1999	2016-07-12	1	20	20.6318	31.938	7.236	1.94994	6.606	1468257600
[truncated: 163,735 more rows]
