# Supplementary material for: A novel dissolved oxygen prediction model based on enhanced semi-naive Bayes for ocean ranches in northeast China
Source: PeerJ Comput Sci. 2021 Jun 11;7:e591. doi: 10.7717/peerj-cs.591 (PMC8205303; doi:10.7717/peerj-cs.591)
Supplement: Supplemental Information 3 — The water quality data includes a total of 19 marine ranches in the Bohai and Yellow Seas in northeastern China. [file peerj-cs-07-591-s003.zip › dataset2/sanggouxinan_20160101_20200701.csv]

ID	Date	Hour	Minute	temp	salt	deep	yls_con	rjy_con	Timestamp	note
1	2016-03-12	0	0	-1	-1	7.331	-1	-1	1457712000
2	2016-03-12	0	10	-1	-1	7.379	-1	-1	1457712600
3	2016-03-12	0	20	-1	-1	7.398	-1	-1	1457713200
4	2016-03-12	0	30	-1	-1	7.436	-1	-1	1457713800
5	2016-03-12	0	40	-1	-1	7.462	-1	-1	1457714400
6	2016-03-12	0	50	-1	-1	7.466	-1	-1	1457715000
7	2016-03-12	1	0	-1	-1	7.476	-1	-1	1457715600
8	2016-03-12	1	10	-1	-1	7.463	-1	-1	1457716200
9	2016-03-12	1	20	-1	-1	7.473	-1	-1	1457716800
10	2016-03-12	1	30	-1	-1	7.465	-1	-1	1457717400
11	2016-03-12	1	40	-1	-1	7.44	-1	-1	1457718000
12	2016-03-12	1	50	-1	-1	7.443	-1	-1	1457718600
13	2016-03-12	2	0	-1	-1	7.425	-1	-1	1457719200
14	2016-03-12	2	10	-1	-1	7.4	-1	-1	1457719800
15	2016-03-12	2	20	-1	-1	7.403	-1	-1	1457720400
16	2016-03-12	2	30	-1	-1	7.386	-1	-1	1457721000
17	2016-03-12	2	40	-1	-1	7.374	-1	-1	1457721600
18	2016-03-12	2	50	-1	-1	7.343	-1	-1	1457722200
19	2016-03-12	3	0	-1	-1	7.334	-1	-1	1457722800
20	2016-03-12	3	10	-1	-1	7.327	-1	-1	1457723400
21	2016-03-12	3	20	-1	-1	7.3	-1	-1	1457724000
22	2016-03-12	3	30	-1	-1	7.278	-1	-1	1457724600
23	2016-03-12	3	40	-1	-1	7.276	-1	-1	1457725200
24	2016-03-12	3	50	-1	-1	7.215	-1	-1	1457725800
25	2016-03-12	4	0	-1	-1	7.197	-1	-1	1457726400
26	2016-03-12	4	10	-1	-1	7.163	-1	-1	1457727000
27	2016-03-12	4	20	-1	-1	7.134	-1	-1	1457727600
28	2016-03-12	4	30	-1	-1	7.1	-1	-1	1457728200
29	2016-03-12	4	40	-1	-1	7.032	-1	-1	1457728800
30	2016-03-12	4	50	-1	-1	6.973	-1	-1	1457729400
31	2016-03-12	5	0	-1	-1	6.892	-1	-1	1457730000
32	2016-03-12	5	10	-1	-1	6.816	-1	-1	1457730600
33	2016-03-12	5	20	-1	-1	6.754	-1	-1	1457731200
34	2016-03-12	5	30	-1	-1	6.677	-1	-1	1457731800
35	2016-03-12	5	40	-1	-1	6.587	-1	-1	1457732400
36	2016-03-12	5	50	-1	-1	6.51	-1	-1	1457733000
37	2016-03-12	6	0	-1	-1	6.416	-1	-1	1457733600
38	2016-03-12	6	10	-1	-1	6.341	-1	-1	1457734200
39	2016-03-12	6	20	-1	-1	6.258	-1	-1	1457734800
40	2016-03-12	6	30	-1	-1	6.185	-1	-1	1457735400
41	2016-03-12	6	40	-1	-1	6.121	-1	-1	1457736000
42	2016-03-12	6	50	-1	-1	6.078	-1	-1	1457736600
43	2016-03-12	7	0	-1	-1	6.038	-1	-1	1457737200
44	2016-03-12	7	10	-1	-1	6.007	-1	-1	1457737800
45	2016-03-12	7	20	-1	-1	5.998	-1	-1	1457738400
46	2016-03-12	7	30	-1	-1	5.991	-1	-1	1457739000
47	2016-03-12	7	40	-1	-1	5.966	-1	-1	1457739600
48	2016-03-12	7	50	-1	-1	5.965	-1	-1	1457740200
49	2016-03-12	8	0	-1	-1	5.935	-1	-1	1457740800
50	2016-03-12	8	10	-1	-1	5.912	-1	-1	1457741400
51	2016-03-12	8	20	-1	-1	5.92	-1	-1	1457742000
52	2016-03-12	8	30	-1	-1	5.904	-1	-1	1457742600
53	2016-03-12	8	40	-1	-1	5.928	-1	-1	1457743200
54	2016-03-12	8	50	-1	-1	5.932	-1	-1	1457743800
55	2016-03-12	9	0	-1	-1	5.945	-1	-1	1457744400
56	2016-03-12	9	10	-1	-1	5.962	-1	-1	1457745000
57	2016-03-12	9	20	-1	-1	5.998	-1	-1	1457745600
58	2016-03-12	9	30	-1	-1	6.006	-1	-1	1457746200
59	2016-03-12	9	40	-1	-1	6.052	-1	-1	1457746800
60	2016-03-12	9	50	-1	-1	6.075	-1	-1	1457747400
61	2016-03-12	10	0	-1	-1	6.114	-1	-1	1457748000
62	2016-03-12	10	10	-1	-1	6.18	-1	-1	1457748600
63	2016-03-12	10	20	-1	-1	6.239	-1	-1	1457749200
64	2016-03-12	10	30	-1	-1	6.282	-1	-1	1457749800
65	2016-03-12	10	40	-1	-1	6.333	-1	-1	1457750400
66	2016-03-12	10	50	-1	-1	6.382	-1	-1	1457751000
67	2016-03-12	11	0	-1	-1	6.449	-1	-1	1457751600
68	2016-03-12	11	10	-1	-1	6.542	-1	-1	1457752200
69	2016-03-12	11	20	-1	-1	6.61	-1	-1	1457752800
70	2016-03-12	11	30	-1	-1	6.702	-1	-1	1457753400
71	2016-03-12	11	40	-1	-1	6.788	-1	-1	1457754000
72	2016-03-12	11	50	-1	-1	6.861	-1	-1	1457754600
73	2016-03-12	12	0	-1	-1	6.942	-1	-1	1457755200
74	2016-03-12	12	10	-1	-1	7.022	-1	-1	1457755800
75	2016-03-12	12	20	-1	-1	7.092	-1	-1	1457756400
76	2016-03-12	12	30	-1	-1	7.156	-1	-1	1457757000
77	2016-03-12	12	40	-1	-1	7.202	-1	-1	1457757600
78	2016-03-12	12	50	-1	-1	7.239	-1	-1	1457758200
79	2016-03-12	13	0	-1	-1	7.262	-1	-1	1457758800
80	2016-03-12	13	10	-1	-1	7.293	-1	-1	1457759400
81	2016-03-12	13	20	-1	-1	7.304	-1	-1	1457760000
82	2016-03-12	13	30	-1	-1	7.321	-1	-1	1457760600
83	2016-03-12	13	40	-1	-1	7.325	-1	-1	1457761200
84	2016-03-12	13	50	-1	-1	7.349	-1	-1	1457761800
85	2016-03-12	14	0	-1	-1	7.35	-1	-1	1457762400
86	2016-03-12	14	10	-1	-1	7.333	-1	-1	1457763000
87	2016-03-12	14	20	-1	-1	7.347	-1	-1	1457763600
88	2016-03-12	14	30	-1	-1	7.354	-1	-1	1457764200
89	2016-03-12	14	40	-1	-1	7.37	-1	-1	1457764800
90	2016-03-12	14	50	-1	-1	7.406	-1	-1	1457765400
91	2016-03-12	15	0	-1	-1	7.409	-1	-1	1457766000
92	2016-03-12	15	10	-1	-1	7.434	-1	-1	1457766600
93	2016-03-12	15	20	-1	-1	7.449	-1	-1	1457767200
94	2016-03-12	15	30	-1	-1	7.492	-1	-1	1457767800
95	2016-03-12	15	40	-1	-1	7.502	-1	-1	1457768400
96	2016-03-12	15	50	-1	-1	7.506	-1	-1	1457769000
97	2016-03-12	16	0	-1	-1	7.524	-1	-1	1457769600
98	2016-03-12	16	10	-1	-1	7.539	-1	-1	1457770200
99	2016-03-12	16	20	-1	-1	7.514	-1	-1	1457770800
100	2016-03-12	16	30	-1	-1	7.489	-1	-1	1457771400
101	2016-03-12	16	40	-1	-1	7.454	-1	-1	1457772000
102	2016-03-12	16	50	-1	-1	7.424	-1	-1	1457772600
103	2016-03-12	17	0	-1	-1	7.361	-1	-1	1457773200
104	2016-03-12	17	10	-1	-1	7.302	-1	-1	1457773800
105	2016-03-12	17	20	-1	-1	7.251	-1	-1	1457774400
106	2016-03-12	17	30	-1	-1	7.191	-1	-1	1457775000
107	2016-03-12	17	40	-1	-1	7.095	-1	-1	1457775600
108	2016-03-12	17	50	-1	-1	7.028	-1	-1	1457776200
109	2016-03-12	18	0	-1	-1	6.944	-1	-1	1457776800
110	2016-03-12	18	10	-1	-1	6.872	-1	-1	1457777400
111	2016-03-12	18	20	-1	-1	6.802	-1	-1	1457778000
112	2016-03-12	18	30	-1	-1	6.73	-1	-1	1457778600
113	2016-03-12	18	40	-1	-1	6.67	-1	-1	1457779200
114	2016-03-12	18	50	-1	-1	6.635	-1	-1	1457779800
115	2016-03-12	19	0	-1	-1	6.58	-1	-1	1457780400
116	2016-03-12	19	10	-1	-1	6.546	-1	-1	1457781000
117	2016-03-12	19	20	-1	-1	6.516	-1	-1	1457781600
118	2016-03-12	19	30	-1	-1	6.506	-1	-1	1457782200
119	2016-03-12	19	40	-1	-1	6.505	-1	-1	1457782800
120	2016-03-12	19	50	-1	-1	6.485	-1	-1	1457783400
121	2016-03-12	20	0	-1	-1	6.477	-1	-1	1457784000
122	2016-03-12	20	10	-1	-1	6.49	-1	-1	1457784600
123	2016-03-12	20	20	-1	-1	6.478	-1	-1	1457785200
124	2016-03-12	20	30	-1	-1	6.5	-1	-1	1457785800
125	2016-03-12	20	40	-1	-1	6.512	-1	-1	1457786400
126	2016-03-12	20	50	-1	-1	6.518	-1	-1	1457787000
127	2016-03-12	21	0	-1	-1	6.513	-1	-1	1457787600
128	2016-03-12	21	10	-1	-1	6.544	-1	-1	1457788200
129	2016-03-12	21	20	-1	-1	6.59	-1	-1	1457788800
130	2016-03-12	21	30	-1	-1	6.614	-1	-1	1457789400
131	2016-03-12	21	40	-1	-1	6.634	-1	-1	1457790000
132	2016-03-12	21	50	-1	-1	6.632	-1	-1	1457790600
133	2016-03-12	22	0	-1	-1	6.659	-1	-1	1457791200
134	2016-03-12	22	10	-1	-1	6.674	-1	-1	1457791800
135	2016-03-12	22	20	-1	-1	6.699	-1	-1	1457792400
136	2016-03-12	22	30	-1	-1	6.734	-1	-1	1457793000
137	2016-03-12	22	40	-1	-1	6.777	-1	-1	1457793600
138	2016-03-12	22	50	-1	-1	6.799	-1	-1	1457794200
139	2016-03-12	23	0	-1	-1	6.84	-1	-1	1457794800
140	2016-03-12	23	10	-1	-1	6.914	-1	-1	1457795400
141	2016-03-12	23	20	-1	-1	6.956	-1	-1	1457796000
142	2016-03-12	23	30	-1	-1	6.993	-1	-1	1457796600
143	2016-03-12	23	40	-1	-1	7.045	-1	-1	1457797200
144	2016-06-27	10	0	17.7235	31.9066	8.1	19.7126	-1	1466992800
145	2016-06-27	10	10	17.7277	31.9042	8.074	19.7208	8.083	1466993400
146	2016-06-27	10	20	17.8073	31.9044	8.037	19.7189	8.072	1466994000
147	2016-06-27	10	30	17.8344	31.9052	8.012	19.7226	8.058	1466994600
148	2016-06-27	10	40	17.8355	31.9044	7.968	19.701	8.058	1466995200
149	2016-06-27	10	50	17.8697	31.9028	7.961	19.709	8.06	1466995800
150	2016-06-27	11	0	17.8934	31.9013	7.929	19.7363	8.054	1466996400
151	2016-06-27	11	10	17.9341	31.8996	7.899	19.7658	8.042	1466997000
152	2016-06-27	11	20	17.924	31.9001	7.87	19.6941	8.007	1466997600
153	2016-06-27	11	30	17.9167	31.9006	7.85	19.6904	8.014	1466998200
154	2016-06-27	11	40	17.9038	31.9011	7.824	19.6893	7.98	1466998800
155	2016-06-27	11	50	17.9052	31.8931	7.821	19.6901	7.994	1466999400
156	2016-06-27	12	0	17.9238	31.8891	7.834	19.6921	7.946	1467000000
157	2016-06-27	12	10	17.9506	31.8856	7.819	19.6954	7.963	1467000600
158	2016-06-27	12	20	17.9739	31.8876	7.844	19.7084	7.873	1467001200
159	2016-06-27	12	30	18.0023	31.8876	7.856	19.7153	7.901	1467001800
160	2016-06-27	12	40	18.0014	31.8856	7.871	19.7154	7.908	1467002400
161	2016-06-27	12	50	18.0825	31.8851	7.878	19.7001	7.908	1467003000
162	2016-06-27	13	0	18.1623	31.8823	7.896	19.7366	7.923	1467003600
163	2016-06-27	13	10	18.1039	31.8842	7.892	19.7481	7.937	1467004200
164	2016-06-27	13	20	18.0109	31.9009	7.925	19.77	7.99	1467004800
165	2016-06-27	13	30	17.9499	31.9024	7.948	19.7651	7.987	1467005400
166	2016-06-27	13	40	17.9163	31.9029	7.975	19.7576	7.97	1467006000
167	2016-06-27	13	50	17.9044	31.9031	8.011	19.7946	8.01	1467006600
168	2016-06-27	14	0	17.9004	31.9029	8.062	19.7886	8.01	1467007200
169	2016-06-27	14	10	-1	-1	-1	19.785	7.992	1467007800
170	2016-06-27	14	20	17.8898	31.9032	8.142	19.7915	7.992	1467008400
171	2016-06-27	14	30	17.8875	31.9037	8.194	19.7998	7.986	1467009000
172	2016-06-27	14	40	17.8935	31.9036	8.247	19.7985	7.995	1467009600
173	2016-06-27	14	50	17.9362	31.9025	8.309	19.8233	8.014	1467010200
174	2016-06-27	15	0	17.9925	31.9027	8.365	19.8476	8.014	1467010800
175	2016-06-27	15	10	18.1055	31.8993	8.411	19.8637	8.026	1467011400
176	2016-06-27	15	20	18.1581	31.8949	8.453	19.9118	8.053	1467012000
177	2016-06-27	15	30	18.1389	31.8984	8.493	19.9189	8.073	1467012600
178	2016-06-27	15	40	18.1243	31.8987	8.526	19.9147	8.066	1467013200
179	2016-06-27	15	50	18.1249	31.8974	8.551	19.9358	8.084	1467013800
180	2016-06-27	16	0	18.1498	31.898	8.581	19.933	8.076	1467014400
181	2016-06-27	16	10	18.1988	31.8977	8.586	19.9619	8.106	1467015000
182	2016-06-27	16	20	18.2272	31.8967	8.608	19.7896	8.106	1467015600
183	2016-06-27	16	30	18.2158	31.8971	8.627	19.2479	8.104	1467016200
184	2016-06-27	16	40	18.2239	31.8973	8.64	14.4694	8.122	1467016800
185	2016-06-27	16	50	18.2111	31.8976	8.642	14.4675	8.117	1467017400
186	2016-06-27	17	0	18.1841	31.898	8.648	15.7352	8.111	1467018000
187	2016-06-27	17	10	18.1937	31.8975	8.643	17.767	8.091	1467018600
188	2016-06-27	17	20	18.1599	31.8989	8.635	17.5723	8.07	1467019200
189	2016-06-27	17	30	18.1381	31.9	8.634	13.186	8.068	1467019800
190	2016-06-27	17	40	18.2325	31.8968	8.611	12.696	8.094	1467020400
191	2016-06-27	17	50	18.1762	31.8981	8.632	13.0681	8.11	1467021000
192	2016-06-27	18	0	18.1879	31.8978	8.617	12.9121	8.106	1467021600
193	2016-06-27	18	10	18.2545	31.8993	8.613	13.8974	8.077	1467022200
194	2016-06-27	18	20	18.3192	31.8931	8.598	13.2442	8.05	1467022800
195	2016-06-27	18	30	18.4108	31.8911	8.618	12.823	8.053	1467023400
196	2016-06-27	18	40	18.5912	31.8886	8.591	13.9853	8.086	1467024000
197	2016-06-27	18	50	18.7088	31.889	8.579	14.1331	8.108	1467024600
198	2016-06-27	19	0	19.2113	31.8778	8.589	13.9524	8.107	1467025200
199	2016-06-27	19	10	19.4747	31.8616	8.575	14.1648	8.063	1467025800
200	2016-06-27	19	20	19.5939	31.8588	8.564	14.083	8.073	1467026400
201	2016-06-27	19	30	19.5977	31.8688	8.558	14.0867	8.019	1467027000
202	2016-06-27	19	40	19.5224	31.873	8.545	14.0977	7.998	1467027600
203	2016-06-27	19	50	19.526	31.871	8.522	14.127	8.006	1467028200
204	2016-06-27	20	0	19.467	31.8725	8.512	14.265	8.008	1467028800
205	2016-06-27	20	10	19.4202	31.8751	8.463	13.7521	8.011	1467029400
206	2016-06-27	20	20	19.3266	31.8749	8.437	13.6972	8.01	1467030000
207	2016-06-27	20	30	19.1807	31.879	8.378	13.7973	8.025	1467030600
208	2016-06-27	20	40	19.0889	31.8787	8.337	13.9719	7.986	1467031200
209	2016-06-27	20	50	18.8849	31.8854	8.267	12.9426	8.001	1467031800
210	2016-06-27	21	0	18.8521	31.8846	8.216	12.8669	8.003	1467032400
211	2016-06-27	21	10	18.8554	31.8943	8.176	12.9969	7.993	1467033000
212	2016-06-27	21	20	18.8799	31.8831	8.117	12.7717	7.973	1467033600
213	2016-06-27	21	30	18.8139	31.8876	8.045	13.083	7.987	1467034200
214	2016-06-27	21	40	18.7565	31.8868	7.971	12.6862	7.986	1467034800
215	2016-06-27	21	50	18.4984	31.8953	7.93	13.3883	7.991	1467035400
216	2016-06-27	22	0	18.0291	31.9053	7.872	18.4969	8.041	1467036000
217	2016-06-27	22	10	17.7078	31.9133	7.83	19.9811	8.066	1467036600
218	2016-06-27	22	20	17.6996	31.9139	7.769	19.9668	8.07	1467037200
219	2016-06-27	22	30	17.6937	31.9112	7.726	19.974	8.052	1467037800
220	2016-06-27	22	40	17.6877	31.9124	7.693	19.972	8.048	1467038400
221	2016-06-27	22	50	17.7084	31.9122	7.646	19.7932	8.048	1467039000
222	2016-06-27	23	0	17.6783	31.9123	7.629	19.9774	8.03	1467039600
223	2016-06-27	23	10	17.6924	31.9114	7.587	18.688	8.034	1467040200
224	2016-06-27	23	20	17.6919	31.9117	7.547	18.3136	8.048	1467040800
225	2016-06-27	23	30	17.7073	31.9111	7.543	19.6143	8.042	1467041400
226	2016-06-27	23	40	17.7211	31.9109	7.511	19.9529	8.043	1467042000
227	2016-06-27	23	50	17.7443	31.91	7.501	19.9398	8.025	1467042600
228	2016-06-28	0	0	17.7494	31.9103	7.499	19.9425	8.023	1467043200
229	2016-06-28	0	10	17.7485	31.9103	7.492	19.9222	8.005	1467043800
230	2016-06-28	0	20	17.7616	31.9099	7.509	19.9061	7.996	1467044400
231	2016-06-28	0	30	17.7752	31.909	7.53	19.9022	7.992	1467045000
232	2016-06-28	0	40	17.7962	31.909	7.514	19.877	7.956	1467045600
233	2016-06-28	0	50	17.8465	31.9091	7.527	19.8846	7.907	1467046200
234	2016-06-28	1	0	17.8609	31.9074	7.546	19.6922	7.927	1467046800
235	2016-06-28	1	10	17.8623	31.9073	7.566	19.8079	7.931	1467047400
236	2016-06-28	1	20	17.9709	31.9057	7.604	19.7928	7.909	1467048000
237	2016-06-28	1	30	18.2	31.8992	7.617	19.8619	7.834	1467048600
238	2016-06-28	1	40	18.1581	31.8984	7.646	19.8464	7.855	1467049200
239	2016-06-28	1	50	18.1725	31.897	7.68	19.9081	7.815	1467049800
240	2016-06-28	2	0	18.213	31.8995	7.705	19.9223	7.805	1467050400
241	2016-06-28	2	10	18.1489	31.8973	7.757	19.9398	7.783	1467051000
242	2016-06-28	2	20	18.0925	31.8976	7.817	19.9295	7.795	1467051600
243	2016-06-28	2	30	18.0414	31.9001	7.868	19.9233	7.837	1467052200
244	2016-06-28	2	40	18.0074	31.9008	7.934	19.9018	7.847	1467052800
245	2016-06-28	2	50	17.8985	31.9056	7.999	19.8866	7.853	1467053400
246	2016-06-28	3	0	17.8568	31.9073	8.049	19.8913	7.91	1467054000
247	2016-06-28	3	10	17.8178	31.909	8.111	19.8766	7.953	1467054600
248	2016-06-28	3	20	17.84	31.9068	8.181	19.8735	7.95	1467055200
249	2016-06-28	3	30	17.9102	31.9082	8.253	19.877	7.944	1467055800
250	2016-06-28	3	40	17.922	31.9066	8.306	19.8779	7.943	1467056400
251	2016-06-28	3	50	17.9158	31.9076	8.376	19.8724	7.947	1467057000
252	2016-06-28	4	0	18.0343	31.9053	8.436	19.8814	7.94	1467057600
253	2016-06-28	4	10	18.0678	31.9087	8.494	19.9045	7.94	1467058200
254	2016-06-28	4	20	18.1924	31.9006	8.548	19.905	7.936	1467058800
255	2016-06-28	4	30	18.2196	31.9005	8.601	19.8941	7.947	1467059400
256	2016-06-28	4	40	18.3062	31.8982	8.623	19.901	7.947	1467060000
257	2016-06-28	4	50	18.3365	31.8944	8.665	19.9009	7.941	1467060600
258	2016-06-28	5	0	18.3558	31.8944	8.699	19.9032	7.956	1467061200
259	2016-06-28	5	10	18.3996	31.895	8.699	19.9033	7.955	1467061800
260	2016-06-28	5	20	18.4677	31.892	8.73	19.9051	7.937	1467062400
261	2016-06-28	5	30	18.4959	31.8923	8.738	19.9057	7.892	1467063000
262	2016-06-28	5	40	18.4687	31.8922	8.761	19.6824	7.866	1467063600
263	2016-06-28	5	50	18.4412	31.8923	8.762	19.6961	7.875	1467064200
264	2016-06-28	6	0	18.3767	31.8941	8.764	19.6918	7.85	1467064800
265	2016-06-28	6	10	18.3857	31.8935	8.771	19.6917	7.835	1467065400
266	2016-06-28	6	20	18.424	31.8931	8.786	19.7021	7.815	1467066000
267	2016-06-28	6	30	18.4551	31.8919	8.796	19.7038	7.83	1467066600
268	2016-06-28	6	40	18.4297	31.8922	8.828	19.7139	7.789	1467067200
269	2016-06-28	6	50	18.4307	31.8921	8.814	19.6879	7.703	1467067800
270	2016-06-28	7	0	18.5745	31.8874	8.842	19.7073	7.801	1467068400
271	2016-06-28	7	10	18.6604	31.8846	8.852	19.7303	7.835	1467069000
272	2016-06-28	7	20	18.9155	31.8787	8.868	19.7327	7.89	1467069600
273	2016-06-28	7	30	19.0782	31.8788	8.866	19.7475	7.931	1467070200
274	2016-06-28	7	40	19.5233	31.872	8.86	19.7689	7.9	1467070800
275	2016-06-28	7	50	19.5684	31.8681	8.862	19.6101	7.871	1467071400
276	2016-06-28	8	0	19.7254	31.8678	8.87	19.7962	7.77	1467072000
277	2016-06-28	8	10	19.4893	31.876	8.848	19.812	7.629	1467072600
278	2016-06-28	8	20	19.4873	31.8755	8.84	19.7985	7.626	1467073200
279	2016-06-28	8	30	19.4044	31.877	8.82	19.8042	7.646	1467073800
280	2016-06-28	8	40	19.1649	31.8824	8.791	19.7819	7.822	1467074400
281	2016-06-28	8	50	18.9708	31.8846	8.769	19.7895	7.877	1467075000
282	2016-06-28	9	0	18.8588	31.887	8.731	19.7834	7.946	1467075600
283	2016-06-28	9	10	18.8679	31.8872	8.665	19.7899	7.968	1467076200
284	2016-06-28	9	20	18.8306	31.888	8.623	19.8081	7.964	1467076800
285	2016-06-28	9	30	18.8474	31.8882	8.573	19.802	7.957	1467077400
286	2016-06-28	9	40	18.7927	31.8888	8.523	19.7824	7.946	1467078000
287	2016-06-28	9	50	18.7793	31.8903	8.461	19.7998	7.96	1467078600
288	2016-06-28	10	0	18.68	31.8913	8.408	19.7968	7.942	1467079200
289	2016-06-28	10	10	18.3285	31.8998	8.365	19.7433	7.921	1467079800
290	2016-06-28	10	20	18.0999	31.9051	8.309	19.7589	7.908	1467080400
291	2016-06-28	10	30	17.9223	31.9063	8.25	19.7648	7.937	1467081000
292	2016-06-28	10	40	17.8196	31.9112	8.213	19.7548	7.967	1467081600
293	2016-06-28	10	50	17.7939	31.912	8.16	19.7554	7.969	1467082200
294	2016-06-28	11	0	17.7666	31.912	8.115	19.7714	7.99	1467082800
295	2016-06-28	11	10	17.717	31.9114	8.083	19.7678	7.993	1467083400
296	2016-06-28	11	20	17.7537	31.912	8.037	19.7893	7.991	1467084000
297	2016-06-28	11	30	17.7455	31.9131	7.984	19.7872	7.983	1467084600
298	2016-06-28	11	40	17.8145	31.912	7.963	19.8033	7.983	1467085200
299	2016-06-28	11	50	17.8426	31.9109	7.934	19.8175	7.983	1467085800
300	2016-06-28	12	0	17.8786	31.9103	7.908	19.8168	7.981	1467086400
301	2016-06-28	12	10	17.8691	31.91	7.88	19.8256	7.991	1467087000
302	2016-06-28	12	20	17.8718	31.9094	7.841	19.8179	7.967	1467087600
303	2016-06-28	12	30	17.8849	31.9091	7.835	19.8232	7.902	1467088200
304	2016-06-28	12	40	17.9172	31.9083	7.816	19.8382	7.937	1467088800
305	2016-06-28	12	50	17.9654	31.9079	7.8	19.8416	7.905	1467089400
306	2016-06-28	13	0	17.9789	31.9075	7.797	19.8541	7.894	1467090000
307	2016-06-28	13	10	17.981	31.907	7.829	19.8453	7.875	1467090600
308	2016-06-28	13	20	17.9914	31.908	7.793	19.8449	7.894	1467091200
309	2016-06-28	13	30	17.9883	31.906	7.783	19.8563	7.892	1467091800
310	2016-06-28	13	40	18.0254	31.9081	7.805	19.8678	7.907	1467092400
311	2016-06-28	13	50	18.1642	31.9024	7.815	19.8794	7.859	1467093000
312	2016-06-28	14	0	18.2485	31.8988	7.854	19.9309	7.799	1467093600
313	2016-06-28	14	10	18.1121	31.9027	7.89	19.9208	7.801	1467094200
314	2016-06-28	14	20	18.0105	31.9074	7.906	19.9288	7.883	1467094800
315	2016-06-28	14	30	17.9393	31.9091	7.938	19.9314	7.913	1467095400
316	2016-06-28	14	40	17.934	31.9087	7.976	19.936	7.903	1467096000
317	2016-06-28	14	50	17.9095	31.9096	7.984	19.9413	7.897	1467096600
318	2016-06-28	15	0	17.9428	31.9078	8.024	19.9534	7.858	1467097200
319	2016-06-28	15	10	17.9469	31.9072	8.087	19.5939	7.846	1467097800
320	2016-06-28	15	20	17.9472	31.9068	8.11	18.1635	7.842	1467098400
321	2016-06-28	15	30	17.9044	31.9085	8.152	17.2752	7.879	1467099000
322	2016-06-28	15	40	17.9046	31.9087	8.205	16.3656	7.918	1467099600
323	2016-06-28	15	50	17.8963	31.9098	8.238	17.9778	7.946	1467100200
324	2016-06-28	16	0	17.9117	31.9099	8.31	16.7067	7.977	1467100800
325	2016-06-28	16	10	17.9648	31.9084	8.335	13.6752	7.992	1467101400
326	2016-06-28	16	20	18.0104	31.9009	8.379	13.2381	8.019	1467102000
327	2016-06-28	16	30	18.0548	31.9028	8.403	12.8034	8.025	1467102600
328	2016-06-28	16	40	18.051	31.903	8.441	12.9341	8.017	1467103200
329	2016-06-28	16	50	18.0648	31.9092	8.474	13.0391	8.026	1467103800
330	2016-06-28	17	0	18.0812	31.909	8.476	13.1709	8.022	1467104400
331	2016-06-28	17	10	18.077	31.9054	8.484	13.7143	8.024	1467105000
332	2016-06-28	17	20	18.1237	31.9064	8.513	13.4542	8.049	1467105600
333	2016-06-28	17	30	18.0966	31.9067	8.489	13.3065	8.049	1467106200
334	2016-06-28	17	40	18.0886	31.9063	8.494	13.2186	8.028	1467106800
335	2016-06-28	17	50	18.1616	31.9053	8.496	13.746	8.045	1467107400
336	2016-06-28	18	0	18.1493	31.9069	8.52	13.8327	8.034	1467108000
337	2016-06-28	18	10	18.157	31.9049	8.505	13.8779	8.011	1467108600
338	2016-06-28	18	20	18.1614	31.905	8.512	13.8877	7.987	1467109200
339	2016-06-28	18	30	18.1243	31.9072	8.505	13.7192	7.976	1467109800
340	2016-06-28	18	40	18.2016	31.9089	8.511	13.8095	7.967	1467110400
341	2016-06-28	18	50	18.2488	31.9023	8.491	13.8596	7.937	1467111000
342	2016-06-28	19	0	18.2971	31.9006	8.486	13.9878	7.905	1467111600
343	2016-06-28	19	10	18.3388	31.8997	8.501	14.4127	7.927	1467112200
344	2016-06-28	19	20	18.435	31.8979	8.472	14.315	7.935	1467112800
345	2016-06-28	19	30	18.4571	31.8971	8.447	14.6606	7.954	1467113400
346	2016-06-28	19	40	18.6655	31.8935	8.441	14.4579	7.969	1467114000
347	2016-06-28	19	50	18.8449	31.8944	8.446	14.5629	8.013	1467114600
348	2016-06-28	20	0	19.1399	31.8888	8.458	15.0562	8.058	1467115200
349	2016-06-28	20	10	19.3295	31.8836	8.452	14.7631	8.097	1467115800
350	2016-06-28	20	20	19.4868	31.8829	8.463	15.094	8.174	1467116400
351	2016-06-28	20	30	19.472	31.8821	8.454	14.9731	8.181	1467117000
352	2016-06-28	20	40	19.4641	31.8834	8.44	15.0965	8.185	1467117600
353	2016-06-28	20	50	19.3331	31.8843	8.434	14.5958	8.09	1467118200
354	2016-06-28	21	0	19.2349	31.8857	8.412	14.6777	8.04	1467118800
355	2016-06-28	21	10	19.1761	31.8878	8.368	14.7546	7.975	1467119400
356	2016-06-28	21	20	19.0186	31.8913	8.329	15.1172	8.06	1467120000
357	2016-06-28	21	30	18.8892	31.8943	8.316	15.0024	8.108	1467120600
358	2016-06-28	21	40	18.7857	31.8961	8.281	14.2454	8.113	1467121200
359	2016-06-28	21	50	18.7673	31.8957	8.204	14.1844	8.084	1467121800
360	2016-06-28	22	0	18.7582	31.898	8.166	14.4029	8.074	1467122400
361	2016-06-28	22	10	18.7411	31.8967	8.155	14.2503	8.054	1467123000
362	2016-06-28	22	20	18.7709	31.8955	8.12	14.2955	8.038	1467123600
363	2016-06-28	22	30	18.7591	31.896	8.071	14.0794	8.018	1467124200
364	2016-06-28	22	40	18.7816	31.8955	8.017	14.0769	7.99	1467124800
365	2016-06-28	22	50	18.8201	31.8947	7.95	14.3504	7.989	1467125400
366	2016-06-28	23	0	18.816	31.895	7.963	14.2137	7.984	1467126000
367	2016-06-28	23	10	18.3283	31.9076	7.848	13.8291	8.058	1467126600
368	2016-06-28	23	20	18.1982	31.9099	7.814	13.8339	8.061	1467127200
369	2016-06-28	23	30	18.1576	31.9101	7.85	14.0403	8.055	1467127800
370	2016-06-28	23	40	18.1625	31.9103	7.742	13.84	8.036	1467128400
371	2016-06-29	0	0	18.1781	31.9101	7.664	13.8669	7.99	1467129600
372	2016-06-29	0	10	18.1722	31.91	7.615	14.0134	7.962	1467130200
373	2016-06-29	0	20	18.1289	31.9105	7.618	13.8388	8.018	1467130800
374	2016-06-29	0	30	18.1265	31.9102	7.572	13.9023	8.007	1467131400
375	2016-06-29	0	40	18.1668	31.9094	7.563	13.9487	8.026	1467132000
376	2016-06-29	0	50	18.1805	31.9091	7.561	13.8767	8.019	1467132600
377	2016-06-29	1	0	18.1768	31.9089	7.553	13.9145	8.023	1467133200
378	2016-06-29	1	10	18.1785	31.9081	7.566	14.0684	8.002	1467133800
379	2016-06-29	1	20	18.1848	31.9085	7.541	13.9939	7.911	1467134400
380	2016-06-29	1	30	18.2072	31.9077	7.539	14.1233	7.938	1467135000
381	2016-06-29	1	40	18.2306	31.9081	7.59	13.9756	7.955	1467135600
382	2016-06-29	1	50	18.28	31.9079	7.536	13.8877	7.932	1467136200
383	2016-06-29	2	0	18.2235	31.9096	7.542	14.044	7.919	1467136800
384	2016-06-29	2	10	18.2252	31.9076	7.586	14.4005	7.967	1467137400
385	2016-06-29	2	20	18.2384	31.907	7.612	14.0855	7.941	1467138000
386	2016-06-29	2	30	18.1761	31.9087	7.661	14.3797	7.942	1467138600
387	2016-06-29	2	40	18.1839	31.9086	7.688	14.1954	7.961	1467139200
388	2016-06-29	2	50	18.186	31.9087	7.747	14.1978	7.958	1467139800
389	2016-06-29	3	0	18.1905	31.9089	7.806	14.3223	7.96	1467140400
390	2016-06-29	3	10	18.1935	31.9078	7.836	14.1038	7.96	1467141000
391	2016-06-29	3	20	18.198	31.9089	7.826	14.2027	7.979	1467141600
392	2016-06-29	3	30	18.2083	31.9095	7.918	14.1734	7.99	1467142200
393	2016-06-29	3	40	18.2174	31.9086	7.891	13.79	7.972	1467142800
394	2016-06-29	3	50	18.2143	31.9083	8.007	14.1941	7.983	1467143400
395	2016-06-29	4	0	18.1917	31.909	8.021	14.2552	7.976	1467144000
396	2016-06-29	4	10	18.1998	31.9088	8.145	14.177	7.983	1467144600
397	2016-06-29	4	20	18.1903	31.9079	8.189	14.2552	7.982	1467145200
398	2016-06-29	4	30	18.163	31.9084	8.28	14.3785	7.994	1467145800
399	2016-06-29	4	40	18.1864	31.9089	8.303	14.2332	7.983	1467146400
400	2016-06-29	4	50	18.2562	31.9095	8.358	14.2466	7.98	1467147000
401	2016-06-29	5	0	18.3052	31.9057	8.425	14.4457	7.979	1467147600
402	2016-06-29	5	10	18.3772	31.9044	8.519	14.6557	7.978	1467148200
403	2016-06-29	5	20	18.3433	31.9049	8.503	14.5067	7.982	1467148800
404	2016-06-29	5	30	18.3416	31.9046	8.549	14.5189	7.977	1467149400
405	2016-06-29	5	40	18.3358	31.9055	8.6	14.6508	7.97	1467150000
406	2016-06-29	5	50	18.3333	31.8929	8.606	14.4579	7.969	1467150600
407	2016-06-29	6	0	18.3437	31.9046	8.659	14.4652	7.969	1467151200
408	2016-06-29	6	10	18.3287	31.9064	8.677	14.5543	7.972	1467151800
409	2016-06-29	6	20	18.3306	31.9055	8.72	14.2393	7.971	1467152400
410	2016-06-29	6	30	18.3563	31.9053	8.722	14.5812	7.965	1467153000
411	2016-06-29	6	40	18.4513	31.9037	8.699	14.7265	7.959	1467153600
412	2016-06-29	6	50	18.4478	31.9032	8.709	14.8449	7.964	1467154200
413	2016-06-29	7	0	18.4681	31.903	8.772	14.7729	7.961	1467154800
414	2016-06-29	7	10	18.4714	31.9029	8.713	14.7338	7.976	1467155400
415	2016-06-29	7	20	18.3473	31.9059	8.715	14.8864	7.986	1467156000
416	2016-06-29	7	30	18.3315	31.9068	8.709	14.7265	7.94	1467156600
417	2016-06-29	7	40	18.3271	31.906	8.762	15.0586	7.851	1467157200
418	2016-06-29	7	50	18.3535	31.9055	8.792	15.0171	7.859	1467157800
419	2016-06-29	8	0	18.3764	31.9035	8.736	15.0012	7.818	1467158400
420	2016-06-29	8	10	18.4704	31.9014	8.778	15.1905	7.849	1467159000
421	2016-06-29	8	20	18.5273	31.902	8.765	15.2271	7.876	1467159600
422	2016-06-29	8	30	18.6297	31.8989	8.778	15.0855	7.913	1467160200
423	2016-06-29	8	40	18.7482	31.8958	8.779	14.6691	7.937	1467160800
424	2016-06-29	8	50	18.9212	31.8935	8.756	14.5873	7.948	1467161400
425	2016-06-29	9	0	19.1017	31.8892	8.706	14.6545	7.916	1467162000
426	2016-06-29	9	10	19.2241	31.8884	8.714	15.6642	7.805	1467162600
427	2016-06-29	9	20	19.2316	31.8872	8.722	16.0757	7.7	1467163200
428	2016-06-29	9	30	19.2283	31.8893	8.678	16.0574	7.679	1467163800
429	2016-06-29	9	40	19.2147	31.8877	8.645	15.6947	7.64	1467164400
430	2016-06-29	9	50	19.0653	31.8935	8.615	16.3932	7.582	1467165000
431	2016-06-29	10	0	18.9944	31.8935	8.559	15.6935	7.784	1467165600
432	2016-06-29	10	10	18.9763	31.8943	8.564	15.6422	7.85	1467166200
433	2016-06-29	10	20	18.9242	31.8947	8.575	15.7082	7.86	1467166800
434	2016-06-29	10	30	18.8613	31.8965	8.472	15.9438	7.884	1467167400
435	2016-06-29	10	40	18.8134	31.8989	8.423	16.0281	7.875	1467168000
436	2016-06-29	10	50	18.8373	31.8978	8.378	15.8742	7.841	1467168600
437	2016-06-29	11	0	18.839	31.8976	8.288	15.7509	7.839	1467169200
438	2016-06-29	11	10	18.8042	31.8992	8.241	15.7399	7.858	1467169800
439	2016-06-29	11	20	18.8533	31.8975	8.206	16.0659	7.853	1467170400
440	2016-06-29	11	30	18.915	31.8959	8.163	15.7985	7.785	1467171000
441	2016-06-29	11	40	18.6531	31.9	8.11	16.1844	7.826	1467171600
442	2016-06-29	11	50	18.2408	31.9099	8.05	15.8242	7.909	1467172200
443	2016-06-29	12	0	18.018	31.9148	8.027	15.6276	7.963	1467172800
444	2016-06-29	12	10	18.0049	31.9149	7.955	16.0281	7.956	1467173400
445	2016-06-29	12	20	17.9866	31.9154	7.929	15.9084	7.961	1467174000
446	2016-06-29	12	30	17.9894	31.9151	7.899	16.116	7.927	1467174600
447	2016-06-29	12	40	17.9889	31.9145	7.835	16.2137	7.9	1467175200
448	2016-06-29	12	50	17.9853	31.9155	7.788	16.0672	7.9	1467175800
449	2016-06-29	13	0	17.9849	31.9147	7.792	16.4335	7.881	1467176400
450	2016-06-29	13	10	17.9591	31.9166	7.718	16.4261	7.929	1467177000
451	2016-06-29	13	20	17.9506	31.9163	7.716	16.2833	7.967	1467177600
452	2016-06-29	13	30	17.963	31.9159	7.743	16.4066	7.96	1467178200
453	2016-06-29	13	40	18.0054	31.9148	7.652	16.6642	7.976	1467178800
454	2016-06-29	13	50	18.0288	31.914	7.669	16.5372	7.955	1467179400
455	2016-06-29	14	0	18.0511	31.914	7.625	16.5446	7.903	1467180000
456	2016-06-29	14	10	18.0627	31.9139	7.61	16.7057	7.875	1467180600
457	2016-06-29	14	20	18.0693	31.9135	7.63	16.652	7.867	1467181200
458	2016-06-29	14	30	18.0856	31.9146	7.635	16.8352	7.883	1467181800
459	2016-06-29	14	40	18.0919	31.9141	7.623	17.0134	7.86	1467182400
460	2016-06-29	14	50	18.0868	31.9137	7.668	17.0098	7.857	1467183000
461	2016-06-29	15	0	18.0781	31.9142	7.658	16.7922	7.897	1467183600
462	2016-06-29	15	10	18.0675	31.9142	7.698	17.4029	7.92	1467184200
463	2016-06-29	15	20	18.0823	31.9141	7.669	15.0424	7.928	1467184800
464	2016-06-29	15	30	18.0757	31.9145	7.713	17.2222	7.922	1467185400
465	2016-06-29	15	40	18.0866	31.9139	7.772	15.6309	7.931	1467186000
466	2016-06-29	15	50	18.0841	31.9143	7.79	16.7681	7.922	1467186600
467	2016-06-29	16	0	18.0515	31.9153	7.778	16.1424	7.927	1467187200
468	2016-06-29	16	10	18.0477	31.9149	7.847	17.0806	7.904	1467187800
469	2016-06-29	16	20	18.0265	31.9162	7.871	15.9775	7.919	1467188400
470	2016-06-29	16	30	18.0295	31.9154	7.934	16.8734	7.922	1467189000
471	2016-06-29	16	40	18.0383	31.9154	7.983	15.5602	7.933	1467189600
472	2016-06-29	16	50	18.0714	31.9151	8.043	16.5797	7.931	1467190200
473	2016-06-29	17	0	18.1218	31.9162	8.094	13.7026	7.926	1467190800
474	2016-06-29	17	10	18.1485	31.9134	8.071	10.0001	7.942	1467191400
475	2016-06-29	17	20	18.1742	31.9143	8.133	13.81	7.975	1467192000
476	2016-06-29	17	30	18.1224	31.9146	8.178	13.5095	7.967	1467192600
477	2016-06-29	17	40	18.1176	31.9149	8.167	9.46459	7.94	1467193200
478	2016-06-29	17	50	18.1475	31.9139	8.25	15.3313	7.958	1467193800
479	2016-06-29	18	0	18.1346	31.9141	8.284	15.3473	7.951	1467194400
480	2016-06-29	18	10	18.1558	31.9143	8.292	12.7156	7.939	1467195000
481	2016-06-29	18	20	18.1516	31.9142	8.347	8.56654	7.959	1467195600
482	2016-06-29	18	30	18.1721	31.9141	8.361	8.86789	7.972	1467196200
483	2016-06-29	18	40	18.1863	31.9142	8.369	15.1133	7.969	1467196800
484	2016-06-29	18	50	18.1953	31.9141	8.398	12.4801	7.936	1467197400
485	2016-06-29	19	0	18.1949	31.9131	8.401	9.84628	7.957	1467198000
486	2016-06-29	19	10	18.2189	31.913	8.416	8.98022	7.958	1467198600
487	2016-06-29	19	20	18.2863	31.912	8.41	8.14237	7.961	1467199200
488	2016-06-29	19	30	18.3004	31.9124	8.413	9.0812	7.94	1467199800
489	2016-06-29	19	40	18.3311	31.9099	8.433	5.16349	7.882	1467200400
490	2016-06-29	19	50	18.348	31.9117	8.473	6.02186	7.9	1467201000
491	2016-06-29	20	0	18.3877	31.9093	8.428	5.137	7.876	1467201600
492	2016-06-29	20	10	18.4134	31.9076	8.451	5.56459	7.848	1467202200
493	2016-06-29	20	20	18.5058	31.909	8.438	0.70293	7.826	1467202800
494	2016-06-29	20	30	18.5481	31.9072	8.42	0.719414	7.836	1467203400
495	2016-06-29	20	40	18.5613	31.905	8.46	0.705495	7.828	1467204000
496	2016-06-29	20	50	18.6809	31.902	8.472	0.691331	7.866	1467204600
497	2016-06-29	21	0	18.7184	31.8989	8.477	11.002	7.932	1467205200
498	2016-06-29	21	10	19.028	31.8935	8.469	13.9365	7.892	1467205800
499	2016-06-29	21	20	19.1191	31.8977	8.453	14.6142	7.899	1467206400
500	2016-06-29	21	30	19.2718	31.8933	8.503	14.6532	7.954	1467207000
501	2016-06-29	21	40	19.2512	31.8943	8.487	14.8413	7.96	1467207600
502	2016-06-29	21	50	19.2498	31.8935	8.499	14.4969	7.897	1467208200
503	2016-06-29	22	0	19.2565	31.8923	8.498	14.3028	7.868	1467208800
504	2016-06-29	22	10	19.0945	31.8986	8.426	14.7033	7.922	1467209400
505	2016-06-29	22	20	18.9986	31.8993	8.417	14.3346	7.93	1467210000
506	2016-06-29	22	30	18.9697	31.8996	8.387	14.4005	7.943	1467210600
507	2016-06-29	22	40	18.9785	31.9002	8.393	14.5226	7.92	1467211200
508	2016-06-29	22	50	18.9626	31.9006	8.289	14.2527	7.931	1467211800
509	2016-06-29	23	0	18.9107	31.9014	8.282	14.0354	7.921	1467212400
510	2016-06-29	23	10	18.8893	31.9022	8.235	13.8303	7.926	1467213000
511	2016-06-29	23	20	18.9291	31.9015	8.197	13.9072	7.92	1467213600
512	2016-06-29	23	30	18.9399	31.901	8.123	13.8523	7.908	1467214200
513	2016-06-29	23	40	18.9478	31.9009	8.131	13.8913	7.907	1467214800
514	2016-06-30	0	0	18.9655	31.8962	8.006	13.8816	7.867	1467216000
515	2016-06-30	0	10	18.4973	31.9105	8.018	13.707	7.925	1467216600
516	2016-06-30	0	20	18.443	31.912	7.897	13.7057	7.92	1467217200
517	2016-06-30	0	30	18.3466	31.913	7.891	13.7485	7.931	1467217800
518	2016-06-30	0	40	18.2883	31.9145	7.866	13.6288	7.946	1467218400
519	2016-06-30	0	50	18.2734	31.9146	7.818	13.6484	7.941	1467219000
520	2016-06-30	1	0	18.2819	31.9145	7.804	13.6801	7.926	1467219600
521	2016-06-30	1	10	18.2828	31.9145	7.756	13.7363	7.929	1467220200
522	2016-06-30	1	20	18.2831	31.9143	7.738	13.7924	7.917	1467220800
523	2016-06-30	1	30	18.2777	31.9147	7.685	13.8046	7.921	1467221400
524	2016-06-30	1	40	18.2749	31.915	7.661	13.8913	7.919	1467222000
525	2016-06-30	1	50	18.2673	31.9139	7.596	14.116	7.927	1467222600
526	2016-06-30	2	0	18.2572	31.9134	7.636	14.3651	7.972	1467223200
527	2016-06-30	2	10	18.2426	31.9139	7.626	14.5214	7.989	1467223800
528	2016-06-30	2	20	18.2321	31.9137	7.676	14.4249	7.98	1467224400
529	2016-06-30	2	30	18.2061	31.9141	7.665	14.4212	7.974	1467225000
530	2016-06-30	2	40	18.1967	31.9143	7.686	14.514	7.952	1467225600
531	2016-06-30	2	50	18.1888	31.9152	7.734	14.4347	7.948	1467226200
532	2016-06-30	3	0	18.18	31.9146	7.751	14.5849	7.938	1467226800
533	2016-06-30	3	10	18.1842	31.9092	7.791	14.5128	7.903	1467227400
534	2016-06-30	3	20	18.1934	31.9145	7.781	14.4921	7.895	1467228000
535	2016-06-30	3	30	18.2383	31.9152	7.806	14.4567	7.89	1467228600
536	2016-06-30	3	40	18.2764	31.912	7.827	14.2344	7.889	1467229200
537	2016-06-30	3	50	18.3199	31.9112	7.854	14.7961	7.899	1467229800
538	2016-06-30	4	0	18.2852	31.9126	7.855	14.4469	7.921	1467230400
539	2016-06-30	4	10	18.3551	31.9108	7.856	14.5128	7.921	1467231000
540	2016-06-30	4	20	18.4082	31.9105	7.877	14.5079	7.862	1467231600
541	2016-06-30	4	30	18.4178	31.9092	7.929	14.4347	7.85	1467232200
542	2016-06-30	4	40	18.3882	31.9105	7.986	14.536	7.833	1467232800
543	2016-06-30	4	50	18.3639	31.9113	8.068	14.6239	7.845	1467233400
544	2016-06-30	5	0	18.3427	31.9113	8.134	14.7009	7.854	1467234000
545	2016-06-30	5	10	18.3096	31.9105	8.207	14.7827	7.91	1467234600
546	2016-06-30	5	20	18.2472	31.916	8.262	14.79	7.914	1467235200
547	2016-06-30	5	30	18.2213	31.9166	8.322	14.7875	7.944	1467235800
548	2016-06-30	5	40	18.2346	31.9154	8.345	14.7839	7.946	1467236400
549	2016-06-30	5	50	18.287	31.9147	8.401	14.757	7.937	1467237000
550	2016-06-30	6	0	18.303	31.9142	8.446	14.7827	7.938	1467237600
551	2016-06-30	6	10	18.3318	31.9141	8.497	14.8315	7.936	1467238200
552	2016-06-30	6	20	18.3369	31.9143	8.497	14.8498	7.931	1467238800
553	2016-06-30	6	30	18.3463	31.9077	8.536	14.8437	7.942	1467239400
554	2016-06-30	6	40	18.4146	31.9075	8.581	14.9145	7.943	1467240000
555	2016-06-30	6	50	18.4961	31.9098	8.64	14.9853	7.933	1467240600
556	2016-06-30	7	0	18.5023	31.9109	8.643	15.0513	7.935	1467241200
557	2016-06-30	7	10	18.4588	31.9119	8.697	15.1148	7.935	1467241800
558	2016-06-30	7	20	18.4746	31.9109	8.712	15.0928	7.931	1467242400
559	2016-06-30	7	30	18.4587	31.9121	8.734	15.1575	7.919	1467243000
560	2016-06-30	7	40	18.5054	31.9109	8.769	15.2772	7.913	1467243600
561	2016-06-30	7	50	18.4917	31.9121	8.769	15.4151	7.911	1467244200
562	2016-06-30	8	0	18.4837	31.911	8.758	15.4896	7.913	1467244800
563	2016-06-30	8	10	18.4389	31.9115	8.761	15.4933	7.912	1467245400
564	2016-06-30	8	20	18.4205	31.9121	8.763	15.5861	7.902	1467246000
565	2016-06-30	8	30	18.4097	31.913	8.783	15.6117	7.901	1467246600
566	2016-06-30	8	40	18.4062	31.9126	8.741	15.7375	7.875	1467247200
567	2016-06-30	8	50	18.4267	31.9127	8.758	15.8767	7.891	1467247800
568	2016-06-30	9	0	18.4679	31.9114	8.731	16.0623	7.869	1467248400
569	2016-06-30	9	10	18.4886	31.9112	8.725	16.0379	7.876	1467249000
570	2016-06-30	9	20	18.5068	31.9103	8.753	16.0708	7.8	1467249600
571	2016-06-30	9	30	18.7696	31.9056	8.729	16.5726	7.909	1467250200
572	2016-06-30	9	40	19.0225	31.901	8.726	16.6996	7.938	1467250800
573	2016-06-30	9	50	19.3123	31.8952	8.748	16.9902	7.993	1467251400
574	2016-06-30	10	0	19.4706	31.8931	8.752	16.9768	7.945	1467252000
575	2016-06-30	10	10	19.6863	31.8896	8.754	17.0745	7.896	1467252600
576	2016-06-30	10	20	19.6157	31.8903	8.754	17.199	7.797	1467253200
577	2016-06-30	10	30	19.634	31.8909	8.719	17.0415	7.754	1467253800
578	2016-06-30	10	40	19.6212	31.891	8.702	17.1893	7.731	1467254400
579	2016-06-30	10	50	19.5688	31.8899	8.645	17.0525	7.837	1467255000
580	2016-06-30	11	0	19.4994	31.8934	8.613	17.1429	7.773	1467255600
581	2016-06-30	11	10	19.5758	31.8936	8.571	17.1795	7.726	1467256200
582	2016-06-30	11	20	19.4543	31.8941	8.545	17.2503	7.651	1467256800
583	2016-06-30	11	30	19.3242	31.8993	8.505	17.2454	7.821	1467257400
584	2016-06-30	11	40	19.2668	31.8997	8.432	17.1673	7.859	1467258000
585	2016-06-30	11	50	19.2286	31.9012	8.35	17.105	7.85	1467258600
586	2016-06-30	12	0	19.1516	31.9019	8.324	17.1099	7.848	1467259200
587	2016-06-30	12	10	19.1489	31.9024	8.276	17.2295	7.844	1467259800
588	2016-06-30	12	20	19.1648	31.9026	8.216	17.3932	7.862	1467260400
589	2016-06-30	12	30	19.1165	31.9028	8.154	17.2979	7.779	1467261000
590	2016-06-30	12	40	19.1273	31.9027	8.071	17.348	7.757	1467261600
591	2016-06-30	12	50	19.1047	31.9033	7.997	17.2259	7.737	1467262200
592	2016-06-30	13	0	18.4381	31.9169	7.933	17.3382	7.816	1467262800
593	2016-06-30	13	10	18.0187	31.9219	7.914	17.1978	7.948	1467263400
594	2016-06-30	13	20	17.8701	31.9244	7.825	17.2271	7.969	1467264000
595	2016-06-30	13	30	17.8856	31.926	7.805	17.2991	7.963	1467264600
596	2016-06-30	13	40	17.8886	31.9249	7.794	17.2589	7.963	1467265200
597	2016-06-30	13	50	17.9939	31.9224	7.737	17.4225	7.955	1467265800
598	2016-06-30	14	0	18.0658	31.9219	7.681	17.6068	7.955	1467266400
599	2016-06-30	14	10	18.0682	31.9235	7.618	17.7253	7.893	1467267000
600	2016-06-30	14	20	18.1641	31.9204	7.614	17.7167	7.851	1467267600
601	2016-06-30	15	40	18.4159	31.913	7.504	18.1013	7.848	1467272400
602	2016-06-30	15	50	18.5341	31.912	7.496	18.4957	7.794	1467273000
603	2016-06-30	16	0	18.5766	31.9114	7.447	0.664469	7.787	1467273600
604	2016-06-30	16	10	18.5648	31.9084	7.428	0.703419	7.769	1467274200
605	2016-06-30	16	20	18.5306	31.9078	7.447	0.715385	7.697	1467274800
606	2016-06-30	16	30	18.5291	31.9076	7.449	0.743956	7.683	1467275400
607	2016-06-30	16	40	18.5541	31.9083	7.442	0.760928	7.669	1467276000
608	2016-06-30	16	50	18.554	31.9065	7.504	0.799512	7.683	1467276600
609	2016-06-30	17	0	18.4709	31.9079	7.518	0.756654	7.624	1467277200
610	2016-06-30	17	10	18.435	31.9077	7.597	0.746276	7.57	1467277800
611	2016-06-30	17	20	18.4214	31.9083	7.681	0.739683	7.586	1467278400
612	2016-06-30	17	30	18.416	31.9081	7.757	0.773382	7.586	1467279000
613	2016-06-30	17	40	18.3804	31.9098	7.775	0.767643	7.638	1467279600
614	2016-06-30	17	50	18.3593	31.9117	7.848	0.737729	7.703	1467280200
615	2016-06-30	18	0	18.3803	31.912	7.886	0.742247	7.721	1467280800
616	2016-06-30	18	10	18.3867	31.9127	7.95	0.742613	7.755	1467281400
617	2016-06-30	18	20	18.386	31.9127	8.005	0.730647	7.752	1467282000
618	2016-06-30	18	30	18.4234	31.9107	8.011	0.738095	7.748	1467282600
619	2016-06-30	18	40	18.4706	31.9105	8.08	0.764347	7.745	1467283200
620	2016-06-30	18	50	18.4944	31.9107	8.139	0.791453	7.754	1467283800
621	2016-06-30	19	0	18.5262	31.9105	8.139	0.789377	7.754	1467284400
622	2016-06-30	19	10	18.5186	31.9114	8.199	0.805861	7.763	1467285000
623	2016-06-30	19	20	18.5356	31.9111	8.208	0.815507	7.756	1467285600
624	2016-06-30	19	30	18.5398	31.9108	8.182	0.820879	7.75	1467286200
625	2016-06-30	19	40	18.5319	31.9105	8.234	0.815263	7.774	1467286800
626	2016-06-30	19	50	18.5758	31.9106	8.248	0.831258	7.792	1467287400
627	2016-06-30	20	0	18.572	31.9106	8.285	0.842002	7.788	1467288000
628	2016-06-30	20	10	18.5553	31.9108	8.324	0.856166	7.775	1467288600
629	2016-06-30	20	20	18.5504	31.9109	8.355	0.852747	7.767	1467289200
630	2016-06-30	20	30	18.5495	31.9109	8.392	0.848352	7.707	1467289800
631	2016-06-30	20	40	18.5747	31.9082	8.414	0.857753	7.744	1467290400
632	2016-06-30	20	50	18.5511	31.9093	8.4	0.877778	7.696	1467291000
633	2016-06-30	21	0	18.6418	31.9071	8.434	0.8884	7.688	1467291600
634	2016-06-30	21	10	18.722	31.9055	8.424	0.883761	7.69	1467292200
635	2016-06-30	21	20	19.0579	31.898	8.455	0.925763	7.704	1467292800
636	2016-06-30	21	30	19.5186	31.8893	8.45	0.901099	7.742	1467293400
637	2016-06-30	21	40	19.7829	31.8719	8.485	0.927595	7.655	1467294000
638	2016-06-30	21	50	19.9352	31.8695	8.455	0.944689	7.717	1467294600
639	2016-06-30	22	0	19.9534	31.8665	8.47	0.928694	7.645	1467295200
640	2016-06-30	22	10	19.8861	31.8711	8.457	0.911477	7.586	1467295800
641	2016-06-30	22	20	19.8879	31.86	8.469	0.995849	7.755	1467296400
642	2016-06-30	22	30	19.8553	31.8553	8.465	0.984249	7.733	1467297000
643	2016-06-30	22	40	19.9825	31.8628	8.458	0.998535	7.738	1467297600
644	2016-06-30	22	50	19.903	31.8755	8.476	0.991819	7.785	1467298200
645	2016-06-30	23	0	19.9208	31.8722	8.459	0.937851	7.716	1467298800
646	2016-06-30	23	10	19.6704	31.8806	8.493	0.935531	7.745	1467299400
647	2016-06-30	23	20	19.542	31.8854	8.509	0.953968	7.772	1467300000
648	2016-06-30	23	30	19.3956	31.8934	8.504	0.961172	7.788	1467300600
649	2016-06-30	23	40	19.2002	31.8953	8.505	0.968864	7.839	1467301200
650	2016-06-30	23	50	19.1735	31.8978	8.372	0.961416	7.822	1467301800
651	2016-07-01	0	0	19.1186	31.8986	8.419	0.959951	7.856	1467302400
652	2016-07-01	0	10	19.1165	31.8985	8.365	0.94188	7.841	1467303000
653	2016-07-01	0	20	19.106	31.8985	8.306	0.947253	7.83	1467303600
654	2016-07-01	0	30	19.1037	31.8978	8.265	0.952869	7.811	1467304200
655	2016-07-01	0	40	19.1001	31.897	8.273	0.972283	7.83	1467304800
656	2016-07-01	0	50	18.7055	31.9084	8.25	0.970818	7.885	1467305400
657	2016-07-01	1	0	18.5296	31.9079	8.182	0.946398	7.912	1467306000
658	2016-07-01	1	10	18.5013	31.91	8.122	0.957387	7.895	1467306600
659	2016-07-01	1	20	18.4716	31.9095	8.091	0.948718	7.884	1467307200
660	2016-07-01	1	30	18.4484	31.9104	7.996	0.954701	7.889	1467307800
661	2016-07-01	1	40	18.504	31.9068	8.029	0.974725	7.871	1467308400
662	2016-07-01	1	50	18.5182	31.9071	7.964	0.981685	7.862	1467309000
663	2016-07-01	2	0	18.5119	31.908	7.921	0.989255	7.871	1467309600
664	2016-07-01	2	10	18.5028	31.9093	7.9	1.00769	7.875	1467310200
665	2016-07-01	2	20	18.4802	31.9105	7.856	1.01832	7.897	1467310800
666	2016-07-01	2	30	18.439	31.9113	7.827	1.01844	7.896	1467311400
667	2016-07-01	2	40	18.4474	31.911	7.894	1.0265	7.903	1467312000
668	2016-07-01	2	50	18.4406	31.9105	7.885	1.03858	7.898	1467312600
669	2016-07-01	3	0	18.4649	31.9089	7.872	1.04371	7.884	1467313200
670	2016-07-01	3	10	18.463	31.9079	7.81	1.05116	7.886	1467313800
671	2016-07-01	3	20	18.4553	31.9069	7.893	1.05849	7.879	1467314400
672	2016-07-01	3	30	18.4559	31.9072	7.884	1.06117	7.83	1467315000
673	2016-07-01	3	40	18.4776	31.907	7.852	1.06825	7.79	1467315600
674	2016-07-01	3	50	18.554	31.8996	7.838	1.07265	7.79	1467316200
675	2016-07-01	4	0	18.5917	31.9027	7.819	1.07509	7.738	1467316800
676	2016-07-01	4	10	18.5912	31.9015	7.836	1.08742	7.739	1467317400
677	2016-07-01	4	20	18.6129	31.9055	7.791	1.10134	7.719	1467318000
678	2016-07-01	4	30	18.7277	31.892	7.849	1.10745	7.702	1467318600
679	2016-07-01	4	40	18.6028	31.8992	7.895	1.10134	7.657	1467319200
680	2016-07-01	4	50	18.5334	31.9028	7.906	1.11038	7.744	1467319800
681	2016-07-01	5	0	18.5236	31.9014	7.924	1.13077	7.817	1467320400
682	2016-07-01	5	10	18.5118	31.9045	7.948	1.13419	7.8	1467321000
683	2016-07-01	5	20	18.4953	31.9025	7.99	1.12564	7.808	1467321600
684	2016-07-01	5	30	18.4663	31.9026	8.065	1.13993	7.823	1467322200
685	2016-07-01	5	40	18.4609	31.9028	8.116	1.13932	7.827	1467322800
686	2016-07-01	5	50	18.4749	31.9047	8.183	1.14359	7.835	1467323400
687	2016-07-01	6	0	18.4926	31.9029	8.177	1.14298	7.831	1467324000
688	2016-07-01	6	10	18.4519	31.9062	8.236	1.15043	7.844	1467324600
689	2016-07-01	6	20	18.4367	31.9006	8.244	1.16679	7.85	1467325200
690	2016-07-01	6	30	18.4467	31.9001	8.345	1.17387	7.86	1467325800
691	2016-07-01	6	40	18.4406	31.8994	8.321	1.18413	7.865	1467326400
692	2016-07-01	6	50	18.4427	31.8993	8.358	1.19182	7.867	1467327000
693	2016-07-01	7	0	18.4324	31.8999	8.425	1.20098	7.857	1467327600
694	2016-07-01	7	10	18.4155	31.9006	8.464	1.20806	7.86	1467328200
695	2016-07-01	7	20	18.443	31.8985	8.44	1.21673	7.86	1467328800
696	2016-07-01	7	30	18.4828	31.8996	8.51	1.22051	7.855	1467329400
697	2016-07-01	7	40	18.5228	31.8995	8.575	1.22479	7.844	1467330000
698	2016-07-01	7	50	18.5502	31.896	8.582	2.42589	7.836	1467330600
699	2016-07-01	8	0	18.5198	31.9015	8.669	9.5674	7.822	1467331200
700	2016-07-01	8	10	18.5136	31.9	8.682	23.8803	7.83	1467331800
701	2016-07-01	8	20	18.5335	31.8995	8.744	25.1368	7.827	1467332400
702	2016-07-01	8	30	18.5149	31.9007	8.731	25.2198	7.847	1467333000
703	2016-07-01	8	40	18.538	31.9013	8.787	25.3773	7.843	1467333600
704	2016-07-01	8	50	18.5761	31.9002	8.81	25.4921	7.847	1467334200
705	2016-07-01	9	0	18.6582	31.8981	8.751	25.8669	7.85	1467334800
706	2016-07-01	9	10	18.644	31.8993	8.787	25.8437	7.841	1467335400
707	2016-07-01	9	20	18.6263	31.899	8.761	26.7546	7.843	1467336000
708	2016-07-01	9	30	18.6492	31.9003	8.763	26.6007	7.826	1467336600
709	2016-07-01	9	40	18.6688	31.8975	8.788	26.3871	7.825	1467337200
710	2016-07-01	9	50	18.6916	31.896	8.76	26.2002	7.766	1467337800
711	2016-07-01	10	0	18.7246	31.897	8.723	26.1429	7.748	1467338400
712	2016-07-01	10	10	18.7664	31.9014	8.74	26.2808	7.743	1467339000
713	2016-07-01	10	20	18.815	31.8968	8.754	26.2442	7.764	1467339600
714	2016-07-01	10	30	18.9567	31.8982	8.727	26.5165	7.727	1467340200
715	2016-07-01	10	40	19.0571	31.8905	8.785	26.4701	7.709	1467340800
716	2016-07-01	10	50	19.0629	31.8882	8.74	27.0427	7.755	1467341400
717	2016-07-01	11	0	19.2319	31.8842	8.779	26.9695	7.777	1467342000
718	2016-07-01	11	10	19.4805	31.8766	8.746	27.3822	7.768	1467342600
719	2016-07-01	11	20	19.6803	31.8691	8.75	27.956	7.78	1467343200
720	2016-07-01	11	30	19.8715	31.8622	8.744	27.9023	7.663	1467343800
721	2016-07-01	11	40	19.9037	31.863	8.689	28.0098	7.517	1467344400
722	2016-07-01	11	50	19.8479	31.8638	8.526	27.9438	7.489	1467345000
723	2016-07-01	12	0	19.7824	31.8618	8.627	28.0684	7.617	1467345600
724	2016-07-01	12	10	19.7198	31.8688	8.55	28.3895	7.718	1467346200
725	2016-07-01	12	20	19.6449	31.8718	8.463	28.2161	7.722	1467346800
726	2016-07-01	12	30	19.5507	31.8741	8.408	28.3016	7.669	1467347400
727	2016-07-01	12	40	19.4228	31.8778	8.383	28.2247	7.728	1467348000
728	2016-07-01	12	50	19.375	31.8832	8.359	28.0879	7.731	1467348600
729	2016-07-01	13	0	19.3872	31.884	8.289	28.199	7.723	1467349200
730	2016-07-01	13	10	19.3972	31.8833	8.22	28.3004	7.709	1467349800
731	2016-07-01	13	20	19.4026	31.883	8.211	28.5092	7.688	1467350400
732	2016-07-01	13	30	19.4205	31.8829	8.129	28.5641	7.677	1467351000
733	2016-07-01	13	40	19.4253	31.8822	8.022	28.6862	7.652	1467351600
734	2016-07-01	13	50	19.4429	31.8808	7.929	28.884	7.647	1467352200
735	2016-07-01	14	0	19.481	31.8801	7.88	29.1319	7.621	1467352800
736	2016-07-01	14	10	19.4696	31.8782	7.893	29.293	7.6	1467353400
737	2016-07-01	14	20	18.8776	31.8882	7.835	29.21	7.604	1467354000
738	2016-07-01	14	30	18.3277	31.9054	7.77	28.5519	7.757	1467354600
739	2016-07-01	14	40	18.1679	31.9093	7.651	28.8217	7.834	1467355200
740	2016-07-01	14	50	18.3013	31.9076	7.603	28.0794	7.812	1467355800
741	2016-07-01	15	0	18.3311	31.9068	7.536	28.2967	7.77	1467356400
742	2016-07-01	15	10	18.3949	31.9082	7.524	28.464	7.74	1467357000
743	2016-07-01	15	20	18.4301	31.9053	7.479	28.4188	7.69	1467357600
744	2016-07-01	15	30	18.4136	31.9057	7.38	28.4872	7.679	1467358200
745	2016-07-01	15	40	18.292	31.9092	7.391	28.4164	7.719	1467358800
746	2016-07-01	15	50	18.2669	31.9096	7.393	28.591	7.785	1467359400
747	2016-07-01	16	0	18.2253	31.9112	7.315	28.6899	7.758	1467360000
748	2016-07-01	16	10	18.2315	31.9116	7.297	28.7839	7.694	1467360600
749	2016-07-01	16	20	18.235	31.9114	7.302	28.7949	7.72	1467361200
750	2016-07-01	16	30	18.3238	31.9097	7.316	29.0745	7.712	1467361800
751	2016-07-01	16	40	18.3431	31.9103	7.248	29.0293	7.659	1467362400
752	2016-07-01	16	50	18.4319	31.9057	7.294	29.0842	7.625	1467363000
753	2016-07-01	17	0	18.6044	31.9023	7.338	29.3358	7.58	1467363600
754	2016-07-01	17	10	18.7641	31.9	7.317	29.7057	7.556	1467364200
755	2016-07-01	17	20	18.7507	31.8998	7.328	29.4371	7.529	1467364800
756	2016-07-01	17	30	18.7671	31.8992	7.405	29.1172	7.471	1467365400
757	2016-07-01	17	40	18.736	31.8999	7.377	27.8669	7.469	1467366000
758	2016-07-01	17	50	18.6619	31.902	7.424	28.0928	7.463	1467366600
759	2016-07-01	18	0	18.6528	31.9027	7.434	28.359	7.506	1467367200
760	2016-07-01	18	10	18.6855	31.9019	7.496	28.6691	7.547	1467367800
761	2016-07-01	18	20	18.7212	31.9006	7.548	28.9463	7.589	1467368400
762	2016-07-01	18	30	18.6775	31.9022	7.584	29.1856	7.612	1467369000
763	2016-07-01	18	40	18.5853	31.9047	7.619	28.8913	7.637	1467369600
764	2016-07-01	18	50	18.547	31.9057	7.681	28.6374	7.667	1467370200
765	2016-07-01	19	0	18.4857	31.9067	7.749	28.6777	7.711	1467370800
766	2016-07-01	19	10	18.5485	31.9053	7.786	28.7692	7.711	1467371400
767	2016-07-01	19	20	18.5644	31.9052	7.883	28.9915	7.706	1467372000
768	2016-07-01	19	30	18.5806	31.9062	7.958	29.1783	7.704	1467372600
769	2016-07-01	19	40	18.6048	31.9041	7.979	29.2821	7.712	1467373200
770	2016-07-01	19	50	18.6341	31.9021	8.036	29.58	7.716	1467373800
771	2016-07-01	20	0	18.6468	31.9035	8.078	29.707	7.699	1467374400
772	2016-07-01	20	10	18.6973	31.905	8.164	29.9756	7.679	1467375000
773	2016-07-01	20	20	18.6968	31.9033	8.192	30.1416	7.678	1467375600
774	2016-07-01	20	30	18.7444	31.9026	8.217	30.177	7.667	1467376200
775	2016-07-01	20	40	18.7785	31.9009	8.26	30.1514	7.679	1467376800
776	2016-07-01	20	50	18.7336	31.9027	8.292	30.2503	7.686	1467377400
777	2016-07-01	21	0	18.7458	31.9022	8.309	30.0513	7.686	1467378000
778	2016-07-01	21	10	18.7679	31.9024	8.381	30.2515	7.677	1467378600
779	2016-07-01	21	20	18.7988	31.9006	8.396	30.3077	7.679	1467379200
780	2016-07-01	21	30	18.8087	31.9011	8.439	30.5507	7.664	1467379800
781	2016-07-01	21	40	18.8085	31.9008	8.445	29.9219	7.64	1467380400
782	2016-07-01	21	50	18.7958	31.9015	8.475	29.7595	7.581	1467381000
783	2016-07-01	22	0	18.791	31.9019	8.52	29.8474	7.546	1467381600
784	2016-07-01	22	10	18.8339	31.9019	8.526	30.1306	7.563	1467382200
785	2016-07-01	22	20	18.9238	31.8971	8.558	30.359	7.602	1467382800
786	2016-07-01	22	30	18.9379	31.8979	8.584	30.6435	7.535	1467383400
787	2016-07-01	22	40	18.9072	31.8972	8.622	30.1526	7.473	1467384000
788	2016-07-01	22	50	18.9587	31.8948	8.646	30.3993	7.564	1467384600
789	2016-07-01	23	0	19.0956	31.8933	8.659	30.5617	7.576	1467385200
790	2016-07-01	23	10	19.1515	31.8918	8.678	26.6536	7.667	1467385800
791	2016-07-01	23	20	19.4493	31.8807	8.658	4.09353	7.711	1467386400
792	2016-07-01	23	30	20.0121	31.8568	8.69	1.90806	7.675	1467387000
793	2016-07-01	23	40	20.1039	31.8547	8.691	1.99353	7.667	1467387600
794	2016-07-02	0	0	19.7958	31.8672	8.712	1.92234	7.456	1467388800
795	2016-07-02	0	10	19.6657	31.871	8.721	1.91709	7.492	1467389400
796	2016-07-02	0	20	19.5293	31.8769	8.67	1.9232	7.542	1467390000
797	2016-07-02	0	30	19.5111	31.8746	8.716	1.94274	7.653	1467390600
798	2016-07-02	0	40	19.3595	31.8826	8.696	1.92125	7.789	1467391200
799	2016-07-02	0	50	19.3496	31.8824	8.653	1.92479	7.766	1467391800
800	2016-07-02	1	0	19.3366	31.8835	8.615	1.90733	7.735	1467392400
801	2016-07-02	1	10	19.3123	31.8822	8.599	1.90928	7.72	1467393000
802	2016-07-02	1	20	19.2992	31.8835	8.553	1.91197	7.723	1467393600
803	2016-07-02	1	30	19.2928	31.8832	8.517	1.9315	7.727	1467394200
804	2016-07-02	1	40	19.2946	31.8832	8.474	1.93651	7.715	1467394800
805	2016-07-02	1	50	19.292	31.8832	8.405	1.93419	7.698	1467395400
806	2016-07-02	2	0	19.2986	31.8829	8.358	1.92686	7.66	1467396000
807	2016-07-02	2	10	19.2226	31.8792	8.312	1.93284	7.675	1467396600
808	2016-07-02	2	20	18.6452	31.9005	8.265	4.08303	7.702	1467397200
809	2016-07-02	2	30	18.6227	31.9004	8.215	4.08608	7.688	1467397800
810	2016-07-02	2	40	18.6115	31.9007	8.162	1.89792	7.682	1467398400
811	2016-07-02	2	50	18.6109	31.9009	8.102	1.90989	7.677	1467399000
812	2016-07-02	3	0	18.5873	31.901	8.093	1.92015	7.708	1467399600
813	2016-07-02	3	10	18.5657	31.9006	8.043	1.92723	7.734	1467400200
814	2016-07-02	3	20	18.5299	31.9014	8.031	1.9177	7.757	1467400800
815	2016-07-02	3	30	18.5161	31.9017	7.969	1.93346	7.765	1467401400
816	2016-07-02	3	40	18.5101	31.9018	7.903	1.95006	7.768	1467402000
817	2016-07-02	3	50	18.498	31.9024	7.924	1.96044	7.767	1467402600
818	2016-07-02	4	0	18.4921	31.9025	7.914	1.95324	7.736	1467403200
819	2016-07-02	4	10	18.4839	31.902	7.887	1.95409	7.755	1467403800
820	2016-07-02	4	20	18.4757	31.9017	7.893	1.97582	7.758	1467404400
821	2016-07-02	4	30	18.4611	31.9019	7.854	1.98291	7.757	1467405000
822	2016-07-02	4	40	18.4265	31.9024	7.875	1.99194	7.738	1467405600
823	2016-07-02	4	50	18.4059	31.9035	7.862	1.96984	7.698	1467406200
824	2016-07-02	5	0	18.4092	31.9036	7.884	1.98486	7.681	1467406800
825	2016-07-02	5	10	18.4229	31.9022	7.891	1.99133	7.677	1467407400
826	2016-07-02	5	20	18.4613	31.9011	7.844	1.98816	7.641	1467408000
827	2016-07-02	5	30	18.5466	31.8983	7.878	1.97326	7.632	1467408600
828	2016-07-02	5	40	18.6362	31.8988	7.891	1.99231	7.617	1467409200
829	2016-07-02	5	50	18.8354	31.8949	7.955	2.01978	7.572	1467409800
830	2016-07-02	6	0	18.9209	31.8936	7.956	2.05592	7.504	1467410400
831	2016-07-02	6	10	18.9086	31.8962	7.972	2.06899	7.514	1467411000
832	2016-07-02	6	20	18.9001	31.8947	7.991	2.07399	7.528	1467411600
833	2016-07-02	6	30	18.8394	31.8943	8.104	2.05739	7.528	1467412200
834	2016-07-02	6	40	18.6924	31.8994	8.136	2.06569	7.558	1467412800
835	2016-07-02	6	50	18.665	31.8997	8.155	2.08205	7.569	1467413400
836	2016-07-02	7	0	18.6618	31.8989	8.177	2.09304	7.551	1467414000
837	2016-07-02	7	10	18.6362	31.9002	8.23	2.1	7.556	1467414600
838	2016-07-02	7	20	18.6425	31.8999	8.286	2.11709	7.54	1467415200
839	2016-07-02	7	30	18.6185	31.9003	8.276	2.12625	7.555	1467415800
840	2016-07-02	7	40	18.5871	31.9006	8.376	2.12833	7.604	1467416400
841	2016-07-02	7	50	18.5526	31.8997	8.397	2.14127	7.681	1467417000
842	2016-07-02	8	0	18.5742	31.8995	8.469	2.15348	7.716	1467417600
843	2016-07-02	8	10	18.603	31.8988	8.431	2.16398	7.725	1467418200
844	2016-07-02	8	20	18.6663	31.8979	8.49	2.18254	7.712	1467418800
845	2016-07-02	8	30	18.6428	31.8979	8.568	2.19475	7.731	1467419400
846	2016-07-02	8	40	18.6324	31.8986	8.61	2.19866	7.733	1467420000
847	2016-07-02	8	50	18.639	31.8975	8.667	2.20476	7.711	1467420600
848	2016-07-02	9	0	18.5912	31.9	8.627	2.21221	7.732	1467421200
849	2016-07-02	9	10	18.5769	31.8993	8.638	2.22564	7.735	1467421800
850	2016-07-02	9	20	18.5321	31.9006	8.654	2.23785	7.739	1467422400
851	2016-07-02	9	30	18.5089	31.9007	8.685	2.25836	7.736	1467423000
852	2016-07-02	9	40	18.4863	31.9014	8.735	2.26813	7.744	1467423600
853	2016-07-02	9	50	18.4843	31.9018	8.759	2.32857	7.749	1467424200
854	2016-07-02	10	0	18.4871	31.9014	8.746	2.32772	7.744	1467424800
855	2016-07-02	10	10	18.51	31.9014	8.714	2.33834	7.733	1467425400
856	2016-07-02	10	20	18.5378	31.9006	8.7	2.33773	7.703	1467426000
857	2016-07-02	10	30	18.5555	31.9005	8.71	2.36337	7.717	1467426600
858	2016-07-02	10	40	18.5646	31.9003	8.722	2.37998	7.723	1467427200
859	2016-07-02	10	50	18.5715	31.8986	8.738	2.41209	7.702	1467427800
860	2016-07-02	11	0	18.6061	31.8994	8.709	2.43468	7.698	1467428400
861	2016-07-02	11	10	18.6476	31.8992	8.729	2.46789	7.736	1467429000
862	2016-07-02	11	20	18.6443	31.9001	8.674	2.47228	7.708	1467429600
863	2016-07-02	11	30	18.6844	31.8997	8.694	2.47033	7.665	1467430200
864	2016-07-02	11	40	18.8689	31.8939	8.7	33.2177	7.677	1467430800
865	2016-07-02	11	50	18.9206	31.8946	8.674	38.1392	7.741	1467431400
866	2016-07-02	12	0	19.1178	31.8938	8.69	38.8144	7.738	1467432000
867	2016-07-02	12	10	19.3564	31.8803	8.665	38.7741	7.791	1467432600
868	2016-07-02	12	20	19.4616	31.8789	8.661	38.7949	7.806	1467433200
869	2016-07-02	12	30	19.5306	31.8764	8.608	38.9426	7.755	1467433800
870	2016-07-02	12	40	19.4325	31.881	8.57	39.0598	7.754	1467434400
871	2016-07-02	12	50	19.3239	31.8865	8.502	38.9927	7.802	1467435000
872	2016-07-02	13	0	19.5199	31.8882	8.51	39.3687	7.728	1467435600
873	2016-07-02	13	10	20.0781	31.8636	8.475	39.7753	7.607	1467436200
874	2016-07-02	13	20	19.8121	31.8577	8.459	39.5629	7.696	1467436800
875	2016-07-02	13	30	19.6082	31.8767	8.446	39.6606	7.712	1467437400
876	2016-07-02	13	40	19.68	31.8715	8.34	39.525	7.692	1467438000
877	2016-07-02	13	50	19.5354	31.8824	8.257	39.5116	7.602	1467438600
878	2016-07-02	14	0	19.3954	31.883	8.177	39.5556	7.686	1467439200
879	2016-07-02	14	10	19.403	31.8809	8.151	39.2125	7.632	1467439800
880	2016-07-02	14	20	19.428	31.8802	8.056	39.4139	7.601	1467440400
881	2016-07-02	14	30	19.4398	31.8818	7.942	39.5665	7.651	1467441000
882	2016-07-02	14	40	19.463	31.8781	7.897	39.6801	7.604	1467441600
883	2016-07-02	14	50	19.3911	31.8795	7.831	39.8901	7.611	1467442200
884	2016-07-02	15	0	19.3837	31.8817	7.816	40.0415	7.587	1467442800
885	2016-07-02	15	10	18.9348	31.8932	7.724	41.094	7.664	1467443400
886	2016-07-02	15	20	18.857	31.8947	7.675	39.42	7.618	1467444000
887	2016-07-02	15	30	18.8761	31.895	7.655	39.033	7.571	1467444600
888	2016-07-02	15	40	18.7836	31.896	7.534	39.5263	7.608	1467445200
889	2016-07-02	15	50	18.6742	31.8981	7.477	39.6801	7.64	1467445800
890	2016-07-02	16	0	18.6276	31.8992	7.424	39.8181	7.694	1467446400
891	2016-07-02	16	10	18.6203	31.8994	7.367	38.9304	7.708	1467447000
892	2016-07-02	16	20	18.6232	31.9003	7.351	39.0806	7.664	1467447600
893	2016-07-02	16	30	18.6353	31.8993	7.252	39.1917	7.675	1467448200
894	2016-07-02	16	40	18.6492	31.8986	7.272	39.5983	7.65	1467448800
895	2016-07-02	16	50	18.6378	31.8992	7.237	39.0012	7.678	1467449400
896	2016-07-02	17	0	18.6277	31.8976	7.228	39.2063	7.63	1467450000
897	2016-07-02	17	10	18.6149	31.8995	7.199	39.1795	7.635	1467450600
898	2016-07-02	17	20	18.6169	31.9004	7.185	39.0891	7.631	1467451200
899	2016-07-02	17	30	18.6232	31.8997	7.199	39.3455	7.652	1467451800
900	2016-07-02	17	40	18.6955	31.8984	7.176	39.2283	7.617	1467452400
901	2016-07-02	17	50	18.6774	31.8986	7.193	39.6801	7.597	1467453000
902	2016-07-02	18	0	18.7875	31.895	7.219	39.6532	7.554	1467453600
903	2016-07-02	18	10	18.8259	31.8946	7.139	39.7021	7.534	1467454200
904	2016-07-02	18	20	18.9367	31.8937	7.165	40.3455	7.493	1467454800
905	2016-07-02	18	30	18.9598	31.8925	7.232	40.6935	7.483	1467455400
906	2016-07-02	18	40	18.9945	31.8914	7.265	40.663	7.488	1467456000
907	2016-07-02	18	50	18.9619	31.8916	7.228	41.0452	7.444	1467456600
908	2016-07-02	19	0	18.9304	31.8927	7.334	41.0708	7.431	1467457200
909	2016-07-02	19	10	18.945	31.8924	7.319	41.1709	7.436	1467457800
910	2016-07-02	19	20	18.9868	31.8899	7.38	41.033	7.458	1467458400
911	2016-07-02	19	30	18.9657	31.8923	7.434	40.9963	7.49	1467459000
912	2016-07-02	19	40	18.9846	31.8922	7.453	41.2259	7.539	1467459600
913	2016-07-02	19	50	19.0078	31.8922	7.577	41.1624	7.524	1467460200
914	2016-07-02	20	0	18.9704	31.8953	7.623	41.4176	7.565	1467460800
915	2016-07-02	20	10	18.9684	31.892	7.639	41.6215	7.581	1467461400
916	2016-07-02	20	20	18.936	31.8944	7.809	41.7326	7.583	1467462000
917	2016-07-02	20	30	18.9133	31.8946	7.824	41.8596	7.58	1467462600
918	2016-07-02	20	40	18.9049	31.8949	7.818	41.4628	7.591	1467463200
919	2016-07-02	20	50	18.9177	31.8936	7.915	40.4934	7.6	1467463800
920	2016-07-02	21	0	18.9096	31.8958	7.986	41.2674	7.586	1467464400
921	2016-07-02	21	10	19.0496	31.8908	8.06	41.5201	7.601	1467465000
922	2016-07-02	21	20	19.1259	31.8906	8.078	41.707	7.622	1467465600
923	2016-07-02	21	30	19.1555	31.8888	8.166	41.6789	7.664	1467466200
924	2016-07-02	21	40	19.1739	31.8914	8.198	41.9524	7.657	1467466800
925	2016-07-02	21	50	19.1888	31.8891	8.243	42.0208	7.666	1467467400
926	2016-07-02	22	0	19.2327	31.8878	8.301	42.1746	7.68	1467468000
927	2016-07-02	22	10	19.3093	31.8856	8.365	42.315	7.702	1467468600
928	2016-07-02	22	20	19.3014	31.8851	8.419	42.2063	7.7	1467469200
929	2016-07-02	22	30	19.2819	31.8861	8.41	32.5842	7.679	1467469800
930	2016-07-02	22	40	19.2092	31.8859	8.432	2.3453	7.625	1467470400
931	2016-07-02	22	50	19.2229	31.8873	8.485	2.40147	7.592	1467471000
932	2016-07-02	23	0	19.1907	31.8878	8.482	2.43236	7.604	1467471600
933	2016-07-02	23	10	19.2227	31.8871	8.519	3.33407	7.608	1467472200
934	2016-07-02	23	20	19.2757	31.8871	8.642	7.73309	7.642	1467472800
935	2016-07-02	23	30	19.3218	31.8852	8.56	15.6531	7.645	1467473400
936	2016-07-02	23	40	19.2963	31.8844	8.618	5.10611	7.634	1467474000
937	2016-07-03	0	0	19.5015	31.8772	8.679	36.9415	7.814	1467475200
938	2016-07-03	0	10	19.9773	31.8713	8.624	20.9158	7.79	1467475800
939	2016-07-03	0	20	20.3555	31.8608	8.673	2.46154	7.731	1467476400
940	2016-07-03	0	30	20.4061	31.8596	8.706	17.4031	7.743	1467477000
941	2016-07-03	0	40	20.0145	31.8677	8.705	17.3924	7.68	1467477600
942	2016-07-03	0	50	19.908	31.872	8.702	3.35421	7.644	1467478200
943	2016-07-03	1	0	19.7406	31.877	8.748	3.35397	7.638	1467478800
944	2016-07-03	1	10	19.6406	31.879	8.767	2.47192	7.693	1467479400
945	2016-07-03	1	20	19.6246	31.8792	8.735	5.10855	7.698	1467480000
946	2016-07-03	1	30	19.5205	31.8817	8.78	8.61465	7.701	1467480600
947	2016-07-03	1	40	19.461	31.883	8.773	2.47582	7.709	1467481200
948	2016-07-03	1	50	19.4181	31.8841	8.709	2.46496	7.675	1467481800
949	2016-07-03	2	0	19.4243	31.8833	8.648	2.4641	7.67	1467482400
950	2016-07-03	2	10	19.4017	31.8844	8.721	2.46349	7.656	1467483000
951	2016-07-03	2	20	19.377	31.8849	8.663	3.43211	7.608	1467483600
952	2016-07-03	2	30	19.3568	31.8856	8.523	2.46178	7.605	1467484200
953	2016-07-03	2	40	19.2443	31.8928	8.477	3.3558	7.634	1467484800
954	2016-07-03	2	50	19.163	31.8908	8.416	2.47888	7.62	1467485400
955	2016-07-03	3	0	18.9919	31.8958	8.414	2.45043	7.625	1467486000
956	2016-07-03	3	10	18.9743	31.8957	8.333	2.45153	7.623	1467486600
957	2016-07-03	3	20	18.9744	31.8941	8.288	2.40134	7.625	1467487200
958	2016-07-03	3	30	18.9875	31.8957	8.261	2.4177	7.605	1467487800
959	2016-07-03	3	40	18.9923	31.8945	8.13	2.41893	7.589	1467488400
960	2016-07-03	3	50	18.992	31.8943	8.063	2.42869	7.575	1467489000
961	2016-07-03	4	0	18.9633	31.895	8.046	2.44164	7.588	1467489600
962	2016-07-03	4	10	18.9478	31.8956	7.98	2.44689	7.609	1467490200
963	2016-07-03	4	20	18.9276	31.8955	7.995	2.45946	7.62	1467490800
964	2016-07-03	4	30	18.9134	31.8965	7.924	3.35458	7.639	1467491400
965	2016-07-03	4	40	18.907	31.8968	7.843	37.812	7.659	1467492000
966	2016-07-03	4	50	18.8561	31.8989	7.794	37.8437	7.675	1467492600
967	2016-07-03	5	0	18.7891	31.8991	7.834	37.6874	7.715	1467493200
968	2016-07-03	5	10	18.741	31.9003	7.837	25.4547	7.705	1467493800
969	2016-07-03	5	20	18.7102	31.9022	7.792	38.398	7.703	1467494400
970	2016-07-03	5	30	18.689	31.9023	7.769	38.6874	7.684	1467495000
971	2016-07-03	5	40	18.685	31.9028	7.769	38.4676	7.636	1467495600
972	2016-07-03	5	50	18.6866	31.9026	7.799	8.6232	7.603	1467496200
973	2016-07-03	6	0	18.6828	31.9032	7.766	5.11087	7.596	1467496800
974	2016-07-03	6	10	18.6908	31.9028	7.785	8.62405	7.572	1467497400
975	2016-07-03	6	20	18.744	31.9013	7.752	2.43248	7.519	1467498000
976	2016-07-03	6	30	18.8335	31.8985	7.777	20.8967	7.55	1467498600
977	2016-07-03	6	40	19.0842	31.8929	7.843	37.6654	7.496	1467499200
978	2016-07-03	6	50	19.1632	31.89	7.884	37.895	7.453	1467499800
979	2016-07-03	7	0	19.1772	31.8888	7.857	38.8291	7.426	1467500400
980	2016-07-03	7	10	19.2241	31.887	7.874	38.7363	7.424	1467501000
981	2016-07-03	7	20	19.2224	31.8869	7.907	39.6862	7.453	1467501600
982	2016-07-03	7	30	19.1781	31.8878	7.988	39.5201	7.463	1467502200
983	2016-07-03	7	40	19.127	31.8891	8.016	39.6935	7.446	1467502800
984	2016-07-03	7	50	19.0924	31.8908	8.051	39.6447	7.419	1467503400
985	2016-07-03	8	0	19.0392	31.8922	8.11	39.8339	7.46	1467504000
986	2016-07-03	8	10	19.0227	31.8918	8.182	40.0061	7.456	1467504600
987	2016-07-03	8	20	19.0031	31.8927	8.188	40.1917	7.432	1467505200
988	2016-07-03	8	30	18.9445	31.8959	8.271	40.2186	7.471	1467505800
989	2016-07-03	8	40	18.9149	31.8975	8.311	40.21	7.596	1467506400
990	2016-07-03	8	50	18.8022	31.9007	8.401	40.3797	7.63	1467507000
991	2016-07-03	9	0	18.7705	31.9009	8.431	40.5849	7.634	1467507600
992	2016-07-03	9	10	18.745	31.9017	8.49	40.5788	7.652	1467508200
993	2016-07-03	9	20	18.7499	31.9022	8.524	40.707	7.637	1467508800
994	2016-07-03	9	30	18.7608	31.9015	8.528	40.956	7.636	1467509400
995	2016-07-03	9	40	18.7483	31.902	8.614	41.0916	7.635	1467510000
996	2016-07-03	9	50	18.7401	31.9017	8.644	41.2882	7.647	1467510600
997	2016-07-03	10	0	18.7496	31.902	8.685	41.4139	7.641	1467511200
998	2016-07-03	10	10	18.755	31.902	8.752	41.5055	7.646	1467511800
999	2016-07-03	10	20	18.7576	31.9025	8.722	41.6716	7.652	1467512400
1000	2016-07-03	10	30	18.782	31.9016	8.746	41.8767	7.669	1467513000
1001	2016-07-03	10	40	18.8064	31.9	8.76	42.0855	7.661	1467513600
1002	2016-07-03	10	50	18.8143	31.901	8.767	42.3187	7.686	1467514200
1003	2016-07-03	11	0	18.8186	31.9011	8.746	42.4664	7.68	1467514800
1004	2016-07-03	11	10	18.8452	31.9	8.764	42.6581	7.679	1467515400
1005	2016-07-03	11	20	18.8836	31.8991	8.76	42.9414	7.693	1467516000
1006	2016-07-03	11	30	18.9211	31.8989	8.783	43.2821	7.712	1467516600
1007	2016-07-03	11	40	18.924	31.8987	8.718	4.15165	7.76	1467517200
1008	2016-07-03	11	50	18.8932	31.8993	8.746	14.284	7.699	1467517800
1009	2016-07-03	12	0	18.8654	31.8989	8.696	42.5678	7.614	1467518400
1010	2016-07-03	12	10	18.8655	31.8985	8.72	4.1525	7.607	1467519000
1011	2016-07-03	12	20	18.9034	31.8978	8.723	3.13822	7.572	1467519600
1012	2016-07-03	12	30	19.0015	31.8964	8.744	3.15775	7.6	1467520200
1013	2016-07-03	12	40	19.1383	31.892	8.705	3.17411	7.602	1467520800
1014	2016-07-03	12	50	19.4996	31.8827	8.724	3.25128	7.767	1467521400
1015	2016-07-03	13	0	19.6451	31.8838	8.682	3.2409	7.771	1467522000
1016	2016-07-03	13	10	19.6795	31.8794	8.716	3.26264	7.724	1467522600
1017	2016-07-03	13	20	19.9639	31.8775	8.683	3.26642	7.73	1467523200
1018	2016-07-03	13	30	20.1801	31.8655	8.656	3.27875	7.695	1467523800
1019	2016-07-03	13	40	19.9861	31.8658	8.609	3.27753	7.668	1467524400
1020	2016-07-03	13	50	19.9409	31.8758	8.572	3.284	7.696	1467525000
1021	2016-07-03	14	0	20.0176	31.8776	8.517	3.29731	7.718	1467525600
1022	2016-07-03	14	10	19.8432	31.882	8.518	3.36264	7.751	1467526200
1023	2016-07-03	14	20	19.7641	31.8838	8.491	3.3652	7.737	1467526800
1024	2016-07-03	14	30	19.7262	31.8845	8.446	3.35665	7.735	1467527400
1025	2016-07-03	14	40	19.769	31.8848	8.39	3.33614	7.731	1467528000
1026	2016-07-03	14	50	19.7162	31.8857	8.298	3.32295	7.707	1467528600
1027	2016-07-03	15	0	19.7245	31.8865	8.247	3.32015	7.616	1467529200
1028	2016-07-03	15	10	19.5195	31.8843	8.096	3.32637	7.595	1467529800
1029	2016-07-03	15	20	19.4866	31.8805	8.035	3.30879	7.581	1467530400
1030	2016-07-03	15	30	19.5074	31.8872	7.932	3.33016	7.574	1467531000
1031	2016-07-03	15	40	19.5439	31.8853	7.894	3.34042	7.585	1467531600
1032	2016-07-03	15	50	19.4393	31.888	7.786	3.37399	7.557	1467532200
1033	2016-07-03	16	0	19.4613	31.8872	7.721	3.37216	7.554	1467532800
1034	2016-07-03	16	10	18.9605	31.9007	7.629	3.39377	7.688	1467533400
1035	2016-07-03	16	20	18.9221	31.9007	7.576	3.35177	7.694	1467534000
1036	2016-07-03	16	30	18.9396	31.9013	7.508	3.38926	7.601	1467534600
1037	2016-07-03	16	40	18.9683	31.9004	7.494	3.38059	7.603	1467535200
1038	2016-07-03	16	50	18.9162	31.9019	7.398	3.38779	7.63	1467535800
1039	2016-07-03	17	0	18.8958	31.902	7.367	3.41209	7.685	1467536400
1040	2016-07-03	17	10	18.8935	31.9022	7.286	3.38449	7.704	1467537000
1041	2016-07-03	17	20	18.8865	31.902	7.239	3.41123	7.719	1467537600
1042	2016-07-03	17	30	18.8866	31.9022	7.219	3.37692	7.738	1467538200
1043	2016-07-03	17	40	18.8838	31.9022	7.193	3.40647	7.704	1467538800
1044	2016-07-03	17	50	18.8987	31.9023	7.165	3.43553	7.603	1467539400
1045	2016-07-03	18	0	18.9025	31.9023	7.144	3.45324	7.729	1467540000
1046	2016-07-03	18	10	18.8997	31.9026	7.151	3.46935	7.646	1467540600
1047	2016-07-03	18	20	18.9151	31.9028	7.108	3.47192	7.589	1467541200
1048	2016-07-03	18	30	18.9451	31.901	7.124	3.46886	7.628	1467541800
1049	2016-07-03	18	40	19.007	31.8988	7.106	3.47118	7.629	1467542400
1050	2016-07-03	18	50	19.0924	31.8961	7.076	3.51087	7.61	1467543000
1051	2016-07-03	19	0	19.1908	31.8925	7.13	3.59048	7.589	1467543600
1052	2016-07-03	19	10	19.1963	31.8918	7.117	3.61282	7.533	1467544200
1053	2016-07-03	19	20	19.2346	31.8894	7.133	4.87521	7.499	1467544800
1054	2016-07-03	19	30	19.2531	31.8881	7.195	4.88388	7.432	1467545400
1055	2016-07-03	19	40	19.249	31.8884	7.233	28.093	7.42	1467546000
1056	2016-07-03	19	50	19.1847	31.8891	7.244	51.5031	7.448	1467546600
1057	2016-07-03	20	0	19.169	31.8885	7.294	50.7766	7.405	1467547200
1058	2016-07-03	20	10	19.1313	31.8904	7.346	51.5031	7.404	1467547800
1059	2016-07-03	20	20	19.1016	31.8911	7.416	51.6276	7.357	1467548400
1060	2016-07-03	20	30	19.0849	31.892	7.449	50.6935	7.392	1467549000
1061	2016-07-03	20	40	19.0763	31.8929	7.53	51.0208	7.438	1467549600
1062	2016-07-03	20	50	19.0577	31.8931	7.56	50.6032	7.468	1467550200
1063	2016-07-03	21	0	19.0552	31.894	7.657	50.3541	7.486	1467550800
1064	2016-07-03	21	10	19.0912	31.8929	7.686	50.3785	7.509	1467551400
1065	2016-07-03	21	20	19.0899	31.893	7.772	50.4408	7.525	1467552000
1066	2016-07-03	21	30	19.1225	31.8938	7.87	50.5507	7.532	1467552600
1067	2016-07-03	21	40	19.1625	31.8935	7.938	50.4933	7.537	1467553200
1068	2016-07-03	21	50	19.2106	31.8931	8.003	50.8376	7.544	1467553800
1069	2016-07-03	22	0	19.295	31.8905	8.083	51.5165	7.558	1467554400
1070	2016-07-03	22	10	19.3495	31.8907	8.14	51.6923	7.594	1467555000
1071	2016-07-03	22	20	19.3645	31.8913	8.27	51.42	7.614	1467555600
1072	2016-07-03	22	30	19.3585	31.8915	8.287	51.2967	7.639	1467556200
1073	2016-07-03	22	40	19.3598	31.8913	8.377	51.2845	7.617	1467556800
1074	2016-07-03	22	50	19.3951	31.8904	8.434	51.6606	7.637	1467557400
1075	2016-07-03	23	0	19.4459	31.89	8.453	52.011	7.633	1467558000
1076	2016-07-03	23	10	19.5149	31.8894	8.527	51.956	7.675	1467558600
1077	2016-07-03	23	20	19.5415	31.8883	8.571	52.138	7.67	1467559200
1078	2016-07-03	23	30	19.6151	31.8863	8.559	51.9487	7.678	1467559800
1079	2016-07-03	23	40	19.62	31.8871	8.585	52.1197	7.661	1467560400
1080	2016-07-04	0	0	19.6883	31.888	8.647	52.5995	7.594	1467561600
1081	2016-07-04	0	10	19.7402	31.8851	8.689	52.7778	7.587	1467562200
1082	2016-07-04	0	20	19.7057	31.886	8.717	52.6777	7.573	1467562800
1083	2016-07-04	0	30	19.7547	31.8864	8.744	52.5775	7.556	1467563400
1084	2016-07-04	0	40	19.8701	31.8826	8.773	53.0757	7.726	1467564000
1085	2016-07-04	0	50	19.9959	31.886	8.799	53.3529	7.743	1467564600
1086	2016-07-04	1	0	20.2156	31.8781	8.83	53.6349	7.817	1467565200
1087	2016-07-04	1	10	20.6579	31.8664	8.824	53.79	7.779	1467565800
1088	2016-07-04	1	20	20.6469	31.8645	8.858	54.3687	7.748	1467566400
1089	2016-07-04	1	30	20.2703	31.8725	8.869	54.8071	7.703	1467567000
1090	2016-07-04	1	40	20.0781	31.8728	8.917	54.9267	7.656	1467567600
1091	2016-07-04	1	50	19.9198	31.8802	8.903	55.149	7.674	1467568200
1092	2016-07-04	2	0	19.8775	31.8831	8.917	55.0977	7.701	1467568800
1093	2016-07-04	2	10	19.8539	31.8843	8.954	55.3016	7.73	1467569400
1094	2016-07-04	2	20	19.8101	31.8848	8.932	55.3663	7.745	1467570000
1095	2016-07-04	2	30	19.7729	31.8854	8.868	55.746	7.73	1467570600
1096	2016-07-04	2	40	19.7787	31.8879	8.904	55.8376	7.703	1467571200
1097	2016-07-04	2	50	19.7445	31.8866	8.847	53.5241	7.676	1467571800
1098	2016-07-04	3	0	19.7028	31.887	8.769	18.6283	7.652	1467572400
1099	2016-07-04	3	10	19.6042	31.8889	8.744	4.41978	7.673	1467573000
1100	2016-07-04	3	20	19.3367	31.8899	8.68	4.42662	7.667	1467573600
1101	2016-07-04	3	30	19.2998	31.8963	8.652	4.46667	7.672	1467574200
1102	2016-07-04	3	40	19.2828	31.8969	8.615	4.4746	7.656	1467574800
1103	2016-07-04	3	50	19.2651	31.8966	8.524	4.50037	7.651	1467575400
1104	2016-07-04	4	0	19.2671	31.8964	8.485	4.5221	7.653	1467576000
1105	2016-07-04	4	10	19.2815	31.8959	8.405	4.55836	7.641	1467576600
1106	2016-07-04	4	20	19.294	31.8955	8.364	4.50879	7.636	1467577200
1107	2016-07-04	4	30	19.3024	31.8957	8.304	4.51172	7.614	1467577800
1108	2016-07-04	4	40	19.2981	31.8956	8.246	4.55617	7.61	1467578400
1109	2016-07-04	4	50	19.2898	31.8954	8.223	4.57534	7.621	1467579000
1110	2016-07-04	5	0	19.289	31.8962	8.157	4.61026	7.637	1467579600
1111	2016-07-04	5	10	19.2573	31.8967	8.144	4.63773	7.655	1467580200
1112	2016-07-04	5	20	19.2476	31.8977	8.102	4.65507	7.704	1467580800
1113	2016-07-04	5	30	19.2284	31.898	8.051	4.6359	7.716	1467581400
1114	2016-07-04	5	40	19.2202	31.8984	8.04	4.65714	7.72	1467582000
1115	2016-07-04	5	50	19.2045	31.8983	8.034	4.62503	7.711	1467582600
1116	2016-07-04	6	0	19.2011	31.8993	7.978	4.67228	7.623	1467583200
1117	2016-07-04	6	10	19.1931	31.8995	7.957	4.67399	7.588	1467583800
1118	2016-07-04	6	20	19.1888	31.8994	7.955	4.69292	7.591	1467584400
1119	2016-07-04	6	30	19.2025	31.8986	7.93	4.69182	7.458	1467585000
1120	2016-07-04	6	40	19.1964	31.8986	7.938	4.70867	7.525	1467585600
1121	2016-07-04	6	50	19.1996	31.899	7.95	4.71526	7.519	1467586200
1122	2016-07-04	7	0	19.2128	31.8967	7.958	4.7547	7.41	1467586800
1123	2016-07-04	7	10	19.2451	31.8966	7.942	4.73944	7.581	1467587400
1124	2016-07-04	7	20	19.3219	31.8946	8.014	4.76911	7.56	1467588000
1125	2016-07-04	7	30	19.3208	31.8927	7.948	4.80501	7.509	1467588600
1126	2016-07-04	7	40	19.3334	31.8883	8.046	4.84432	7.323	1467589200
1127	2016-07-04	7	50	19.3224	31.888	8.05	4.87888	7.24	1467589800
1128	2016-07-04	8	0	19.3115	31.8878	8.041	4.92686	7.344	1467590400
1129	2016-07-04	8	10	19.3051	31.8881	8.07	4.97888	7.342	1467591000
1130	2016-07-04	8	20	19.3338	31.8887	8.119	62.7033	7.364	1467591600
1131	2016-07-04	8	30	19.3274	31.889	8.181	62.9683	7.401	1467592200
1132	2016-07-04	8	40	19.3169	31.8886	8.184	63.735	7.394	1467592800
1133	2016-07-04	8	50	19.3677	31.8894	8.269	64.3993	7.417	1467593400
1134	2016-07-04	9	0	19.3695	31.8883	8.295	63.8657	7.429	1467594000
1135	2016-07-04	9	10	19.3362	31.8908	8.355	64.7192	7.457	1467594600
1136	2016-07-04	9	20	19.2953	31.8922	8.44	64.5372	7.476	1467595200
1137	2016-07-04	9	30	19.2593	31.8935	8.478	64.4274	7.486	1467595800
1138	2016-07-04	9	40	19.2441	31.8958	8.503	64.5409	7.541	1467596400
1139	2016-07-04	9	50	19.2372	31.8966	8.588	64.7009	7.616	1467597000
1140	2016-07-04	10	0	19.2398	31.8967	8.645	64.7448	7.651	1467597600
1141	2016-07-04	10	10	19.244	31.8969	8.658	65.0476	7.665	1467598200
1142	2016-07-04	10	20	19.2473	31.8969	8.722	65.2295	7.679	1467598800
1143	2016-07-04	10	30	19.2491	31.8966	8.801	65.2625	7.676	1467599400
1144	2016-07-04	10	40	19.2614	31.896	8.828	65.58	7.688	1467600000
1145	2016-07-04	10	50	19.3129	31.8945	8.852	65.5629	7.669	1467600600
1146	2016-07-04	11	0	19.4562	31.891	8.911	65.9927	7.665	1467601200
1147	2016-07-04	11	10	19.4995	31.8834	8.977	65.9634	7.703	1467601800
1148	2016-07-04	11	20	19.4537	31.8935	8.946	66.1355	7.698	1467602400
1149	2016-07-04	11	30	19.381	31.8936	8.971	66.3346	7.684	1467603000
1150	2016-07-04	11	40	19.3344	31.8942	8.967	66.5763	7.641	1467603600
1151	2016-07-04	11	50	19.2676	31.8955	8.937	66.5714	7.601	1467604200
1152	2016-07-04	12	0	19.2809	31.8946	8.948	66.7009	7.581	1467604800
1153	2016-07-04	12	10	19.2787	31.8943	8.946	66.801	7.539	1467605400
1154	2016-07-04	12	20	19.2849	31.8938	8.91	66.9475	7.539	1467606000
1155	2016-07-04	12	30	19.2893	31.8928	8.932	67.2125	7.505	1467606600
1156	2016-07-04	12	40	19.3104	31.8917	8.93	67.1966	7.459	1467607200
1157	2016-07-04	12	50	19.3513	31.8903	8.911	67.2601	7.364	1467607800
1158	2016-07-04	13	0	19.3548	31.8891	8.91	67.348	7.299	1467608400
1159	2016-07-04	13	10	19.3916	31.8883	8.877	67.757	7.313	1467609000
1160	2016-07-04	13	20	19.5823	31.8838	8.874	65.3705	7.441	1467609600
1161	2016-07-04	13	30	19.662	31.8781	8.86	68.149	7.427	1467610200
1162	2016-07-04	13	40	19.7337	31.8745	8.848	68.2735	7.443	1467610800
1163	2016-07-04	13	50	20.0997	31.8842	8.842	62.1856	7.555	1467611400
1164	2016-07-04	14	0	19.9397	31.8777	8.847	68.3773	7.532	1467612000
1165	2016-07-04	14	10	20.0218	31.8837	8.795	68.2051	7.476	1467612600
1166	2016-07-04	14	20	20.1985	31.8419	8.769	68.2955	7.407	1467613200
1167	2016-07-04	14	30	20.136	31.8681	8.744	68.4103	7.531	1467613800
1168	2016-07-04	14	40	20.5625	31.8618	8.713	5.69023	7.775	1467614400
1169	2016-07-04	14	50	20.363	31.8744	8.76	43.4214	7.781	1467615000
1170	2016-07-04	15	0	20.1921	31.8789	8.637	68.0757	7.758	1467615600
1171	2016-07-04	15	10	20.064	31.8811	8.562	67.9695	7.737	1467616200
1172	2016-07-04	15	20	20.047	31.8817	8.598	67.895	7.673	1467616800
1173	2016-07-04	15	30	20.0619	31.8809	8.498	68.2955	7.623	1467617400
1174	2016-07-04	15	40	19.9956	31.8792	8.391	68.442	7.593	1467618000
1175	2016-07-04	15	50	19.8633	31.8809	8.323	40.2537	7.531	1467618600
1176	2016-07-04	16	0	19.8342	31.8814	8.254	8.7956	7.492	1467619200
1177	2016-07-04	16	10	19.9028	31.8806	8.166	5.67375	7.436	1467619800
1178	2016-07-04	16	20	19.9073	31.8838	8.103	5.66484	7.489	1467620400
1179	2016-07-04	16	30	19.8723	31.882	8	5.67082	7.503	1467621000
1180	2016-07-04	16	40	19.9134	31.8796	7.888	7.22869	7.443	1467621600
1181	2016-07-04	16	50	19.9685	31.8839	7.807	5.69145	7.457	1467622200
1182	2016-07-04	17	0	19.989	31.8784	7.72	5.74176	7.547	1467622800
1183	2016-07-04	17	10	20.0119	31.8761	7.7	5.80342	7.635	1467623400
1184	2016-07-04	17	20	19.9819	31.877	7.565	5.80391	7.581	1467624000
1185	2016-07-04	17	30	19.9583	31.8774	7.484	5.84774	7.55	1467624600
1186	2016-07-04	17	40	19.9124	31.8768	7.456	5.87021	7.621	1467625200
1187	2016-07-04	17	50	19.8887	31.8799	7.431	5.91929	7.672	1467625800
1188	2016-07-04	18	0	19.8267	31.8814	7.332	5.89609	7.571	1467626400
1189	2016-07-04	18	10	19.8517	31.8767	7.314	5.94469	7.533	1467627000
1190	2016-07-04	18	20	19.8623	31.8733	7.306	5.98571	7.49	1467627600
1191	2016-07-04	18	30	19.8597	31.8747	7.262	5.98571	7.476	1467628200
1192	2016-07-04	18	40	19.8474	31.8742	7.208	6.05189	7.568	1467628800
1193	2016-07-04	18	50	19.8457	31.8753	7.209	6.04286	7.574	1467629400
1194	2016-07-04	19	0	19.8639	31.8752	7.16	6.1254	7.569	1467630000
1195	2016-07-04	19	10	19.7349	31.8723	7.133	6.17143	7.617	1467630600
1196	2016-07-04	19	20	19.6282	31.8805	7.163	6.14469	7.5	1467631200
1197	2016-07-04	19	30	19.5767	31.8812	7.219	6.18718	7.42	1467631800
1198	2016-07-04	19	40	19.5743	31.8815	7.158	52.7668	7.394	1467632400
1199	2016-07-04	19	50	19.5856	31.8795	7.178	75.3101	7.378	1467633000
1200	2016-07-04	20	0	19.586	31.881	7.147	75.3956	7.394	1467633600
1201	2016-07-04	20	10	19.652	31.8785	7.201	76.8413	7.391	1467634200
1202	2016-07-04	20	20	19.6792	31.8782	7.225	76.9145	7.47	1467634800
1203	2016-07-04	20	30	19.7174	31.8786	7.277	77.0952	7.514	1467635400
1204	2016-07-04	20	40	19.7824	31.8757	7.322	77.8352	7.532	1467636000
1205	2016-07-04	20	50	19.7631	31.877	7.307	77.956	7.526	1467636600
1206	2016-07-04	21	0	19.827	31.8752	7.372	43.9349	7.581	1467637200
1207	2016-07-04	21	10	19.8219	31.8752	7.469	78.5763	7.596	1467637800
1208	2016-07-04	21	20	19.8054	31.8746	7.557	79.4872	7.601	1467638400
1209	2016-07-04	21	30	19.7974	31.8747	7.565	79.9023	7.579	1467639000
1210	2016-07-04	21	40	19.8288	31.8748	7.63	80.5018	7.565	1467639600
1211	2016-07-04	21	50	19.8492	31.8721	7.722	79.023	7.564	1467640200
1212	2016-07-04	22	0	19.8025	31.872	7.79	44.0293	7.522	1467640800
1213	2016-07-04	22	10	19.7573	31.8727	7.923	6.92491	7.458	1467641400
1214	2016-07-04	22	20	19.7476	31.8724	7.931	6.97729	7.398	1467642000
1215	2016-07-04	22	30	19.7512	31.8724	8.077	7.02357	7.369	1467642600
1216	2016-07-04	22	40	19.7415	31.8729	8.188	7.02357	7.357	1467643200
1217	2016-07-04	22	50	19.76	31.8729	8.097	7.0381	7.325	1467643800
1218	2016-07-04	23	0	19.7047	31.8742	8.339	7.08315	7.317	1467644400
1219	2016-07-04	23	10	19.6825	31.8745	8.385	7.13663	7.254	1467645000
1220	2016-07-04	23	20	19.7813	31.8738	8.486	7.1398	7.272	1467645600
1221	2016-07-04	23	30	19.7739	31.8758	8.463	7.18987	7.285	1467646200
1222	2016-07-04	23	40	19.81	31.8731	8.573	7.21416	7.293	1467646800
1223	2016-07-05	0	0	19.9755	31.8734	8.605	74.7926	7.358	1467648000
1224	2016-07-05	0	10	20.116	31.8697	8.711	7.24432	7.423	1467648600
1225	2016-07-05	0	20	20.1115	31.87	8.601	7.26899	7.42	1467649200
1226	2016-07-05	0	30	20.1772	31.8695	8.738	7.31832	7.442	1467649800
1227	2016-07-05	0	40	20.2242	31.8675	8.766	7.36227	7.465	1467650400
1228	2016-07-05	0	50	20.268	31.8673	8.733	7.42381	7.465	1467651000
1229	2016-07-05	1	0	20.2504	31.8661	8.807	9.44762	7.492	1467651600
1230	2016-07-05	1	10	20.2088	31.8674	8.815	9.47131	7.465	1467652200
1231	2016-07-05	1	20	20.2207	31.867	8.824	69.6183	7.441	1467652800
1232	2016-07-05	1	30	20.2955	31.8666	8.906	88.3272	7.482	1467653400
1233	2016-07-05	1	40	20.3447	31.8625	8.791	88.1502	7.473	1467654000
1234	2016-07-05	1	50	20.5654	31.8558	8.843	88.6789	7.558	1467654600
1235	2016-07-05	2	0	20.6038	31.8509	8.889	88.9328	7.61	1467655200
1236	2016-07-05	2	10	20.7308	31.8468	9.015	89.7717	7.518	1467655800
1237	2016-07-05	2	20	20.6835	31.8458	9.076	90.1258	7.345	1467656400
1238	2016-07-05	2	30	20.5545	31.8465	8.95	90.884	7.366	1467657000
1239	2016-07-05	2	40	20.3025	31.8583	8.992	91.3761	7.516	1467657600
1240	2016-07-05	2	50	20.2297	31.8614	8.958	92.0647	7.584	1467658200
1241	2016-07-05	3	0	20.1721	31.8626	8.972	90.5033	7.582	1467658800
1242	2016-07-05	3	10	20.1004	31.8669	9.028	92.895	7.575	1467659400
1243	2016-07-05	3	20	20.0369	31.8692	9.091	93.0623	7.569	1467660000
1244	2016-07-05	3	30	20.0199	31.8677	9.125	93.1099	7.565	1467660600
1245	2016-07-05	3	40	20.0088	31.8675	9.084	93.3834	7.54	1467661200
1246	2016-07-05	3	50	19.9118	31.8721	8.932	85.0915	7.522	1467661800
1247	2016-07-05	4	0	19.8577	31.8714	8.994	8.15739	7.494	1467662400
1248	2016-07-05	4	10	19.8202	31.8725	8.83	8.1989	7.481	1467663000
1249	2016-07-05	4	20	19.8102	31.8722	8.912	8.20122	7.48	1467663600
1250	2016-07-05	4	30	19.8089	31.8726	8.763	8.2116	7.459	1467664200
1251	2016-07-05	4	40	19.8039	31.8724	8.675	8.24115	7.444	1467664800
1252	2016-07-05	4	50	19.8191	31.8723	8.526	8.25849	7.408	1467665400
1253	2016-07-05	5	0	19.8023	31.8725	8.537	8.26581	7.368	1467666000
1254	2016-07-05	5	10	19.7911	31.8718	8.472	8.29646	7.399	1467666600
1255	2016-07-05	5	20	19.6705	31.8779	8.369	8.33516	7.465	1467667200
1256	2016-07-05	5	30	19.5479	31.8818	8.305	8.32405	7.53	1467667800
1257	2016-07-05	5	40	19.4182	31.883	8.298	8.36276	7.576	1467668400
1258	2016-07-05	5	50	19.3764	31.8832	8.259	8.36081	7.604	1467669000
1259	2016-07-05	6	0	19.3763	31.8831	8.225	8.37985	7.591	1467669600
1260	2016-07-05	6	10	19.3535	31.8857	8.183	8.40134	7.596	1467670200
1261	2016-07-05	6	20	19.3244	31.8848	8.125	8.44176	7.573	1467670800
1262	2016-07-05	6	30	19.3106	31.8853	8.07	8.45751	7.556	1467671400
1263	2016-07-05	6	40	19.265	31.8865	8.075	8.48596	7.552	1467672000
1264	2016-07-05	6	50	19.2601	31.8435	8.109	8.44554	7.566	1467672600
1265	2016-07-05	7	0	19.2299	31.8877	8.029	8.50659	7.567	1467673200
1266	2016-07-05	7	10	19.2325	31.8881	8.065	8.50403	7.543	1467673800
1267	2016-07-05	7	20	19.2421	31.8865	7.983	8.54139	7.575	1467674400
1268	2016-07-05	7	30	19.245	31.8853	8.011	8.54908	7.543	1467675000
1269	2016-07-05	7	40	19.3123	31.8865	7.94	8.563	7.551	1467675600
1270	2016-07-05	7	50	19.3457	31.8833	7.992	8.56337	7.498	1467676200
1271	2016-07-05	8	0	19.501	31.8712	7.962	8.59475	7.466	1467676800
1272	2016-07-05	8	10	19.6312	31.872	7.966	8.53346	7.426	1467677400
1273	2016-07-05	8	20	19.8171	31.8726	8.073	8.56606	7.422	1467678000
1274	2016-07-05	8	30	19.9761	31.8682	8.119	8.53712	7.403	1467678600
1275	2016-07-05	8	40	20.0152	31.8674	8.039	8.57375	7.409	1467679200
1276	2016-07-05	8	50	20.0266	31.8659	8.056	8.50623	7.395	1467679800
1277	2016-07-05	9	0	19.928	31.8678	8.146	8.51563	7.391	1467680400
1278	2016-07-05	9	10	19.8457	31.8698	8.249	8.55641	7.29	1467681000
1279	2016-07-05	9	20	19.8219	31.8702	8.207	8.54786	7.296	1467681600
1280	2016-07-05	9	30	19.8136	31.87	8.239	8.54774	7.266	1467682200
1281	2016-07-05	9	40	19.8419	31.8692	8.3	8.52454	7.263	1467682800
1282	2016-07-05	9	50	19.8552	31.8691	8.391	8.59817	7.315	1467683400
1283	2016-07-05	10	0	19.7946	31.8708	8.377	8.58523	7.355	1467684000
1284	2016-07-05	10	10	19.6479	31.8754	8.521	36.2917	7.355	1467684600
1285	2016-07-05	10	20	19.504	31.878	8.517	99.0499	7.429	1467685200
1286	2016-07-05	10	30	19.4638	31.8799	8.55	27.0585	7.479	1467685800
1287	2016-07-05	10	40	19.4102	31.8818	8.676	8.64249	7.486	1467686400
1288	2016-07-05	10	50	19.3584	31.8823	8.663	27.3571	7.516	1467687000
1289	2016-07-05	11	0	19.3327	31.8837	8.79	20.9238	7.529	1467687600
1290	2016-07-05	11	10	19.3248	31.8833	8.875	87.1054	7.537	1467688200
1291	2016-07-05	11	20	19.3103	31.8836	8.924	92.9243	7.542	1467688800
1292	2016-07-05	11	30	19.3081	31.8842	8.949	7.07094	7.526	1467689400
1293	2016-07-05	11	40	19.3164	31.8837	8.86	7.09475	7.533	1467690000
1294	2016-07-05	11	50	19.3195	31.8832	8.95	7.10415	7.546	1467690600
1295	2016-07-05	12	0	19.329	31.8836	9.022	7.15263	7.553	1467691200
1296	2016-07-05	12	10	19.3506	31.8832	8.963	7.15836	7.565	1467691800
1297	2016-07-05	12	20	19.3197	31.8834	9.041	7.1851	7.566	1467692400
1298	2016-07-05	12	30	19.324	31.8836	8.892	7.20024	7.543	1467693000
1299	2016-07-05	12	40	19.3264	31.8832	8.992	7.21392	7.548	1467693600
1300	2016-07-05	12	50	19.3404	31.8834	8.891	7.24432	7.553	1467694200
1301	2016-07-05	13	0	19.395	31.8821	8.968	7.2652	7.511	1467694800
1302	2016-07-05	13	10	19.4762	31.881	8.954	7.32637	7.528	1467695400
1303	2016-07-05	13	20	19.5269	31.8786	8.86	7.33761	7.455	1467696000
1304	2016-07-05	13	30	19.5495	31.878	8.929	7.36166	7.343	1467696600
1305	2016-07-05	13	40	19.5749	31.8743	8.761	7.4536	7.342	1467697200
1306	2016-07-05	13	50	19.6036	31.876	8.972	31.5321	7.277	1467697800
1307	2016-07-05	14	0	19.6267	31.8739	8.849	79.6956	7.253	1467698400
1308	2016-07-05	14	10	19.6216	31.8729	8.84	88.8559	7.25	1467699000
1309	2016-07-05	14	20	19.6534	31.8715	8.752	88.8584	7.236	1467699600
1310	2016-07-05	14	30	20.2296	31.8616	8.813	89.4811	7.329	1467700200
1311	2016-07-05	14	40	20.5294	31.8555	8.834	90.2686	7.492	1467700800
1312	2016-07-05	14	50	20.892	31.8405	8.908	91.3333	7.438	1467701400
1313	2016-07-05	15	0	20.9133	31.844	8.784	92.022	7.353	1467702000
1314	2016-07-05	15	10	20.8035	31.8352	8.854	92.7778	7.321	1467702600
1315	2016-07-05	15	20	20.5649	31.8548	8.752	93.1123	7.392	1467703200
1316	2016-07-05	15	30	20.5052	31.852	8.767	42.3493	7.391	1467703800
1317	2016-07-05	15	40	20.4116	31.86	8.702	63.6897	7.521	1467704400
1318	2016-07-05	15	50	20.3094	31.863	8.654	33.8098	7.496	1467705000
1319	2016-07-05	16	0	20.2308	31.8657	8.631	8.15128	7.501	1467705600
1320	2016-07-05	16	10	20.2497	31.8647	8.524	8.16935	7.474	1467706200
1321	2016-07-05	16	20	20.2409	31.8645	8.424	8.23822	7.466	1467706800
1322	2016-07-05	16	30	20.2579	31.8638	8.301	8.2978	7.445	1467707400
1323	2016-07-05	16	40	20.2602	31.8635	8.285	8.63028	7.417	1467708000
1324	2016-07-05	16	50	20.2761	31.8629	8.125	8.41661	7.412	1467708600
1325	2016-07-05	17	0	20.2487	31.8601	8.225	12.4403	7.387	1467709200
1326	2016-07-05	17	10	20.1536	31.8618	8.03	8.27888	7.33	1467709800
1327	2016-07-05	17	20	20.0723	31.8627	8.001	8.28156	7.301	1467710400
1328	2016-07-05	17	30	20.0379	31.8641	7.889	8.24469	7.27	1467711000
1329	2016-07-05	17	40	20.0656	31.8638	7.775	8.32418	7.282	1467711600
1330	2016-07-05	17	50	20.1175	31.8634	7.68	8.35409	7.272	1467712200
1331	2016-07-05	18	0	20.1317	31.8628	7.576	8.40623	7.274	1467712800
1332	2016-07-05	18	10	20.1488	31.8614	7.488	8.52332	7.331	1467713400
1333	2016-07-05	18	20	20.1518	31.8619	7.487	8.5525	7.37	1467714000
1334	2016-07-05	18	30	20.1399	31.8602	7.489	8.55201	7.307	1467714600
1335	2016-07-05	18	40	20.1471	31.8617	7.411	8.5989	7.301	1467715200
1336	2016-07-05	18	50	20.169	31.8616	7.311	8.59817	7.335	1467715800
1337	2016-07-05	19	0	20.1552	31.861	7.286	8.63284	7.35	1467716400
1338	2016-07-05	19	10	20.1846	31.8606	7.26	8.6801	7.379	1467717000
1339	2016-07-05	19	20	20.212	31.8598	7.19	33.8799	7.341	1467717600
1340	2016-07-05	19	30	20.2078	31.8597	7.243	100.592	7.276	1467718200
1341	2016-07-05	19	40	20.1993	31.8596	7.188	101.173	7.264	1467718800
1342	2016-07-05	19	50	20.1863	31.8599	7.124	101.716	7.211	1467719400
1343	2016-07-05	20	0	20.2021	31.8591	7.12	102.056	7.187	1467720000
1344	2016-07-05	20	10	20.1874	31.8589	6.975	102.28	7.151	1467720600
1345	2016-07-05	20	20	20.2159	31.8569	7.073	102.917	7.13	1467721200
1346	2016-07-05	20	30	20.2266	31.8571	7.104	103.413	7.131	1467721800
1347	2016-07-05	20	40	20.2168	31.8578	7.131	104.225	7.146	1467722400
1348	2016-07-05	20	50	20.1347	31.8607	7.216	104.973	7.177	1467723000
1349	2016-07-05	21	0	20.1359	31.8597	7.08	105.471	7.142	1467723600
1350	2016-07-05	21	10	20.0999	31.8614	7.224	91.2237	7.137	1467724200
1351	2016-07-05	21	20	20.0741	31.8623	7.351	103.379	7.204	1467724800
1352	2016-07-05	21	30	20.0158	31.8627	7.343	11.8284	7.222	1467725400
1353	2016-07-05	21	40	19.9797	31.865	7.359	9.49621	7.252	1467726000
1354	2016-07-05	21	50	19.9209	31.8653	7.373	9.53822	7.187	1467726600
1355	2016-07-05	22	0	19.9355	31.8647	7.585	9.60281	7.188	1467727200
1356	2016-07-05	22	10	19.8469	31.8654	7.477	9.60171	7.173	1467727800
1357	2016-07-05	22	20	19.8093	31.8672	7.521	59.3322	7.113	1467728400
1358	2016-07-05	22	30	19.7987	31.8685	7.609	9.61368	7.112	1467729000
1359	2016-07-05	22	40	19.7991	31.8686	7.682	9.68681	7.114	1467729600
1360	2016-07-05	22	50	19.7972	31.8687	7.846	9.70208	7.144	1467730200
1361	2016-07-05	23	0	19.7986	31.8686	7.826	9.72173	7.158	1467730800
1362	2016-07-05	23	10	19.7788	31.8696	8.057	9.7652	7.198	1467731400
1363	2016-07-05	23	20	19.775	31.8705	8.165	9.80757	7.205	1467732000
1364	2016-07-05	23	30	19.7759	31.8704	8.136	9.81074	7.245	1467732600
1365	2016-07-05	23	40	19.9224	31.8752	8.374	9.84689	7.289	1467733200
1366	2016-07-06	0	0	19.9058	31.8689	8.513	9.89158	7.402	1467734400
1367	2016-07-06	0	10	19.9263	31.8694	8.482	9.9304	7.398	1467735000
1368	2016-07-06	0	20	20.01	31.8709	8.617	15.0814	7.412	1467735600
1369	2016-07-06	0	30	20.0161	31.8682	8.53	27.9408	7.459	1467736200
1370	2016-07-06	0	40	20.0904	31.8664	8.684	47.4502	7.467	1467736800
1371	2016-07-06	0	50	20.1069	31.8658	8.628	31.9397	7.435	1467737400
1372	2016-07-06	1	0	20.1398	31.8657	8.623	9.80024	7.401	1467738000
1373	2016-07-06	1	10	20.156	31.867	8.778	9.86227	7.397	1467738600
1374	2016-07-06	1	20	20.2079	31.8648	8.678	15.0629	7.409	1467739200
1375	2016-07-06	1	30	20.2595	31.8649	8.767	17.6945	7.423	1467739800
1376	2016-07-06	1	40	20.2689	31.8633	8.759	40.8195	7.44	1467740400
1377	2016-07-06	1	50	20.2849	31.8642	8.749	72.0396	7.415	1467741000
1378	2016-07-06	2	0	20.2968	31.8631	8.874	38.2853	7.409	1467741600
1379	2016-07-06	2	10	20.3571	31.8623	8.844	113.252	7.433	1467742200
1380	2016-07-06	2	20	20.4552	31.8651	8.883	113.73	7.455	1467742800
1381	2016-07-06	2	30	20.5504	31.8586	8.762	113.937	7.511	1467743400
1382	2016-07-06	2	40	20.8499	31.8488	8.887	115.271	7.529	1467744000
1383	2016-07-06	2	50	20.9237	31.8444	8.962	115.806	7.424	1467744600
1384	2016-07-06	3	0	20.7641	31.8491	8.944	114.698	7.229	1467745200
1385	2016-07-06	3	10	20.5606	31.854	8.958	114.851	7.147	1467745800
1386	2016-07-06	3	20	20.4103	31.8579	8.982	115.252	7.335	1467746400
1387	2016-07-06	3	30	20.3002	31.861	9.024	116.663	7.427	1467747000
1388	2016-07-06	3	40	20.1797	31.8641	9.072	117.186	7.484	1467747600
1389	2016-07-06	3	50	20.1443	31.8639	9.063	117.021	7.472	1467748200
1390	2016-07-06	4	0	20.1332	31.8633	9.114	117.048	7.453	1467748800
1391	2016-07-06	4	10	20.1322	31.8645	9.037	117.154	7.431	1467749400
1392	2016-07-06	4	20	20.1094	31.8644	9.024	117.805	7.416	1467750000
1393	2016-07-06	4	30	20.0808	31.8649	8.935	117.398	7.405	1467750600
1394	2016-07-06	4	40	20.0235	31.8669	8.853	117.63	7.381	1467751200
1395	2016-07-06	4	50	19.9863	31.867	8.839	115.012	7.338	1467751800
1396	2016-07-06	5	0	19.9644	31.8666	8.764	75.1195	7.326	1467752400
1397	2016-07-06	5	10	19.9514	31.8662	8.731	117.938	7.266	1467753000
1398	2016-07-06	5	20	19.9502	31.8667	8.667	115.008	7.274	1467753600
1399	2016-07-06	5	30	19.9439	31.8667	8.593	117.673	7.296	1467754200
1400	2016-07-06	5	40	19.9405	31.867	8.49	110.068	7.286	1467754800
1401	2016-07-06	5	50	19.9426	31.8664	8.497	117.177	7.289	1467755400
1402	2016-07-06	6	0	19.9415	31.8667	8.391	116.962	7.293	1467756000
1403	2016-07-06	6	10	19.9293	31.8668	8.288	116.612	7.313	1467756600
1404	2016-07-06	6	20	19.9066	31.8658	8.305	117.431	7.288	1467757200
1405	2016-07-06	6	30	19.8625	31.8683	8.242	117.509	7.353	1467757800
1406	2016-07-06	6	40	19.8322	31.8694	8.137	116.147	7.411	1467758400
1407	2016-07-06	6	50	19.7862	31.8702	8.121	116.376	7.419	1467759000
1408	2016-07-06	7	0	19.7638	31.8708	8.055	116.027	7.397	1467759600
1409	2016-07-06	7	10	19.7267	31.8714	8.025	116.284	7.386	1467760200
1410	2016-07-06	7	20	19.7018	31.8721	7.933	116.071	7.326	1467760800
1411	2016-07-06	7	30	19.7027	31.8716	7.977	115.556	7.303	1467761400
1412	2016-07-06	7	40	19.7123	31.8717	7.939	116.733	7.286	1467762000
1413	2016-07-06	7	50	19.7206	31.8712	7.927	115.996	7.298	1467762600
1414	2016-07-06	8	0	19.7324	31.87	7.909	116.922	7.201	1467763200
1415	2016-07-06	8	10	19.7357	31.8697	7.862	117.118	7.224	1467763800
1416	2016-07-06	8	20	19.8164	31.869	7.846	117.397	7.247	1467764400
1417	2016-07-06	8	30	19.8053	31.8676	7.867	117.57	7.261	1467765000
1418	2016-07-06	8	40	19.7889	31.868	7.851	75.1534	7.232	1467765600
1419	2016-07-06	8	50	19.8367	31.8655	7.902	69.9231	7.206	1467766200
1420	2016-07-06	9	0	19.8622	31.8652	7.957	42.9842	7.228	1467766800
1421	2016-07-06	9	10	20.0787	31.8625	7.954	64.5026	7.188	1467767400
1422	2016-07-06	9	20	20.0434	31.8631	7.947	45.7039	7.234	1467768000
1423	2016-07-06	9	30	20.0484	31.863	7.967	18.8164	7.258	1467768600
1424	2016-07-06	9	40	20.0813	31.863	8.002	16.1085	7.287	1467769200
1425	2016-07-06	9	50	20.0939	31.8626	8.003	10.7744	7.293	1467769800
1426	2016-07-06	10	0	20.0734	31.863	8.056	10.8742	7.324	1467770400
1427	2016-07-06	10	10	20.0522	31.8638	8.097	10.7929	7.333	1467771000
1428	2016-07-06	10	20	20.05	31.8632	8.135	10.9034	7.326	1467771600
1429	2016-07-06	10	30	20.0614	31.8633	8.164	10.936	7.332	1467772200
1430	2016-07-06	10	40	20.0851	31.8628	8.283	10.9985	7.331	1467772800
1431	2016-07-06	10	50	20.0848	31.866	8.308	11.0324	7.332	1467773400
1432	2016-07-06	11	0	20.0532	31.8663	8.308	11.049	7.289	1467774000
1433	2016-07-06	11	10	20.0113	31.8672	8.426	11.1481	7.257	1467774600
1434	2016-07-06	11	20	19.9803	31.868	8.517	11.1264	7.237	1467775200
1435	2016-07-06	11	30	19.9469	31.8686	8.577	39.6591	7.253	1467775800
1436	2016-07-06	11	40	19.8954	31.8702	8.623	31.1375	7.295	1467776400
1437	2016-07-06	11	50	19.8447	31.8714	8.675	71.1576	7.32	1467777000
1438	2016-07-06	12	0	19.8129	31.8724	8.692	74.1053	7.33	1467777600
1439	2016-07-06	12	10	19.795	31.8726	8.751	85.4371	7.331	1467778200
1440	2016-07-06	12	20	19.7755	31.8734	8.853	108.474	7.35	1467778800
1441	2016-07-06	12	30	19.765	31.8738	8.84	120.19	7.352	1467779400
1442	2016-07-06	12	40	19.7675	31.8739	8.869	126.159	7.373	1467780000
1443	2016-07-06	12	50	19.795	31.8737	8.945	126.641	7.391	1467780600
1444	2016-07-06	13	0	19.8097	31.8735	8.868	126.9	7.376	1467781200
1445	2016-07-06	13	10	19.8293	31.8729	8.879	127.172	7.404	1467781800
1446	2016-07-06	13	20	19.8348	31.8729	8.852	127.6	7.412	1467782400
1447	2016-07-06	13	30	19.8338	31.8727	8.896	128.149	7.399	1467783000
1448	2016-07-06	13	40	19.8518	31.8726	8.903	128.849	7.392	1467783600
1449	2016-07-06	13	50	19.8786	31.872	8.886	129.687	7.396	1467784200
1450	2016-07-06	14	0	19.8889	31.8715	8.83	130.044	7.362	1467784800
1451	2016-07-06	14	10	19.8885	31.8709	8.809	124.726	7.304	1467785400
1452	2016-07-06	14	20	19.9005	31.8703	8.819	92.2162	7.246	1467786000
1453	2016-07-06	14	30	19.9211	31.8691	8.796	32.7698	7.161	1467786600
1454	2016-07-06	14	40	19.9095	31.87	8.746	14.9361	7.177	1467787200
1455	2016-07-06	14	50	19.9987	31.8671	8.763	11.9955	7.178	1467787800
1456	2016-07-06	15	0	20.0939	31.8673	8.716	14.9538	7.252	1467788400
1457	2016-07-06	15	10	20.332	31.8636	8.674	11.9723	7.405	1467789000
1458	2016-07-06	15	20	20.5624	31.861	8.704	12.0891	7.523	1467789600
1459	2016-07-06	15	30	21.0586	31.8515	8.713	12.1194	7.554	1467790200
1460	2016-07-06	15	40	21.2231	31.8478	8.65	12.3128	7.605	1467790800
1461	2016-07-06	15	50	21.2058	31.8502	8.597	12.3676	7.576	1467791400
1462	2016-07-06	16	0	21.0037	31.8527	8.633	50.0256	7.539	1467792000
1463	2016-07-06	16	10	20.7738	31.8595	8.601	34.3612	7.519	1467792600
1464	2016-07-06	16	20	20.7877	31.8622	8.576	12.3659	7.513	1467793200
1465	2016-07-06	16	30	20.6757	31.8608	8.582	12.3643	7.5	1467793800
1466	2016-07-06	16	40	20.5391	31.8649	8.505	12.3452	7.488	1467794400
1467	2016-07-06	16	50	20.5126	31.8647	8.443	12.3343	7.503	1467795000
1468	2016-07-06	17	0	20.5241	31.8656	8.33	12.2712	7.479	1467795600
1469	2016-07-06	17	10	20.53	31.8652	8.285	12.2263	7.335	1467796200
1470	2016-07-06	17	20	20.5003	31.8659	8.238	12.1168	7.4	1467796800
1471	2016-07-06	17	30	20.4729	31.8659	8.12	65.5244	7.381	1467797400
1472	2016-07-06	17	40	20.5157	31.8644	8.063	129.875	7.327	1467798000
1473	2016-07-06	17	50	20.5026	31.8647	7.96	128.852	7.243	1467798600
1474	2016-07-06	18	0	20.4928	31.8647	7.848	126.399	7.272	1467799200
1475	2016-07-06	18	10	20.4723	31.8657	7.787	11.1766	7.267	1467799800
1476	2016-07-06	18	20	20.4067	31.8643	7.695	11.0747	7.272	1467800400
1477	2016-07-06	18	30	20.385	31.8644	7.622	10.9205	7.273	1467801000
1478	2016-07-06	18	40	20.3822	31.865	7.535	10.878	7.182	1467801600
1479	2016-07-06	18	50	20.416	31.8628	7.446	10.8138	7.192	1467802200
1480	2016-07-06	19	0	20.4152	31.8629	7.371	10.778	7.23	1467802800
1481	2016-07-06	19	10	20.379	31.8635	7.305	10.7037	7.309	1467803400
1482	2016-07-06	19	20	20.3648	31.8618	7.275	115.593	7.261	1467804000
1483	2016-07-06	19	30	20.3987	31.8633	7.201	86.0299	7.224	1467804600
1484	2016-07-06	19	40	20.3746	31.8634	7.163	116.827	7.305	1467805200
1485	2016-07-06	19	50	20.3839	31.8628	7.124	116.25	7.29	1467805800
1486	2016-07-06	20	0	20.3852	31.861	7.108	116.087	7.262	1467806400
1487	2016-07-06	20	10	20.402	31.8624	7.054	106.129	7.286	1467807000
1488	2016-07-06	20	20	20.4019	31.8623	6.984	117.233	7.341	1467807600
1489	2016-07-06	20	30	20.4044	31.8623	7.014	116.646	7.337	1467808200
1490	2016-07-06	20	40	20.3985	31.8619	7.004	9.81905	7.348	1467808800
1491	2016-07-06	20	50	20.4092	31.8611	7.005	9.81697	7.37	1467809400
1492	2016-07-06	21	0	20.3901	31.8614	7.006	9.77192	7.403	1467810000
1493	2016-07-06	21	10	20.362	31.8615	6.986	9.72784	7.383	1467810600
1494	2016-07-06	21	20	20.3224	31.862	7.014	9.60354	7.32	1467811200
1495	2016-07-06	21	30	20.3148	31.862	7.045	9.55311	7.276	1467811800
1496	2016-07-06	21	40	20.3056	31.8616	7.056	9.53211	7.265	1467812400
1497	2016-07-06	21	50	20.2689	31.8617	7.082	9.51258	7.284	1467813000
1498	2016-07-06	22	0	20.194	31.8635	7.114	19.0537	7.26	1467813600
1499	2016-07-06	22	10	20.1853	31.8624	7.13	50.5138	7.238	1467814200
1500	2016-07-06	22	20	20.1389	31.8636	7.176	105.518	7.27	1467814800
1501	2016-07-06	22	30	20.0972	31.8648	7.232	105.107	7.203	1467815400
1502	2016-07-06	22	40	20.0804	31.8648	7.268	104.789	7.186	1467816000
1503	2016-07-06	22	50	20.0694	31.8648	7.346	103.744	7.211	1467816600
1504	2016-07-06	23	0	20.0551	31.8651	7.406	103.835	7.169	1467817200
1505	2016-07-06	23	10	20.0478	31.8654	7.506	103.09	7.155	1467817800
1506	2016-07-06	23	20	20.0409	31.8656	7.601	102.723	7.136	1467818400
1507	2016-07-06	23	30	20.0422	31.8657	7.654	102.063	7.137	1467819000
1508	2016-07-06	23	40	20.045	31.8665	7.797	100.956	7.13	1467819600
1509	2016-07-07	0	0	20.0708	31.8662	7.992	8.6547	7.09	1467820800
1510	2016-07-07	0	10	20.0536	31.8671	8.072	8.53284	7.127	1467821400
1511	2016-07-07	0	20	20.092	31.8673	8.133	8.442	7.16	1467822000
1512	2016-07-07	0	30	20.0998	31.8678	8.247	8.31697	7.209	1467822600
1513	2016-07-07	0	40	20.1136	31.8683	8.267	8.28596	7.222	1467823200
1514	2016-07-07	0	50	20.121	31.8684	8.32	8.20464	7.251	1467823800
1515	2016-07-07	1	0	20.1133	31.8684	8.386	8.1812	7.259	1467824400
1516	2016-07-07	1	10	20.1313	31.8681	8.441	18.8374	7.205	1467825000
1517	2016-07-07	1	20	20.151	31.8675	8.476	14.559	7.235	1467825600
1518	2016-07-07	1	30	20.1617	31.8678	8.522	18.8496	7.232	1467826200
1519	2016-07-07	1	40	20.1928	31.8679	8.558	8.14261	7.209	1467826800
1520	2016-07-07	1	50	20.2232	31.867	8.608	93.3919	7.233	1467827400
1521	2016-07-07	2	0	20.2733	31.867	8.653	76.5466	7.225	1467828000
1522	2016-07-07	2	10	20.3156	31.8671	8.679	72.2593	7.243	1467828600
1523	2016-07-07	2	20	20.3312	31.8668	8.709	14.5617	7.241	1467829200
1524	2016-07-07	2	30	20.3666	31.8668	8.718	31.6484	7.291	1467829800
1525	2016-07-07	2	40	20.3946	31.8672	8.734	48.6967	7.296	1467830400
1526	2016-07-07	2	50	20.3998	31.8666	8.741	93.348	7.297	1467831000
1527	2016-07-07	3	0	20.4222	31.8673	8.773	92.8413	7.192	1467831600
1528	2016-07-07	3	10	20.5753	31.8653	8.782	92.9744	7.42	1467832200
1529	2016-07-07	3	20	20.6589	31.8678	8.798	93.0574	7.477	1467832800
1530	2016-07-07	3	30	21.2057	31.8543	8.809	93.0269	7.501	1467833400
1531	2016-07-07	3	40	21.3047	31.849	8.865	8.14799	7.383	1467834000
1532	2016-07-07	3	50	21.0747	31.8584	8.877	65.8458	7.231	1467834600
1533	2016-07-07	4	0	20.8832	31.8653	8.916	20.9705	7.166	1467835200
1534	2016-07-07	4	10	20.7236	31.8672	8.931	10.2883	7.3	1467835800
1535	2016-07-07	4	20	20.5576	31.8726	8.916	10.2905	7.398	1467836400
1536	2016-07-07	4	30	20.4908	31.8737	8.942	74.3519	7.438	1467837000
1537	2016-07-07	4	40	20.4592	31.8737	8.926	8.15543	7.437	1467837600
1538	2016-07-07	4	50	20.4581	31.8741	8.915	10.3	7.42	1467838200
1539	2016-07-07	5	0	20.5031	31.8733	8.861	8.17155	7.396	1467838800
1540	2016-07-07	5	10	20.5001	31.8727	8.88	8.15311	7.362	1467839400
1541	2016-07-07	5	20	20.5059	31.8734	8.86	8.17778	7.334	1467840000
1542	2016-07-07	5	30	20.4724	31.8733	8.792	8.19878	7.302	1467840600
1543	2016-07-07	5	40	20.4541	31.8734	8.755	8.20904	7.278	1467841200
1544	2016-07-07	5	50	20.4428	31.8738	8.639	8.25641	7.137	1467841800
1545	2016-07-07	6	0	20.4455	31.873	8.593	8.24567	7.241	1467842400
1546	2016-07-07	6	10	20.435	31.8739	8.519	8.27827	7.259	1467843000
1547	2016-07-07	6	20	20.4139	31.8739	8.459	8.32833	7.206	1467843600
1548	2016-07-07	6	30	20.3882	31.8743	8.377	8.29365	7.21	1467844200
1549	2016-07-07	6	40	20.3757	31.8742	8.303	8.29646	7.23	1467844800
1550	2016-07-07	6	50	20.3615	31.8746	8.273	8.33797	7.24	1467845400
1551	2016-07-07	7	0	20.3376	31.8746	8.181	8.35201	7.273	1467846000
1552	2016-07-07	7	10	20.302	31.8757	8.155	8.33663	7.342	1467846600
1553	2016-07-07	7	20	20.2634	31.8775	8.073	8.34933	7.362	1467847200
1554	2016-07-07	7	30	20.2112	31.8775	8.043	8.35201	7.359	1467847800
1555	2016-07-07	7	40	20.1837	31.8779	7.992	8.36557	7.304	1467848400
1556	2016-07-07	7	50	20.1534	31.8816	7.939	8.41136	7.337	1467849000
1557	2016-07-07	8	0	20.1284	31.8791	7.941	8.42613	7.35	1467849600
1558	2016-07-07	8	10	20.1207	31.8797	7.893	8.47277	7.367	1467850200
1559	2016-07-07	8	20	20.1158	31.88	7.866	8.49963	7.337	1467850800
1560	2016-07-07	8	30	20.1129	31.8803	7.853	8.52466	7.333	1467851400
1561	2016-07-07	8	40	20.1187	31.8799	7.883	8.56142	7.159	1467852000
1562	2016-07-07	8	50	20.1256	31.8794	7.854	8.60366	7.304	1467852600
1563	2016-07-07	9	0	20.1513	31.8787	7.82	8.61538	7.267	1467853200
1564	2016-07-07	9	10	20.1871	31.8785	7.839	8.6514	7.234	1467853800
1565	2016-07-07	9	20	20.2659	31.8774	7.855	8.68278	7.226	1467854400
1566	2016-07-07	9	30	20.2931	31.8745	7.835	20.1484	7.138	1467855000
1567	2016-07-07	9	40	20.3114	31.8743	7.897	100.344	7.203	1467855600
1568	2016-07-07	9	50	20.3369	31.8733	7.912	100.245	7.252	1467856200
1569	2016-07-07	10	0	20.3406	31.8743	7.935	100.939	7.253	1467856800
1570	2016-07-07	10	10	20.2942	31.8752	7.949	101.311	7.267	1467857400
1571	2016-07-07	10	20	20.292	31.8713	7.932	101.272	7.219	1467858000
1572	2016-07-07	10	30	20.2477	31.8734	8.01	101.376	7.086	1467858600
1573	2016-07-07	10	40	20.2484	31.8734	8.013	101.821	7.092	1467859200
1574	2016-07-07	10	50	20.2682	31.8739	8.045	102.045	7.158	1467859800
1575	2016-07-07	11	0	20.338	31.8722	8.088	102.604	7.193	1467860400
1576	2016-07-07	11	10	20.348	31.8721	8.126	102.945	7.218	1467861000
1577	2016-07-07	11	20	20.3234	31.8727	8.216	103.223	7.198	1467861600
1578	2016-07-07	11	30	20.2874	31.8727	8.247	103.651	7.169	1467862200
1579	2016-07-07	11	40	20.2587	31.8728	8.297	104.233	7.126	1467862800
1580	2016-07-07	11	50	20.241	31.8738	8.387	104.129	7.115	1467863400
1581	2016-07-07	12	0	20.2305	31.8746	8.45	104.342	7.156	1467864000
1582	2016-07-07	12	10	20.2161	31.8756	8.507	104.941	7.176	1467864600
1583	2016-07-07	12	20	20.1773	31.8775	8.59	105.067	7.265	1467865200
1584	2016-07-07	12	30	20.1476	31.879	8.64	105.592	7.332	1467865800
1585	2016-07-07	12	40	20.137	31.8787	8.706	67.3578	7.343	1467866400
1586	2016-07-07	12	50	20.1229	31.8791	8.722	52.9206	7.347	1467867000
1587	2016-07-07	13	0	20.1114	31.8791	8.786	16.6709	7.354	1467867600
1588	2016-07-07	13	10	20.0959	31.8796	8.842	9.45812	7.367	1467868200
1589	2016-07-07	13	20	20.0935	31.8798	8.84	9.51661	7.366	1467868800
1590	2016-07-07	13	30	20.0948	31.8798	8.843	9.55116	7.377	1467869400
1591	2016-07-07	13	40	20.1103	31.8795	8.879	9.60305	7.376	1467870000
1592	2016-07-07	13	50	20.1262	31.8791	8.89	9.65519	7.407	1467870600
1593	2016-07-07	14	0	20.1453	31.8792	8.906	9.65922	7.4	1467871200
1594	2016-07-07	14	10	20.1557	31.8788	8.89	9.70379	7.413	1467871800
1595	2016-07-07	14	20	20.1626	31.8786	8.869	9.6906	7.395	1467872400
1596	2016-07-07	14	30	20.183	31.8781	8.876	9.73602	7.37	1467873000
1597	2016-07-07	14	40	20.1845	31.8789	8.846	9.76044	7.334	1467873600
1598	2016-07-07	14	50	20.1902	31.877	8.825	9.71062	7.31	1467874200
1599	2016-07-07	15	0	20.1751	31.8756	8.804	9.73297	7.225	1467874800
1600	2016-07-07	15	10	20.1736	31.8753	8.763	9.74151	7.136	1467875400
1601	2016-07-07	15	20	20.1745	31.8758	8.793	9.76972	7.155	1467876000
1602	2016-07-07	15	30	20.2066	31.8745	8.761	9.80989	7.19	1467876600
1603	2016-07-07	15	40	20.2769	31.8748	8.732	9.75226	7.238	1467877200
1604	2016-07-07	15	50	20.3974	31.8715	8.716	9.82503	7.304	1467877800
1605	2016-07-07	16	0	20.6705	31.8699	8.691	9.83895	7.352	1467878400
1606	2016-07-07	16	10	20.9061	31.8654	8.68	9.85641	7.421	1467879000
1607	2016-07-07	16	20	21.2021	31.8612	8.664	9.90403	7.437	1467879600
1608	2016-07-07	16	30	21.2515	31.8594	8.639	9.92161	7.43	1467880200
1609	2016-07-07	16	40	21.1416	31.8619	8.613	9.94444	7.409	1467880800
1610	2016-07-07	16	50	20.9646	31.8652	8.575	9.88034	7.404	1467881400
1611	2016-07-07	17	0	20.8181	31.868	8.595	9.89121	7.385	1467882000
1612	2016-07-07	17	10	20.7563	31.8697	8.534	9.88498	7.402	1467882600
1613	2016-07-07	17	20	20.7017	31.8701	8.52	9.88376	7.414	1467883200
1614	2016-07-07	17	30	20.6772	31.8704	8.48	9.89011	7.409	1467883800
1615	2016-07-07	17	40	20.6827	31.8713	8.404	9.86459	7.399	1467884400
1616	2016-07-07	17	50	20.6868	31.8695	8.36	9.8569	7.363	1467885000
1617	2016-07-07	18	0	20.6985	31.868	8.27	9.9	7.245	1467885600
1618	2016-07-07	18	10	20.7318	31.8696	8.175	9.90366	7.283	1467886200
1619	2016-07-07	18	20	20.7457	31.8688	8.098	9.91429	7.211	1467886800
1620	2016-07-07	18	30	20.7803	31.8677	7.984	9.95629	7.265	1467887400
1621	2016-07-07	18	40	20.7649	31.8686	7.909	9.90244	7.258	1467888000
1622	2016-07-07	18	50	20.692	31.8685	7.833	9.91099	7.243	1467888600
1623	2016-07-07	19	0	20.6701	31.8704	7.719	15.1026	7.266	1467889200
1624	2016-07-07	19	10	20.6309	31.8696	7.662	71.5734	7.269	1467889800
1625	2016-07-07	19	20	20.6004	31.8698	7.581	9.96239	7.166	1467890400
1626	2016-07-07	19	30	20.5717	31.8701	7.524	76.7365	7.099	1467891000
1627	2016-07-07	19	40	20.5469	31.8687	7.447	84.4647	7.094	1467891600
1628	2016-07-07	19	50	20.5086	31.8707	7.397	113.089	7.136	1467892200
1629	2016-07-07	20	0	20.1441	31.8786	7.349	102.539	7.081	1467892800
1630	2016-07-07	20	10	20.0557	31.8801	7.32	107.726	7.408	1467893400
1631	2016-07-07	20	20	20.0279	31.8814	7.244	25.3294	7.389	1467894000
1632	2016-07-07	20	30	20.0198	31.8815	7.204	9.69683	7.367	1467894600
1633	2016-07-07	20	40	20.0177	31.8811	7.174	9.64493	7.274	1467895200
1634	2016-07-07	20	50	20.0221	31.8811	7.146	9.62906	7.26	1467895800
1635	2016-07-07	21	0	20.0514	31.8821	7.125	9.67973	7.218	1467896400
1636	2016-07-07	21	10	20.1335	31.883	7.09	9.64408	7.176	1467897000
1637	2016-07-07	21	20	20.1142	31.8804	7.088	9.61648	7.173	1467897600
1638	2016-07-07	21	30	20.1201	31.8735	7.062	9.53687	7.137	1467898200
1639	2016-07-07	21	40	20.2995	31.8726	7.088	9.516	7.076	1467898800
1640	2016-07-07	21	50	20.399	31.8702	7.103	12.1477	7.172	1467899400
1641	2016-07-07	22	0	20.3804	31.8718	7.09	9.67192	7.162	1467900000
1642	2016-07-07	22	10	20.4135	31.8695	7.122	9.5602	7.137	1467900600
1643	2016-07-07	22	20	20.419	31.8694	7.157	88.958	7.085	1467901200
1644	2016-07-07	22	30	20.4015	31.8699	7.164	9.76056	7.095	1467901800
1645	2016-07-07	22	40	20.3618	31.8693	7.201	9.5652	7.095	1467902400
1646	2016-07-07	22	50	20.3354	31.8695	7.233	104.258	7.035	1467903000
1647	2016-07-07	23	0	20.3125	31.8704	7.26	102.819	7.043	1467903600
1648	2016-07-07	23	10	20.2878	31.87	7.295	102.541	7.072	1467904200
1649	2016-07-07	23	20	20.277	31.8702	7.38	102.484	7.075	1467904800
1650	2016-07-07	23	30	20.2574	31.8701	7.407	103.937	7.09	1467905400
1651	2016-07-07	23	40	20.2526	31.8703	7.5	104.255	7.064	1467906000
1652	2016-07-08	0	0	20.2381	31.8711	7.644	104.21	7.022	1467907200
1653	2016-07-08	0	10	20.2629	31.8711	7.764	103.905	7.029	1467907800
1654	2016-07-08	0	20	20.2756	31.871	7.811	104.327	7.051	1467908400
1655	2016-07-08	0	30	20.268	31.8709	7.898	103.735	7.055	1467909000
1656	2016-07-08	0	40	20.2937	31.8714	7.989	104.074	7.067	1467909600
1657	2016-07-08	0	50	20.2837	31.8713	8.072	102.778	7.088	1467910200
1658	2016-07-08	1	0	20.2788	31.8726	8.152	8.7083	7.076	1467910800
1659	2016-07-08	1	10	20.2711	31.873	8.227	8.54371	7.101	1467911400
1660	2016-07-08	1	20	20.2633	31.8738	8.279	86.4976	7.137	1467912000
1661	2016-07-08	1	30	20.251	31.8747	8.342	91.2943	7.217	1467912600
1662	2016-07-08	1	40	20.2544	31.8749	8.433	89.6068	7.268	1467913200
1663	2016-07-08	1	50	20.2527	31.8752	8.527	75.649	7.279	1467913800
1664	2016-07-08	2	0	20.2595	31.875	8.541	7.3199	7.316	1467914400
1665	2016-07-08	2	10	20.2583	31.8754	8.584	7.1431	7.316	1467915000
1666	2016-07-08	2	20	20.2643	31.8749	8.616	7.04481	7.286	1467915600
1667	2016-07-08	2	30	20.2827	31.8744	8.688	6.94847	7.268	1467916200
1668	2016-07-08	2	40	20.2878	31.8752	8.703	10.6094	7.255	1467916800
1669	2016-07-08	2	50	20.3173	31.8745	8.724	53.3144	7.219	1467917400
1670	2016-07-08	3	0	20.3255	31.8747	8.768	80.6935	7.244	1467918000
1671	2016-07-08	3	10	20.3253	31.874	8.754	80.0818	7.114	1467918600
1672	2016-07-08	3	20	20.3544	31.8735	8.827	79.5849	7.158	1467919200
1673	2016-07-08	3	30	20.3616	31.874	8.805	79.4286	7.105	1467919800
1674	2016-07-08	3	40	20.3606	31.8738	8.832	79.2271	7.024	1467920400
1675	2016-07-08	3	50	20.4268	31.8739	8.844	78.956	6.922	1467921000
1676	2016-07-08	4	0	20.5356	31.8722	8.863	79.0659	7.242	1467921600
1677	2016-07-08	4	10	20.7499	31.8693	8.863	79.0806	7.345	1467922200
1678	2016-07-08	4	20	21.0871	31.8627	8.862	79.2063	7.312	1467922800
1679	2016-07-08	4	30	21.045	31.8623	8.913	79.5775	7.193	1467923400
1680	2016-07-08	4	40	20.9375	31.8567	8.911	79.536	7.047	1467924000
1681	2016-07-08	4	50	20.7714	31.8607	8.962	79.9377	7.028	1467924600
1682	2016-07-08	5	0	20.6693	31.8707	8.957	79.7717	7.191	1467925200
1683	2016-07-08	5	10	20.6163	31.8706	8.957	79.6899	7.277	1467925800
1684	2016-07-08	5	20	20.557	31.8713	8.936	79.9353	7.307	1467926400
1685	2016-07-08	5	30	20.5424	31.872	8.925	80.2711	7.309	1467927000
1686	2016-07-08	5	40	20.5436	31.8699	8.898	80.453	7.293	1467927600
1687	2016-07-08	5	50	20.5449	31.8715	8.846	69.827	7.282	1467928200
1688	2016-07-08	6	0	20.5491	31.8714	8.825	80.8315	7.221	1467928800
1689	2016-07-08	6	10	20.5477	31.8716	8.777	80.823	7.23	1467929400
1690	2016-07-08	6	20	20.5373	31.8714	8.721	80.6886	7.228	1467930000
1691	2016-07-08	6	30	20.5254	31.8722	8.656	80.4713	7.22	1467930600
1692	2016-07-08	6	40	20.518	31.872	8.571	80.5238	7.156	1467931200
1693	2016-07-08	6	50	20.5154	31.8694	8.562	80.6691	7.174	1467931800
1694	2016-07-08	7	0	20.5059	31.8722	8.443	80.9048	7.186	1467932400
1695	2016-07-08	7	10	20.4728	31.8726	8.386	79.2049	7.156	1467933000
1696	2016-07-08	7	20	20.3286	31.8756	8.317	60.6381	7.173	1467933600
1697	2016-07-08	7	30	20.2657	31.8778	8.241	68.086	7.213	1467934200
1698	2016-07-08	7	40	20.2118	31.8755	8.245	6.92357	7.248	1467934800
1699	2016-07-08	7	50	20.0913	31.8786	8.183	6.91954	7.25	1467935400
1700	2016-07-08	8	0	20.0624	31.8793	8.12	79.2415	7.29	1467936000
1701	2016-07-08	8	10	20.0413	31.8794	8.063	6.90342	7.302	1467936600
1702	2016-07-08	8	20	20.0409	31.8796	8.063	6.93529	7.311	1467937200
1703	2016-07-08	8	30	20.0423	31.8794	8.026	6.94579	7.334	1467937800
1704	2016-07-08	8	40	20.036	31.8791	8.011	6.96642	7.324	1467938400
1705	2016-07-08	8	50	20.0516	31.8794	7.938	6.99817	7.237	1467939000
1706	2016-07-08	9	0	20.0823	31.8787	7.946	7.02112	7.181	1467939600
1707	2016-07-08	9	10	20.0894	31.8783	7.908	7.03565	7.162	1467940200
1708	2016-07-08	9	20	20.1107	31.8775	7.878	7.01966	7.125	1467940800
1709	2016-07-08	9	30	20.1254	31.8775	7.877	7.02173	7.154	1467941400
1710	2016-07-08	9	40	20.1397	31.8779	7.918	7.0199	7.151	1467942000
1711	2016-07-08	9	50	20.1555	31.8759	7.869	7.01392	7.185	1467942600
1712	2016-07-08	10	0	20.2269	31.881	7.862	7.05775	7.141	1467943200
1713	2016-07-08	10	10	20.2262	31.877	7.889	7.11526	7.127	1467943800
1714	2016-07-08	10	20	20.2649	31.8789	7.935	7.10427	7.173	1467944400
1715	2016-07-08	10	30	20.4047	31.8718	7.9	7.0978	7.153	1467945000
1716	2016-07-08	10	40	20.3161	31.8737	7.959	7.12137	7.146	1467945600
1717	2016-07-08	10	50	20.3077	31.873	7.959	7.15299	7.186	1467946200
1718	2016-07-08	11	0	20.3604	31.8728	7.971	7.21209	7.188	1467946800
1719	2016-07-08	11	10	20.3869	31.8712	7.966	7.21954	7.106	1467947400
1720	2016-07-08	11	20	20.386	31.8717	7.997	7.22784	7.083	1467948000
1721	2016-07-08	11	30	20.3865	31.8718	8.035	7.26508	7.14	1467948600
1722	2016-07-08	11	40	20.397	31.8715	8.169	7.30024	7.215	1467949200
1723	2016-07-08	11	50	20.3966	31.8711	8.11	7.31477	7.215	1467949800
1724	2016-07-08	12	0	20.3862	31.8708	8.248	7.34982	7.174	1467950400
1725	2016-07-08	12	10	20.39	31.8704	8.216	7.34005	7.149	1467951000
1726	2016-07-08	12	20	20.3723	31.8712	8.339	7.33089	7.142	1467951600
1727	2016-07-08	12	30	20.3323	31.8723	8.377	7.30085	7.13	1467952200
1728	2016-07-08	12	40	20.2795	31.8734	8.432	7.35543	7.15	1467952800
1729	2016-07-08	12	50	20.1916	31.8754	8.468	7.37277	7.206	1467953400
1730	2016-07-08	13	0	20.1636	31.8762	8.527	7.36081	7.224	1467954000
1731	2016-07-08	13	10	20.152	31.8757	8.645	7.37228	7.246	1467954600
1732	2016-07-08	13	20	20.1433	31.8769	8.625	7.3757	7.266	1467955200
1733	2016-07-08	13	30	20.1464	31.8759	8.739	7.40733	7.259	1467955800
1734	2016-07-08	13	40	20.136	31.8761	8.814	11.4546	7.263	1467956400
1735	2016-07-08	13	50	20.1387	31.8762	8.811	7.34225	7.276	1467957000
1736	2016-07-08	14	0	20.1325	31.8764	8.84	60.5596	7.296	1467957600
1737	2016-07-08	14	10	20.1476	31.877	8.812	88.8816	7.317	1467958200
1738	2016-07-08	14	20	20.1547	31.8759	8.89	88.8657	7.332	1467958800
1739	2016-07-08	14	30	20.1494	31.8764	8.868	88.8755	7.336	1467959400
1740	2016-07-08	14	40	20.1581	31.8765	8.76	89.1746	7.351	1467960000
1741	2016-07-08	14	50	20.1624	31.8766	8.924	89.8156	7.333	1467960600
1742	2016-07-08	15	0	20.1728	31.8759	8.883	90.5836	7.357	1467961200
1743	2016-07-08	15	10	20.1877	31.8759	8.74	91.2967	7.315	1467961800
1744	2016-07-08	15	20	20.2051	31.8762	8.794	91.4567	7.312	1467962400
1745	2016-07-08	15	30	20.2085	31.8751	8.744	91.779	7.319	1467963000
1746	2016-07-08	15	40	20.2132	31.8752	8.781	91.9829	7.318	1467963600
1747	2016-07-08	15	50	20.2367	31.8741	8.766	91.801	7.257	1467964200
1748	2016-07-08	16	0	20.2444	31.8743	8.76	91.6618	7.266	1467964800
1749	2016-07-08	16	10	20.2824	31.8736	8.681	89.9291	7.246	1467965400
1750	2016-07-08	16	20	20.3447	31.8722	8.725	91.9548	7.222	1467966000
1751	2016-07-08	16	30	20.4138	31.8724	8.683	92.0037	7.251	1467966600
1752	2016-07-08	16	40	20.5274	31.8698	8.673	92.6129	7.329	1467967200
1753	2016-07-08	16	50	20.704	31.8694	8.612	90.065	7.346	1467967800
1754	2016-07-08	17	0	20.9409	31.8746	8.636	92.3382	7.382	1467968400
1755	2016-07-08	17	10	21.5305	31.86	8.57	92.7717	7.444	1467969000
1756	2016-07-08	17	20	21.5577	31.8603	8.546	92.58	7.583	1467969600
1757	2016-07-08	17	30	21.2538	31.8647	8.581	92.4921	7.559	1467970200
1758	2016-07-08	17	40	21.1126	31.869	8.514	92.823	7.535	1467970800
1759	2016-07-08	17	50	20.9876	31.8679	8.474	92.6679	7.507	1467971400
1760	2016-07-08	18	0	20.8882	31.8685	8.506	92.6911	7.487	1467972000
1761	2016-07-08	18	10	20.8219	31.8698	8.419	92.8474	7.482	1467972600
1762	2016-07-08	18	20	20.7711	31.8702	8.364	92.6984	7.474	1467973200
1763	2016-07-08	18	30	20.7801	31.8699	8.342	92.5775	7.425	1467973800
1764	2016-07-08	18	40	20.7843	31.8695	8.287	92.5849	7.383	1467974400
1765	2016-07-08	18	50	20.7936	31.8698	8.15	92.6081	7.361	1467975000
1766	2016-07-08	19	0	20.7445	31.8674	8.027	92.8205	7.365	1467975600
1767	2016-07-08	19	10	20.7409	31.869	7.966	91.8193	7.334	1467976200
1768	2016-07-08	19	20	20.7916	31.8694	7.912	91.431	7.34	1467976800
1769	2016-07-08	19	30	20.7962	31.8683	7.824	88.8987	7.325	1467977400
1770	2016-07-08	19	40	20.7468	31.8677	7.764	89.5885	7.291	1467978000
1771	2016-07-08	19	50	20.7123	31.8679	7.674	90.0464	7.303	1467978600
1772	2016-07-08	20	0	20.7101	31.8675	7.552	89.3834	7.27	1467979200
1773	2016-07-08	20	10	20.7392	31.8682	7.64	88.8926	7.235	1467979800
1774	2016-07-08	20	20	20.378	31.8647	7.503	88.033	7.344	1467980400
1775	2016-07-08	20	30	20.2177	31.876	7.426	7.42405	7.341	1467981000
1776	2016-07-08	20	40	20.1982	31.8772	7.378	7.31661	7.356	1467981600
1777	2016-07-08	20	50	20.1762	31.8771	7.343	7.34115	7.349	1467982200
1778	2016-07-08	21	0	20.1672	31.877	7.254	7.29206	7.357	1467982800
1779	2016-07-08	21	10	20.1615	31.8775	7.19	7.30745	7.319	1467983400
1780	2016-07-08	21	20	20.1497	31.8775	7.215	7.30195	7.308	1467984000
1781	2016-07-08	21	30	20.1453	31.877	7.228	7.2823	7.301	1467984600
1782	2016-07-08	21	40	20.1538	31.876	7.102	10.3803	7.341	1467985200
1783	2016-07-08	21	50	20.1549	31.8777	7.105	7.30024	7.317	1467985800
1784	2016-07-08	22	0	20.1678	31.8765	7.185	7.32662	7.338	1467986400
1785	2016-07-08	22	10	20.1816	31.8752	7.139	7.38303	7.329	1467987000
1786	2016-07-08	22	20	20.2031	31.8754	7.135	7.37485	7.284	1467987600
1787	2016-07-08	22	30	20.2157	31.8755	7.158	7.23578	7.233	1467988200
1788	2016-07-08	22	40	20.3189	31.8734	7.095	7.23455	7.215	1467988800
1789	2016-07-08	22	50	20.4059	31.8701	7.125	7.24713	7.196	1467989400
1790	2016-07-08	23	0	20.5031	31.8673	7.196	7.25885	7.138	1467990000
1791	2016-07-08	23	10	20.5029	31.8666	7.18	9.28962	7.074	1467990600
1792	2016-07-08	23	20	20.5173	31.8646	7.243	7.35043	7.066	1467991200
1793	2016-07-08	23	30	20.4974	31.8661	7.317	7.06532	7.061	1467991800
1794	2016-07-08	23	40	20.4811	31.8654	7.275	7.08571	7.089	1467992400
1795	2016-07-09	0	0	20.4407	31.8654	7.386	6.921	7.045	1467993600
1796	2016-07-09	0	10	20.4179	31.8645	7.397	69.9159	7.046	1467994200
1797	2016-07-09	0	20	20.3904	31.8654	7.554	80.7631	7.012	1467994800
1798	2016-07-09	0	30	20.3862	31.866	7.66	30.9811	6.968	1467995400
1799	2016-07-09	0	40	20.3985	31.8679	7.584	78.26	6.998	1467996000
1800	2016-07-09	0	50	20.3941	31.8666	7.71	79.6899	7.045	1467996600
1801	2016-07-09	1	0	20.404	31.8671	7.826	80.5079	7.079	1467997200
1802	2016-07-09	1	10	20.416	31.8682	7.966	66.1967	7.075	1467997800
1803	2016-07-09	1	20	20.4366	31.8677	7.909	78.4493	7.118	1467998400
1804	2016-07-09	1	30	20.4259	31.8684	8.14	76.631	7.132	1467999000
1805	2016-07-09	1	40	20.4058	31.8685	8.147	78.2527	7.115	1467999600
1806	2016-07-09	1	50	20.3718	31.8711	8.148	77.5775	7.116	1468000200
1807	2016-07-09	2	0	20.3264	31.87	8.222	76.967	7.148	1468000800
1808	2016-07-09	2	10	20.3618	31.8712	8.311	74.4541	7.186	1468001400
1809	2016-07-09	2	20	20.4152	31.8689	8.452	76.9573	7.227	1468002000
1810	2016-07-09	2	30	20.463	31.8712	8.471	76.5665	7.267	1468002600
1811	2016-07-09	2	40	20.4512	31.8717	8.603	76.2479	7.313	1468003200
1812	2016-07-09	2	50	20.4515	31.8714	8.616	77.1917	7.298	1468003800
1813	2016-07-09	3	0	20.4478	31.8701	8.627	76.3455	7.272	1468004400
1814	2016-07-09	3	10	20.4881	31.8714	8.633	77.1966	7.249	1468005000
1815	2016-07-09	3	20	20.4946	31.8707	8.7	76.6361	7.254	1468005600
1816	2016-07-09	3	30	20.4873	31.8711	8.744	76.8938	7.257	1468006200
1817	2016-07-09	3	40	20.5036	31.8614	8.726	76.6838	7.254	1468006800
1818	2016-07-09	3	50	20.5008	31.8711	8.713	75.5446	7.214	1468007400
1819	2016-07-09	4	0	20.5198	31.8706	8.652	75.4103	7.225	1468008000
1820	2016-07-09	4	10	20.533	31.8715	8.683	75.7192	7.264	1468008600
1821	2016-07-09	4	20	20.5441	31.8716	8.66	75.3748	7.24	1468009200
1822	2016-07-09	4	30	20.5614	31.871	8.678	75.1258	7.266	1468009800
1823	2016-07-09	4	40	20.6105	31.8709	8.693	75.2967	7.276	1468010400
1824	2016-07-09	4	50	20.6438	31.8699	8.788	75.1648	7.3	1468011000
1825	2016-07-09	5	0	20.9008	31.859	8.733	75.37	7.262	1468011600
1826	2016-07-09	5	10	21.1989	31.8625	8.818	75.6813	7.249	1468012200
1827	2016-07-09	5	20	21.149	31.8618	8.888	76.9316	7.11	1468012800
1828	2016-07-09	5	30	21.0232	31.8637	8.905	76.2869	6.994	1468013400
1829	2016-07-09	5	40	20.9645	31.8644	8.8	76.6764	7	1468014000
1830	2016-07-09	5	50	20.8219	31.8673	8.903	75.1661	7.09	1468014600
1831	2016-07-09	6	0	20.7504	31.8684	8.829	49.2647	7.224	1468015200
1832	2016-07-09	6	10	20.6953	31.8687	8.823	6.20855	7.251	1468015800
1833	2016-07-09	6	20	20.6659	31.8683	8.967	6.22112	7.275	1468016400
1834	2016-07-09	6	30	20.6285	31.8699	8.744	7.94957	7.265	1468017000
1835	2016-07-09	6	40	20.6025	31.8698	8.666	6.20098	7.234	1468017600
1836	2016-07-09	6	50	20.5898	31.8692	8.688	6.22015	7.24	1468018200
1837	2016-07-09	7	0	20.5888	31.8693	8.63	6.19695	7.217	1468018800
1838	2016-07-09	7	10	20.5916	31.8679	8.623	6.19573	7.19	1468019400
1839	2016-07-09	7	20	20.5963	31.8648	8.503	6.18315	7.163	1468020000
1840	2016-07-09	7	30	20.593	31.8658	8.45	6.15995	7.166	1468020600
1841	2016-07-09	7	40	20.585	31.869	8.415	6.13748	7.18	1468021200
1842	2016-07-09	7	50	20.4874	31.8691	8.268	6.12491	7.191	1468021800
1843	2016-07-09	8	0	20.4349	31.8698	8.258	6.09121	7.201	1468022400
1844	2016-07-09	8	10	20.4126	31.8692	8.319	6.07094	7.201	1468023000
1845	2016-07-09	8	20	20.3756	31.8712	8.147	6.0801	7.214	1468023600
1846	2016-07-09	8	30	20.3338	31.8706	8.056	6.0663	7.213	1468024200
1847	2016-07-09	8	40	20.3123	31.8707	8.102	6.06471	7.219	1468024800
1848	2016-07-09	8	50	20.2975	31.8716	8.078	6.13565	7.213	1468025400
1849	2016-07-09	9	0	20.2898	31.8719	7.875	5.98816	7.195	1468026000
1850	2016-07-09	9	10	20.188	31.8706	7.987	5.98474	7.215	1468026600
1851	2016-07-09	9	20	20.0125	31.8739	7.893	6.0011	7.286	1468027200
1852	2016-07-09	9	30	19.9733	31.8766	7.906	5.92039	7.312	1468027800
1853	2016-07-09	9	40	19.9522	31.8767	7.882	5.95311	7.322	1468028400
1854	2016-07-09	9	50	19.9832	31.8773	7.758	5.8547	7.319	1468029000
1855	2016-07-09	10	0	19.9733	31.8779	7.655	5.85018	7.311	1468029600
1856	2016-07-09	10	10	19.9888	31.8779	7.845	5.83639	7.311	1468030200
1857	2016-07-09	10	20	20.0977	31.8751	7.781	5.80427	7.313	1468030800
1858	2016-07-09	10	30	20.1685	31.8742	7.79	5.83407	7.239	1468031400
1859	2016-07-09	10	40	20.2504	31.8719	7.832	5.80281	7.222	1468032000
1860	2016-07-09	10	50	20.3169	31.8706	7.855	5.80769	7.169	1468032600
1861	2016-07-09	11	0	20.3729	31.8714	7.793	5.80293	7.177	1468033200
1862	2016-07-09	11	10	20.4352	31.8741	7.899	5.77985	7.175	1468033800
1863	2016-07-09	11	20	20.5009	31.869	7.749	5.74762	7.151	1468034400
1864	2016-07-09	11	30	20.4808	31.869	7.842	5.74982	7.165	1468035000
1865	2016-07-09	11	40	20.457	31.869	7.79	5.77534	7.153	1468035600
1866	2016-07-09	11	50	20.4362	31.8686	7.945	5.70781	7.131	1468036200
1867	2016-07-09	12	0	20.4332	31.8681	7.776	5.66874	7.143	1468036800
1868	2016-07-09	12	10	20.437	31.8696	8.053	5.70049	7.136	1468037400
1869	2016-07-09	12	20	20.4753	31.8722	7.823	5.67937	7.136	1468038000
1870	2016-07-09	12	30	20.5149	31.868	8.006	5.67595	7.13	1468038600
1871	2016-07-09	12	40	20.5668	31.8681	8.118	5.7232	7.128	1468039200
1872	2016-07-09	12	50	20.5523	31.8678	7.954	5.67766	7.126	1468039800
1873	2016-07-09	13	0	20.4774	31.8683	8.07	5.69084	7.084	1468040400
1874	2016-07-09	13	10	20.4312	31.8688	8.199	5.65385	7.03	1468041000
1875	2016-07-09	13	20	20.3535	31.8703	8.287	67.0112	7.022	1468041600
1876	2016-07-09	13	30	20.3171	31.8694	8.277	37.1631	7.077	1468042200
1877	2016-07-09	13	40	20.167	31.8741	8.354	63.9304	7.127	1468042800
1878	2016-07-09	13	50	20.1198	31.874	8.541	68.5421	7.193	1468043400
1879	2016-07-09	14	0	20.0899	31.8751	8.493	68.5092	7.217	1468044000
1880	2016-07-09	14	10	20.099	31.8756	8.654	68.5653	7.234	1468044600
1881	2016-07-09	14	20	20.1132	31.8749	8.624	12.6232	7.237	1468045200
1882	2016-07-09	14	30	20.1547	31.8765	8.691	48.1895	7.248	1468045800
1883	2016-07-09	14	40	20.2166	31.8749	8.711	30.8592	7.282	1468046400
1884	2016-07-09	14	50	20.2291	31.8751	8.738	5.6525	7.276	1468047000
1885	2016-07-09	15	0	20.2546	31.8748	8.812	5.67167	7.319	1468047600
1886	2016-07-09	15	10	20.2709	31.8743	8.798	5.65458	7.319	1468048200
1887	2016-07-09	15	20	20.2762	31.8761	8.626	65.5145	7.337	1468048800
1888	2016-07-09	15	30	20.2657	31.8752	8.756	65.4548	7.318	1468049400
1889	2016-07-09	15	40	20.2685	31.8745	8.721	68.2662	7.327	1468050000
1890	2016-07-09	15	50	20.2882	31.874	8.615	68.0305	7.312	1468050600
1891	2016-07-09	16	0	20.3008	31.8738	8.518	68.0195	7.309	1468051200
1892	2016-07-09	16	10	20.2989	31.8745	8.701	68.0391	7.318	1468051800
1893	2016-07-09	16	20	20.2626	31.8746	8.707	67.8449	7.323	1468052400
1894	2016-07-09	16	30	20.2405	31.8743	8.595	67.8926	7.274	1468053000
1895	2016-07-09	16	40	20.2498	31.8724	8.644	67.7753	7.256	1468053600
1896	2016-07-09	16	50	20.2618	31.8727	8.636	67.7485	7.234	1468054200
1897	2016-07-09	17	0	20.3288	31.8726	8.567	67.8291	7.188	1468054800
1898	2016-07-09	17	10	20.3929	31.8704	8.567	68.3736	7.234	1468055400
1899	2016-07-09	17	20	20.5442	31.872	8.557	57.5223	7.313	1468056000
1900	2016-07-09	17	30	20.6479	31.8729	8.534	68.2063	7.342	1468056600
1901	2016-07-09	17	40	20.9258	31.8628	8.6	63.7714	7.307	1468057200
1902	2016-07-09	17	50	21.1085	31.8656	8.51	63.8448	7.252	1468057800
1903	2016-07-09	18	0	21.1381	31.8647	8.5	68.5324	-1	1468058400
1904	2016-07-09	18	10	21.062	31.8567	8.551	38.7035	7.246	1468059000
1905	2016-07-09	18	20	20.976	31.867	8.359	41.858	7.272	1468059600
1906	2016-07-09	18	30	21.0387	31.8645	8.497	56.0142	7.262	1468060200
1907	2016-07-09	18	40	20.8816	31.8668	8.335	68.4884	7.255	1468060800
1908	2016-07-09	18	50	20.82	31.8675	8.3	68.3297	7.26	1468061400
1909	2016-07-09	19	0	20.7992	31.8672	8.265	68.3602	7.232	1468062000
1910	2016-07-09	19	10	20.803	31.8664	8.254	68.3553	7.202	1468062600
1911	2016-07-09	19	20	20.8028	31.8664	8.188	68.304	7.202	1468063200
1912	2016-07-09	19	30	20.8096	31.8656	8.065	68.3211	7.167	1468063800
1913	2016-07-09	19	40	20.7634	31.8666	8.121	68.1502	7.154	1468064400
1914	2016-07-09	19	50	20.769	31.8662	7.961	66.7711	7.198	1468065000
1915	2016-07-09	20	0	20.754	31.867	7.849	68.326	7.198	1468065600
1916	2016-07-09	20	10	20.7685	31.8659	7.782	68.0256	7.17	1468066200
1917	2016-07-09	20	20	20.7611	31.8654	7.674	67.9267	7.159	1468066800
1918	2016-07-09	20	30	20.7224	31.8659	7.609	67.9805	7.148	1468067400
1919	2016-07-09	20	40	20.7041	31.8652	7.547	68.0159	7.119	1468068000
1920	2016-07-09	20	50	20.4192	31.8671	7.549	68.1954	7.161	1468068600
1921	2016-07-09	21	0	20.1984	31.8704	7.495	67.3919	7.237	1468069200
1922	2016-07-09	21	10	20.1664	31.8715	7.483	67.5507	7.227	1468069800
1923	2016-07-09	21	20	20.1764	31.8721	7.336	67.619	7.228	1468070400
1924	2016-07-09	21	30	20.158	31.874	7.328	66.812	7.227	1468071000
1925	2016-07-09	21	40	20.1359	31.8737	7.287	67.6899	7.23	1468071600
1926	2016-07-09	21	50	20.1258	31.8751	7.3	67.4408	7.226	1468072200
1927	2016-07-09	22	0	20.0866	31.8725	7.294	67.2772	7.268	1468072800
1928	2016-07-09	22	10	20.0726	31.8729	7.233	67.5165	7.223	1468073400
1929	2016-07-09	22	20	20.0754	31.8729	7.195	67.3431	7.218	1468074000
1930	2016-07-09	22	30	20.0945	31.8736	7.238	67.3516	7.211	1468074600
1931	2016-07-09	22	40	20.1011	31.8742	7.199	67.4847	7.224	1468075200
1932	2016-07-09	22	50	20.1133	31.8735	7.174	67.2479	7.176	1468075800
1933	2016-07-09	23	0	20.1423	31.8738	7.306	67.3529	7.185	1468076400
1934	2016-07-09	23	10	20.1553	31.873	7.227	67.0623	7.145	1468077000
1935	2016-07-09	23	20	20.2028	31.87	7.212	67.0195	7.161	1468077600
1936	2016-07-09	23	30	20.3308	31.871	7.274	66.9744	7.142	1468078200
1937	2016-07-09	23	40	20.4334	31.8687	7.233	67.1355	7.154	1468078800
1938	2016-07-09	23	50	-1	-1	-1	-1	7.18	1468079400
1939	2016-07-10	0	0	20.5094	31.8663	7.305	67.5018	7.143	1468080000
1940	2016-07-10	0	10	20.4233	31.8685	7.323	67.5275	7.109	1468080600
1941	2016-07-10	0	20	20.395	31.8674	7.34	67.5006	7.08	1468081200
1942	2016-07-10	0	30	20.3895	31.8672	7.492	67.8059	7.002	1468081800
1943	2016-07-10	0	40	20.377	31.8667	7.482	68.0366	6.956	1468082400
1944	2016-07-10	0	50	20.3557	31.866	7.57	68.3138	6.928	1468083000
1945	2016-07-10	1	0	20.3638	31.8658	7.627	68.3687	6.914	1468083600
1946	2016-07-10	1	10	20.3727	31.8657	7.661	67.0176	6.92	1468084200
1947	2016-07-10	1	20	20.3927	31.8653	7.768	65.4365	6.93	1468084800
1948	2016-07-10	1	30	20.3785	31.866	7.834	56.0499	6.971	1468085400
1949	2016-07-10	1	40	20.359	31.8662	7.925	68.5385	6.969	1468086000
1950	2016-07-10	1	50	20.3556	31.8678	7.975	68.5958	7.018	1468086600
1951	2016-07-10	2	0	20.4069	31.8681	8.056	56.0549	7.077	1468087200
1952	2016-07-10	2	10	20.4391	31.8681	8.179	56.0526	7.099	1468087800
1953	2016-07-10	2	20	20.4352	31.868	8.171	68.5531	7.138	1468088400
1954	2016-07-10	2	30	20.4064	31.8698	8.296	68.3419	7.125	1468089000
1955	2016-07-10	2	40	20.4366	31.8684	8.384	68.4908	7.096	1468089600
1956	2016-07-10	2	50	20.4314	31.8686	8.435	68.2772	7.091	1468090200
1957	2016-07-10	3	0	20.4342	31.8688	8.439	68.1722	7.092	1468090800
1958	2016-07-10	3	10	20.4796	31.8681	8.501	68.2503	7.082	1468091400
1959	2016-07-10	3	20	20.5063	31.8681	8.468	68.2222	7.078	1468092000
1960	2016-07-10	3	30	20.5367	31.8668	8.574	68.3321	7.049	1468092600
1961	2016-07-10	3	40	20.5664	31.8673	8.602	68.116	7.062	1468093200
1962	2016-07-10	3	50	20.6035	31.8674	8.623	67.9524	7.107	1468093800
1963	2016-07-10	4	0	20.6162	31.8667	8.62	67.7937	7.082	1468094400
1964	2016-07-10	4	10	20.6486	31.8663	8.679	67.7143	7.048	1468095000
1965	2016-07-10	4	20	20.6765	31.8663	8.62	67.4554	7.082	1468095600
1966	2016-07-10	4	30	20.7045	31.8679	8.608	67.1197	7.047	1468096200
1967	2016-07-10	4	40	20.7123	31.8646	8.792	67.0379	7.071	1468096800
1968	2016-07-10	4	50	20.7283	31.8662	8.639	66.7912	7.043	1468097400
1969	2016-07-10	5	0	20.7241	31.8649	8.757	66.6288	7.055	1468098000
1970	2016-07-10	5	10	20.716	31.8657	8.692	66.5495	7.043	1468098600
1971	2016-07-10	5	20	20.7601	31.8637	8.759	66.5238	7.071	1468099200
1972	2016-07-10	5	30	20.8063	31.8656	8.769	66.8181	7.103	1468099800
1973	2016-07-10	5	40	20.8305	31.8637	8.735	66.8071	7.149	1468100400
1974	2016-07-10	5	50	20.9988	31.8613	8.793	66.7326	7.195	1468101000
1975	2016-07-10	6	0	21.2119	31.8596	8.729	66.9206	7.238	1468101600
1976	2016-07-10	6	10	21.3687	31.8571	8.835	67.348	7.208	1468102200
1977	2016-07-10	6	20	21.4748	31.8525	8.819	67.9866	7.011	1468102800
1978	2016-07-10	6	30	21.4127	31.8549	8.701	68.022	6.874	1468103400
1979	2016-07-10	6	40	21.1672	31.8568	8.804	67.6508	6.993	1468104000
1980	2016-07-10	6	50	21.0016	31.8606	8.687	67.7143	7.05	1468104600
1981	2016-07-10	7	0	20.8826	31.8624	8.715	67.3822	7.16	1468105200
1982	2016-07-10	7	10	20.79	31.8641	8.708	67.1343	7.185	1468105800
1983	2016-07-10	7	20	20.7495	31.8646	8.657	67.3138	7.188	1468106400
1984	2016-07-10	7	30	20.7543	31.8647	8.628	66.7436	7.143	1468107000
1985	2016-07-10	7	40	20.7426	31.8641	8.588	66.381	7.127	1468107600
1986	2016-07-10	7	50	20.735	31.8643	8.487	65.7375	7.129	1468108200
1987	2016-07-10	8	0	20.7105	31.8653	8.364	65.2784	7.092	1468108800
1988	2016-07-10	8	10	20.7124	31.8646	8.378	65.2698	7.104	1468109400
1989	2016-07-10	8	20	20.7003	31.8642	8.317	64.9512	7.106	1468110000
1990	2016-07-10	8	30	20.6956	31.8643	8.301	64.9621	7.111	1468110600
1991	2016-07-10	8	40	20.6295	31.8631	8.227	64.199	7.097	1468111200
1992	2016-07-10	8	50	20.4405	31.8676	8.195	64.21	7.175	1468111800
1993	2016-07-10	9	0	20.3308	31.868	8.073	63.8913	7.185	1468112400
1994	2016-07-10	9	10	20.3048	31.8683	8.064	63.6716	7.182	1468113000
1995	2016-07-10	9	20	20.2665	31.8683	8.066	64.2369	7.176	1468113600
1996	2016-07-10	9	30	20.2381	31.8671	7.974	64.4444	7.146	1468114200
1997	2016-07-10	9	40	20.212	31.8681	7.926	64.232	7.152	1468114800
1998	2016-07-10	9	50	20.1833	31.8687	7.892	63.3944	7.135	1468115400
1999	2016-07-10	10	0	20.1783	31.8675	7.893	63.8767	7.128	1468116000
[truncated: 198,467 more rows]
