# Supplementary material for: A novel dissolved oxygen prediction model based on enhanced semi-naive Bayes for ocean ranches in northeast China
Source: PeerJ Comput Sci. 2021 Jun 11;7:e591. doi: 10.7717/peerj-cs.591 (PMC8205303; doi:10.7717/peerj-cs.591)
Supplement: Supplemental Information 3 — The water quality data includes a total of 19 marine ranches in the Bohai and Yellow Seas in northeastern China. [file peerj-cs-07-591-s003.zip › dataset2/qixia_20160101_20200701.csv]

ID	Date	Hour	Minute	temp	salt	deep	yls_con	rjy_con	Timestamp	note
1	2016-01-01	0	0	4.9148	31.5851	92.2074	2.37851	10.5005	1451577600
2	2016-01-01	0	10	4.8941	31.5814	92.1937	2.47619	10.5005	1451578200
3	2016-01-01	0	20	4.9442	31.5795	92.2012	2.40781	10.5005	1451578800
4	2016-01-01	0	30	4.9848	31.5794	92.1963	2.39316	10.5005	1451579400
5	2016-01-01	0	40	4.9846	31.5809	92.2012	2.38339	10.5005	1451580000
6	2016-01-01	0	50	4.9828	31.5804	92.2252	2.38828	10.5005	1451580600
7	2016-01-01	1	0	5.0287	31.5768	92.1923	2.38339	10.5005	1451581200
8	2016-01-01	1	10	5.0556	31.5767	92.2093	-1	10.5005	1451581800
9	2016-01-01	1	20	5.1078	31.5759	92.2119	2.442	10.5005	1451582400
10	2016-01-01	1	30	5.13	31.5759	92.2047	2.39805	10.5005	1451583000
11	2016-01-01	1	40	5.211	31.5736	92.2029	2.39316	10.5005	1451583600
12	2016-01-01	1	50	5.3013	31.5734	92.2178	2.39316	10.5005	1451584200
13	2016-01-01	2	0	5.3449	31.5733	92.2237	2.4127	10.5005	1451584800
14	2016-01-01	2	10	5.3942	31.5726	92.2364	2.46154	10.5005	1451585400
15	2016-01-01	2	20	5.4143	31.573	92.218	2.38339	10.5005	1451586000
16	2016-01-01	2	30	5.4228	31.5727	92.1977	2.38339	10.5005	1451586600
17	2016-01-01	2	40	5.4195	31.5723	92.1701	2.39805	10.5005	1451587200
18	2016-01-01	2	50	5.398	31.5726	92.2007	2.37363	10.5005	1451587800
19	2016-01-01	3	0	5.3928	31.5716	92.2098	2.4127	10.5005	1451588400
20	2016-01-01	3	10	5.3846	31.5722	92.2318	2.35897	10.5005	1451589000
21	2016-01-01	3	20	5.3643	31.572	92.2268	2.46154	10.5005	1451589600
22	2016-01-01	3	30	5.3543	31.5711	92.2246	2.38339	10.5005	1451590200
23	2016-01-01	3	40	5.3319	31.5724	92.2275	2.38339	10.5005	1451590800
24	2016-01-01	3	50	5.326	31.5722	92.2029	2.37363	10.5005	1451591400
25	2016-01-01	4	0	5.3092	31.5716	92.2292	2.38339	10.5005	1451592000
26	2016-01-01	4	10	5.2938	31.5713	92.2292	2.38828	10.5005	1451592600
27	2016-01-01	4	20	5.2704	31.5719	92.2382	2.37851	10.5005	1451593200
28	2016-01-01	4	30	5.2476	31.5707	92.2355	2.36386	10.5005	1451593800
29	2016-01-01	4	40	5.1233	31.5802	92.2329	2.39316	10.5005	1451594400
30	2016-01-01	4	50	5.0877	31.5696	92.2438	2.42735	10.5005	1451595000
31	2016-01-01	5	0	5.0775	31.5687	92.2196	2.40293	10.5005	1451595600
32	2016-01-01	5	10	5.1199	31.5701	92.2289	2.37851	10.5005	1451596200
33	2016-01-01	5	20	5.0922	31.5737	92.2316	2.51038	10.5005	1451596800
34	2016-01-01	5	30	5.1182	31.5691	92.2201	2.42247	10.5005	1451597400
35	2016-01-01	5	40	-1	-1	-1	2.48596	10.5005	1451598000
36	2016-01-01	5	50	5.1517	31.5681	92.2137	2.45665	10.5005	1451598600
37	2016-01-01	6	0	5.125	31.5725	92.196	2.42247	10.5005	1451599200
38	2016-01-01	6	10	5.1369	31.5685	92.2101	2.42735	10.5005	1451599800
39	2016-01-01	6	20	5.1285	31.5682	92.228	2.46642	10.5005	1451600400
40	2016-01-01	6	30	5.1341	31.5686	92.233	2.47619	10.5005	1451601000
41	2016-01-01	6	40	5.1303	31.5704	92.2379	2.45665	10.5005	1451601600
42	2016-01-01	6	50	5.1404	31.568	92.2285	2.43223	10.5005	1451602200
43	2016-01-01	7	0	5.1108	31.5645	92.2305	2.46642	10.5005	1451602800
44	2016-01-01	7	10	5.0872	31.5534	92.2349	2.43223	10.5005	1451603400
45	2016-01-01	7	20	5.1013	31.5595	92.2348	2.43223	10.5005	1451604000
46	2016-01-01	7	30	5.0949	31.5541	92.2159	2.40781	10.5005	1451604600
47	2016-01-01	7	40	5.0984	31.5329	92.2247	2.39805	10.5005	1451605200
48	2016-01-01	7	50	5.0775	31.5559	92.2242	2.4127	10.5005	1451605800
49	2016-01-01	8	0	5.0752	31.5518	92.2368	2.43223	10.5005	1451606400
50	2016-01-01	8	10	5.0797	31.5536	92.2284	2.4127	10.5005	1451607000
51	2016-01-01	8	20	5.094	31.5524	92.2335	2.37851	10.5005	1451607600
52	2016-01-01	8	30	5.0985	31.5429	92.2277	2.40781	10.5005	1451608200
53	2016-01-01	8	40	5.091	31.5421	92.2208	2.40293	10.5005	1451608800
54	2016-01-01	8	50	5.0855	31.5407	92.2284	2.43712	10.5005	1451609400
55	2016-01-01	9	0	5.0823	31.5422	92.2332	2.40781	10.5005	1451610000
56	2016-01-01	9	10	5.0829	31.5501	92.2274	2.4127	10.5005	1451610600
57	2016-01-01	9	20	5.0875	31.5509	92.23	2.39805	10.5005	1451611200
58	2016-01-01	9	30	5.0946	31.551	92.226	2.41758	10.5005	1451611800
59	2016-01-01	9	40	5.0943	31.5496	92.2283	2.41758	10.5005	1451612400
60	2016-01-01	9	50	5.0934	31.5508	92.2324	2.4127	10.5005	1451613000
61	2016-01-01	10	0	5.1033	31.5524	92.2292	2.39316	10.5005	1451613600
62	2016-01-01	10	10	5.1219	31.5512	92.2318	2.4127	10.5005	1451614200
63	2016-01-01	10	20	5.1316	31.5501	92.2369	2.40293	10.5005	1451614800
64	2016-01-01	10	30	5.149	31.5499	92.2464	2.39805	10.5005	1451615400
65	2016-01-01	10	40	5.1536	31.549	92.2225	2.41758	10.5005	1451616000
66	2016-01-01	10	50	5.1673	31.5532	92.2358	2.40293	10.5005	1451616600
67	2016-01-01	11	0	5.1969	31.5513	92.236	2.39805	10.5005	1451617200
68	2016-01-01	11	10	5.2391	31.5528	92.2388	2.4127	10.5005	1451617800
69	2016-01-01	11	20	5.2914	31.5526	92.2426	2.38828	10.5005	1451618400
70	2016-01-01	11	30	5.2953	31.554	92.2252	2.39316	10.5005	1451619000
71	2016-01-01	11	40	5.2966	31.5539	92.2291	2.41758	10.5005	1451619600
72	2016-01-01	11	50	5.3004	31.5535	92.2356	2.41758	10.5005	1451620200
73	2016-01-01	12	0	5.3356	31.5526	92.2089	2.41758	10.5005	1451620800
74	2016-01-01	12	10	5.3318	31.5512	92.2135	2.38828	10.5005	1451621400
75	2016-01-01	12	20	5.1796	31.5361	92.211	2.37363	10.5005	1451622000
76	2016-01-01	12	30	5.1432	31.5402	92.2322	2.37851	10.5005	1451622600
77	2016-01-01	12	40	5.1279	31.5418	92.2282	2.37363	10.5005	1451623200
78	2016-01-01	12	50	5.1502	31.5429	92.2233	2.42247	10.5005	1451623800
79	2016-01-01	13	0	5.1485	31.5436	92.2389	2.39316	10.5005	1451624400
80	2016-01-01	13	10	5.1383	31.5434	92.2265	2.39316	10.5005	1451625000
81	2016-01-01	13	20	5.1578	31.5449	92.2215	2.40293	10.5005	1451625600
82	2016-01-01	13	30	5.2263	31.545	92.218	2.42247	10.5005	1451626200
83	2016-01-01	13	40	5.3486	31.547	92.2053	2.39805	10.5005	1451626800
84	2016-01-01	13	50	5.4257	31.5501	92.2289	2.39805	10.5005	1451627400
85	2016-01-01	14	0	5.4601	31.5499	92.2223	2.37851	10.5005	1451628000
86	2016-01-01	14	10	5.5153	31.5485	92.2188	2.37363	10.5005	1451628600
87	2016-01-01	14	20	5.5842	31.5458	92.248	2.38828	10.5005	1451629200
88	2016-01-01	14	30	5.6022	31.5474	92.2435	2.38828	10.5005	1451629800
89	2016-01-01	14	40	5.6015	31.5494	92.239	2.35897	10.5005	1451630400
90	2016-01-01	14	50	5.5862	31.5433	92.2331	2.34432	10.5005	1451631000
91	2016-01-01	15	0	5.5546	31.5452	92.231	2.37363	10.5005	1451631600
92	2016-01-01	15	10	5.5106	31.5475	92.2371	2.40293	10.5005	1451632200
93	2016-01-01	15	20	5.4373	31.5476	92.232	2.36874	10.5005	1451632800
94	2016-01-01	15	30	5.3285	31.5552	92.2371	2.39805	10.5005	1451633400
95	2016-01-01	15	40	5.2707	31.5475	92.2423	2.40293	10.5005	1451634000
96	2016-01-01	15	50	5.2803	31.5456	92.1987	2.39805	10.5005	1451634600
97	2016-01-01	16	0	5.0876	31.5619	92.2446	2.38828	10.5005	1451635200
98	2016-01-01	16	10	5.0227	31.5516	92.2435	2.40781	10.5005	1451635800
99	2016-01-01	16	20	5.0116	31.5453	92.2196	2.40781	10.5005	1451636400
100	2016-01-01	16	30	5.0263	31.5458	92.2395	2.4127	10.5005	1451637000
101	2016-01-01	16	40	5.033	31.5448	92.2251	2.41758	10.5005	1451637600
102	2016-01-01	16	50	5.0498	31.5477	92.2075	2.40781	10.5005	1451638200
103	2016-01-01	17	0	5.0438	31.5398	92.2202	2.42735	10.5005	1451638800
104	2016-01-01	17	10	5.0298	31.5429	92.2164	2.442	-1	1451639400
105	2016-01-01	17	20	5.029	31.545	92.2306	2.45177	10.5005	1451640000
106	2016-01-01	17	30	5.0298	31.556	92.218	2.45177	10.5005	1451640600
107	2016-01-01	17	40	5.022	31.5555	92.2332	2.47131	10.5005	1451641200
108	2016-01-01	17	50	5.0239	31.541	92.2327	2.46154	10.5005	1451641800
109	2016-01-01	18	0	5.0119	31.558	92.2364	2.42247	10.5005	1451642400
110	2016-01-01	18	10	5.0215	31.5584	92.2304	2.47131	10.5005	1451643000
111	2016-01-01	18	20	5.02	31.5581	92.233	2.51038	10.5005	1451643600
112	2016-01-01	18	30	5.0191	31.5584	92.2348	2.45665	10.5005	1451644200
113	2016-01-01	18	40	5.0204	31.5596	92.2401	2.43712	10.5005	1451644800
114	2016-01-01	18	50	5.0134	31.5604	92.2452	2.41758	10.5005	1451645400
115	2016-01-01	19	0	5.0111	31.5594	92.2331	2.45177	10.5005	1451646000
116	2016-01-01	19	10	5.0189	31.56	92.2428	2.52015	10.5005	1451646600
117	2016-01-01	19	20	5.0214	31.558	92.2605	2.44689	10.5005	1451647200
118	2016-01-01	19	30	5.0315	31.5589	92.2284	2.45177	10.5005	1451647800
119	2016-01-01	19	40	5.0354	31.5581	92.2434	2.46642	10.5005	1451648400
120	2016-01-01	19	50	5.047	31.5581	92.2361	2.53968	10.5005	1451649000
121	2016-01-01	20	0	5.0848	31.5582	92.2146	2.42247	10.5005	1451649600
122	2016-01-01	20	10	5.0921	31.5592	92.2229	2.442	10.5005	1451650200
123	2016-01-01	20	20	5.1292	31.5587	92.2313	2.43712	10.5005	1451650800
124	2016-01-01	20	30	5.1225	31.5607	92.244	2.45665	10.5005	1451651400
125	2016-01-01	20	40	5.0919	31.5602	92.205	2.442	10.5005	1451652000
126	2016-01-01	20	50	5.1021	31.5583	92.2091	2.44689	10.5005	1451652600
127	2016-01-01	21	0	5.1049	31.5584	92.2037	2.46154	10.5005	1451653200
128	2016-01-01	21	10	5.0984	31.5588	92.2156	-1	10.5005	1451653800
129	2016-01-01	21	20	5.0965	31.5577	92.1695	2.44689	10.5005	1451654400
130	2016-01-01	21	30	5.0955	31.5579	92.218	2.46154	10.5005	1451655000
131	2016-01-01	21	40	5.0894	31.5546	92.2376	2.45665	10.5005	1451655600
132	2016-01-01	21	50	5.0942	31.5588	92.2274	2.47131	10.5005	1451656200
133	2016-01-01	22	0	5.1016	31.559	92.234	2.43712	10.5005	1451656800
134	2016-01-01	22	10	5.1139	31.5593	92.1943	2.51038	10.5005	1451657400
135	2016-01-01	22	20	5.1069	31.5586	92.2191	2.54945	10.5005	1451658000
136	2016-01-01	22	30	5.1337	31.5587	92.2307	2.45177	10.5005	1451658600
137	2016-01-01	22	40	5.1293	31.56	92.221	2.45177	10.5005	1451659200
138	2016-01-01	22	50	5.1497	31.5593	92.2325	2.45177	10.5005	1451659800
139	2016-01-01	23	0	5.1619	31.5594	92.2335	2.45177	10.5005	1451660400
140	2016-01-01	23	10	5.1647	31.5501	92.2167	2.46642	10.5005	1451661000
141	2016-01-01	23	20	5.1673	31.5414	92.2463	2.43712	10.5005	1451661600
142	2016-01-01	23	30	5.1653	31.542	92.2506	2.442	10.5005	1451662200
143	2016-01-01	23	40	5.1564	31.5422	92.2381	2.44689	10.5005	1451662800
144	2016-01-01	23	50	5.1703	31.5414	92.2722	2.66667	10.5005	1451663400
145	2016-01-02	0	0	5.1692	31.5408	92.1823	2.42735	10.5005	1451664000
146	2016-01-02	0	10	5.1849	31.5432	92.2342	2.42735	10.5005	1451664600
147	2016-01-02	0	20	5.1808	31.5376	92.1851	2.44689	10.5005	1451665200
148	2016-01-02	0	30	5.1899	31.5475	92.2094	2.41758	10.5005	1451665800
149	2016-01-02	0	40	5.2032	31.5409	92.2244	2.442	10.5005	1451666400
150	2016-01-02	0	50	5.2036	31.5454	92.2261	2.47131	10.5005	1451667000
151	2016-01-02	1	0	-1	-1	-1	2.41758	10.5005	1451667600
152	2016-01-02	1	10	5.2043	31.5504	92.2317	2.45177	10.5005	1451668200
153	2016-01-02	1	20	5.2077	31.5585	92.2366	2.43223	10.5005	1451668800
154	2016-01-02	1	30	5.2019	31.5579	92.2308	2.42735	10.5005	1451669400
155	2016-01-02	1	40	5.2186	31.5555	92.2396	2.46154	10.5005	1451670000
156	2016-01-02	1	50	5.2725	31.5496	92.2346	2.4127	10.5005	1451670600
157	2016-01-02	2	0	5.3676	31.5561	92.2361	2.49084	10.5005	1451671200
158	2016-01-02	2	10	5.4151	31.5577	92.235	2.41758	10.5005	1451671800
159	2016-01-02	2	20	5.4674	31.5606	92.2292	2.38828	10.5005	1451672400
160	2016-01-02	2	30	5.5146	31.5473	92.2268	2.39316	10.5005	1451673000
161	2016-01-02	2	40	5.5325	31.5487	92.2402	2.41758	10.5005	1451673600
162	2016-01-02	2	50	5.5373	31.5592	92.2232	2.36874	10.5005	1451674200
163	2016-01-02	3	0	5.5389	31.5611	92.2177	2.38828	10.5005	1451674800
164	2016-01-02	3	10	5.536	31.5607	92.2352	2.38828	10.5005	1451675400
165	2016-01-02	3	20	5.5389	31.5607	92.2138	2.37851	10.5005	1451676000
166	2016-01-02	3	30	5.5338	31.5592	92.2101	2.46642	10.5005	1451676600
167	2016-01-02	3	40	5.5162	31.5602	92.2362	2.52503	10.5005	1451677200
168	2016-01-02	3	50	5.4977	31.5601	92.2432	2.40293	10.5005	1451677800
169	2016-01-02	4	0	5.4971	31.5628	92.2296	2.40781	10.5005	1451678400
170	2016-01-02	4	10	5.477	31.5624	92.2164	2.37851	10.5005	1451679000
171	2016-01-02	4	20	5.4068	31.5606	92.2173	2.37363	10.5005	1451679600
172	2016-01-02	4	30	5.1922	31.5641	92.2112	2.38339	10.5005	1451680200
173	2016-01-02	4	40	5.1102	31.556	92.207	2.42247	10.5005	1451680800
174	2016-01-02	4	50	5.0261	31.5499	92.1926	2.40293	10.5005	1451681400
175	2016-01-02	5	0	5.0147	31.5566	92.2187	2.42735	10.5005	1451682000
176	2016-01-02	5	10	4.9904	31.5541	92.2136	2.43223	10.5005	1451682600
177	2016-01-02	5	20	4.9768	31.5532	92.2087	2.43223	10.5005	1451683200
178	2016-01-02	5	30	4.9719	31.5501	92.2036	2.43223	10.5005	1451683800
179	2016-01-02	5	40	4.9607	31.5497	92.1671	2.42735	10.5005	1451684400
180	2016-01-02	5	50	4.9664	31.5503	92.1687	2.42735	10.5005	1451685000
181	2016-01-02	6	0	4.9525	31.5367	92.1607	2.43223	10.5005	1451685600
182	2016-01-02	6	10	4.9465	31.542	92.1598	2.47131	10.5005	1451686200
183	2016-01-02	6	20	4.9669	31.5421	92.1768	2.45177	10.5005	1451686800
184	2016-01-02	6	30	4.9589	31.5383	92.1562	2.44689	10.5005	1451687400
185	2016-01-02	6	40	4.9592	31.541	92.1572	2.442	10.5005	1451688000
186	2016-01-02	6	50	4.964	31.5382	92.1615	2.43712	10.5005	1451688600
187	2016-01-02	7	0	4.9735	31.5447	92.2151	2.4127	10.5005	1451689200
188	2016-01-02	7	10	4.9609	31.548	92.1692	2.48596	10.5005	1451689800
189	2016-01-02	7	20	4.9587	31.5526	92.1457	2.42735	10.5005	1451690400
190	2016-01-02	7	30	4.9518	31.5526	92.1731	2.442	10.5005	1451691000
191	2016-01-02	7	40	4.9533	31.553	92.1408	2.46154	10.5005	1451691600
192	2016-01-02	7	50	4.9513	31.5525	92.1636	2.41758	10.5005	1451692200
193	2016-01-02	8	0	4.9491	31.5523	92.2046	2.41758	10.5005	1451692800
194	2016-01-02	8	10	4.9639	31.5527	92.1373	2.38828	10.5005	1451693400
195	2016-01-02	8	20	4.9918	31.5536	92.1867	2.44689	10.5005	1451694000
196	2016-01-02	8	30	5.0167	31.5554	92.1842	2.46154	10.5005	1451694600
197	2016-01-02	8	40	5.0493	31.5545	92.2058	2.44689	10.5005	1451695200
198	2016-01-02	8	50	5.0711	31.5557	92.1724	2.42247	10.5005	1451695800
199	2016-01-02	9	0	5.0732	31.5552	92.1795	2.45177	10.5005	1451696400
200	2016-01-02	9	10	5.0894	31.5555	92.1866	2.41758	10.5005	1451697000
201	2016-01-02	9	20	5.0979	31.556	92.1785	2.40293	10.5005	1451697600
202	2016-01-02	9	30	5.1079	31.5547	92.1729	2.39805	10.5005	1451698200
203	2016-01-02	9	40	5.1148	31.5546	92.1611	2.40293	10.5005	1451698800
204	2016-01-02	9	50	5.1144	31.5544	92.1416	2.38339	10.5005	1451699400
205	2016-01-02	10	0	5.1123	31.5545	92.1997	2.38828	10.5005	1451700000
206	2016-01-02	10	10	5.1032	31.5529	92.1797	2.38828	10.5005	1451700600
207	2016-01-02	10	20	5.101	31.5534	92.1419	2.38828	10.5005	1451701200
208	2016-01-02	10	30	5.099	31.5529	92.1663	2.37363	10.5005	1451701800
209	2016-01-02	10	40	5.0855	31.5531	92.1665	2.38828	10.5005	1451702400
210	2016-01-02	10	50	5.0726	31.5521	92.169	2.37363	10.5005	1451703000
211	2016-01-02	11	0	5.0628	31.5515	92.138	2.38339	10.5005	1451703600
212	2016-01-02	11	10	5.062	31.5529	92.1914	2.39805	10.5005	1451704200
213	2016-01-02	11	20	5.0681	31.5521	92.1538	2.38828	10.5005	1451704800
214	2016-01-02	11	30	5.0759	31.551	92.1543	2.38828	10.5005	1451705400
215	2016-01-02	11	40	5.0836	31.5513	92.166	2.37851	10.5005	1451706000
216	2016-01-02	11	50	5.0904	31.5513	92.2335	2.40293	10.5005	1451706600
217	2016-01-02	12	0	5.0695	31.5506	92.1498	2.38339	10.5005	1451707200
218	2016-01-02	12	10	5.0767	31.5517	92.1634	2.41758	10.5005	1451707800
219	2016-01-02	12	20	5.0938	31.551	92.1701	2.42247	10.5005	1451708400
220	2016-01-02	12	30	5.1225	31.5494	92.1531	2.42247	10.5005	1451709000
221	2016-01-02	12	40	5.0932	31.553	92.1623	2.39316	10.5005	1451709600
222	2016-01-02	12	50	5.1146	31.5511	92.1605	2.40781	10.5005	1451710200
223	2016-01-02	13	0	5.1167	31.5516	92.1714	2.42247	-1	1451710800
224	2016-01-02	13	10	5.082	31.5533	92.1741	2.40781	10.5005	1451711400
225	2016-01-02	13	20	5.0499	31.5521	92.1716	2.40781	10.5005	1451712000
226	2016-01-02	13	30	5.076	31.5514	92.1728	2.41758	10.5005	1451712600
227	2016-01-02	13	40	5.1748	31.5486	92.1477	2.43712	10.5005	1451713200
228	2016-01-02	13	50	5.472	31.5454	92.1471	2.49084	10.5005	1451713800
229	2016-01-02	14	0	5.4771	31.5529	92.1705	2.43712	10.5005	1451714400
230	2016-01-02	14	10	5.5328	31.5567	92.1783	2.4127	10.5005	1451715000
231	2016-01-02	14	20	5.4697	31.5562	92.1632	2.37851	10.5005	1451715600
232	2016-01-02	14	30	5.4891	31.5493	92.1548	2.37851	10.5005	1451716200
233	2016-01-02	14	40	5.498	31.5459	92.1523	2.35409	10.5005	1451716800
234	2016-01-02	14	50	5.5137	31.549	92.1773	2.36386	10.5005	1451717400
235	2016-01-02	15	0	5.5284	31.5502	92.1555	2.35409	10.5005	1451718000
236	2016-01-02	15	10	5.5537	31.5543	92.1549	2.35409	10.5005	1451718600
237	2016-01-02	15	20	5.5501	31.5603	92.1598	2.34432	10.5005	1451719200
238	2016-01-02	15	30	5.5393	31.5607	92.1462	2.34432	10.5005	1451719800
239	2016-01-02	15	40	5.5536	31.5607	92.1813	2.35897	10.5005	1451720400
240	2016-01-02	15	50	5.5453	31.5594	92.1665	2.36386	10.5005	1451721000
241	2016-01-02	16	0	5.5135	31.5583	92.1714	2.36874	10.5005	1451721600
242	2016-01-02	16	10	5.4965	31.559	92.1568	2.37363	10.5005	1451722200
243	2016-01-02	16	20	5.4866	31.5585	92.1547	2.33944	10.5005	1451722800
244	2016-01-02	16	30	5.4711	31.5578	92.1611	2.37851	10.5005	1451723400
245	2016-01-02	16	40	5.4539	31.5582	92.1572	2.38828	10.5005	1451724000
246	2016-01-02	16	50	5.4186	31.5637	92.1481	2.40781	10.5005	1451724600
247	2016-01-02	17	0	5.4051	31.5625	92.1481	-1	10.5005	1451725200
248	2016-01-02	17	10	5.3979	31.5581	92.1476	2.38339	10.5005	1451725800
249	2016-01-02	17	20	5.3416	31.557	92.1804	2.37363	10.5005	1451726400
250	2016-01-02	17	30	5.3313	31.556	92.1599	2.39316	10.5005	1451727000
251	2016-01-02	17	40	5.32	31.5593	92.1663	2.42735	10.5005	1451727600
252	2016-01-02	17	50	5.3272	31.5584	92.1748	2.43223	10.5005	1451728200
253	2016-01-02	18	0	5.3353	31.5585	92.1586	2.53968	10.5005	1451728800
254	2016-01-02	18	10	5.3457	31.5498	92.1526	2.47619	10.5005	1451729400
255	2016-01-02	18	20	5.3402	31.5512	92.131	2.43712	10.5005	1451730000
256	2016-01-02	18	30	5.3187	31.5513	92.1107	2.442	10.5005	1451730600
257	2016-01-02	18	40	5.2917	31.5525	92.1447	2.4127	10.5005	1451731200
258	2016-01-02	18	50	5.3174	31.5449	92.1171	2.4127	10.5005	1451731800
259	2016-01-02	19	0	5.2733	31.5529	92.1293	2.49573	10.5005	1451732400
260	2016-01-02	19	10	5.2947	31.5523	92.1399	2.42735	10.5005	1451733000
261	2016-01-02	19	20	5.3036	31.552	92.1435	2.39805	10.5005	1451733600
262	2016-01-02	19	30	5.3372	31.5481	92.1491	2.41758	10.5005	1451734200
263	2016-01-02	19	40	5.3537	31.5541	92.1569	2.40781	10.5005	1451734800
264	2016-01-02	19	50	5.3294	31.557	92.1503	2.45665	10.5005	1451735400
265	2016-01-02	20	0	5.3318	31.5588	92.1958	2.4127	10.5005	1451736000
266	2016-01-02	20	10	5.3243	31.5573	92.1341	2.43712	10.5005	1451736600
267	2016-01-02	20	20	5.3207	31.5579	92.1428	2.44689	10.5005	1451737200
268	2016-01-02	20	30	5.3211	31.5586	92.129	2.45177	10.5005	1451737800
269	2016-01-02	20	40	5.3252	31.5576	92.1478	2.40293	10.5005	1451738400
270	2016-01-02	20	50	5.315	31.5568	92.1427	2.42247	10.5005	1451739000
271	2016-01-02	21	0	-1	-1	-1	2.48107	10.5005	1451739600
272	2016-01-02	21	10	5.3022	31.5576	92.186	2.47131	10.5005	1451740200
273	2016-01-02	21	20	5.2785	31.5557	92.1593	2.48596	10.5005	1451740800
274	2016-01-02	21	30	5.272	31.5567	92.2277	2.46154	10.5005	1451741400
275	2016-01-02	21	40	5.2441	31.5559	92.1523	2.442	10.5005	1451742000
276	2016-01-02	21	50	5.2625	31.5503	92.1302	2.51526	10.5005	1451742600
277	2016-01-02	22	0	5.2663	31.5504	92.1878	2.54945	10.5005	1451743200
278	2016-01-02	22	10	5.2572	31.5503	92.1247	2.50549	10.5005	1451743800
279	2016-01-02	22	20	5.2601	31.55	92.1238	2.46642	10.5005	1451744400
280	2016-01-02	22	30	5.2624	31.5499	92.1358	2.48596	10.5005	1451745000
281	2016-01-02	22	40	5.2764	31.5507	92.1241	2.51038	10.5005	1451745600
282	2016-01-02	22	50	5.266	31.5516	92.1065	2.46642	10.5005	1451746200
283	2016-01-02	23	0	5.2404	31.5512	92.1704	2.51038	10.5005	1451746800
284	2016-01-02	23	10	5.2466	31.5513	92.1411	2.47131	10.5005	1451747400
285	2016-01-02	23	20	5.2264	31.5523	92.1099	2.45665	10.5005	1451748000
286	2016-01-02	23	30	5.2388	31.5518	92.2384	2.49573	10.5005	1451748600
287	2016-01-02	23	40	5.2445	31.5494	92.1722	2.48107	10.5005	1451749200
288	2016-01-02	23	50	5.2634	31.548	92.1385	2.54945	10.5005	1451749800
289	2016-01-03	0	0	5.2681	31.5486	92.0322	2.51526	10.5005	1451750400
290	2016-01-03	0	10	5.2755	31.5487	92.1863	2.5641	10.5005	1451751000
291	2016-01-03	0	20	5.2604	31.5502	92.0266	2.49084	10.5005	1451751600
292	2016-01-03	0	30	5.2467	31.5508	92.2228	2.47131	10.5005	1451752200
293	2016-01-03	0	40	5.2581	31.5461	92.1629	2.50061	10.5005	1451752800
294	2016-01-03	0	50	5.2491	31.5471	92.1656	2.55433	10.5005	1451753400
295	2016-01-03	1	0	5.2343	31.5518	92.1514	2.59341	10.5005	1451754000
296	2016-01-03	1	10	5.2234	31.5538	92.1451	2.51038	10.5005	1451754600
297	2016-01-03	1	20	5.2293	31.5528	92.0971	2.48596	10.5005	1451755200
298	2016-01-03	1	30	5.2288	31.5556	92.1422	2.48107	10.5005	1451755800
299	2016-01-03	1	40	5.2308	31.5562	92.1181	2.50549	10.5005	1451756400
300	2016-01-03	1	50	5.2441	31.5457	92.0985	2.50061	10.5005	1451757000
301	2016-01-03	2	0	5.2493	31.5544	92.1493	2.45177	10.5005	1451757600
302	2016-01-03	2	10	5.2654	31.5557	92.1311	2.48596	10.5005	1451758200
303	2016-01-03	2	20	5.2836	31.5568	92.0999	2.49084	10.5005	1451758800
304	2016-01-03	2	30	5.3136	31.5579	92.082	2.55922	10.5005	1451759400
305	2016-01-03	2	40	5.3256	31.558	92.1802	2.46154	10.5005	1451760000
306	2016-01-03	2	50	5.3626	31.5572	92.1378	2.45665	10.5005	1451760600
307	2016-01-03	3	0	5.3738	31.5562	92.1827	2.442	10.5005	1451761200
308	2016-01-03	3	10	5.375	31.5543	92.133	2.47131	10.5005	1451761800
309	2016-01-03	3	20	5.4093	31.5517	92.1543	2.45177	10.5005	1451762400
310	2016-01-03	3	30	5.4488	31.5518	92.2191	2.442	10.5005	1451763000
311	2016-01-03	3	40	5.497	31.5544	92.1189	2.44689	10.5005	1451763600
312	2016-01-03	3	50	5.5409	31.5561	92.1782	2.43223	10.5005	1451764200
313	2016-01-03	4	0	5.5848	31.5518	92.1832	2.43712	10.5005	1451764800
314	2016-01-03	4	10	5.6186	31.5577	92.1737	2.46642	10.5005	1451765400
315	2016-01-03	4	20	5.6206	31.5576	92.1555	2.42247	10.5005	1451766000
316	2016-01-03	4	30	5.6202	31.559	92.1799	2.46642	10.5005	1451766600
317	2016-01-03	4	40	5.5948	31.551	92.1673	2.44689	10.5005	1451767200
318	2016-01-03	4	50	5.5877	31.552	92.1507	2.47619	10.5005	1451767800
319	2016-01-03	5	0	5.5811	31.5555	92.1522	2.42247	10.5005	1451768400
320	2016-01-03	5	10	5.5749	31.558	92.1246	2.43223	10.5005	1451769000
321	2016-01-03	5	20	5.5529	31.5559	92.1124	2.51038	10.5005	1451769600
322	2016-01-03	5	30	5.5431	31.5595	92.0879	2.45665	10.5005	1451770200
323	2016-01-03	5	40	5.5258	31.561	92.1107	2.46154	10.5005	1451770800
324	2016-01-03	5	50	5.5246	31.5587	92.1421	2.50061	10.5005	1451771400
325	2016-01-03	6	0	5.5207	31.5605	92.1417	2.43712	10.5005	1451772000
326	2016-01-03	6	10	5.5243	31.5531	92.159	2.51526	10.5005	1451772600
327	2016-01-03	6	20	5.4989	31.5551	92.1373	2.47131	10.5005	1451773200
328	2016-01-03	6	30	5.4881	31.5569	92.1703	2.46154	10.5005	1451773800
329	2016-01-03	6	40	5.4886	31.5507	92.1665	2.99389	10.5005	1451774400
330	2016-01-03	6	50	5.3826	31.5565	92.1548	2.49084	10.5005	1451775000
331	2016-01-03	7	0	5.3834	31.5568	92.1641	2.44689	10.5005	1451775600
332	2016-01-03	7	10	5.3397	31.5608	92.193	2.44689	10.5005	1451776200
333	2016-01-03	7	20	5.3491	31.5536	92.1541	2.442	10.5005	1451776800
334	2016-01-03	7	30	5.3481	31.5571	92.1505	2.41758	10.5005	1451777400
335	2016-01-03	7	40	5.3313	31.5565	92.1538	2.44689	10.5005	1451778000
336	2016-01-03	7	50	5.3541	31.5549	92.1711	2.45665	10.5005	1451778600
337	2016-01-03	8	0	5.3755	31.5559	92.1235	2.47131	10.5005	1451779200
338	2016-01-03	8	10	5.369	31.5544	92.155	2.442	10.5005	1451779800
339	2016-01-03	8	20	5.3756	31.5538	92.1656	2.44689	10.5005	1451780400
340	2016-01-03	8	30	5.3923	31.553	92.1418	2.44689	10.5005	1451781000
341	2016-01-03	8	40	5.4088	31.5547	92.087	2.45177	10.5005	1451781600
342	2016-01-03	8	50	5.4196	31.5542	92.0782	2.46154	-1	1451782200
343	2016-01-03	9	0	5.4203	31.5549	92.0874	2.44689	10.5005	1451782800
344	2016-01-03	9	10	5.4294	31.5538	92.122	2.47131	10.5005	1451783400
345	2016-01-03	9	20	5.4294	31.5533	92.1334	2.47131	10.5005	1451784000
346	2016-01-03	9	30	5.4401	31.5523	92.1298	2.46642	10.5005	1451784600
347	2016-01-03	9	40	5.454	31.5525	92.1476	2.44689	10.5005	1451785200
348	2016-01-03	9	50	5.4445	31.5524	92.1612	2.42735	10.5005	1451785800
349	2016-01-03	10	0	5.4416	31.5534	92.1724	2.42247	10.5005	1451786400
350	2016-01-03	10	10	5.4401	31.5521	92.1516	2.40293	10.5005	1451787000
351	2016-01-03	10	20	5.4271	31.552	92.1322	2.40781	10.5005	1451787600
352	2016-01-03	10	30	5.436	31.5506	92.0463	2.40781	10.5005	1451788200
353	2016-01-03	10	40	5.4338	31.5513	92.134	2.41758	10.5005	1451788800
354	2016-01-03	10	50	5.4345	31.5495	92.122	2.40781	10.5005	1451789400
355	2016-01-03	11	0	5.437	31.5507	92.1377	2.39805	10.5005	1451790000
356	2016-01-03	11	10	5.4459	31.5499	92.1402	2.4127	10.5005	1451790600
357	2016-01-03	11	20	5.4494	31.5513	92.1341	2.39805	10.5005	1451791200
358	2016-01-03	11	30	5.4479	31.5505	92.1299	2.47131	10.5005	1451791800
359	2016-01-03	11	40	5.4486	31.5499	92.098	2.40781	10.5005	1451792400
360	2016-01-03	11	50	5.4552	31.5518	92.1396	2.42247	10.5005	1451793000
361	2016-01-03	12	0	5.4566	31.5506	92.1297	2.42735	10.5005	1451793600
362	2016-01-03	12	10	5.4584	31.5495	92.1243	2.42247	10.5005	1451794200
363	2016-01-03	12	20	5.4499	31.5502	92.058	2.41758	10.5005	1451794800
364	2016-01-03	12	30	5.4416	31.549	92.0525	2.41758	10.5005	1451795400
365	2016-01-03	12	40	5.4382	31.5495	92.0914	2.43223	10.5005	1451796000
366	2016-01-03	12	50	5.4333	31.5504	92.0953	2.40293	10.5005	1451796600
367	2016-01-03	13	0	5.429	31.5499	92.1109	-1	10.5005	1451797200
368	2016-01-03	13	10	5.4214	31.5488	92.0973	2.41758	10.5005	1451797800
369	2016-01-03	13	20	5.4143	31.5494	92.0597	2.43712	10.5005	1451798400
370	2016-01-03	13	30	5.417	31.5474	92.0507	2.442	10.5005	1451799000
371	2016-01-03	13	40	5.4123	31.5483	92.1027	2.41758	10.5005	1451799600
372	2016-01-03	13	50	5.4012	31.5466	92.1104	2.43712	10.5005	1451800200
373	2016-01-03	14	0	5.3558	31.5436	92.1014	2.38339	10.5005	1451800800
374	2016-01-03	14	10	5.2761	31.5367	92.0717	2.44689	10.5005	1451801400
375	2016-01-03	14	20	5.2636	31.536	92.0515	2.42735	10.5005	1451802000
376	2016-01-03	14	30	5.2642	31.5364	92.1199	2.45665	10.5005	1451802600
377	2016-01-03	14	40	5.2727	31.5363	92.095	2.44689	10.5005	1451803200
378	2016-01-03	14	50	5.2972	31.5384	92.1076	2.45665	10.5005	1451803800
379	2016-01-03	15	0	5.4619	31.5443	92.0839	2.45177	10.5005	1451804400
380	2016-01-03	15	10	5.5336	31.5466	92.0999	2.48107	10.5005	1451805000
381	2016-01-03	15	20	5.5264	31.5464	92.0934	2.43223	10.5005	1451805600
382	2016-01-03	15	30	5.5578	31.5474	92.096	2.45665	10.5005	1451806200
383	2016-01-03	15	40	5.6028	31.5491	92.1334	2.44689	10.5005	1451806800
384	2016-01-03	15	50	5.6265	31.5501	92.0951	2.44689	10.5005	1451807400
385	2016-01-03	16	0	5.6094	31.5496	92.1478	2.43223	10.5005	1451808000
386	2016-01-03	16	10	5.6247	31.5503	92.1755	2.42735	10.5005	1451808600
387	2016-01-03	16	20	5.6113	31.5485	92.0891	2.43712	10.5005	1451809200
388	2016-01-03	16	30	5.5656	31.5473	92.0949	2.41758	10.5005	1451809800
389	2016-01-03	16	40	5.5441	31.5482	92.0661	2.44689	10.5005	1451810400
390	2016-01-03	16	50	5.5414	31.5517	92.089	2.43712	10.5005	1451811000
391	2016-01-03	17	0	5.5406	31.5517	92.0198	2.45177	10.5005	1451811600
392	2016-01-03	17	10	5.5439	31.5386	91.9832	2.47131	10.5005	1451812200
393	2016-01-03	17	20	-1	-1	-1	2.46642	10.5005	1451812800
394	2016-01-03	17	30	5.5433	31.554	91.9785	2.48107	10.5005	1451813400
395	2016-01-03	17	40	5.5406	31.5455	92.0425	2.50549	10.5005	1451814000
396	2016-01-03	17	50	5.5222	31.5492	92.0476	2.46642	10.5005	1451814600
397	2016-01-03	18	0	5.5217	31.5462	92.0954	2.47131	10.5005	1451815200
398	2016-01-03	18	10	5.5103	31.5451	92.0756	2.49573	10.5005	1451815800
399	2016-01-03	18	20	5.5035	31.5536	92.0864	2.52991	10.5005	1451816400
400	2016-01-03	18	30	5.4953	31.5497	92.1004	2.52991	10.5005	1451817000
401	2016-01-03	18	40	5.4852	31.5513	92.1373	2.51526	10.5005	1451817600
402	2016-01-03	18	50	5.4802	31.5499	92.114	2.48596	10.5005	1451818200
403	2016-01-03	19	0	5.4729	31.5533	92.1042	2.50549	10.5005	1451818800
404	2016-01-03	19	10	5.4684	31.5538	92.1163	3.28694	10.5005	1451819400
405	2016-01-03	19	20	5.4564	31.5538	92.1475	2.50549	10.5005	1451820000
406	2016-01-03	19	30	5.4562	31.5541	92.1329	2.48596	10.5005	1451820600
407	2016-01-03	19	40	5.447	31.5537	92.1314	2.5348	10.5005	1451821200
408	2016-01-03	19	50	5.4418	31.5537	92.1036	2.49573	10.5005	1451821800
409	2016-01-03	20	0	5.4411	31.5539	92.1456	2.54945	10.5005	1451822400
410	2016-01-03	20	10	5.435	31.5551	92.1391	2.45665	10.5005	1451823000
411	2016-01-03	20	20	5.432	31.5548	91.9999	2.50549	10.5005	1451823600
412	2016-01-03	20	30	5.4331	31.5545	92.1103	2.47131	10.5005	1451824200
413	2016-01-03	20	40	5.4367	31.5553	92.147	2.46642	10.5005	1451824800
414	2016-01-03	20	50	5.444	31.5557	92.1331	2.50061	10.5005	1451825400
415	2016-01-03	21	0	5.4487	31.5548	92.1278	2.51526	10.5005	1451826000
416	2016-01-03	21	10	5.4751	31.5565	92.1674	2.46154	10.5005	1451826600
417	2016-01-03	21	20	5.477	31.5543	92.1259	2.45177	10.5005	1451827200
418	2016-01-03	21	30	5.5169	31.5585	92.129	2.47619	10.5005	1451827800
419	2016-01-03	21	40	5.5294	31.5587	92.0649	2.46642	10.5005	1451828400
420	2016-01-03	21	50	5.5218	31.559	92.0261	2.45665	10.5005	1451829000
421	2016-01-03	22	0	5.5269	31.5604	92.0028	2.48107	10.5005	1451829600
422	2016-01-03	22	10	5.4953	31.5615	92.0143	2.46154	10.5005	1451830200
423	2016-01-03	22	20	5.5647	31.557	92.0359	2.48596	10.5005	1451830800
424	2016-01-03	22	30	5.5771	31.5566	92.1084	2.46642	10.5005	1451831400
425	2016-01-03	22	40	5.5933	31.5595	92.0715	2.49573	10.5005	1451832000
426	2016-01-03	22	50	5.5958	31.5607	92.1177	2.51526	10.5005	1451832600
427	2016-01-03	23	0	5.5983	31.5606	92.1469	2.47619	10.5005	1451833200
428	2016-01-03	23	10	5.6092	31.5614	92.1074	2.442	10.5005	1451833800
429	2016-01-03	23	20	5.623	31.5639	92.0999	2.43712	10.5005	1451834400
430	2016-01-03	23	30	5.6297	31.564	92.2345	2.40293	10.5005	1451835000
431	2016-01-03	23	40	5.6319	31.5648	92.1226	2.43223	10.5005	1451835600
432	2016-01-03	23	50	5.5717	31.5551	92.1375	2.43223	10.5005	1451836200
433	2016-01-04	0	0	5.5261	31.5609	92.1124	2.45177	10.5005	1451836800
434	2016-01-04	0	10	5.5332	31.5603	92.1125	2.45177	10.5005	1451837400
435	2016-01-04	0	20	5.4872	31.5601	92.0933	2.47619	10.5005	1451838000
436	2016-01-04	0	30	5.4967	31.5603	92.1	2.44689	10.5005	1451838600
437	2016-01-04	0	40	5.501	31.5589	92.1402	2.47619	10.5005	1451839200
438	2016-01-04	0	50	5.5021	31.5633	92.112	2.45665	10.5005	1451839800
439	2016-01-04	1	0	5.5051	31.5645	92.0921	2.40781	10.5005	1451840400
440	2016-01-04	1	10	5.5031	31.5649	92.1385	2.40781	10.5005	1451841000
441	2016-01-04	1	20	5.536	31.5694	92.1024	2.37851	10.5005	1451841600
442	2016-01-04	1	30	5.556	31.5705	92.1679	2.39316	10.5005	1451842200
443	2016-01-04	1	40	5.5498	31.5733	92.157	2.36874	10.5005	1451842800
444	2016-01-04	1	50	5.5498	31.5776	92.1882	2.40293	10.5005	1451843400
445	2016-01-04	2	0	5.6046	31.5836	92.1645	2.39805	10.5005	1451844000
446	2016-01-04	2	10	5.5905	31.5869	92.1326	2.38339	10.5005	1451844600
447	2016-01-04	2	20	5.5877	31.5891	92.0434	2.36874	10.5005	1451845200
448	2016-01-04	2	30	5.5856	31.5824	92.0642	2.48107	10.5005	1451845800
449	2016-01-04	2	40	5.6177	31.5943	92.1576	2.3199	10.5005	1451846400
450	2016-01-04	2	50	5.5835	31.5942	92.0373	2.52015	10.5005	1451847000
451	2016-01-04	3	0	5.6183	31.596	92.239	2.33944	10.5005	1451847600
452	2016-01-04	3	10	5.5634	31.5993	92.1321	2.33944	10.5005	1451848200
453	2016-01-04	3	20	5.6141	31.597	92.1041	2.34432	10.5005	1451848800
454	2016-01-04	3	30	5.5646	31.5974	92.1143	2.35897	10.5005	1451849400
455	2016-01-04	3	40	5.5435	31.5901	92.0746	3.36166	10.5005	1451850000
456	2016-01-04	3	50	5.5044	31.5896	92.0281	2.35409	10.5005	1451850600
457	2016-01-04	4	0	5.4823	31.597	92.0431	2.35897	10.5005	1451851200
458	2016-01-04	4	10	5.4875	31.5913	92.098	2.35897	10.5005	1451851800
459	2016-01-04	4	20	5.4617	31.5907	92.1603	2.34921	10.5005	1451852400
460	2016-01-04	4	30	5.4571	31.5982	92.1409	2.33455	10.5005	1451853000
461	2016-01-04	4	40	5.4454	31.5952	92.0905	2.36386	10.5005	1451853600
462	2016-01-04	4	50	5.4456	31.5866	92.2105	2.38339	10.5005	1451854200
463	2016-01-04	5	0	5.4424	31.5953	92.1292	4.13333	-1	1451854800
464	2016-01-04	5	10	5.4367	31.5979	92.1323	2.35897	10.5005	1451855400
465	2016-01-04	5	20	5.4255	31.6023	92.1065	2.36386	10.5005	1451856000
466	2016-01-04	5	30	5.4114	31.5941	92.1216	2.36386	10.5005	1451856600
467	2016-01-04	5	40	5.4016	31.5969	92.2419	2.38828	10.5005	1451857200
468	2016-01-04	5	50	5.3813	31.6006	92.155	3.10134	10.5005	1451857800
469	2016-01-04	6	0	5.3656	31.5987	92.1121	2.36874	10.5005	1451858400
470	2016-01-04	6	10	5.3486	31.5913	92.169	2.38339	10.5005	1451859000
471	2016-01-04	6	20	5.3374	31.5953	92.1806	2.38339	10.5005	1451859600
472	2016-01-04	6	30	5.3323	31.5932	92.1684	2.43712	10.5005	1451860200
473	2016-01-04	6	40	5.3052	31.5906	92.1157	2.38339	10.5005	1451860800
474	2016-01-04	6	50	5.3056	31.5831	92.1587	2.40293	10.5005	1451861400
475	2016-01-04	7	0	5.2912	31.5879	92.1517	2.38828	10.5005	1451862000
476	2016-01-04	7	10	5.2685	31.582	92.1569	2.36874	10.5005	1451862600
477	2016-01-04	7	20	5.2638	31.5837	92.2094	2.36874	10.5005	1451863200
478	2016-01-04	7	30	5.2427	31.5836	92.1901	2.36386	10.5005	1451863800
479	2016-01-04	7	40	5.243	31.5844	92.1689	2.37363	10.5005	1451864400
480	2016-01-04	7	50	5.2376	31.5832	92.225	2.37851	10.5005	1451865000
481	2016-01-04	8	0	5.2293	31.5814	92.083	2.37851	10.5005	1451865600
482	2016-01-04	8	10	5.2036	31.5838	92.1672	2.35409	10.5005	1451866200
483	2016-01-04	8	20	5.1906	31.5705	92.1931	2.37363	10.5005	1451866800
484	2016-01-04	8	30	5.2126	31.5743	92.1007	2.37363	10.5005	1451867400
485	2016-01-04	8	40	5.2214	31.576	92.1957	2.35897	10.5005	1451868000
486	2016-01-04	8	50	5.2154	31.5767	92.1528	2.35897	10.5005	1451868600
487	2016-01-04	9	0	5.2182	31.5733	92.1693	-1	10.5005	1451869200
488	2016-01-04	9	10	5.2139	31.5682	92.1128	2.35897	10.5005	1451869800
489	2016-01-04	9	20	5.2092	31.5666	92.0756	2.35409	10.5005	1451870400
490	2016-01-04	9	30	5.2017	31.5642	92.0647	2.37851	10.5005	1451871000
491	2016-01-04	9	40	5.2031	31.5636	92.1421	2.35897	10.5005	1451871600
492	2016-01-04	9	50	5.1978	31.5541	92.1149	2.40293	10.5005	1451872200
493	2016-01-04	10	0	5.2083	31.5525	92.1481	2.39805	10.5005	1451872800
494	2016-01-04	10	10	5.1992	31.5513	92.1528	2.35897	10.5005	1451873400
495	2016-01-04	10	20	5.2053	31.5491	92.1598	2.37851	10.5005	1451874000
496	2016-01-04	10	30	5.2102	31.5425	92.1911	2.37851	10.5005	1451874600
497	2016-01-04	10	40	5.22	31.5367	92.089	2.38828	10.5005	1451875200
498	2016-01-04	10	50	5.2253	31.5349	92.2073	2.39805	10.5005	1451875800
499	2016-01-04	11	0	5.2371	31.5264	92.3587	2.38339	10.5005	1451876400
500	2016-01-04	11	10	5.2436	31.5279	92.2022	2.37363	10.5005	1451877000
501	2016-01-04	11	20	5.2615	31.5216	92.1862	2.36874	10.5005	1451877600
502	2016-01-04	11	30	5.2726	31.5327	92.1987	2.37851	10.5005	1451878200
503	2016-01-04	11	40	5.2835	31.5487	92.2186	2.39316	10.5005	1451878800
504	2016-01-04	11	50	5.2849	31.5439	92.2027	2.38339	10.5005	1451879400
505	2016-01-04	12	0	5.3006	31.5416	92.124	2.36874	10.5005	1451880000
506	2016-01-04	12	10	5.3192	31.54	92.1638	2.37363	10.5005	1451880600
507	2016-01-04	12	20	5.3286	31.5363	92.1771	2.40293	10.5005	1451881200
508	2016-01-04	12	30	5.3392	31.5365	92.2229	2.37851	10.5005	1451881800
509	2016-01-04	12	40	5.3369	31.5354	92.2503	2.442	10.5005	1451882400
510	2016-01-04	12	50	5.3387	31.537	92.1217	2.37363	10.5005	1451883000
511	2016-01-04	13	0	5.3369	31.5355	92.2048	2.40293	10.5005	1451883600
512	2016-01-04	13	10	5.3643	31.5361	92.1747	2.34921	10.5005	1451884200
513	2016-01-04	13	20	5.3891	31.5442	92.1803	2.36386	10.5005	1451884800
514	2016-01-04	13	30	5.4246	31.5432	92.1865	2.35897	10.5005	1451885400
515	2016-01-04	13	40	-1	-1	-1	2.36874	10.5005	1451886000
516	2016-01-04	13	50	5.4319	31.5436	92.1582	2.35897	10.5005	1451886600
517	2016-01-04	14	0	5.4381	31.5467	92.139	2.35409	10.5005	1451887200
518	2016-01-04	14	10	5.4566	31.5633	92.1962	2.34432	10.5005	1451887800
519	2016-01-04	14	20	5.4606	31.5633	92.2038	2.3199	10.5005	1451888400
520	2016-01-04	14	30	5.4818	31.5766	92.1784	2.31502	10.5005	1451889000
521	2016-01-04	14	40	5.4718	31.5827	92.1448	2.32479	10.5005	1451889600
522	2016-01-04	14	50	5.4665	31.5953	92.1316	2.3199	10.5005	1451890200
523	2016-01-04	15	0	5.4729	31.5833	92.1822	2.32479	10.5005	1451890800
524	2016-01-04	15	10	5.4697	31.5897	92.1415	2.33455	10.5005	1451891400
525	2016-01-04	15	20	5.4812	31.5837	92.1718	2.36386	10.5005	1451892000
526	2016-01-04	15	30	5.4815	31.5745	92.1293	2.34432	10.5005	1451892600
527	2016-01-04	15	40	5.4996	31.5867	92.1486	2.31013	10.5005	1451893200
528	2016-01-04	15	50	5.5109	31.5882	92.0746	2.31502	10.5005	1451893800
529	2016-01-04	16	0	5.54	31.5865	92.0519	2.32967	10.5005	1451894400
530	2016-01-04	16	10	5.5426	31.5907	92.0856	2.3199	10.5005	1451895000
531	2016-01-04	16	20	5.5342	31.5901	92.0864	2.32479	10.5005	1451895600
532	2016-01-04	16	30	5.5206	31.5925	92.1769	2.30525	10.5005	1451896200
533	2016-01-04	16	40	5.5089	31.5915	92.1405	2.33455	10.5005	1451896800
534	2016-01-04	16	50	5.5035	31.5863	92.1274	2.31013	10.5005	1451897400
535	2016-01-04	17	0	5.4968	31.5819	92.1515	2.48596	10.5005	1451898000
536	2016-01-04	17	10	5.4848	31.5909	92.1125	2.37851	10.5005	1451898600
537	2016-01-04	17	20	5.4588	31.5754	92.1787	2.36386	10.5005	1451899200
538	2016-01-04	17	30	5.4465	31.588	92.1684	2.35409	10.5005	1451899800
539	2016-01-04	17	40	5.4267	31.5951	92.2261	2.35897	10.5005	1451900400
540	2016-01-04	17	50	5.4413	31.5928	92.1637	2.32479	10.5005	1451901000
541	2016-01-04	18	0	5.4348	31.593	92.2618	2.32967	10.5005	1451901600
542	2016-01-04	18	10	5.3943	31.5976	92.1861	2.37363	10.5005	1451902200
543	2016-01-04	18	20	5.2936	31.5926	92.2157	2.36386	10.5005	1451902800
544	2016-01-04	18	30	5.3032	31.5798	92.0905	2.37363	10.5005	1451903400
545	2016-01-04	18	40	5.2464	31.5812	92.1523	2.59341	10.5005	1451904000
546	2016-01-04	18	50	5.245	31.5847	92.1819	2.34432	10.5005	1451904600
547	2016-01-04	19	0	5.2313	31.5859	92.1803	2.35409	10.5005	1451905200
548	2016-01-04	19	10	5.2142	31.5922	92.1824	2.35897	10.5005	1451905800
549	2016-01-04	19	20	5.2044	31.5911	92.1268	2.36386	10.5005	1451906400
550	2016-01-04	19	30	5.1999	31.597	92.1062	2.37851	10.5005	1451907000
551	2016-01-04	19	40	5.2036	31.5889	92.1287	2.37363	10.5005	1451907600
552	2016-01-04	19	50	5.1808	31.5935	92.1518	2.37851	10.5005	1451908200
553	2016-01-04	20	0	5.1795	31.5942	92.1689	2.34432	10.5005	1451908800
554	2016-01-04	20	10	5.1818	31.5976	92.1447	2.36386	10.5005	1451909400
555	2016-01-04	20	20	5.1868	31.6032	92.183	2.36874	10.5005	1451910000
556	2016-01-04	20	30	5.1861	31.6053	92.1385	2.36386	10.5005	1451910600
557	2016-01-04	20	40	5.183	31.6071	92.2051	2.34432	10.5005	1451911200
558	2016-01-04	20	50	5.176	31.6063	92.1651	2.36874	10.5005	1451911800
559	2016-01-04	21	0	5.1922	31.6103	92.139	2.35897	10.5005	1451912400
560	2016-01-04	21	10	5.1958	31.6093	92.1623	2.36386	10.5005	1451913000
561	2016-01-04	21	20	5.1972	31.6089	92.1539	2.36386	10.5005	1451913600
562	2016-01-04	21	30	5.1829	31.6094	92.0835	2.36386	10.5005	1451914200
563	2016-01-04	21	40	5.1826	31.6107	92.17	2.37363	10.5005	1451914800
564	2016-01-04	21	50	5.1764	31.6076	92.025	2.36386	10.5005	1451915400
565	2016-01-04	22	0	5.1795	31.6106	92.1954	2.36386	10.5005	1451916000
566	2016-01-04	22	10	5.1764	31.609	92.2248	2.34432	10.5005	1451916600
567	2016-01-04	22	20	5.1811	31.6084	92.17	2.38339	10.5005	1451917200
568	2016-01-04	22	30	5.1716	31.6049	92.1669	2.38339	10.5005	1451917800
569	2016-01-04	22	40	5.1738	31.6036	92.1959	2.42735	10.5005	1451918400
570	2016-01-04	22	50	5.173	31.6027	92.1231	2.35897	10.5005	1451919000
571	2016-01-04	23	0	5.169	31.5995	92.119	2.34921	10.5005	1451919600
572	2016-01-04	23	10	5.1566	31.5993	92.0041	2.38339	10.5005	1451920200
573	2016-01-04	23	20	5.1434	31.5967	92.2428	2.38339	10.5005	1451920800
574	2016-01-04	23	30	5.1353	31.5932	92.1544	2.40293	10.5005	1451921400
575	2016-01-04	23	40	5.1217	31.5915	92.1121	2.46154	10.5005	1451922000
576	2016-01-04	23	50	5.1166	31.5886	92.0789	2.39805	10.5005	1451922600
577	2016-01-05	0	0	5.1037	31.5877	92.0465	2.37851	10.5005	1451923200
578	2016-01-05	0	10	5.096	31.5856	92.0897	2.40293	10.5005	1451923800
579	2016-01-05	0	20	5.0931	31.5846	92.0949	2.37851	10.5005	1451924400
580	2016-01-05	0	30	5.077	31.5831	92.1475	2.42247	10.5005	1451925000
581	2016-01-05	0	40	5.0703	31.5816	92.1233	2.37851	-1	1451925600
582	2016-01-05	0	50	5.0732	31.5781	92.1431	2.45177	10.5005	1451926200
583	2016-01-05	1	0	5.0737	31.5755	92.1655	2.37851	10.5005	1451926800
584	2016-01-05	1	10	5.071	31.5749	92.0948	2.37363	10.5005	1451927400
585	2016-01-05	1	20	5.0715	31.5722	92.0622	14.4166	10.5005	1451928000
586	2016-01-05	1	30	5.0526	31.5724	92.1994	2.40781	10.5005	1451928600
587	2016-01-05	1	40	5.0574	31.5704	92.0838	2.40293	10.5005	1451929200
588	2016-01-05	1	50	5.0451	31.5691	92.1495	2.37851	10.5005	1451929800
589	2016-01-05	2	0	5.0472	31.5688	92.1594	2.37363	10.5005	1451930400
590	2016-01-05	2	10	5.0318	31.5675	92.1632	2.4127	10.5005	1451931000
591	2016-01-05	2	20	5.0043	31.569	92.0116	2.38339	10.5005	1451931600
592	2016-01-05	2	30	5.0149	31.5664	92.0663	2.44689	10.5005	1451932200
593	2016-01-05	2	40	5.0011	31.5684	92.0704	2.40781	10.5005	1451932800
594	2016-01-05	2	50	4.9946	31.5676	92.1771	2.38828	10.5005	1451933400
595	2016-01-05	3	0	4.9689	31.5678	92.0775	2.40293	10.5005	1451934000
596	2016-01-05	3	10	5.0017	31.5664	92.1235	2.42735	10.5005	1451934600
597	2016-01-05	3	20	4.9783	31.5674	92.1195	2.48107	10.5005	1451935200
598	2016-01-05	3	30	4.9724	31.5681	92.1148	2.38339	10.5005	1451935800
599	2016-01-05	3	40	4.9612	31.571	92.1682	2.442	10.5005	1451936400
600	2016-01-05	3	50	4.9617	31.5716	92.1933	2.40293	10.5005	1451937000
601	2016-01-05	4	0	4.9561	31.57	92.1364	2.38828	10.5005	1451937600
602	2016-01-05	4	10	4.9557	31.5708	92.1273	2.37851	10.5005	1451938200
603	2016-01-05	4	20	4.9777	31.5752	92.0679	2.4127	10.5005	1451938800
604	2016-01-05	4	30	4.9603	31.5854	92.1449	2.43712	10.5005	1451939400
605	2016-01-05	4	40	4.98	31.5947	92.0963	2.40781	10.5005	1451940000
606	2016-01-05	4	50	4.9973	31.5982	92.16	2.39805	10.5005	1451940600
607	2016-01-05	5	0	5.0087	31.6046	92.0576	-1	10.5005	1451941200
608	2016-01-05	5	10	5.0317	31.6054	92.1106	2.37851	10.5005	1451941800
609	2016-01-05	5	20	5.0593	31.6046	92.1153	2.36386	10.5005	1451942400
610	2016-01-05	5	30	5.0622	31.6117	92.0981	2.35897	10.5005	1451943000
611	2016-01-05	5	40	4.9878	31.6116	92.1496	2.39316	10.5005	1451943600
612	2016-01-05	5	50	4.9638	31.612	92.0948	2.37363	10.5005	1451944200
613	2016-01-05	6	0	4.9397	31.6127	92.0906	2.40293	10.5005	1451944800
614	2016-01-05	6	10	4.9243	31.6161	92.144	2.39316	10.5005	1451945400
615	2016-01-05	6	20	4.9224	31.6156	92.1048	2.38828	10.5005	1451946000
616	2016-01-05	6	30	4.9078	31.6153	92.0534	2.37363	10.5005	1451946600
617	2016-01-05	6	40	4.9199	31.6181	92.0405	2.39316	10.5005	1451947200
618	2016-01-05	6	50	4.907	31.6169	92.0596	2.39805	10.5005	1451947800
619	2016-01-05	7	0	4.896	31.6164	92.0579	2.41758	10.5005	1451948400
620	2016-01-05	7	10	4.8997	31.6181	92.0894	2.40293	10.5005	1451949000
621	2016-01-05	7	20	4.8992	31.6185	92.0835	2.40781	10.5005	1451949600
622	2016-01-05	7	30	4.8718	31.6188	92.0863	2.45665	10.5005	1451950200
623	2016-01-05	7	40	4.8673	31.6204	92.0803	2.42247	10.5005	1451950800
624	2016-01-05	7	50	4.8801	31.6201	92.2568	2.39316	10.5005	1451951400
625	2016-01-05	8	0	4.8896	31.6185	92.0725	2.39805	10.5005	1451952000
626	2016-01-05	8	10	4.8757	31.6193	92.0288	2.37851	10.5005	1451952600
627	2016-01-05	8	20	4.9003	31.617	92.08	2.40781	10.5005	1451953200
628	2016-01-05	8	30	4.8955	31.6191	92.0583	2.39805	10.5005	1451953800
629	2016-01-05	8	40	4.9095	31.6158	92.1197	2.41758	10.5005	1451954400
630	2016-01-05	8	50	4.8948	31.6185	92.0392	2.40293	10.5005	1451955000
631	2016-01-05	9	0	4.8898	31.6179	92.0975	2.39805	10.5005	1451955600
632	2016-01-05	9	10	4.8741	31.6187	92.0616	2.39316	10.5005	1451956200
633	2016-01-05	9	20	4.8959	31.6156	92.1314	2.37851	10.5005	1451956800
634	2016-01-05	9	30	-1	-1	-1	2.39316	10.5005	1451957400
635	2016-01-05	9	40	4.8851	31.6179	92.1045	2.39805	10.5005	1451958000
636	2016-01-05	9	50	4.8827	31.6164	92.0925	2.4127	10.5005	1451958600
637	2016-01-05	10	0	4.8843	31.6152	92.1039	2.41758	10.5005	1451959200
638	2016-01-05	10	10	4.8826	31.6141	92.1169	2.40781	10.5005	1451959800
639	2016-01-05	10	20	4.8875	31.613	92.1312	2.43712	10.5005	1451960400
640	2016-01-05	10	30	4.8873	31.6116	92.0952	2.4127	10.5005	1451961000
641	2016-01-05	10	40	4.8882	31.6103	92.0891	2.38828	10.5005	1451961600
642	2016-01-05	10	50	4.8802	31.6086	92.0416	2.42735	10.5005	1451962200
643	2016-01-05	11	0	4.8872	31.6074	92.0242	2.41758	10.5005	1451962800
644	2016-01-05	11	10	4.8804	31.6061	92.0266	2.42735	10.5005	1451963400
645	2016-01-05	11	20	4.874	31.6054	92.0532	2.40293	10.5005	1451964000
646	2016-01-05	11	30	4.8779	31.6035	92.0409	2.44689	10.5005	1451964600
647	2016-01-05	11	40	4.8669	31.6028	92.0723	2.40293	10.5005	1451965200
648	2016-01-05	11	50	4.8061	31.6003	92.1217	2.43223	10.5005	1451965800
649	2016-01-05	12	0	4.8108	31.5982	92.0864	2.43223	10.5005	1451966400
650	2016-01-05	12	10	4.8271	31.5969	92.0879	2.45177	10.5005	1451967000
651	2016-01-05	12	20	4.8388	31.5956	92.0908	2.43712	10.5005	1451967600
652	2016-01-05	12	30	4.8769	31.597	92.0996	2.43223	10.5005	1451968200
653	2016-01-05	12	40	4.8906	31.5949	92.1357	2.43223	10.5005	1451968800
654	2016-01-05	12	50	4.9785	31.5959	92.1106	2.4127	10.5005	1451969400
655	2016-01-05	13	0	4.9861	31.596	92.0854	2.42735	10.5005	1451970000
656	2016-01-05	13	10	4.9787	31.5963	92.0484	2.40293	10.5005	1451970600
657	2016-01-05	13	20	5.0586	31.5963	92.073	2.39805	10.5005	1451971200
658	2016-01-05	13	30	5.09	31.5954	92.1452	2.4127	10.5005	1451971800
659	2016-01-05	13	40	5.1188	31.595	92.0073	2.40293	10.5005	1451972400
660	2016-01-05	13	50	5.1476	31.5943	92.0371	2.39805	10.5005	1451973000
661	2016-01-05	14	0	5.1591	31.5963	92.0625	2.38339	10.5005	1451973600
662	2016-01-05	14	10	5.1817	31.5952	92.0336	2.40293	10.5005	1451974200
663	2016-01-05	14	20	5.235	31.5974	92.0441	2.39316	10.5005	1451974800
664	2016-01-05	14	30	5.2664	31.5983	92.1085	2.40293	10.5005	1451975400
665	2016-01-05	14	40	5.3592	31.6041	92.0705	2.39316	10.5005	1451976000
666	2016-01-05	14	50	5.4298	31.5992	92.0481	2.39805	10.5005	1451976600
667	2016-01-05	15	0	5.4327	31.6058	92.1127	2.47131	10.5005	1451977200
668	2016-01-05	15	10	5.4225	31.6092	92.1363	2.4127	10.5005	1451977800
669	2016-01-05	15	20	5.385	31.6138	92.1339	2.40781	10.5005	1451978400
670	2016-01-05	15	30	5.3701	31.6162	92.1318	2.39316	10.5005	1451979000
671	2016-01-05	15	40	5.339	31.617	92.0122	2.40781	10.5005	1451979600
672	2016-01-05	15	50	5.3053	31.6174	92.1034	2.38828	10.5005	1451980200
673	2016-01-05	16	0	5.2879	31.6174	92.2013	2.38828	10.5005	1451980800
674	2016-01-05	16	10	5.2632	31.6155	91.971	2.39316	10.5005	1451981400
675	2016-01-05	16	20	5.2443	31.6104	92.0545	2.40293	10.5005	1451982000
676	2016-01-05	16	30	5.2304	31.6183	92.0665	2.40781	10.5005	1451982600
677	2016-01-05	16	40	5.2197	31.6162	92.0273	2.44689	10.5005	1451983200
678	2016-01-05	16	50	5.1948	31.6138	92.0059	2.42735	10.5005	1451983800
679	2016-01-05	17	0	5.1735	31.6132	91.9963	2.51526	10.5005	1451984400
680	2016-01-05	17	10	5.1578	31.6132	92.0448	2.39805	10.5005	1451985000
681	2016-01-05	17	20	5.1519	31.6099	92.0248	2.42735	10.5005	1451985600
682	2016-01-05	17	30	5.1475	31.6055	92.0289	2.42735	10.5005	1451986200
683	2016-01-05	17	40	5.1442	31.6083	92.0225	2.43712	10.5005	1451986800
684	2016-01-05	17	50	5.1671	31.6169	92.019	2.43223	10.5005	1451987400
685	2016-01-05	18	0	5.2099	31.6004	92.1162	2.46154	10.5005	1451988000
686	2016-01-05	18	10	5.267	31.6096	92.1581	2.43712	10.5005	1451988600
687	2016-01-05	18	20	5.3027	31.6116	92.0732	2.46154	10.5005	1451989200
688	2016-01-05	18	30	5.3065	31.6092	91.9196	2.42735	10.5005	1451989800
689	2016-01-05	18	40	5.2762	31.6198	92.0214	2.442	10.5005	1451990400
690	2016-01-05	18	50	5.257	31.6144	91.9623	2.41758	10.5005	1451991000
691	2016-01-05	19	0	5.2413	31.6059	92.0812	2.442	10.5005	1451991600
692	2016-01-05	19	10	5.2146	31.6081	92.034	2.4127	10.5005	1451992200
693	2016-01-05	19	20	5.1989	31.6078	92.0675	2.38828	10.5005	1451992800
694	2016-01-05	19	30	5.1969	31.6086	92.0842	2.42735	10.5005	1451993400
695	2016-01-05	19	40	5.2008	31.6044	92.0648	2.42247	10.5005	1451994000
696	2016-01-05	19	50	-1	-1	-1	2.42735	10.5005	1451994600
697	2016-01-05	20	0	-1	-1	-1	2.4127	10.5005	1451995200
698	2016-01-05	20	10	-1	-1	-1	2.42735	10.5005	1451995800
699	2016-01-05	20	20	-1	-1	-1	2.43223	10.5005	1451996400
700	2016-01-05	20	30	-1	-1	-1	2.42735	10.5005	1451997000
701	2016-01-05	20	40	-1	-1	-1	2.43223	10.5005	1451997600
702	2016-01-05	20	50	-1	-1	-1	2.43712	-1	1451998200
703	2016-01-05	21	0	-1	-1	-1	2.42735	10.5005	1451998800
704	2016-01-05	21	10	-1	-1	-1	2.42247	10.5005	1451999400
705	2016-01-05	21	20	-1	-1	-1	2.42247	10.5005	1452000000
706	2016-01-05	21	30	-1	-1	-1	2.43223	10.5005	1452000600
707	2016-01-05	21	40	-1	-1	-1	2.42735	10.5005	1452001200
708	2016-01-05	21	50	-1	-1	-1	2.43223	10.5005	1452001800
709	2016-01-05	22	0	-1	-1	-1	2.46642	10.5005	1452002400
710	2016-01-05	22	10	-1	-1	-1	2.43223	10.5005	1452003000
711	2016-01-05	22	20	-1	-1	-1	2.45177	10.5005	1452003600
712	2016-01-05	22	30	-1	-1	-1	2.42735	10.5005	1452004200
713	2016-01-05	22	40	-1	-1	-1	2.45665	10.5005	1452004800
714	2016-01-05	22	50	-1	-1	-1	2.42247	10.5005	1452005400
715	2016-01-05	23	0	-1	-1	-1	2.41758	10.5005	1452006000
716	2016-01-05	23	10	-1	-1	-1	2.442	10.5005	1452006600
717	2016-01-05	23	20	-1	-1	-1	2.42735	10.5005	1452007200
718	2016-01-05	23	30	-1	-1	-1	2.43712	10.5005	1452007800
719	2016-01-05	23	40	-1	-1	-1	2.40293	10.5005	1452008400
720	2016-01-05	23	50	-1	-1	-1	2.46642	10.5005	1452009000
721	2016-01-06	0	0	-1	-1	-1	2.46154	10.5005	1452009600
722	2016-01-06	0	10	-1	-1	-1	2.43712	10.5005	1452010200
723	2016-01-06	0	20	-1	-1	-1	2.54457	10.5005	1452010800
724	2016-01-06	0	30	-1	-1	-1	2.47131	10.5005	1452011400
725	2016-01-06	0	40	-1	-1	-1	2.44689	10.5005	1452012000
726	2016-01-06	0	50	-1	-1	-1	2.46154	10.5005	1452012600
727	2016-01-06	1	0	-1	-1	-1	-1	10.5005	1452013200
728	2016-01-06	1	10	-1	-1	-1	2.46154	10.5005	1452013800
729	2016-01-06	1	20	-1	-1	-1	2.48107	10.5005	1452014400
730	2016-01-06	1	30	-1	-1	-1	2.42247	10.5005	1452015000
731	2016-01-06	1	40	-1	-1	-1	2.45177	10.5005	1452015600
732	2016-01-06	1	50	-1	-1	-1	2.54945	10.5005	1452016200
733	2016-01-06	2	0	-1	-1	-1	2.46154	10.5005	1452016800
734	2016-01-06	2	10	-1	-1	-1	2.48107	10.5005	1452017400
735	2016-01-06	2	20	-1	-1	-1	2.44689	10.5005	1452018000
736	2016-01-06	2	30	-1	-1	-1	2.43712	10.5005	1452018600
737	2016-01-06	2	40	-1	-1	-1	2.43712	10.5005	1452019200
738	2016-01-06	2	50	-1	-1	-1	2.44689	10.5005	1452019800
739	2016-01-06	3	0	-1	-1	-1	2.442	10.5005	1452020400
740	2016-01-06	3	10	-1	-1	-1	2.48596	10.5005	1452021000
741	2016-01-06	3	20	-1	-1	-1	2.47131	10.5005	1452021600
742	2016-01-06	3	30	-1	-1	-1	2.44689	10.5005	1452022200
743	2016-01-06	3	40	-1	-1	-1	2.41758	10.5005	1452022800
744	2016-01-06	3	50	-1	-1	-1	2.43712	10.5005	1452023400
745	2016-01-06	4	0	-1	-1	-1	2.442	10.5005	1452024000
746	2016-01-06	4	10	-1	-1	-1	2.43712	10.5005	1452024600
747	2016-01-06	4	20	-1	-1	-1	2.42247	10.5005	1452025200
748	2016-01-06	4	30	-1	-1	-1	2.43223	10.5005	1452025800
749	2016-01-06	4	40	-1	-1	-1	2.45665	10.5005	1452026400
750	2016-01-06	4	50	-1	-1	-1	2.44689	10.5005	1452027000
751	2016-01-06	5	0	-1	-1	-1	18.7736	10.5005	1452027600
752	2016-01-06	5	10	-1	-1	-1	2.442	10.5005	1452028200
753	2016-01-06	5	20	-1	-1	-1	2.42247	10.5005	1452028800
754	2016-01-06	5	30	-1	-1	-1	2.45665	10.5005	1452029400
755	2016-01-06	5	40	-1	-1	-1	2.42735	10.5005	1452030000
756	2016-01-06	5	50	-1	-1	-1	2.48596	10.5005	1452030600
757	2016-01-06	6	0	-1	-1	-1	2.43223	10.5005	1452031200
758	2016-01-06	6	10	-1	-1	-1	4.17241	10.5005	1452031800
759	2016-01-06	6	20	-1	-1	-1	2.44689	10.5005	1452032400
760	2016-01-06	6	30	-1	-1	-1	2.47619	10.5005	1452033000
761	2016-01-06	6	40	-1	-1	-1	2.45177	10.5005	1452033600
762	2016-01-06	6	50	-1	-1	-1	2.46642	10.5005	1452034200
763	2016-01-06	7	0	-1	-1	-1	2.46642	10.5005	1452034800
764	2016-01-06	7	10	-1	-1	-1	2.442	10.5005	1452035400
765	2016-01-06	7	20	-1	-1	-1	2.44689	10.5005	1452036000
766	2016-01-06	7	30	-1	-1	-1	2.43712	10.5005	1452036600
767	2016-01-06	7	40	-1	-1	-1	2.45177	10.5005	1452037200
768	2016-01-06	7	50	4.884	31.6269	92.0249	2.442	10.5005	1452037800
769	2016-01-06	8	0	4.8842	31.6238	92.0533	2.46642	10.5005	1452038400
770	2016-01-06	8	10	4.879	31.628	92.0593	2.42735	10.5005	1452039000
771	2016-01-06	8	20	4.8418	31.6332	91.9934	2.442	10.5005	1452039600
772	2016-01-06	8	30	4.865	31.6241	92.0285	2.74481	10.5005	1452040200
773	2016-01-06	8	40	4.8404	31.6105	92.0457	2.44689	10.5005	1452040800
774	2016-01-06	8	50	4.8107	31.6051	91.8988	2.43223	10.5005	1452041400
775	2016-01-06	9	0	4.7927	31.6266	92.0464	2.42735	10.5005	1452042000
776	2016-01-06	9	10	4.7672	31.6219	92.0672	2.45177	10.5005	1452042600
777	2016-01-06	9	20	4.7126	31.6196	92.0999	2.44689	10.5005	1452043200
778	2016-01-06	9	30	4.7182	31.6215	92.0513	2.42247	10.5005	1452043800
779	2016-01-06	9	40	4.7046	31.6242	92.0261	2.43712	10.5005	1452044400
780	2016-01-06	9	50	4.6888	31.6273	92.0449	2.47619	10.5005	1452045000
781	2016-01-06	10	0	4.7001	31.6183	92.0627	2.44689	10.5005	1452045600
782	2016-01-06	10	10	4.686	31.6241	92.0639	2.442	10.5005	1452046200
783	2016-01-06	10	20	4.6869	31.6257	92.0595	2.43712	10.5005	1452046800
784	2016-01-06	10	30	4.6855	31.6248	92.0439	2.43223	10.5005	1452047400
785	2016-01-06	10	40	4.6927	31.627	92.068	2.43223	10.5005	1452048000
786	2016-01-06	10	50	4.6894	31.6281	91.9918	2.44689	10.5005	1452048600
787	2016-01-06	11	0	4.6832	31.6316	91.9923	2.42247	10.5005	1452049200
788	2016-01-06	11	10	4.7598	31.6308	92.0717	2.44689	10.5005	1452049800
789	2016-01-06	11	20	4.8433	31.6295	92.0427	2.46154	10.5005	1452050400
790	2016-01-06	11	30	4.8538	31.6238	92.0391	2.44689	10.5005	1452051000
791	2016-01-06	11	40	4.8788	31.6182	92.0434	2.442	10.5005	1452051600
792	2016-01-06	11	50	4.8793	31.6177	92.0781	2.43712	10.5005	1452052200
793	2016-01-06	12	0	4.876	31.6194	92.0791	2.41758	10.5005	1452052800
794	2016-01-06	12	10	4.9134	31.6203	92.0496	2.45665	10.5005	1452053400
795	2016-01-06	12	20	4.9642	31.6198	92.0596	2.442	10.5005	1452054000
796	2016-01-06	12	30	4.9629	31.619	92.0473	2.43712	10.5005	1452054600
797	2016-01-06	12	40	4.9635	31.6161	92.0342	2.42247	10.5005	1452055200
798	2016-01-06	12	50	4.9488	31.6159	92.0234	2.43223	10.5005	1452055800
799	2016-01-06	13	0	4.9399	31.6169	92.0099	2.43223	10.5005	1452056400
800	2016-01-06	13	10	4.9337	31.614	92.0226	2.42247	10.5005	1452057000
801	2016-01-06	13	20	4.9151	31.6144	92.0549	2.41758	10.5005	1452057600
802	2016-01-06	13	30	4.9126	31.6098	92.0802	2.43712	10.5005	1452058200
803	2016-01-06	13	40	4.8728	31.6003	91.942	2.43712	10.5005	1452058800
804	2016-01-06	13	50	4.8865	31.5953	92.0294	2.43223	10.5005	1452059400
805	2016-01-06	14	0	4.833	31.5947	92.0595	2.45177	10.5005	1452060000
806	2016-01-06	14	10	4.8107	31.5981	92.0125	2.61294	10.5005	1452060600
807	2016-01-06	14	20	4.8069	31.5925	92.0593	2.42735	10.5005	1452061200
808	2016-01-06	14	30	4.8076	31.5911	92.0931	2.43223	10.5005	1452061800
809	2016-01-06	14	40	4.8302	31.5949	92.0605	2.442	10.5005	1452062400
810	2016-01-06	14	50	4.8384	31.5761	92.0395	2.44689	10.5005	1452063000
811	2016-01-06	15	0	4.8764	31.5761	92.062	2.43223	10.5005	1452063600
812	2016-01-06	15	10	4.9152	31.5934	92.0563	2.43223	10.5005	1452064200
813	2016-01-06	15	20	5.0152	31.5883	92.0489	2.43223	10.5005	1452064800
814	2016-01-06	15	30	5.0529	31.593	92.0502	2.61294	10.5005	1452065400
815	2016-01-06	15	40	5.0586	31.5984	92.0995	2.43712	10.5005	1452066000
816	2016-01-06	15	50	5.078	31.5843	92.0854	2.43223	10.5005	1452066600
817	2016-01-06	16	0	5.0591	31.6014	92.0544	2.43712	10.5005	1452067200
818	2016-01-06	16	10	5.0964	31.6127	92.0501	2.42735	10.5005	1452067800
819	2016-01-06	16	20	5.0925	31.6209	92.1035	2.40781	10.5005	1452068400
820	2016-01-06	16	30	5.0926	31.6074	92.0349	2.41758	10.5005	1452069000
821	2016-01-06	16	40	5.0878	31.6139	92.0175	2.43223	10.5005	1452069600
822	2016-01-06	16	50	5.0821	31.6188	92.0086	2.43223	10.5005	1452070200
823	2016-01-06	17	0	5.0894	31.6121	92.0242	2.43712	-1	1452070800
824	2016-01-06	17	10	5.0948	31.6246	92.0289	2.43223	10.5005	1452071400
825	2016-01-06	17	20	4.8076	31.6229	92.0296	2.43712	10.5005	1452072000
826	2016-01-06	17	30	4.6908	31.6142	92.045	2.48107	10.5005	1452072600
827	2016-01-06	17	40	4.4432	31.6064	92.063	2.46642	10.5005	1452073200
828	2016-01-06	17	50	4.3534	31.6188	92.0548	2.45177	10.5005	1452073800
829	2016-01-06	18	0	4.3675	31.6198	92.0399	2.45177	10.5005	1452074400
830	2016-01-06	18	10	4.4295	31.6172	91.9998	2.52503	10.5005	1452075000
831	2016-01-06	18	20	4.4538	31.6087	92.0366	2.46642	10.5005	1452075600
832	2016-01-06	18	30	4.4613	31.6011	92.0793	2.48107	10.5005	1452076200
833	2016-01-06	18	40	4.4763	31.6162	92.039	2.47619	10.5005	1452076800
834	2016-01-06	18	50	4.5319	31.6222	92.014	2.49573	10.5005	1452077400
835	2016-01-06	19	0	4.5878	31.6031	91.9868	2.47131	10.5005	1452078000
836	2016-01-06	19	10	4.6106	31.63	92.0174	2.46642	10.5005	1452078600
837	2016-01-06	19	20	4.6258	31.614	92.0536	2.47619	10.5005	1452079200
838	2016-01-06	19	30	4.6684	31.6147	92.0296	2.46642	10.5005	1452079800
839	2016-01-06	19	40	4.6789	31.6265	92.0638	2.45177	10.5005	1452080400
840	2016-01-06	19	50	4.711	31.612	92.0615	2.46642	10.5005	1452081000
841	2016-01-06	20	0	4.7395	31.6256	91.9672	2.48107	10.5005	1452081600
842	2016-01-06	20	10	4.7512	31.6314	92.1181	2.45177	10.5005	1452082200
843	2016-01-06	20	20	4.7498	31.6287	92.0758	2.44689	10.5005	1452082800
844	2016-01-06	20	30	4.7249	31.6266	92.0151	2.44689	10.5005	1452083400
845	2016-01-06	20	40	4.7215	31.6204	92.0535	2.45665	10.5005	1452084000
846	2016-01-06	20	50	4.6689	31.6319	92.0099	2.44689	10.5005	1452084600
847	2016-01-06	21	0	4.62	31.629	92.0514	2.43223	10.5005	1452085200
848	2016-01-06	21	10	4.5257	31.6291	92.0823	-1	10.5005	1452085800
849	2016-01-06	21	20	4.4702	31.6234	92.0756	2.45177	10.5005	1452086400
850	2016-01-06	21	30	4.4133	31.6201	92.0037	2.46154	10.5005	1452087000
851	2016-01-06	21	40	4.3043	31.6188	91.9921	2.49573	10.5005	1452087600
852	2016-01-06	21	50	4.2762	31.6267	92.0028	2.51038	10.5005	1452088200
853	2016-01-06	22	0	4.2512	31.6054	92.0745	2.48596	10.5005	1452088800
854	2016-01-06	22	10	4.2421	31.6158	91.9781	2.48596	10.5005	1452089400
855	2016-01-06	22	20	4.2395	31.6156	92.0871	2.50061	10.5005	1452090000
856	2016-01-06	22	30	4.2309	31.6174	92.0058	2.50549	10.5005	1452090600
857	2016-01-06	22	40	4.2394	31.6045	92.1085	2.49573	10.5005	1452091200
858	2016-01-06	22	50	4.2376	31.6188	92.0363	2.49084	10.5005	1452091800
859	2016-01-06	23	0	4.2434	31.6169	92.02	2.48596	10.5005	1452092400
860	2016-01-06	23	10	4.2279	31.5979	92.0086	2.50061	10.5005	1452093000
861	2016-01-06	23	20	4.2034	31.5979	92.077	2.47131	10.5005	1452093600
862	2016-01-06	23	30	4.2035	31.5998	92.0707	2.48107	10.5005	1452094200
863	2016-01-06	23	40	4.1901	31.5977	92.1075	2.49084	10.5005	1452094800
864	2016-01-06	23	50	4.1929	31.5814	92.1086	2.48596	10.5005	1452095400
865	2016-01-07	0	0	4.2052	31.5742	91.9755	2.49573	10.5005	1452096000
866	2016-01-07	0	10	4.1952	31.5755	92.0363	2.48107	10.5005	1452096600
867	2016-01-07	0	20	4.2071	31.5406	92.0223	2.51526	10.5005	1452097200
868	2016-01-07	0	30	4.1876	31.5553	92.014	2.50061	10.5005	1452097800
869	2016-01-07	0	40	4.1943	31.5806	92.0096	2.50549	10.5005	1452098400
870	2016-01-07	0	50	4.1626	31.5949	92.0347	2.51038	10.5005	1452099000
871	2016-01-07	1	0	4.1746	31.5672	92.0244	2.50061	10.5005	1452099600
872	2016-01-07	1	10	4.1236	31.5662	92.0273	2.51526	10.5005	1452100200
873	2016-01-07	1	20	-1	-1	-1	2.48596	10.5005	1452100800
874	2016-01-07	1	30	4.1039	31.5823	92.058	2.51526	10.5005	1452101400
875	2016-01-07	1	40	4.0867	31.5769	92.0776	2.51526	10.5005	1452102000
876	2016-01-07	1	50	4.0575	31.5712	92.0383	2.50549	10.5005	1452102600
877	2016-01-07	2	0	4.0267	31.5599	92.0184	2.52503	10.5005	1452103200
878	2016-01-07	2	10	4.0111	31.5934	92.0432	2.50061	10.5005	1452103800
879	2016-01-07	2	20	3.9903	31.5704	92.064	2.49084	10.5005	1452104400
880	2016-01-07	2	30	4.0004	31.5607	92.0648	2.49084	10.5005	1452105000
881	2016-01-07	2	40	4.0147	31.5548	92.0614	2.50549	10.5005	1452105600
882	2016-01-07	2	50	4.0157	31.5499	92.0695	2.48596	10.5005	1452106200
883	2016-01-07	3	0	3.9949	31.5273	92.1134	2.52503	10.5005	1452106800
884	2016-01-07	3	10	3.9802	31.5304	92.1306	2.51526	10.5005	1452107400
885	2016-01-07	3	20	3.9517	31.551	92.06	2.51526	10.5005	1452108000
886	2016-01-07	3	30	3.9367	31.545	92.0573	2.51038	10.5005	1452108600
887	2016-01-07	3	40	3.9339	31.532	92.1043	2.50549	10.5005	1452109200
888	2016-01-07	3	50	3.9169	31.5649	92.0491	2.50061	10.5005	1452109800
889	2016-01-07	4	0	3.8757	31.5598	92.1247	2.52991	10.5005	1452110400
890	2016-01-07	4	10	3.8618	31.5647	92.1222	2.52015	10.5005	1452111000
891	2016-01-07	4	20	3.8004	31.5452	91.9668	2.5348	10.5005	1452111600
892	2016-01-07	4	30	3.7105	31.5762	92.0051	2.54457	10.5005	1452112200
893	2016-01-07	4	40	3.6408	31.5873	91.9761	2.5348	10.5005	1452112800
894	2016-01-07	4	50	3.5575	31.5791	92.0667	2.52991	10.5005	1452113400
895	2016-01-07	5	0	3.5203	31.5851	92.0296	2.56899	10.5005	1452114000
896	2016-01-07	5	10	3.524	31.5808	92.1069	2.55433	10.5005	1452114600
897	2016-01-07	5	20	3.5309	31.6091	92.0078	2.5641	10.5005	1452115200
898	2016-01-07	5	30	3.5749	31.5766	91.9864	2.55433	10.5005	1452115800
899	2016-01-07	5	40	3.5699	31.6039	92.0499	2.5348	10.5005	1452116400
900	2016-01-07	5	50	3.6027	31.6002	92.0499	2.54945	10.5005	1452117000
901	2016-01-07	6	0	3.6491	31.5801	92.0743	2.54457	10.5005	1452117600
902	2016-01-07	6	10	3.6721	31.5924	92.0156	2.54945	10.5005	1452118200
903	2016-01-07	6	20	3.7077	31.6101	92.0212	2.54457	10.5005	1452118800
904	2016-01-07	6	30	3.8016	31.6024	92.0396	2.52015	10.5005	1452119400
905	2016-01-07	6	40	3.8128	31.6118	92.0302	2.52503	10.5005	1452120000
906	2016-01-07	6	50	3.7982	31.6194	92.0238	2.5348	10.5005	1452120600
907	2016-01-07	7	0	3.839	31.5752	92.0356	2.54457	10.5005	1452121200
908	2016-01-07	7	10	3.8328	31.6302	91.9877	2.52015	10.5005	1452121800
909	2016-01-07	7	20	3.8553	31.6039	92.0216	2.50549	10.5005	1452122400
910	2016-01-07	7	30	3.8583	31.5977	92.0245	2.49573	10.5005	1452123000
911	2016-01-07	7	40	3.8999	31.614	92.0892	2.50549	10.5005	1452123600
912	2016-01-07	7	50	3.9003	31.6071	92.103	2.60317	10.5005	1452124200
913	2016-01-07	8	0	3.9511	31.6121	92.0649	2.62759	10.5005	1452124800
914	2016-01-07	8	10	3.9609	31.5981	92.0636	2.66667	10.5005	1452125400
915	2016-01-07	8	20	4.039	31.6028	92.0847	2.62759	10.5005	1452126000
916	2016-01-07	8	30	3.9923	31.6081	92.0577	2.64225	10.5005	1452126600
917	2016-01-07	8	40	3.9466	31.5839	92.0384	2.74969	10.5005	1452127200
918	2016-01-07	8	50	3.9764	31.6037	91.9562	2.5348	10.5005	1452127800
919	2016-01-07	9	0	4.0066	31.5853	92.0398	2.94994	10.5005	1452128400
920	2016-01-07	9	10	3.9593	31.6269	92.0555	3.61416	10.5005	1452129000
921	2016-01-07	9	20	3.9922	31.6092	92.0448	3.16484	10.5005	1452129600
922	2016-01-07	9	30	3.9925	31.6138	92.0139	2.91087	10.5005	1452130200
923	2016-01-07	9	40	3.9659	31.6206	92.0981	2.9304	10.5005	1452130800
924	2016-01-07	9	50	4.0094	31.6026	92.0764	3.12576	10.5005	1452131400
925	2016-01-07	10	0	4.016	31.6173	92.0278	3.5409	10.5005	1452132000
926	2016-01-07	10	10	4.0216	31.6055	92.0518	3.40415	10.5005	1452132600
927	2016-01-07	10	20	4.0159	31.6097	92.0788	3.74115	10.5005	1452133200
928	2016-01-07	10	30	4.0251	31.604	92.0573	2.49084	10.5005	1452133800
929	2016-01-07	10	40	4.029	31.609	92.041	2.49573	10.5005	1452134400
930	2016-01-07	10	50	4.0398	31.6151	92.0741	2.51526	10.5005	1452135000
931	2016-01-07	11	0	4.0385	31.6128	92.068	2.48596	10.5005	1452135600
932	2016-01-07	11	10	4.0358	31.6163	92.0482	2.52503	10.5005	1452136200
933	2016-01-07	11	20	4.0546	31.6143	92.0838	2.51038	10.5005	1452136800
934	2016-01-07	11	30	4.0686	31.5996	92.034	2.50061	10.5005	1452137400
935	2016-01-07	11	40	4.0785	31.5967	92.0892	2.50061	10.5005	1452138000
936	2016-01-07	11	50	4.0875	31.5967	92.0825	2.51526	10.5005	1452138600
937	2016-01-07	12	0	4.0969	31.5899	92.0934	2.49084	10.5005	1452139200
938	2016-01-07	12	10	4.0801	31.5885	92.0583	2.50549	10.5005	1452139800
939	2016-01-07	12	20	4.0784	31.5867	92.0498	2.51526	10.5005	1452140400
940	2016-01-07	12	30	4.0884	31.5852	92.0403	2.51526	10.5005	1452141000
941	2016-01-07	12	40	4.0955	31.584	92.0415	2.51038	10.5005	1452141600
942	2016-01-07	12	50	4.1014	31.5831	92.0097	2.51526	-1	1452142200
943	2016-01-07	13	0	4.1052	31.5815	92.0837	2.52015	10.5005	1452142800
944	2016-01-07	13	10	4.1062	31.5799	92.0315	2.49573	-1	1452143400
945	2016-01-07	13	20	4.1157	31.5776	92.0351	2.50061	10.5005	1452144000
946	2016-01-07	13	30	4.1217	31.5779	92.0378	2.51526	10.5005	1452144600
947	2016-01-07	13	40	4.1204	31.5764	92.0887	2.51038	10.5005	1452145200
948	2016-01-07	13	50	4.1254	31.5748	92.0719	2.51038	10.5005	1452145800
949	2016-01-07	14	0	4.1322	31.5732	92.0736	2.52503	10.5005	1452146400
950	2016-01-07	14	10	4.1355	31.5723	92.0962	2.51526	10.5005	1452147000
951	2016-01-07	14	20	4.1493	31.5724	92.0644	2.51526	10.5005	1452147600
952	2016-01-07	14	30	4.1352	31.5699	92.026	2.52015	10.5005	1452148200
953	2016-01-07	14	40	4.156	31.5698	92.0665	2.57387	10.5005	1452148800
954	2016-01-07	14	50	4.1397	31.568	92.0965	2.5348	10.5005	1452149400
955	2016-01-07	15	0	4.1418	31.5673	92.082	2.51038	10.5005	1452150000
956	2016-01-07	15	10	4.1364	31.5656	92.0748	2.51526	10.5005	1452150600
957	2016-01-07	15	20	4.1372	31.566	92.0807	2.50549	10.5005	1452151200
958	2016-01-07	15	30	4.146	31.5659	92.1105	2.51038	10.5005	1452151800
959	2016-01-07	15	40	4.1375	31.5655	92.0544	2.51526	10.5005	1452152400
960	2016-01-07	15	50	4.1468	31.5656	92.0838	2.52015	10.5005	1452153000
961	2016-01-07	16	0	4.1561	31.5664	92.0953	2.51038	10.5005	1452153600
962	2016-01-07	16	10	4.1508	31.5707	92.1185	2.5348	10.5005	1452154200
963	2016-01-07	16	20	4.163	31.5695	92.0801	2.51526	10.5005	1452154800
964	2016-01-07	16	30	4.1594	31.5681	92.0756	2.52015	10.5005	1452155400
965	2016-01-07	16	40	4.1385	31.5701	92.0796	2.52503	10.5005	1452156000
966	2016-01-07	16	50	4.1291	31.5675	92.0974	2.5348	10.5005	1452156600
967	2016-01-07	17	0	4.1434	31.5695	92.0991	2.52991	10.5005	1452157200
968	2016-01-07	17	10	4.1336	31.5757	92.1757	-1	10.5005	1452157800
969	2016-01-07	17	20	4.1449	31.5831	92.04	2.52991	10.5005	1452158400
970	2016-01-07	17	30	4.162	31.5939	92.07	2.53968	10.5005	1452159000
971	2016-01-07	17	40	4.2105	31.5954	92.1405	2.5348	10.5005	1452159600
972	2016-01-07	17	50	4.2995	31.6095	92.1068	2.52015	10.5005	1452160200
973	2016-01-07	18	0	4.2934	31.6172	92.0839	2.49573	10.5005	1452160800
974	2016-01-07	18	10	4.2914	31.6329	92.1734	2.50549	10.5005	1452161400
975	2016-01-07	18	20	4.3534	31.6281	92.1004	2.48596	10.5005	1452162000
976	2016-01-07	18	30	4.4499	31.6255	92.125	2.50061	10.5005	1452162600
977	2016-01-07	18	40	4.5134	31.6172	92.0874	2.49573	10.5005	1452163200
978	2016-01-07	18	50	4.7217	31.6065	92.0971	2.47619	10.5005	1452163800
979	2016-01-07	19	0	4.5658	31.6168	92.0521	2.46642	10.5005	1452164400
980	2016-01-07	19	10	4.3012	31.6286	92.0626	2.44689	10.5005	1452165000
981	2016-01-07	19	20	4.2034	31.6273	92.1133	2.51038	10.5005	1452165600
982	2016-01-07	19	30	4.2196	31.632	92.0928	2.49573	10.5005	1452166200
983	2016-01-07	19	40	4.2282	31.6315	92.0868	2.49573	10.5005	1452166800
984	2016-01-07	19	50	4.2939	31.6155	92.0861	2.48596	10.5005	1452167400
985	2016-01-07	20	0	4.2481	31.6201	92.0812	2.50549	10.5005	1452168000
986	2016-01-07	20	10	4.2396	31.6155	92.0735	2.51038	10.5005	1452168600
987	2016-01-07	20	20	4.2454	31.6113	92.0739	2.50061	10.5005	1452169200
988	2016-01-07	20	30	4.2357	31.6175	92.0627	2.52015	10.5005	1452169800
989	2016-01-07	20	40	4.2292	31.6096	92.094	2.52015	10.5005	1452170400
990	2016-01-07	20	50	4.2253	31.612	92.0767	2.50061	10.5005	1452171000
991	2016-01-07	21	0	4.2096	31.6061	92.0713	2.50549	10.5005	1452171600
992	2016-01-07	21	10	4.186	31.6214	92.0856	2.50549	10.5005	1452172200
993	2016-01-07	21	20	4.1829	31.622	92.0768	2.50061	10.5005	1452172800
994	2016-01-07	21	30	4.187	31.6137	92.0674	2.51038	10.5005	1452173400
995	2016-01-07	21	40	-1	-1	-1	2.50061	10.5005	1452174000
996	2016-01-07	21	50	4.1956	31.6217	92.0877	2.50549	10.5005	1452174600
997	2016-01-07	22	0	4.1937	31.6259	92.0534	2.49084	10.5005	1452175200
998	2016-01-07	22	10	4.2069	31.6253	92.0839	2.51526	10.5005	1452175800
999	2016-01-07	22	20	4.206	31.6159	92.0889	2.50549	10.5005	1452176400
1000	2016-01-07	22	30	4.2216	31.6333	92.0707	2.50549	10.5005	1452177000
1001	2016-01-07	22	40	4.2167	31.6345	92.0671	2.51526	10.5005	1452177600
1002	2016-01-07	22	50	4.2318	31.6293	92.0419	2.51526	10.5005	1452178200
1003	2016-01-07	23	0	4.2159	31.6314	92.0497	2.49084	10.5005	1452178800
1004	2016-01-07	23	10	4.2157	31.633	92.0988	2.50549	10.5005	1452179400
1005	2016-01-07	23	20	4.2042	31.6373	92.0791	2.51526	10.5005	1452180000
1006	2016-01-07	23	30	4.2275	31.633	92.0404	2.51526	10.5005	1452180600
1007	2016-01-07	23	40	4.2222	31.6328	92.0839	2.51038	10.5005	1452181200
1008	2016-01-07	23	50	4.2129	31.6309	92.114	2.52991	10.5005	1452181800
1009	2016-01-08	0	0	4.2024	31.6277	92.1029	2.5348	10.5005	1452182400
1010	2016-01-08	0	10	4.1743	31.6256	92.1004	2.51038	10.5005	1452183000
1011	2016-01-08	0	20	4.1537	31.6263	92.0832	2.51038	10.5005	1452183600
1012	2016-01-08	0	30	4.1454	31.6271	92.0765	2.50549	10.5005	1452184200
1013	2016-01-08	0	40	4.1225	31.6244	92.0759	2.51038	10.5005	1452184800
1014	2016-01-08	0	50	4.1053	31.6213	92.1107	2.52503	10.5005	1452185400
1015	2016-01-08	1	0	4.0865	31.6184	92.0753	2.51038	10.5005	1452186000
1016	2016-01-08	1	10	4.1016	31.6116	92.0623	2.52503	10.5005	1452186600
1017	2016-01-08	1	20	4.0851	31.6104	92.0729	2.50549	10.5005	1452187200
1018	2016-01-08	1	30	4.074	31.6092	92.1177	2.5348	10.5005	1452187800
1019	2016-01-08	1	40	4.0674	31.6069	92.0821	2.52015	10.5005	1452188400
1020	2016-01-08	1	50	4.0644	31.6046	92.1243	2.51038	10.5005	1452189000
1021	2016-01-08	2	0	4.0261	31.6012	92.1316	2.51526	10.5005	1452189600
1022	2016-01-08	2	10	4.0279	31.5976	92.0896	2.51038	10.5005	1452190200
1023	2016-01-08	2	20	4.0095	31.5959	92.0761	2.52991	10.5005	1452190800
1024	2016-01-08	2	30	3.973	31.5947	92.0864	2.55433	10.5005	1452191400
1025	2016-01-08	2	40	3.956	31.5933	92.1208	2.51038	10.5005	1452192000
1026	2016-01-08	2	50	3.8948	31.5924	92.115	2.56899	10.5005	1452192600
1027	2016-01-08	3	0	3.8736	31.5946	92.0957	2.52015	10.5005	1452193200
1028	2016-01-08	3	10	3.8757	31.5919	92.0883	2.54457	10.5005	1452193800
1029	2016-01-08	3	20	3.8868	31.5902	92.0729	2.53968	10.5005	1452194400
1030	2016-01-08	3	30	3.8811	31.5898	92.1226	2.52991	10.5005	1452195000
1031	2016-01-08	3	40	3.8488	31.5887	92.0747	2.53968	10.5005	1452195600
1032	2016-01-08	3	50	3.8108	31.5868	92.073	2.5641	10.5005	1452196200
1033	2016-01-08	4	0	3.8043	31.586	92.0692	2.54945	10.5005	1452196800
1034	2016-01-08	4	10	3.7732	31.5881	92.1357	2.59341	10.5005	1452197400
1035	2016-01-08	4	20	3.7581	31.5843	92.1361	2.55433	10.5005	1452198000
1036	2016-01-08	4	30	3.744	31.584	92.0943	2.54457	10.5005	1452198600
1037	2016-01-08	4	40	3.7256	31.5831	92.0924	2.54457	10.5005	1452199200
1038	2016-01-08	4	50	3.7216	31.5803	92.0717	2.6569	10.5005	1452199800
1039	2016-01-08	5	0	3.692	31.5814	92.0962	2.54945	10.5005	1452200400
1040	2016-01-08	5	10	3.6864	31.5809	92.096	2.5641	10.5005	1452201000
1041	2016-01-08	5	20	3.6636	31.5814	92.082	2.57875	10.5005	1452201600
1042	2016-01-08	5	30	3.6737	31.5791	92.0827	2.53968	10.5005	1452202200
1043	2016-01-08	5	40	3.6587	31.5786	92.1004	2.8083	10.5005	1452202800
1044	2016-01-08	5	50	3.6793	31.58	92.0921	2.55922	10.5005	1452203400
1045	2016-01-08	6	0	3.7019	31.5793	92.1286	2.55922	10.5005	1452204000
1046	2016-01-08	6	10	3.7107	31.5796	92.1123	2.55433	10.5005	1452204600
1047	2016-01-08	6	20	3.6704	31.5808	92.1137	2.5641	10.5005	1452205200
1048	2016-01-08	6	30	3.6716	31.5812	92.1101	2.5641	10.5005	1452205800
1049	2016-01-08	6	40	3.7385	31.58	92.1933	2.57875	10.5005	1452206400
1050	2016-01-08	6	50	3.7545	31.5796	92.0443	2.58364	10.5005	1452207000
1051	2016-01-08	7	0	3.9362	31.5779	92.1212	2.55433	10.5005	1452207600
1052	2016-01-08	7	10	3.8253	31.5798	92.1188	2.55433	10.5005	1452208200
1053	2016-01-08	7	20	3.8119	31.5804	92.1068	2.55433	10.5005	1452208800
1054	2016-01-08	7	30	3.7195	31.5818	92.1106	2.54945	10.5005	1452209400
1055	2016-01-08	7	40	3.7016	31.5817	92.1737	2.54457	10.5005	1452210000
1056	2016-01-08	7	50	3.6729	31.5829	92.1023	2.56899	10.5005	1452210600
1057	2016-01-08	8	0	3.6747	31.5862	92.1023	2.57875	10.5005	1452211200
1058	2016-01-08	8	10	3.693	31.5887	92.0946	2.54945	10.5005	1452211800
1059	2016-01-08	8	20	3.7031	31.5944	92.1044	2.55922	10.5005	1452212400
1060	2016-01-08	8	30	3.7582	31.5976	92.0899	2.57875	10.5005	1452213000
1061	2016-01-08	8	40	3.8021	31.5997	92.0929	2.56899	10.5005	1452213600
1062	2016-01-08	8	50	3.8687	31.6159	92.1073	2.54945	10.5005	1452214200
1063	2016-01-08	9	0	3.9118	31.6215	92.0764	2.55433	-1	1452214800
1064	2016-01-08	9	10	3.9963	31.625	92.1072	2.53968	10.5005	1452215400
1065	2016-01-08	9	20	4.0609	31.6275	92.1275	2.53968	10.5005	1452216000
1066	2016-01-08	9	30	4.0725	31.6301	92.0947	2.5348	10.5005	1452216600
1067	2016-01-08	9	40	4.0832	31.6293	92.0579	2.54945	10.5005	1452217200
1068	2016-01-08	9	50	4.0711	31.6284	92.0421	2.52015	10.5005	1452217800
1069	2016-01-08	10	0	4.0653	31.6287	92.1034	2.54945	10.5005	1452218400
1070	2016-01-08	10	10	4.0729	31.6275	92.0663	2.54945	10.5005	1452219000
1071	2016-01-08	10	20	4.0815	31.628	92.117	2.54945	10.5005	1452219600
1072	2016-01-08	10	30	4.09	31.6286	92.1175	2.52015	10.5005	1452220200
1073	2016-01-08	10	40	4.086	31.6271	92.033	2.5348	10.5005	1452220800
1074	2016-01-08	10	50	4.0808	31.6316	92.0682	2.5348	10.5005	1452221400
1075	2016-01-08	11	0	4.0736	31.6313	92.1056	2.5348	10.5005	1452222000
1076	2016-01-08	11	10	4.088	31.631	92.1243	2.54457	10.5005	1452222600
1077	2016-01-08	11	20	4.0989	31.6327	92.1126	2.52503	10.5005	1452223200
1078	2016-01-08	11	30	4.1199	31.6327	92.1139	2.52991	10.5005	1452223800
1079	2016-01-08	11	40	4.1141	31.6334	92.1118	2.51526	10.5005	1452224400
1080	2016-01-08	11	50	4.1059	31.6368	92.0921	2.52015	10.5005	1452225000
1081	2016-01-08	12	0	4.1344	31.6352	92.0973	2.50549	10.5005	1452225600
1082	2016-01-08	12	10	4.1326	31.6356	92.1011	2.51038	10.5005	1452226200
1083	2016-01-08	12	20	4.1214	31.6356	92.0903	2.50549	10.5005	1452226800
1084	2016-01-08	12	30	4.1165	31.6349	92.0937	2.52503	10.5005	1452227400
1085	2016-01-08	12	40	4.1689	31.6346	92.1032	2.52503	10.5005	1452228000
1086	2016-01-08	12	50	4.2145	31.6349	92.1561	2.53968	10.5005	1452228600
1087	2016-01-08	13	0	4.2443	31.6361	92.0574	-1	10.5005	1452229200
1088	2016-01-08	13	10	4.2164	31.6365	92.1146	2.52015	10.5005	1452229800
1089	2016-01-08	13	20	4.1354	31.6353	92.0536	-1	10.5005	1452230400
1090	2016-01-08	13	30	4.1139	31.6358	92.1185	2.52991	10.5005	1452231000
1091	2016-01-08	13	40	4.1213	31.6347	92.1112	2.54945	10.5005	1452231600
1092	2016-01-08	13	50	4.1424	31.6355	92.1009	2.56899	10.5005	1452232200
1093	2016-01-08	14	0	4.1447	31.6346	92.105	2.5641	10.5005	1452232800
1094	2016-01-08	14	10	4.1536	31.6344	92.0893	2.54945	-1	1452233400
1095	2016-01-08	14	20	4.1611	31.6347	92.0702	2.54945	-1	1452234000
1096	2016-01-08	14	30	4.1673	31.6351	92.1461	2.5348	-1	1452234600
1097	2016-01-08	14	40	4.1582	31.6351	92.1063	2.54457	-1	1452235200
1098	2016-01-08	14	50	4.1498	31.6349	92.1284	2.5348	-1	1452235800
1099	2016-01-08	15	0	4.1508	31.6347	92.1574	2.53968	-1	1452236400
1100	2016-01-08	15	10	4.141	31.6337	92.1079	2.55922	-1	1452237000
1101	2016-01-08	15	20	4.1388	31.6337	92.1099	2.54945	-1	1452237600
1102	2016-01-08	15	30	4.1182	31.6334	92.1034	2.54945	10.5005	1452238200
1103	2016-01-08	15	40	4.1191	31.6333	92.093	2.54945	10.5005	1452238800
1104	2016-01-08	15	50	4.1183	31.6335	92.1198	2.54945	10.5005	1452239400
1105	2016-01-08	16	0	4.1111	31.6331	92.0892	2.55433	10.5005	1452240000
1106	2016-01-08	16	10	4.0973	31.6322	92.1303	2.56899	10.5005	1452240600
1107	2016-01-08	16	20	4.1052	31.6336	92.1162	2.55433	10.5005	1452241200
1108	2016-01-08	16	30	4.094	31.6325	92.1315	2.58364	10.5005	1452241800
1109	2016-01-08	16	40	4.0812	31.6329	92.0943	2.55433	10.5005	1452242400
1110	2016-01-08	16	50	4.1318	31.6304	92.1175	2.55433	10.5005	1452243000
1111	2016-01-08	17	0	4.09	31.6318	92.0679	2.5641	10.5005	1452243600
1112	2016-01-08	17	10	4.1036	31.6308	92.1119	2.57387	10.5005	1452244200
1113	2016-01-08	17	20	4.1249	31.629	92.1231	2.54945	10.5005	1452244800
1114	2016-01-08	17	30	4.1724	31.6334	92.1202	2.5641	10.5005	1452245400
1115	2016-01-08	17	40	4.2694	31.6285	92.0985	2.53968	10.5005	1452246000
1116	2016-01-08	17	50	4.3738	31.6271	92.1084	2.57387	10.5005	1452246600
1117	2016-01-08	18	0	-1	-1	-1	2.55433	10.5005	1452247200
1118	2016-01-08	18	10	4.3908	31.6285	92.1078	2.55433	10.5005	1452247800
1119	2016-01-08	18	20	4.3942	31.6172	92.1216	2.54457	10.5005	1452248400
1120	2016-01-08	18	30	4.3943	31.6352	92.1353	2.52015	10.5005	1452249000
1121	2016-01-08	18	40	4.3872	31.623	92.1139	2.50549	10.5005	1452249600
1122	2016-01-08	18	50	4.4538	31.6272	92.1011	2.54945	10.5005	1452250200
1123	2016-01-08	19	0	4.4939	31.626	92.1206	2.53968	10.5005	1452250800
1124	2016-01-08	19	10	4.3875	31.6256	92.1337	2.51526	10.5005	1452251400
1125	2016-01-08	19	20	4.2646	31.6359	92.1061	2.55922	10.5005	1452252000
1126	2016-01-08	19	30	4.3426	31.6261	92.1028	2.5348	10.5005	1452252600
1127	2016-01-08	19	40	4.1863	31.6261	92.1094	2.52015	10.5005	1452253200
1128	2016-01-08	19	50	4.1296	31.6327	92.104	2.55922	10.5005	1452253800
1129	2016-01-08	20	0	4.0427	31.6218	92.0927	2.54457	10.5005	1452254400
1130	2016-01-08	20	10	4.0075	31.6375	92.1185	2.56899	10.5005	1452255000
1131	2016-01-08	20	20	4.0061	31.6169	92.1267	2.57875	10.5005	1452255600
1132	2016-01-08	20	30	4.0238	31.6244	92.1469	2.55433	10.5005	1452256200
1133	2016-01-08	20	40	4.1237	31.622	92.1247	2.57875	10.5005	1452256800
1134	2016-01-08	20	50	4.2203	31.6138	92.0408	2.55433	10.5005	1452257400
1135	2016-01-08	21	0	4.1968	31.6034	92.1028	2.5348	10.5005	1452258000
1136	2016-01-08	21	10	4.1626	31.615	92.096	2.54457	10.5005	1452258600
1137	2016-01-08	21	20	4.1024	31.6282	92.0933	2.56899	10.5005	1452259200
1138	2016-01-08	21	30	4.0234	31.6001	92.0864	2.53968	10.5005	1452259800
1139	2016-01-08	21	40	3.9685	31.6099	92.0924	2.55433	10.5005	1452260400
1140	2016-01-08	21	50	3.96	31.615	92.0864	2.5348	10.5005	1452261000
1141	2016-01-08	22	0	3.9738	31.6186	92.1001	2.55433	10.5005	1452261600
1142	2016-01-08	22	10	3.9863	31.6167	92.1106	2.55433	10.5005	1452262200
1143	2016-01-08	22	20	4	31.6062	92.0875	2.54945	10.5005	1452262800
1144	2016-01-08	22	30	3.997	31.6239	92.061	2.5641	10.5005	1452263400
1145	2016-01-08	22	40	3.9862	31.6297	92.0999	2.55433	10.5005	1452264000
1146	2016-01-08	22	50	3.9656	31.6221	92.0946	2.54457	10.5005	1452264600
1147	2016-01-08	23	0	3.9532	31.6342	92.1934	2.57387	10.5005	1452265200
1148	2016-01-08	23	10	3.8909	31.6324	92.0917	2.5641	10.5005	1452265800
1149	2016-01-08	23	20	3.8612	31.6346	92.0695	2.56899	10.5005	1452266400
1150	2016-01-08	23	30	3.823	31.6417	92.0934	2.55922	10.5005	1452267000
1151	2016-01-08	23	40	3.7779	31.6399	92.0703	2.55922	10.5005	1452267600
1152	2016-01-08	23	50	3.7428	31.643	92.0931	2.59341	10.5005	1452268200
1153	2016-01-09	0	0	19.7538	31.6426	92.0815	2.58364	10.5005	1452268800
1154	2016-01-09	0	10	19.507	31.6454	92.1235	2.57875	10.5005	1452269400
1155	2016-01-09	0	20	19.3805	31.6453	92.101	2.57387	10.5005	1452270000
1156	2016-01-09	0	30	19.3017	31.6455	92.0977	2.55433	10.5005	1452270600
1157	2016-01-09	0	40	19.248	31.6419	92.1486	2.5641	10.5005	1452271200
1158	2016-01-09	0	50	19.1796	31.6402	92.0585	2.59341	10.5005	1452271800
1159	2016-01-09	1	0	18.6013	31.6423	92.0969	2.59341	10.5005	1452272400
1160	2016-01-09	1	10	18.5042	31.6409	92.0764	2.56899	10.5005	1452273000
1161	2016-01-09	1	20	18.5435	31.6409	92.1034	2.57875	10.5005	1452273600
1162	2016-01-09	1	30	18.5039	31.6394	92.094	2.57875	10.5005	1452274200
1163	2016-01-09	1	40	18.6413	31.6401	92.1028	2.60317	10.5005	1452274800
1164	2016-01-09	1	50	18.7965	31.6393	92.0741	2.56899	10.5005	1452275400
1165	2016-01-09	2	0	18.9945	31.6387	92.0898	2.58364	10.5005	1452276000
1166	2016-01-09	2	10	19.0745	31.6386	92.0878	2.58852	10.5005	1452276600
1167	2016-01-09	2	20	19.1632	31.6243	92.08	2.60317	10.5005	1452277200
1168	2016-01-09	2	30	19.1267	31.6377	92.0871	2.60806	10.5005	1452277800
1169	2016-01-09	2	40	18.8027	31.6365	92.087	2.58364	10.5005	1452278400
1170	2016-01-09	2	50	18.948	31.6346	92.1029	2.61783	10.5005	1452279000
1171	2016-01-09	3	0	18.8651	31.6279	92.1109	2.59341	10.5005	1452279600
1172	2016-01-09	3	10	19.123	31.6329	92.0951	2.59341	10.5005	1452280200
1173	2016-01-09	3	20	19.5543	31.6303	92.093	2.59341	10.5005	1452280800
1174	2016-01-09	3	30	19.8253	31.6245	92.1017	2.60317	10.5005	1452281400
1175	2016-01-09	3	40	19.9208	31.6251	92.1013	2.60317	10.5005	1452282000
1176	2016-01-09	3	50	19.9194	31.6261	92.0915	2.59829	10.5005	1452282600
1177	2016-01-09	4	0	19.8188	31.6231	92.1248	2.61294	10.5005	1452283200
1178	2016-01-09	4	10	19.7263	31.6274	92.1187	2.57875	10.5005	1452283800
1179	2016-01-09	4	20	19.6705	31.6292	92.0296	2.58852	10.5005	1452284400
1180	2016-01-09	4	30	19.9106	31.6279	92.098	2.59341	10.5005	1452285000
1181	2016-01-09	4	40	20.0729	31.6244	92.0875	2.58364	10.5005	1452285600
1182	2016-01-09	4	50	19.9553	31.6237	92.1204	2.60806	10.5005	1452286200
1183	2016-01-09	5	0	19.6515	31.6188	92.0867	2.61294	10.5005	1452286800
1184	2016-01-09	5	10	19.0445	31.6154	92.0635	2.59829	-1	1452287400
1185	2016-01-09	5	20	18.7902	31.6066	92.1006	2.61294	10.5005	1452288000
1186	2016-01-09	5	30	18.6574	31.612	92.0896	2.60806	10.5005	1452288600
1187	2016-01-09	5	40	18.5679	31.6054	92.0908	2.60317	10.5005	1452289200
1188	2016-01-09	5	50	18.5261	31.6161	92.0863	2.59829	10.5005	1452289800
1189	2016-01-09	6	0	18.489	31.6075	92.0835	2.60806	10.5005	1452290400
1190	2016-01-09	6	10	18.508	31.618	92.1312	2.66667	10.5005	1452291000
1191	2016-01-09	6	20	18.5627	31.6141	92.0726	2.64713	10.5005	1452291600
1192	2016-01-09	6	30	18.7524	31.6165	92.1221	2.63736	10.5005	1452292200
1193	2016-01-09	6	40	18.8723	31.621	92.0372	2.61783	10.5005	1452292800
1194	2016-01-09	6	50	19.036	31.6182	92.0604	2.62271	10.5005	1452293400
1195	2016-01-09	7	0	19.4712	31.619	92.1019	2.62271	10.5005	1452294000
1196	2016-01-09	7	10	19.581	31.6197	92.0789	2.63248	10.5005	1452294600
1197	2016-01-09	7	20	19.6808	31.612	92.1075	2.63248	10.5005	1452295200
1198	2016-01-09	7	30	19.7402	31.6104	92.1023	2.61783	10.5005	1452295800
1199	2016-01-09	7	40	19.7448	31.5929	92.1109	2.61783	10.5005	1452296400
1200	2016-01-09	7	50	19.7527	31.6024	92.0984	2.59341	10.5005	1452297000
1201	2016-01-09	8	0	19.7224	31.6071	92.1116	2.59341	10.5005	1452297600
1202	2016-01-09	8	10	19.7026	31.6212	92.0866	2.60317	10.5005	1452298200
1203	2016-01-09	8	20	19.7027	31.6218	92.0962	2.61294	10.5005	1452298800
1204	2016-01-09	8	30	19.6358	31.6238	92.0994	2.60317	10.5005	1452299400
1205	2016-01-09	8	40	19.3285	31.6242	92.1248	2.61783	10.5005	1452300000
1206	2016-01-09	8	50	19.2348	31.6257	92.0837	2.62271	10.5005	1452300600
1207	2016-01-09	9	0	19.1844	31.6239	92.0934	-1	10.5005	1452301200
1208	2016-01-09	9	10	19.1553	31.6225	92.0897	2.64713	10.5005	1452301800
1209	2016-01-09	9	20	19.0989	31.6263	92.0882	2.61783	10.5005	1452302400
1210	2016-01-09	9	30	19.0595	31.6145	92.0888	-1	10.5005	1452303000
1211	2016-01-09	9	40	19.0314	31.6318	92.0953	2.60806	10.5005	1452303600
1212	2016-01-09	9	50	19.0088	31.6307	92.0877	2.60317	10.5005	1452304200
1213	2016-01-09	10	0	18.9983	31.6292	92.0891	2.61783	10.5005	1452304800
1214	2016-01-09	10	10	19.0192	31.6341	92.0526	2.59829	10.5005	1452305400
1215	2016-01-09	10	20	19.0523	31.635	92.1012	2.60806	10.5005	1452306000
1216	2016-01-09	10	30	19.1013	31.6355	92.1648	2.57875	10.5005	1452306600
1217	2016-01-09	10	40	19.1102	31.6332	92.1078	2.58852	10.5005	1452307200
1218	2016-01-09	10	50	19.1382	31.6299	92.0289	2.57875	10.5005	1452307800
1219	2016-01-09	11	0	19.1702	31.6329	92.1072	2.58852	10.5005	1452308400
1220	2016-01-09	11	10	19.1923	31.6341	92.1133	2.61294	10.5005	1452309000
1221	2016-01-09	11	20	19.2199	31.6336	92.0959	2.57875	10.5005	1452309600
1222	2016-01-09	11	30	19.2568	31.6348	92.097	2.58364	10.5005	1452310200
1223	2016-01-09	11	40	19.2755	31.6348	92.091	2.59341	10.5005	1452310800
1224	2016-01-09	11	50	19.2937	31.6318	92.064	2.59341	10.5005	1452311400
1225	2016-01-09	12	0	19.3188	31.6335	92.053	2.60317	10.5005	1452312000
1226	2016-01-09	12	10	19.3136	31.6313	92.0859	2.60806	10.5005	1452312600
1227	2016-01-09	12	20	19.321	31.6326	92.0947	2.59829	10.5005	1452313200
1228	2016-01-09	12	30	19.3476	31.6341	92.1984	2.59341	10.5005	1452313800
1229	2016-01-09	12	40	19.356	31.6309	92.1124	2.60317	10.5005	1452314400
1230	2016-01-09	12	50	19.3755	31.6356	92.0487	2.58364	10.5005	1452315000
1231	2016-01-09	13	0	19.41	31.6389	92.0979	2.59341	10.5005	1452315600
1232	2016-01-09	13	10	19.4614	-1	-1	2.61294	10.5005	1452316200
1233	2016-01-09	13	20	19.377	31.6329	92.0964	2.59341	10.5005	1452316800
1234	2016-01-09	13	30	18.9744	31.6317	92.0872	2.61783	10.5005	1452317400
1235	2016-01-09	13	40	18.726	31.6321	92.0883	2.62271	10.5005	1452318000
1236	2016-01-09	13	50	18.7349	31.6322	92.074	2.60806	10.5005	1452318600
1237	2016-01-09	14	0	18.6642	31.6335	92.0615	2.58852	10.5005	1452319200
1238	2016-01-09	14	10	18.6621	31.6317	92.1182	2.60806	10.5005	1452319800
1239	2016-01-09	14	20	18.7403	31.6324	92.0988	2.58852	10.5005	1452320400
1240	2016-01-09	14	30	19.0084	31.6318	92.0904	2.60317	10.5005	1452321000
1241	2016-01-09	14	40	19.1868	31.6325	92.1037	2.59829	10.5005	1452321600
1242	2016-01-09	14	50	18.3338	31.6328	92.1065	2.59341	10.5005	1452322200
1243	2016-01-09	15	0	17.8546	31.6335	92.0976	2.59341	10.5005	1452322800
1244	2016-01-09	15	10	17.6949	31.6336	92.0742	2.59829	10.5005	1452323400
1245	2016-01-09	15	20	17.5175	31.6343	92.0654	2.57875	10.5005	1452324000
1246	2016-01-09	15	30	17.3479	31.634	92.0951	2.55922	10.5005	1452324600
1247	2016-01-09	15	40	17.6363	31.634	92.1116	2.58852	10.5005	1452325200
1248	2016-01-09	15	50	17.6143	31.6352	92.1837	2.58364	10.5005	1452325800
1249	2016-01-09	16	0	17.9256	31.634	92.0998	2.57875	10.5005	1452326400
1250	2016-01-09	16	10	18.1154	31.6343	92.1173	2.58852	10.5005	1452327000
1251	2016-01-09	16	20	18.3756	31.6344	92.1287	2.59341	10.5005	1452327600
1252	2016-01-09	16	30	18.4876	31.6336	92.1154	2.59829	10.5005	1452328200
1253	2016-01-09	16	40	18.294	31.6335	92.1286	2.58364	10.5005	1452328800
1254	2016-01-09	16	50	18.328	31.6361	92.0944	2.59829	10.5005	1452329400
1255	2016-01-09	17	0	18.5298	31.6281	92.1313	2.64713	10.5005	1452330000
1256	2016-01-09	17	10	18.831	31.6277	92.1252	2.64225	10.5005	1452330600
1257	2016-01-09	17	20	19.1959	31.6334	92.1054	2.6569	10.5005	1452331200
1258	2016-01-09	17	30	19.3564	31.6345	92.0928	2.61783	10.5005	1452331800
1259	2016-01-09	17	40	19.5792	31.6348	92.1063	2.71062	10.5005	1452332400
1260	2016-01-09	17	50	19.8546	31.633	92.1117	2.63736	10.5005	1452333000
1261	2016-01-09	18	0	19.9359	31.6332	92.1128	2.6569	10.5005	1452333600
1262	2016-01-09	18	10	20.1545	31.6322	92.0971	2.63248	10.5005	1452334200
1263	2016-01-09	18	20	20.3974	31.6314	92.0972	2.63248	10.5005	1452334800
1264	2016-01-09	18	30	20.5105	31.6329	92.0914	2.67643	10.5005	1452335400
1265	2016-01-09	18	40	20.4944	31.6369	92.0936	2.63736	10.5005	1452336000
1266	2016-01-09	18	50	20.4813	31.6359	92.0891	2.64225	10.5005	1452336600
1267	2016-01-09	19	0	20.5672	31.6346	92.0879	2.64713	10.5005	1452337200
1268	2016-01-09	19	10	20.642	31.635	92.1134	2.65201	10.5005	1452337800
1269	2016-01-09	19	20	20.5974	31.6332	92.1027	2.62759	10.5005	1452338400
1270	2016-01-09	19	30	20.5553	31.6345	92.1109	2.67643	10.5005	1452339000
1271	2016-01-09	19	40	20.6027	31.6335	92.0781	2.63736	10.5005	1452339600
1272	2016-01-09	19	50	20.6175	31.6334	92.0874	2.70574	10.5005	1452340200
1273	2016-01-09	20	0	20.536	31.6334	92.0913	2.6569	10.5005	1452340800
1274	2016-01-09	20	10	20.5034	31.6334	92.1062	2.64713	10.5005	1452341400
1275	2016-01-09	20	20	20.4824	31.6292	92.0909	2.66178	10.5005	1452342000
1276	2016-01-09	20	30	20.426	31.6269	92.0994	2.64225	10.5005	1452342600
1277	2016-01-09	20	40	19.8679	31.6254	92.1204	2.64713	10.5005	1452343200
1278	2016-01-09	20	50	19.6924	31.6189	92.105	2.65201	10.5005	1452343800
1279	2016-01-09	21	0	19.4584	31.6171	92.0913	2.64225	10.5005	1452344400
1280	2016-01-09	21	10	19.4359	31.6161	92.1042	2.65201	10.5005	1452345000
1281	2016-01-09	21	20	19.4214	31.6199	92.1172	2.62759	10.5005	1452345600
1282	2016-01-09	21	30	19.4166	31.6057	92.0944	2.69109	10.5005	1452346200
1283	2016-01-09	21	40	19.4534	31.602	92.0919	2.61783	10.5005	1452346800
1284	2016-01-09	21	50	19.4551	31.6176	92.0853	2.56899	10.5005	1452347400
1285	2016-01-09	22	0	19.4643	31.6052	92.09	2.60317	10.5005	1452348000
1286	2016-01-09	22	10	19.4941	31.622	92.0804	2.60806	10.5005	1452348600
1287	2016-01-09	22	20	19.4531	31.6106	92.0528	2.58364	10.5005	1452349200
1288	2016-01-09	22	30	19.4237	31.6243	92.0783	2.58364	10.5005	1452349800
1289	2016-01-09	22	40	19.4117	31.6311	92.0756	2.60317	10.5005	1452350400
1290	2016-01-09	22	50	19.4117	31.6314	92.1138	2.58852	10.5005	1452351000
1291	2016-01-09	23	0	19.429	31.6333	92.0615	2.61783	10.5005	1452351600
1292	2016-01-09	23	10	19.4306	31.627	92.0062	2.60317	10.5005	1452352200
1293	2016-01-09	23	20	19.4376	31.644	92.1005	2.60806	10.5005	1452352800
1294	2016-01-09	23	30	19.4336	31.6347	92.1001	2.61294	10.5005	1452353400
1295	2016-01-09	23	40	19.436	31.6389	91.9967	2.60806	10.5005	1452354000
1296	2016-01-09	23	50	-1	31.6367	92.0381	2.63248	10.5005	1452354600
1297	2016-01-10	0	0	3.7385	31.6517	92.1385	2.63248	10.5005	1452355200
1298	2016-01-10	0	10	3.6748	31.6426	92.0957	2.62759	10.5005	1452355800
1299	2016-01-10	0	20	3.6478	31.6504	92.0844	2.62271	10.5005	1452356400
1300	2016-01-10	0	30	3.6491	31.6487	92.0939	2.61783	10.5005	1452357000
1301	2016-01-10	0	40	3.6623	31.6475	92.0856	2.63248	10.5005	1452357600
1302	2016-01-10	0	50	3.6526	31.6503	92.064	2.57875	10.5005	1452358200
1303	2016-01-10	1	0	3.6614	31.6543	92.0942	2.59341	10.5005	1452358800
1304	2016-01-10	1	10	3.6431	31.6539	92.0917	2.61783	10.5005	1452359400
1305	2016-01-10	1	20	3.694	31.6505	92.09	2.60317	-1	1452360000
1306	2016-01-10	1	30	3.8165	31.647	92.0913	2.59829	10.5005	1452360600
1307	2016-01-10	1	40	3.8671	31.6481	92.0719	2.60317	10.5005	1452361200
1308	2016-01-10	1	50	3.9003	31.6479	92.0686	2.6569	10.5005	1452361800
1309	2016-01-10	2	0	3.8886	31.6455	92.1188	2.60806	10.5005	1452362400
1310	2016-01-10	2	10	3.8795	31.6432	92.0855	2.59341	10.5005	1452363000
1311	2016-01-10	2	20	3.8767	31.6419	92.1032	2.59341	10.5005	1452363600
1312	2016-01-10	2	30	3.865	31.6359	92.0353	2.58852	10.5005	1452364200
1313	2016-01-10	2	40	3.8329	31.6371	92.0885	2.60317	10.5005	1452364800
1314	2016-01-10	2	50	3.8302	31.637	92.1062	2.61783	10.5005	1452365400
1315	2016-01-10	3	0	3.8105	31.6417	92.1806	2.63736	10.5005	1452366000
1316	2016-01-10	3	10	3.8031	31.641	92.0817	2.60806	10.5005	1452366600
1317	2016-01-10	3	20	3.7945	31.6407	92.1066	2.61783	10.5005	1452367200
1318	2016-01-10	3	30	3.755	31.6401	92.1351	2.59829	10.5005	1452367800
1319	2016-01-10	3	40	3.7752	31.6394	92.1191	2.59829	10.5005	1452368400
1320	2016-01-10	3	50	3.7487	31.6396	92.1975	2.64225	10.5005	1452369000
1321	2016-01-10	4	0	3.7455	31.6388	92.1249	2.61783	10.5005	1452369600
1322	2016-01-10	4	10	3.7262	31.639	92.1364	2.63736	10.5005	1452370200
1323	2016-01-10	4	20	3.737	31.6387	92.1472	2.61294	10.5005	1452370800
1324	2016-01-10	4	30	3.706	31.6389	92.1462	2.63248	10.5005	1452371400
1325	2016-01-10	4	40	3.6887	31.6387	92.0961	2.63248	10.5005	1452372000
1326	2016-01-10	4	50	3.6931	31.6379	92.1309	2.61294	10.5005	1452372600
1327	2016-01-10	5	0	3.6866	31.6352	92.0846	2.64225	10.5005	1452373200
1328	2016-01-10	5	10	3.6707	31.637	92.0664	-1	10.5005	1452373800
1329	2016-01-10	5	20	3.6609	31.6356	92.1287	2.62271	10.5005	1452374400
1330	2016-01-10	5	30	3.6516	31.6338	92.0834	-1	10.5005	1452375000
1331	2016-01-10	5	40	3.6154	31.6231	92.1168	2.64225	10.5005	1452375600
1332	2016-01-10	5	50	3.6187	31.6356	92.1131	2.62271	10.5005	1452376200
1333	2016-01-10	6	0	3.6283	31.6356	92.1135	2.62271	10.5005	1452376800
1334	2016-01-10	6	10	3.5966	31.6361	92.1086	2.62271	10.5005	1452377400
1335	2016-01-10	6	20	3.5842	31.6347	92.1129	2.64713	-1	1452378000
1336	2016-01-10	6	30	3.5898	31.6351	92.109	2.61783	-1	1452378600
1337	2016-01-10	6	40	3.5768	31.6345	92.1229	2.66178	-1	1452379200
1338	2016-01-10	6	50	3.5416	31.6342	92.1003	2.62759	-1	1452379800
1339	2016-01-10	7	0	3.5205	31.6346	92.0904	2.63736	-1	1452380400
1340	2016-01-10	7	10	3.4828	31.6343	92.0975	2.61783	-1	1452381000
1341	2016-01-10	7	20	3.4789	31.6328	92.1068	2.63248	-1	1452381600
1342	2016-01-10	7	30	3.4875	31.6344	92.1146	2.61783	-1	1452382200
1343	2016-01-10	7	40	3.4709	31.6338	92.0926	2.62271	-1	1452382800
1344	2016-01-10	7	50	3.4695	31.6349	92.1122	2.65201	-1	1452383400
1345	2016-01-10	8	0	3.4629	31.6341	92.1321	2.63248	-1	1452384000
1346	2016-01-10	8	10	3.4852	31.6333	92.1139	2.63736	-1	1452384600
1347	2016-01-10	8	20	3.4828	31.6322	92.1189	2.62759	10.5005	1452385200
1348	2016-01-10	8	30	3.4659	31.6327	92.12	2.62759	10.5005	1452385800
1349	2016-01-10	8	40	3.4748	31.6383	92.0982	2.64713	10.5005	1452386400
1350	2016-01-10	8	50	3.5017	31.6411	92.1704	2.64225	10.5005	1452387000
1351	2016-01-10	9	0	3.5402	31.6439	92.1358	2.63248	10.5005	1452387600
1352	2016-01-10	9	10	3.6745	31.6483	92.1194	2.64713	10.5005	1452388200
1353	2016-01-10	9	20	3.7115	31.6422	92.1144	2.72039	10.5005	1452388800
1354	2016-01-10	9	30	-1	-1	-1	2.70574	10.5005	1452389400
1355	2016-01-10	9	40	3.8382	31.6437	92.1259	2.69597	10.5005	1452390000
1356	2016-01-10	9	50	3.8377	31.6436	92.1459	2.66667	10.5005	1452390600
1357	2016-01-10	10	0	3.8359	31.6381	92.1867	2.66178	10.5005	1452391200
1358	2016-01-10	10	10	3.8537	31.6394	92.0561	2.6569	10.5005	1452391800
1359	2016-01-10	10	20	3.8663	31.6337	92.1236	2.66667	10.5005	1452392400
1360	2016-01-10	10	30	3.8396	31.6358	92.041	2.66178	10.5005	1452393000
1361	2016-01-10	10	40	3.81	31.6383	92.1149	2.63736	10.5005	1452393600
1362	2016-01-10	10	50	3.8214	31.6368	92.1117	2.64225	10.5005	1452394200
1363	2016-01-10	11	0	3.8045	31.6385	92.0479	2.65201	10.5005	1452394800
1364	2016-01-10	11	10	3.7704	31.6395	92.1177	2.6569	10.5005	1452395400
1365	2016-01-10	11	20	3.7482	31.6398	92.1117	2.65201	10.5005	1452396000
1366	2016-01-10	11	30	3.7378	31.6394	92.111	2.6569	10.5005	1452396600
1367	2016-01-10	11	40	3.7272	31.6399	92.1136	2.63248	10.5005	1452397200
1368	2016-01-10	11	50	3.7245	31.6401	92.1147	2.6569	10.5005	1452397800
1369	2016-01-10	12	0	3.7222	31.6392	92.1137	2.65201	10.5005	1452398400
1370	2016-01-10	12	10	3.7284	31.6407	92.1074	2.6569	10.5005	1452399000
1371	2016-01-10	12	20	3.7313	31.6406	92.0791	2.64713	10.5005	1452399600
1372	2016-01-10	12	30	3.7307	31.6406	92.1171	2.67155	10.5005	1452400200
1373	2016-01-10	12	40	3.7406	31.6417	92.1038	2.65201	10.5005	1452400800
1374	2016-01-10	12	50	3.7697	31.6418	92.1112	2.62759	10.5005	1452401400
1375	2016-01-10	13	0	3.7656	31.6468	92.1282	2.63736	10.5005	1452402000
1376	2016-01-10	13	10	3.7738	31.6469	92.1088	2.64225	10.5005	1452402600
1377	2016-01-10	13	20	3.7881	31.646	92.1638	2.63736	10.5005	1452403200
1378	2016-01-10	13	30	3.7534	31.6466	92.0861	2.64713	10.5005	1452403800
1379	2016-01-10	13	40	3.7234	31.6465	92.1165	2.64713	10.5005	1452404400
1380	2016-01-10	13	50	3.7117	31.6462	92.1108	2.65201	10.5005	1452405000
1381	2016-01-10	14	0	3.7081	31.646	92.1127	2.66178	10.5005	1452405600
1382	2016-01-10	14	10	3.7102	31.6453	92.1095	2.6569	10.5005	1452406200
1383	2016-01-10	14	20	3.711	31.6462	92.1489	2.64713	10.5005	1452406800
1384	2016-01-10	14	30	3.6975	31.6456	92.118	2.66178	10.5005	1452407400
1385	2016-01-10	14	40	3.69	31.6453	92.0448	2.65201	10.5005	1452408000
1386	2016-01-10	14	50	3.692	31.6451	92.1639	2.63736	10.5005	1452408600
1387	2016-01-10	15	0	3.7077	31.6443	92.1324	2.65201	10.5005	1452409200
1388	2016-01-10	15	10	3.7188	31.6438	92.1208	2.65201	10.5005	1452409800
1389	2016-01-10	15	20	3.7624	31.6428	92.1037	2.66178	10.5005	1452410400
1390	2016-01-10	15	30	3.768	31.6443	92.1145	2.64713	10.5005	1452411000
1391	2016-01-10	15	40	3.7817	31.6444	92.1176	2.6569	10.5005	1452411600
1392	2016-01-10	15	50	3.8003	31.6447	92.1161	2.6569	10.5005	1452412200
1393	2016-01-10	16	0	3.826	31.6444	92.1152	2.67643	10.5005	1452412800
1394	2016-01-10	16	10	3.8196	31.6446	92.1158	2.6862	10.5005	1452413400
1395	2016-01-10	16	20	3.819	31.6451	92.1215	2.66667	10.5005	1452414000
1396	2016-01-10	16	30	3.8143	31.645	92.1229	2.66667	10.5005	1452414600
1397	2016-01-10	16	40	3.8152	31.6447	92.122	2.66178	10.5005	1452415200
1398	2016-01-10	16	50	3.8498	31.6473	92.1265	2.68132	10.5005	1452415800
1399	2016-01-10	17	0	3.8537	31.6464	92.1216	2.66178	10.5005	1452416400
1400	2016-01-10	17	10	3.8414	31.6452	92.1278	2.6569	10.5005	1452417000
1401	2016-01-10	17	20	3.8245	31.6455	92.1554	2.66667	10.5005	1452417600
1402	2016-01-10	17	30	3.8415	31.6458	92.1571	2.70085	10.5005	1452418200
1403	2016-01-10	17	40	3.8632	31.6457	92.1291	2.66667	10.5005	1452418800
1404	2016-01-10	17	50	3.8296	31.6454	92.126	2.67155	10.5005	1452419400
1405	2016-01-10	18	0	3.8329	31.6451	92.127	2.69597	10.5005	1452420000
1406	2016-01-10	18	10	3.8307	31.6388	92.1223	2.69597	10.5005	1452420600
1407	2016-01-10	18	20	3.8	31.6368	92.1257	2.66178	10.5005	1452421200
1408	2016-01-10	18	30	3.8207	31.6405	92.1214	2.69597	10.5005	1452421800
1409	2016-01-10	18	40	3.8566	31.6383	92.1786	2.69109	10.5005	1452422400
1410	2016-01-10	18	50	3.8686	31.6404	92.1153	2.67155	10.5005	1452423000
1411	2016-01-10	19	0	3.8831	31.6406	92.1348	2.65201	10.5005	1452423600
1412	2016-01-10	19	10	3.9375	31.6455	92.1832	2.69109	10.5005	1452424200
1413	2016-01-10	19	20	3.9986	31.6453	92.1261	2.67643	10.5005	1452424800
1414	2016-01-10	19	30	4.0116	31.6394	92.1312	2.67643	10.5005	1452425400
1415	2016-01-10	19	40	4.0184	31.6391	92.1059	2.67155	10.5005	1452426000
1416	2016-01-10	19	50	4.0292	31.6391	92.1397	2.6862	10.5005	1452426600
1417	2016-01-10	20	0	4.0324	31.6413	92.1901	2.68132	10.5005	1452427200
1418	2016-01-10	20	10	4.0529	31.6349	92.1457	2.67643	10.5005	1452427800
1419	2016-01-10	20	20	4.0657	31.6407	92.1328	2.67155	10.5005	1452428400
1420	2016-01-10	20	30	4.0391	31.6416	92.1426	2.67643	10.5005	1452429000
1421	2016-01-10	20	40	4.0239	31.6224	92.1415	2.66667	10.5005	1452429600
1422	2016-01-10	20	50	3.9253	31.593	92.1922	2.67155	10.5005	1452430200
1423	2016-01-10	21	0	3.8967	31.6325	92.1386	2.68132	10.5005	1452430800
1424	2016-01-10	21	10	3.865	31.6295	92.1374	2.67643	-1	1452431400
1425	2016-01-10	21	20	3.8309	31.6227	92.1374	2.68132	10.5005	1452432000
1426	2016-01-10	21	30	3.7553	31.5968	92.1341	2.67155	10.5005	1452432600
1427	2016-01-10	21	40	3.7849	31.6092	92.1299	2.70085	10.5005	1452433200
1428	2016-01-10	21	50	3.9528	31.5926	92.1307	2.6862	10.5005	1452433800
1429	2016-01-10	22	0	3.9399	31.6168	92.1288	2.72039	10.5005	1452434400
1430	2016-01-10	22	10	4.0259	31.6247	92.1265	2.69109	10.5005	1452435000
1431	2016-01-10	22	20	4.0215	31.6222	92.1527	2.68132	10.5005	1452435600
1432	2016-01-10	22	30	3.9856	31.6307	92.1474	2.69109	10.5005	1452436200
1433	2016-01-10	22	40	3.9058	31.6215	92.1556	2.67155	10.5005	1452436800
1434	2016-01-10	22	50	3.8821	31.5868	92.1328	2.67643	10.5005	1452437400
1435	2016-01-10	23	0	3.8776	31.6282	92.1728	2.69109	10.5005	1452438000
1436	2016-01-10	23	10	3.8596	31.6286	92.1365	2.66667	10.5005	1452438600
1437	2016-01-10	23	20	3.8561	31.6375	92.1469	2.67643	10.5005	1452439200
1438	2016-01-10	23	30	3.8268	31.5906	92.1445	2.66178	10.5005	1452439800
1439	2016-01-10	23	40	3.8065	31.6336	92.1509	2.6569	10.5005	1452440400
1440	2016-01-10	23	50	3.7452	31.6211	92.1573	2.66178	10.5005	1452441000
1441	2016-01-11	0	0	3.7061	31.6425	92.1346	2.64225	10.5005	1452441600
1442	2016-01-11	0	10	3.6678	31.6354	92.2367	2.66178	10.5005	1452442200
1443	2016-01-11	0	20	3.6179	31.6294	92.1741	2.6862	10.5005	1452442800
1444	2016-01-11	0	30	3.5783	31.6409	92.218	2.6569	10.5005	1452443400
1445	2016-01-11	0	40	3.5348	31.6464	92.1417	2.6569	10.5005	1452444000
1446	2016-01-11	0	50	3.5182	31.6392	92.1465	2.70085	10.5005	1452444600
1447	2016-01-11	1	0	3.4966	31.6434	92.1389	2.67155	10.5005	1452445200
1448	2016-01-11	1	10	3.4775	31.6424	92.138	2.67643	10.5005	1452445800
1449	2016-01-11	1	20	3.4365	31.648	92.1628	2.85226	10.5005	1452446400
1450	2016-01-11	1	30	3.4041	31.6349	92.1413	-1	10.5005	1452447000
1451	2016-01-11	1	40	3.3894	31.6428	92.1583	2.71551	10.5005	1452447600
1452	2016-01-11	1	50	3.3508	31.6337	92.1813	2.6862	10.5005	1452448200
1453	2016-01-11	2	0	3.3757	31.6285	92.169	2.6862	10.5005	1452448800
1454	2016-01-11	2	10	3.409	31.6399	92.1718	2.70085	10.5005	1452449400
1455	2016-01-11	2	20	3.3964	31.6236	92.1613	2.67643	10.5005	1452450000
1456	2016-01-11	2	30	3.4213	31.6215	92.1585	2.6569	10.5005	1452450600
1457	2016-01-11	2	40	3.4007	31.623	92.1569	2.68132	10.5005	1452451200
1458	2016-01-11	2	50	3.3958	31.6128	92.2186	2.66178	10.5005	1452451800
1459	2016-01-11	3	0	3.4092	31.6144	92.1222	2.69597	10.5005	1452452400
1460	2016-01-11	3	10	3.3778	31.6139	92.1164	2.71551	10.5005	1452453000
1461	2016-01-11	3	20	3.3732	31.6134	92.1744	2.70574	10.5005	1452453600
1462	2016-01-11	3	30	3.3697	31.5998	92.1567	2.69109	10.5005	1452454200
1463	2016-01-11	3	40	3.3695	31.5884	92.1495	2.69597	10.5005	1452454800
1464	2016-01-11	3	50	3.3394	31.5828	92.1357	2.69597	10.5005	1452455400
1465	2016-01-11	4	0	3.3361	31.5839	92.1166	2.6862	10.5005	1452456000
1466	2016-01-11	4	10	3.3404	31.5806	92.0988	2.72039	10.5005	1452456600
1467	2016-01-11	4	20	3.3341	31.5768	92.1016	2.74969	10.5005	1452457200
1468	2016-01-11	4	30	3.3306	31.5745	92.096	2.72527	10.5005	1452457800
1469	2016-01-11	4	40	3.3189	31.5671	92.1012	2.70085	10.5005	1452458400
1470	2016-01-11	4	50	3.3102	31.5606	92.1131	2.72039	10.5005	1452459000
1471	2016-01-11	5	0	3.3079	31.5746	92.1272	2.69597	10.5005	1452459600
1472	2016-01-11	5	10	3.2908	31.571	92.1338	2.71551	10.5005	1452460200
1473	2016-01-11	5	20	3.2817	31.565	92.1409	2.72039	10.5005	1452460800
1474	2016-01-11	5	30	3.275	31.5589	92.138	2.69597	10.5005	1452461400
1475	2016-01-11	5	40	-1	-1	-1	2.70085	10.5005	1452462000
1476	2016-01-11	5	50	3.2628	31.5545	92.1422	2.72039	10.5005	1452462600
1477	2016-01-11	6	0	3.2325	31.5409	92.1447	2.71551	10.5005	1452463200
1478	2016-01-11	6	10	3.2391	31.5402	92.1573	2.74969	10.5005	1452463800
1479	2016-01-11	6	20	3.2413	31.539	92.1458	2.73016	10.5005	1452464400
1480	2016-01-11	6	30	3.2303	31.5319	92.1345	2.72039	10.5005	1452465000
1481	2016-01-11	6	40	3.1638	31.5317	92.1503	2.73504	10.5005	1452465600
1482	2016-01-11	6	50	3.1759	31.5243	92.1309	2.73504	10.5005	1452466200
1483	2016-01-11	7	0	3.1756	31.5311	92.1604	2.83761	10.5005	1452466800
1484	2016-01-11	7	10	3.1801	31.5285	92.1299	2.74969	10.5005	1452467400
1485	2016-01-11	7	20	3.1584	31.5269	92.1353	2.78388	10.5005	1452468000
1486	2016-01-11	7	30	3.1381	31.5233	92.1116	2.80342	10.5005	1452468600
1487	2016-01-11	7	40	3.1255	31.5285	92.1409	2.78388	10.5005	1452469200
1488	2016-01-11	7	50	3.1244	31.5386	92.1311	2.76435	10.5005	1452469800
1489	2016-01-11	8	0	3.1497	31.5462	92.1251	2.82295	10.5005	1452470400
1490	2016-01-11	8	10	3.1606	31.5734	92.1349	2.83272	10.5005	1452471000
1491	2016-01-11	8	20	3.155	31.5704	92.1429	2.78877	10.5005	1452471600
1492	2016-01-11	8	30	3.1764	31.6189	92.1527	2.79365	10.5005	1452472200
1493	2016-01-11	8	40	3.1963	31.6175	92.1468	2.76435	10.5005	1452472800
1494	2016-01-11	8	50	3.1654	31.6001	92.119	2.79853	10.5005	1452473400
1495	2016-01-11	9	0	3.2426	31.6309	92.0556	2.75946	10.5005	1452474000
1496	2016-01-11	9	10	3.1943	31.6136	91.9937	2.75458	10.5005	1452474600
1497	2016-01-11	9	20	3.1528	31.6455	91.9911	2.76435	10.5005	1452475200
1498	2016-01-11	9	30	3.0928	31.6056	91.9894	2.779	10.5005	1452475800
1499	2016-01-11	9	40	3.0675	31.6342	92.0217	2.74969	10.5005	1452476400
1500	2016-01-11	9	50	3.0769	31.6265	92.0986	2.78877	10.5005	1452477000
1501	2016-01-11	10	0	3.1014	31.6304	92.0982	2.74481	10.5005	1452477600
1502	2016-01-11	10	10	3.1868	31.6431	92.1371	2.78877	10.5005	1452478200
1503	2016-01-11	10	20	3.249	31.6551	92.1375	2.75946	10.5005	1452478800
1504	2016-01-11	10	30	3.284	31.6377	92.1283	2.73504	10.5005	1452479400
1505	2016-01-11	10	40	3.3334	31.6421	92.0759	2.74481	10.5005	1452480000
1506	2016-01-11	10	50	3.2976	31.6263	92.0372	2.84737	10.5005	1452480600
1507	2016-01-11	11	0	3.2895	31.6134	92.1323	2.73993	10.5005	1452481200
1508	2016-01-11	11	10	3.3757	31.6396	92.1044	2.74969	10.5005	1452481800
1509	2016-01-11	11	20	3.419	31.638	92.096	2.72527	10.5005	1452482400
1510	2016-01-11	11	30	3.4635	31.6341	92.0851	2.71551	10.5005	1452483000
1511	2016-01-11	11	40	3.4839	31.6306	92.1297	2.70085	10.5005	1452483600
1512	2016-01-11	11	50	3.4734	31.6199	92.1227	2.6862	10.5005	1452484200
1513	2016-01-11	12	0	3.4666	31.6098	92.1274	2.69597	10.5005	1452484800
1514	2016-01-11	12	10	3.4687	31.6346	92.106	2.70085	10.5005	1452485400
1515	2016-01-11	12	20	3.4678	31.6242	91.9561	2.71062	10.5005	1452486000
1516	2016-01-11	12	30	3.4712	31.6323	91.9137	2.70085	10.5005	1452486600
1517	2016-01-11	12	40	3.4759	31.6285	91.8988	2.70574	10.5005	1452487200
1518	2016-01-11	12	50	3.472	31.6343	91.911	2.69597	10.5005	1452487800
1519	2016-01-11	13	0	3.4647	31.6251	92.0253	2.70085	10.5005	1452488400
1520	2016-01-11	13	10	3.4603	31.6289	92.0828	2.72527	10.5005	1452489000
1521	2016-01-11	13	20	3.4616	31.6468	92.0784	2.71062	10.5005	1452489600
1522	2016-01-11	13	30	3.4608	31.6538	92.107	2.72527	10.5005	1452490200
1523	2016-01-11	13	40	3.4635	31.6398	92.0818	2.73016	10.5005	1452490800
1524	2016-01-11	13	50	3.4771	31.6455	92.1059	2.72039	10.5005	1452491400
1525	2016-01-11	14	0	3.467	31.6423	92.1127	2.72039	10.5005	1452492000
1526	2016-01-11	14	10	3.4713	31.6381	92.1535	2.73993	10.5005	1452492600
1527	2016-01-11	14	20	3.477	31.6426	92.0776	2.74969	10.5005	1452493200
1528	2016-01-11	14	30	3.4947	31.6358	92.1337	2.73993	10.5005	1452493800
1529	2016-01-11	14	40	3.4801	31.6386	92.1626	2.76923	10.5005	1452494400
1530	2016-01-11	14	50	3.482	31.6331	92.0801	2.73016	10.5005	1452495000
1531	2016-01-11	15	0	3.4807	31.6398	92.1252	2.86691	10.5005	1452495600
1532	2016-01-11	15	10	3.4829	31.6535	92.1132	2.74969	10.5005	1452496200
1533	2016-01-11	15	20	3.4785	31.6282	92.1097	2.79853	10.5005	1452496800
1534	2016-01-11	15	30	3.4799	31.6372	92.1092	2.74969	10.5005	1452497400
1535	2016-01-11	15	40	3.4796	31.6308	92.0817	2.75458	10.5005	1452498000
1536	2016-01-11	15	50	3.4668	31.6268	92.0947	2.78388	10.5005	1452498600
1537	2016-01-11	16	0	3.4733	31.6134	92.1589	2.78388	10.5005	1452499200
1538	2016-01-11	16	10	3.4644	31.6117	92.1085	2.85226	10.5005	1452499800
1539	2016-01-11	16	20	3.4643	31.6092	91.9261	2.73504	10.5005	1452500400
1540	2016-01-11	16	30	3.4623	31.6087	91.9157	2.8083	10.5005	1452501000
1541	2016-01-11	16	40	3.4574	31.6103	91.8931	2.74969	10.5005	1452501600
1542	2016-01-11	16	50	3.4584	31.6064	91.8745	2.74969	10.5005	1452502200
1543	2016-01-11	17	0	3.4527	31.6088	91.861	2.76435	10.5005	1452502800
1544	2016-01-11	17	10	3.4474	31.5956	91.878	2.76435	10.5005	1452503400
1545	2016-01-11	17	20	3.446	31.5983	91.8874	2.99389	-1	1452504000
1546	2016-01-11	17	30	3.4466	31.5888	91.9533	2.75946	10.5005	1452504600
1547	2016-01-11	17	40	3.4466	31.5895	92.0098	2.76435	10.5005	1452505200
1548	2016-01-11	17	50	3.4373	31.5822	92.0323	2.78388	10.5005	1452505800
1549	2016-01-11	18	0	3.425	31.5818	92.0805	2.75946	10.5005	1452506400
1550	2016-01-11	18	10	3.4221	31.579	92.0924	2.779	10.5005	1452507000
1551	2016-01-11	18	20	3.4092	31.5739	92.1426	2.77411	10.5005	1452507600
1552	2016-01-11	18	30	3.4003	31.5775	92.1198	2.75946	10.5005	1452508200
1553	2016-01-11	18	40	3.3972	31.5774	92.1191	2.78877	10.5005	1452508800
1554	2016-01-11	18	50	3.3881	31.5709	92.1209	2.79365	10.5005	1452509400
1555	2016-01-11	19	0	3.3836	31.577	92.1054	2.80342	10.5005	1452510000
1556	2016-01-11	19	10	3.37	31.5776	92.1102	2.79365	10.5005	1452510600
1557	2016-01-11	19	20	3.3557	31.5868	92.1116	2.78877	10.5005	1452511200
1558	2016-01-11	19	30	3.3531	31.6151	92.0944	-1	10.5005	1452511800
1559	2016-01-11	19	40	3.3496	31.6186	92.1051	2.77411	10.5005	1452512400
1560	2016-01-11	19	50	3.3787	31.6332	92.1187	2.73993	10.5005	1452513000
1561	2016-01-11	20	0	3.3349	31.6504	92.0894	2.78388	10.5005	1452513600
1562	2016-01-11	20	10	3.3251	31.644	92.0918	2.76923	10.5005	1452514200
1563	2016-01-11	20	20	3.3427	31.6514	92.1435	2.77411	10.5005	1452514800
1564	2016-01-11	20	30	3.3989	31.6403	92.1074	2.75458	10.5005	1452515400
1565	2016-01-11	20	40	3.4159	31.6611	92.0977	2.81319	10.5005	1452516000
1566	2016-01-11	20	50	3.5293	31.6474	92.1092	2.77411	10.5005	1452516600
1567	2016-01-11	21	0	3.6978	31.6565	92.1018	2.83272	10.5005	1452517200
1568	2016-01-11	21	10	3.795	31.6569	92.1316	2.78388	10.5005	1452517800
1569	2016-01-11	21	20	3.7268	31.6586	92.1287	2.73993	10.5005	1452518400
1570	2016-01-11	21	30	3.6545	31.6607	92.1219	2.72527	10.5005	1452519000
1571	2016-01-11	21	40	3.5405	31.6499	92.2278	2.71551	10.5005	1452519600
1572	2016-01-11	21	50	-1	-1	-1	2.72039	10.5005	1452520200
1573	2016-01-11	22	0	3.3837	31.6588	92.0826	2.71551	10.5005	1452520800
1574	2016-01-11	22	10	3.5261	31.6559	92.115	2.72039	10.5005	1452521400
1575	2016-01-11	22	20	3.3218	31.6582	92.0528	2.77411	10.5005	1452522000
1576	2016-01-11	22	30	3.226	31.6625	92.0662	2.73504	10.5005	1452522600
1577	2016-01-11	22	40	3.4618	31.6519	92.06	2.75458	10.5005	1452523200
1578	2016-01-11	22	50	3.2821	31.6609	92.0828	2.73993	10.5005	1452523800
1579	2016-01-11	23	0	3.2776	31.6321	92.027	2.75458	10.5005	1452524400
1580	2016-01-11	23	10	3.1642	31.6231	92.0617	2.71062	10.5005	1452525000
1581	2016-01-11	23	20	3.1791	31.6419	92.0926	2.73504	10.5005	1452525600
1582	2016-01-11	23	30	3.1839	31.6271	92.0234	2.76923	10.5005	1452526200
1583	2016-01-11	23	40	3.1162	31.6425	92.0595	2.73504	10.5005	1452526800
1584	2016-01-11	23	50	3.092	31.5945	92.0652	2.73504	10.5005	1452527400
1585	2016-01-12	0	0	3.1492	31.6249	92.0105	2.78877	10.5005	1452528000
1586	2016-01-12	0	10	3.0108	31.649	91.7292	2.74969	10.5005	1452528600
1587	2016-01-12	0	20	2.9558	31.6593	91.6502	2.76435	10.5005	1452529200
1588	2016-01-12	0	30	3.0042	31.6544	91.6352	2.76435	10.5005	1452529800
1589	2016-01-12	0	40	3.0393	31.6307	91.6325	2.779	10.5005	1452530400
1590	2016-01-12	0	50	2.9276	31.6549	91.6055	2.77411	10.5005	1452531000
1591	2016-01-12	1	0	3.0591	31.6371	91.5815	2.75458	10.5005	1452531600
1592	2016-01-12	1	10	3.0057	31.6504	91.5579	2.85714	10.5005	1452532200
1593	2016-01-12	1	20	3.0116	31.6508	91.5628	2.79365	10.5005	1452532800
1594	2016-01-12	1	30	3.0379	31.638	91.647	2.82784	10.5005	1452533400
1595	2016-01-12	1	40	3.0383	31.6504	91.7534	2.8083	10.5005	1452534000
1596	2016-01-12	1	50	3.0384	31.6524	91.8718	2.78388	10.5005	1452534600
1597	2016-01-12	2	0	3.019	31.6469	91.8921	2.75458	10.5005	1452535200
1598	2016-01-12	2	10	3.0117	31.6404	91.9354	2.75946	10.5005	1452535800
1599	2016-01-12	2	20	3.0015	31.6509	91.9505	2.78388	10.5005	1452536400
1600	2016-01-12	2	30	3.0008	31.6515	91.9247	2.76923	10.5005	1452537000
1601	2016-01-12	2	40	2.9917	31.6356	91.7712	2.86691	10.5005	1452537600
1602	2016-01-12	2	50	2.9602	31.6629	91.919	2.78877	10.5005	1452538200
1603	2016-01-12	3	0	2.9552	31.6644	91.9537	2.76435	10.5005	1452538800
1604	2016-01-12	3	10	2.9437	31.6532	91.9632	2.75946	10.5005	1452539400
1605	2016-01-12	3	20	2.9361	31.6336	91.9516	2.77411	10.5005	1452540000
1606	2016-01-12	3	30	2.9278	31.6362	91.9524	2.76435	10.5005	1452540600
1607	2016-01-12	3	40	2.9288	31.6262	92.0081	2.78388	-1	1452541200
1608	2016-01-12	3	50	2.9111	31.6245	92.0469	2.77411	10.5005	1452541800
1609	2016-01-12	4	0	2.9055	31.6186	92.0275	2.77411	10.5005	1452542400
1610	2016-01-12	4	10	2.8898	31.5894	92.0377	2.77411	10.5005	1452543000
1611	2016-01-12	4	20	2.8772	31.5881	92.0426	2.76923	10.5005	1452543600
1612	2016-01-12	4	30	2.8712	31.5796	91.9841	2.8083	10.5005	1452544200
1613	2016-01-12	4	40	2.8603	31.5741	91.8063	2.79365	10.5005	1452544800
1614	2016-01-12	4	50	2.8474	31.5651	91.7844	2.79853	10.5005	1452545400
1615	2016-01-12	5	0	2.8416	31.5598	91.754	2.77411	10.5005	1452546000
1616	2016-01-12	5	10	2.8274	31.5526	91.7687	2.78388	10.5005	1452546600
1617	2016-01-12	5	20	2.8212	31.5483	91.8396	2.79365	10.5005	1452547200
1618	2016-01-12	5	30	2.8094	31.5389	91.9402	2.779	10.5005	1452547800
1619	2016-01-12	5	40	2.8052	31.5346	91.9996	2.78388	10.5005	1452548400
1620	2016-01-12	5	50	2.7857	31.527	91.9926	2.79853	10.5005	1452549000
1621	2016-01-12	6	0	2.7781	31.518	92.0283	2.78388	10.5005	1452549600
1622	2016-01-12	6	10	2.7673	31.5103	92.0392	2.82295	10.5005	1452550200
1623	2016-01-12	6	20	2.7268	31.5059	91.9308	2.81319	10.5005	1452550800
1624	2016-01-12	6	30	2.7145	31.5049	92.0586	2.81319	10.5005	1452551400
1625	2016-01-12	6	40	2.6789	31.5102	92.0695	2.8083	10.5005	1452552000
1626	2016-01-12	6	50	2.6773	31.4949	92.0331	2.81807	10.5005	1452552600
1627	2016-01-12	7	0	2.6545	31.4947	91.9994	2.81319	10.5005	1452553200
1628	2016-01-12	7	10	2.6548	31.4838	91.8431	-1	10.5005	1452553800
1629	2016-01-12	7	20	2.6414	31.4767	91.84	2.84249	10.5005	1452554400
1630	2016-01-12	7	30	2.6139	31.4774	91.9649	-1	10.5005	1452555000
1631	2016-01-12	7	40	2.5872	31.4721	92.0295	2.79853	10.5005	1452555600
1632	2016-01-12	7	50	2.5771	31.4714	92.0221	2.82295	10.5005	1452556200
1633	2016-01-12	8	0	2.5609	31.4801	92.0203	2.81807	10.5005	1452556800
1634	2016-01-12	8	10	2.5414	31.49	91.9803	2.86203	10.5005	1452557400
1635	2016-01-12	8	20	2.5332	31.4873	92.044	2.96947	10.5005	1452558000
1636	2016-01-12	8	30	2.529	31.4909	92.0429	2.83761	10.5005	1452558600
1637	2016-01-12	8	40	2.5233	31.4962	92.0684	2.81319	10.5005	1452559200
1638	2016-01-12	8	50	2.5123	31.4988	92.0702	2.81319	10.5005	1452559800
1639	2016-01-12	9	0	2.5288	31.5134	92.0068	2.84249	10.5005	1452560400
1640	2016-01-12	9	10	2.5422	31.535	92.0257	2.83272	10.5005	1452561000
1641	2016-01-12	9	20	2.5715	31.5296	92.0256	2.85226	10.5005	1452561600
1642	2016-01-12	9	30	2.5433	31.5559	91.9218	2.82784	10.5005	1452562200
1643	2016-01-12	9	40	2.4937	31.5806	91.7773	2.84249	10.5005	1452562800
1644	2016-01-12	9	50	2.6002	31.6179	91.6601	2.84249	10.5005	1452563400
1645	2016-01-12	10	0	2.5932	31.6164	91.6451	2.82784	10.5005	1452564000
1646	2016-01-12	10	10	2.7463	31.636	91.617	2.94994	10.5005	1452564600
1647	2016-01-12	10	20	2.6459	31.6399	91.5981	2.84249	10.5005	1452565200
1648	2016-01-12	10	30	2.6954	31.6512	91.5813	-1	10.5005	1452565800
1649	2016-01-12	10	40	2.7351	31.6468	91.6381	2.81807	10.5005	1452566400
1650	2016-01-12	10	50	2.7843	31.6675	91.7276	2.81807	10.5005	1452567000
1651	2016-01-12	11	0	2.759	31.6567	91.8135	2.81319	10.5005	1452567600
1652	2016-01-12	11	10	2.8029	31.6482	91.8333	2.81807	10.5005	1452568200
1653	2016-01-12	11	20	2.8625	31.6577	91.9147	2.81807	10.5005	1452568800
1654	2016-01-12	11	30	2.8858	31.6685	91.9376	2.82295	10.5005	1452569400
1655	2016-01-12	11	40	2.9013	31.6659	91.9483	2.81807	10.5005	1452570000
1656	2016-01-12	11	50	2.9038	31.6641	91.9001	2.81807	10.5005	1452570600
1657	2016-01-12	12	0	-1	-1	-1	3.19902	10.5005	1452571200
1658	2016-01-12	12	10	2.9252	31.6578	92.0008	2.86691	10.5005	1452571800
1659	2016-01-12	12	20	2.9459	31.6688	92.0115	2.80342	10.5005	1452572400
1660	2016-01-12	12	30	2.9895	31.6719	92.029	2.79853	10.5005	1452573000
1661	2016-01-12	12	40	2.9639	31.6536	92.0069	2.79365	10.5005	1452573600
1662	2016-01-12	12	50	2.9742	31.657	92.0323	2.80342	10.5005	1452574200
1663	2016-01-12	13	0	3.0287	31.6483	92.006	2.80342	10.5005	1452574800
1664	2016-01-12	13	10	3.0513	31.6684	91.7641	2.78388	10.5005	1452575400
1665	2016-01-12	13	20	3.0335	31.6673	91.9869	2.79365	10.5005	1452576000
1666	2016-01-12	13	30	3.0435	31.6649	91.968	2.85226	10.5005	1452576600
1667	2016-01-12	13	40	3.0527	31.674	92.06	2.8083	10.5005	1452577200
1668	2016-01-12	13	50	3.0463	31.6711	92.0382	2.79365	10.5005	1452577800
1669	2016-01-12	14	0	3.0138	31.6677	92.0753	2.81319	10.5005	1452578400
1670	2016-01-12	14	10	2.9763	31.6745	92.0717	2.79365	10.5005	1452579000
1671	2016-01-12	14	20	2.9732	31.6618	92.071	2.8083	10.5005	1452579600
1672	2016-01-12	14	30	2.9676	31.6571	92.0814	2.83272	10.5005	1452580200
1673	2016-01-12	14	40	2.9624	31.6546	92.0447	2.86203	10.5005	1452580800
1674	2016-01-12	14	50	2.9669	31.6552	92.0973	2.8083	10.5005	1452581400
1675	2016-01-12	15	0	2.9675	31.6519	92.1576	2.94994	10.5005	1452582000
1676	2016-01-12	15	10	2.9707	31.6493	92.0417	2.84249	10.5005	1452582600
1677	2016-01-12	15	20	2.9651	31.6485	92.1269	2.83272	10.5005	1452583200
1678	2016-01-12	15	30	2.9743	31.6476	92.0913	2.85226	10.5005	1452583800
1679	2016-01-12	15	40	2.977	31.6444	91.9312	2.83272	10.5005	1452584400
1680	2016-01-12	15	50	2.9768	31.6421	91.4366	2.81807	10.5005	1452585000
1681	2016-01-12	16	0	2.983	31.642	91.2761	2.83761	10.5005	1452585600
1682	2016-01-12	16	10	2.972	31.6427	91.1439	2.81319	10.5005	1452586200
1683	2016-01-12	16	20	2.9643	31.6396	91.1252	2.84737	10.5005	1452586800
1684	2016-01-12	16	30	2.9629	31.6411	91.1151	2.84737	10.5005	1452587400
1685	2016-01-12	16	40	2.9569	31.6391	91.1721	2.82784	10.5005	1452588000
1686	2016-01-12	16	50	2.9428	31.6382	91.1981	2.84737	10.5005	1452588600
1687	2016-01-12	17	0	2.9427	31.6367	91.2141	2.83761	10.5005	1452589200
1688	2016-01-12	17	10	2.9366	31.6336	91.2328	2.82784	10.5005	1452589800
1689	2016-01-12	17	20	2.9337	31.635	91.2752	2.82784	10.5005	1452590400
1690	2016-01-12	17	30	2.9433	31.6307	91.3902	2.83272	10.5005	1452591000
1691	2016-01-12	17	40	2.9363	31.6292	91.5463	2.85226	10.5005	1452591600
1692	2016-01-12	17	50	2.9335	31.626	91.7761	2.80342	10.5005	1452592200
1693	2016-01-12	18	0	2.9307	31.6269	91.8478	2.84249	10.5005	1452592800
1694	2016-01-12	18	10	2.9142	31.6227	91.9365	2.81807	10.5005	1452593400
1695	2016-01-12	18	20	2.9093	31.6206	91.9167	2.84737	10.5005	1452594000
1696	2016-01-12	18	30	2.8982	31.6212	91.9213	2.86691	10.5005	1452594600
1697	2016-01-12	18	40	2.883	31.6204	91.6876	2.8083	10.5005	1452595200
1698	2016-01-12	18	50	2.8784	31.6201	91.8814	2.87179	10.5005	1452595800
1699	2016-01-12	19	0	2.879	31.6165	91.9489	2.8083	10.5005	1452596400
1700	2016-01-12	19	10	2.8718	31.6164	92.0119	2.84249	10.5005	1452597000
1701	2016-01-12	19	20	2.8663	31.6176	92.0663	2.82295	10.5005	1452597600
1702	2016-01-12	19	30	2.858	31.6166	92.0249	2.84737	10.5005	1452598200
1703	2016-01-12	19	40	2.8448	31.6085	92.032	2.83761	10.5005	1452598800
1704	2016-01-12	19	50	2.8334	31.6047	92.0154	2.83761	10.5005	1452599400
1705	2016-01-12	20	0	2.837	31.5986	91.9166	2.84737	10.5005	1452600000
1706	2016-01-12	20	10	2.8357	31.5884	92.0257	2.85226	10.5005	1452600600
1707	2016-01-12	20	20	2.8293	31.5991	91.9929	2.83761	10.5005	1452601200
1708	2016-01-12	20	30	2.8354	31.5859	92.0436	2.79853	10.5005	1452601800
1709	2016-01-12	20	40	2.8428	31.611	92.0439	2.81319	10.5005	1452602400
1710	2016-01-12	20	50	2.9229	31.6429	92.0521	2.81807	10.5005	1452603000
1711	2016-01-12	21	0	3.0331	31.6446	91.8772	2.94505	10.5005	1452603600
1712	2016-01-12	21	10	2.9853	31.6701	90.957	2.81807	10.5005	1452604200
1713	2016-01-12	21	20	3.0853	31.6677	91.0447	2.81807	10.5005	1452604800
1714	2016-01-12	21	30	3.1788	31.6711	90.7468	2.81807	10.5005	1452605400
1715	2016-01-12	21	40	3.0961	31.6764	90.7923	2.8083	10.5005	1452606000
1716	2016-01-12	21	50	2.8485	31.6485	90.8997	2.8083	10.5005	1452606600
1717	2016-01-12	22	0	2.6461	31.6642	91.1748	2.79853	10.5005	1452607200
1718	2016-01-12	22	10	2.6534	31.6705	91.6911	2.81319	10.5005	1452607800
1719	2016-01-12	22	20	2.6583	31.6577	91.93	2.81807	10.5005	1452608400
1720	2016-01-12	22	30	2.6782	31.6557	91.886	2.84249	10.5005	1452609000
1721	2016-01-12	22	40	2.6602	31.6673	91.9963	2.82295	10.5005	1452609600
1722	2016-01-12	22	50	2.7237	31.6536	91.9802	2.80342	10.5005	1452610200
1723	2016-01-12	23	0	2.7205	31.6812	91.9364	2.82295	10.5005	1452610800
1724	2016-01-12	23	10	2.817	31.6793	91.96	2.84249	10.5005	1452611400
1725	2016-01-12	23	20	2.8469	31.6819	91.8814	2.83761	-1	1452612000
1726	2016-01-12	23	30	2.8293	31.6798	91.944	2.83272	10.5005	1452612600
1727	2016-01-12	23	40	2.9392	31.6725	91.8602	2.81807	10.5005	1452613200
1728	2016-01-12	23	50	2.9385	31.6806	91.8019	2.79853	10.5005	1452613800
1729	2016-01-13	0	0	2.9259	31.6525	91.726	2.80342	10.5005	1452614400
1730	2016-01-13	0	10	2.8817	31.6762	90.1917	2.8083	10.5005	1452615000
1731	2016-01-13	0	20	2.864	31.6909	89.8411	2.79853	10.5005	1452615600
1732	2016-01-13	0	30	2.8297	31.6622	89.7822	2.81807	10.5005	1452616200
1733	2016-01-13	0	40	2.8396	31.6878	89.7679	2.80342	10.5005	1452616800
1734	2016-01-13	0	50	2.8407	31.6772	89.7647	2.79365	10.5005	1452617400
1735	2016-01-13	1	0	2.8425	31.6792	89.7642	2.82295	10.5005	1452618000
1736	2016-01-13	1	10	2.825	31.6737	89.762	2.8083	10.5005	1452618600
1737	2016-01-13	1	20	2.8174	31.6734	89.7497	2.84249	10.5005	1452619200
1738	2016-01-13	1	30	2.7989	31.688	89.6811	2.82295	10.5005	1452619800
1739	2016-01-13	1	40	2.7727	31.693	89.6736	2.81807	10.5005	1452620400
1740	2016-01-13	1	50	2.7596	31.6978	89.6681	2.8083	10.5005	1452621000
1741	2016-01-13	2	0	2.6991	31.6894	89.5348	2.82784	10.5005	1452621600
1742	2016-01-13	2	10	2.6784	31.6898	89.5611	2.8083	10.5005	1452622200
1743	2016-01-13	2	20	2.6587	31.693	89.7569	2.83272	10.5005	1452622800
1744	2016-01-13	2	30	2.6224	31.6947	89.8483	2.84249	10.5005	1452623400
1745	2016-01-13	2	40	2.5977	31.6871	89.9192	2.83272	10.5005	1452624000
1746	2016-01-13	2	50	2.5742	31.6926	90.1749	2.85714	10.5005	1452624600
1747	2016-01-13	3	0	2.5649	31.6868	90.3901	2.85714	10.5005	1452625200
1748	2016-01-13	3	10	2.5567	31.6873	90.3797	2.85226	10.5005	1452625800
1749	2016-01-13	3	20	2.5399	31.6924	90.6129	2.85226	10.5005	1452626400
1750	2016-01-13	3	30	2.5369	31.6861	90.6901	-1	10.5005	1452627000
1751	2016-01-13	3	40	2.4968	31.6859	90.5143	2.85714	10.5005	1452627600
1752	2016-01-13	3	50	2.4816	31.6855	90.7937	2.83761	10.5005	1452628200
1753	2016-01-13	4	0	2.4761	31.6855	90.9812	2.87668	10.5005	1452628800
1754	2016-01-13	4	10	2.466	31.6841	91.4036	2.84737	10.5005	1452629400
1755	2016-01-13	4	20	2.4627	31.6836	91.3814	2.88156	10.5005	1452630000
1756	2016-01-13	4	30	2.4593	31.6826	91.3555	2.86691	10.5005	1452630600
1757	2016-01-13	4	40	2.4763	31.6815	91.4654	2.86691	10.5005	1452631200
1758	2016-01-13	4	50	2.4817	31.6817	91.6563	2.84249	10.5005	1452631800
1759	2016-01-13	5	0	2.4819	31.6805	91.7221	2.91575	10.5005	1452632400
1760	2016-01-13	5	10	2.4585	31.6813	91.7015	2.9011	10.5005	1452633000
1761	2016-01-13	5	20	2.4637	31.6783	91.6907	2.88156	10.5005	1452633600
1762	2016-01-13	5	30	2.4195	31.6799	91.6383	2.86203	10.5005	1452634200
1763	2016-01-13	5	40	2.4249	31.678	91.3621	2.87668	10.5005	1452634800
1764	2016-01-13	5	50	2.4296	31.6765	90.666	2.88156	10.5005	1452635400
1765	2016-01-13	6	0	2.3851	31.6797	90.1647	2.89621	10.5005	1452636000
1766	2016-01-13	6	10	2.3631	31.6743	90.2896	2.89133	10.5005	1452636600
1767	2016-01-13	6	20	2.3396	31.6734	90.4506	2.87179	10.5005	1452637200
1768	2016-01-13	6	30	2.3727	31.673	90.6895	2.88156	10.5005	1452637800
1769	2016-01-13	6	40	2.3175	31.6713	91.0104	2.87179	10.5005	1452638400
1770	2016-01-13	6	50	2.2973	31.6684	91.2197	2.98413	10.5005	1452639000
1771	2016-01-13	7	0	2.3251	31.6666	91.4035	2.87179	10.5005	1452639600
1772	2016-01-13	7	10	2.3517	31.6647	91.6608	2.88156	10.5005	1452640200
1773	2016-01-13	7	20	-1	-1	-1	2.90598	10.5005	1452640800
1774	2016-01-13	7	30	2.3258	31.6661	91.5957	2.86691	10.5005	1452641400
1775	2016-01-13	7	40	2.3235	31.6635	91.7176	2.87179	10.5005	1452642000
1776	2016-01-13	7	50	2.2806	31.6651	91.721	2.87668	10.5005	1452642600
1777	2016-01-13	8	0	2.2568	31.6629	91.7611	2.9011	10.5005	1452643200
1778	2016-01-13	8	10	2.2232	31.6638	91.6342	2.88156	10.5005	1452643800
1779	2016-01-13	8	20	2.2012	31.6646	91.7821	2.89133	10.5005	1452644400
1780	2016-01-13	8	30	2.165	31.6639	91.775	2.91087	10.5005	1452645000
1781	2016-01-13	8	40	2.1528	31.6645	91.7639	2.89621	10.5005	1452645600
1782	2016-01-13	8	50	2.2178	31.6605	91.765	19.706	10.5005	1452646200
1783	2016-01-13	9	0	2.2077	31.6633	91.7137	2.89621	10.5005	1452646800
1784	2016-01-13	9	10	2.2636	31.6615	91.6592	2.86203	10.5005	1452647400
1785	2016-01-13	9	20	2.2843	31.6621	91.7985	2.88156	10.5005	1452648000
1786	2016-01-13	9	30	2.2968	31.6611	91.7144	2.87179	10.5005	1452648600
1787	2016-01-13	9	40	2.3121	31.6556	91.7394	2.89133	10.5005	1452649200
1788	2016-01-13	9	50	2.3155	31.6428	91.7537	2.89621	10.5005	1452649800
1789	2016-01-13	10	0	2.3013	31.6463	91.7558	2.91087	10.5005	1452650400
1790	2016-01-13	10	10	2.2885	31.6394	91.769	2.88156	10.5005	1452651000
1791	2016-01-13	10	20	2.2879	31.6709	91.7731	2.88156	10.5005	1452651600
1792	2016-01-13	10	30	2.2897	31.6622	91.7496	2.89133	10.5005	1452652200
1793	2016-01-13	10	40	2.336	31.6815	91.7405	2.89621	10.5005	1452652800
1794	2016-01-13	10	50	2.348	31.6465	91.6401	2.88645	10.5005	1452653400
1795	2016-01-13	11	0	2.3241	31.6706	91.6979	2.88645	10.5005	1452654000
1796	2016-01-13	11	10	2.342	31.6615	91.6347	2.88645	10.5005	1452654600
1797	2016-01-13	11	20	2.3493	31.6627	91.6871	2.89621	10.5005	1452655200
1798	2016-01-13	11	30	2.3631	31.6776	91.6207	2.88645	10.5005	1452655800
1799	2016-01-13	11	40	2.3676	31.6689	91.5897	2.87668	10.5005	1452656400
1800	2016-01-13	11	50	2.3637	31.6699	91.6213	2.9011	10.5005	1452657000
1801	2016-01-13	12	0	2.5137	31.6764	91.074	2.87179	10.5005	1452657600
1802	2016-01-13	12	10	2.6075	31.68	91.4951	2.88645	10.5005	1452658200
1803	2016-01-13	12	20	2.7256	31.6895	91.5923	2.86691	10.5005	1452658800
1804	2016-01-13	12	30	2.6953	31.6635	91.6066	2.91087	10.5005	1452659400
1805	2016-01-13	12	40	2.864	31.6892	91.637	2.84737	10.5005	1452660000
1806	2016-01-13	12	50	2.8032	31.6888	91.338	2.84737	10.5005	1452660600
1807	2016-01-13	13	0	2.7648	31.6879	91.5517	2.85226	10.5005	1452661200
1808	2016-01-13	13	10	2.6834	31.6944	91.5235	2.82784	10.5005	1452661800
1809	2016-01-13	13	20	2.6641	31.6871	91.3007	2.84737	10.5005	1452662400
1810	2016-01-13	13	30	2.604	31.6802	91.4421	2.83761	10.5005	1452663000
1811	2016-01-13	13	40	2.5861	31.6747	91.4028	2.83761	10.5005	1452663600
1812	2016-01-13	13	50	2.5744	31.673	91.4538	2.86203	10.5005	1452664200
1813	2016-01-13	14	0	2.5836	31.6827	91.5722	2.87668	10.5005	1452664800
1814	2016-01-13	14	10	2.5759	31.6911	91.4024	2.87179	10.5005	1452665400
1815	2016-01-13	14	20	2.5936	31.687	91.5006	3.09646	10.5005	1452666000
1816	2016-01-13	14	30	2.5943	31.6823	91.4629	2.85226	10.5005	1452666600
1817	2016-01-13	14	40	2.6043	31.6877	85.0691	2.86203	10.5005	1452667200
1818	2016-01-13	14	50	2.5978	31.6914	85.1571	2.86691	10.5005	1452667800
1819	2016-01-13	15	0	2.6202	31.6859	85.0425	2.88156	10.5005	1452668400
1820	2016-01-13	15	10	2.6049	31.6845	65.9621	2.88156	10.5005	1452669000
1821	2016-01-13	15	20	2.6103	31.6846	70.3718	2.87179	10.5005	1452669600
1822	2016-01-13	15	30	2.5903	31.6843	69.5699	2.88156	10.5005	1452670200
1823	2016-01-13	15	40	2.5821	31.6838	63.3263	2.85714	10.5005	1452670800
1824	2016-01-13	15	50	2.5891	31.6825	67.0774	2.85226	10.5005	1452671400
1825	2016-01-13	16	0	2.5803	31.6822	62.4978	2.86691	10.5005	1452672000
1826	2016-01-13	16	10	2.5833	31.6755	2.5183	2.87179	10.5005	1452672600
1827	2016-01-13	16	20	2.5868	31.6778	28.5254	2.86203	10.5005	1452673200
1828	2016-01-13	16	30	2.5852	31.6768	38.1571	2.86203	10.5005	1452673800
1829	2016-01-13	16	40	2.5799	31.6776	56.9929	2.88156	10.5005	1452674400
1830	2016-01-13	16	50	2.5747	31.6788	77.4897	2.87179	10.5005	1452675000
1831	2016-01-13	17	0	2.5687	31.6771	76.771	2.94994	10.5005	1452675600
1832	2016-01-13	17	10	2.5598	31.6769	75.7537	2.87668	10.5005	1452676200
1833	2016-01-13	17	20	2.5485	31.6749	79.561	2.88156	10.5005	1452676800
1834	2016-01-13	17	30	2.53	31.6761	85.2709	2.9304	10.5005	1452677400
1835	2016-01-13	17	40	2.5031	31.6742	83.0686	2.87179	10.5005	1452678000
1836	2016-01-13	17	50	2.4993	31.6673	85.732	2.88156	-1	1452678600
1837	2016-01-13	18	0	2.515	31.6654	80.834	2.89133	10.5005	1452679200
1838	2016-01-13	18	10	2.5066	31.6657	81.7245	2.92063	10.5005	1452679800
1839	2016-01-13	18	20	2.4999	31.6637	83.435	2.89621	10.5005	1452680400
1840	2016-01-13	18	30	2.4853	31.6636	83.5423	2.92552	10.5005	1452681000
1841	2016-01-13	18	40	2.4639	31.6648	87.5153	2.90598	10.5005	1452681600
1842	2016-01-13	18	50	2.4699	31.6603	90.0574	2.91087	10.5005	1452682200
1843	2016-01-13	19	0	2.446	31.6593	90.8493	2.88645	10.5005	1452682800
1844	2016-01-13	19	10	2.4539	31.6584	91.363	2.88645	10.5005	1452683400
1845	2016-01-13	19	20	2.4046	31.6592	91.5331	2.89621	10.5005	1452684000
1846	2016-01-13	19	30	2.4339	31.6581	91.6288	2.9011	10.5005	1452684600
1847	2016-01-13	19	40	2.4058	31.6565	91.6686	2.91087	10.5005	1452685200
1848	2016-01-13	19	50	2.4434	31.6541	91.7384	2.88645	10.5005	1452685800
1849	2016-01-13	20	0	2.4215	31.6538	90.9703	2.91575	10.5005	1452686400
1850	2016-01-13	20	10	2.4009	31.6529	90.6132	2.91087	10.5005	1452687000
1851	2016-01-13	20	20	2.4009	31.6513	90.4543	2.86691	10.5005	1452687600
1852	2016-01-13	20	30	2.4169	31.6491	89.131	2.88156	10.5005	1452688200
1853	2016-01-13	20	40	2.4061	31.6477	88.0905	2.87179	10.5005	1452688800
1854	2016-01-13	20	50	2.4054	31.647	88.7341	2.89133	10.5005	1452689400
1855	2016-01-13	21	0	2.4043	31.643	88.3095	2.89621	10.5005	1452690000
1856	2016-01-13	21	10	2.3959	31.6422	90.0383	2.89621	10.5005	1452690600
1857	2016-01-13	21	20	2.4181	31.6375	91.263	-1	10.5005	1452691200
1858	2016-01-13	21	30	2.4587	31.6476	91.4942	2.9011	10.5005	1452691800
1859	2016-01-13	21	40	2.684	31.6549	91.5902	2.93529	10.5005	1452692400
1860	2016-01-13	21	50	2.94	31.6542	91.6886	2.89133	10.5005	1452693000
1861	2016-01-13	22	0	2.9271	31.6738	91.7008	2.87179	10.5005	1452693600
1862	2016-01-13	22	10	2.8274	31.6588	91.7518	2.84249	10.5005	1452694200
1863	2016-01-13	22	20	2.7835	31.6821	91.7745	2.85226	10.5005	1452694800
1864	2016-01-13	22	30	2.47	31.6978	91.7923	2.83761	10.5005	1452695400
1865	2016-01-13	22	40	2.3334	31.6902	91.7767	2.84249	10.5005	1452696000
1866	2016-01-13	22	50	2.2935	31.6755	91.8707	2.87179	10.5005	1452696600
1867	2016-01-13	23	0	2.4695	31.6778	91.8956	2.88156	10.5005	1452697200
1868	2016-01-13	23	10	2.5911	31.679	91.889	2.9011	10.5005	1452697800
1869	2016-01-13	23	20	2.6377	31.6617	91.9207	2.90598	10.5005	1452698400
1870	2016-01-13	23	30	2.5992	31.691	90.5684	2.91087	10.5005	1452699000
1871	2016-01-13	23	40	2.462	31.6746	88.6634	2.9011	10.5005	1452699600
1872	2016-01-13	23	50	2.4635	31.6765	88.458	2.88645	10.5005	1452700200
1873	2016-01-14	0	0	2.5515	31.6904	88.4307	2.88645	10.5005	1452700800
1874	2016-01-14	0	10	2.6322	31.6778	88.2556	2.89133	10.5005	1452701400
1875	2016-01-14	0	20	2.7074	31.6721	87.418	2.89621	10.5005	1452702000
1876	2016-01-14	0	30	2.7508	31.6851	64.8608	2.9011	10.5005	1452702600
1877	2016-01-14	0	40	2.754	31.6822	80.7843	2.92552	10.5005	1452703200
1878	2016-01-14	0	50	2.7335	31.6871	87.3388	2.88645	10.5005	1452703800
1879	2016-01-14	1	0	2.6866	31.69	90.6408	2.88156	10.5005	1452704400
1880	2016-01-14	1	10	2.625	31.6933	91.3536	2.88645	10.5005	1452705000
1881	2016-01-14	1	20	2.5723	31.6892	91.5635	2.87668	10.5005	1452705600
1882	2016-01-14	1	30	-1	-1	-1	2.87179	10.5005	1452706200
1883	2016-01-14	1	40	2.5013	31.6835	91.5736	2.88645	10.5005	1452706800
1884	2016-01-14	1	50	2.4431	31.6859	90.6901	2.89621	10.5005	1452707400
1885	2016-01-14	2	0	2.2872	31.6874	88.9948	2.9011	10.5005	1452708000
1886	2016-01-14	2	10	2.1935	31.6818	85.144	2.88156	10.5005	1452708600
1887	2016-01-14	2	20	2.1443	31.6854	90.6207	2.91087	10.5005	1452709200
1888	2016-01-14	2	30	2.1533	31.6874	88.1921	2.91575	10.5005	1452709800
1889	2016-01-14	2	40	2.0753	31.6865	89.5337	2.97436	10.5005	1452710400
1890	2016-01-14	2	50	2.0579	31.6887	89.3461	2.92063	10.5005	1452711000
1891	2016-01-14	3	0	2.032	31.6824	89.3191	2.95482	10.5005	1452711600
1892	2016-01-14	3	10	2.0084	31.6867	89.2861	2.93529	10.5005	1452712200
1893	2016-01-14	3	20	1.9867	31.6919	89.3586	2.94505	10.5005	1452712800
1894	2016-01-14	3	30	2.019	31.6915	88.7753	2.94505	10.5005	1452713400
1895	2016-01-14	3	40	2.0615	31.6917	88.7222	2.94994	10.5005	1452714000
1896	2016-01-14	3	50	2.0717	31.6927	88.7929	2.93529	10.5005	1452714600
1897	2016-01-14	4	0	2.0833	31.6944	88.9112	2.96947	10.5005	1452715200
1898	2016-01-14	4	10	2.0709	31.693	89.0064	2.95971	10.5005	1452715800
1899	2016-01-14	4	20	2.0512	31.6948	89.0518	2.95482	10.5005	1452716400
1900	2016-01-14	4	30	2.1083	31.6926	89.235	3.00366	10.5005	1452717000
1901	2016-01-14	4	40	2.1356	31.694	89.4035	2.94017	10.5005	1452717600
1902	2016-01-14	4	50	2.1372	31.6936	90.0995	2.93529	10.5005	1452718200
1903	2016-01-14	5	0	2.1767	31.6917	91.3638	2.95971	10.5005	1452718800
1904	2016-01-14	5	10	2.1904	31.6924	91.6862	2.94017	10.5005	1452719400
1905	2016-01-14	5	20	2.1797	31.6932	91.8557	2.93529	10.5005	1452720000
1906	2016-01-14	5	30	2.1583	31.6918	91.8545	2.94994	10.5005	1452720600
1907	2016-01-14	5	40	2.141	31.6935	91.8411	2.95482	10.5005	1452721200
1908	2016-01-14	5	50	2.1025	31.693	91.8352	2.94017	10.5005	1452721800
1909	2016-01-14	6	0	1.9908	31.693	91.9299	2.96459	10.5005	1452722400
1910	2016-01-14	6	10	1.9785	31.6895	91.9223	2.98413	10.5005	1452723000
1911	2016-01-14	6	20	1.9906	31.6888	91.8983	2.94505	10.5005	1452723600
1912	2016-01-14	6	30	1.926	31.6912	91.9148	2.95482	10.5005	1452724200
1913	2016-01-14	6	40	1.913	31.689	91.9724	2.98413	10.5005	1452724800
1914	2016-01-14	6	50	1.8999	31.6913	91.9932	2.98901	10.5005	1452725400
1915	2016-01-14	7	0	1.882	31.6862	92.0297	2.98901	10.5005	1452726000
1916	2016-01-14	7	10	1.8692	31.6865	92.0247	2.97924	10.5005	1452726600
1917	2016-01-14	7	20	1.8785	31.6859	92.0442	2.96459	10.5005	1452727200
1918	2016-01-14	7	30	1.8682	31.686	92.0769	2.98413	10.5005	1452727800
1919	2016-01-14	7	40	1.8623	31.6854	92.0713	2.96947	10.5005	1452728400
1920	2016-01-14	7	50	1.8528	31.6858	92.0759	2.96947	10.5005	1452729000
1921	2016-01-14	8	0	1.8524	31.6864	92.0344	2.97436	10.5005	1452729600
1922	2016-01-14	8	10	1.8481	31.684	92.0758	2.97924	10.5005	1452730200
1923	2016-01-14	8	20	1.8537	31.681	92.0549	2.96947	10.5005	1452730800
1924	2016-01-14	8	30	1.8546	31.683	92.0576	2.96459	10.5005	1452731400
1925	2016-01-14	8	40	1.8751	31.6802	92.0723	2.97436	10.5005	1452732000
1926	2016-01-14	8	50	1.8822	31.6802	92.1063	2.98901	10.5005	1452732600
1927	2016-01-14	9	0	1.9043	31.6807	92.172	2.99389	10.5005	1452733200
1928	2016-01-14	9	10	1.92	31.6792	92.0262	2.96947	10.5005	1452733800
1929	2016-01-14	9	20	1.9379	31.6812	92.1119	2.96947	10.5005	1452734400
1930	2016-01-14	9	30	1.9716	31.681	92.1075	2.95482	10.5005	1452735000
1931	2016-01-14	9	40	1.9957	31.6848	92.1024	2.97436	10.5005	1452735600
1932	2016-01-14	9	50	1.8383	31.6802	92.0933	2.97924	10.5005	1452736200
1933	2016-01-14	10	0	1.6793	31.6783	89.0902	2.97924	10.5005	1452736800
1934	2016-01-14	10	10	1.8254	31.6739	83.0308	2.99389	10.5005	1452737400
1935	2016-01-14	10	20	1.7482	31.6759	77.7491	2.99389	10.5005	1452738000
1936	2016-01-14	10	30	1.8348	31.6793	77.0731	2.99878	10.5005	1452738600
1937	2016-01-14	10	40	1.933	31.6821	72.5484	2.98901	10.5005	1452739200
1938	2016-01-14	10	50	1.8978	31.6882	72.4929	2.98901	10.5005	1452739800
1939	2016-01-14	11	0	1.9008	31.6926	73.5424	2.99878	10.5005	1452740400
1940	2016-01-14	11	10	1.889	31.6917	66.9969	2.99389	10.5005	1452741000
1941	2016-01-14	11	20	1.9144	31.6758	14.2319	2.99878	10.5005	1452741600
1942	2016-01-14	11	30	2.0134	31.6891	88.8962	3.00855	10.5005	1452742200
1943	2016-01-14	11	40	2.4325	31.6897	91.1254	3.02808	10.5005	1452742800
1944	2016-01-14	11	50	2.5892	31.6947	91.6139	2.98901	10.5005	1452743400
1945	2016-01-14	12	0	2.7413	31.7037	91.8247	2.9304	10.5005	1452744000
1946	2016-01-14	12	10	2.735	31.7016	91.8495	2.97436	10.5005	1452744600
1947	2016-01-14	12	20	2.7971	31.7004	91.6057	2.9304	10.5005	1452745200
1948	2016-01-14	12	30	2.8346	31.7031	91.7611	2.91575	10.5005	1452745800
1949	2016-01-14	12	40	2.8706	31.703	91.9404	2.9011	10.5005	1452746400
1950	2016-01-14	12	50	2.8882	31.7035	91.9001	2.88156	10.5005	1452747000
1951	2016-01-14	13	0	2.8763	31.7067	91.8729	2.9011	10.5005	1452747600
1952	2016-01-14	13	10	2.8298	31.7069	91.6112	2.9011	10.5005	1452748200
1953	2016-01-14	13	20	2.7431	31.7077	91.9103	2.89621	10.5005	1452748800
1954	2016-01-14	13	30	2.686	31.7063	91.9103	2.89621	-1	1452749400
1955	2016-01-14	13	40	2.5403	31.706	91.9353	2.91575	10.5005	1452750000
1956	2016-01-14	13	50	2.4838	31.7067	91.9212	2.91575	10.5005	1452750600
1957	2016-01-14	14	0	2.459	31.7039	91.9316	2.94017	10.5005	1452751200
1958	2016-01-14	14	10	2.4459	31.7029	86.1965	2.94505	10.5005	1452751800
1959	2016-01-14	14	20	2.4407	31.7012	79.9562	2.94017	10.5005	1452752400
1960	2016-01-14	14	30	2.4357	31.698	46.6265	2.95482	10.5005	1452753000
1961	2016-01-14	14	40	2.455	31.6962	28.7986	2.96459	10.5005	1452753600
1962	2016-01-14	14	50	2.4822	31.696	18.9846	2.96459	10.5005	1452754200
1963	2016-01-14	15	0	2.5086	31.7015	36.0197	2.94994	10.5005	1452754800
1964	2016-01-14	15	10	2.511	31.7018	29.9964	2.96947	10.5005	1452755400
1965	2016-01-14	15	20	2.5103	31.7017	6.3601	2.96947	10.5005	1452756000
1966	2016-01-14	15	30	2.5085	31.6846	25.0327	2.95482	10.5005	1452756600
1967	2016-01-14	15	40	2.5457	31.6819	32.0781	2.94994	10.5005	1452757200
1968	2016-01-14	15	50	2.5581	31.6607	67.6878	2.94994	10.5005	1452757800
1969	2016-01-14	16	0	2.5806	31.672	49.3477	2.94505	10.5005	1452758400
1970	2016-01-14	16	10	2.6238	31.7058	40.5694	-1	10.5005	1452759000
1971	2016-01-14	16	20	2.6498	31.7106	88.4083	2.92552	10.5005	1452759600
1972	2016-01-14	16	30	2.6501	31.7113	90.6156	2.93529	10.5005	1452760200
1973	2016-01-14	16	40	2.6444	31.7117	91.3505	2.9304	10.5005	1452760800
1974	2016-01-14	16	50	2.6241	31.7114	91.649	2.91575	10.5005	1452761400
1975	2016-01-14	17	0	2.5675	31.7108	91.7336	2.9304	10.5005	1452762000
1976	2016-01-14	17	10	2.4811	31.7082	91.8981	2.95971	10.5005	1452762600
1977	2016-01-14	17	20	2.4806	31.6981	91.9508	2.97436	10.5005	1452763200
1978	2016-01-14	17	30	2.4828	31.7002	91.9535	2.98413	10.5005	1452763800
1979	2016-01-14	17	40	2.4826	31.7068	91.99	2.99878	10.5005	1452764400
1980	2016-01-14	17	50	2.4611	31.7083	92.0379	2.98413	10.5005	1452765000
1981	2016-01-14	18	0	2.4569	31.707	89.3672	2.99389	10.5005	1452765600
1982	2016-01-14	18	10	2.4533	31.7076	86.5464	3.02808	10.5005	1452766200
1983	2016-01-14	18	20	2.4685	31.7068	82.9892	3.00855	10.5005	1452766800
1984	2016-01-14	18	30	-1	-1	-1	3.00366	10.5005	1452767400
1985	2016-01-14	18	40	2.4624	31.7052	71.7198	3.01343	10.5005	1452768000
1986	2016-01-14	18	50	2.4715	31.7046	58.5637	2.98413	10.5005	1452768600
1987	2016-01-14	19	0	2.5131	31.7037	31.5857	2.98901	10.5005	1452769200
1988	2016-01-14	19	10	2.5508	31.7081	53.9909	3.00855	10.5005	1452769800
1989	2016-01-14	19	20	2.5986	31.7096	89.0011	2.97436	10.5005	1452770400
1990	2016-01-14	19	30	2.6795	31.7113	90.9628	3.0232	10.5005	1452771000
1991	2016-01-14	19	40	2.7262	31.7122	91.4248	2.98901	10.5005	1452771600
1992	2016-01-14	19	50	2.7752	31.7137	91.6078	3.00855	10.5005	1452772200
1993	2016-01-14	20	0	2.7754	31.713	91.7652	2.99878	10.5005	1452772800
1994	2016-01-14	20	10	2.7884	31.7137	91.8116	2.94505	10.5005	1452773400
1995	2016-01-14	20	20	2.7739	31.7125	91.8593	2.95971	10.5005	1452774000
1996	2016-01-14	20	30	2.7372	31.7121	91.8676	2.98413	10.5005	1452774600
1997	2016-01-14	20	40	2.7064	31.7106	91.7049	2.98901	10.5005	1452775200
1998	2016-01-14	20	50	2.6887	31.709	91.9593	3.10623	10.5005	1452775800
1999	2016-01-14	21	0	2.7038	31.7102	92.0206	3.01343	10.5005	1452776400
[truncated: 145,143 more rows]
