# Supplementary material for: A novel dissolved oxygen prediction model based on enhanced semi-naive Bayes for ocean ranches in northeast China
Source: PeerJ Comput Sci. 2021 Jun 11;7:e591. doi: 10.7717/peerj-cs.591 (PMC8205303; doi:10.7717/peerj-cs.591)
Supplement: Supplemental Information 3 — The water quality data includes a total of 19 marine ranches in the Bohai and Yellow Seas in northeastern China. [file peerj-cs-07-591-s003.zip › dataset2/luhaifeng_20160101_20200701.csv]

ID	Date	Hour	Minute	temp	salt	deep	yls_con	rjy_con	Timestamp	note
1	2016-02-18	5	10	-1	-1	-1	7.75238	-1	1455743400
2	2016-03-28	13	40	-1	-1	-1	-1	10.5005	1459143600
3	2016-03-28	14	50	6.0521	31.8505	91.6816	-1	-1	1459147800
4	2016-03-28	15	0	6.0922	31.8549	91.808	-1	10.5005	1459148400
5	2016-03-28	15	10	6.1682	31.8422	91.8627	-1	10.5005	1459149000
6	2016-03-28	15	20	6.1743	31.8491	91.9045	-1	10.5005	1459149600
7	2016-03-28	15	30	7.4188	31.604	11.39	0.848	6.837	1459150200
8	2016-03-28	16	30	-1	-1	-1	0.606	6.829	1459153800
9	2016-03-28	16	40	7.4295	31.603	12.4	0.606	6.832	1459154400
10	2016-03-28	16	50	7.4107	31.604	12.52	0.485	6.837	1459155000
11	2016-03-28	17	0	-1	-1	-1	0.667	6.836	1459155600
12	2016-03-28	17	10	7.3965	31.602	12.8	0.667	6.833	1459156200
13	2016-03-28	17	20	-1	-1	-1	0.667	6.828	1459156800
14	2016-03-28	17	30	7.3853	31.602	12.91	0.667	6.83	1459157400
15	2016-03-28	17	40	7.3618	31.603	13.11	0.606	6.833	1459158000
16	2016-03-28	17	50	-1	-1	-1	0.606	6.836	1459158600
17	2016-03-28	18	0	7.3527	31.603	13.23	0.667	6.835	1459159200
18	2016-03-28	18	10	7.4207	31.6	13.36	0.606	6.827	1459159800
19	2016-03-28	18	20	-1	-1	-1	0.667	6.828	1459160400
20	2016-03-28	18	30	7.3616	31.603	13.41	0.667	6.832	1459161000
21	2016-03-28	18	40	7.3395	31.599	13.49	0.727	6.826	1459161600
22	2016-03-28	18	50	-1	-1	-1	0.848	6.823	1459162200
23	2016-03-28	19	0	7.3436	31.6	13.48	0.848	6.824	1459162800
24	2016-03-28	19	10	7.3407	31.601	13.57	1.03	6.817	1459163400
25	2016-03-28	19	20	7.371	31.601	13.53	0.909	6.818	1459164000
26	2016-03-28	19	30	7.3667	31.601	13.55	0.788	6.821	1459164600
27	2016-03-28	19	40	7.3424	31.603	13.55	0.727	6.827	1459165200
28	2016-03-28	19	50	7.3191	31.604	13.5	0.667	6.831	1459165800
29	2016-03-28	20	0	7.3228	31.603	13.49	0.788	6.833	1459166400
30	2016-03-28	20	10	7.3341	31.605	13.43	0.727	6.826	1459167000
31	2016-03-28	20	20	7.3475	31.604	13.39	0.667	6.824	1459167600
32	2016-03-28	20	30	7.3392	31.603	13.35	0.788	6.824	1459168200
33	2016-03-28	20	40	7.3327	31.603	13.28	0.606	6.816	1459168800
34	2016-03-28	20	50	7.3171	31.602	13.24	0.727	6.814	1459169400
35	2016-03-28	21	0	7.3106	31.601	13.17	0.848	6.808	1459170000
36	2016-03-28	21	10	7.3041	31.601	13.09	0.727	6.814	1459170600
37	2016-03-28	21	20	7.3006	31.6	13	0.788	6.8	1459171200
38	2016-03-28	21	30	7.2992	31.596	12.97	0.667	6.785	1459171800
39	2016-03-28	21	40	7.2987	31.602	12.88	0.606	6.807	1459172400
40	2016-03-28	21	50	7.2991	31.601	12.75	0.667	6.791	1459173000
41	2016-03-28	22	0	7.2983	31.6	12.73	0.667	6.793	1459173600
42	2016-03-28	22	10	7.3054	31.602	12.62	0.667	6.8	1459174200
43	2016-03-28	22	20	7.3119	31.602	12.53	0.727	6.805	1459174800
44	2016-03-28	22	30	7.3201	31.602	12.41	0.727	6.814	1459175400
45	2016-03-28	22	40	7.3279	31.604	12.31	0.727	6.822	1459176000
46	2016-03-28	22	50	7.3	31.605	12.21	0.667	6.821	1459176600
47	2016-03-28	23	0	7.291	31.603	12.13	0.667	6.814	1459177200
48	2016-03-28	23	10	7.3035	31.604	11.99	0.727	6.816	1459177800
49	2016-03-28	23	20	7.3242	31.603	11.84	0.727	6.808	1459178400
50	2016-03-28	23	30	7.4162	31.601	11.83	0.909	6.796	1459179000
51	2016-03-28	23	40	7.5063	31.598	11.65	0.788	6.789	1459179600
52	2016-03-28	23	50	7.5173	31.599	11.62	0.848	6.794	1459180200
53	2016-03-29	0	0	7.4386	31.601	11.45	0.727	6.796	1459180800
54	2016-03-29	0	10	7.4536	31.6	11.38	0.788	6.798	1459181400
55	2016-03-29	0	20	7.4128	31.601	11.29	0.606	6.805	1459182000
56	2016-03-29	0	30	7.4001	31.599	11.2	0.667	6.803	1459182600
57	2016-03-29	0	40	7.4233	31.601	11.08	0.606	6.801	1459183200
58	2016-03-29	0	50	7.4317	31.602	11.01	0.545	6.798	1459183800
59	2016-03-29	1	0	7.483	31.6	10.98	0.667	6.793	1459184400
60	2016-03-29	1	10	7.5266	31.599	10.89	0.667	6.781	1459185000
61	2016-03-29	1	20	7.5807	31.597	10.79	0.606	6.78	1459185600
62	2016-03-29	1	30	7.6084	31.597	10.79	0.667	6.779	1459186200
63	2016-03-29	1	40	7.5854	31.599	10.73	0.727	6.785	1459186800
64	2016-03-29	1	50	7.5496	31.601	10.66	0.606	6.792	1459187400
65	2016-03-29	2	0	7.5447	31.594	10.66	0.667	6.791	1459188000
66	2016-03-29	2	10	7.5441	31.6	10.69	0.606	6.786	1459188600
67	2016-03-29	2	20	7.5583	31.599	10.65	0.606	6.785	1459189200
68	2016-03-29	2	30	7.5548	31.598	10.67	0.606	6.782	1459189800
69	2016-03-29	2	40	7.559	31.598	10.73	0.667	6.78	1459190400
70	2016-03-29	2	50	7.5573	31.598	10.76	0.727	6.777	1459191000
71	2016-03-29	3	0	7.5595	31.598	10.72	0.667	6.768	1459191600
72	2016-03-29	3	10	7.5653	31.595	10.77	0.606	6.763	1459192200
73	2016-03-29	3	20	7.564	31.599	10.91	0.606	6.752	1459192800
74	2016-03-29	6	50	-1	-1	-1	0.788	6.79	1459205400
75	2016-03-29	7	0	7.377	31.604	13.37	0.788	6.797	1459206000
76	2016-03-29	7	10	7.3749	31.605	13.41	0.788	6.798	1459206600
77	2016-03-29	7	20	7.3797	31.604	13.44	0.909	6.792	1459207200
78	2016-03-29	7	30	7.3799	31.605	13.49	1.03	6.798	1459207800
79	2016-03-29	7	40	7.3865	31.606	13.54	0.788	6.8	1459208400
80	2016-03-29	7	50	7.3987	31.606	13.51	0.727	6.814	1459209000
81	2016-03-29	8	0	7.4082	31.607	13.56	0.727	6.807	1459209600
82	2016-03-29	8	10	7.412	31.606	13.49	0.788	6.803	1459210200
83	2016-03-29	8	20	7.4118	31.606	13.51	-1	6.798	1459210800
84	2016-03-29	8	30	7.3971	31.606	13.5	0.727	6.797	1459211400
85	2016-03-29	8	40	7.3872	31.605	13.5	0.788	6.793	1459212000
86	2016-03-29	8	50	7.3663	31.605	13.43	0.788	6.791	1459212600
87	2016-03-29	9	0	7.338	31.605	13.42	0.848	6.794	1459213200
88	2016-03-29	9	10	7.3235	31.602	13.34	0.788	6.791	1459213800
89	2016-03-29	9	20	7.3076	31.604	13.26	0.788	6.795	1459214400
90	2016-03-29	9	30	7.2979	31.604	13.22	0.848	6.796	1459215000
91	2016-03-29	9	40	7.2941	31.604	13.25	0.727	6.792	1459215600
92	2016-03-29	9	50	7.2954	31.603	13.15	0.909	6.793	1459216200
93	2016-03-29	10	0	7.2931	31.604	13.12	0.909	6.794	1459216800
94	2016-03-29	10	10	7.296	31.597	13	0.848	6.775	1459217400
95	2016-03-29	10	20	7.2952	31.604	12.98	0.848	6.768	1459218000
96	2016-03-29	10	30	7.2943	31.602	12.88	0.909	6.763	1459218600
97	2016-03-29	10	40	7.2972	31.604	12.83	0.727	6.778	1459219200
98	2016-03-29	10	50	7.3016	31.603	12.77	0.848	6.776	1459219800
99	2016-03-29	11	0	7.3101	31.604	12.65	0.667	6.78	1459220400
100	2016-03-29	11	10	7.3172	31.602	12.6	0.606	6.784	1459221000
101	2016-03-29	11	20	7.3209	31.603	12.49	0.788	6.788	1459221600
102	2016-03-29	11	30	7.3315	31.603	12.38	0.727	6.785	1459222200
103	2016-03-29	11	40	7.3407	31.605	12.31	0.727	6.788	1459222800
104	2016-03-29	11	50	7.3466	31.605	12.19	0.788	6.79	1459223400
105	2016-03-29	12	0	7.389	31.597	12.12	0.727	-1	1459224000
106	2016-03-29	12	10	7.4212	31.606	12.06	0.788	6.794	1459224600
107	2016-03-29	12	20	7.4995	31.604	11.92	0.909	-1	1459225200
108	2016-03-29	12	30	7.5844	31.598	11.84	1.03	6.764	1459225800
109	2016-03-29	12	40	7.5917	31.598	11.74	0.909	6.765	1459226400
110	2016-03-29	12	50	7.5845	31.598	11.71	1.091	-1	1459227000
111	2016-03-29	13	0	7.5505	31.599	11.63	0.909	6.766	1459227600
112	2016-03-29	13	10	7.5155	31.595	11.56	0.727	6.778	1459228200
113	2016-03-29	13	20	7.478	31.6	11.5	0.667	-1	1459228800
114	2016-03-29	13	30	7.4752	31.602	11.43	0.606	6.785	1459229400
115	2016-03-29	13	40	7.4992	31.602	11.29	0.727	6.789	1459230000
116	2016-03-29	13	50	7.5362	31.602	11.26	0.727	-1	1459230600
117	2016-03-29	14	0	7.5719	31.602	11.27	0.667	6.786	1459231200
118	2016-03-29	14	10	7.5827	31.602	11.28	0.667	6.788	1459231800
119	2016-03-29	14	20	7.5922	31.601	11.33	0.667	-1	1459232400
120	2016-03-29	14	30	7.5995	31.602	11.2	0.606	6.786	1459233000
121	2016-03-29	14	40	7.6026	31.601	11.25	0.667	6.787	1459233600
122	2016-03-29	14	50	7.6145	31.601	11.26	0.727	6.776	1459234200
123	2016-03-29	15	0	7.6126	31.601	11.23	0.727	6.779	1459234800
124	2016-03-29	15	10	7.6053	31.603	11.3	0.727	6.781	1459235400
125	2016-03-29	15	20	7.5853	31.603	11.31	0.727	6.781	1459236000
126	2016-03-29	15	30	7.5858	31.603	11.47	0.667	6.781	1459236600
127	2016-03-29	15	40	7.587	31.604	11.48	0.788	6.762	1459237200
128	2016-03-29	15	50	7.584	31.604	11.63	0.727	6.776	1459237800
129	2016-03-29	16	0	7.5812	31.603	11.7	-1	6.782	1459238400
130	2016-03-29	16	10	7.5846	31.601	11.76	0.727	6.765	1459239000
131	2016-03-29	16	20	7.6024	31.601	11.86	-1	6.773	1459239600
132	2016-03-29	16	30	7.5701	31.605	11.99	0.727	-1	1459240200
133	2016-03-29	16	40	7.5814	31.605	12.12	0.667	6.79	1459240800
134	2016-03-29	16	50	7.6129	31.605	12.26	0.667	6.782	1459241400
135	2016-03-29	17	0	7.5571	31.605	12.33	0.727	6.788	1459242000
136	2016-03-29	17	10	7.4925	31.608	12.46	0.727	6.795	1459242600
137	2016-03-29	17	20	7.4246	31.61	12.52	0.667	6.804	1459243200
138	2016-03-29	17	30	7.4081	31.607	12.69	-1	6.805	1459243800
139	2016-03-29	17	40	7.3987	31.607	12.77	0.727	6.809	1459244400
140	2016-03-29	17	50	7.3945	31.61	12.94	-1	6.808	1459245000
141	2016-03-29	18	0	7.3918	31.612	13.02	0.667	6.81	1459245600
142	2016-03-29	18	10	7.388	31.611	13.12	0.727	6.807	1459246200
143	2016-03-29	18	20	7.3975	31.61	13.2	-1	6.809	1459246800
144	2016-03-29	18	30	7.4145	31.609	13.26	0.667	6.805	1459247400
145	2016-03-29	18	40	7.4642	31.607	13.36	0.667	6.796	1459248000
146	2016-03-29	18	50	7.5034	31.605	13.4	-1	6.789	1459248600
147	2016-03-29	19	0	7.498	31.605	13.39	0.727	6.782	1459249200
148	2016-03-29	19	10	7.4829	31.605	13.45	0.788	6.781	1459249800
149	2016-03-29	19	20	7.449	31.603	13.5	-1	6.782	1459250400
150	2016-03-29	19	30	7.4515	31.607	13.49	0.667	6.795	1459251000
151	2016-03-29	19	40	7.4519	31.592	13.59	0.788	6.788	1459251600
152	2016-03-29	19	50	7.4409	31.606	13.56	0.727	6.788	1459252200
153	2016-03-29	20	0	7.4511	31.605	13.54	0.727	6.783	1459252800
154	2016-03-29	20	10	7.5103	31.603	13.55	0.788	6.783	1459253400
155	2016-03-29	20	20	7.5633	31.603	13.55	0.727	6.783	1459254000
156	2016-03-29	20	30	7.5917	31.603	13.49	0.727	6.783	1459254600
157	2016-03-29	20	40	7.5997	31.602	13.46	0.727	6.781	1459255200
158	2016-03-29	20	50	7.5919	31.601	13.4	0.727	6.778	1459255800
159	2016-03-29	21	0	7.5719	31.602	13.4	0.788	6.775	1459256400
160	2016-03-29	21	10	7.5703	31.601	13.4	0.788	6.774	1459257000
161	2016-03-29	21	20	7.5661	31.603	13.22	0.727	6.779	1459257600
162	2016-03-29	21	30	-1	-1	-1	0.727	6.78	1459258200
163	2016-03-29	21	40	7.5704	31.602	13.12	0.788	6.774	1459258800
164	2016-03-29	21	50	-1	-1	-1	0.788	6.77	1459259400
165	2016-03-29	22	0	7.569	31.602	13.09	0.727	6.774	1459260000
166	2016-03-29	22	10	7.5645	31.603	12.92	0.727	6.781	1459260600
167	2016-03-29	22	20	-1	-1	-1	0.667	6.758	1459261200
168	2016-03-29	22	30	7.5682	31.603	12.81	0.727	6.779	1459261800
169	2016-03-29	22	40	7.5777	31.602	12.69	0.727	6.778	1459262400
170	2016-03-29	22	50	-1	-1	-1	0.727	6.779	1459263000
171	2016-03-29	23	0	7.587	31.6	12.54	0.727	6.779	1459263600
172	2016-03-29	23	10	7.5514	31.603	12.4	0.727	6.767	1459264200
173	2016-03-29	23	20	-1	-1	-1	0.667	6.767	1459264800
174	2016-03-29	23	30	7.5384	31.604	12.29	0.667	6.766	1459265400
175	2016-03-29	23	40	7.5341	31.603	12.22	0.667	6.768	1459266000
176	2016-03-29	23	50	7.56	31.602	12.1	0.788	6.77	1459266600
177	2016-03-30	0	0	7.5417	31.606	12	0.727	6.776	1459267200
178	2016-03-30	0	10	7.5478	31.606	11.89	0.667	6.772	1459267800
179	2016-03-30	0	20	7.5479	31.605	11.81	0.848	6.772	1459268400
180	2016-03-30	0	30	7.5994	31.601	11.69	0.848	6.77	1459269000
181	2016-03-30	0	40	7.6022	31.601	11.6	0.848	6.771	1459269600
182	2016-03-30	0	50	7.593	31.605	11.46	0.667	6.782	1459270200
183	2016-03-30	1	0	7.5472	31.606	11.4	0.727	6.783	1459270800
184	2016-03-30	1	10	7.5282	31.606	11.35	0.667	6.787	1459271400
185	2016-03-30	1	20	7.5139	31.608	11.24	0.667	6.788	1459272000
186	2016-03-30	1	30	7.5134	31.608	11.16	0.667	6.788	1459272600
187	2016-03-30	1	40	7.5379	31.606	11.09	0.667	6.782	1459273200
188	2016-03-30	1	50	7.5597	31.605	10.94	0.606	6.779	1459273800
189	2016-03-30	2	0	7.5699	31.606	10.95	0.667	6.771	1459274400
190	2016-03-30	2	10	7.6169	31.603	10.89	0.727	6.769	1459275000
191	2016-03-30	2	20	7.643	31.602	10.93	0.727	6.769	1459275600
192	2016-03-30	2	30	7.6351	31.603	10.87	0.667	6.773	1459276200
193	2016-03-30	2	40	7.5776	31.605	10.83	0.667	6.776	1459276800
194	2016-03-30	2	50	7.5596	31.606	10.75	0.667	6.779	1459277400
195	2016-03-30	3	0	7.5301	31.608	10.85	0.606	6.783	1459278000
196	2016-03-30	3	10	7.5051	31.608	10.84	0.606	6.783	1459278600
197	2016-03-30	3	20	7.4969	31.609	10.83	0.667	6.785	1459279200
198	2016-03-30	3	30	7.4938	31.609	10.85	0.606	6.784	1459279800
199	2016-03-30	3	40	7.4911	31.61	10.89	0.727	6.784	1459280400
200	2016-03-30	3	50	7.4926	31.609	10.92	0.788	6.78	1459281000
201	2016-03-30	4	0	7.4957	31.609	11.05	0.727	6.778	1459281600
202	2016-03-30	4	10	7.4993	31.609	11.13	0.788	6.78	1459282200
203	2016-03-30	4	20	7.5066	31.609	11.23	0.606	6.787	1459282800
204	2016-03-30	4	30	7.5042	31.608	11.33	0.727	6.764	1459283400
205	2016-03-30	4	40	7.5031	31.609	11.45	0.667	6.785	1459284000
206	2016-03-30	4	50	7.4994	31.609	11.53	0.667	6.777	1459284600
207	2016-03-30	5	0	7.4989	31.609	11.63	0.667	6.778	1459285200
208	2016-03-30	5	10	7.4962	31.609	11.74	0.667	6.784	1459285800
209	2016-03-30	5	20	7.5092	31.611	11.85	0.727	6.782	1459286400
210	2016-03-30	5	30	7.5165	31.608	12.03	0.667	6.782	1459287000
211	2016-03-30	5	40	7.5063	31.607	12.09	0.667	6.788	1459287600
212	2016-03-30	5	50	7.5243	31.609	12.3	0.667	6.787	1459288200
213	2016-03-30	6	0	7.5385	31.607	12.3	0.727	6.79	1459288800
214	2016-03-30	6	10	7.5333	31.607	12.43	0.667	6.784	1459289400
215	2016-03-30	6	20	7.5363	31.607	12.57	0.727	6.783	1459290000
216	2016-03-30	6	30	7.5382	31.607	12.69	0.727	6.788	1459290600
217	2016-03-30	6	40	7.5007	31.61	12.78	0.667	6.792	1459291200
218	2016-03-30	6	50	7.4818	31.612	12.87	0.667	6.795	1459291800
219	2016-03-30	7	0	7.4804	31.61	12.98	0.727	6.795	1459292400
220	2016-03-30	7	10	7.5024	31.609	13	0.606	6.789	1459293000
221	2016-03-30	7	20	7.5229	31.608	13.1	0.606	6.785	1459293600
222	2016-03-30	7	30	7.5348	31.607	13.17	0.667	6.778	1459294200
223	2016-03-30	7	40	7.5391	31.605	13.23	0.727	6.775	1459294800
224	2016-03-30	7	50	7.533	31.607	13.29	0.727	6.777	1459295400
225	2016-03-30	8	0	7.521	31.603	13.28	0.667	6.777	1459296000
226	2016-03-30	8	10	7.522	31.607	13.3	0.788	6.773	1459296600
227	2016-03-30	8	20	7.5309	31.606	13.3	0.727	6.78	1459297200
228	2016-03-30	8	30	7.5279	31.608	13.38	0.727	6.788	1459297800
229	2016-03-30	8	40	7.5233	31.608	13.34	0.606	6.787	1459298400
230	2016-03-30	8	50	7.5198	31.608	13.4	0.788	6.786	1459299000
231	2016-03-30	9	0	7.5289	31.606	13.35	0.727	6.779	1459299600
232	2016-03-30	9	10	7.5395	31.606	13.4	0.788	6.775	1459300200
233	2016-03-30	9	20	7.5505	31.605	13.37	0.788	6.769	1459300800
234	2016-03-30	9	30	7.5598	31.603	13.38	0.788	-1	1459301400
235	2016-03-30	9	40	7.5639	31.603	13.29	0.727	6.773	1459302000
236	2016-03-30	9	50	7.5537	31.601	13.25	0.848	-1	1459302600
237	2016-03-30	10	0	7.5265	31.601	13.24	0.909	6.778	1459303200
238	2016-03-30	10	10	7.5147	31.598	13.16	0.848	6.787	1459303800
239	2016-03-30	10	20	7.5097	31.602	13.11	0.909	-1	1459304400
240	2016-03-30	10	30	7.4953	31.597	13.04	0.788	6.79	1459305000
241	2016-03-30	10	40	7.4933	31.602	13.09	0.848	6.782	1459305600
242	2016-03-30	10	50	7.4879	31.603	12.94	0.909	-1	1459306200
243	2016-03-30	11	0	7.4844	31.602	12.93	0.909	6.742	1459306800
244	2016-03-30	11	10	7.4875	31.601	12.9	0.727	6.762	1459307400
245	2016-03-30	11	20	7.4953	31.602	12.82	0.727	-1	1459308000
246	2016-03-30	11	30	7.5056	31.602	12.7	0.727	6.771	1459308600
247	2016-03-30	11	40	7.509	31.602	12.62	0.727	6.775	1459309200
248	2016-03-30	11	50	7.5108	31.602	12.55	0.667	6.768	1459309800
249	2016-03-30	12	0	7.5168	31.601	12.44	0.667	6.789	1459310400
250	2016-03-30	12	10	7.5353	31.602	12.36	0.727	6.786	1459311000
251	2016-03-30	12	20	7.566	31.601	12.3	0.788	6.778	1459311600
252	2016-03-30	12	30	7.5856	31.602	12.19	0.727	6.771	1459312200
253	2016-03-30	12	40	7.5823	31.602	12.11	0.788	6.765	1459312800
254	2016-03-30	12	50	7.57	31.606	11.97	0.788	6.761	1459313400
255	2016-03-30	13	0	7.5713	31.608	11.9	-1	6.772	1459314000
256	2016-03-30	13	10	7.5767	31.608	11.88	0.667	6.787	1459314600
257	2016-03-30	13	20	7.6258	31.606	11.79	0.909	6.781	1459315200
258	2016-03-30	13	30	7.6837	31.605	11.69	-1	6.775	1459315800
259	2016-03-30	13	40	7.6759	31.605	11.59	0.788	6.777	1459316400
260	2016-03-30	13	50	7.6358	31.605	11.59	-1	6.779	1459317000
261	2016-03-30	14	0	7.5963	31.606	11.47	0.909	6.783	1459317600
262	2016-03-30	14	10	7.6033	31.605	11.43	0.788	6.776	1459318200
263	2016-03-30	14	20	7.6052	31.605	11.4	-1	6.784	1459318800
264	2016-03-30	14	30	7.6118	31.607	11.35	0.727	6.785	1459319400
265	2016-03-30	14	40	7.6202	31.607	11.31	0.667	6.789	1459320000
266	2016-03-30	14	50	7.6099	31.61	11.29	-1	6.791	1459320600
267	2016-03-30	15	0	7.6241	31.609	11.26	0.727	6.795	1459321200
268	2016-03-30	15	10	7.6642	31.608	11.33	0.667	6.796	1459321800
269	2016-03-30	15	20	7.6761	31.606	11.28	-1	6.797	1459322400
270	2016-03-30	15	30	7.6919	31.607	11.32	0.727	6.797	1459323000
271	2016-03-30	15	40	7.7104	31.605	11.35	0.727	6.79	1459323600
272	2016-03-30	15	50	7.7248	31.605	11.41	0.606	6.785	1459324200
273	2016-03-30	16	0	7.7368	31.605	11.4	0.788	6.776	1459324800
274	2016-03-30	16	10	7.7379	31.604	11.45	0.727	6.778	1459325400
275	2016-03-30	16	20	7.729	31.605	11.5	0.727	6.771	1459326000
276	2016-03-30	16	30	7.7227	31.547	11.61	0.788	6.754	1459326600
277	2016-03-30	16	40	7.7204	31.607	11.66	0.727	6.75	1459327200
278	2016-03-30	16	50	7.7183	31.605	11.74	0.788	6.765	1459327800
279	2016-03-30	17	0	7.7221	31.606	11.83	1.273	6.774	1459328400
280	2016-03-30	17	10	7.7227	31.609	11.92	0.727	6.764	1459329000
281	2016-03-30	17	20	7.7234	31.605	12	0.848	6.776	1459329600
282	2016-03-30	17	30	-1	-1	-1	0.727	6.782	1459330200
283	2016-03-30	17	40	7.7343	31.606	12.25	0.848	6.777	1459330800
284	2016-03-30	17	50	-1	-1	-1	0.788	6.777	1459331400
285	2016-03-30	18	0	7.6086	31.61	12.32	0.727	6.792	1459332000
286	2016-03-30	18	10	7.5535	31.612	12.5	0.788	6.798	1459332600
287	2016-03-30	18	20	-1	-1	-1	0.788	6.8	1459333200
288	2016-03-30	18	30	7.5884	31.61	12.64	0.788	6.797	1459333800
289	2016-03-30	18	40	7.6534	31.609	12.79	0.727	6.789	1459334400
290	2016-03-30	18	50	-1	-1	-1	0.727	6.786	1459335000
291	2016-03-30	19	0	7.6204	31.608	12.93	0.727	6.787	1459335600
292	2016-03-30	19	10	7.6163	31.607	12.96	0.727	6.787	1459336200
293	2016-03-30	19	20	-1	-1	-1	0.788	6.785	1459336800
294	2016-03-30	19	30	7.6013	31.608	13.1	0.727	-1	1459337400
295	2016-03-30	19	40	7.5583	31.611	13.13	0.848	6.791	1459338000
296	2016-03-30	19	50	7.5285	31.612	13.13	0.727	6.801	1459338600
297	2016-03-30	20	0	7.5299	31.613	13.16	0.727	6.799	1459339200
298	2016-03-30	20	10	7.5372	31.612	13.23	0.727	6.795	1459339800
299	2016-03-30	20	20	7.5576	31.61	13.17	0.788	6.793	1459340400
300	2016-03-30	20	30	7.5794	31.61	13.21	-1	6.792	1459341000
301	2016-03-30	20	40	7.6384	31.607	13.2	0.727	6.778	1459341600
302	2016-03-30	20	50	7.656	31.606	13.21	0.788	6.778	1459342200
303	2016-03-30	21	0	7.6956	31.608	13.23	0.848	6.776	1459342800
304	2016-03-30	21	10	7.7144	31.605	13.17	0.788	6.77	1459343400
305	2016-03-30	21	20	7.6852	31.605	13.2	-1	6.774	1459344000
306	2016-03-30	21	30	7.6609	31.601	13.12	0.788	6.775	1459344600
307	2016-03-30	21	40	7.6366	31.602	13.1	0.788	6.777	1459345200
308	2016-03-30	21	50	7.6368	31.602	13.09	-1	6.777	1459345800
309	2016-03-30	22	0	7.6349	31.602	13.02	0.848	6.777	1459346400
310	2016-03-30	22	10	7.6616	31.596	12.93	0.97	6.775	1459347000
311	2016-03-30	22	20	7.6385	31.599	12.96	-1	6.77	1459347600
312	2016-03-30	22	30	7.6389	31.604	12.87	0.97	6.765	1459348200
313	2016-03-30	22	40	7.6429	31.6	12.77	1.03	6.743	1459348800
314	2016-03-30	22	50	7.6424	31.605	12.73	0.788	6.744	1459349400
315	2016-03-30	23	0	7.644	31.606	12.6	0.727	6.733	1459350000
316	2016-03-30	23	10	7.6456	31.61	12.61	0.788	6.725	1459350600
317	2016-03-30	23	20	7.6456	31.607	12.61	1.273	6.771	1459351200
318	2016-03-30	23	30	7.5285	31.612	11.28	0.727	6.765	1459351800
319	2016-03-30	23	40	7.5299	31.61	11.32	0.848	6.761	1459352400
320	2016-03-30	23	50	7.5372	31.61	11.35	0.727	6.772	1459353000
321	2016-03-31	0	0	7.5576	31.609	11.41	0.848	6.787	1459353600
322	2016-03-31	0	10	7.5794	31.608	11.4	0.788	6.781	1459354200
323	2016-03-31	0	20	7.6384	31.609	11.45	0.727	6.775	1459354800
324	2016-03-31	0	30	7.656	31.607	11.5	0.788	6.777	1459355400
325	2016-03-31	0	40	7.6956	31.607	11.61	0.788	6.779	1459356000
326	2016-03-31	0	50	7.7144	31.608	11.66	0.788	6.783	1459356600
327	2016-03-31	1	0	7.6852	31.611	11.74	0.727	6.776	1459357200
328	2016-03-31	1	10	7.6609	31.612	11.83	0.727	6.784	1459357800
329	2016-03-31	1	20	7.6366	31.613	11.92	0.727	6.785	1459358400
330	2016-03-31	1	30	7.6368	31.612	12	0.727	6.789	1459359000
331	2016-03-31	1	40	7.6349	31.61	12.12	0.727	6.791	1459359600
332	2016-03-31	1	50	7.6616	31.61	12.25	0.788	-1	1459360200
333	2016-03-31	2	0	7.6385	31.607	12.32	0.727	6.795	1459360800
334	2016-03-31	2	10	7.6389	31.606	12.47	0.848	6.796	1459361400
335	2016-03-31	2	20	7.6429	31.608	12.5	0.727	6.797	1459362000
336	2016-03-31	2	30	7.6424	31.605	12.64	0.727	6.797	1459362600
337	2016-03-31	2	40	7.6456	31.605	12.73	0.727	6.79	1459363200
338	2016-03-31	2	50	7.6456	31.601	12.79	0.788	6.785	1459363800
339	2016-03-31	3	0	7.6456	31.604	12.93	0.727	6.771	1459364400
340	2016-03-31	3	10	7.6456	31.605	12.88	0.788	6.765	1459365000
341	2016-03-31	3	20	7.6456	31.606	12.96	1.273	6.761	1459365600
342	2016-03-31	3	30	7.6456	31.61	12.96	0.727	6.772	1459366200
343	2016-03-31	3	40	7.6456	31.607	13.1	0.848	6.787	1459366800
344	2016-03-31	3	50	7.6456	31.612	13.13	0.727	6.781	1459367400
345	2016-03-31	4	0	7.6456	31.61	13.13	0.848	6.775	1459368000
346	2016-03-31	4	10	7.6456	31.61	12.61	0.788	6.777	1459368600
347	2016-03-31	4	20	7.6456	31.609	12.61	0.727	6.779	1459369200
348	2016-03-31	4	30	7.6456	31.608	12.61	0.788	6.783	1459369800
349	2016-03-31	4	40	7.6456	31.609	12.61	0.788	6.776	1459370400
350	2016-03-31	4	50	7.6456	31.607	12	0.788	6.784	1459371000
351	2016-03-31	5	0	7.6456	31.607	12.12	0.727	6.785	1459371600
352	2016-03-31	5	10	7.6456	31.608	12.25	0.727	6.789	1459372200
353	2016-03-31	5	20	7.6456	31.611	12.32	0.727	6.791	1459372800
354	2016-03-31	5	30	7.6456	31.612	12.47	0.727	6.795	1459373400
355	2016-03-31	5	40	7.6456	31.613	12.5	0.727	6.796	1459374000
356	2016-03-31	5	50	7.6456	31.612	12.64	0.788	6.797	1459374600
357	2016-03-31	6	0	7.6616	31.61	12.73	0.727	6.797	1459375200
358	2016-03-31	6	10	7.6385	31.61	12.79	0.848	6.79	1459375800
359	2016-03-31	6	20	7.7502	31.608	11.98	0.727	6.785	1459376400
360	2016-03-31	6	30	7.7533	31.607	12.08	0.727	6.782	1459377000
361	2016-03-31	6	40	7.7513	31.607	12.22	0.727	-1	1459377600
362	2016-03-31	6	50	7.7291	31.608	12.28	-1	6.77	1459378200
363	2016-03-31	7	0	7.7106	31.609	12.38	0.788	6.77	1459378800
364	2016-03-31	7	10	7.6754	31.611	12.43	0.727	6.77	1459379400
365	2016-03-31	7	20	7.6357	31.608	12.58	-1	6.773	1459380000
366	2016-03-31	7	30	7.6188	31.61	12.65	0.727	6.78	1459380600
367	2016-03-31	7	40	7.6082	31.612	12.72	0.788	6.776	1459381200
368	2016-03-31	7	50	7.6412	31.611	12.82	-1	6.777	1459381800
369	2016-03-31	8	0	7.601	31.615	12.88	0.667	6.782	1459382400
370	2016-03-31	8	10	7.6219	31.612	12.94	0.727	6.786	1459383000
371	2016-03-31	8	20	7.6656	31.61	13	-1	6.78	1459383600
372	2016-03-31	8	30	7.6716	31.606	13.04	0.788	6.772	1459384200
373	2016-03-31	8	40	7.6729	31.61	13.14	0.727	6.768	1459384800
374	2016-03-31	8	50	7.6733	31.609	13.09	0.727	6.769	1459385400
375	2016-03-31	9	0	7.6691	31.609	13.17	0.727	6.768	1459386000
376	2016-03-31	9	10	7.675	31.609	13.14	0.788	6.765	1459386600
377	2016-03-31	9	20	7.6772	31.609	13.2	0.848	6.763	1459387200
378	2016-03-31	9	30	7.6746	31.609	13.22	0.788	6.761	1459387800
379	2016-03-31	9	40	7.6651	31.609	13.21	0.727	6.765	1459388400
380	2016-03-31	9	50	7.5983	31.614	13.24	0.848	6.777	1459389000
381	2016-03-31	10	0	-1	-1	-1	0.848	6.783	1459389600
382	2016-03-31	10	10	7.59	31.609	13.19	0.848	6.783	1459390200
383	2016-03-31	10	20	7.5927	31.61	13.21	0.727	6.785	1459390800
384	2016-03-31	10	30	-1	-1	-1	0.848	6.779	1459391400
385	2016-03-31	10	40	7.6267	31.61	13.16	0.788	6.779	1459392000
386	2016-03-31	10	50	-1	-1	-1	0.788	6.771	1459392600
387	2016-03-31	11	0	7.6394	31.611	13.12	0.848	6.772	1459393200
388	2016-03-31	11	10	7.6638	31.609	13.09	0.909	6.767	1459393800
389	2016-03-31	11	20	-1	-1	-1	0.788	6.763	1459394400
390	2016-03-31	11	30	7.6869	31.601	13.01	0.848	6.76	1459395000
391	2016-03-31	11	40	7.6936	31.607	12.95	0.727	6.763	1459395600
392	2016-03-31	11	50	-1	-1	-1	0.848	6.764	1459396200
393	2016-03-31	12	0	7.6968	31.606	12.87	0.848	6.761	1459396800
394	2016-03-31	12	10	7.6959	31.608	12.71	0.909	6.75	1459397400
395	2016-03-31	12	20	-1	-1	-1	0.727	6.744	1459398000
396	2016-03-31	12	30	7.6992	31.608	12.7	0.788	6.749	1459398600
397	2016-03-31	12	40	7.6973	31.608	12.63	0.788	6.744	1459399200
398	2016-03-31	12	50	7.6878	31.609	12.52	0.788	6.757	1459399800
399	2016-03-31	13	0	7.6839	31.61	12.51	0.788	6.767	1459400400
400	2016-03-31	13	10	7.6758	31.61	12.42	0.727	6.774	1459401000
401	2016-03-31	13	20	7.669	31.61	12.33	0.667	6.779	1459401600
402	2016-03-31	13	30	7.6792	31.607	12.25	0.848	6.783	1459402200
403	2016-03-31	13	40	7.7042	31.61	12.19	0.727	6.781	1459402800
404	2016-03-31	13	50	7.7084	31.609	12.12	0.727	6.775	1459403400
405	2016-03-31	14	0	7.7119	31.609	12.02	0.727	6.778	1459404000
406	2016-03-31	14	10	7.715	31.611	11.98	0.788	6.783	1459404600
407	2016-03-31	14	20	7.7534	31.61	11.88	0.727	6.781	1459405200
408	2016-03-31	14	30	7.7954	31.608	11.82	0.848	6.763	1459405800
409	2016-03-31	14	40	7.8417	31.606	11.79	0.97	6.78	1459406400
410	2016-03-31	14	50	7.8716	31.604	11.73	0.909	6.783	1459407000
411	2016-03-31	15	0	7.8799	31.605	11.65	0.788	6.779	1459407600
412	2016-03-31	15	10	7.8246	31.607	11.61	0.788	6.785	1459408200
413	2016-03-31	15	20	7.7566	31.611	11.61	0.848	6.794	1459408800
414	2016-03-31	15	30	7.7327	31.61	11.51	0.788	6.796	1459409400
415	2016-03-31	15	40	7.719	31.612	11.55	0.727	6.792	1459410000
416	2016-03-31	15	50	7.7222	31.614	11.52	0.788	6.797	1459410600
417	2016-03-31	16	0	7.7204	31.613	11.5	0.788	6.797	1459411200
418	2016-03-31	16	10	7.7786	31.612	11.48	0.788	6.798	1459411800
419	2016-03-31	16	20	7.7927	31.611	11.47	0.727	6.797	1459412400
420	2016-03-31	16	30	7.7988	31.611	11.49	0.848	6.795	1459413000
421	2016-03-31	16	40	7.8035	31.611	11.49	0.848	6.798	1459413600
422	2016-03-31	16	50	7.822	31.61	11.54	0.788	6.788	1459414200
423	2016-03-31	17	0	7.841	31.61	11.59	0.848	6.788	1459414800
424	2016-03-31	17	10	7.8521	31.609	11.64	0.909	6.786	1459415400
425	2016-03-31	17	20	7.8698	31.608	11.69	0.909	6.782	1459416000
426	2016-03-31	17	30	7.8949	31.607	11.73	0.848	6.778	1459416600
427	2016-03-31	17	40	7.8987	31.608	11.79	0.909	6.779	1459417200
428	2016-03-31	17	50	7.8641	31.61	11.87	0.97	6.784	1459417800
429	2016-03-31	18	0	7.8486	31.61	11.96	0.909	6.784	1459418400
430	2016-03-31	18	10	7.8788	31.608	11.99	0.848	6.783	1459419000
431	2016-03-31	18	20	7.893	31.609	12.07	0.909	6.778	1459419600
432	2016-03-31	18	30	7.9391	31.609	12.22	0.788	6.786	1459420200
433	2016-03-31	18	40	7.9012	31.611	12.3	0.909	6.783	1459420800
434	2016-03-31	18	50	7.86	31.611	12.34	0.788	6.789	1459421400
435	2016-03-31	19	0	7.8503	31.61	12.43	0.788	6.788	1459422000
436	2016-03-31	19	10	7.8536	31.607	12.53	0.788	6.789	1459422600
437	2016-03-31	19	20	7.8765	31.61	12.61	0.788	6.791	1459423200
438	2016-03-31	19	30	7.8981	31.608	12.68	0.848	6.792	1459423800
439	2016-03-31	19	40	7.9035	31.608	12.73	0.788	6.79	1459424400
440	2016-03-31	19	50	7.9304	31.61	12.83	0.848	6.789	1459425000
441	2016-03-31	20	0	7.8831	31.61	12.86	0.788	6.791	1459425600
442	2016-03-31	20	10	7.845	31.611	12.9	0.788	6.791	1459426200
443	2016-03-31	20	20	7.8405	31.61	12.98	0.788	6.784	1459426800
444	2016-03-31	20	30	7.8478	31.61	12.99	0.788	6.779	1459427400
445	2016-03-31	20	40	7.8098	31.611	13.04	0.848	6.79	1459428000
446	2016-03-31	20	50	7.7396	31.612	13.06	0.788	6.787	1459428600
447	2016-03-31	21	0	7.7032	31.609	13.1	0.848	6.778	1459429200
448	2016-03-31	21	10	7.6953	31.609	13.14	0.788	-1	1459429800
449	2016-03-31	21	20	7.6385	31.609	13.2	0.788	6.776	1459430400
450	2016-03-31	21	30	7.6389	31.609	13.22	-1	6.776	1459431000
451	2016-03-31	21	40	7.6429	31.614	13.21	0.727	6.778	1459431600
452	2016-03-31	21	50	7.6424	31.612	13.24	0.788	6.778	1459432200
453	2016-03-31	22	0	7.7502	31.609	13.2	0.848	6.776	1459432800
454	2016-03-31	22	10	7.7533	31.61	13.19	0.788	6.77	1459433400
455	2016-03-31	22	20	7.7513	31.61	13.21	-1	6.774	1459434000
456	2016-03-31	22	30	7.7291	31.61	13.21	0.788	6.775	1459434600
457	2016-03-31	22	40	7.7106	31.611	13.16	0.727	6.777	1459435200
458	2016-03-31	22	50	7.6754	31.609	13.12	0.788	6.777	1459435800
459	2016-03-31	23	0	7.6357	31.609	13.07	0.848	6.777	1459436400
460	2016-03-31	23	10	7.6188	31.601	13.09	0.848	6.775	1459437000
461	2016-03-31	23	20	7.6082	31.608	13.01	0.848	6.77	1459437600
462	2016-03-31	23	30	7.6412	31.607	12.98	0.97	6.765	1459438200
463	2016-03-31	23	40	7.601	31.606	12.95	1.03	6.743	1459438800
464	2016-03-31	23	50	7.6219	31.607	12.87	0.788	6.744	1459439400
465	2016-04-01	0	0	7.6656	31.608	12.83	0.727	6.733	1459440000
466	2016-04-01	0	10	7.6716	31.608	12.71	0.788	6.725	1459440600
467	2016-04-01	0	20	7.6385	31.608	12.7	1.273	6.771	1459441200
468	2016-04-01	0	30	7.6389	31.609	12.63	0.727	6.765	1459441800
469	2016-04-01	0	40	7.6429	31.61	12.52	0.848	6.761	1459442400
470	2016-04-01	0	50	7.6424	31.61	12.51	0.727	6.772	1459443000
471	2016-04-01	1	0	7.7502	31.61	12.42	0.848	6.787	1459443600
472	2016-04-01	1	10	7.7533	31.607	12.33	0.788	6.781	1459444200
473	2016-04-01	1	20	7.7513	31.61	12.25	0.727	6.775	1459444800
474	2016-04-01	1	30	7.7291	31.609	12.19	0.788	6.777	1459445400
475	2016-04-01	1	40	7.7106	31.609	12.12	0.788	6.779	1459446000
476	2016-04-01	1	50	7.6754	31.611	12.02	0.788	6.783	1459446600
477	2016-04-01	2	0	7.6357	31.61	11.98	0.727	6.776	1459447200
478	2016-04-01	2	10	7.6188	31.608	11.88	0.727	6.784	1459447800
479	2016-04-01	2	20	7.6082	31.606	11.82	0.727	6.785	1459448400
480	2016-04-01	2	30	7.6412	31.611	11.79	0.727	6.789	1459449000
481	2016-04-01	2	40	7.601	31.609	11.73	0.727	6.791	1459449600
482	2016-04-01	2	50	7.6219	31.609	11.65	0.788	-1	1459450200
483	2016-04-01	3	0	7.6656	31.609	11.61	0.727	6.795	1459450800
484	2016-04-01	3	10	7.6716	31.609	11.61	0.848	6.796	1459451400
485	2016-04-01	3	20	7.6385	31.614	11.51	0.727	6.797	1459452000
486	2016-04-01	3	30	7.6389	31.612	11.55	0.727	6.797	1459452600
487	2016-04-01	3	40	7.6429	31.609	11.52	0.727	6.79	1459453200
488	2016-04-01	3	50	7.6424	31.61	11.5	0.788	6.785	1459453800
489	2016-04-01	4	0	7.7502	31.61	11.48	0.727	6.771	1459454400
490	2016-04-01	4	10	7.7533	31.61	11.47	0.788	6.765	1459455000
491	2016-04-01	4	20	7.7513	31.611	11.49	1.273	6.761	1459455600
492	2016-04-01	4	30	7.7291	31.609	11.49	0.727	6.772	1459456200
493	2016-04-01	4	40	7.7106	31.609	11.54	0.848	6.787	1459456800
494	2016-04-01	4	50	7.6754	31.601	13.1	0.727	6.781	1459457400
495	2016-04-01	5	0	7.6357	31.608	13.14	0.848	6.775	1459458000
496	2016-04-01	5	10	7.6188	31.607	13.2	0.788	6.777	1459458600
497	2016-04-01	5	20	7.6082	31.606	13.22	0.727	6.779	1459459200
498	2016-04-01	5	30	7.6412	31.607	13.21	0.788	6.783	1459459800
499	2016-04-01	5	40	7.601	31.608	13.24	0.788	6.776	1459460400
500	2016-04-01	5	50	7.6219	31.608	13.2	0.788	6.784	1459461000
501	2016-04-01	6	0	7.6656	31.608	13.19	0.727	6.785	1459461600
502	2016-04-01	6	10	7.6716	31.609	13.21	0.7	6.789	1459462200
503	2016-04-01	6	20	7.6953	31.61	13.21	0.727	6.791	1459462800
504	2016-04-01	6	30	7.935	31.61	13.16	0.787	6.795	1459463400
505	2016-04-01	6	40	7.9253	31.61	13.12	0.727	6.796	1459464000
506	2016-04-01	6	50	7.7794	31.607	13.07	0.788	6.797	1459464600
507	2016-04-01	7	0	7.685	31.61	13.09	0.727	6.797	1459465200
508	2016-04-01	7	10	7.6553	31.609	13.01	0.848	6.79	1459465800
509	2016-04-01	7	20	7.6523	31.609	12.98	0.727	6.785	1459466400
510	2016-04-01	7	30	7.5812	31.611	12.95	0.727	6.725	1459467000
511	2016-04-01	7	40	7.9257	31.608	12.83	0.727	6.782	1459467600
512	2016-04-01	7	50	7.935	31.606	12.71	-1	6.77	1459468200
513	2016-04-01	8	0	7.9253	31.612	12.7	-1	6.77	1459468800
514	2016-04-01	8	10	7.7794	31.615	12.63	0.727	6.77	1459469400
515	2016-04-01	8	20	7.685	31.616	12.52	-1	6.773	1459470000
516	2016-04-01	8	30	7.6553	31.617	12.51	0.727	6.78	1459470600
517	2016-04-01	8	40	7.6523	31.617	12.42	0.788	6.776	1459471200
518	2016-04-01	8	50	7.5812	31.62	12.33	-1	6.777	1459471800
519	2016-04-01	9	0	7.5668	31.619	12.25	0.788	6.791	1459472400
520	2016-04-01	9	10	7.6269	31.618	12.19	0.788	6.787	1459473000
521	2016-04-01	9	20	7.6658	31.617	12.12	-1	6.787	1459473600
522	2016-04-01	9	30	7.7379	31.615	12.02	0.667	6.782	1459474200
523	2016-04-01	9	40	7.8088	31.612	11.98	0.727	6.78	1459474800
524	2016-04-01	9	50	7.8471	31.612	11.88	0.727	6.764	1459475400
525	2016-04-01	10	0	7.8883	31.611	11.82	0.727	6.757	1459476000
526	2016-04-01	10	10	7.9133	31.611	11.79	0.848	6.761	1459476600
527	2016-04-01	10	20	7.9214	31.611	11.73	0.788	6.755	1459477200
528	2016-04-01	10	30	7.926	31.61	11.65	0.788	6.75	1459477800
529	2016-04-01	10	40	7.9249	31.609	11.61	0.788	6.752	1459478400
530	2016-04-01	10	50	7.9235	31.609	11.61	0.909	6.754	1459479000
531	2016-04-01	11	0	-1	-1	-1	0.848	6.749	1459479600
532	2016-04-01	11	10	7.9015	31.61	11.55	0.909	6.749	1459480200
533	2016-04-01	11	20	-1	-1	-1	0.788	6.746	1459480800
534	2016-04-01	11	30	7.8949	31.609	11.52	0.788	6.75	1459481400
535	2016-04-01	11	40	7.8888	31.609	11.5	0.788	6.75	1459482000
536	2016-04-01	11	50	7.8827	31.611	11.48	0.848	6.749	1459482600
537	2016-04-01	12	0	7.8781	31.609	11.47	0.909	6.747	1459483200
538	2016-04-01	12	10	7.8762	31.609	11.49	1.03	6.748	1459483800
539	2016-04-01	12	20	7.8608	31.608	11.49	0.848	6.748	1459484400
540	2016-04-01	12	30	7.8592	31.609	11.54	0.848	6.748	1459485000
541	2016-04-01	12	40	7.8594	31.608	13.05	0.848	6.748	1459485600
542	2016-04-01	12	50	7.8608	31.608	13.01	0.909	6.734	1459486200
543	2016-04-01	13	0	7.8648	31.608	12.96	0.848	6.723	1459486800
544	2016-04-01	13	10	7.8632	31.608	12.88	0.909	6.72	1459487400
545	2016-04-01	13	20	7.8655	31.609	12.86	0.788	6.728	1459488000
546	2016-04-01	13	30	7.8742	31.608	12.77	0.667	6.741	1459488600
547	2016-04-01	13	40	7.89	31.608	12.71	0.848	6.744	1459489200
548	2016-04-01	13	50	7.9227	31.609	12.66	0.848	6.751	1459489800
549	2016-04-01	14	0	7.9497	31.61	12.59	0.788	6.752	1459490400
550	2016-04-01	14	10	7.9661	31.611	12.54	0.727	6.753	1459491000
551	2016-04-01	14	20	7.9678	31.61	12.48	0.788	6.752	1459491600
552	2016-04-01	14	30	7.9521	31.612	12.37	0.788	6.748	1459492200
553	2016-04-01	14	40	7.9433	31.609	12.3	0.788	6.737	1459492800
554	2016-04-01	14	50	7.9644	31.618	12.24	0.909	6.744	1459493400
555	2016-04-01	15	0	7.9666	31.609	12.16	0.97	6.748	1459494000
556	2016-04-01	15	10	8.0187	31.604	12.07	0.727	6.758	1459494600
557	2016-04-01	15	20	8.011	31.61	12.06	0.727	6.764	1459495200
558	2016-04-01	15	30	8.1049	31.61	12.05	0.97	6.768	1459495800
559	2016-04-01	15	40	8.1982	31.609	11.99	0.97	6.773	1459496400
560	2016-04-01	15	50	8.1157	31.606	11.93	0.97	6.776	1459497000
561	2016-04-01	16	0	8.1166	31.611	11.82	0.848	6.772	1459497600
562	2016-04-01	16	10	8.1285	31.611	11.8	0.848	6.778	1459498200
563	2016-04-01	16	20	8.0736	31.613	11.76	0.788	6.778	1459498800
564	2016-04-01	16	30	8.0125	31.614	11.71	0.848	6.781	1459499400
565	2016-04-01	16	40	7.9699	31.613	11.71	0.788	6.783	1459500000
566	2016-04-01	16	50	7.9549	31.614	11.67	0.848	6.78	1459500600
567	2016-04-01	17	0	8.0006	31.614	11.65	0.909	6.772	1459501200
568	2016-04-01	17	10	8.1373	31.611	11.66	0.909	6.77	1459501800
569	2016-04-01	17	20	8.2057	31.61	11.66	0.909	6.769	1459502400
570	2016-04-01	17	30	8.2534	31.609	11.65	0.97	6.764	1459503000
571	2016-04-01	17	40	8.2959	31.608	11.63	0.97	6.764	1459503600
572	2016-04-01	17	50	8.2907	31.608	11.66	0.97	6.764	1459504200
573	2016-04-01	18	0	8.2814	31.609	11.66	1.091	-1	1459504800
574	2016-04-01	18	10	8.265	31.609	11.74	0.909	6.763	1459505400
575	2016-04-01	18	20	8.2491	31.61	11.77	1.03	6.764	1459506000
576	2016-04-01	18	30	8.2508	31.611	11.78	0.97	-1	1459506600
577	2016-04-01	18	40	8.2615	31.61	11.91	1.03	6.751	1459507200
578	2016-04-01	18	50	8.2713	31.614	11.93	0.97	-1	1459507800
579	2016-04-01	19	0	8.2873	31.611	12.02	1.03	6.737	1459508400
580	2016-04-01	19	10	8.2961	31.612	12.1	0.97	6.732	1459509000
581	2016-04-01	19	20	8.2939	31.61	12.13	0.909	-1	1459509600
582	2016-04-01	19	30	8.2894	31.612	12.24	1.03	6.741	1459510200
583	2016-04-01	19	40	8.2896	31.612	12.29	0.97	6.716	1459510800
584	2016-04-01	19	50	8.2831	31.613	12.39	0.97	6.756	1459511400
585	2016-04-01	20	0	8.2655	31.612	12.44	0.97	6.754	1459512000
586	2016-04-01	20	10	8.1873	31.613	12.56	0.848	6.755	1459512600
587	2016-04-01	20	20	8.0966	31.614	12.53	0.788	6.793	1459513200
588	2016-04-01	20	30	7.7032	31.609	13.1	-1	6.792	1459513800
589	2016-04-01	20	40	7.6953	31.609	13.14	0.727	6.778	1459514400
590	2016-04-01	20	50	7.6385	31.609	13.2	0.788	6.778	1459515000
591	2016-04-01	21	0	7.6389	31.609	13.22	0.848	6.776	1459515600
592	2016-04-01	21	10	7.6429	31.614	13.21	0.788	6.77	1459516200
593	2016-04-01	21	20	7.6424	31.612	13.24	-1	6.774	1459516800
594	2016-04-01	21	30	7.7502	31.609	13.2	0.788	6.775	1459517400
595	2016-04-01	21	40	7.7533	31.61	13.19	0.727	6.777	1459518000
596	2016-04-01	21	50	7.7513	31.61	13.21	0.788	6.777	1459518600
597	2016-04-01	22	0	7.7291	31.61	13.21	0.848	6.777	1459519200
598	2016-04-01	22	10	7.7106	31.611	13.16	0.848	6.775	1459519800
599	2016-04-01	22	20	7.6754	31.609	13.12	0.848	6.77	1459520400
600	2016-04-01	22	30	7.6357	31.609	13.07	0.97	6.765	1459521000
601	2016-04-01	22	40	7.6188	31.601	13.09	1.03	6.743	1459521600
602	2016-04-01	22	50	7.6082	31.608	13.01	0.788	6.744	1459522200
603	2016-04-01	23	0	7.6412	31.607	12.98	0.727	6.733	1459522800
604	2016-04-01	23	10	7.601	31.606	12.95	0.788	6.725	1459523400
605	2016-04-01	23	20	7.6219	31.607	12.87	1.273	6.771	1459524000
606	2016-04-01	23	30	7.6656	31.608	12.83	0.727	6.765	1459524600
607	2016-04-01	23	40	7.6716	31.608	12.71	0.848	6.761	1459525200
608	2016-04-01	23	50	7.6385	31.608	12.7	0.727	6.772	1459525800
609	2016-04-02	0	0	7.6389	31.609	12.63	0.848	6.787	1459526400
610	2016-04-02	0	10	7.6429	31.61	12.52	0.788	6.781	1459527000
611	2016-04-02	0	20	7.6424	31.61	12.51	0.727	6.775	1459527600
612	2016-04-02	0	30	7.7502	31.61	12.42	0.788	6.777	1459528200
613	2016-04-02	0	40	7.7533	31.607	12.33	0.788	6.779	1459528800
614	2016-04-02	0	50	7.7513	31.61	12.25	0.788	6.783	1459529400
615	2016-04-02	1	0	7.7291	31.609	12.19	0.727	6.776	1459530000
616	2016-04-02	1	10	7.7106	31.609	12.12	0.727	6.784	1459530600
617	2016-04-02	1	20	7.6754	31.611	12.02	0.727	6.785	1459531200
618	2016-04-02	1	30	7.6357	31.61	11.98	0.727	6.789	1459531800
619	2016-04-02	1	40	7.6188	31.608	11.88	0.727	6.791	1459532400
620	2016-04-02	1	50	7.6082	31.606	11.82	0.788	-1	1459533000
621	2016-04-02	2	0	7.6412	31.611	11.79	0.727	6.795	1459533600
622	2016-04-02	2	10	7.601	31.609	11.73	0.848	6.796	1459534200
623	2016-04-02	2	20	7.6219	31.609	11.65	0.727	6.797	1459534800
624	2016-04-02	2	30	7.6656	31.609	11.61	0.727	6.797	1459535400
625	2016-04-02	2	40	7.6716	31.609	11.61	0.727	6.79	1459536000
626	2016-04-02	2	50	7.6385	31.614	11.51	0.788	6.785	1459536600
627	2016-04-02	3	0	7.6389	31.612	11.55	0.727	6.771	1459537200
628	2016-04-02	3	10	7.6429	31.609	11.52	0.788	6.765	1459537800
629	2016-04-02	3	20	7.6424	31.61	11.5	1.273	6.761	1459538400
630	2016-04-02	3	30	7.7502	31.61	11.48	0.727	6.772	1459539000
631	2016-04-02	3	40	7.7533	31.61	11.47	0.848	6.787	1459539600
632	2016-04-02	3	50	7.7513	31.611	11.49	0.727	6.781	1459540200
633	2016-04-02	4	0	7.7291	31.609	11.49	0.848	6.775	1459540800
634	2016-04-02	4	10	7.7106	31.609	11.54	0.788	6.777	1459541400
635	2016-04-02	4	20	7.6754	31.601	13.1	0.727	6.779	1459542000
636	2016-04-02	4	30	7.6357	31.608	13.14	0.788	6.783	1459542600
637	2016-04-02	4	40	7.6188	31.607	13.2	0.788	6.776	1459543200
638	2016-04-02	4	50	7.6082	31.606	13.22	0.788	6.784	1459543800
639	2016-04-02	5	0	7.6412	31.607	13.21	0.727	6.785	1459544400
640	2016-04-02	5	10	7.601	31.608	13.24	0.727	6.789	1459545000
641	2016-04-02	5	20	7.6219	31.608	13.2	0.727	6.791	1459545600
642	2016-04-02	5	30	7.6656	31.608	13.19	0.727	6.795	1459546200
643	2016-04-02	5	40	7.6716	31.609	13.21	0.727	6.796	1459546800
644	2016-04-02	5	50	7.6953	31.61	13.21	0.788	6.797	1459547400
645	2016-04-02	6	0	7.935	31.61	13.16	0.727	6.797	1459548000
646	2016-04-02	6	10	7.9253	31.61	13.12	0.848	6.79	1459548600
647	2016-04-02	6	20	7.7794	31.607	13.07	0.727	6.785	1459549200
648	2016-04-02	6	30	7.685	31.61	13.09	0.727	6.782	1459549800
649	2016-04-02	6	40	7.6553	31.609	13.01	0.727	-1	1459550400
650	2016-04-02	6	50	7.6523	31.609	12.98	0.727	6.77	1459551000
651	2016-04-02	7	0	7.5812	31.611	12.95	0.788	6.77	1459551600
652	2016-04-02	7	10	7.6953	31.61	12.87	0.667	6.77	1459552200
653	2016-04-02	7	20	7.9257	31.608	12.83	0.727	6.773	1459552800
654	2016-04-02	7	30	7.935	31.606	12.71	0.727	6.78	1459553400
655	2016-04-02	7	40	7.9253	31.612	12.7	0.727	6.776	1459554000
656	2016-04-02	7	50	-1	-1	-1	0.909	6.777	1459554600
657	2016-04-02	8	0	7.7794	31.615	12.63	0.909	6.741	1459555200
658	2016-04-02	8	10	7.685	31.616	12.52	0.848	6.75	1459555800
659	2016-04-02	8	20	7.6553	31.617	12.51	0.848	6.755	1459556400
660	2016-04-02	8	30	7.6523	31.617	12.42	0.848	6.758	1459557000
661	2016-04-02	8	40	7.5812	31.62	12.33	0.848	6.754	1459557600
662	2016-04-02	8	50	7.8988	31.618	12.1	0.788	6.752	1459558200
663	2016-04-02	9	0	7.9823	31.615	12.3	0.848	6.757	1459558800
664	2016-04-02	9	10	7.9501	31.616	12.3	0.848	6.768	1459559400
665	2016-04-02	9	20	7.9037	31.619	12.38	0.909	6.767	1459560000
666	2016-04-02	9	30	7.9201	31.619	12.44	0.788	6.768	1459560600
667	2016-04-02	9	40	-1	-1	-1	0.848	-1	1459561200
668	2016-04-02	9	50	7.7691	31.624	12.7	0.909	6.784	1459561800
669	2016-04-02	10	0	7.6945	31.628	12.76	0.788	6.789	1459562400
670	2016-04-02	10	10	7.6985	31.627	12.81	0.848	6.789	1459563000
671	2016-04-02	10	20	7.7114	31.622	12.83	0.848	6.787	1459563600
672	2016-04-02	10	30	7.743	31.625	12.93	0.848	6.785	1459564200
673	2016-04-02	10	40	7.7491	31.623	12.98	0.848	6.783	1459564800
674	2016-04-02	10	50	7.7438	31.625	13.04	0.848	6.788	1459565400
675	2016-04-02	11	0	7.7692	31.625	13.16	0.848	6.788	1459566000
676	2016-04-02	11	10	7.795	31.621	13.19	0.788	6.786	1459566600
677	2016-04-02	11	20	7.8174	31.62	13.28	0.909	6.782	1459567200
678	2016-04-02	11	30	7.8263	31.62	13.34	0.909	6.777	1459567800
679	2016-04-02	11	40	7.8706	31.618	13.31	0.909	6.762	1459568400
680	2016-04-02	11	50	7.9514	31.614	13.31	0.909	6.754	1459569000
681	2016-04-02	12	0	7.9904	31.613	13.32	1.091	6.752	1459569600
682	2016-04-02	12	10	8.0102	31.614	13.41	0.909	6.753	1459570200
683	2016-04-02	12	20	8.0395	31.614	13.42	0.97	6.748	1459570800
684	2016-04-02	12	30	8.0565	31.614	13.44	0.97	6.742	1459571400
685	2016-04-02	12	40	8.0807	31.614	13.43	1.03	6.739	1459572000
686	2016-04-02	12	50	8.1139	31.612	13.39	1.273	6.734	1459572600
687	2016-04-02	13	0	8.1301	31.613	13.34	1.091	6.734	1459573200
688	2016-04-02	13	10	8.139	31.606	13.37	1.091	6.733	1459573800
689	2016-04-02	13	20	8.139	31.606	13.37	1.091	6.733	1459574400
690	2016-04-02	13	30	8.139	31.606	13.37	1.091	6.733	1459575000
691	2016-04-02	13	40	8.139	31.606	13.37	1.091	6.733	1459575600
692	2016-04-02	13	50	8.139	31.606	13.37	1.091	6.733	1459576200
693	2016-04-02	14	0	8.139	31.606	13.37	1.091	6.733	1459576800
694	2016-04-02	14	10	8.139	31.606	13.37	1.091	6.733	1459577400
695	2016-04-02	14	20	8.139	31.606	13.37	1.091	6.733	1459578000
696	2016-04-02	14	30	8.139	31.606	13.37	1.091	6.733	1459578600
697	2016-04-02	14	40	8.139	31.606	13.37	1.091	6.733	1459579200
698	2016-04-02	14	50	8.139	31.606	13.37	1.091	6.733	1459579800
699	2016-04-02	15	0	8.139	31.606	13.37	1.091	6.733	1459580400
700	2016-04-02	15	10	8.139	31.606	13.37	1.091	6.733	1459581000
701	2016-04-02	15	20	8.139	31.606	13.37	1.091	6.733	1459581600
702	2016-04-02	15	30	8.139	31.606	13.37	1.091	6.733	1459582200
703	2016-04-02	15	40	8.139	31.606	13.37	1.091	6.733	1459582800
704	2016-04-02	15	50	8.139	31.606	13.37	1.091	6.733	1459583400
705	2016-04-02	16	0	8.139	31.606	13.37	-1	6.733	1459584000
706	2016-04-02	16	10	8.139	31.606	13.37	1.091	6.733	1459584600
707	2016-04-02	16	20	8.139	31.606	13.37	1.151	6.733	1459585200
708	2016-04-02	16	30	8.139	31.606	13.37	1.212	6.72	1459585800
709	2016-04-02	16	40	8.1595	31.609	12.18	1.151	6.724	1459586400
710	2016-04-02	16	50	8.13	31.611	12.18	-1	6.718	1459587000
711	2016-04-02	17	0	8.1046	31.613	12.15	-1	6.732	1459587600
712	2016-04-02	17	10	8.113	31.613	12.08	0.97	6.735	1459588200
713	2016-04-02	17	20	-1	-1	-1	1.091	6.737	1459588800
714	2016-04-02	17	30	8.1166	31.614	11.96	0.97	6.738	1459589400
715	2016-04-02	17	40	8.1243	31.614	11.89	1.151	6.742	1459590000
716	2016-04-02	17	50	-1	-1	-1	1.091	6.743	1459590600
717	2016-04-02	18	0	8.1216	31.615	11.82	1.091	6.75	1459591200
718	2016-04-02	18	10	8.1382	31.614	11.8	0.97	6.749	1459591800
719	2016-04-02	18	20	-1	-1	-1	1.03	6.752	1459592400
720	2016-04-02	18	30	8.1542	31.615	11.76	1.03	6.753	1459593000
721	2016-04-02	18	40	8.177	31.615	11.72	1.091	6.756	1459593600
722	2016-04-02	18	50	8.1876	31.616	11.8	1.091	6.758	1459594200
723	2016-04-02	19	0	8.1824	31.615	11.68	1.03	6.757	1459594800
724	2016-04-02	19	10	8.1743	31.615	11.73	1.151	6.752	1459595400
725	2016-04-02	19	20	8.1647	31.616	11.79	1.151	6.757	1459596000
726	2016-04-02	19	30	8.1539	31.616	11.8	1.03	6.755	1459596600
727	2016-04-02	19	40	8.1454	31.616	11.75	1.091	6.754	1459597200
728	2016-04-02	19	50	8.1432	31.617	11.81	1.273	6.746	1459597800
729	2016-04-02	20	0	8.1415	31.617	11.83	1.091	6.746	1459598400
730	2016-04-02	20	10	8.1434	31.617	11.88	1.091	6.715	1459599000
731	2016-04-02	20	20	8.1508	31.616	12.01	1.091	6.736	1459599600
732	2016-04-02	20	30	8.1526	31.618	12.03	1.151	6.741	1459600200
733	2016-04-02	20	40	8.1581	31.582	12.11	1.151	6.74	1459600800
734	2016-04-02	20	50	8.1588	31.617	12.22	1.151	6.737	1459601400
735	2016-04-02	21	0	8.168	31.616	12.28	1.091	6.71	1459602000
736	2016-04-02	21	10	8.1819	31.618	12.36	1.151	6.745	1459602600
737	2016-04-02	21	20	8.1839	31.614	12.47	1.091	6.744	1459603200
738	2016-04-02	21	30	8.1674	31.616	12.51	1.151	6.71	1459603800
739	2016-04-02	21	40	8.1646	31.616	12.66	1.212	6.742	1459604400
740	2016-04-02	21	50	8.1864	31.615	12.63	1.151	6.744	1459605000
741	2016-04-02	22	0	8.1714	31.616	12.64	1.091	6.749	1459605600
742	2016-04-02	22	10	8.1736	31.616	12.83	1.091	6.748	1459606200
743	2016-04-02	22	20	8.163	31.616	12.8	1.03	6.75	1459606800
744	2016-04-02	22	30	8.1615	31.616	12.92	1.091	6.75	1459607400
745	2016-04-02	22	40	8.1645	31.616	12.99	1.03	6.746	1459608000
746	2016-04-02	22	50	8.1658	31.616	13.02	1.151	6.743	1459608600
747	2016-04-02	23	0	8.1657	31.616	13.04	1.091	6.747	1459609200
748	2016-04-02	23	10	8.1655	31.616	13.11	1.091	6.741	1459609800
749	2016-04-02	23	20	8.1744	31.616	13.12	1.091	6.741	1459610400
750	2016-04-02	23	30	8.171	31.617	13.1	1.091	6.754	1459611000
751	2016-04-02	23	40	8.1693	31.617	13.14	1.03	6.75	1459611600
752	2016-04-02	23	50	8.1704	31.616	13.14	1.03	6.743	1459612200
753	2016-04-03	0	0	8.1656	31.615	13.15	1.03	6.742	1459612800
754	2016-04-03	0	10	8.1709	31.615	13.13	1.091	6.738	1459613400
755	2016-04-03	0	20	8.1841	31.614	13.21	1.151	6.736	1459614000
756	2016-04-03	0	30	8.1929	31.613	13.19	1.091	6.732	1459614600
757	2016-04-03	0	40	8.201	31.612	13.2	1.03	6.721	1459615200
758	2016-04-03	0	50	8.2057	31.613	13.18	1.091	6.728	1459615800
759	2016-04-03	1	0	8.1889	31.614	13.13	1.03	6.735	1459616400
760	2016-04-03	1	10	8.1679	31.614	13.13	1.151	6.726	1459617000
761	2016-04-03	1	20	8.1648	31.617	13.12	1.091	6.731	1459617600
762	2016-04-03	1	30	8.1634	31.616	13.12	1.091	6.709	1459618200
763	2016-04-03	1	40	8.1638	31.61	13.01	1.091	6.722	1459618800
764	2016-04-03	1	50	8.1646	31.579	12.95	1.03	6.685	1459619400
765	2016-04-03	2	0	8.1732	31.612	12.9	1.151	6.67	1459620000
766	2016-04-03	2	10	8.156	31.617	12.85	1.151	6.69	1459620600
767	2016-04-03	2	20	8.1604	31.565	12.77	1.03	6.676	1459621200
768	2016-04-03	2	30	8.158	31.616	12.73	0.909	6.705	1459621800
769	2016-04-03	2	40	8.157	31.616	12.63	1.03	6.711	1459622400
770	2016-04-03	2	50	8.1532	31.616	12.53	1.03	6.725	1459623000
771	2016-04-03	3	0	8.1537	31.616	12.6	0.97	6.718	1459623600
772	2016-04-03	3	10	8.158	31.617	12.42	1.03	6.722	1459624200
773	2016-04-03	3	20	8.1705	31.618	12.44	1.03	6.723	1459624800
774	2016-04-03	3	30	8.1802	31.615	12.31	1.091	6.717	1459625400
775	2016-04-03	3	40	8.1836	31.615	12.19	0.97	6.72	1459626000
776	2016-04-03	3	50	8.1736	31.616	12.1	1.03	6.725	1459626600
777	2016-04-03	4	0	8.1664	31.617	12.08	1.03	6.736	1459627200
778	2016-04-03	4	10	8.1685	31.619	11.93	0.97	6.737	1459627800
779	2016-04-03	4	20	8.1745	31.618	11.94	0.97	6.735	1459628400
780	2016-04-03	4	30	8.1932	31.619	11.81	0.97	-1	1459629000
781	2016-04-03	4	40	8.2283	31.616	11.74	1.03	6.728	1459629600
782	2016-04-03	4	50	8.2418	31.615	11.65	1.03	-1	1459630200
783	2016-04-03	5	0	8.2407	31.614	11.54	0.97	6.719	1459630800
784	2016-04-03	5	10	8.2339	31.616	11.52	1.03	6.725	1459631400
785	2016-04-03	5	20	8.2274	31.616	11.44	0.97	-1	1459632000
786	2016-04-03	5	30	8.2292	31.62	11.28	1.03	6.731	1459632600
787	2016-04-03	5	40	8.2184	31.62	11.32	1.091	6.741	1459633200
788	2016-04-03	5	50	8.2008	31.621	11.2	1.091	-1	1459633800
789	2016-04-03	6	0	8.1946	31.619	11.13	1.151	6.739	1459634400
790	2016-04-03	6	10	8.2068	31.62	11.23	1.273	6.739	1459635000
791	2016-04-03	6	20	8.2176	31.62	11.09	1.151	-1	1459635600
792	2016-04-03	6	30	8.2151	31.619	11.11	1.091	6.737	1459636200
793	2016-04-03	6	40	8.21	31.62	11.05	1.151	6.738	1459636800
794	2016-04-03	6	50	8.2302	31.621	11.03	1.151	6.729	1459637400
795	2016-04-03	7	0	8.2451	31.62	11.06	1.151	6.731	1459638000
796	2016-04-03	7	10	8.2656	31.618	10.94	1.212	6.731	1459638600
797	2016-04-03	7	20	8.2733	31.618	10.98	1.091	6.726	1459639200
798	2016-04-03	7	30	8.2908	31.618	11.02	1.212	6.727	1459639800
799	2016-04-03	7	40	8.3006	31.617	11.05	1.151	6.722	1459640400
800	2016-04-03	7	50	8.3004	31.618	11.07	1.151	6.721	1459641000
801	2016-04-03	8	0	8.3008	31.616	11.1	-1	6.716	1459641600
802	2016-04-03	8	10	8.3012	31.618	11.12	1.212	6.701	1459642200
803	2016-04-03	8	20	8.3027	31.618	11.23	1.151	6.703	1459642800
804	2016-04-03	8	30	8.3054	31.617	11.26	-1	6.706	1459643400
805	2016-04-03	8	40	8.3049	31.616	11.36	1.212	6.69	1459644000
806	2016-04-03	8	50	8.3068	31.617	11.41	-1	6.696	1459644600
807	2016-04-03	9	0	8.3112	31.616	11.52	1.091	6.697	1459645200
808	2016-04-03	9	10	8.3142	31.615	11.64	1.091	6.699	1459645800
809	2016-04-03	9	20	8.3129	31.616	11.73	-1	6.685	1459646400
810	2016-04-03	9	30	8.3114	31.617	11.87	1.151	6.703	1459647000
811	2016-04-03	9	40	8.3051	31.617	11.93	1.03	6.708	1459647600
812	2016-04-03	9	50	8.2363	31.62	12.02	-1	6.722	1459648200
813	2016-04-03	10	0	8.2231	31.622	12.18	1.091	6.737	1459648800
814	2016-04-03	10	10	8.2259	31.621	12.22	1.151	6.74	1459649400
815	2016-04-03	10	20	8.224	31.621	12.37	-1	6.739	1459650000
816	2016-04-03	10	30	8.2198	31.622	12.51	1.091	6.735	1459650600
817	2016-04-03	10	40	8.219	31.621	12.6	1.151	6.741	1459651200
818	2016-04-03	10	50	8.2128	31.62	12.66	1.151	6.74	1459651800
819	2016-04-03	11	0	8.1872	31.623	12.72	1.091	6.734	1459652400
820	2016-04-03	11	10	8.1847	31.621	12.84	1.151	-1	1459653000
821	2016-04-03	11	20	8.1767	31.622	12.82	1.03	-1	1459653600
822	2016-04-03	11	30	-1	-1	-1	1.212	-1	1459654200
823	2016-04-03	11	40	8.1835	31.622	13.17	1.151	-1	1459654800
824	2016-04-03	11	50	8.153	31.62	13.15	1.212	-1	1459655400
825	2016-04-03	12	0	8.1592	31.621	13.13	1.151	6.729	1459656000
826	2016-04-03	12	10	8.1648	31.623	13.3	1.151	6.746	1459656600
827	2016-04-03	12	20	8.1348	31.624	13.38	1.151	6.75	1459657200
828	2016-04-03	12	30	8.0933	31.626	13.36	1.03	6.752	1459657800
829	2016-04-03	12	40	8.0778	31.624	13.5	1.03	6.754	1459658400
830	2016-04-03	12	50	8.0679	31.626	13.56	1.03	6.753	1459659000
831	2016-04-03	13	0	8.0703	31.626	13.57	1.03	6.75	1459659600
832	2016-04-03	13	10	8.0881	31.625	13.45	1.091	6.752	1459660200
833	2016-04-03	13	20	8.1166	31.626	13.56	1.091	6.75	1459660800
834	2016-04-03	13	30	8.1303	31.625	13.65	1.091	6.746	1459661400
835	2016-04-03	13	40	8.145	31.623	13.6	1.091	6.741	1459662000
836	2016-04-03	13	50	8.1651	31.621	13.51	1.091	6.737	1459662600
837	2016-04-03	14	0	8.183	31.62	13.62	1.151	6.731	1459663200
838	2016-04-03	14	10	8.2107	31.617	13.59	1.273	6.721	1459663800
839	2016-04-03	14	20	8.2328	31.61	13.59	1.333	6.719	1459664400
840	2016-04-03	14	30	8.2446	31.611	13.47	1.212	6.712	1459665000
841	2016-04-03	14	40	8.2523	31.609	13.5	1.273	6.713	1459665600
842	2016-04-03	14	50	8.255	31.607	13.46	1.273	6.708	1459666200
843	2016-04-03	15	0	8.2591	31.609	13.37	1.394	6.683	1459666800
844	2016-04-03	15	10	8.2671	31.603	13.26	1.333	6.678	1459667400
845	2016-04-03	15	20	8.257	31.608	13.4	1.212	6.675	1459668000
846	2016-04-03	15	30	8.2591	31.607	13.15	1.333	6.691	1459668600
847	2016-04-03	15	40	8.2601	31.607	13.11	1.273	6.682	1459669200
848	2016-04-03	15	50	8.2591	31.608	12.95	1.273	6.685	1459669800
849	2016-04-03	16	0	8.2643	31.607	13.02	1.151	6.692	1459670400
850	2016-04-03	16	10	8.2625	31.608	12.92	1.212	6.69	1459671000
851	2016-04-03	16	20	8.2671	31.608	12.84	1.273	6.703	1459671600
852	2016-04-03	16	30	8.2773	31.608	12.73	1.212	6.702	1459672200
853	2016-04-03	16	40	8.2764	31.609	12.78	1.333	6.705	1459672800
854	2016-04-03	16	50	8.2643	31.611	12.61	1.212	6.706	1459673400
855	2016-04-03	17	0	8.2361	31.617	12.49	1.273	6.712	1459674000
856	2016-04-03	17	10	8.2124	31.621	12.35	1.273	6.724	1459674600
857	2016-04-03	17	20	8.1934	31.623	12.24	1.212	6.735	1459675200
858	2016-04-03	17	30	8.1583	31.626	12.19	1.273	6.745	1459675800
859	2016-04-03	17	40	8.1497	31.625	12.12	1.151	6.744	1459676400
860	2016-04-03	17	50	8.1731	31.625	11.99	1.212	6.748	1459677000
861	2016-04-03	18	0	8.2844	31.619	12.01	1.273	6.735	1459677600
862	2016-04-03	18	10	8.3508	31.618	11.8	1.273	6.731	1459678200
863	2016-04-03	18	20	8.3381	31.616	11.81	1.394	6.732	1459678800
864	2016-04-03	18	30	8.2939	31.619	11.64	1.273	6.736	1459679400
865	2016-04-03	18	40	8.2812	31.619	11.71	1.212	6.729	1459680000
866	2016-04-03	18	50	8.2506	31.62	11.55	1.212	6.732	1459680600
867	2016-04-03	19	0	8.2349	31.621	11.57	1.212	6.729	1459681200
868	2016-04-03	19	10	8.2382	31.623	11.5	1.394	6.731	1459681800
869	2016-04-03	19	20	8.248	31.621	11.44	1.333	6.733	1459682400
870	2016-04-03	19	30	8.2749	31.621	11.4	1.273	6.732	1459683000
871	2016-04-03	19	40	8.3025	31.619	11.42	1.273	6.732	1459683600
872	2016-04-03	19	50	8.3183	31.62	11.43	1.212	6.73	1459684200
873	2016-04-03	20	0	8.3353	31.621	11.33	1.273	6.727	1459684800
874	2016-04-03	20	10	8.343	31.621	11.33	1.333	6.726	1459685400
875	2016-04-03	20	20	8.3384	31.622	11.38	1.212	6.727	1459686000
876	2016-04-03	20	30	8.3321	31.622	11.45	1.394	-1	1459686600
877	2016-04-03	20	40	8.3107	31.624	11.36	1.394	6.729	1459687200
878	2016-04-03	20	50	8.2967	31.623	11.43	1.333	-1	1459687800
879	2016-04-03	21	0	8.2843	31.623	11.49	1.394	6.727	1459688400
880	2016-04-03	21	10	8.281	31.623	11.44	1.394	6.713	1459689000
881	2016-04-03	21	20	8.2748	31.625	11.52	1.394	-1	1459689600
882	2016-04-03	21	30	8.2738	31.626	11.62	1.454	6.709	1459690200
883	2016-04-03	21	40	8.2725	31.627	11.66	1.394	6.721	1459690800
884	2016-04-03	21	50	8.2724	31.625	11.78	1.394	-1	1459691400
885	2016-04-03	22	0	8.2702	31.624	11.94	1.394	6.721	1459692000
886	2016-04-03	22	10	8.2738	31.625	11.85	1.273	6.686	1459692600
887	2016-04-03	22	20	8.2693	31.624	12	1.394	-1	1459693200
888	2016-04-03	22	30	8.2666	31.625	12.13	1.454	6.717	1459693800
889	2016-04-03	22	40	8.2652	31.625	12.22	1.273	6.721	1459694400
890	2016-04-03	22	50	8.2729	31.624	12.32	1.333	6.724	1459695000
891	2016-04-03	23	0	8.2564	31.624	12.37	1.333	6.723	1459695600
892	2016-04-03	23	10	8.2697	31.623	12.51	1.454	6.731	1459696200
893	2016-04-03	23	20	8.2937	31.624	12.62	1.394	6.726	1459696800
894	2016-04-03	23	30	8.2944	31.623	12.61	1.273	6.727	1459697400
895	2016-04-03	23	40	8.282	31.622	12.69	1.454	6.728	1459698000
896	2016-04-03	23	50	8.249	31.623	12.83	1.333	6.723	1459698600
897	2016-04-04	0	0	8.2278	31.622	12.79	1.273	6.721	1459699200
898	2016-04-04	0	10	8.2178	31.624	12.87	1.273	6.724	1459699800
899	2016-04-04	0	20	8.1925	31.625	12.97	1.212	6.727	1459700400
900	2016-04-04	0	30	8.1881	31.624	12.99	-1	6.729	1459701000
901	2016-04-04	0	40	8.1824	31.62	13.07	1.333	6.731	1459701600
902	2016-04-04	0	50	8.1805	31.624	13.11	-1	6.728	1459702200
903	2016-04-04	1	0	8.1713	31.625	13.08	1.333	6.728	1459702800
904	2016-04-04	1	10	8.1847	31.624	13.13	1.394	6.725	1459703400
905	2016-04-04	1	20	8.1812	31.626	13.14	-1	6.73	1459704000
906	2016-04-04	1	30	8.1741	31.627	13.14	1.212	6.736	1459704600
907	2016-04-04	1	40	8.1682	31.627	13.13	1.273	6.734	1459705200
908	2016-04-04	1	50	8.187	31.624	13.14	-1	6.734	1459705800
909	2016-04-04	2	0	8.1997	31.624	13.08	1.273	6.73	1459706400
910	2016-04-04	2	10	8.2113	31.624	13.16	1.333	6.727	1459707000
911	2016-04-04	2	20	8.224	31.622	13.07	-1	6.721	1459707600
912	2016-04-04	2	30	8.2367	31.621	13.02	1.394	6.718	1459708200
913	2016-04-04	2	40	8.2449	31.621	12.95	1.273	6.721	1459708800
914	2016-04-04	2	50	8.2514	31.62	12.94	1.454	6.718	1459709400
915	2016-04-04	3	0	8.2528	31.617	12.88	1.333	6.71	1459710000
916	2016-04-04	3	10	8.2578	31.62	12.82	1.394	6.708	1459710600
917	2016-04-04	3	20	8.2747	31.614	12.73	1.394	6.674	1459711200
918	2016-04-04	3	30	8.2618	31.619	12.67	1.394	6.696	1459711800
919	2016-04-04	3	40	8.2607	31.619	12.55	1.212	6.696	1459712400
920	2016-04-04	3	50	8.2589	31.619	12.56	1.151	6.693	1459713000
921	2016-04-04	4	0	8.2559	31.62	12.38	1.273	6.687	1459713600
922	2016-04-04	4	10	8.2525	31.619	12.37	1.212	6.683	1459714200
923	2016-04-04	4	20	8.2487	31.619	12.28	1.273	6.7	1459714800
924	2016-04-04	4	30	-1	-1	-1	1.151	6.699	1459715400
925	2016-04-04	4	40	8.2099	31.622	12.06	1.212	6.706	1459716000
926	2016-04-04	4	50	-1	-1	-1	1.212	6.709	1459716600
927	2016-04-04	5	0	8.1788	31.625	11.98	1.151	6.715	1459717200
928	2016-04-04	5	10	8.1539	31.627	11.82	1.091	6.715	1459717800
929	2016-04-04	5	20	-1	-1	-1	1.151	6.719	1459718400
930	2016-04-04	5	30	8.1711	31.624	11.72	1.212	6.715	1459719000
931	2016-04-04	5	40	8.2029	31.625	11.52	1.212	6.711	1459719600
932	2016-04-04	5	50	-1	-1	-1	1.273	6.708	1459720200
933	2016-04-04	6	0	8.2263	31.623	11.4	1.151	6.71	1459720800
934	2016-04-04	6	10	8.2652	31.623	11.24	1.212	6.713	1459721400
935	2016-04-04	6	20	-1	-1	-1	1.333	6.709	1459722000
936	2016-04-04	6	30	8.272	31.622	11.15	1.151	6.71	1459722600
937	2016-04-04	6	40	8.2665	31.623	11.07	1.333	6.708	1459723200
938	2016-04-04	6	50	8.2493	31.624	10.99	1.273	6.714	1459723800
939	2016-04-04	7	0	8.237	31.626	10.96	1.273	6.719	1459724400
940	2016-04-04	7	10	8.2281	31.626	10.9	1.333	6.722	1459725000
941	2016-04-04	7	20	8.2124	31.628	10.85	1.151	6.727	1459725600
942	2016-04-04	7	30	8.1993	31.628	10.79	1.212	6.731	1459726200
943	2016-04-04	7	40	8.1956	31.628	10.7	1.212	6.732	1459726800
944	2016-04-04	7	50	8.2007	31.628	10.65	1.212	6.736	1459727400
945	2016-04-04	8	0	8.2198	31.628	10.67	1.273	-1	1459728000
946	2016-04-04	8	10	8.2352	31.627	10.68	1.212	6.731	1459728600
947	2016-04-04	8	20	8.2616	31.626	10.66	1.212	6.728	1459729200
948	2016-04-04	8	30	8.2691	31.627	10.65	1.212	6.725	1459729800
949	2016-04-04	8	40	8.2734	31.627	10.63	1.273	6.725	1459730400
950	2016-04-04	8	50	8.2788	31.626	10.61	1.212	6.728	1459731000
951	2016-04-04	9	0	8.2739	31.626	10.66	1.212	6.724	1459731600
952	2016-04-04	9	10	8.2773	31.626	10.7	2.485	6.725	1459732200
953	2016-04-04	9	20	8.2783	31.624	10.84	1.333	6.694	1459732800
954	2016-04-04	9	30	8.2831	31.626	10.89	1.273	6.707	1459733400
955	2016-04-04	9	40	8.2906	31.624	10.98	1.333	6.723	1459734000
956	2016-04-04	9	50	8.2907	31.626	10.97	1.454	6.716	1459734600
957	2016-04-04	10	0	8.2939	31.625	11.1	1.273	6.722	1459735200
958	2016-04-04	10	10	8.2912	31.625	11.19	1.273	6.722	1459735800
959	2016-04-04	10	20	8.2939	31.626	11.31	1.273	6.724	1459736400
960	2016-04-04	10	30	8.3016	31.626	11.39	1.333	6.737	1459737000
961	2016-04-04	10	40	8.3093	31.625	11.48	1.212	6.741	1459737600
962	2016-04-04	10	50	8.2779	31.629	11.69	1.273	6.747	1459738200
963	2016-04-04	11	0	8.2185	31.63	11.77	1.212	6.747	1459738800
964	2016-04-04	11	10	8.1702	31.631	11.92	1.212	6.751	1459739400
965	2016-04-04	11	20	8.1743	31.63	12.02	1.273	6.751	1459740000
966	2016-04-04	11	30	8.1592	31.632	12.16	1.212	6.754	1459740600
967	2016-04-04	11	40	8.1687	31.631	12.24	1.273	6.754	1459741200
968	2016-04-04	11	50	8.1729	31.631	12.37	1.273	6.756	1459741800
969	2016-04-04	12	0	8.1992	31.628	12.5	1.212	6.756	1459742400
970	2016-04-04	12	10	8.2342	31.627	12.61	1.212	6.751	1459743000
971	2016-04-04	12	20	8.2057	31.629	12.77	1.212	6.757	1459743600
972	2016-04-04	12	30	8.1816	31.63	12.84	1.273	6.757	1459744200
973	2016-04-04	12	40	8.1596	31.631	12.91	1.273	6.76	1459744800
974	2016-04-04	12	50	-1	-1	-1	1.273	6.76	1459745400
975	2016-04-04	13	0	-1	-1	-1	1.273	6.765	1459746000
976	2016-04-04	13	10	-1	-1	-1	1.273	6.761	1459746600
977	2016-04-04	13	20	-1	-1	-1	1.273	6.765	1459747200
978	2016-04-04	13	30	-1	-1	-1	1.273	6.768	1459747800
979	2016-04-04	13	40	-1	-1	-1	1.273	6.771	1459748400
980	2016-04-04	13	50	-1	-1	-1	1.333	6.762	1459749000
981	2016-04-04	14	0	-1	-1	-1	1.454	6.746	1459749600
982	2016-04-04	14	10	-1	-1	-1	1.394	6.74	1459750200
983	2016-04-04	14	20	-1	-1	-1	1.454	6.747	1459750800
984	2016-04-04	14	30	8.2187	31.627	13.48	1.394	6.749	1459751400
985	2016-04-04	14	40	8.1763	31.629	13.49	1.454	6.752	1459752000
986	2016-04-04	14	50	8.1584	31.63	13.49	1.454	6.752	1459752600
987	2016-04-04	15	0	8.1553	31.625	13.49	1.515	-1	1459753200
988	2016-04-04	15	10	8.1661	31.631	13.48	1.454	6.754	1459753800
989	2016-04-04	15	20	8.1956	31.63	13.48	1.454	-1	1459754400
990	2016-04-04	15	30	8.2318	31.628	13.43	1.515	6.746	1459755000
991	2016-04-04	15	40	8.2635	31.627	13.37	1.576	6.742	1459755600
992	2016-04-04	15	50	8.2762	31.625	13.34	1.454	-1	1459756200
993	2016-04-04	16	0	8.2885	31.624	13.29	1.394	6.736	1459756800
994	2016-04-04	16	10	8.295	31.623	13.2	1.576	6.733	1459757400
995	2016-04-04	16	20	8.3007	31.623	13.1	1.636	-1	1459758000
996	2016-04-04	16	30	8.304	31.623	13.07	1.636	6.723	1459758600
997	2016-04-04	16	40	8.3076	31.62	12.97	1.394	6.686	1459759200
998	2016-04-04	16	50	8.2974	31.622	12.9	1.576	-1	1459759800
999	2016-04-04	17	0	8.2993	31.623	12.79	1.454	6.704	1459760400
1000	2016-04-04	17	10	8.3036	31.623	12.72	1.454	6.708	1459761000
1001	2016-04-04	17	20	8.3128	31.622	12.61	1.515	6.71	1459761600
1002	2016-04-04	17	30	8.3277	31.624	12.49	1.515	6.721	1459762200
1003	2016-04-04	17	40	8.3219	31.626	12.45	1.394	6.73	1459762800
1004	2016-04-04	17	50	8.295	31.628	12.35	1.454	6.735	1459763400
1005	2016-04-04	18	0	8.3467	31.628	12.22	1.515	6.745	1459764000
1006	2016-04-04	18	10	8.3421	31.628	12.13	1.333	6.742	1459764600
1007	2016-04-04	18	20	8.2951	31.629	11.99	1.454	6.736	1459765200
1008	2016-04-04	18	30	8.2869	31.628	11.9	1.515	6.741	1459765800
1009	2016-04-04	18	40	8.2839	31.63	11.81	1.394	6.743	1459766400
1010	2016-04-04	18	50	8.3236	31.626	11.72	1.394	6.744	1459767000
1011	2016-04-04	19	0	8.4128	31.626	11.62	-1	6.745	1459767600
1012	2016-04-04	19	10	8.3848	31.628	11.54	1.394	6.752	1459768200
1013	2016-04-04	19	20	8.3974	31.627	11.46	-1	6.751	1459768800
1014	2016-04-04	19	30	8.3774	31.629	11.43	1.454	6.752	1459769400
1015	2016-04-04	19	40	8.3518	31.63	11.3	1.394	6.749	1459770000
1016	2016-04-04	19	50	8.3385	31.628	11.25	-1	6.751	1459770600
1017	2016-04-04	20	0	8.3374	31.631	11.22	1.333	6.752	1459771200
1018	2016-04-04	20	10	8.3566	31.63	11.18	1.454	6.75	1459771800
1019	2016-04-04	20	20	8.387	31.627	11.12	-1	6.75	1459772400
1020	2016-04-04	20	30	8.4353	31.625	11.1	1.576	6.748	1459773000
1021	2016-04-04	20	40	8.4801	31.625	11.07	1.636	6.741	1459773600
1022	2016-04-04	20	50	8.5362	31.624	11.07	-1	6.738	1459774200
1023	2016-04-04	21	0	8.5987	31.621	11.09	1.576	6.734	1459774800
1024	2016-04-04	21	10	8.593	31.622	11.1	1.576	6.732	1459775400
1025	2016-04-04	21	20	8.5439	31.622	11.11	1.576	6.732	1459776000
1026	2016-04-04	21	30	8.4949	31.624	11.15	1.697	6.73	1459776600
1027	2016-04-04	21	40	8.4878	31.625	11.17	1.636	6.737	1459777200
1028	2016-04-04	21	50	8.4779	31.625	11.25	1.515	6.736	1459777800
1029	2016-04-04	22	0	8.4593	31.626	11.3	1.757	6.741	1459778400
1030	2016-04-04	22	10	8.4501	31.626	11.35	1.576	-1	1459779000
1031	2016-04-04	22	20	8.4333	31.626	11.44	1.697	-1	1459779600
1032	2016-04-04	22	30	8.4265	31.627	11.55	1.636	-1	1459780200
1033	2016-04-04	22	40	8.4231	31.627	11.62	1.697	-1	1459780800
1034	2016-04-04	22	50	8.4221	31.627	11.79	1.757	-1	1459781400
1035	2016-04-04	23	0	-1	-1	-1	1.757	-1	1459782000
1036	2016-04-04	23	10	8.4236	31.626	11.98	1.636	6.738	1459782600
1037	2016-04-04	23	20	-1	-1	-1	1.636	6.734	1459783200
1038	2016-04-04	23	30	8.4307	31.625	12.1	1.636	6.732	1459783800
1039	2016-04-04	23	40	8.3721	31.629	12.34	1.576	6.732	1459784400
1040	2016-04-04	23	50	-1	-1	-1	1.454	6.73	1459785000
1041	2016-04-05	0	0	8.4002	31.628	12.48	1.515	6.721	1459785600
1042	2016-04-05	0	10	8.4034	31.628	12.67	1.454	6.724	1459786200
1043	2016-04-05	0	20	-1	-1	-1	1.454	6.727	1459786800
1044	2016-04-05	0	30	8.3947	31.629	12.8	1.576	6.729	1459787400
1045	2016-04-05	0	40	8.4454	31.627	12.94	1.576	6.731	1459788000
1046	2016-04-05	0	50	-1	-1	-1	1.454	6.728	1459788600
1047	2016-04-05	1	0	8.3567	31.63	13.07	1.515	6.728	1459789200
1048	2016-04-05	1	10	8.3023	31.631	13.15	1.454	6.725	1459789800
1049	2016-04-05	1	20	8.2885	31.632	13.21	1.454	6.73	1459790400
1050	2016-04-05	1	30	8.2824	31.631	13.3	1.454	6.736	1459791000
1051	2016-04-05	1	40	8.2761	31.631	13.37	1.515	6.734	1459791600
1052	2016-04-05	1	50	8.3353	31.628	13.41	1.454	6.734	1459792200
1053	2016-04-05	2	0	8.3085	31.631	13.44	1.454	6.73	1459792800
1054	2016-04-05	2	10	8.2777	31.632	13.46	1.394	6.727	1459793400
1055	2016-04-05	2	20	8.241	31.632	13.49	1.454	6.721	1459794000
1056	2016-04-05	2	30	8.2226	31.633	13.49	1.394	6.718	1459794600
1057	2016-04-05	2	40	8.2376	31.633	13.5	1.394	6.721	1459795200
1058	2016-04-05	2	50	8.2946	31.632	13.5	1.394	6.718	1459795800
1059	2016-04-05	3	0	8.3316	31.63	13.53	1.515	6.71	1459796400
1060	2016-04-05	3	10	8.3464	31.627	13.45	1.394	6.708	1459797000
1061	2016-04-05	3	20	8.3474	31.629	13.4	1.394	6.674	1459797600
1062	2016-04-05	3	30	8.3492	31.628	13.41	1.394	6.696	1459798200
1063	2016-04-05	3	40	8.3513	31.627	13.33	1.515	6.696	1459798800
1064	2016-04-05	3	50	8.3495	31.627	13.28	1.454	6.693	1459799400
1065	2016-04-05	4	0	8.3484	31.627	13.18	1.454	6.687	1459800000
1066	2016-04-05	4	10	8.3492	31.628	13.15	1.454	6.683	1459800600
1067	2016-04-05	4	20	8.3483	31.627	13.07	1.515	6.7	1459801200
1068	2016-04-05	4	30	8.3484	31.628	13	1.636	6.699	1459801800
1069	2016-04-05	4	40	8.3464	31.623	12.9	1.636	6.706	1459802400
1070	2016-04-05	4	50	8.3458	31.625	12.8	1.454	6.709	1459803000
1071	2016-04-05	5	0	8.3453	31.627	12.75	1.515	6.715	1459803600
1072	2016-04-05	5	10	8.3435	31.627	12.63	1.394	6.715	1459804200
1073	2016-04-05	5	20	8.3426	31.628	12.52	1.454	6.719	1459804800
1074	2016-04-05	5	30	8.3402	31.627	12.4	1.515	6.715	1459805400
1075	2016-04-05	5	40	8.3436	31.628	12.31	1.394	6.711	1459806000
1076	2016-04-05	5	50	8.3467	31.628	12.21	1.454	6.708	1459806600
1077	2016-04-05	6	0	8.3429	31.628	12.09	1.394	6.71	1459807200
1078	2016-04-05	6	10	8.3293	31.63	12.01	1.333	6.713	1459807800
1079	2016-04-05	6	20	8.3205	31.63	11.92	1.454	6.709	1459808400
1080	2016-04-05	6	30	8.2957	31.63	11.81	1.576	6.71	1459809000
1081	2016-04-05	6	40	8.3215	31.629	11.68	1.454	6.708	1459809600
1082	2016-04-05	6	50	8.3922	31.625	11.59	1.576	6.714	1459810200
1083	2016-04-05	7	0	8.4254	31.622	11.46	1.576	6.719	1459810800
1084	2016-04-05	7	10	8.391	31.625	11.37	1.454	6.722	1459811400
1085	2016-04-05	7	20	8.3421	31.625	11.23	1.515	6.727	1459812000
1086	2016-04-05	7	30	8.3149	31.627	11.15	1.394	6.731	1459812600
1087	2016-04-05	7	40	8.2962	31.629	11.05	1.394	6.732	1459813200
1088	2016-04-05	7	50	8.2912	31.629	10.96	1.454	6.731	1459813800
1089	2016-04-05	8	0	8.3075	31.629	10.93	1.333	6.734	1459814400
1090	2016-04-05	8	10	8.3379	31.628	10.78	1.454	6.732	1459815000
1091	2016-04-05	8	20	8.3908	31.627	10.76	1.454	6.727	1459815600
1092	2016-04-05	8	30	8.4438	31.624	10.69	1.454	6.722	1459816200
1093	2016-04-05	9	0	-1	-1	-1	1.454	6.73	1459818000
1094	2016-04-05	9	10	8.4071	31.626	10.59	1.333	6.731	1459818600
1095	2016-04-05	9	20	8.3885	31.628	10.58	1.394	-1	1459819200
1096	2016-04-05	9	30	8.3588	31.623	10.56	1.394	6.729	1459819800
1097	2016-04-05	9	40	8.3436	31.628	10.58	1.454	6.74	1459820400
1098	2016-04-05	9	50	8.3286	31.63	10.63	1.454	-1	1459821000
1099	2016-04-05	10	0	8.3234	31.628	10.65	1.394	6.74	1459821600
1100	2016-04-05	10	10	8.3247	31.63	10.72	1.394	6.742	1459822200
1101	2016-04-05	10	20	8.3276	31.63	10.8	1.394	-1	1459822800
1102	2016-04-05	10	30	8.3318	31.627	10.86	1.394	6.74	1459823400
1103	2016-04-05	10	40	8.3315	31.628	10.92	1.454	6.742	1459824000
1104	2016-04-05	10	50	8.3349	31.629	11.05	1.576	-1	1459824600
1105	2016-04-05	11	0	8.3342	31.628	11.13	1.454	6.742	1459825200
1106	2016-04-05	11	10	8.331	31.629	11.29	1.515	6.744	1459825800
1107	2016-04-05	11	20	8.338	31.628	11.42	1.394	6.737	1459826400
1108	2016-04-05	11	30	8.3525	31.628	11.5	1.454	6.752	1459827000
1109	2016-04-05	11	40	8.3707	31.628	11.66	1.333	6.758	1459827600
1110	2016-04-05	11	50	8.3698	31.628	11.84	1.394	6.764	1459828200
1111	2016-04-05	12	0	8.4203	31.628	11.97	1.394	6.762	1459828800
1112	2016-04-05	12	10	8.3454	31.63	12.14	1.454	6.755	1459829400
1113	2016-04-05	12	20	8.2837	31.632	12.29	1.515	6.755	1459830000
1114	2016-04-05	12	30	8.257	31.633	12.43	1.394	6.756	1459830600
1115	2016-04-05	12	40	8.2219	31.633	12.58	1.394	6.755	1459831200
1116	2016-04-05	12	50	8.1663	31.635	12.74	1.454	6.757	1459831800
1117	2016-04-05	13	0	8.157	31.636	12.87	-1	6.76	1459832400
1118	2016-04-05	13	10	8.1837	31.633	12.99	1.454	6.759	1459833000
1119	2016-04-05	13	20	8.2228	31.634	13.12	-1	6.763	1459833600
1120	2016-04-05	13	30	8.2598	31.633	13.23	1.454	6.765	1459834200
1121	2016-04-05	13	40	8.2664	31.632	13.37	1.576	6.759	1459834800
1122	2016-04-05	13	50	8.2773	31.631	13.42	-1	6.759	1459835400
1123	2016-04-05	14	0	8.2835	31.631	13.46	1.454	-1	1459836000
1124	2016-04-05	14	10	8.2674	31.633	13.58	1.454	6.76	1459836600
1125	2016-04-05	14	20	8.2102	31.634	13.62	1.454	6.753	1459837200
1126	2016-04-05	14	30	8.2919	31.631	13.72	1.515	6.752	1459837800
1127	2016-04-05	14	40	8.3342	31.631	13.68	1.576	6.758	1459838400
1128	2016-04-05	14	50	8.3818	31.628	13.72	1.636	6.754	1459839000
1129	2016-04-05	15	0	8.4183	31.629	13.75	-1	6.75	1459839600
1130	2016-04-05	15	10	8.433	31.628	13.77	1.636	6.75	1459840200
1131	2016-04-05	15	20	8.4484	31.628	13.73	-1	6.749	1459840800
1132	2016-04-05	15	30	8.4487	31.621	13.74	1.636	6.743	1459841400
1133	2016-04-05	15	40	8.4381	31.626	13.75	1.757	6.73	1459842000
1134	2016-04-05	15	50	8.4376	31.625	13.72	-1	6.729	1459842600
1135	2016-04-05	16	0	8.4485	31.625	13.71	1.697	6.729	1459843200
1136	2016-04-05	16	10	8.4711	31.626	13.64	1.636	6.733	1459843800
1137	2016-04-05	16	20	8.4711	31.626	13.55	-1	6.736	1459844400
1138	2016-04-05	16	30	8.4697	31.626	13.48	1.697	6.738	1459845000
1139	2016-04-05	16	40	8.4762	31.626	13.42	1.636	6.74	1459845600
1140	2016-04-05	16	50	-1	-1	-1	1.636	6.736	1459846200
1141	2016-04-05	17	0	8.4684	31.628	13.34	1.818	6.738	1459846800
1142	2016-04-05	17	10	8.459	31.627	13.18	2.363	6.732	1459847400
1143	2016-04-05	17	20	-1	-1	-1	1.818	6.724	1459848000
1144	2016-04-05	17	30	8.4624	31.626	13.15	1.757	6.729	1459848600
1145	2016-04-05	17	40	8.4696	31.627	12.98	1.636	6.712	1459849200
1146	2016-04-05	17	50	8.4846	31.626	12.91	1.697	6.721	1459849800
1147	2016-04-05	18	0	8.4962	31.627	12.81	1.697	6.727	1459850400
1148	2016-04-05	18	10	8.4967	31.626	12.71	1.697	6.727	1459851000
1149	2016-04-05	18	20	8.5055	31.626	12.58	1.757	6.735	1459851600
1150	2016-04-05	18	30	8.5117	31.626	12.49	1.697	6.735	1459852200
1151	2016-04-05	18	40	8.5117	31.626	12.37	1.697	6.731	1459852800
1152	2016-04-05	18	50	8.5177	31.625	12.25	1.636	6.728	1459853400
1153	2016-04-05	19	0	8.52	31.626	12.12	1.636	6.735	1459854000
1154	2016-04-05	19	10	8.5296	31.627	12.02	1.757	6.735	1459854600
1155	2016-04-05	19	20	8.5291	31.627	11.85	1.757	6.742	1459855200
1156	2016-04-05	19	30	8.5692	31.628	11.78	1.757	6.743	1459855800
1157	2016-04-05	19	40	8.5946	31.624	11.71	1.697	6.751	1459856400
1158	2016-04-05	19	50	8.5825	31.624	11.56	1.879	6.756	1459857000
1159	2016-04-05	20	0	8.554	31.627	11.44	1.757	6.749	1459857600
1160	2016-04-05	20	10	8.542	31.625	11.33	1.697	6.749	1459858200
1161	2016-04-05	20	20	8.5193	31.627	11.27	1.636	6.75	1459858800
1162	2016-04-05	20	30	8.5294	31.627	11.15	1.697	6.748	1459859400
1163	2016-04-05	20	40	8.5537	31.627	11.07	1.818	6.745	1459860000
1164	2016-04-05	20	50	8.5681	31.626	11.02	1.697	6.744	1459860600
1165	2016-04-05	21	0	8.5813	31.625	10.96	1.757	6.74	1459861200
1166	2016-04-05	21	10	8.6403	31.622	10.92	1.757	6.736	1459861800
1167	2016-04-05	21	20	8.7173	31.619	10.85	1.757	6.734	1459862400
1168	2016-04-05	21	30	8.7081	31.62	10.83	1.697	6.738	1459863000
1169	2016-04-05	21	40	8.6312	31.624	10.79	1.757	6.741	1459863600
1170	2016-04-05	21	50	8.6034	31.627	10.78	1.757	6.743	1459864200
1171	2016-04-05	22	0	8.5884	31.625	10.8	1.636	-1	1459864800
1172	2016-04-05	22	10	8.5737	31.625	10.79	1.757	6.738	1459865400
1173	2016-04-05	22	20	8.5524	31.625	10.85	1.939	-1	1459866000
1174	2016-04-05	22	30	8.5211	31.627	10.91	1.818	6.733	1459866600
1175	2016-04-05	22	40	8.4953	31.627	10.92	1.818	6.734	1459867200
1176	2016-04-05	22	50	8.4729	31.629	11.06	1.818	6.729	1459867800
1177	2016-04-05	23	0	8.4657	31.628	11.08	-1	6.731	1459868400
1178	2016-04-05	23	10	8.4686	31.629	11.17	1.757	6.735	1459869000
1179	2016-04-05	23	20	8.4863	31.629	11.33	-1	6.729	1459869600
1180	2016-04-05	23	30	8.4905	31.628	11.44	1.818	6.726	1459870200
1181	2016-04-05	23	40	8.4995	31.627	11.56	1.939	6.724	1459870800
1182	2016-04-05	23	50	8.542	31.627	11.72	-1	6.729	1459871400
1183	2016-04-06	0	0	8.5187	31.628	11.88	1.697	6.731	1459872000
1184	2016-04-06	0	10	8.5764	31.627	12.04	1.697	6.732	1459872600
1185	2016-04-06	0	20	8.5599	31.627	12.17	-1	6.729	1459873200
1186	2016-04-06	0	30	8.5558	31.625	12.3	1.636	6.73	1459873800
1187	2016-04-06	0	40	8.5506	31.626	12.51	1.697	6.73	1459874400
1188	2016-04-06	0	50	8.5678	31.626	12.58	1.697	6.732	1459875000
1189	2016-04-06	1	0	8.5603	31.624	12.78	1.697	6.729	1459875600
1190	2016-04-06	1	10	8.5785	31.624	12.95	1.697	6.729	1459876200
1191	2016-04-06	1	20	8.4869	31.628	13.04	1.757	6.729	1459876800
1192	2016-04-06	1	30	8.4503	31.629	13.15	1.636	6.739	1459877400
1193	2016-04-06	1	40	8.3721	31.633	13.32	1.697	6.733	1459878000
1194	2016-04-06	1	50	8.2886	31.634	13.39	1.515	6.745	1459878600
1195	2016-04-06	2	0	8.3148	31.633	13.51	1.697	6.75	1459879200
1196	2016-04-06	2	10	8.3145	31.633	13.55	1.636	6.746	1459879800
1197	2016-04-06	2	20	8.3194	31.634	13.62	1.576	6.745	1459880400
1198	2016-04-06	2	30	-1	-1	-1	1.576	6.742	1459881000
1199	2016-04-06	2	40	8.3546	31.632	13.73	1.636	6.738	1459881600
1200	2016-04-06	2	50	8.395	31.63	13.72	1.576	6.736	1459882200
1201	2016-04-06	3	0	8.4239	31.63	13.76	1.576	6.738	1459882800
1202	2016-04-06	3	10	8.4388	31.63	13.77	1.697	6.736	1459883400
1203	2016-04-06	3	20	8.4506	31.63	13.82	1.636	6.732	1459884000
1204	2016-04-06	3	30	8.4619	31.629	13.77	1.636	6.731	1459884600
1205	2016-04-06	3	40	8.4702	31.629	13.77	1.576	6.731	1459885200
1206	2016-04-06	3	50	8.4715	31.629	13.74	1.576	6.728	1459885800
1207	2016-04-06	4	0	8.4769	31.628	13.71	1.636	6.727	1459886400
1208	2016-04-06	4	10	8.5075	31.626	13.62	1.757	6.725	1459887000
1209	2016-04-06	4	20	-1	-1	-1	1.697	6.721	1459887600
1210	2016-04-06	4	30	8.5252	31.624	13.54	1.636	6.718	1459888200
1211	2016-04-06	4	40	8.5376	31.622	13.47	1.636	6.714	1459888800
1212	2016-04-06	4	50	8.5374	31.619	13.39	1.576	6.714	1459889400
1213	2016-04-06	5	0	8.5358	31.62	13.34	1.757	6.711	1459890000
1214	2016-04-06	5	10	8.5353	31.619	13.25	1.757	6.706	1459890600
1215	2016-04-06	5	20	8.517	31.619	13.11	1.697	6.708	1459891200
1216	2016-04-06	5	30	8.5104	31.615	13.02	1.636	6.704	1459891800
1217	2016-04-06	5	40	8.515	31.619	12.94	1.636	6.692	1459892400
1218	2016-04-06	5	50	8.5241	31.618	12.82	1.697	6.695	1459893000
1219	2016-04-06	6	0	8.5259	31.618	12.74	1.879	6.697	1459893600
1220	2016-04-06	6	10	8.5331	31.618	12.65	1.576	6.701	1459894200
1221	2016-04-06	6	20	8.5405	31.619	12.51	1.697	6.704	1459894800
1222	2016-04-06	6	30	8.5392	31.621	12.4	1.697	6.701	1459895400
1223	2016-04-06	6	40	8.5135	31.624	12.24	1.636	6.712	1459896000
1224	2016-04-06	6	50	8.4792	31.628	12.16	1.636	6.717	1459896600
1225	2016-04-06	7	0	8.4494	31.629	12	1.636	6.72	1459897200
1226	2016-04-06	7	10	8.4422	31.63	11.92	1.515	6.718	1459897800
1227	2016-04-06	7	20	8.5751	31.618	11.74	2.06	6.701	1459898400
1228	2016-04-06	7	30	8.5869	31.623	11.65	1.636	6.697	1459899000
1229	2016-04-06	7	40	8.5824	31.624	11.53	1.757	6.705	1459899600
1230	2016-04-06	7	50	8.5111	31.626	11.38	1.697	6.717	1459900200
1231	2016-04-06	8	0	8.4416	31.627	11.26	-1	-1	1459900800
1232	2016-04-06	8	10	8.4096	31.63	11.19	1.576	6.732	1459901400
1233	2016-04-06	8	20	8.3877	31.63	11.03	1.515	6.731	1459902000
1234	2016-04-06	8	30	8.4015	31.63	10.96	1.454	6.734	1459902600
1235	2016-04-06	8	40	8.4846	31.628	10.82	1.576	6.727	1459903200
1236	2016-04-06	8	50	8.5273	31.627	10.8	1.515	6.719	1459903800
1237	2016-04-06	9	0	8.5821	31.626	10.72	1.636	6.706	1459904400
1238	2016-04-06	9	10	8.7086	31.619	10.63	1.697	6.699	1459905000
1239	2016-04-06	9	20	8.7275	31.618	10.57	1.636	6.697	1459905600
1240	2016-04-06	9	30	8.6628	31.621	10.5	1.636	6.709	1459906200
1241	2016-04-06	9	40	8.6035	31.623	10.44	1.576	6.716	1459906800
1242	2016-04-06	9	50	8.5791	31.624	10.41	1.576	6.717	1459907400
1243	2016-04-06	10	0	8.5534	31.625	10.41	1.576	6.722	1459908000
1244	2016-04-06	10	10	8.5035	31.628	10.39	1.576	6.725	1459908600
1245	2016-04-06	10	20	-1	-1	-1	1.515	6.725	1459909200
1246	2016-04-06	10	30	8.5132	31.628	10.34	1.454	6.726	1459909800
1247	2016-04-06	10	40	8.5198	31.626	10.38	1.576	6.727	1459910400
1248	2016-04-06	10	50	8.5278	31.627	10.39	1.515	6.725	1459911000
1249	2016-04-06	11	0	8.5374	31.625	10.46	1.636	6.718	1459911600
1250	2016-04-06	11	10	8.5436	31.625	10.53	1.697	6.7	1459912200
1251	2016-04-06	11	20	8.558	31.626	10.62	1.636	6.715	1459912800
1252	2016-04-06	11	30	8.5642	31.625	10.72	1.636	6.721	1459913400
1253	2016-04-06	11	40	8.5704	31.623	10.9	1.576	6.716	1459914000
1254	2016-04-06	11	50	8.5765	31.623	11.02	1.576	6.719	1459914600
1255	2016-04-06	12	0	8.5742	31.623	11.16	1.697	6.725	1459915200
1256	2016-04-06	12	10	8.5837	31.624	11.3	1.757	6.731	1459915800
1257	2016-04-06	12	20	8.6022	31.627	11.49	1.576	6.733	1459916400
1258	2016-04-06	12	30	8.5965	31.625	11.64	1.576	6.732	1459917000
1259	2016-04-06	12	40	8.5945	31.626	11.77	1.636	6.732	1459917600
1260	2016-04-06	12	50	8.5961	31.625	11.99	1.636	6.733	1459918200
1261	2016-04-06	13	0	8.6173	31.624	12.14	1.636	6.727	1459918800
1262	2016-04-06	13	10	8.5793	31.627	12.32	1.697	6.734	1459919400
1263	2016-04-06	13	20	8.5245	31.628	12.49	1.697	6.729	1459920000
1264	2016-04-06	13	30	8.5239	31.627	12.61	1.879	6.718	1459920600
1265	2016-04-06	13	40	8.5253	31.627	12.82	1.757	6.735	1459921200
1266	2016-04-06	13	50	8.3792	31.631	12.97	1.697	6.743	1459921800
1267	2016-04-06	14	0	8.3457	31.634	13.11	1.636	6.744	1459922400
1268	2016-04-06	14	10	8.3358	31.634	13.23	1.757	6.744	1459923000
1269	2016-04-06	14	20	8.3461	31.634	13.37	1.697	6.749	1459923600
1270	2016-04-06	14	30	8.3946	31.633	13.46	1.697	6.747	1459924200
1271	2016-04-06	14	40	8.4622	31.63	13.58	1.636	6.737	1459924800
1272	2016-04-06	14	50	8.5031	31.628	13.63	1.757	6.734	1459925400
1273	2016-04-06	15	0	8.4827	31.629	13.73	1.757	6.734	1459926000
1274	2016-04-06	15	10	8.4892	31.629	13.74	1.757	6.729	1459926600
1275	2016-04-06	15	20	8.4926	31.628	13.79	1.757	6.73	1459927200
1276	2016-04-06	15	30	8.4781	31.629	13.82	1.757	6.733	1459927800
1277	2016-04-06	15	40	8.4727	31.629	13.85	1.636	6.734	1459928400
1278	2016-04-06	15	50	8.4923	31.629	13.86	1.757	6.732	1459929000
1279	2016-04-06	16	0	8.5361	31.628	13.86	1.757	6.73	1459929600
1280	2016-04-06	16	10	8.584	31.626	13.85	1.757	6.725	1459930200
1281	2016-04-06	16	20	8.6046	31.624	13.83	1.818	6.728	1459930800
1282	2016-04-06	16	30	8.6146	31.623	13.78	1.939	6.726	1459931400
1283	2016-04-06	16	40	8.6135	31.622	13.71	1.879	6.723	1459932000
1284	2016-04-06	16	50	8.6229	31.621	13.7	1.818	6.724	1459932600
1285	2016-04-06	17	0	8.6263	31.622	13.63	1.939	6.72	1459933200
1286	2016-04-06	17	10	8.6235	31.622	13.63	1.879	6.717	1459933800
1287	2016-04-06	17	20	8.6146	31.622	13.5	2.06	6.713	1459934400
1288	2016-04-06	17	30	8.6066	31.622	13.4	1.879	6.71	1459935000
1289	2016-04-06	17	40	8.607	31.622	13.33	2	6.706	1459935600
1290	2016-04-06	17	50	8.6086	31.624	13.25	2.06	6.691	1459936200
1291	2016-04-06	18	0	8.6253	31.615	13.17	2.06	6.708	1459936800
1292	2016-04-06	18	10	8.6055	31.624	13.06	1.939	6.674	1459937400
1293	2016-04-06	18	20	8.6079	31.623	12.95	2	6.695	1459938000
1294	2016-04-06	18	30	8.6103	31.622	12.86	1.879	6.689	1459938600
1295	2016-04-06	18	40	8.6124	31.621	12.73	1.939	6.703	1459939200
1296	2016-04-06	18	50	8.6179	31.619	12.58	1.939	6.712	1459939800
1297	2016-04-06	19	0	8.6261	31.621	12.49	1.879	6.711	1459940400
1298	2016-04-06	19	10	8.626	31.622	12.33	1.818	6.713	1459941000
1299	2016-04-06	19	20	8.6295	31.621	12.25	1.757	6.716	1459941600
1300	2016-04-06	19	30	8.6103	31.622	12.86	2	6.721	1459942200
1301	2016-04-06	19	40	8.6124	31.621	12.73	1.939	6.718	1459942800
1302	2016-04-06	19	50	8.6179	31.619	12.58	1.939	6.718	1459943400
1303	2016-04-06	20	0	8.7458	31.616	11.76	2	6.718	1459944000
1304	2016-04-06	20	10	8.7271	31.619	11.62	2.242	6.719	1459944600
1305	2016-04-06	20	20	8.6825	31.619	11.47	1.939	6.718	1459945200
1306	2016-04-06	20	30	8.6278	31.621	11.37	1.818	-1	1459945800
1307	2016-04-06	20	40	8.6398	31.622	11.19	1.818	6.724	1459946400
1308	2016-04-06	20	50	8.6258	31.622	11.11	1.697	-1	1459947000
1309	2016-04-06	21	0	8.6143	31.622	11	1.939	6.72	1459947600
1310	2016-04-06	21	10	8.6669	31.618	10.99	1.757	6.712	1459948200
1311	2016-04-06	21	20	8.6853	31.619	10.88	1.879	-1	1459948800
1312	2016-04-06	21	30	8.76	31.617	10.75	1.879	6.707	1459949400
1313	2016-04-06	21	40	8.8148	31.613	10.72	1.879	6.696	1459950000
1314	2016-04-06	21	50	8.7532	31.614	10.61	1.879	-1	1459950600
1315	2016-04-06	22	0	8.6773	31.62	10.48	1.879	6.705	1459951200
1316	2016-04-06	22	10	8.6621	31.618	10.54	1.879	6.708	1459951800
1317	2016-04-06	22	20	8.6597	31.62	10.34	1.818	-1	1459952400
1318	2016-04-06	22	30	8.6565	31.619	10.48	1.818	6.706	1459953000
1319	2016-04-06	22	40	8.6607	31.618	10.42	1.879	6.706	1459953600
1320	2016-04-06	22	50	8.6641	31.619	10.52	2	6.702	1459954200
1321	2016-04-06	23	0	8.6696	31.62	10.43	1.879	6.702	1459954800
1322	2016-04-06	23	10	8.6755	31.62	10.67	2.06	6.701	1459955400
1323	2016-04-06	23	20	8.6921	31.619	10.69	2	6.697	1459956000
1324	2016-04-06	23	30	8.6973	31.616	10.68	2.121	6.683	1459956600
1325	2016-04-06	23	40	8.7189	31.614	10.94	2.182	6.685	1459957200
1326	2016-04-06	23	50	8.7405	31.613	11.02	2.06	6.672	1459957800
1327	2016-04-07	0	0	8.7464	31.617	11.14	-1	6.672	1459958400
1328	2016-04-07	0	10	8.7436	31.616	11.23	2.121	6.668	1459959000
1329	2016-04-07	0	20	8.7453	31.615	11.41	-1	6.674	1459959600
1330	2016-04-07	0	30	8.7372	31.615	11.57	2.121	6.671	1459960200
1331	2016-04-07	0	40	8.6274	31.622	11.77	1.818	6.693	1459960800
1332	2016-04-07	0	50	8.6425	31.619	11.95	-1	6.709	1459961400
1333	2016-04-07	1	0	8.6597	31.621	12.06	2.06	6.703	1459962000
1334	2016-04-07	1	10	8.6786	31.618	12.3	1.757	6.702	1459962600
1335	2016-04-07	1	20	8.6465	31.618	12.45	-1	6.704	1459963200
1336	2016-04-07	1	30	8.608	31.621	12.57	1.757	6.708	1459963800
1337	2016-04-07	1	40	8.6395	31.622	12.87	1.818	6.71	1459964400
1338	2016-04-07	1	50	8.6249	31.62	12.99	-1	6.706	1459965000
1339	2016-04-07	2	0	8.5391	31.625	13.11	1.879	6.708	1459965600
1340	2016-04-07	2	10	8.494	31.626	13.26	1.757	6.724	1459966200
1341	2016-04-07	2	20	8.4995	31.626	13.44	-1	6.727	1459966800
1342	2016-04-07	2	30	8.5137	31.625	13.53	1.697	6.724	1459967400
1343	2016-04-07	2	40	8.5139	31.625	13.64	1.697	6.725	1459968000
1344	2016-04-07	2	50	8.5142	31.626	13.75	1.757	6.723	1459968600
1345	2016-04-07	3	0	8.5367	31.625	13.78	1.697	6.717	1459969200
1346	2016-04-07	3	10	8.5644	31.625	13.93	1.636	6.717	1459969800
1347	2016-04-07	3	20	8.6169	31.621	13.96	1.757	6.71	1459970400
1348	2016-04-07	3	30	8.6556	31.621	14.02	1.757	6.701	1459971000
1349	2016-04-07	3	40	8.6198	31.621	14.04	1.818	6.702	1459971600
1350	2016-04-07	3	50	8.6077	31.622	14.06	1.879	6.707	1459972200
1351	2016-04-07	4	0	-1	-1	-1	1.818	6.704	1459972800
1352	2016-04-07	4	10	8.598	31.622	14	1.939	6.706	1459973400
1353	2016-04-07	4	20	8.5831	31.625	13.99	1.879	6.704	1459974000
1354	2016-04-07	4	30	8.5578	31.625	14.01	1.757	6.709	1459974600
1355	2016-04-07	4	40	8.5594	31.622	13.93	1.757	6.708	1459975200
1356	2016-04-07	4	50	8.5733	31.625	13.92	1.757	6.699	1459975800
1357	2016-04-07	5	0	8.5948	31.624	13.84	1.879	6.702	1459976400
1358	2016-04-07	5	10	8.6138	31.623	13.83	1.879	6.7	1459977000
1359	2016-04-07	5	20	8.617	31.622	13.78	1.818	6.698	1459977600
1360	2016-04-07	5	30	8.6104	31.622	13.64	1.939	6.689	1459978200
1361	2016-04-07	5	40	8.6052	31.621	13.56	1.879	6.687	1459978800
1362	2016-04-07	5	50	8.6039	31.621	13.47	1.939	6.677	1459979400
1363	2016-04-07	6	0	8.6037	31.621	13.34	1.939	6.674	1459980000
1364	2016-04-07	6	10	8.6079	31.622	13.26	1.879	6.649	1459980600
1365	2016-04-07	6	20	8.6321	31.614	13.1	1.818	6.519	1459981200
1366	2016-04-07	6	30	8.6017	31.62	13.01	1.697	6.661	1459981800
1367	2016-04-07	6	40	8.606	31.619	12.83	1.818	6.665	1459982400
1368	2016-04-07	6	50	8.608	31.616	12.84	1.939	6.675	1459983000
1369	2016-04-07	7	0	8.6105	31.621	12.66	1.697	6.679	1459983600
1370	2016-04-07	7	10	8.6115	31.623	12.57	1.697	6.686	1459984200
1371	2016-04-07	7	20	8.6154	31.62	12.41	2.121	6.687	1459984800
1372	2016-04-07	7	30	8.6099	31.624	12.25	1.757	6.693	1459985400
1373	2016-04-07	7	40	8.5849	31.623	12.25	1.697	6.697	1459986000
1374	2016-04-07	7	50	8.6128	31.623	12.07	1.818	6.685	1459986600
1375	2016-04-07	8	0	8.7163	31.614	11.95	2.06	6.665	1459987200
1376	2016-04-07	8	10	8.7592	31.611	11.75	1.879	6.666	1459987800
1377	2016-04-07	8	20	8.7233	31.615	11.67	1.879	6.673	1459988400
1378	2016-04-07	8	30	8.7178	31.613	11.53	1.757	6.683	1459989000
1379	2016-04-07	8	40	8.6619	31.618	11.5	1.697	6.697	1459989600
1380	2016-04-07	8	50	8.6479	31.619	11.29	1.636	6.696	1459990200
1381	2016-04-07	9	0	8.6696	31.616	11.13	1.757	6.692	1459990800
1382	2016-04-07	9	10	8.708	31.618	10.93	1.757	6.687	1459991400
1383	2016-04-07	9	20	8.7657	31.615	10.95	1.818	6.671	1459992000
1384	2016-04-07	9	30	8.8464	31.61	10.72	1.757	6.655	1459992600
1385	2016-04-07	9	40	8.8235	31.614	10.8	1.757	6.673	1459993200
1386	2016-04-07	9	50	8.7516	31.614	10.68	1.576	6.682	1459993800
1387	2016-04-07	10	0	8.7321	31.618	10.54	1.576	6.682	1459994400
1388	2016-04-07	10	10	8.7489	31.618	10.61	1.818	6.678	1459995000
1389	2016-04-07	10	20	8.7638	31.617	10.38	1.697	6.67	1459995600
1390	2016-04-07	10	30	8.7876	31.613	10.3	1.697	6.676	1459996200
1391	2016-04-07	10	40	8.8083	31.615	10.48	1.818	6.673	1459996800
1392	2016-04-07	10	50	8.8093	31.613	10.27	1.636	6.674	1459997400
1393	2016-04-07	11	0	8.8061	31.613	10.29	1.697	6.669	1459998000
1394	2016-04-07	11	10	8.8035	31.613	10.18	1.879	6.668	1459998600
1395	2016-04-07	11	20	8.7989	31.609	10.47	1.757	6.666	1459999200
1396	2016-04-07	11	30	8.7891	31.613	10.42	1.697	6.673	1459999800
1397	2016-04-07	11	40	8.7757	31.612	10.52	1.757	6.671	1460000400
1398	2016-04-07	11	50	8.7661	31.615	10.37	1.757	6.661	1460001000
1399	2016-04-07	12	0	8.7619	31.615	10.54	1.757	6.673	1460001600
1400	2016-04-07	12	10	8.7676	31.614	10.64	1.757	6.661	1460002200
1401	2016-04-07	12	20	8.7743	31.615	10.85	1.879	6.668	1460002800
1402	2016-04-07	12	30	8.7812	31.614	10.86	1.818	6.667	1460003400
1403	2016-04-07	12	40	8.795	31.611	10.91	1.818	6.665	1460004000
1404	2016-04-07	12	50	8.8128	31.612	11.36	1.879	6.677	1460004600
1405	2016-04-07	13	0	8.8276	31.611	11.51	1.757	6.673	1460005200
1406	2016-04-07	13	10	8.8669	31.611	11.68	1.818	6.661	1460005800
1407	2016-04-07	13	20	8.815	31.615	11.73	1.818	6.668	1460006400
1408	2016-04-07	13	30	8.8827	31.613	12.03	1.879	6.667	1460007000
1409	2016-04-07	13	40	8.8371	31.615	12.17	1.818	6.7	1460007600
1410	2016-04-07	13	50	8.7763	31.617	12.47	1.757	6.709	1460008200
1411	2016-04-07	14	0	8.7358	31.619	12.73	1.818	6.708	1460008800
1412	2016-04-07	14	10	8.8139	31.617	12.79	1.636	6.704	1460009400
1413	2016-04-07	14	20	8.7803	31.617	12.98	1.757	6.701	1460010000
1414	2016-04-07	14	30	8.7568	31.619	13.11	1.879	6.692	1460010600
1415	2016-04-07	14	40	8.6454	31.624	13.24	1.818	6.713	1460011200
1416	2016-04-07	14	50	8.5977	31.624	13.34	1.818	6.711	1460011800
1417	2016-04-07	15	0	8.6064	31.617	13.42	1.818	6.714	1460012400
1418	2016-04-07	15	10	8.6117	31.62	13.61	1.757	6.715	1460013000
1419	2016-04-07	15	20	8.6051	31.624	13.72	1.818	6.715	1460013600
1420	2016-04-07	15	30	8.6123	31.623	13.84	1.818	-1	1460014200
1421	2016-04-07	15	40	8.6522	31.621	13.77	1.818	6.714	1460014800
1422	2016-04-07	15	50	8.7092	31.62	13.85	1.757	-1	1460015400
1423	2016-04-07	16	0	8.7649	31.619	13.95	2	6.702	1460016000
1424	2016-04-07	16	10	8.7594	31.619	13.94	1.879	6.699	1460016600
1425	2016-04-07	16	20	8.7314	31.619	13.97	1.879	-1	1460017200
1426	2016-04-07	16	30	8.664	31.621	13.97	1.818	6.703	1460017800
1427	2016-04-07	16	40	8.6166	31.624	14.03	1.818	6.717	1460018400
1428	2016-04-07	16	50	8.6142	31.625	14.02	1.757	-1	1460019000
1429	2016-04-07	17	0	8.6301	31.622	13.94	1.757	6.711	1460019600
1430	2016-04-07	17	10	8.6643	31.621	14.03	1.879	6.697	1460020200
1431	2016-04-07	17	20	8.6891	31.623	13.86	1.879	-1	1460020800
1432	2016-04-07	17	30	8.7103	31.622	13.66	2.06	6.704	1460021400
1433	2016-04-07	17	40	8.7077	31.623	13.84	2.06	6.706	1460022000
1434	2016-04-07	17	50	8.712	31.624	13.71	1.939	6.705	1460022600
1435	2016-04-07	18	0	8.7291	31.62	13.55	2.06	6.707	1460023200
1436	2016-04-07	18	10	8.7343	31.62	13.33	1.939	6.699	1460023800
1437	2016-04-07	18	20	8.7385	31.621	13.17	2	6.681	1460024400
1438	2016-04-07	18	30	8.7456	31.621	13.35	1.879	6.677	1460025000
1439	2016-04-07	18	40	8.7563	31.622	13.32	1.879	6.679	1460025600
1440	2016-04-07	18	50	8.7626	31.621	13	2.06	6.677	1460026200
1441	2016-04-07	19	0	8.7668	31.624	13.03	1.879	6.686	1460026800
1442	2016-04-07	19	10	8.7599	31.623	12.91	1.879	6.693	1460027400
1443	2016-04-07	19	20	8.7569	31.624	12.62	1.818	6.697	1460028000
1444	2016-04-07	19	30	8.756	31.621	12.41	-1	6.695	1460028600
1445	2016-04-07	19	40	8.7271	31.622	12.37	1.818	6.691	1460029200
1446	2016-04-07	19	50	8.7127	31.625	12.28	-1	6.697	1460029800
1447	2016-04-07	20	0	8.7256	31.623	12.18	1.879	6.702	1460030400
1448	2016-04-07	20	10	8.8897	31.617	12	2.363	6.661	1460031000
1449	2016-04-07	20	20	8.966	31.613	11.99	-1	6.669	1460031600
1450	2016-04-07	20	30	9.0135	31.613	11.77	2.121	6.609	1460032200
1451	2016-04-07	20	40	8.8987	31.615	11.44	2	6.621	1460032800
1452	2016-04-07	20	50	8.8646	31.617	11.26	-1	6.626	1460033400
1453	2016-04-07	21	0	8.8447	31.618	11.22	1.879	6.65	1460034000
1454	2016-04-07	21	10	8.8513	31.616	11.23	1.939	6.653	1460034600
1455	2016-04-07	21	20	8.8846	31.614	11.11	-1	6.694	1460035200
1456	2016-04-07	21	30	8.9172	31.614	11.02	1.818	6.672	1460035800
1457	2016-04-07	21	40	8.9652	31.612	10.8	1.879	6.686	1460036400
1458	2016-04-07	21	50	9.0415	31.607	10.74	1.879	6.66	1460037000
1459	2016-04-07	22	0	9.108	31.604	10.44	1.939	6.618	1460037600
1460	2016-04-07	22	10	8.9911	31.606	10.56	2.242	6.659	1460038200
1461	2016-04-07	22	20	8.9488	31.612	10.48	1.879	6.65	1460038800
1462	2016-04-07	22	30	8.9563	31.611	10.5	1.818	6.631	1460039400
1463	2016-04-07	22	40	8.9756	31.61	10.41	2.121	6.636	1460040000
1464	2016-04-07	22	50	8.9907	31.613	10.34	2.121	6.625	1460040600
1465	2016-04-07	23	0	8.9872	31.609	10.31	2.182	6.656	1460041200
1466	2016-04-07	23	10	8.9779	31.611	10.23	2	6.64	1460041800
1467	2016-04-07	23	20	-1	-1	-1	1.939	6.699	1460042400
1468	2016-04-07	23	30	8.9645	31.614	10.34	1.939	6.703	1460043000
1469	2016-04-07	23	40	8.9384	31.612	10.21	2	6.688	1460043600
1470	2016-04-07	23	50	-1	-1	-1	1.939	6.703	1460044200
1471	2016-04-08	0	0	8.9005	31.615	10.29	2	6.67	1460044800
1472	2016-04-08	0	10	8.8824	31.616	10.64	2.06	6.665	1460045400
1473	2016-04-08	0	20	-1	-1	-1	1.818	6.687	1460046000
1474	2016-04-08	0	30	8.8774	31.615	10.71	2	6.67	1460046600
1475	2016-04-08	0	40	8.8817	31.615	10.85	2	6.677	1460047200
1476	2016-04-08	0	50	-1	-1	-1	1.879	6.678	1460047800
1477	2016-04-08	1	0	8.8896	31.615	11.2	2	6.659	1460048400
1478	2016-04-08	1	10	8.9102	31.614	11.33	1.939	6.645	1460049000
1479	2016-04-08	1	20	-1	-1	-1	2	6.702	1460049600
1480	2016-04-08	1	30	8.8988	31.615	11.68	2	6.678	1460050200
1481	2016-04-08	1	40	8.9481	31.613	11.86	1.879	6.673	1460050800
1482	2016-04-08	1	50	8.9591	31.612	11.98	1.879	6.664	1460051400
1483	2016-04-08	2	0	8.9665	31.611	12.09	2	6.689	1460052000
1484	2016-04-08	2	10	8.9171	31.614	12.34	1.939	6.68	1460052600
1485	2016-04-08	2	20	8.9037	31.614	12.68	1.879	6.671	1460053200
1486	2016-04-08	2	30	8.8776	31.616	12.79	1.939	6.661	1460053800
1487	2016-04-08	2	40	8.93	31.613	12.97	1.818	6.682	1460054400
1488	2016-04-08	2	50	8.8921	31.613	13.22	2.06	6.669	1460055000
1489	2016-04-08	3	0	8.8698	31.615	13.23	1.879	6.694	1460055600
1490	2016-04-08	3	10	8.6975	31.624	13.43	1.697	6.711	1460056200
1491	2016-04-08	3	20	8.6844	31.622	13.65	1.757	6.717	1460056800
1492	2016-04-08	3	30	8.7084	31.62	13.7	1.697	6.697	1460057400
1493	2016-04-08	3	40	8.7309	31.621	13.87	1.757	6.728	1460058000
1494	2016-04-08	3	50	8.7543	31.623	13.87	1.757	6.726	1460058600
1495	2016-04-08	4	0	8.7734	31.619	14.08	1.697	6.722	1460059200
1496	2016-04-08	4	10	8.8001	31.615	14.13	1.818	6.719	1460059800
1497	2016-04-08	4	20	8.8228	31.618	14.16	1.818	6.707	1460060400
1498	2016-04-08	4	30	8.828	31.619	14.16	1.939	6.719	1460061000
1499	2016-04-08	4	40	8.8089	31.617	14.23	1.757	6.715	1460061600
1500	2016-04-08	4	50	8.7903	31.619	14.13	1.757	6.71	1460062200
1501	2016-04-08	5	0	8.7837	31.621	14.28	1.757	6.705	1460062800
1502	2016-04-08	5	10	8.7963	31.62	14.24	1.939	6.701	1460063400
1503	2016-04-08	5	20	8.8124	31.619	14.1	1.879	6.691	1460064000
1504	2016-04-08	5	30	8.8299	31.617	14.14	2	6.642	1460064600
1505	2016-04-08	5	40	8.8355	31.618	14.04	1.879	6.635	1460065200
1506	2016-04-08	5	50	8.8372	31.616	14	1.818	6.696	1460065800
1507	2016-04-08	6	0	8.8354	31.617	13.86	2.182	6.694	1460066400
1508	2016-04-08	6	10	8.835	31.617	13.73	1.818	6.686	1460067000
1509	2016-04-08	6	20	8.834	31.618	13.65	2	6.693	1460067600
1510	2016-04-08	6	30	8.8348	31.617	13.62	1.939	6.692	1460068200
1511	2016-04-08	6	40	8.8325	31.618	13.5	2	6.677	1460068800
1512	2016-04-08	6	50	8.8356	31.617	13.44	1.939	6.683	1460069400
1513	2016-04-08	7	0	8.8299	31.617	13.28	1.939	6.68	1460070000
1514	2016-04-08	7	10	8.8288	31.617	13.16	1.818	6.647	1460070600
1515	2016-04-08	7	20	8.829	31.618	13.21	2	6.654	1460071200
1516	2016-04-08	7	30	8.8291	31.619	13	1.818	6.66	1460071800
1517	2016-04-08	7	40	8.8308	31.617	12.87	2	6.696	1460072400
1518	2016-04-08	7	50	8.8331	31.618	12.8	1.757	6.703	1460073000
1519	2016-04-08	8	0	8.8309	31.618	12.55	1.879	6.704	1460073600
1520	2016-04-08	8	10	8.8239	31.618	12.46	1.818	6.67	1460074200
1521	2016-04-08	8	20	8.7841	31.62	12.29	1.697	6.65	1460074800
1522	2016-04-08	8	30	8.9015	31.608	12.13	1.879	6.699	1460075400
1523	2016-04-08	8	40	8.9231	31.61	12.05	1.697	6.663	1460076000
1524	2016-04-08	8	50	8.9914	31.605	11.85	1.939	6.697	1460076600
1525	2016-04-08	9	0	8.9221	31.611	11.64	1.757	6.715	1460077200
1526	2016-04-08	9	10	8.8586	31.615	11.59	1.697	6.715	1460077800
1527	2016-04-08	9	20	8.8474	31.616	11.43	1.636	6.732	1460078400
1528	2016-04-08	9	30	8.8466	31.616	11.31	1.757	6.729	1460079000
1529	2016-04-08	9	40	8.8907	31.614	11.05	1.697	6.724	1460079600
1530	2016-04-08	9	50	8.9142	31.612	11.01	1.697	6.719	1460080200
1531	2016-04-08	10	0	8.9115	31.612	10.85	1.757	6.713	1460080800
1532	2016-04-08	10	10	8.9995	31.608	10.77	1.818	6.69	1460081400
1533	2016-04-08	10	20	9.1006	31.603	10.77	1.818	6.685	1460082000
1534	2016-04-08	10	30	9.0741	31.604	10.55	1.757	6.707	1460082600
1535	2016-04-08	10	40	8.9586	31.612	10.46	1.697	6.717	1460083200
1536	2016-04-08	10	50	8.9666	31.612	10.53	1.636	6.713	1460083800
1537	2016-04-08	11	0	8.9822	31.609	10.34	1.757	6.708	1460084400
1538	2016-04-08	11	10	8.987	31.609	10.33	1.818	6.71	1460085000
1539	2016-04-08	11	20	8.9716	31.611	10.28	1.697	-1	1460085600
1540	2016-04-08	11	30	8.9453	31.614	10.3	1.757	6.711	1460086200
1541	2016-04-08	11	40	8.9198	31.614	10.19	1.697	6.729	1460086800
1542	2016-04-08	11	50	8.8893	31.616	10.32	1.697	-1	1460087400
1543	2016-04-08	12	0	8.8524	31.617	10.35	1.636	6.73	1460088000
1544	2016-04-08	12	10	8.8356	31.618	10.36	1.939	6.734	1460088600
1545	2016-04-08	12	20	8.8127	31.618	10.37	1.818	-1	1460089200
1546	2016-04-08	12	30	8.7966	31.619	10.47	1.939	6.737	1460089800
1547	2016-04-08	12	40	8.7908	31.62	10.53	1.939	6.731	1460090400
1548	2016-04-08	12	50	8.7826	31.586	10.59	1.939	-1	1460091000
1549	2016-04-08	13	0	8.7816	31.621	10.8	1.879	6.731	1460091600
1550	2016-04-08	13	10	8.7867	31.619	10.99	2	6.741	1460092200
1551	2016-04-08	13	20	8.7913	31.618	11.13	1.757	-1	1460092800
1552	2016-04-08	13	30	8.7847	31.622	11.26	1.879	6.728	1460093400
1553	2016-04-08	13	40	8.793	31.621	11.44	1.757	6.744	1460094000
1554	2016-04-08	13	50	8.8182	31.62	11.65	1.757	6.745	1460094600
1555	2016-04-08	14	0	8.8348	31.619	11.84	1.636	6.751	1460095200
1556	2016-04-08	14	10	8.975	31.615	12.07	1.757	6.749	1460095800
1557	2016-04-08	14	20	8.8015	31.622	12.24	1.757	6.732	1460096400
1558	2016-04-08	14	30	8.8271	31.618	12.46	1.879	6.747	1460097000
1559	2016-04-08	14	40	8.8511	31.619	12.56	1.757	6.726	1460097600
1560	2016-04-08	14	50	8.6392	31.627	12.7	1.818	6.747	1460098200
1561	2016-04-08	15	0	8.6347	31.627	12.96	-1	6.76	1460098800
1562	2016-04-08	15	10	8.6505	31.629	13.16	1.697	6.759	1460099400
1563	2016-04-08	15	20	8.7557	31.627	13.28	-1	6.765	1460100000
1564	2016-04-08	15	30	8.9261	31.615	13.42	1.697	6.749	1460100600
1565	2016-04-08	15	40	9.0194	31.61	13.56	1.818	6.714	1460101200
1566	2016-04-08	15	50	8.8141	31.62	13.74	-1	6.724	1460101800
1567	2016-04-08	16	0	8.6963	31.624	13.8	1.636	6.735	1460102400
1568	2016-04-08	16	10	8.6779	31.625	13.87	1.879	6.745	1460103000
1569	2016-04-08	16	20	8.6964	31.626	13.98	-1	6.746	1460103600
1570	2016-04-08	16	30	8.7417	31.625	13.94	1.818	6.748	1460104200
1571	2016-04-08	16	40	8.7938	31.623	14	1.757	6.746	1460104800
1572	2016-04-08	16	50	8.8199	31.621	13.99	-1	6.741	1460105400
1573	2016-04-08	17	0	8.8376	31.62	14.1	1.818	6.736	1460106000
1574	2016-04-08	17	10	8.8564	31.619	14.07	1.818	6.731	1460106600
1575	2016-04-08	17	20	8.8724	31.617	14.02	-1	6.723	1460107200
1576	2016-04-08	17	30	8.872	31.614	13.92	2	6.719	1460107800
1577	2016-04-08	17	40	8.8816	31.618	13.98	1.818	6.722	1460108400
1578	2016-04-08	17	50	8.8801	31.618	14.02	1.818	6.724	1460109000
1579	2016-04-08	18	0	8.8834	31.617	13.83	2.06	6.723	1460109600
1580	2016-04-08	18	10	8.8873	31.618	13.75	1.757	6.726	1460110200
1581	2016-04-08	18	20	8.8896	31.618	13.69	1.939	6.72	1460110800
1582	2016-04-08	18	30	8.8955	31.618	13.63	2	6.72	1460111400
1583	2016-04-08	18	40	8.8958	31.618	13.54	1.879	6.722	1460112000
1584	2016-04-08	18	50	8.9003	31.617	13.43	1.939	6.72	1460112600
1585	2016-04-08	19	0	-1	-1	-1	2.06	6.719	1460113200
1586	2016-04-08	19	10	8.9005	31.618	13.24	2.06	6.686	1460113800
1587	2016-04-08	19	20	-1	-1	-1	2.06	6.689	1460114400
1588	2016-04-08	19	30	8.8947	31.618	13.09	1.939	6.687	1460115000
1589	2016-04-08	19	40	8.9035	31.619	12.86	1.939	6.707	1460115600
1590	2016-04-08	19	50	-1	-1	-1	1.757	6.711	1460116200
1591	2016-04-08	20	0	8.9279	31.618	12.78	1.879	6.718	1460116800
1592	2016-04-08	20	10	8.9477	31.618	12.48	1.939	6.723	1460117400
1593	2016-04-08	20	20	-1	-1	-1	1.879	6.722	1460118000
1594	2016-04-08	20	30	8.9345	31.617	12.34	1.879	6.724	1460118600
1595	2016-04-08	20	40	9.0221	31.613	12.05	1.939	6.724	1460119200
1596	2016-04-08	20	50	-1	-1	-1	2.121	6.722	1460119800
1597	2016-04-08	21	0	9.11	31.612	11.88	1.939	6.72	1460120400
1598	2016-04-08	21	10	9.0678	31.611	11.73	1.939	6.71	1460121000
1599	2016-04-08	21	20	9.1095	31.611	11.56	2.121	6.702	1460121600
1600	2016-04-08	21	30	9.0249	31.612	11.45	1.757	6.73	1460122200
1601	2016-04-08	21	40	8.9897	31.614	11.29	1.879	6.707	1460122800
1602	2016-04-08	21	50	8.9803	31.615	11.1	1.879	6.728	1460123400
1603	2016-04-08	22	0	8.9528	31.617	11.01	1.879	6.727	1460124000
1604	2016-04-08	22	10	9.0001	31.615	10.88	1.697	6.716	1460124600
1605	2016-04-08	22	20	9.0903	31.609	10.71	1.818	6.711	1460125200
1606	2016-04-08	22	30	9.1769	31.604	10.54	1.939	6.697	1460125800
1607	2016-04-08	22	40	9.1252	31.607	10.5	1.818	6.706	1460126400
1608	2016-04-08	22	50	9.0861	31.61	10.41	1.757	6.719	1460127000
1609	2016-04-08	23	0	9.0639	31.611	10.36	1.757	6.72	1460127600
1610	2016-04-08	23	10	9.0521	31.611	10.27	1.818	6.723	1460128200
1611	2016-04-08	23	20	9.0349	31.613	10.25	1.818	6.717	1460128800
1612	2016-04-08	23	30	9.0407	31.61	10.04	1.939	6.717	1460129400
1613	2016-04-08	23	40	9.0372	31.61	10.06	1.818	6.729	1460130000
1614	2016-04-08	23	50	9.0376	31.61	10.08	1.818	6.718	1460130600
1615	2016-04-09	0	0	9.0472	31.607	10.09	1.818	6.712	1460131200
1616	2016-04-09	0	10	9.0494	31.612	10.02	1.879	6.716	1460131800
1617	2016-04-09	0	20	9.0417	31.61	10.09	1.757	6.713	1460132400
1618	2016-04-09	0	30	9.0375	31.612	10.11	1.757	6.712	1460133000
1619	2016-04-09	0	40	9.0192	31.61	10.07	2.06	6.701	1460133600
1620	2016-04-09	0	50	9.0125	31.612	10.18	1.818	6.705	1460134200
1621	2016-04-09	1	0	9.0205	31.609	10.24	2	6.707	1460134800
1622	2016-04-09	1	10	9.0166	31.611	10.34	2	6.704	1460135400
1623	2016-04-09	1	20	9.0257	31.609	10.47	1.939	6.705	1460136000
1624	2016-04-09	1	30	9.027	31.612	10.71	1.939	6.707	1460136600
1625	2016-04-09	1	40	9.019	31.612	10.88	1.939	6.703	1460137200
1626	2016-04-09	1	50	9.0142	31.612	11.04	1.939	6.703	1460137800
1627	2016-04-09	2	0	9.0304	31.608	11.31	1.879	6.703	1460138400
1628	2016-04-09	2	10	9.0697	31.61	11.52	1.818	6.696	1460139000
1629	2016-04-09	2	20	9.0423	31.609	11.62	1.757	6.701	1460139600
1630	2016-04-09	2	30	9.037	31.609	11.93	1.757	6.707	1460140200
1631	2016-04-09	2	40	9.066	31.609	12.04	1.818	6.706	1460140800
1632	2016-04-09	2	50	9.0487	31.608	12.2	1.757	6.706	1460141400
1633	2016-04-09	3	0	9.0206	31.613	12.49	1.697	6.709	1460142000
1634	2016-04-09	3	10	8.9446	31.616	12.61	1.697	6.713	1460142600
1635	2016-04-09	3	20	8.9245	31.616	12.84	1.636	6.698	1460143200
1636	2016-04-09	3	30	8.9124	31.616	13.09	1.576	6.702	1460143800
1637	2016-04-09	3	40	8.8954	31.616	13.17	1.576	6.707	1460144400
1638	2016-04-09	3	50	8.8641	31.618	13.42	1.636	6.71	1460145000
1639	2016-04-09	4	0	8.8521	31.615	13.49	1.757	6.706	1460145600
1640	2016-04-09	4	10	8.8609	31.618	13.65	1.757	6.714	1460146200
1641	2016-04-09	4	20	8.8761	31.618	13.85	1.697	6.702	1460146800
1642	2016-04-09	4	30	8.902	31.617	13.9	1.697	6.699	1460147400
1643	2016-04-09	4	40	8.9361	31.615	13.95	1.757	6.687	1460148000
1644	2016-04-09	4	50	8.9656	31.615	14.03	1.818	6.703	1460148600
1645	2016-04-09	5	0	8.952	31.616	14.13	1.697	6.716	1460149200
1646	2016-04-09	5	10	8.9472	31.614	14.11	1.818	6.715	1460149800
1647	2016-04-09	5	20	8.9192	31.616	14.13	1.636	6.707	1460150400
1648	2016-04-09	5	30	8.9113	31.616	14.12	1.636	6.717	1460151000
1649	2016-04-09	5	40	8.9243	31.616	14.22	1.757	6.708	1460151600
1650	2016-04-09	5	50	8.9354	31.615	14.12	1.697	6.714	1460152200
1651	2016-04-09	6	0	8.952	31.615	14.18	1.697	6.71	1460152800
1652	2016-04-09	6	10	8.9714	31.614	14.07	1.818	6.71	1460153400
1653	2016-04-09	6	20	8.9865	31.614	13.96	1.757	6.706	1460154000
1654	2016-04-09	6	30	8.9977	31.613	14.03	1.697	6.699	1460154600
1655	2016-04-09	6	40	9.0049	31.611	13.88	1.818	6.702	1460155200
1656	2016-04-09	6	50	8.9926	31.613	13.82	1.697	6.693	1460155800
1657	2016-04-09	7	0	8.9902	31.611	13.7	2	-1	1460156400
1658	2016-04-09	7	10	8.9883	31.612	13.56	1.879	6.695	1460157000
1659	2016-04-09	7	20	8.9902	31.614	13.51	1.939	-1	1460157600
1660	2016-04-09	7	30	8.999	31.612	13.38	2.182	6.685	1460158200
1661	2016-04-09	7	40	9.023	31.612	13.27	1.939	6.643	1460158800
1662	2016-04-09	7	50	8.9949	31.61	13.18	1.879	-1	1460159400
1663	2016-04-09	8	0	8.9926	31.614	13.07	2.121	6.651	1460160000
1664	2016-04-09	8	10	8.9946	31.612	13	1.818	6.667	1460160600
1665	2016-04-09	8	20	8.9933	31.613	12.92	1.697	-1	1460161200
1666	2016-04-09	8	30	8.995	31.612	12.73	1.697	6.673	1460161800
1667	2016-04-09	8	40	8.9984	31.612	12.7	1.636	6.67	1460162400
1668	2016-04-09	8	50	9.0044	31.613	12.5	1.757	-1	1460163000
1669	2016-04-09	9	0	8.9916	31.613	12.34	1.697	6.673	1460163600
1670	2016-04-09	9	10	8.9632	31.612	12.19	1.939	6.686	1460164200
1671	2016-04-09	9	20	9.0432	31.61	12.04	1.939	6.67	1460164800
1672	2016-04-09	9	30	9.1515	31.604	11.87	1.818	6.665	1460165400
1673	2016-04-09	9	40	9.151	31.605	11.81	1.879	6.647	1460166000
1674	2016-04-09	9	50	9.0793	31.609	11.57	1.818	6.684	1460166600
1675	2016-04-09	10	0	9.0364	31.61	11.44	1.697	6.684	1460167200
1676	2016-04-09	10	10	9.0087	31.612	11.35	1.636	6.695	1460167800
1677	2016-04-09	10	20	9.0659	31.609	11.21	1.576	6.7	1460168400
1678	2016-04-09	10	30	9.1084	31.606	11.09	1.576	6.693	1460169000
1679	2016-04-09	10	40	9.186	31.604	11.03	1.697	6.682	1460169600
1680	2016-04-09	10	50	9.2572	31.6	10.86	1.757	6.679	1460170200
1681	2016-04-09	11	0	9.1886	31.605	10.72	-1	6.669	1460170800
1682	2016-04-09	11	10	9.1047	31.609	10.63	1.515	6.671	1460171400
1683	2016-04-09	11	20	9.0894	31.607	10.5	-1	6.695	1460172000
1684	2016-04-09	11	30	9.0735	31.611	10.49	1.697	6.698	1460172600
1685	2016-04-09	11	40	9.0616	31.612	10.35	1.697	6.699	1460173200
1686	2016-04-09	11	50	9.0864	31.607	10.37	-1	6.706	1460173800
1687	2016-04-09	12	0	9.0911	31.61	10.39	1.636	6.699	1460174400
1688	2016-04-09	12	10	9.0892	31.61	10.28	1.697	6.695	1460175000
1689	2016-04-09	12	20	9.0767	31.608	10.29	-1	6.692	1460175600
1690	2016-04-09	12	30	9.0506	31.61	10.29	1.757	6.706	1460176200
1691	2016-04-09	12	40	9.0257	31.611	10.29	1.697	6.714	1460176800
1692	2016-04-09	12	50	8.9908	31.613	10.34	-1	6.719	1460177400
1693	2016-04-09	13	0	8.9823	31.613	10.44	1.697	6.712	1460178000
1694	2016-04-09	13	10	8.9655	31.615	10.54	1.818	6.717	1460178600
1695	2016-04-09	13	20	8.9594	31.617	10.58	1.879	6.703	1460179200
1696	2016-04-09	13	30	8.9453	31.617	10.76	1.939	6.718	1460179800
1697	2016-04-09	13	40	8.9442	31.616	10.79	1.818	6.722	1460180400
1698	2016-04-09	13	50	8.9525	31.616	11	1.879	6.717	1460181000
1699	2016-04-09	14	0	8.9627	31.617	11.17	1.697	6.717	1460181600
1700	2016-04-09	14	10	8.9858	31.616	11.39	1.757	6.719	1460182200
1701	2016-04-09	14	20	9.1362	31.61	11.49	1.879	6.722	1460182800
1702	2016-04-09	14	30	9.1628	31.61	11.75	1.757	6.701	1460183400
1703	2016-04-09	14	40	9.1463	31.61	11.9	1.879	6.699	1460184000
1704	2016-04-09	14	50	9.0739	31.611	12.11	1.697	6.722	1460184600
1705	2016-04-09	15	0	-1	-1	-1	1.636	6.71	1460185200
1706	2016-04-09	15	10	9.0988	31.611	12.48	1.636	6.709	1460185800
1707	2016-04-09	15	20	-1	-1	-1	1.757	6.698	1460186400
1708	2016-04-09	15	30	9.0774	31.611	12.77	1.879	6.703	1460187000
1709	2016-04-09	15	40	8.8159	31.621	13.1	1.636	6.731	1460187600
1710	2016-04-09	15	50	-1	-1	-1	1.879	6.732	1460188200
1711	2016-04-09	16	0	8.8258	31.622	13.29	1.576	6.734	1460188800
1712	2016-04-09	16	10	8.8579	31.62	13.55	1.576	6.731	1460189400
1713	2016-04-09	16	20	-1	-1	-1	1.576	6.723	1460190000
1714	2016-04-09	16	30	8.9136	31.617	13.7	1.636	6.71	1460190600
1715	2016-04-09	16	40	8.9599	31.615	13.88	1.697	6.717	1460191200
1716	2016-04-09	16	50	-1	-1	-1	1.697	6.71	1460191800
1717	2016-04-09	17	0	9.0286	31.611	13.99	1.818	6.706	1460192400
1718	2016-04-09	17	10	9.0867	31.612	14.03	1.818	6.686	1460193000
1719	2016-04-09	17	20	9.0687	31.61	14.11	1.757	6.694	1460193600
1720	2016-04-09	17	30	9.0264	31.611	14.12	1.757	6.686	1460194200
1721	2016-04-09	17	40	9.0189	31.61	14.16	1.818	6.707	1460194800
1722	2016-04-09	17	50	8.9488	31.616	14.15	1.818	6.7	1460195400
1723	2016-04-09	18	0	8.9249	31.613	14.16	1.757	6.716	1460196000
1724	2016-04-09	18	10	8.9205	31.617	14.11	1.757	6.703	1460196600
1725	2016-04-09	18	20	8.9426	31.618	14.06	2	6.703	1460197200
1726	2016-04-09	18	30	8.9516	31.617	14.02	1.757	6.708	1460197800
1727	2016-04-09	18	40	8.9773	31.616	13.99	1.757	6.703	1460198400
1728	2016-04-09	18	50	8.9999	31.614	13.91	1.818	6.695	1460199000
1729	2016-04-09	19	0	9.0131	31.615	13.85	1.818	6.695	1460199600
1730	2016-04-09	19	10	9.0451	31.612	13.73	1.818	6.701	1460200200
1731	2016-04-09	19	20	9.0613	31.615	13.66	2.06	6.705	1460200800
1732	2016-04-09	19	30	9.0724	31.615	13.58	2.06	6.696	1460201400
1733	2016-04-09	19	40	9.0782	31.614	13.49	2.182	6.682	1460202000
1734	2016-04-09	19	50	9.0871	31.611	13.37	2.06	6.683	1460202600
1735	2016-04-09	20	0	9.0787	31.613	13.28	1.818	6.684	1460203200
1736	2016-04-09	20	10	9.0874	31.613	13.17	1.879	6.675	1460203800
1737	2016-04-09	20	20	9.0937	31.614	13.07	1.757	6.675	1460204400
1738	2016-04-09	20	30	9.0948	31.612	12.95	1.757	6.691	1460205000
1739	2016-04-09	20	40	9.0849	31.612	12.8	1.879	6.696	1460205600
1740	2016-04-09	20	50	9.0697	31.609	12.68	1.879	6.698	1460206200
1741	2016-04-09	21	0	9.0491	31.616	12.56	1.818	6.698	1460206800
1742	2016-04-09	21	10	9.0419	31.615	12.44	1.757	6.705	1460207400
1743	2016-04-09	21	20	9.0206	31.611	12.31	1.697	6.701	1460208000
1744	2016-04-09	21	30	9.0905	31.612	12.12	1.939	6.696	1460208600
1745	2016-04-09	21	40	9.2299	31.608	11.97	1.818	6.697	1460209200
1746	2016-04-09	21	50	9.2421	31.606	11.8	2.06	6.69	1460209800
1747	2016-04-09	22	0	9.1798	31.608	11.68	2	6.689	1460210400
1748	2016-04-09	22	10	9.1745	31.608	11.46	2	6.697	1460211000
1749	2016-04-09	22	20	9.1774	31.61	11.37	1.697	6.693	1460211600
1750	2016-04-09	22	30	9.1449	31.611	11.22	1.697	6.695	1460212200
1751	2016-04-09	22	40	9.1592	31.607	11.04	1.818	6.697	1460212800
1752	2016-04-09	22	50	9.1725	31.607	10.95	1.818	6.697	1460213400
1753	2016-04-09	23	0	9.2432	31.605	10.81	1.757	6.693	1460214000
1754	2016-04-09	23	10	9.2449	31.603	10.72	1.818	6.687	1460214600
1755	2016-04-09	23	20	9.1763	31.607	10.6	1.757	6.701	1460215200
1756	2016-04-09	23	30	9.1262	31.61	10.51	1.697	6.706	1460215800
1757	2016-04-09	23	40	9.0878	31.612	10.39	1.757	6.706	1460216400
1758	2016-04-09	23	50	9.0653	31.612	10.27	1.818	6.703	1460217000
1759	2016-04-10	0	0	9.0733	31.61	10.25	1.697	6.706	1460217600
1760	2016-04-10	0	10	9.0896	31.609	10.2	1.697	6.698	1460218200
1761	2016-04-10	0	20	9.0999	31.611	10.12	1.757	6.692	1460218800
1762	2016-04-10	0	30	9.1126	31.611	10.1	1.879	6.698	1460219400
1763	2016-04-10	0	40	9.116	31.608	10.1	1.818	6.691	1460220000
1764	2016-04-10	0	50	9.1136	31.609	10.04	1.757	6.691	1460220600
1765	2016-04-10	1	0	9.106	31.611	10.11	1.757	6.698	1460221200
1766	2016-04-10	1	10	9.0902	31.609	10.09	1.697	6.696	1460221800
1767	2016-04-10	1	20	9.0857	31.609	10.14	1.939	6.693	1460222400
1768	2016-04-10	1	30	9.0817	31.611	10.22	1.879	6.692	1460223000
1769	2016-04-10	1	40	9.0778	31.609	10.3	1.939	6.675	1460223600
1770	2016-04-10	1	50	9.0771	31.61	10.43	2.06	6.685	1460224200
1771	2016-04-10	2	0	9.0787	31.609	10.51	1.939	6.682	1460224800
1772	2016-04-10	2	10	9.0814	31.612	10.68	2	6.677	1460225400
1773	2016-04-10	2	20	9.0906	31.61	10.85	1.939	6.683	1460226000
1774	2016-04-10	2	30	9.0951	31.609	11.02	1.879	6.677	1460226600
1775	2016-04-10	2	40	9.0936	31.609	11.23	1.879	6.69	1460227200
1776	2016-04-10	2	50	9.0916	31.612	11.47	1.879	6.69	1460227800
1777	2016-04-10	3	0	9.0793	31.61	11.65	1.697	-1	1460228400
1778	2016-04-10	3	10	9.0721	31.613	11.9	1.757	6.696	1460229000
1779	2016-04-10	3	20	9.0475	31.615	12.09	1.697	-1	1460229600
1780	2016-04-10	3	30	9.0044	31.614	12.3	1.697	6.702	1460230200
1781	2016-04-10	3	40	8.9454	31.617	12.52	1.636	6.714	1460230800
1782	2016-04-10	3	50	8.9265	31.616	12.71	1.636	-1	1460231400
1783	2016-04-10	4	0	8.9337	31.617	12.95	1.697	6.716	1460232000
1784	2016-04-10	4	10	8.9725	31.614	13.12	1.576	6.703	1460232600
1785	2016-04-10	4	20	9.0804	31.609	13.33	1.757	-1	1460233200
1786	2016-04-10	4	30	9.1443	31.609	13.5	1.697	6.683	1460233800
1787	2016-04-10	4	40	8.9439	31.615	13.61	1.636	6.71	1460234400
1788	2016-04-10	4	50	8.9198	31.616	13.73	1.697	-1	1460235000
1789	2016-04-10	5	0	8.9229	31.616	13.85	1.576	6.713	1460235600
1790	2016-04-10	5	10	8.9305	31.616	13.96	1.697	6.712	1460236200
1791	2016-04-10	5	20	8.9425	31.617	14.04	1.697	6.702	1460236800
1792	2016-04-10	5	30	8.9446	31.612	14.11	1.697	6.706	1460237400
1793	2016-04-10	5	40	8.9427	31.617	14.15	1.636	6.712	1460238000
1794	2016-04-10	5	50	8.9591	31.615	14.22	1.697	6.706	1460238600
1795	2016-04-10	6	0	8.9848	31.613	14.19	1.636	6.705	1460239200
1796	2016-04-10	6	10	9.0068	31.614	14.2	1.697	6.699	1460239800
1797	2016-04-10	6	20	9.0277	31.613	14.21	1.697	6.697	1460240400
1798	2016-04-10	6	30	9.0266	31.607	14.2	1.636	6.692	1460241000
1799	2016-04-10	6	40	9.0251	31.615	14.19	1.697	6.69	1460241600
1800	2016-04-10	6	50	8.9606	31.614	14.14	1.697	6.692	1460242200
1801	2016-04-10	7	0	8.8951	31.612	14.09	-1	6.694	1460242800
1802	2016-04-10	7	10	8.8882	31.612	14.03	1.757	6.692	1460243400
1803	2016-04-10	7	20	8.8743	31.613	13.95	-1	6.699	1460244000
1804	2016-04-10	7	30	8.8585	31.612	13.88	1.757	6.697	1460244600
1805	2016-04-10	7	40	8.8458	31.614	13.76	1.757	6.693	1460245200
1806	2016-04-10	7	50	8.8457	31.615	13.73	-1	6.697	1460245800
1807	2016-04-10	8	0	8.8555	31.615	13.64	1.697	6.696	1460246400
1808	2016-04-10	8	10	8.8497	31.614	13.56	2	6.689	1460247000
1809	2016-04-10	8	20	8.8729	31.613	13.5	-1	6.684	1460247600
1810	2016-04-10	8	30	8.8654	31.615	13.37	1.818	6.698	1460248200
1811	2016-04-10	8	40	8.8831	31.614	13.27	1.697	6.654	1460248800
1812	2016-04-10	8	50	8.8947	31.614	13.18	-1	6.675	1460249400
1813	2016-04-10	9	0	8.8974	31.613	13.02	1.636	6.684	1460250000
1814	2016-04-10	9	10	8.8814	31.614	12.92	1.697	6.684	1460250600
1815	2016-04-10	9	20	8.9015	31.613	12.8	1.757	6.688	1460251200
1816	2016-04-10	9	30	8.975	31.612	12.65	1.576	6.683	1460251800
1817	2016-04-10	9	40	8.9673	31.613	12.5	1.757	6.681	1460252400
1818	2016-04-10	9	50	8.959	31.612	12.35	1.576	6.684	1460253000
1819	2016-04-10	10	0	8.952	31.613	12.23	1.636	6.682	1460253600
1820	2016-04-10	10	10	9.1587	31.604	12.07	1.576	6.685	1460254200
1821	2016-04-10	10	20	9.1865	31.607	11.94	1.818	6.679	1460254800
1822	2016-04-10	10	30	9.1702	31.606	11.73	1.697	6.677	1460255400
1823	2016-04-10	10	40	9.1616	31.607	11.62	1.697	6.676	1460256000
1824	2016-04-10	10	50	9.1047	31.607	11.48	1.576	6.69	1460256600
1825	2016-04-10	11	0	-1	-1	-1	1.576	6.696	1460257200
1826	2016-04-10	11	10	9.1505	31.608	11.18	1.515	6.694	1460257800
1827	2016-04-10	11	20	-1	-1	-1	1.576	6.687	1460258400
1828	2016-04-10	11	30	9.2057	31.605	11.07	1.576	6.684	1460259000
1829	2016-04-10	11	40	9.2697	31.605	10.89	1.697	6.674	1460259600
1830	2016-04-10	11	50	-1	-1	-1	1.636	6.682	1460260200
1831	2016-04-10	12	0	9.185	31.607	10.77	1.576	6.693	1460260800
1832	2016-04-10	12	10	9.1669	31.608	10.66	1.515	6.69	1460261400
1833	2016-04-10	12	20	-1	-1	-1	1.636	6.689	1460262000
1834	2016-04-10	12	30	9.1795	31.607	10.58	1.697	6.683	1460262600
1835	2016-04-10	12	40	9.1617	31.608	10.48	-1	6.688	1460263200
1836	2016-04-10	12	50	-1	-1	-1	-1	6.699	1460263800
1837	2016-04-10	13	0	9.1435	31.609	10.48	-1	6.703	1460264400
1838	2016-04-10	13	10	9.1454	31.607	10.47	-1	6.697	1460265000
1839	2016-04-10	13	20	9.1494	31.609	10.43	-1	6.702	1460265600
1840	2016-04-10	13	30	9.1558	31.608	10.45	-1	6.703	1460266200
1841	2016-04-10	13	40	9.1715	31.607	10.49	-1	6.701	1460266800
1842	2016-04-10	13	50	9.1803	31.607	10.58	-1	6.7	1460267400
1843	2016-04-10	14	0	9.1879	31.608	10.63	-1	6.698	1460268000
1844	2016-04-10	14	10	9.1918	31.609	10.67	-1	6.694	1460268600
1845	2016-04-10	14	20	9.1938	31.609	10.83	-1	6.702	1460269200
1846	2016-04-10	14	30	9.1958	31.608	10.96	-1	6.7	1460269800
1847	2016-04-10	14	40	9.2011	31.608	11.06	1.879	6.693	1460270400
1848	2016-04-10	14	50	9.219	31.609	11.26	1.879	6.7	1460271000
1849	2016-04-10	15	0	9.2375	31.607	11.41	1.757	6.699	1460271600
1850	2016-04-10	15	10	9.201	31.61	11.6	1.818	6.712	1460272200
1851	2016-04-10	15	20	9.2311	31.608	11.75	1.636	6.707	1460272800
1852	2016-04-10	15	30	9.2388	31.609	11.97	1.636	6.703	1460273400
1853	2016-04-10	15	40	9.2605	31.609	12.15	1.697	6.704	1460274000
1854	2016-04-10	15	50	9.2466	31.607	12.37	1.636	6.693	1460274600
1855	2016-04-10	16	0	9.1646	31.61	12.56	1.818	6.702	1460275200
1856	2016-04-10	16	10	9.2211	31.609	12.72	1.697	6.7	1460275800
1857	2016-04-10	16	20	9.1987	31.609	12.92	1.818	6.693	1460276400
1858	2016-04-10	16	30	9.1948	31.609	13.12	1.757	6.706	1460277000
1859	2016-04-10	16	40	8.9965	31.616	13.26	1.697	6.711	1460277600
1860	2016-04-10	16	50	8.9726	31.614	13.43	1.576	6.716	1460278200
1861	2016-04-10	17	0	8.981	31.617	13.58	1.697	6.717	1460278800
1862	2016-04-10	17	10	9.006	31.617	13.68	1.576	6.714	1460279400
1863	2016-04-10	17	20	9.0038	31.616	13.81	1.697	6.709	1460280000
1864	2016-04-10	17	30	9.0611	31.612	13.93	1.636	6.711	1460280600
1865	2016-04-10	17	40	9.1371	31.612	14.02	1.757	6.698	1460281200
1866	2016-04-10	17	50	9.1921	31.609	14.07	1.757	6.685	1460281800
1867	2016-04-10	18	0	9.21	31.606	14.12	1.879	6.678	1460282400
1868	2016-04-10	18	10	9.2043	31.609	14.15	1.879	6.689	1460283000
1869	2016-04-10	18	20	9.1511	31.609	14.19	1.879	6.703	1460283600
1870	2016-04-10	18	30	9.0963	31.615	14.19	1.818	6.708	1460284200
1871	2016-04-10	18	40	9.0829	31.613	14.19	1.757	6.704	1460284800
1872	2016-04-10	18	50	9.0994	31.613	14.13	1.757	6.702	1460285400
1873	2016-04-10	19	0	9.142	31.614	14.14	1.757	6.7	1460286000
1874	2016-04-10	19	10	9.1746	31.613	14.06	1.818	6.698	1460286600
1875	2016-04-10	19	20	9.2129	31.612	13.98	1.818	6.696	1460287200
1876	2016-04-10	19	30	9.2277	31.611	13.94	1.818	6.69	1460287800
1877	2016-04-10	19	40	9.2313	31.611	13.95	1.818	6.684	1460288400
1878	2016-04-10	19	50	9.2343	31.61	13.82	1.879	6.68	1460289000
1879	2016-04-10	20	0	9.2488	31.611	13.79	1.818	6.675	1460289600
1880	2016-04-10	20	10	9.2438	31.609	13.69	1.818	6.674	1460290200
1881	2016-04-10	20	20	9.2262	31.611	13.57	2.06	6.673	1460290800
1882	2016-04-10	20	30	9.2185	31.611	13.49	2.06	6.653	1460291400
1883	2016-04-10	20	40	9.2146	31.612	13.37	2	6.627	1460292000
1884	2016-04-10	20	50	9.2175	31.611	13.25	1.939	6.638	1460292600
1885	2016-04-10	21	0	9.2151	31.611	13.18	1.757	6.643	1460293200
1886	2016-04-10	21	10	9.2223	31.611	13.04	1.818	6.662	1460293800
1887	2016-04-10	21	20	9.2328	31.612	12.94	1.818	6.66	1460294400
1888	2016-04-10	21	30	9.2409	31.612	12.88	1.697	6.661	1460295000
1889	2016-04-10	21	40	9.225	31.612	12.69	1.818	6.668	1460295600
1890	2016-04-10	21	50	9.2164	31.612	12.53	1.879	6.674	1460296200
1891	2016-04-10	22	0	9.1964	31.613	12.45	1.697	6.68	1460296800
1892	2016-04-10	22	10	9.1964	31.613	12.45	-1	-1	1460297400
1893	2016-04-10	22	20	9.1964	31.613	12.45	-1	-1	1460298000
1894	2016-04-10	22	30	9.1964	31.613	12.45	-1	-1	1460298600
1895	2016-04-10	22	40	9.1964	31.613	12.45	-1	-1	1460299200
1896	2016-04-10	22	50	9.1964	31.613	12.45	-1	-1	1460299800
1897	2016-04-10	23	0	9.1964	31.613	12.45	-1	-1	1460300400
1898	2016-04-10	23	10	9.1964	31.613	12.45	-1	-1	1460301000
1899	2016-04-10	23	20	9.1964	31.613	12.45	-1	-1	1460301600
1900	2016-04-10	23	30	9.1964	31.613	12.45	-1	-1	1460302200
1901	2016-04-10	23	40	9.1964	31.613	12.45	-1	-1	1460302800
1902	2016-04-10	23	50	9.1964	31.613	12.45	-1	-1	1460303400
1903	2016-04-11	0	0	9.0733	31.61	10.25	-1	-1	1460304000
1904	2016-04-11	0	10	9.0896	31.609	10.2	-1	-1	1460304600
1905	2016-04-11	0	20	9.0999	31.611	10.12	-1	-1	1460305200
1906	2016-04-11	0	30	9.1126	31.611	10.1	-1	-1	1460305800
1907	2016-04-11	0	40	9.116	31.608	10.1	-1	-1	1460306400
1908	2016-04-11	0	50	9.1136	31.609	10.04	-1	-1	1460307000
1909	2016-04-11	1	0	9.106	31.611	10.11	-1	-1	1460307600
1910	2016-04-11	1	10	9.0902	31.609	10.09	-1	-1	1460308200
1911	2016-04-11	1	20	9.0857	31.609	10.14	-1	-1	1460308800
1912	2016-04-11	1	30	9.0817	31.611	10.22	-1	-1	1460309400
1913	2016-04-11	1	40	9.0778	31.609	10.3	-1	-1	1460310000
1914	2016-04-11	1	50	9.0771	31.61	10.43	-1	-1	1460310600
1915	2016-04-11	2	0	9.0787	31.609	10.51	-1	-1	1460311200
1916	2016-04-11	2	10	9.0814	31.612	10.68	-1	-1	1460311800
1917	2016-04-11	2	20	9.0906	31.61	10.85	-1	-1	1460312400
1918	2016-04-11	2	30	9.0951	31.609	11.02	-1	-1	1460313000
1919	2016-04-11	2	40	9.0936	31.609	11.23	-1	-1	1460313600
1920	2016-04-11	2	50	9.0916	31.612	11.47	-1	-1	1460314200
1921	2016-04-11	3	0	9.0793	31.61	11.65	-1	-1	1460314800
1922	2016-04-11	3	10	9.0721	31.613	11.9	-1	-1	1460315400
1923	2016-04-11	3	20	9.0475	31.615	12.09	-1	-1	1460316000
1924	2016-04-11	3	30	9.0044	31.614	12.3	-1	-1	1460316600
1925	2016-04-11	3	40	8.9454	31.617	12.52	-1	-1	1460317200
1926	2016-04-11	3	50	8.9265	31.616	12.71	-1	-1	1460317800
1927	2016-04-11	4	0	8.9337	31.617	12.95	-1	-1	1460318400
1928	2016-04-11	4	10	8.9725	31.614	13.12	-1	-1	1460319000
1929	2016-04-11	4	20	9.0804	31.609	13.33	-1	-1	1460319600
1930	2016-04-11	4	30	9.1443	31.609	13.5	-1	-1	1460320200
1931	2016-04-11	4	40	8.9439	31.615	13.61	-1	-1	1460320800
1932	2016-04-11	4	50	8.9198	31.616	13.73	-1	-1	1460321400
1933	2016-04-11	5	0	8.9229	31.616	13.85	-1	-1	1460322000
1934	2016-04-11	5	10	8.9305	31.616	13.96	-1	-1	1460322600
1935	2016-04-11	5	20	8.9425	31.617	14.04	-1	-1	1460323200
1936	2016-04-11	5	30	8.9446	31.612	14.11	-1	-1	1460323800
1937	2016-04-11	5	40	8.9427	31.617	14.15	-1	-1	1460324400
1938	2016-04-11	5	50	8.9591	31.615	14.22	-1	-1	1460325000
1939	2016-04-11	6	0	8.9848	31.613	14.19	-1	-1	1460325600
1940	2016-04-11	6	10	9.0068	31.614	14.2	-1	-1	1460326200
1941	2016-04-11	6	20	9.0277	31.613	14.21	-1	-1	1460326800
1942	2016-04-11	6	30	9.0266	31.607	14.2	-1	-1	1460327400
1943	2016-04-11	6	40	9.0251	31.615	14.19	-1	-1	1460328000
1944	2016-04-11	6	50	8.9606	31.614	14.14	-1	-1	1460328600
1945	2016-04-11	7	0	8.8951	31.612	14.09	-1	-1	1460329200
1946	2016-04-11	7	10	8.8882	31.612	14.03	-1	-1	1460329800
1947	2016-04-11	7	20	8.8743	31.613	13.95	-1	-1	1460330400
1948	2016-04-11	7	30	8.8585	31.612	13.88	-1	-1	1460331000
1949	2016-04-11	7	40	8.8458	31.614	13.76	-1	-1	1460331600
1950	2016-04-11	7	50	8.8457	31.615	13.73	-1	-1	1460332200
1951	2016-04-11	8	0	8.8555	31.615	13.64	-1	-1	1460332800
1952	2016-04-11	8	10	8.8497	31.614	13.56	-1	-1	1460333400
1953	2016-04-11	8	20	8.8729	31.613	13.5	-1	-1	1460334000
1954	2016-04-11	8	30	8.8654	31.615	13.37	-1	-1	1460334600
1955	2016-04-11	8	40	8.8831	31.614	13.27	-1	-1	1460335200
1956	2016-04-11	8	50	8.8947	31.614	13.18	-1	-1	1460335800
1957	2016-04-11	9	0	8.8974	31.613	13.02	-1	-1	1460336400
1958	2016-04-11	9	10	8.8814	31.614	12.92	-1	-1	1460337000
1959	2016-04-11	9	20	8.9015	31.613	12.8	-1	-1	1460337600
1960	2016-04-11	9	30	8.975	31.612	12.65	-1	-1	1460338200
1961	2016-04-11	9	40	8.9673	31.613	12.5	-1	-1	1460338800
1962	2016-04-11	9	50	8.959	31.612	12.35	-1	-1	1460339400
1963	2016-04-11	10	0	8.952	31.613	12.23	-1	-1	1460340000
1964	2016-04-11	10	10	9.1587	31.604	12.07	-1	-1	1460340600
1965	2016-04-11	10	20	9.1865	31.607	11.94	-1	-1	1460341200
1966	2016-04-11	10	30	9.1702	31.606	11.73	-1	-1	1460341800
1967	2016-04-11	10	40	9.1616	31.607	11.62	-1	-1	1460342400
1968	2016-04-11	10	50	9.1047	31.607	11.48	-1	-1	1460343000
1969	2016-04-11	11	10	9.3172	31.609	12.06	1.818	6.604	1460344200
1970	2016-04-11	11	20	-1	-1	-1	1.697	6.606	1460344800
1971	2016-04-11	11	30	9.313	31.609	11.84	1.757	6.341	1460345400
1972	2016-04-11	11	40	9.263	31.611	11.66	1.697	6.628	1460346000
1973	2016-04-11	11	50	-1	-1	-1	1.636	6.621	1460346600
1974	2016-04-11	12	0	9.2612	31.614	11.54	1.697	6.624	1460347200
1975	2016-04-11	12	10	9.2472	31.615	11.37	1.636	6.629	1460347800
1976	2016-04-11	12	20	9.2409	31.614	11.29	1.576	6.629	1460348400
1977	2016-04-11	12	30	9.2639	31.611	11.22	1.576	6.632	1460349000
1978	2016-04-11	12	40	9.2891	31.612	11.1	1.576	6.626	1460349600
1979	2016-04-11	12	50	9.3751	31.604	10.94	1.697	6.618	1460350200
1980	2016-04-11	13	0	9.3955	31.611	10.97	1.879	6.617	1460350800
1981	2016-04-11	13	10	9.3808	31.614	10.9	1.636	6.628	1460351400
1982	2016-04-11	13	20	9.3505	31.615	10.79	1.697	6.632	1460352000
1983	2016-04-11	13	30	-1	-1	-1	1.757	6.636	1460352600
1984	2016-04-11	13	40	9.3333	31.615	10.81	1.697	6.639	1460353200
1985	2016-04-11	13	50	-1	-1	-1	1.818	6.639	1460353800
1986	2016-04-11	14	0	9.2828	31.614	10.7	1.697	6.638	1460354400
1987	2016-04-11	14	10	9.2895	31.609	10.75	1.636	6.64	1460355000
1988	2016-04-11	14	20	9.3093	31.61	10.73	1.697	6.639	1460355600
1989	2016-04-11	14	30	9.3124	31.615	10.82	1.697	6.631	1460356200
1990	2016-04-11	14	40	9.3254	31.608	10.85	1.697	6.632	1460356800
1991	2016-04-11	14	50	9.3288	31.608	10.91	1.879	6.626	1460357400
1992	2016-04-11	15	0	9.33	31.615	11	1.757	6.627	1460358000
1993	2016-04-11	15	10	9.3399	31.611	11.16	2	6.632	1460358600
1994	2016-04-11	15	20	9.3464	31.612	11.21	2	6.63	1460359200
1995	2016-04-11	15	30	9.3579	31.611	11.33	1.879	6.622	1460359800
1996	2016-04-11	15	40	9.3735	31.606	11.43	1.939	6.625	1460360400
1997	2016-04-11	15	50	9.381	31.614	11.61	1.818	6.631	1460361000
1998	2016-04-11	16	0	9.3907	31.608	11.81	1.879	6.646	1460361600
1999	2016-04-11	16	10	9.2354	31.616	11.96	1.757	6.654	1460362200
[truncated: 128,970 more rows]
