# Supplementary material for: A novel dissolved oxygen prediction model based on enhanced semi-naive Bayes for ocean ranches in northeast China
Source: PeerJ Comput Sci. 2021 Jun 11;7:e591. doi: 10.7717/peerj-cs.591 (PMC8205303; doi:10.7717/peerj-cs.591)
Supplement: Supplemental Information 3 — The water quality data includes a total of 19 marine ranches in the Bohai and Yellow Seas in northeastern China. [file peerj-cs-07-591-s003.zip › dataset2/liujiawan_20160101_20200701.csv]

ID	Date	Hour	Minute	temp	salt	deep	yls_con	rjy_con	Timestamp	note
1	2016-03-19	0	0	-1	-1	-1	-1	8.983	1458316800
2	2016-03-19	0	10	-1	-1	-1	-1	8.987	1458317400
3	2016-03-19	0	20	-1	-1	-1	-1	9.002	1458318000
4	2016-03-19	0	30	-1	-1	-1	-1	9.036	1458318600
5	2016-03-19	0	40	-1	-1	-1	-1	9.035	1458319200
6	2016-03-19	0	50	-1	-1	-1	-1	9.073	1458319800
7	2016-03-19	1	0	-1	-1	-1	-1	9.104	1458320400
8	2016-03-19	1	10	-1	-1	-1	-1	9.139	1458321000
9	2016-03-19	1	20	-1	-1	-1	-1	9.153	1458321600
10	2016-03-19	1	30	-1	-1	-1	-1	9.189	1458322200
11	2016-03-19	1	40	-1	-1	-1	-1	9.222	1458322800
12	2016-03-19	1	50	-1	-1	-1	-1	9.237	1458323400
13	2016-03-19	2	0	-1	-1	-1	-1	9.263	1458324000
14	2016-03-19	2	10	-1	-1	-1	-1	9.295	1458324600
15	2016-03-19	2	20	-1	-1	-1	-1	9.324	1458325200
16	2016-03-19	2	30	-1	-1	-1	-1	9.342	1458325800
17	2016-03-19	2	40	-1	-1	-1	-1	9.349	1458326400
18	2016-03-19	2	50	-1	-1	-1	-1	9.344	1458327000
19	2016-03-19	3	0	-1	-1	-1	-1	9.362	1458327600
20	2016-03-19	3	10	-1	-1	-1	-1	9.36	1458328200
21	2016-03-19	3	20	-1	-1	-1	-1	9.359	1458328800
22	2016-03-19	3	30	-1	-1	-1	-1	9.351	1458329400
23	2016-03-19	3	40	-1	-1	-1	-1	9.34	1458330000
24	2016-03-19	3	50	-1	-1	-1	-1	9.336	1458330600
25	2016-03-19	4	0	-1	-1	-1	-1	9.347	1458331200
26	2016-03-19	4	10	-1	-1	-1	-1	9.311	1458331800
27	2016-03-19	4	20	-1	-1	-1	-1	9.291	1458332400
28	2016-03-19	4	30	-1	-1	-1	-1	9.279	1458333000
29	2016-03-19	4	40	-1	-1	-1	-1	9.257	1458333600
30	2016-03-19	4	50	-1	-1	-1	-1	9.228	1458334200
31	2016-03-19	5	0	-1	-1	-1	-1	9.219	1458334800
32	2016-03-19	5	10	-1	-1	-1	-1	9.216	1458335400
33	2016-03-19	5	20	-1	-1	-1	-1	9.2	1458336000
34	2016-03-19	5	30	-1	-1	-1	-1	9.172	1458336600
35	2016-03-19	5	40	-1	-1	-1	-1	9.139	1458337200
36	2016-03-19	5	50	-1	-1	-1	-1	9.149	1458337800
37	2016-03-19	6	0	-1	-1	-1	-1	9.106	1458338400
38	2016-03-19	6	10	-1	-1	-1	-1	9.099	1458339000
39	2016-03-19	6	20	-1	-1	-1	-1	9.099	1458339600
40	2016-03-19	6	30	-1	-1	-1	-1	9.057	1458340200
41	2016-03-19	6	40	-1	-1	-1	-1	9.045	1458340800
42	2016-03-19	6	50	-1	-1	-1	-1	9.052	1458341400
43	2016-03-19	7	0	-1	-1	-1	-1	9.011	1458342000
44	2016-03-19	7	10	-1	-1	-1	-1	8.987	1458342600
45	2016-03-19	7	20	-1	-1	-1	-1	8.969	1458343200
46	2016-03-19	7	30	-1	-1	-1	-1	8.932	1458343800
47	2016-03-19	7	40	-1	-1	-1	-1	8.889	1458344400
48	2016-03-19	7	50	-1	-1	-1	-1	8.864	1458345000
49	2016-03-19	8	0	-1	-1	-1	-1	8.853	1458345600
50	2016-03-19	8	10	-1	-1	-1	-1	8.9	1458346200
51	2016-03-19	8	20	-1	-1	-1	-1	8.913	1458346800
52	2016-03-19	8	30	-1	-1	-1	-1	8.945	1458347400
53	2016-03-19	8	40	-1	-1	-1	-1	9.031	1458348000
54	2016-03-19	8	50	-1	-1	-1	-1	9.085	1458348600
55	2016-03-19	9	0	-1	-1	-1	-1	9.097	1458349200
56	2016-03-19	9	10	-1	-1	-1	-1	9.092	1458349800
57	2016-03-19	9	20	-1	-1	-1	-1	9.078	1458350400
58	2016-03-19	9	30	-1	-1	-1	-1	9.066	1458351000
59	2016-03-19	9	40	-1	-1	-1	-1	9.065	1458351600
60	2016-03-19	9	50	-1	-1	-1	-1	9.058	1458352200
61	2016-03-19	10	0	-1	-1	-1	-1	9.055	1458352800
62	2016-03-19	10	10	-1	-1	-1	-1	9.039	1458353400
63	2016-03-19	10	20	-1	-1	-1	-1	9.024	1458354000
64	2016-03-19	10	30	-1	-1	-1	-1	9.016	1458354600
65	2016-03-19	10	40	-1	-1	-1	-1	9.006	1458355200
66	2016-03-19	10	50	-1	-1	-1	-1	9.004	1458355800
67	2016-03-19	11	0	-1	-1	-1	-1	8.995	1458356400
68	2016-03-19	11	10	-1	-1	-1	-1	8.984	1458357000
69	2016-03-19	11	20	-1	-1	-1	-1	8.973	1458357600
70	2016-03-19	11	30	-1	-1	-1	-1	8.985	1458358200
71	2016-03-19	11	40	-1	-1	-1	-1	8.971	1458358800
72	2016-03-19	11	50	-1	-1	-1	-1	8.973	1458359400
73	2016-03-19	12	0	-1	-1	-1	-1	8.965	1458360000
74	2016-03-19	12	10	-1	-1	-1	-1	8.965	1458360600
75	2016-03-19	12	20	-1	-1	-1	-1	8.96	1458361200
76	2016-03-19	12	30	-1	-1	-1	-1	8.953	1458361800
77	2016-03-19	12	40	-1	-1	-1	-1	8.87	1458362400
78	2016-03-19	12	50	-1	-1	-1	-1	8.807	1458363000
79	2016-03-19	13	0	-1	-1	-1	-1	8.731	1458363600
80	2016-03-19	13	10	-1	-1	-1	-1	8.703	1458364200
81	2016-03-19	13	20	-1	-1	-1	-1	8.697	1458364800
82	2016-03-19	13	30	-1	-1	-1	-1	8.681	1458365400
83	2016-03-19	13	40	-1	-1	-1	-1	8.699	1458366000
84	2016-03-19	13	50	-1	-1	-1	-1	8.744	1458366600
85	2016-03-19	14	0	-1	-1	-1	-1	8.773	1458367200
86	2016-03-19	14	10	-1	-1	-1	-1	8.806	1458367800
87	2016-03-19	14	20	-1	-1	-1	-1	8.841	1458368400
88	2016-03-19	14	30	-1	-1	-1	-1	8.877	1458369000
89	2016-03-19	14	40	-1	-1	-1	-1	8.907	1458369600
90	2016-03-19	14	50	-1	-1	-1	-1	8.923	1458370200
91	2016-03-19	15	0	-1	-1	-1	-1	8.965	1458370800
92	2016-03-19	15	10	-1	-1	-1	-1	9	1458371400
93	2016-03-19	15	20	-1	-1	-1	-1	9.002	1458372000
94	2016-03-19	15	30	-1	-1	-1	-1	9.02	1458372600
95	2016-03-19	15	40	-1	-1	-1	-1	9.045	1458373200
96	2016-03-19	15	50	-1	-1	-1	-1	9.06	1458373800
97	2016-03-19	16	0	-1	-1	-1	-1	9.073	1458374400
98	2016-03-19	16	10	-1	-1	-1	-1	9.067	1458375000
99	2016-03-19	16	20	-1	-1	-1	-1	9.102	1458375600
100	2016-03-19	16	30	-1	-1	-1	-1	9.107	1458376200
101	2016-03-19	16	40	-1	-1	-1	-1	9.107	1458376800
102	2016-03-19	16	50	-1	-1	-1	-1	9.109	1458377400
103	2016-03-19	17	0	-1	-1	-1	-1	9.1	1458378000
104	2016-03-19	17	10	-1	-1	-1	-1	9.126	1458378600
105	2016-03-19	17	20	-1	-1	-1	-1	9.122	1458379200
106	2016-03-19	17	30	-1	-1	-1	-1	9.123	1458379800
107	2016-03-19	17	40	-1	-1	-1	-1	9.135	1458380400
108	2016-03-19	17	50	-1	-1	-1	-1	9.149	1458381000
109	2016-03-19	18	0	-1	-1	-1	-1	9.144	1458381600
110	2016-03-19	18	10	-1	-1	-1	-1	9.142	1458382200
111	2016-03-19	18	20	-1	-1	-1	-1	9.138	1458382800
112	2016-03-19	18	30	-1	-1	-1	-1	9.15	1458383400
113	2016-03-19	18	40	-1	-1	-1	-1	9.183	1458384000
114	2016-03-19	18	50	-1	-1	-1	-1	9.191	1458384600
115	2016-03-19	19	0	-1	-1	-1	-1	9.163	1458385200
116	2016-03-19	19	10	-1	-1	-1	-1	9.16	1458385800
117	2016-03-19	19	20	-1	-1	-1	-1	9.149	1458386400
118	2016-03-19	19	30	-1	-1	-1	-1	9.153	1458387000
119	2016-03-19	19	40	-1	-1	-1	-1	9.142	1458387600
120	2016-03-19	19	50	-1	-1	-1	-1	9.114	1458388200
121	2016-03-19	20	0	-1	-1	-1	-1	9.104	1458388800
122	2016-03-19	20	10	-1	-1	-1	-1	9.094	1458389400
123	2016-03-19	20	20	-1	-1	-1	-1	9.07	1458390000
124	2016-03-19	20	30	-1	-1	-1	-1	9.051	1458390600
125	2016-03-19	20	40	-1	-1	-1	-1	9.044	1458391200
126	2016-03-19	20	50	-1	-1	-1	-1	9.022	1458391800
127	2016-03-19	21	0	-1	-1	-1	-1	9.006	1458392400
128	2016-03-19	21	10	-1	-1	-1	-1	9.009	1458393000
129	2016-03-19	21	20	-1	-1	-1	-1	9.006	1458393600
130	2016-03-19	21	30	-1	-1	-1	-1	8.963	1458394200
131	2016-03-19	21	40	-1	-1	-1	-1	8.947	1458394800
132	2016-03-19	21	50	-1	-1	-1	-1	8.942	1458395400
133	2016-03-19	22	0	-1	-1	-1	-1	8.949	1458396000
134	2016-03-19	22	10	-1	-1	-1	-1	8.916	1458396600
135	2016-03-19	22	20	-1	-1	-1	-1	8.888	1458397200
136	2016-03-19	22	30	-1	-1	-1	-1	8.911	1458397800
137	2016-03-19	22	40	-1	-1	-1	-1	8.91	1458398400
138	2016-03-19	22	50	-1	-1	-1	-1	8.889	1458399000
139	2016-03-19	23	0	-1	-1	-1	-1	8.889	1458399600
140	2016-03-19	23	10	-1	-1	-1	-1	8.888	1458400200
141	2016-03-19	23	20	-1	-1	-1	-1	8.901	1458400800
142	2016-03-19	23	30	-1	-1	-1	-1	8.9	1458401400
143	2016-03-19	23	40	-1	-1	-1	-1	8.901	1458402000
144	2016-05-10	14	0	-1	0.2	8.688	-1	-1	1462860000
145	2016-05-10	21	50	-1	-1	-1	1.036	1.036	1462888200
146	2016-05-10	22	0	-1	-1	-1	1.001	1.001	1462888800
147	2016-05-10	22	10	-1	-1	-1	1.001	1.001	1462889400
148	2016-05-10	22	20	-1	-1	-1	1.004	1.004	1462890000
149	2016-05-10	22	30	-1	-1	-1	1.009	1.009	1462890600
150	2016-05-10	22	40	-1	-1	-1	1.001	1.001	1462891200
151	2016-05-10	22	50	-1	-1	-1	1.009	1.009	1462891800
152	2016-05-10	23	0	-1	-1	-1	1.009	1.009	1462892400
153	2016-05-10	23	10	-1	-1	-1	1.025	1.025	1462893000
154	2016-05-10	23	20	-1	-1	-1	1.009	1.009	1462893600
155	2016-05-10	23	30	-1	-1	-1	1.025	1.025	1462894200
156	2016-05-10	23	40	-1	-1	-1	1.025	1.025	1462894800
157	2016-05-10	23	50	-1	-1	-1	1.025	1.025	1462895400
158	2016-05-11	0	0	-1	-1	-1	1.036	1.036	1462896000
159	2016-05-11	0	10	-1	-1	-1	1.049	1.049	1462896600
160	2016-05-11	0	20	-1	-1	-1	1.064	1.064	1462897200
161	2016-05-11	0	30	-1	-1	-1	1.009	1.009	1462897800
162	2016-05-11	0	40	-1	-1	-1	1.004	1.004	1462898400
163	2016-05-11	0	50	-1	-1	-1	1.081	1.081	1462899000
164	2016-05-11	1	0	-1	-1	-1	1.025	1.025	1462899600
165	2016-05-11	1	10	-1	-1	-1	1.016	1.016	1462900200
166	2016-05-11	1	20	-1	-1	-1	1.004	1.004	1462900800
167	2016-05-11	1	30	-1	-1	-1	1.081	1.081	1462901400
168	2016-05-11	1	40	-1	-1	-1	1.009	1.009	1462902000
169	2016-05-11	1	50	-1	-1	-1	1.064	1.064	1462902600
170	2016-05-11	2	0	-1	-1	-1	1.009	1.009	1462903200
171	2016-05-11	2	10	-1	-1	-1	1.081	1.081	1462903800
172	2016-05-11	2	20	-1	-1	-1	1.001	1.001	1462904400
173	2016-05-11	2	30	-1	-1	-1	1.036	1.036	1462905000
174	2016-05-11	2	40	-1	-1	-1	1.004	1.004	1462905600
175	2016-05-11	2	50	-1	-1	-1	1.004	1.004	1462906200
176	2016-05-11	3	0	-1	-1	-1	1.001	1.001	1462906800
177	2016-05-11	3	10	-1	-1	-1	1.004	1.004	1462907400
178	2016-05-11	3	20	-1	-1	-1	1.016	1.016	1462908000
179	2016-05-11	3	30	-1	-1	-1	1.025	1.025	1462908600
180	2016-05-11	3	40	-1	-1	-1	1.064	1.064	1462909200
181	2016-05-11	3	50	-1	-1	-1	1.081	1.081	1462909800
182	2016-05-11	4	0	-1	-1	-1	1.009	1.009	1462910400
183	2016-05-11	4	10	-1	-1	-1	1.001	1.001	1462911000
184	2016-05-11	4	20	-1	-1	-1	1.016	1.016	1462911600
185	2016-05-11	4	30	-1	-1	-1	1.016	1.016	1462912200
186	2016-05-11	4	40	-1	-1	-1	1.081	1.081	1462912800
187	2016-05-11	4	50	-1	-1	-1	1.064	1.064	1462913400
188	2016-05-11	5	0	-1	-1	-1	1.025	1.025	1462914000
189	2016-05-11	5	10	-1	-1	-1	1.081	1.081	1462914600
190	2016-05-11	5	20	-1	-1	-1	1.064	1.064	1462915200
191	2016-05-11	5	30	-1	-1	-1	1.049	1.049	1462915800
192	2016-05-11	5	40	-1	-1	-1	1.025	1.025	1462916400
193	2016-05-11	5	50	-1	-1	-1	1.064	1.064	1462917000
194	2016-05-11	6	0	-1	-1	-1	1.081	1.081	1462917600
195	2016-05-11	6	10	-1	-1	-1	1.064	1.064	1462918200
196	2016-05-11	6	20	-1	-1	-1	1.004	1.004	1462918800
197	2016-05-11	6	30	-1	-1	-1	1.036	1.036	1462919400
198	2016-05-11	6	40	-1	-1	-1	1.064	1.064	1462920000
199	2016-05-11	6	50	-1	-1	-1	1.064	1.064	1462920600
200	2016-05-11	7	0	-1	-1	-1	1.049	1.049	1462921200
201	2016-05-11	7	10	-1	-1	-1	1	1	1462921800
202	2016-05-11	7	20	-1	-1	-1	1.036	1.036	1462922400
203	2016-05-11	7	30	-1	-1	-1	1.025	1.025	1462923000
204	2016-05-11	7	40	-1	-1	-1	1.016	1.016	1462923600
205	2016-05-11	7	50	-1	-1	-1	1.036	1.036	1462924200
206	2016-05-11	8	0	-1	-1	-1	1.025	1.025	1462924800
207	2016-05-11	8	10	-1	-1	-1	1.025	1.025	1462925400
208	2016-05-11	8	20	-1	-1	-1	1	1	1462926000
209	2016-05-11	8	30	-1	-1	-1	1.025	1.025	1462926600
210	2016-05-11	8	40	-1	-1	-1	1	1	1462927200
211	2016-05-11	8	50	-1	-1	-1	1.036	1.036	1462927800
212	2016-05-11	9	0	-1	-1	-1	1.016	1.016	1462928400
213	2016-05-11	9	10	-1	-1	-1	1.049	1.049	1462929000
214	2016-05-11	9	20	-1	-1	-1	1.004	1.004	1462929600
215	2016-05-11	9	30	-1	-1	-1	1.009	1.009	1462930200
216	2016-05-11	9	40	-1	-1	-1	1	1	1462930800
217	2016-05-11	9	50	-1	-1	-1	1.004	1.004	1462931400
218	2016-05-11	10	0	-1	-1	-1	1.001	1.001	1462932000
219	2016-05-11	10	10	-1	-1	-1	1.016	1.016	1462932600
220	2016-05-11	10	20	-1	-1	-1	1.001	1.001	1462933200
221	2016-05-11	10	30	-1	-1	-1	1.049	1.049	1462933800
222	2016-05-11	10	40	-1	-1	-1	1.016	1.016	1462934400
223	2016-05-11	10	50	-1	-1	-1	1	1	1462935000
224	2016-05-11	11	0	-1	-1	-1	1.009	1.009	1462935600
225	2016-05-11	11	10	-1	-1	-1	1.064	1.064	1462936200
226	2016-05-11	11	20	-1	-1	-1	1.036	1.036	1462936800
227	2016-05-11	11	30	-1	-1	-1	1.025	1.025	1462937400
228	2016-05-11	11	40	-1	-1	-1	1.036	1.036	1462938000
229	2016-05-11	11	50	-1	-1	-1	1	1	1462938600
230	2016-05-11	12	0	-1	-1	-1	1.081	1.081	1462939200
231	2016-05-11	12	10	-1	-1	-1	1.004	1.004	1462939800
232	2016-05-11	12	20	-1	-1	-1	1.001	1.001	1462940400
233	2016-05-11	12	30	-1	-1	-1	1	1	1462941000
234	2016-05-11	12	40	-1	-1	-1	1.049	1.049	1462941600
235	2016-05-11	12	50	-1	-1	-1	1.016	1.016	1462942200
236	2016-05-11	13	0	-1	-1	-1	1.081	1.081	1462942800
237	2016-05-11	13	10	-1	-1	-1	1.036	1.036	1462943400
238	2016-05-11	13	20	-1	-1	-1	1.004	1.004	1462944000
239	2016-05-11	13	30	-1	-1	-1	1.016	1.016	1462944600
240	2016-05-11	13	40	-1	-1	-1	1.004	1.004	1462945200
241	2016-05-11	13	50	-1	-1	-1	1.081	1.081	1462945800
242	2016-05-11	14	0	-1	-1	-1	1	1	1462946400
243	2016-05-11	14	10	-1	-1	-1	1.036	1.036	1462947000
244	2016-05-11	14	20	-1	-1	-1	1.025	1.025	1462947600
245	2016-05-11	14	30	-1	-1	-1	1.009	1.009	1462948200
246	2016-05-11	14	40	-1	-1	-1	1.036	1.036	1462948800
247	2016-05-11	14	50	-1	-1	-1	1.004	1.004	1462949400
248	2016-05-11	15	0	-1	-1	-1	1.001	1.001	1462950000
249	2016-05-11	15	10	-1	-1	-1	1.025	1.025	1462950600
250	2016-05-11	15	20	-1	-1	-1	1	1	1462951200
251	2016-05-11	15	30	-1	-1	-1	1.004	1.004	1462951800
252	2016-05-11	15	40	-1	-1	-1	1.081	1.081	1462952400
253	2016-05-11	15	50	-1	-1	-1	1.004	1.004	1462953000
254	2016-05-11	16	0	-1	-1	-1	1.009	1.009	1462953600
255	2016-05-11	16	10	-1	-1	-1	1.001	1.001	1462954200
256	2016-05-11	16	20	-1	-1	-1	1.064	1.064	1462954800
257	2016-05-11	16	30	-1	-1	-1	1.036	1.036	1462955400
258	2016-05-11	16	40	-1	-1	-1	1.009	1.009	1462956000
259	2016-05-11	16	50	-1	-1	-1	1	1	1462956600
260	2016-05-11	17	0	-1	-1	-1	1	1	1462957200
261	2016-05-11	17	10	-1	-1	-1	1.009	1.009	1462957800
262	2016-05-11	17	20	-1	-1	-1	1.016	1.016	1462958400
263	2016-05-11	17	30	-1	-1	-1	1.016	1.016	1462959000
264	2016-05-11	17	40	-1	-1	-1	1.081	1.081	1462959600
265	2016-05-11	17	50	-1	-1	-1	1.049	1.049	1462960200
266	2016-05-11	18	0	-1	-1	-1	1.001	1.001	1462960800
267	2016-05-11	18	10	-1	-1	-1	1.004	1.004	1462961400
268	2016-05-11	18	20	-1	-1	-1	1.001	1.001	1462962000
269	2016-05-11	18	30	-1	-1	-1	1.025	1.025	1462962600
270	2016-05-11	18	40	-1	-1	-1	1.036	1.036	1462963200
271	2016-05-11	18	50	-1	-1	-1	1.001	1.001	1462963800
272	2016-05-11	19	0	-1	-1	-1	1.009	1.009	1462964400
273	2016-05-11	19	10	-1	-1	-1	1.025	1.025	1462965000
274	2016-05-11	19	20	-1	-1	-1	1.004	1.004	1462965600
275	2016-05-11	19	30	-1	-1	-1	1.036	1.036	1462966200
276	2016-05-11	19	40	-1	-1	-1	1.004	1.004	1462966800
277	2016-05-11	19	50	-1	-1	-1	1.036	1.036	1462967400
278	2016-05-11	20	0	-1	-1	-1	1.004	1.004	1462968000
279	2016-05-11	20	10	-1	-1	-1	1.081	1.081	1462968600
280	2016-05-11	20	20	-1	-1	-1	1.001	1.001	1462969200
281	2016-05-11	20	30	-1	-1	-1	1.016	1.016	1462969800
282	2016-05-11	20	40	-1	-1	-1	1.049	1.049	1462970400
283	2016-05-11	20	50	-1	-1	-1	1	1	1462971000
284	2016-05-11	21	0	-1	-1	-1	1.036	1.036	1462971600
285	2016-05-11	21	10	-1	-1	-1	1	1	1462972200
286	2016-05-11	21	20	-1	-1	-1	1.049	1.049	1462972800
287	2016-05-11	21	30	-1	-1	-1	1.016	1.016	1462973400
288	2016-05-11	21	40	-1	-1	-1	1.009	1.009	1462974000
289	2016-05-11	21	50	-1	-1	-1	1.004	1.004	1462974600
290	2016-05-11	22	0	-1	-1	-1	1.016	1.016	1462975200
291	2016-05-11	22	10	-1	-1	-1	1.009	1.009	1462975800
292	2016-05-11	22	20	-1	-1	-1	1.036	1.036	1462976400
293	2016-05-11	22	30	-1	-1	-1	1.049	1.049	1462977000
294	2016-05-11	22	40	-1	-1	-1	1.025	1.025	1462977600
295	2016-05-11	22	50	-1	-1	-1	1.004	1.004	1462978200
296	2016-05-11	23	0	-1	-1	-1	1.064	1.064	1462978800
297	2016-05-11	23	10	-1	-1	-1	1.004	1.004	1462979400
298	2016-05-11	23	20	-1	-1	-1	1.001	1.001	1462980000
299	2016-05-11	23	30	-1	-1	-1	1.081	1.081	1462980600
300	2016-05-11	23	40	-1	-1	-1	1.081	1.081	1462981200
301	2016-05-12	0	0	-1	-1	-1	1.081	1.081	1462982400
302	2016-05-12	0	10	-1	-1	-1	1	1	1462983000
303	2016-05-12	0	20	-1	-1	-1	1.081	1.081	1462983600
304	2016-05-12	0	30	-1	-1	-1	1.001	1.001	1462984200
305	2016-05-12	0	40	-1	-1	-1	1.049	1.049	1462984800
306	2016-05-12	0	50	-1	-1	-1	1.049	1.049	1462985400
307	2016-05-12	1	0	-1	-1	-1	1.016	1.016	1462986000
308	2016-05-12	1	10	-1	-1	-1	1.009	1.009	1462986600
309	2016-05-12	1	20	-1	-1	-1	1.009	1.009	1462987200
310	2016-05-12	1	30	-1	-1	-1	1.001	1.001	1462987800
311	2016-05-12	1	40	-1	-1	-1	1.064	1.064	1462988400
312	2016-05-12	1	50	-1	-1	-1	1.064	1.064	1462989000
313	2016-05-12	2	0	-1	-1	-1	1	1	1462989600
314	2016-05-12	2	10	-1	-1	-1	1.081	1.081	1462990200
315	2016-05-12	2	20	-1	-1	-1	1.009	1.009	1462990800
316	2016-05-12	2	30	-1	-1	-1	1.009	1.009	1462991400
317	2016-05-12	2	40	-1	-1	-1	1.004	1.004	1462992000
318	2016-05-12	2	50	-1	-1	-1	1	1	1462992600
319	2016-05-12	3	0	-1	-1	-1	1.004	1.004	1462993200
320	2016-05-12	3	10	-1	-1	-1	1.004	1.004	1462993800
321	2016-05-12	3	20	-1	-1	-1	1	1	1462994400
322	2016-05-12	3	30	-1	-1	-1	1.064	1.064	1462995000
323	2016-05-12	3	40	-1	-1	-1	1.009	1.009	1462995600
324	2016-05-12	3	50	-1	-1	-1	1.004	1.004	1462996200
325	2016-05-12	4	0	-1	-1	-1	1.009	1.009	1462996800
326	2016-05-12	4	10	-1	-1	-1	1.049	1.049	1462997400
327	2016-05-12	4	20	-1	-1	-1	1.081	1.081	1462998000
328	2016-05-12	4	30	-1	-1	-1	1.064	1.064	1462998600
329	2016-05-12	4	40	-1	-1	-1	1.009	1.009	1462999200
330	2016-05-12	4	50	-1	-1	-1	1.001	1.001	1462999800
331	2016-05-12	5	0	-1	-1	-1	1.081	1.081	1463000400
332	2016-05-12	5	10	-1	-1	-1	1.001	1.001	1463001000
333	2016-05-12	5	20	-1	-1	-1	1.001	1.001	1463001600
334	2016-05-12	5	30	-1	-1	-1	1.016	1.016	1463002200
335	2016-05-12	5	40	-1	-1	-1	1.064	1.064	1463002800
336	2016-05-12	5	50	-1	-1	-1	1	1	1463003400
337	2016-05-12	6	0	-1	-1	-1	1.064	1.064	1463004000
338	2016-05-12	6	10	-1	-1	-1	1.009	1.009	1463004600
339	2016-05-12	6	20	-1	-1	-1	1.081	1.081	1463005200
340	2016-05-12	6	30	-1	-1	-1	1.004	1.004	1463005800
341	2016-05-12	6	40	-1	-1	-1	1.081	1.081	1463006400
342	2016-05-12	6	50	-1	-1	-1	1	1	1463007000
343	2016-05-12	7	0	-1	-1	-1	1	1	1463007600
344	2016-05-12	7	10	-1	-1	-1	1.064	1.064	1463008200
345	2016-05-12	7	20	-1	-1	-1	1.049	1.049	1463008800
346	2016-05-12	7	30	-1	-1	-1	1.081	1.081	1463009400
347	2016-05-12	7	40	-1	-1	-1	1.004	1.004	1463010000
348	2016-05-12	7	50	-1	-1	-1	1.036	1.036	1463010600
349	2016-05-12	8	0	-1	-1	-1	1.001	1.001	1463011200
350	2016-05-12	8	10	-1	-1	-1	1.049	1.049	1463011800
351	2016-05-12	8	20	-1	-1	-1	1.081	1.081	1463012400
352	2016-05-12	8	30	-1	-1	-1	1.025	1.025	1463013000
353	2016-05-12	8	40	-1	-1	-1	1.064	1.064	1463013600
354	2016-05-12	8	50	-1	-1	-1	1.004	1.004	1463014200
355	2016-05-12	9	0	-1	-1	-1	1.025	1.025	1463014800
356	2016-05-12	9	10	-1	-1	-1	1.001	1.001	1463015400
357	2016-05-12	9	20	-1	-1	-1	1.016	1.016	1463016000
358	2016-05-12	9	30	-1	-1	-1	1.004	1.004	1463016600
359	2016-05-12	9	40	-1	-1	-1	1.004	1.004	1463017200
360	2016-05-12	9	50	-1	-1	-1	1.001	1.001	1463017800
361	2016-05-12	10	0	-1	-1	-1	1.064	1.064	1463018400
362	2016-05-12	10	10	-1	-1	-1	1	1	1463019000
363	2016-05-12	10	20	-1	-1	-1	1.001	1.001	1463019600
364	2016-05-12	10	30	-1	-1	-1	1.001	1.001	1463020200
365	2016-05-12	10	40	-1	-1	-1	1	1	1463020800
366	2016-05-12	10	50	-1	-1	-1	1.064	1.064	1463021400
367	2016-05-12	11	0	-1	-1	-1	1.004	1.004	1463022000
368	2016-05-12	11	10	-1	-1	-1	1.081	1.081	1463022600
369	2016-05-12	11	20	-1	-1	-1	1.081	1.081	1463023200
370	2016-05-12	11	30	-1	-1	-1	1.009	1.009	1463023800
371	2016-05-12	11	40	-1	-1	-1	1.049	1.049	1463024400
372	2016-05-12	11	50	-1	-1	-1	1.001	1.001	1463025000
373	2016-05-12	12	0	-1	-1	-1	1.036	1.036	1463025600
374	2016-05-12	12	10	-1	-1	-1	1.009	1.009	1463026200
375	2016-05-12	12	20	-1	-1	-1	1.016	1.016	1463026800
376	2016-05-12	12	30	-1	-1	-1	1.081	1.081	1463027400
377	2016-05-12	12	40	-1	-1	-1	1.009	1.009	1463028000
378	2016-05-12	12	50	-1	-1	-1	1.036	1.036	1463028600
379	2016-05-12	13	0	-1	-1	-1	1.001	1.001	1463029200
380	2016-05-12	13	10	-1	-1	-1	1.016	1.016	1463029800
381	2016-05-12	13	20	-1	-1	-1	1.009	1.009	1463030400
382	2016-05-12	13	30	-1	-1	-1	1.049	1.049	1463031000
383	2016-05-12	13	40	-1	-1	-1	1.049	1.049	1463031600
384	2016-05-12	13	50	-1	-1	-1	1	1	1463032200
385	2016-05-12	14	0	-1	-1	-1	1.016	1.016	1463032800
386	2016-05-12	14	10	-1	-1	-1	1.036	1.036	1463033400
387	2016-05-12	14	20	-1	-1	-1	1.004	1.004	1463034000
388	2016-05-12	14	30	-1	-1	-1	1.001	1.001	1463034600
389	2016-05-12	14	40	-1	-1	-1	1.064	1.064	1463035200
390	2016-05-12	14	50	-1	-1	-1	1.009	1.009	1463035800
391	2016-05-12	15	0	-1	-1	-1	1.025	1.025	1463036400
392	2016-05-12	15	10	-1	-1	-1	1.016	1.016	1463037000
393	2016-05-12	15	20	-1	-1	-1	1.009	1.009	1463037600
394	2016-05-12	15	30	-1	-1	-1	1.081	1.081	1463038200
395	2016-05-12	15	40	-1	-1	-1	1.009	1.009	1463038800
396	2016-05-12	15	50	-1	-1	-1	1.081	1.081	1463039400
397	2016-05-12	16	0	-1	-1	-1	1.004	1.004	1463040000
398	2016-05-12	16	10	-1	-1	-1	1.016	1.016	1463040600
399	2016-05-12	16	20	-1	-1	-1	1.001	1.001	1463041200
400	2016-05-12	16	30	-1	-1	-1	1	1	1463041800
401	2016-05-12	16	40	-1	-1	-1	1.036	1.036	1463042400
402	2016-05-12	16	50	-1	-1	-1	1.049	1.049	1463043000
403	2016-05-12	17	0	-1	-1	-1	1.081	1.081	1463043600
404	2016-05-12	17	10	-1	-1	-1	1.001	1.001	1463044200
405	2016-05-12	17	20	-1	-1	-1	1.081	1.081	1463044800
406	2016-05-12	17	30	-1	-1	-1	1.004	1.004	1463045400
407	2016-05-12	17	40	-1	-1	-1	1.049	1.049	1463046000
408	2016-05-12	17	50	-1	-1	-1	1.036	1.036	1463046600
409	2016-05-12	18	0	-1	-1	-1	1.025	1.025	1463047200
410	2016-05-12	18	10	-1	-1	-1	1.001	1.001	1463047800
411	2016-05-12	18	20	-1	-1	-1	1.001	1.001	1463048400
412	2016-05-12	18	30	-1	-1	-1	1.001	1.001	1463049000
413	2016-05-12	18	40	-1	-1	-1	1.036	1.036	1463049600
414	2016-05-12	18	50	-1	-1	-1	1.016	1.016	1463050200
415	2016-05-12	19	0	-1	-1	-1	1.049	1.049	1463050800
416	2016-05-12	19	10	-1	-1	-1	1.025	1.025	1463051400
417	2016-05-12	19	20	-1	-1	-1	1.064	1.064	1463052000
418	2016-05-12	19	30	-1	-1	-1	1.016	1.016	1463052600
419	2016-05-12	19	40	-1	-1	-1	1	1	1463053200
420	2016-05-12	19	50	-1	-1	-1	1.036	1.036	1463053800
421	2016-05-12	20	0	-1	-1	-1	1.049	1.049	1463054400
422	2016-05-12	20	10	-1	-1	-1	1.004	1.004	1463055000
423	2016-05-12	20	20	-1	-1	-1	1.064	1.064	1463055600
424	2016-05-12	20	30	-1	-1	-1	1.049	1.049	1463056200
425	2016-05-12	20	40	-1	-1	-1	1.036	1.036	1463056800
426	2016-05-12	20	50	-1	-1	-1	1.049	1.049	1463057400
427	2016-05-12	21	0	-1	-1	-1	1.016	1.016	1463058000
428	2016-05-12	21	10	-1	-1	-1	1.081	1.081	1463058600
429	2016-05-12	21	20	-1	-1	-1	1.001	1.001	1463059200
430	2016-05-12	21	30	-1	-1	-1	1.016	1.016	1463059800
431	2016-05-12	21	40	-1	-1	-1	1.064	1.064	1463060400
432	2016-05-12	21	50	-1	-1	-1	1.009	1.009	1463061000
433	2016-05-12	22	0	-1	-1	-1	1.016	1.016	1463061600
434	2016-05-12	22	10	-1	-1	-1	1.001	1.001	1463062200
435	2016-05-12	22	20	-1	-1	-1	1.001	1.001	1463062800
436	2016-05-12	22	30	-1	-1	-1	1.036	1.036	1463063400
437	2016-05-12	22	40	-1	-1	-1	1.036	1.036	1463064000
438	2016-05-12	22	50	-1	-1	-1	1.025	1.025	1463064600
439	2016-05-12	23	0	-1	-1	-1	1.049	1.049	1463065200
440	2016-05-12	23	10	-1	-1	-1	1.064	1.064	1463065800
441	2016-05-12	23	20	-1	-1	-1	1.081	1.081	1463066400
442	2016-05-12	23	30	-1	-1	-1	1.049	1.049	1463067000
443	2016-05-12	23	40	-1	-1	-1	1.025	1.025	1463067600
444	2016-05-13	0	0	-1	-1	-1	1.064	1.064	1463068800
445	2016-05-13	0	10	-1	-1	-1	1.016	1.016	1463069400
446	2016-05-13	0	20	-1	-1	-1	1.049	1.049	1463070000
447	2016-05-13	0	30	-1	-1	-1	1.049	1.049	1463070600
448	2016-05-13	0	40	-1	-1	-1	1.025	1.025	1463071200
449	2016-05-13	0	50	-1	-1	-1	1.025	1.025	1463071800
450	2016-05-13	1	0	-1	-1	-1	1.009	1.009	1463072400
451	2016-05-13	1	10	-1	-1	-1	1.004	1.004	1463073000
452	2016-05-13	1	20	-1	-1	-1	1.049	1.049	1463073600
453	2016-05-13	1	30	-1	-1	-1	1.016	1.016	1463074200
454	2016-05-13	1	40	-1	-1	-1	1.016	1.016	1463074800
455	2016-05-13	1	50	-1	-1	-1	1	1	1463075400
456	2016-05-13	2	0	-1	-1	-1	1.049	1.049	1463076000
457	2016-05-13	2	10	-1	-1	-1	1.004	1.004	1463076600
458	2016-05-13	2	20	-1	-1	-1	1.049	1.049	1463077200
459	2016-05-13	2	30	-1	-1	-1	1.025	1.025	1463077800
460	2016-05-13	2	40	-1	-1	-1	1.064	1.064	1463078400
461	2016-05-13	2	50	-1	-1	-1	1.025	1.025	1463079000
462	2016-05-13	3	0	-1	-1	-1	1.001	1.001	1463079600
463	2016-05-13	3	10	-1	-1	-1	1.036	1.036	1463080200
464	2016-05-13	3	20	-1	-1	-1	1.049	1.049	1463080800
465	2016-05-13	3	30	-1	-1	-1	1.016	1.016	1463081400
466	2016-05-13	3	40	-1	-1	-1	1.036	1.036	1463082000
467	2016-05-13	3	50	-1	-1	-1	1.036	1.036	1463082600
468	2016-05-13	4	0	-1	-1	-1	1.036	1.036	1463083200
469	2016-05-13	4	10	-1	-1	-1	1.001	1.001	1463083800
470	2016-05-13	4	20	-1	-1	-1	1	1	1463084400
471	2016-05-13	4	30	-1	-1	-1	1.081	1.081	1463085000
472	2016-05-13	4	40	-1	-1	-1	1.001	1.001	1463085600
473	2016-05-13	4	50	-1	-1	-1	1.081	1.081	1463086200
474	2016-05-13	5	0	-1	-1	-1	1.001	1.001	1463086800
475	2016-05-13	5	10	-1	-1	-1	1.081	1.081	1463087400
476	2016-05-13	5	20	-1	-1	-1	1.016	1.016	1463088000
477	2016-05-13	5	30	-1	-1	-1	1.001	1.001	1463088600
478	2016-05-13	5	40	-1	-1	-1	1.049	1.049	1463089200
479	2016-05-13	5	50	-1	-1	-1	1.004	1.004	1463089800
480	2016-05-13	6	0	-1	-1	-1	1.016	1.016	1463090400
481	2016-05-13	6	10	-1	-1	-1	1.036	1.036	1463091000
482	2016-05-13	6	20	-1	-1	-1	1.081	1.081	1463091600
483	2016-05-13	6	30	-1	-1	-1	1.036	1.036	1463092200
484	2016-05-13	6	40	-1	-1	-1	1.036	1.036	1463092800
485	2016-05-13	6	50	-1	-1	-1	1.025	1.025	1463093400
486	2016-05-13	7	0	-1	-1	-1	1	1	1463094000
487	2016-05-13	7	10	-1	-1	-1	1.016	1.016	1463094600
488	2016-05-13	7	20	-1	-1	-1	1.036	1.036	1463095200
489	2016-05-13	7	30	-1	-1	-1	1.016	1.016	1463095800
490	2016-05-13	7	40	-1	-1	-1	1.036	1.036	1463096400
491	2016-05-13	7	50	-1	-1	-1	1.081	1.081	1463097000
492	2016-05-13	8	0	-1	-1	-1	1.049	1.049	1463097600
493	2016-05-13	8	10	-1	-1	-1	1.064	1.064	1463098200
494	2016-05-13	8	20	-1	-1	-1	1.025	1.025	1463098800
495	2016-05-13	8	30	-1	-1	-1	1	1	1463099400
496	2016-05-13	8	40	-1	-1	-1	1.025	1.025	1463100000
497	2016-05-13	8	50	-1	-1	-1	1.049	1.049	1463100600
498	2016-05-13	9	0	-1	-1	-1	1.081	1.081	1463101200
499	2016-05-13	9	10	-1	-1	-1	1.081	1.081	1463101800
500	2016-05-13	9	20	-1	-1	-1	1.036	1.036	1463102400
501	2016-05-13	9	30	-1	-1	-1	1.025	1.025	1463103000
502	2016-05-13	9	40	-1	-1	-1	1.049	1.049	1463103600
503	2016-05-13	9	50	-1	-1	-1	1.009	1.009	1463104200
504	2016-05-13	10	0	-1	-1	-1	1.036	1.036	1463104800
505	2016-05-13	10	10	-1	-1	-1	1.049	1.049	1463105400
506	2016-05-13	10	20	-1	-1	-1	1.081	1.081	1463106000
507	2016-05-13	10	30	-1	-1	-1	1.064	1.064	1463106600
508	2016-05-13	10	40	-1	-1	-1	1.049	1.049	1463107200
509	2016-05-13	10	50	-1	-1	-1	1.036	1.036	1463107800
510	2016-05-13	11	0	-1	-1	-1	1.016	1.016	1463108400
511	2016-05-13	11	10	-1	-1	-1	1	1	1463109000
512	2016-05-13	11	20	-1	-1	-1	1.009	1.009	1463109600
513	2016-05-13	11	30	-1	-1	-1	1.025	1.025	1463110200
514	2016-05-13	11	40	-1	-1	-1	1.025	1.025	1463110800
515	2016-05-13	11	50	-1	-1	-1	1.009	1.009	1463111400
516	2016-05-13	12	0	-1	-1	-1	1.025	1.025	1463112000
517	2016-05-13	12	10	-1	-1	-1	1.004	1.004	1463112600
518	2016-05-13	12	20	-1	-1	-1	1.036	1.036	1463113200
519	2016-05-13	12	30	-1	-1	-1	1.004	1.004	1463113800
520	2016-05-13	12	40	-1	-1	-1	1	1	1463114400
521	2016-05-13	12	50	-1	-1	-1	1.036	1.036	1463115000
522	2016-05-13	13	0	-1	-1	-1	1.036	1.036	1463115600
523	2016-05-13	13	10	-1	-1	-1	1.016	1.016	1463116200
524	2016-05-13	13	20	-1	-1	-1	1.081	1.081	1463116800
525	2016-05-13	13	30	-1	-1	-1	1.025	1.025	1463117400
526	2016-05-13	13	40	-1	-1	-1	1.081	1.081	1463118000
527	2016-05-13	13	50	-1	-1	-1	1.036	1.036	1463118600
528	2016-05-13	14	0	-1	-1	-1	1.036	1.036	1463119200
529	2016-05-13	14	10	-1	-1	-1	1.004	1.004	1463119800
530	2016-05-13	14	20	-1	-1	-1	1	1	1463120400
531	2016-05-13	14	30	-1	-1	-1	1.009	1.009	1463121000
532	2016-05-13	14	40	-1	-1	-1	1.036	1.036	1463121600
533	2016-05-13	14	50	-1	-1	-1	1.081	1.081	1463122200
534	2016-05-13	15	0	-1	-1	-1	1.081	1.081	1463122800
535	2016-05-13	15	10	-1	-1	-1	1.001	1.001	1463123400
536	2016-05-13	15	20	-1	-1	-1	1.025	1.025	1463124000
537	2016-05-13	15	30	-1	-1	-1	1.025	1.025	1463124600
538	2016-05-13	15	40	-1	-1	-1	1.004	1.004	1463125200
539	2016-05-13	15	50	-1	-1	-1	1.016	1.016	1463125800
540	2016-05-13	16	0	-1	-1	-1	1.001	1.001	1463126400
541	2016-05-13	16	10	-1	-1	-1	1.049	1.049	1463127000
542	2016-05-13	16	20	-1	-1	-1	1.049	1.049	1463127600
543	2016-05-13	16	30	-1	-1	-1	1.036	1.036	1463128200
544	2016-05-13	16	40	-1	-1	-1	1.081	1.081	1463128800
545	2016-05-13	16	50	-1	-1	-1	1.016	1.016	1463129400
546	2016-05-13	17	0	-1	-1	-1	1.049	1.049	1463130000
547	2016-05-13	17	10	-1	-1	-1	1.036	1.036	1463130600
548	2016-05-13	17	20	-1	-1	-1	1.036	1.036	1463131200
549	2016-05-13	17	30	-1	-1	-1	1.016	1.016	1463131800
550	2016-05-13	17	40	-1	-1	-1	1.009	1.009	1463132400
551	2016-05-13	17	50	-1	-1	-1	1.036	1.036	1463133000
552	2016-05-13	18	0	-1	-1	-1	1.004	1.004	1463133600
553	2016-05-13	18	10	-1	-1	-1	1.081	1.081	1463134200
554	2016-05-13	18	20	-1	-1	-1	1.036	1.036	1463134800
555	2016-05-13	18	30	-1	-1	-1	1.049	1.049	1463135400
556	2016-05-13	18	40	-1	-1	-1	1.025	1.025	1463136000
557	2016-05-13	18	50	-1	-1	-1	1.004	1.004	1463136600
558	2016-05-13	19	0	-1	-1	-1	1.009	1.009	1463137200
559	2016-05-13	19	10	-1	-1	-1	1.004	1.004	1463137800
560	2016-05-13	19	20	-1	-1	-1	1	1	1463138400
561	2016-05-13	19	30	-1	-1	-1	1.009	1.009	1463139000
562	2016-05-13	19	40	-1	-1	-1	1.081	1.081	1463139600
563	2016-05-13	19	50	-1	-1	-1	1.016	1.016	1463140200
564	2016-05-13	20	0	-1	-1	-1	1.004	1.004	1463140800
565	2016-05-13	20	10	-1	-1	-1	1.064	1.064	1463141400
566	2016-05-13	20	20	-1	-1	-1	1.064	1.064	1463142000
567	2016-05-13	20	30	-1	-1	-1	1.064	1.064	1463142600
568	2016-05-13	20	40	-1	-1	-1	1.064	1.064	1463143200
569	2016-05-13	20	50	-1	-1	-1	1.009	1.009	1463143800
570	2016-05-13	21	0	-1	-1	-1	1.049	1.049	1463144400
571	2016-05-13	21	10	-1	-1	-1	1.001	1.001	1463145000
572	2016-05-13	21	20	-1	-1	-1	1.004	1.004	1463145600
573	2016-05-13	21	30	-1	-1	-1	1.081	1.081	1463146200
574	2016-05-13	21	40	-1	-1	-1	1.016	1.016	1463146800
575	2016-05-13	21	50	-1	-1	-1	1.081	1.081	1463147400
576	2016-05-13	22	0	-1	-1	-1	1	1	1463148000
577	2016-05-13	22	10	-1	-1	-1	1	1	1463148600
578	2016-05-13	22	20	-1	-1	-1	1.025	1.025	1463149200
579	2016-05-13	22	30	-1	-1	-1	1.025	1.025	1463149800
580	2016-05-13	22	40	-1	-1	-1	1.081	1.081	1463150400
581	2016-05-13	22	50	-1	-1	-1	1.036	1.036	1463151000
582	2016-05-13	23	0	-1	-1	-1	1.081	1.081	1463151600
583	2016-05-13	23	10	-1	-1	-1	1.009	1.009	1463152200
584	2016-05-13	23	20	-1	-1	-1	1.016	1.016	1463152800
585	2016-05-13	23	30	-1	-1	-1	1.081	1.081	1463153400
586	2016-05-13	23	40	-1	-1	-1	1	1	1463154000
587	2016-05-14	0	0	-1	-1	-1	1.049	1.049	1463155200
588	2016-05-14	0	10	-1	-1	-1	1.004	1.004	1463155800
589	2016-05-14	0	20	-1	-1	-1	1.049	1.049	1463156400
590	2016-05-14	0	30	-1	-1	-1	1.081	1.081	1463157000
591	2016-05-14	0	40	-1	-1	-1	1.081	1.081	1463157600
592	2016-05-14	0	50	-1	-1	-1	1.049	1.049	1463158200
593	2016-05-14	1	0	-1	-1	-1	1.081	1.081	1463158800
594	2016-05-14	1	10	-1	-1	-1	1.025	1.025	1463159400
595	2016-05-14	1	20	-1	-1	-1	1.025	1.025	1463160000
596	2016-05-14	1	30	-1	-1	-1	1.064	1.064	1463160600
597	2016-05-14	1	40	-1	-1	-1	1	1	1463161200
598	2016-05-14	1	50	-1	-1	-1	1.064	1.064	1463161800
599	2016-05-14	2	0	-1	-1	-1	1.049	1.049	1463162400
600	2016-05-14	2	10	-1	-1	-1	1	1	1463163000
601	2016-05-14	2	20	-1	-1	-1	1.036	1.036	1463163600
602	2016-05-14	2	30	-1	-1	-1	1.004	1.004	1463164200
603	2016-05-14	2	40	-1	-1	-1	1.025	1.025	1463164800
604	2016-05-14	2	50	-1	-1	-1	1	1	1463165400
605	2016-05-14	3	0	-1	-1	-1	1.036	1.036	1463166000
606	2016-05-14	3	10	-1	-1	-1	1.025	1.025	1463166600
607	2016-05-14	3	20	-1	-1	-1	1.004	1.004	1463167200
608	2016-05-14	3	30	-1	-1	-1	1.009	1.009	1463167800
609	2016-05-14	3	40	-1	-1	-1	1	1	1463168400
610	2016-05-14	3	50	-1	-1	-1	1.004	1.004	1463169000
611	2016-05-14	4	0	-1	-1	-1	1.025	1.025	1463169600
612	2016-05-14	4	10	-1	-1	-1	1.081	1.081	1463170200
613	2016-05-14	4	20	-1	-1	-1	1.016	1.016	1463170800
614	2016-05-14	4	30	-1	-1	-1	1.025	1.025	1463171400
615	2016-05-14	4	40	-1	-1	-1	1.001	1.001	1463172000
616	2016-05-14	4	50	-1	-1	-1	1	1	1463172600
617	2016-05-14	5	0	-1	-1	-1	1.004	1.004	1463173200
618	2016-05-14	5	10	-1	-1	-1	1.081	1.081	1463173800
619	2016-05-14	5	20	-1	-1	-1	1.081	1.081	1463174400
620	2016-05-14	5	30	-1	-1	-1	1.064	1.064	1463175000
621	2016-05-14	5	40	-1	-1	-1	1.036	1.036	1463175600
622	2016-05-14	5	50	-1	-1	-1	1.064	1.064	1463176200
623	2016-05-14	6	0	-1	-1	-1	1.004	1.004	1463176800
624	2016-05-14	6	10	-1	-1	-1	1.081	1.081	1463177400
625	2016-05-14	6	20	-1	-1	-1	1.001	1.001	1463178000
626	2016-05-14	6	30	-1	-1	-1	1	1	1463178600
627	2016-05-14	6	40	-1	-1	-1	1.004	1.004	1463179200
628	2016-05-14	6	50	-1	-1	-1	1.009	1.009	1463179800
629	2016-05-14	7	0	-1	-1	-1	1.004	1.004	1463180400
630	2016-05-14	7	10	-1	-1	-1	1.049	1.049	1463181000
631	2016-05-14	7	20	-1	-1	-1	1.025	1.025	1463181600
632	2016-05-14	7	30	-1	-1	-1	1.009	1.009	1463182200
633	2016-05-14	7	40	-1	-1	-1	1.001	1.001	1463182800
634	2016-05-14	7	50	-1	-1	-1	1.001	1.001	1463183400
635	2016-05-14	8	0	-1	-1	-1	1.009	1.009	1463184000
636	2016-05-14	8	10	-1	-1	-1	1	1	1463184600
637	2016-05-14	8	20	-1	-1	-1	1.049	1.049	1463185200
638	2016-05-14	8	30	-1	-1	-1	1.016	1.016	1463185800
639	2016-05-14	8	40	-1	-1	-1	1.036	1.036	1463186400
640	2016-05-14	8	50	-1	-1	-1	1.001	1.001	1463187000
641	2016-05-14	9	0	-1	-1	-1	1.009	1.009	1463187600
642	2016-05-14	9	10	-1	-1	-1	1.009	1.009	1463188200
643	2016-05-14	9	20	-1	-1	-1	1.025	1.025	1463188800
644	2016-05-14	9	30	-1	-1	-1	1.016	1.016	1463189400
645	2016-05-14	9	40	-1	-1	-1	1.004	1.004	1463190000
646	2016-05-14	9	50	-1	-1	-1	1.064	1.064	1463190600
647	2016-05-14	10	0	-1	-1	-1	1.036	1.036	1463191200
648	2016-05-14	10	10	-1	-1	-1	1.001	1.001	1463191800
649	2016-05-14	10	20	-1	-1	-1	1.016	1.016	1463192400
650	2016-05-14	10	30	-1	-1	-1	1	1	1463193000
651	2016-05-14	10	40	-1	-1	-1	1.001	1.001	1463193600
652	2016-05-14	10	50	-1	-1	-1	1.004	1.004	1463194200
653	2016-05-14	11	0	-1	-1	-1	1.064	1.064	1463194800
654	2016-05-14	11	10	-1	-1	-1	1.049	1.049	1463195400
655	2016-05-14	11	20	-1	-1	-1	1.081	1.081	1463196000
656	2016-05-14	11	30	-1	-1	-1	1.081	1.081	1463196600
657	2016-05-14	11	40	-1	-1	-1	1.001	1.001	1463197200
658	2016-05-14	11	50	-1	-1	-1	1.064	1.064	1463197800
659	2016-05-14	12	0	-1	-1	-1	1.081	1.081	1463198400
660	2016-05-14	12	10	-1	-1	-1	1.036	1.036	1463199000
661	2016-05-14	12	20	-1	-1	-1	1.009	1.009	1463199600
662	2016-05-14	12	30	-1	-1	-1	1.016	1.016	1463200200
663	2016-05-14	12	40	-1	-1	-1	1.001	1.001	1463200800
664	2016-05-14	12	50	-1	-1	-1	1.036	1.036	1463201400
665	2016-05-14	13	0	-1	-1	-1	1.081	1.081	1463202000
666	2016-05-14	13	10	-1	-1	-1	1.025	1.025	1463202600
667	2016-05-14	13	20	-1	-1	-1	1.064	1.064	1463203200
668	2016-05-14	13	30	-1	-1	-1	1.025	1.025	1463203800
669	2016-05-14	13	40	-1	-1	-1	1.001	1.001	1463204400
670	2016-05-14	13	50	-1	-1	-1	1.001	1.001	1463205000
671	2016-05-14	14	0	-1	-1	-1	1.025	1.025	1463205600
672	2016-05-14	14	10	-1	-1	-1	1.036	1.036	1463206200
673	2016-05-14	14	20	-1	-1	-1	1	1	1463206800
674	2016-05-14	14	30	-1	-1	-1	1.025	1.025	1463207400
675	2016-05-14	14	40	-1	-1	-1	1.049	1.049	1463208000
676	2016-05-14	14	50	-1	-1	-1	1.016	1.016	1463208600
677	2016-05-14	15	0	-1	-1	-1	1.025	1.025	1463209200
678	2016-05-14	15	10	-1	-1	-1	1.004	1.004	1463209800
679	2016-05-14	15	20	-1	-1	-1	1.025	1.025	1463210400
680	2016-05-14	15	30	-1	-1	-1	1	1	1463211000
681	2016-05-14	15	40	-1	-1	-1	1.081	1.081	1463211600
682	2016-05-14	15	50	-1	-1	-1	1.064	1.064	1463212200
683	2016-05-14	16	0	-1	-1	-1	1.036	1.036	1463212800
684	2016-05-14	16	10	-1	-1	-1	1	1	1463213400
685	2016-05-14	16	20	-1	-1	-1	1.049	1.049	1463214000
686	2016-05-14	16	30	-1	-1	-1	1.036	1.036	1463214600
687	2016-05-14	16	40	-1	-1	-1	1.001	1.001	1463215200
688	2016-05-14	16	50	-1	-1	-1	1.081	1.081	1463215800
689	2016-05-14	17	0	-1	-1	-1	1.025	1.025	1463216400
690	2016-05-14	17	10	-1	-1	-1	1.064	1.064	1463217000
691	2016-05-14	17	20	-1	-1	-1	1.064	1.064	1463217600
692	2016-05-14	17	30	-1	-1	-1	1.036	1.036	1463218200
693	2016-05-14	17	40	-1	-1	-1	1.049	1.049	1463218800
694	2016-05-14	17	50	-1	-1	-1	1.009	1.009	1463219400
695	2016-05-14	18	0	-1	-1	-1	1.049	1.049	1463220000
696	2016-05-14	18	10	-1	-1	-1	1.016	1.016	1463220600
697	2016-05-14	18	20	-1	-1	-1	1.025	1.025	1463221200
698	2016-05-14	18	30	-1	-1	-1	1.049	1.049	1463221800
699	2016-05-14	18	40	-1	-1	-1	1.004	1.004	1463222400
700	2016-05-14	18	50	-1	-1	-1	1.081	1.081	1463223000
701	2016-05-14	19	0	-1	-1	-1	1.001	1.001	1463223600
702	2016-05-14	19	10	-1	-1	-1	1.049	1.049	1463224200
703	2016-05-14	19	20	-1	-1	-1	1.004	1.004	1463224800
704	2016-05-14	19	30	-1	-1	-1	1.004	1.004	1463225400
705	2016-05-14	19	40	-1	-1	-1	1.036	1.036	1463226000
706	2016-05-14	19	50	-1	-1	-1	1.009	1.009	1463226600
707	2016-05-14	20	0	-1	-1	-1	1.064	1.064	1463227200
708	2016-05-14	20	10	-1	-1	-1	1.001	1.001	1463227800
709	2016-05-14	20	20	-1	-1	-1	1.001	1.001	1463228400
710	2016-05-14	20	30	-1	-1	-1	1.009	1.009	1463229000
711	2016-05-14	20	40	-1	-1	-1	1	1	1463229600
712	2016-05-14	20	50	-1	-1	-1	1.004	1.004	1463230200
713	2016-05-14	21	0	-1	-1	-1	1	1	1463230800
714	2016-05-14	21	10	-1	-1	-1	1.064	1.064	1463231400
715	2016-05-14	21	20	-1	-1	-1	1.049	1.049	1463232000
716	2016-05-14	21	30	-1	-1	-1	1.009	1.009	1463232600
717	2016-05-14	21	40	-1	-1	-1	1.001	1.001	1463233200
718	2016-05-14	21	50	-1	-1	-1	1.049	1.049	1463233800
719	2016-05-14	22	0	-1	-1	-1	1.081	1.081	1463234400
720	2016-05-14	22	10	-1	-1	-1	1.064	1.064	1463235000
721	2016-05-14	22	20	-1	-1	-1	1.016	1.016	1463235600
722	2016-05-14	22	30	-1	-1	-1	1.036	1.036	1463236200
723	2016-05-14	22	40	-1	-1	-1	1.036	1.036	1463236800
724	2016-05-14	22	50	-1	-1	-1	1.016	1.016	1463237400
725	2016-05-14	23	0	-1	-1	-1	1.016	1.016	1463238000
726	2016-05-14	23	10	-1	-1	-1	1.009	1.009	1463238600
727	2016-05-14	23	20	-1	-1	-1	1.009	1.009	1463239200
728	2016-05-14	23	30	-1	-1	-1	1.049	1.049	1463239800
729	2016-05-14	23	40	-1	-1	-1	1.009	1.009	1463240400
730	2016-05-15	0	0	-1	-1	-1	1.001	1.001	1463241600
731	2016-05-15	0	10	-1	-1	-1	1.064	1.064	1463242200
732	2016-05-15	0	20	-1	-1	-1	1	1	1463242800
733	2016-05-15	0	30	-1	-1	-1	1.004	1.004	1463243400
734	2016-05-15	0	40	-1	-1	-1	1.081	1.081	1463244000
735	2016-05-15	0	50	-1	-1	-1	1.001	1.001	1463244600
736	2016-05-15	1	0	-1	-1	-1	1.081	1.081	1463245200
737	2016-05-15	1	10	-1	-1	-1	1.009	1.009	1463245800
738	2016-05-15	1	20	-1	-1	-1	1	1	1463246400
739	2016-05-15	1	30	-1	-1	-1	1.081	1.081	1463247000
740	2016-05-15	1	40	-1	-1	-1	1.009	1.009	1463247600
741	2016-05-15	1	50	-1	-1	-1	1.009	1.009	1463248200
742	2016-05-15	2	0	-1	-1	-1	1.009	1.009	1463248800
743	2016-05-15	2	10	-1	-1	-1	1.016	1.016	1463249400
744	2016-05-15	2	20	-1	-1	-1	1.081	1.081	1463250000
745	2016-05-15	2	30	-1	-1	-1	1	1	1463250600
746	2016-05-15	2	40	-1	-1	-1	1.004	1.004	1463251200
747	2016-05-15	2	50	-1	-1	-1	1.036	1.036	1463251800
748	2016-05-15	3	0	-1	-1	-1	1.004	1.004	1463252400
749	2016-05-15	3	10	-1	-1	-1	1.049	1.049	1463253000
750	2016-05-15	3	20	-1	-1	-1	1.081	1.081	1463253600
751	2016-05-15	3	30	-1	-1	-1	1.009	1.009	1463254200
752	2016-05-15	3	40	-1	-1	-1	1.016	1.016	1463254800
753	2016-05-15	3	50	-1	-1	-1	1.004	1.004	1463255400
754	2016-05-15	4	0	-1	-1	-1	1	1	1463256000
755	2016-05-15	4	10	-1	-1	-1	1.009	1.009	1463256600
756	2016-05-15	4	20	-1	-1	-1	1.081	1.081	1463257200
757	2016-05-15	4	30	-1	-1	-1	1.049	1.049	1463257800
758	2016-05-15	4	40	-1	-1	-1	1.036	1.036	1463258400
759	2016-05-15	4	50	-1	-1	-1	1.081	1.081	1463259000
760	2016-05-15	5	0	-1	-1	-1	1.081	1.081	1463259600
761	2016-05-15	5	10	-1	-1	-1	1.081	1.081	1463260200
762	2016-05-15	5	20	-1	-1	-1	1.025	1.025	1463260800
763	2016-05-15	5	30	-1	-1	-1	1.001	1.001	1463261400
764	2016-05-15	5	40	-1	-1	-1	1.016	1.016	1463262000
765	2016-05-15	5	50	-1	-1	-1	1.004	1.004	1463262600
766	2016-05-15	6	0	-1	-1	-1	1.064	1.064	1463263200
767	2016-05-15	6	10	-1	-1	-1	1.004	1.004	1463263800
768	2016-05-15	6	20	-1	-1	-1	1.025	1.025	1463264400
769	2016-05-15	6	30	-1	-1	-1	1.081	1.081	1463265000
770	2016-05-15	6	40	-1	-1	-1	1.001	1.001	1463265600
771	2016-05-15	6	50	-1	-1	-1	1.049	1.049	1463266200
772	2016-05-15	7	0	-1	-1	-1	1.025	1.025	1463266800
773	2016-05-15	7	10	-1	-1	-1	1.081	1.081	1463267400
774	2016-05-15	7	20	-1	-1	-1	1.009	1.009	1463268000
775	2016-05-15	7	30	-1	-1	-1	1.036	1.036	1463268600
776	2016-05-15	7	40	-1	-1	-1	1.009	1.009	1463269200
777	2016-05-15	7	50	-1	-1	-1	1.049	1.049	1463269800
778	2016-05-15	8	0	-1	-1	-1	1.064	1.064	1463270400
779	2016-05-15	8	10	-1	-1	-1	1.001	1.001	1463271000
780	2016-05-15	8	20	-1	-1	-1	1	1	1463271600
781	2016-05-15	8	30	-1	-1	-1	1.081	1.081	1463272200
782	2016-05-15	8	40	-1	-1	-1	1.025	1.025	1463272800
783	2016-05-15	8	50	-1	-1	-1	1	1	1463273400
784	2016-05-15	9	0	-1	-1	-1	1.064	1.064	1463274000
785	2016-05-15	9	10	-1	-1	-1	1.009	1.009	1463274600
786	2016-05-15	9	20	-1	-1	-1	1.064	1.064	1463275200
787	2016-05-15	9	30	-1	-1	-1	1.016	1.016	1463275800
788	2016-05-15	9	40	-1	-1	-1	1.004	1.004	1463276400
789	2016-05-15	9	50	-1	-1	-1	1.001	1.001	1463277000
790	2016-05-15	10	0	-1	-1	-1	1.081	1.081	1463277600
791	2016-05-15	10	10	-1	-1	-1	1.016	1.016	1463278200
792	2016-05-15	10	20	-1	-1	-1	1.004	1.004	1463278800
793	2016-05-15	10	30	-1	-1	-1	1.004	1.004	1463279400
794	2016-05-15	10	40	-1	-1	-1	1.036	1.036	1463280000
795	2016-05-15	10	50	-1	-1	-1	1	1	1463280600
796	2016-05-15	11	0	-1	-1	-1	1.009	1.009	1463281200
797	2016-05-15	11	10	-1	-1	-1	1	1	1463281800
798	2016-05-15	11	20	-1	-1	-1	1.009	1.009	1463282400
799	2016-05-15	11	30	-1	-1	-1	1.025	1.025	1463283000
800	2016-05-15	11	40	-1	-1	-1	1.081	1.081	1463283600
801	2016-05-15	11	50	-1	-1	-1	1.064	1.064	1463284200
802	2016-05-15	12	0	-1	-1	-1	1.081	1.081	1463284800
803	2016-05-15	12	10	-1	-1	-1	1.049	1.049	1463285400
804	2016-05-15	12	20	-1	-1	-1	1.025	1.025	1463286000
805	2016-05-15	12	30	-1	-1	-1	1.001	1.001	1463286600
806	2016-05-15	12	40	-1	-1	-1	1.001	1.001	1463287200
807	2016-05-15	12	50	-1	-1	-1	1	1	1463287800
808	2016-05-15	13	0	-1	-1	-1	1.001	1.001	1463288400
809	2016-05-15	13	10	-1	-1	-1	1.049	1.049	1463289000
810	2016-05-15	13	20	-1	-1	-1	1.016	1.016	1463289600
811	2016-05-15	13	30	-1	-1	-1	1.004	1.004	1463290200
812	2016-05-15	13	40	-1	-1	-1	1.064	1.064	1463290800
813	2016-05-15	13	50	-1	-1	-1	1.004	1.004	1463291400
814	2016-05-15	14	0	-1	-1	-1	1.016	1.016	1463292000
815	2016-05-15	14	10	-1	-1	-1	1.016	1.016	1463292600
816	2016-05-15	14	20	-1	-1	-1	1.009	1.009	1463293200
817	2016-05-15	14	30	-1	-1	-1	1.049	1.049	1463293800
818	2016-05-15	14	40	-1	-1	-1	1	1	1463294400
819	2016-05-15	14	50	-1	-1	-1	1.016	1.016	1463295000
820	2016-05-15	15	0	-1	-1	-1	1	1	1463295600
821	2016-05-15	15	10	-1	-1	-1	1.009	1.009	1463296200
822	2016-05-15	15	20	-1	-1	-1	1	1	1463296800
823	2016-05-15	15	30	-1	-1	-1	1	1	1463297400
824	2016-05-15	15	40	-1	-1	-1	1.009	1.009	1463298000
825	2016-05-15	15	50	-1	-1	-1	1.049	1.049	1463298600
826	2016-05-15	16	0	-1	-1	-1	1	1	1463299200
827	2016-05-15	16	10	-1	-1	-1	1.004	1.004	1463299800
828	2016-05-15	16	20	-1	-1	-1	1.016	1.016	1463300400
829	2016-05-15	16	30	-1	-1	-1	1.009	1.009	1463301000
830	2016-05-15	16	40	-1	-1	-1	1.025	1.025	1463301600
831	2016-05-15	16	50	-1	-1	-1	1.025	1.025	1463302200
832	2016-05-15	17	0	-1	-1	-1	1.016	1.016	1463302800
833	2016-05-15	17	10	-1	-1	-1	1.025	1.025	1463303400
834	2016-05-15	17	20	-1	-1	-1	1.036	1.036	1463304000
835	2016-05-15	17	30	-1	-1	-1	1.036	1.036	1463304600
836	2016-05-15	17	40	-1	-1	-1	1.016	1.016	1463305200
837	2016-05-15	17	50	-1	-1	-1	1.025	1.025	1463305800
838	2016-05-15	18	0	-1	-1	-1	1.081	1.081	1463306400
839	2016-05-15	18	10	-1	-1	-1	1.049	1.049	1463307000
840	2016-05-15	18	20	-1	-1	-1	1.049	1.049	1463307600
841	2016-05-15	18	30	-1	-1	-1	1.064	1.064	1463308200
842	2016-05-15	18	40	-1	-1	-1	1.004	1.004	1463308800
843	2016-05-15	18	50	-1	-1	-1	1.004	1.004	1463309400
844	2016-05-15	19	0	-1	-1	-1	1.036	1.036	1463310000
845	2016-05-15	19	10	-1	-1	-1	1.016	1.016	1463310600
846	2016-05-15	19	20	-1	-1	-1	1	1	1463311200
847	2016-05-15	19	30	-1	-1	-1	1.025	1.025	1463311800
848	2016-05-15	19	40	-1	-1	-1	1.064	1.064	1463312400
849	2016-05-15	19	50	-1	-1	-1	1.016	1.016	1463313000
850	2016-05-15	20	0	-1	-1	-1	1.001	1.001	1463313600
851	2016-05-15	20	10	-1	-1	-1	1.025	1.025	1463314200
852	2016-05-15	20	20	-1	-1	-1	1.064	1.064	1463314800
853	2016-05-15	20	30	-1	-1	-1	1	1	1463315400
854	2016-05-15	20	40	-1	-1	-1	1.049	1.049	1463316000
855	2016-05-15	20	50	-1	-1	-1	1.049	1.049	1463316600
856	2016-05-15	21	0	-1	-1	-1	1.064	1.064	1463317200
857	2016-05-15	21	10	-1	-1	-1	1.004	1.004	1463317800
858	2016-05-15	21	20	-1	-1	-1	1	1	1463318400
859	2016-05-15	21	30	-1	-1	-1	1.009	1.009	1463319000
860	2016-05-15	21	40	-1	-1	-1	1.064	1.064	1463319600
861	2016-05-15	21	50	-1	-1	-1	1.081	1.081	1463320200
862	2016-05-15	22	0	-1	-1	-1	1.081	1.081	1463320800
863	2016-05-15	22	10	-1	-1	-1	1.049	1.049	1463321400
864	2016-05-15	22	20	-1	-1	-1	1.081	1.081	1463322000
865	2016-05-15	22	30	-1	-1	-1	1.036	1.036	1463322600
866	2016-05-15	22	40	-1	-1	-1	1.064	1.064	1463323200
867	2016-05-15	22	50	-1	-1	-1	1.001	1.001	1463323800
868	2016-05-15	23	0	-1	-1	-1	1.081	1.081	1463324400
869	2016-05-15	23	10	-1	-1	-1	1.004	1.004	1463325000
870	2016-05-15	23	20	-1	-1	-1	1.016	1.016	1463325600
871	2016-05-15	23	30	-1	-1	-1	1.004	1.004	1463326200
872	2016-05-15	23	40	-1	-1	-1	1.001	1.001	1463326800
873	2016-05-16	0	0	-1	-1	-1	1.016	1.016	1463328000
874	2016-05-16	0	10	-1	-1	-1	1.036	1.036	1463328600
875	2016-05-16	0	20	-1	-1	-1	1.049	1.049	1463329200
876	2016-05-16	0	30	-1	-1	-1	1.049	1.049	1463329800
877	2016-05-16	0	40	-1	-1	-1	1	1	1463330400
878	2016-05-16	0	50	-1	-1	-1	1.025	1.025	1463331000
879	2016-05-16	1	0	-1	-1	-1	1.004	1.004	1463331600
880	2016-05-16	1	10	-1	-1	-1	1	1	1463332200
881	2016-05-16	1	20	-1	-1	-1	1.025	1.025	1463332800
882	2016-05-16	1	30	-1	-1	-1	1.016	1.016	1463333400
883	2016-05-16	1	40	-1	-1	-1	1.016	1.016	1463334000
884	2016-05-16	1	50	-1	-1	-1	1.049	1.049	1463334600
885	2016-05-16	2	0	-1	-1	-1	1.009	1.009	1463335200
886	2016-05-16	2	10	-1	-1	-1	1.004	1.004	1463335800
887	2016-05-16	2	20	-1	-1	-1	1.009	1.009	1463336400
888	2016-05-16	2	30	-1	-1	-1	1.001	1.001	1463337000
889	2016-05-16	2	40	-1	-1	-1	1.001	1.001	1463337600
890	2016-05-16	2	50	-1	-1	-1	1.001	1.001	1463338200
891	2016-05-16	3	0	-1	-1	-1	1	1	1463338800
892	2016-05-16	3	10	-1	-1	-1	1.064	1.064	1463339400
893	2016-05-16	3	20	-1	-1	-1	1.025	1.025	1463340000
894	2016-05-16	3	30	-1	-1	-1	1.009	1.009	1463340600
895	2016-05-16	3	40	-1	-1	-1	1.025	1.025	1463341200
896	2016-05-16	3	50	-1	-1	-1	1.025	1.025	1463341800
897	2016-05-16	4	0	-1	-1	-1	1.016	1.016	1463342400
898	2016-05-16	4	10	-1	-1	-1	1.036	1.036	1463343000
899	2016-05-16	4	20	-1	-1	-1	1.016	1.016	1463343600
900	2016-05-16	4	30	-1	-1	-1	1.081	1.081	1463344200
901	2016-05-16	4	40	-1	-1	-1	1.081	1.081	1463344800
902	2016-05-16	4	50	-1	-1	-1	1.009	1.009	1463345400
903	2016-05-16	5	0	-1	-1	-1	1.001	1.001	1463346000
904	2016-05-16	5	10	-1	-1	-1	1.081	1.081	1463346600
905	2016-05-16	5	20	-1	-1	-1	1.009	1.009	1463347200
906	2016-05-16	5	30	-1	-1	-1	1.036	1.036	1463347800
907	2016-05-16	5	40	-1	-1	-1	1.064	1.064	1463348400
908	2016-05-16	5	50	-1	-1	-1	1	1	1463349000
909	2016-05-16	6	0	-1	-1	-1	1.025	1.025	1463349600
910	2016-05-16	6	10	-1	-1	-1	1.009	1.009	1463350200
911	2016-05-16	6	20	-1	-1	-1	1.036	1.036	1463350800
912	2016-05-16	6	30	-1	-1	-1	1.025	1.025	1463351400
913	2016-05-16	6	40	-1	-1	-1	1.025	1.025	1463352000
914	2016-05-16	6	50	-1	-1	-1	1.009	1.009	1463352600
915	2016-05-16	7	0	-1	-1	-1	1.036	1.036	1463353200
916	2016-05-16	7	10	-1	-1	-1	1.064	1.064	1463353800
917	2016-05-16	7	20	-1	-1	-1	1.049	1.049	1463354400
918	2016-05-16	7	30	-1	-1	-1	1.001	1.001	1463355000
919	2016-05-16	7	40	-1	-1	-1	1.049	1.049	1463355600
920	2016-05-16	7	50	-1	-1	-1	1.081	1.081	1463356200
921	2016-05-16	8	0	-1	-1	-1	1.081	1.081	1463356800
922	2016-05-16	8	10	-1	-1	-1	1.064	1.064	1463357400
923	2016-05-16	8	20	-1	-1	-1	1.081	1.081	1463358000
924	2016-05-16	8	30	-1	-1	-1	1.025	1.025	1463358600
925	2016-05-16	8	40	-1	-1	-1	1.049	1.049	1463359200
926	2016-05-16	8	50	-1	-1	-1	1.081	1.081	1463359800
927	2016-05-16	9	0	-1	-1	-1	1.049	1.049	1463360400
928	2016-05-16	9	10	-1	-1	-1	1.001	1.001	1463361000
929	2016-05-16	9	20	-1	-1	-1	1.036	1.036	1463361600
930	2016-05-16	9	30	-1	-1	-1	1.009	1.009	1463362200
931	2016-05-16	9	40	-1	-1	-1	1.036	1.036	1463362800
932	2016-05-16	9	50	-1	-1	-1	1.064	1.064	1463363400
933	2016-05-16	10	0	-1	-1	-1	1.036	1.036	1463364000
934	2016-05-16	10	10	-1	-1	-1	1.004	1.004	1463364600
935	2016-05-16	10	20	-1	-1	-1	1.036	1.036	1463365200
936	2016-05-16	10	30	-1	-1	-1	1.009	1.009	1463365800
937	2016-05-16	10	40	-1	-1	-1	1.001	1.001	1463366400
938	2016-05-16	10	50	-1	-1	-1	1.036	1.036	1463367000
939	2016-05-16	11	0	-1	-1	-1	1.025	1.025	1463367600
940	2016-05-16	11	10	-1	-1	-1	1.009	1.009	1463368200
941	2016-05-16	11	20	-1	-1	-1	1.016	1.016	1463368800
942	2016-05-16	11	30	-1	-1	-1	1.036	1.036	1463369400
943	2016-05-16	11	40	-1	-1	-1	1.081	1.081	1463370000
944	2016-05-16	11	50	-1	-1	-1	1.009	1.009	1463370600
945	2016-05-16	12	0	-1	-1	-1	1	1	1463371200
946	2016-05-16	12	10	-1	-1	-1	1	1	1463371800
947	2016-05-16	12	20	-1	-1	-1	1.009	1.009	1463372400
948	2016-05-16	12	30	-1	-1	-1	1.009	1.009	1463373000
949	2016-05-16	12	40	-1	-1	-1	1.009	1.009	1463373600
950	2016-05-16	12	50	-1	-1	-1	1.004	1.004	1463374200
951	2016-05-16	13	0	-1	-1	-1	1.081	1.081	1463374800
952	2016-05-16	13	10	-1	-1	-1	1.049	1.049	1463375400
953	2016-05-16	13	20	-1	-1	-1	1.049	1.049	1463376000
954	2016-05-16	13	30	-1	-1	-1	1.016	1.016	1463376600
955	2016-05-16	13	40	-1	-1	-1	1.064	1.064	1463377200
956	2016-05-16	13	50	-1	-1	-1	1.049	1.049	1463377800
957	2016-05-16	14	0	-1	-1	-1	1.036	1.036	1463378400
958	2016-05-16	14	10	-1	-1	-1	1.064	1.064	1463379000
959	2016-05-16	14	20	-1	-1	-1	1.004	1.004	1463379600
960	2016-05-16	14	30	-1	-1	-1	1.049	1.049	1463380200
961	2016-05-16	14	40	-1	-1	-1	1	1	1463380800
962	2016-05-16	14	50	-1	-1	-1	1.025	1.025	1463381400
963	2016-05-16	15	0	-1	-1	-1	1.036	1.036	1463382000
964	2016-05-16	15	10	-1	-1	-1	1.036	1.036	1463382600
965	2016-05-16	15	20	-1	-1	-1	1.009	1.009	1463383200
966	2016-05-16	15	30	-1	-1	-1	1.036	1.036	1463383800
967	2016-05-16	15	40	-1	-1	-1	1.009	1.009	1463384400
968	2016-05-16	15	50	-1	-1	-1	1.009	1.009	1463385000
969	2016-05-16	16	0	-1	-1	-1	1.064	1.064	1463385600
970	2016-05-16	16	10	-1	-1	-1	1.049	1.049	1463386200
971	2016-05-16	16	20	-1	-1	-1	1.004	1.004	1463386800
972	2016-05-16	16	30	-1	-1	-1	1.049	1.049	1463387400
973	2016-05-16	16	40	-1	-1	-1	1	1	1463388000
974	2016-05-16	16	50	-1	-1	-1	1	1	1463388600
975	2016-05-16	17	0	-1	-1	-1	1.049	1.049	1463389200
976	2016-05-16	17	10	-1	-1	-1	1.049	1.049	1463389800
977	2016-05-16	17	20	-1	-1	-1	1.001	1.001	1463390400
978	2016-05-16	17	30	-1	-1	-1	1.036	1.036	1463391000
979	2016-05-16	17	40	-1	-1	-1	1.064	1.064	1463391600
980	2016-05-16	17	50	-1	-1	-1	1.049	1.049	1463392200
981	2016-05-16	18	0	-1	-1	-1	1.001	1.001	1463392800
982	2016-05-16	18	10	-1	-1	-1	1.036	1.036	1463393400
983	2016-05-16	18	20	-1	-1	-1	1.081	1.081	1463394000
984	2016-05-16	18	30	-1	-1	-1	1.009	1.009	1463394600
985	2016-05-16	18	40	-1	-1	-1	1.049	1.049	1463395200
986	2016-05-16	18	50	-1	-1	-1	1.001	1.001	1463395800
987	2016-05-16	19	0	-1	-1	-1	1.004	1.004	1463396400
988	2016-05-16	19	10	-1	-1	-1	1.004	1.004	1463397000
989	2016-05-16	19	20	-1	-1	-1	1.081	1.081	1463397600
990	2016-05-16	19	30	-1	-1	-1	1.016	1.016	1463398200
991	2016-05-16	19	40	-1	-1	-1	1.064	1.064	1463398800
992	2016-05-16	19	50	-1	-1	-1	1.049	1.049	1463399400
993	2016-05-16	20	0	-1	-1	-1	1.025	1.025	1463400000
994	2016-05-16	20	10	-1	-1	-1	1	1	1463400600
995	2016-05-16	20	20	-1	-1	-1	1.004	1.004	1463401200
996	2016-05-16	20	30	-1	-1	-1	1.081	1.081	1463401800
997	2016-05-16	20	40	-1	-1	-1	1.064	1.064	1463402400
998	2016-05-16	20	50	-1	-1	-1	1.004	1.004	1463403000
999	2016-05-16	21	0	-1	-1	-1	1	1	1463403600
1000	2016-05-16	21	10	-1	-1	-1	1.081	1.081	1463404200
1001	2016-05-16	21	20	-1	-1	-1	1	1	1463404800
1002	2016-05-16	21	30	-1	-1	-1	1.064	1.064	1463405400
1003	2016-05-16	21	40	-1	-1	-1	1	1	1463406000
1004	2016-05-16	21	50	-1	-1	-1	1	1	1463406600
1005	2016-05-16	22	0	-1	-1	-1	1	1	1463407200
1006	2016-05-16	22	10	-1	-1	-1	1.001	1.001	1463407800
1007	2016-05-16	22	20	-1	-1	-1	1.004	1.004	1463408400
1008	2016-05-16	22	30	-1	-1	-1	1.001	1.001	1463409000
1009	2016-05-16	22	40	-1	-1	-1	1.009	1.009	1463409600
1010	2016-05-16	22	50	-1	-1	-1	1.004	1.004	1463410200
1011	2016-05-16	23	0	-1	-1	-1	1.001	1.001	1463410800
1012	2016-05-16	23	10	-1	-1	-1	1.004	1.004	1463411400
1013	2016-05-16	23	20	-1	-1	-1	1.016	1.016	1463412000
1014	2016-05-16	23	30	-1	-1	-1	1.064	1.064	1463412600
1015	2016-05-16	23	40	-1	-1	-1	1.081	1.081	1463413200
1016	2016-05-17	0	0	-1	-1	-1	1.049	1.049	1463414400
1017	2016-05-17	0	10	-1	-1	-1	1.064	1.064	1463415000
1018	2016-05-17	0	20	-1	-1	-1	1.081	1.081	1463415600
1019	2016-05-17	0	30	-1	-1	-1	1	1	1463416200
1020	2016-05-17	0	40	-1	-1	-1	1.004	1.004	1463416800
1021	2016-05-17	0	50	-1	-1	-1	1.001	1.001	1463417400
1022	2016-05-17	1	0	-1	-1	-1	1	1	1463418000
1023	2016-05-17	1	10	-1	-1	-1	1.004	1.004	1463418600
1024	2016-05-17	1	20	-1	-1	-1	1.016	1.016	1463419200
1025	2016-05-17	1	30	-1	-1	-1	1.081	1.081	1463419800
1026	2016-05-17	1	40	-1	-1	-1	1.036	1.036	1463420400
1027	2016-05-17	1	50	-1	-1	-1	1.081	1.081	1463421000
1028	2016-05-17	2	0	-1	-1	-1	1	1	1463421600
1029	2016-05-17	2	10	-1	-1	-1	1.004	1.004	1463422200
1030	2016-05-17	2	20	-1	-1	-1	1.016	1.016	1463422800
1031	2016-05-17	2	30	-1	-1	-1	1.016	1.016	1463423400
1032	2016-05-17	2	40	-1	-1	-1	1.025	1.025	1463424000
1033	2016-05-17	2	50	-1	-1	-1	1.025	1.025	1463424600
1034	2016-05-17	3	0	-1	-1	-1	1.081	1.081	1463425200
1035	2016-05-17	3	10	-1	-1	-1	1.016	1.016	1463425800
1036	2016-05-17	3	20	-1	-1	-1	1.081	1.081	1463426400
1037	2016-05-17	3	30	-1	-1	-1	1.036	1.036	1463427000
1038	2016-05-17	3	40	-1	-1	-1	1.009	1.009	1463427600
1039	2016-05-17	3	50	-1	-1	-1	1.064	1.064	1463428200
1040	2016-05-17	4	0	-1	-1	-1	1.049	1.049	1463428800
1041	2016-05-17	4	10	-1	-1	-1	1.004	1.004	1463429400
1042	2016-05-17	4	20	-1	-1	-1	1	1	1463430000
1043	2016-05-17	4	30	-1	-1	-1	1.004	1.004	1463430600
1044	2016-05-17	4	40	-1	-1	-1	1.001	1.001	1463431200
1045	2016-05-17	4	50	-1	-1	-1	1.016	1.016	1463431800
1046	2016-05-17	5	0	-1	-1	-1	1.064	1.064	1463432400
1047	2016-05-17	5	10	-1	-1	-1	1.004	1.004	1463433000
1048	2016-05-17	5	20	-1	-1	-1	1.004	1.004	1463433600
1049	2016-05-17	5	30	-1	-1	-1	1.081	1.081	1463434200
1050	2016-05-17	5	40	-1	-1	-1	1	1	1463434800
1051	2016-05-17	5	50	-1	-1	-1	1.004	1.004	1463435400
1052	2016-05-17	6	0	-1	-1	-1	1.016	1.016	1463436000
1053	2016-05-17	6	10	-1	-1	-1	1.009	1.009	1463436600
1054	2016-05-17	6	20	-1	-1	-1	1.016	1.016	1463437200
1055	2016-05-17	6	30	-1	-1	-1	1	1	1463437800
1056	2016-05-17	6	40	-1	-1	-1	1.009	1.009	1463438400
1057	2016-05-17	6	50	-1	-1	-1	1.009	1.009	1463439000
1058	2016-05-17	7	0	-1	-1	-1	1.016	1.016	1463439600
1059	2016-05-17	7	10	-1	-1	-1	1.016	1.016	1463440200
1060	2016-05-17	7	20	-1	-1	-1	1.064	1.064	1463440800
1061	2016-05-17	7	30	-1	-1	-1	1.016	1.016	1463441400
1062	2016-05-17	7	40	-1	-1	-1	1.016	1.016	1463442000
1063	2016-05-17	7	50	-1	-1	-1	1.064	1.064	1463442600
1064	2016-05-17	8	0	-1	-1	-1	1.049	1.049	1463443200
1065	2016-05-17	8	10	-1	-1	-1	1.064	1.064	1463443800
1066	2016-05-17	8	20	-1	-1	-1	1.081	1.081	1463444400
1067	2016-05-17	8	30	-1	-1	-1	1.081	1.081	1463445000
1068	2016-05-17	8	40	-1	-1	-1	1.081	1.081	1463445600
1069	2016-05-17	8	50	-1	-1	-1	1.004	1.004	1463446200
1070	2016-05-17	9	0	-1	-1	-1	1.064	1.064	1463446800
1071	2016-05-17	9	10	-1	-1	-1	1.001	1.001	1463447400
1072	2016-05-17	9	20	-1	-1	-1	1	1	1463448000
1073	2016-05-17	9	30	-1	-1	-1	1.009	1.009	1463448600
1074	2016-05-17	9	40	-1	-1	-1	1.004	1.004	1463449200
1075	2016-05-17	9	50	-1	-1	-1	1	1	1463449800
1076	2016-05-17	10	0	-1	-1	-1	1.016	1.016	1463450400
1077	2016-05-17	10	10	-1	-1	-1	1.025	1.025	1463451000
1078	2016-05-17	10	20	-1	-1	-1	1.081	1.081	1463451600
1079	2016-05-17	10	30	-1	-1	-1	1.064	1.064	1463452200
1080	2016-05-17	10	40	-1	-1	-1	1.036	1.036	1463452800
1081	2016-05-17	10	50	-1	-1	-1	1.009	1.009	1463453400
1082	2016-05-17	11	0	-1	-1	-1	1.036	1.036	1463454000
1083	2016-05-17	11	10	-1	-1	-1	1.009	1.009	1463454600
1084	2016-05-17	11	20	-1	-1	-1	1.016	1.016	1463455200
1085	2016-05-17	11	30	-1	-1	-1	1.081	1.081	1463455800
1086	2016-05-17	11	40	-1	-1	-1	1.081	1.081	1463456400
1087	2016-05-17	11	50	-1	-1	-1	1.001	1.001	1463457000
1088	2016-05-17	12	0	-1	-1	-1	1.009	1.009	1463457600
1089	2016-05-17	12	10	-1	-1	-1	1.025	1.025	1463458200
1090	2016-05-17	12	20	-1	-1	-1	1.064	1.064	1463458800
1091	2016-05-17	12	30	-1	-1	-1	1.049	1.049	1463459400
1092	2016-05-17	12	40	-1	-1	-1	1.016	1.016	1463460000
1093	2016-05-17	12	50	-1	-1	-1	1.025	1.025	1463460600
1094	2016-05-17	13	0	-1	-1	-1	1.009	1.009	1463461200
1095	2016-05-17	13	10	-1	-1	-1	1.025	1.025	1463461800
1096	2016-05-17	13	20	-1	-1	-1	1	1	1463462400
1097	2016-05-17	13	30	-1	-1	-1	1.009	1.009	1463463000
1098	2016-05-17	13	40	-1	-1	-1	1.016	1.016	1463463600
1099	2016-05-17	13	50	-1	-1	-1	1.081	1.081	1463464200
1100	2016-05-17	14	0	-1	-1	-1	1.081	1.081	1463464800
1101	2016-05-17	14	10	-1	-1	-1	1.081	1.081	1463465400
1102	2016-05-17	14	20	-1	-1	-1	1.064	1.064	1463466000
1103	2016-05-17	14	30	-1	-1	-1	1.009	1.009	1463466600
1104	2016-05-17	14	40	-1	-1	-1	1.036	1.036	1463467200
1105	2016-05-17	14	50	-1	-1	-1	1.001	1.001	1463467800
1106	2016-05-17	15	0	-1	-1	-1	1.016	1.016	1463468400
1107	2016-05-17	15	10	-1	-1	-1	1.004	1.004	1463469000
1108	2016-05-17	15	20	-1	-1	-1	1.049	1.049	1463469600
1109	2016-05-17	15	30	-1	-1	-1	1.025	1.025	1463470200
1110	2016-05-17	15	40	-1	-1	-1	1.081	1.081	1463470800
1111	2016-05-17	15	50	-1	-1	-1	1.049	1.049	1463471400
1112	2016-05-17	16	0	-1	-1	-1	1.036	1.036	1463472000
1113	2016-05-17	16	10	-1	-1	-1	1.004	1.004	1463472600
1114	2016-05-17	16	20	-1	-1	-1	1.004	1.004	1463473200
1115	2016-05-17	16	30	-1	-1	-1	1.049	1.049	1463473800
1116	2016-05-17	16	40	-1	-1	-1	1.025	1.025	1463474400
1117	2016-05-17	16	50	-1	-1	-1	1.081	1.081	1463475000
1118	2016-05-17	17	0	-1	-1	-1	1.081	1.081	1463475600
1119	2016-05-17	17	10	-1	-1	-1	1.009	1.009	1463476200
1120	2016-05-17	17	20	-1	-1	-1	1.049	1.049	1463476800
1121	2016-05-17	17	30	-1	-1	-1	1.001	1.001	1463477400
1122	2016-05-17	17	40	-1	-1	-1	1.036	1.036	1463478000
1123	2016-05-17	17	50	-1	-1	-1	1.001	1.001	1463478600
1124	2016-05-17	18	0	-1	-1	-1	1.064	1.064	1463479200
1125	2016-05-17	18	10	-1	-1	-1	1.009	1.009	1463479800
1126	2016-05-17	18	20	-1	-1	-1	1.049	1.049	1463480400
1127	2016-05-17	18	30	-1	-1	-1	1.036	1.036	1463481000
1128	2016-05-17	18	40	-1	-1	-1	1	1	1463481600
1129	2016-05-17	18	50	-1	-1	-1	1.001	1.001	1463482200
1130	2016-05-17	19	0	-1	-1	-1	1.064	1.064	1463482800
1131	2016-05-17	19	10	-1	-1	-1	1.009	1.009	1463483400
1132	2016-05-17	19	20	-1	-1	-1	1.001	1.001	1463484000
1133	2016-05-17	19	30	-1	-1	-1	1.004	1.004	1463484600
1134	2016-05-17	19	40	-1	-1	-1	1.001	1.001	1463485200
1135	2016-05-17	19	50	-1	-1	-1	1.009	1.009	1463485800
1136	2016-05-17	20	0	-1	-1	-1	1.081	1.081	1463486400
1137	2016-05-17	20	10	-1	-1	-1	1.049	1.049	1463487000
1138	2016-05-17	20	20	-1	-1	-1	1.004	1.004	1463487600
1139	2016-05-17	20	30	-1	-1	-1	1.064	1.064	1463488200
1140	2016-05-17	20	40	-1	-1	-1	1.049	1.049	1463488800
1141	2016-05-17	20	50	-1	-1	-1	1.016	1.016	1463489400
1142	2016-05-17	21	0	-1	-1	-1	1.049	1.049	1463490000
1143	2016-05-17	21	10	-1	-1	-1	1.025	1.025	1463490600
1144	2016-05-17	21	20	-1	-1	-1	1.025	1.025	1463491200
1145	2016-05-17	21	30	-1	-1	-1	1	1	1463491800
1146	2016-05-17	21	40	-1	-1	-1	1.004	1.004	1463492400
1147	2016-05-17	21	50	-1	-1	-1	1.049	1.049	1463493000
1148	2016-05-17	22	0	-1	-1	-1	1	1	1463493600
1149	2016-05-17	22	10	-1	-1	-1	1	1	1463494200
1150	2016-05-17	22	20	-1	-1	-1	1.001	1.001	1463494800
1151	2016-05-17	22	30	-1	-1	-1	1	1	1463495400
1152	2016-05-17	22	40	-1	-1	-1	1.064	1.064	1463496000
1153	2016-05-17	22	50	-1	-1	-1	1.009	1.009	1463496600
1154	2016-05-17	23	0	-1	-1	-1	1.064	1.064	1463497200
1155	2016-05-17	23	10	-1	-1	-1	1.025	1.025	1463497800
1156	2016-05-17	23	20	-1	-1	-1	1.009	1.009	1463498400
1157	2016-05-17	23	30	-1	-1	-1	1.016	1.016	1463499000
1158	2016-05-17	23	40	-1	-1	-1	1.016	1.016	1463499600
1159	2016-05-18	0	0	-1	-1	-1	1.016	1.016	1463500800
1160	2016-05-18	0	10	-1	-1	-1	1.064	1.064	1463501400
1161	2016-05-18	0	20	-1	-1	-1	1.001	1.001	1463502000
1162	2016-05-18	0	30	-1	-1	-1	1.081	1.081	1463502600
1163	2016-05-18	0	40	-1	-1	-1	1.049	1.049	1463503200
1164	2016-05-18	0	50	-1	-1	-1	1.009	1.009	1463503800
1165	2016-05-18	1	0	-1	-1	-1	1.009	1.009	1463504400
1166	2016-05-18	1	10	-1	-1	-1	1.049	1.049	1463505000
1167	2016-05-18	1	20	-1	-1	-1	1	1	1463505600
1168	2016-05-18	1	30	-1	-1	-1	1.016	1.016	1463506200
1169	2016-05-18	1	40	-1	-1	-1	1.049	1.049	1463506800
1170	2016-05-18	1	50	-1	-1	-1	1.036	1.036	1463507400
1171	2016-05-18	2	0	-1	-1	-1	1	1	1463508000
1172	2016-05-18	2	10	-1	-1	-1	1.009	1.009	1463508600
1173	2016-05-18	2	20	-1	-1	-1	1.064	1.064	1463509200
1174	2016-05-18	2	30	-1	-1	-1	1	1	1463509800
1175	2016-05-18	2	40	-1	-1	-1	1.049	1.049	1463510400
1176	2016-05-18	2	50	-1	-1	-1	1.004	1.004	1463511000
1177	2016-05-18	3	0	-1	-1	-1	1.081	1.081	1463511600
1178	2016-05-18	3	10	-1	-1	-1	1.081	1.081	1463512200
1179	2016-05-18	3	20	-1	-1	-1	1.081	1.081	1463512800
1180	2016-05-18	3	30	-1	-1	-1	1.036	1.036	1463513400
1181	2016-05-18	3	40	-1	-1	-1	1.049	1.049	1463514000
1182	2016-05-18	3	50	-1	-1	-1	1.081	1.081	1463514600
1183	2016-05-18	4	0	-1	-1	-1	1	1	1463515200
1184	2016-05-18	4	10	-1	-1	-1	1.001	1.001	1463515800
1185	2016-05-18	4	20	-1	-1	-1	1.064	1.064	1463516400
1186	2016-05-18	4	30	-1	-1	-1	1.081	1.081	1463517000
1187	2016-05-18	4	40	-1	-1	-1	1.036	1.036	1463517600
1188	2016-05-18	4	50	-1	-1	-1	1.049	1.049	1463518200
1189	2016-05-18	5	0	-1	-1	-1	1.049	1.049	1463518800
1190	2016-05-18	5	10	-1	-1	-1	1.001	1.001	1463519400
1191	2016-05-18	5	20	-1	-1	-1	1.064	1.064	1463520000
1192	2016-05-18	5	30	-1	-1	-1	1.064	1.064	1463520600
1193	2016-05-18	5	40	-1	-1	-1	1.064	1.064	1463521200
1194	2016-05-18	5	50	-1	-1	-1	1.049	1.049	1463521800
1195	2016-05-18	6	0	-1	-1	-1	1.025	1.025	1463522400
1196	2016-05-18	6	10	-1	-1	-1	1.064	1.064	1463523000
1197	2016-05-18	6	20	-1	-1	-1	1.016	1.016	1463523600
1198	2016-05-18	6	30	-1	-1	-1	1.004	1.004	1463524200
1199	2016-05-18	6	40	-1	-1	-1	1.064	1.064	1463524800
1200	2016-05-18	6	50	-1	-1	-1	1.081	1.081	1463525400
1201	2016-05-18	7	0	-1	-1	-1	1.004	1.004	1463526000
1202	2016-05-18	7	10	-1	-1	-1	1.004	1.004	1463526600
1203	2016-05-18	7	20	-1	-1	-1	1.064	1.064	1463527200
1204	2016-05-18	7	30	-1	-1	-1	1.001	1.001	1463527800
1205	2016-05-18	7	40	-1	-1	-1	1.049	1.049	1463528400
1206	2016-05-18	7	50	-1	-1	-1	1.064	1.064	1463529000
1207	2016-05-18	8	0	-1	-1	-1	1.025	1.025	1463529600
1208	2016-05-18	8	10	-1	-1	-1	1.001	1.001	1463530200
1209	2016-05-18	8	20	-1	-1	-1	1.064	1.064	1463530800
1210	2016-05-18	8	30	-1	-1	-1	1.009	1.009	1463531400
1211	2016-05-18	8	40	-1	-1	-1	1.009	1.009	1463532000
1212	2016-05-18	8	50	-1	-1	-1	1.016	1.016	1463532600
1213	2016-05-18	9	0	-1	-1	-1	1	1	1463533200
1214	2016-05-18	9	10	-1	-1	-1	1.009	1.009	1463533800
1215	2016-05-18	9	20	-1	-1	-1	1.009	1.009	1463534400
1216	2016-05-18	9	30	-1	-1	-1	1.064	1.064	1463535000
1217	2016-05-18	9	40	-1	-1	-1	1.049	1.049	1463535600
1218	2016-05-18	9	50	-1	-1	-1	1.009	1.009	1463536200
1219	2016-05-18	10	0	-1	-1	-1	1.016	1.016	1463536800
1220	2016-05-18	10	10	-1	-1	-1	1.025	1.025	1463537400
1221	2016-05-18	10	20	-1	-1	-1	1.081	1.081	1463538000
1222	2016-05-18	10	30	-1	-1	-1	1.004	1.004	1463538600
1223	2016-05-18	10	40	-1	-1	-1	1.004	1.004	1463539200
1224	2016-05-18	10	50	-1	-1	-1	1.016	1.016	1463539800
1225	2016-05-18	11	0	-1	-1	-1	1.064	1.064	1463540400
1226	2016-05-18	11	10	-1	-1	-1	1	1	1463541000
1227	2016-05-18	11	20	-1	-1	-1	1.025	1.025	1463541600
1228	2016-05-18	11	30	-1	-1	-1	1.036	1.036	1463542200
1229	2016-05-18	11	40	-1	-1	-1	1.001	1.001	1463542800
1230	2016-05-18	11	50	-1	-1	-1	1.004	1.004	1463543400
1231	2016-05-18	12	0	-1	-1	-1	1.001	1.001	1463544000
1232	2016-05-18	12	10	-1	-1	-1	1.064	1.064	1463544600
1233	2016-05-18	12	20	-1	-1	-1	1.009	1.009	1463545200
1234	2016-05-18	12	30	-1	-1	-1	1	1	1463545800
1235	2016-05-18	12	40	-1	-1	-1	1.001	1.001	1463546400
1236	2016-05-18	12	50	-1	-1	-1	1.049	1.049	1463547000
1237	2016-05-18	13	0	-1	-1	-1	1.064	1.064	1463547600
1238	2016-05-18	13	10	-1	-1	-1	1.064	1.064	1463548200
1239	2016-05-18	13	20	-1	-1	-1	1.036	1.036	1463548800
1240	2016-05-18	13	30	-1	-1	-1	1.001	1.001	1463549400
1241	2016-05-18	13	40	-1	-1	-1	1.009	1.009	1463550000
1242	2016-05-18	13	50	-1	-1	-1	1.025	1.025	1463550600
1243	2016-05-18	14	0	-1	-1	-1	1	1	1463551200
1244	2016-05-18	14	10	-1	-1	-1	1.049	1.049	1463551800
1245	2016-05-18	14	20	-1	-1	-1	1.081	1.081	1463552400
1246	2016-05-18	14	30	-1	-1	-1	1.016	1.016	1463553000
1247	2016-05-18	14	40	-1	-1	-1	1	1	1463553600
1248	2016-05-18	14	50	-1	-1	-1	1.009	1.009	1463554200
1249	2016-05-18	15	0	-1	-1	-1	1.025	1.025	1463554800
1250	2016-05-18	15	10	-1	-1	-1	1.016	1.016	1463555400
1251	2016-05-18	15	20	-1	-1	-1	1.009	1.009	1463556000
1252	2016-05-18	15	30	-1	-1	-1	1.036	1.036	1463556600
1253	2016-05-18	15	40	-1	-1	-1	1	1	1463557200
1254	2016-05-18	15	50	-1	-1	-1	1.016	1.016	1463557800
1255	2016-05-18	16	0	-1	-1	-1	1	1	1463558400
1256	2016-05-18	16	10	-1	-1	-1	1.064	1.064	1463559000
1257	2016-05-18	16	20	-1	-1	-1	1.049	1.049	1463559600
1258	2016-05-18	16	30	-1	-1	-1	1.009	1.009	1463560200
1259	2016-05-18	16	40	-1	-1	-1	1.004	1.004	1463560800
1260	2016-05-18	16	50	-1	-1	-1	1.001	1.001	1463561400
1261	2016-05-18	17	0	-1	-1	-1	1.009	1.009	1463562000
1262	2016-05-18	17	10	-1	-1	-1	1.064	1.064	1463562600
1263	2016-05-18	17	20	-1	-1	-1	1.049	1.049	1463563200
1264	2016-05-18	17	30	-1	-1	-1	1.009	1.009	1463563800
1265	2016-05-18	17	40	-1	-1	-1	1.009	1.009	1463564400
1266	2016-05-18	17	50	-1	-1	-1	1.004	1.004	1463565000
1267	2016-05-18	18	0	-1	-1	-1	1.064	1.064	1463565600
1268	2016-05-18	18	10	-1	-1	-1	1.081	1.081	1463566200
1269	2016-05-18	18	20	-1	-1	-1	1.025	1.025	1463566800
1270	2016-05-18	18	30	-1	-1	-1	1.025	1.025	1463567400
1271	2016-05-18	18	40	-1	-1	-1	1.036	1.036	1463568000
1272	2016-05-18	18	50	-1	-1	-1	1	1	1463568600
1273	2016-05-18	19	0	-1	-1	-1	1.016	1.016	1463569200
1274	2016-05-18	19	10	-1	-1	-1	1.016	1.016	1463569800
1275	2016-05-18	19	20	-1	-1	-1	1.049	1.049	1463570400
1276	2016-05-18	19	30	-1	-1	-1	1.025	1.025	1463571000
1277	2016-05-18	19	40	-1	-1	-1	1.025	1.025	1463571600
1278	2016-05-18	19	50	-1	-1	-1	1.016	1.016	1463572200
1279	2016-05-18	20	0	-1	-1	-1	1.064	1.064	1463572800
1280	2016-05-18	20	10	-1	-1	-1	1.064	1.064	1463573400
1281	2016-05-18	20	20	-1	-1	-1	1.049	1.049	1463574000
1282	2016-05-18	20	30	-1	-1	-1	1.009	1.009	1463574600
1283	2016-05-18	20	40	-1	-1	-1	1.001	1.001	1463575200
1284	2016-05-18	20	50	-1	-1	-1	1.064	1.064	1463575800
1285	2016-05-18	21	0	-1	-1	-1	1.049	1.049	1463576400
1286	2016-05-18	21	10	-1	-1	-1	1.009	1.009	1463577000
1287	2016-05-18	21	20	-1	-1	-1	1.004	1.004	1463577600
1288	2016-05-18	21	30	-1	-1	-1	1	1	1463578200
1289	2016-05-18	21	40	-1	-1	-1	1.081	1.081	1463578800
1290	2016-05-18	21	50	-1	-1	-1	1.001	1.001	1463579400
1291	2016-05-18	22	0	-1	-1	-1	1.064	1.064	1463580000
1292	2016-05-18	22	10	-1	-1	-1	1.036	1.036	1463580600
1293	2016-05-18	22	20	-1	-1	-1	1.081	1.081	1463581200
1294	2016-05-18	22	30	-1	-1	-1	1.081	1.081	1463581800
1295	2016-05-18	22	40	-1	-1	-1	1.081	1.081	1463582400
1296	2016-05-18	22	50	-1	-1	-1	1.004	1.004	1463583000
1297	2016-05-18	23	0	-1	-1	-1	1.064	1.064	1463583600
1298	2016-05-18	23	10	-1	-1	-1	1.049	1.049	1463584200
1299	2016-05-18	23	20	-1	-1	-1	1.064	1.064	1463584800
1300	2016-05-18	23	30	-1	-1	-1	1	1	1463585400
1301	2016-05-18	23	40	-1	-1	-1	1.025	1.025	1463586000
1302	2016-05-19	0	0	-1	-1	-1	1.064	1.064	1463587200
1303	2016-05-19	0	10	-1	-1	-1	1.081	1.081	1463587800
1304	2016-05-19	0	20	-1	-1	-1	1.004	1.004	1463588400
1305	2016-05-19	0	30	-1	-1	-1	1.016	1.016	1463589000
1306	2016-05-19	0	40	-1	-1	-1	1.081	1.081	1463589600
1307	2016-05-19	0	50	-1	-1	-1	1.036	1.036	1463590200
1308	2016-05-19	1	0	-1	-1	-1	1.064	1.064	1463590800
1309	2016-05-19	1	10	-1	-1	-1	1.081	1.081	1463591400
1310	2016-05-19	1	20	-1	-1	-1	1.036	1.036	1463592000
1311	2016-05-19	1	30	-1	-1	-1	1.001	1.001	1463592600
1312	2016-05-19	1	40	-1	-1	-1	1.004	1.004	1463593200
1313	2016-05-19	1	50	-1	-1	-1	1.036	1.036	1463593800
1314	2016-05-19	2	0	-1	-1	-1	1.049	1.049	1463594400
1315	2016-05-19	2	10	-1	-1	-1	1.016	1.016	1463595000
1316	2016-05-19	2	20	-1	-1	-1	1.049	1.049	1463595600
1317	2016-05-19	2	30	-1	-1	-1	1.016	1.016	1463596200
1318	2016-05-19	2	40	-1	-1	-1	1.025	1.025	1463596800
1319	2016-05-19	2	50	-1	-1	-1	1.064	1.064	1463597400
1320	2016-05-19	3	0	-1	-1	-1	1.025	1.025	1463598000
1321	2016-05-19	3	10	-1	-1	-1	1.081	1.081	1463598600
1322	2016-05-19	3	20	-1	-1	-1	1	1	1463599200
1323	2016-05-19	3	30	-1	-1	-1	1.036	1.036	1463599800
1324	2016-05-19	3	40	-1	-1	-1	1.049	1.049	1463600400
1325	2016-05-19	3	50	-1	-1	-1	1.009	1.009	1463601000
1326	2016-05-19	4	0	-1	-1	-1	1.004	1.004	1463601600
1327	2016-05-19	4	10	-1	-1	-1	1.001	1.001	1463602200
1328	2016-05-19	4	20	-1	-1	-1	1.001	1.001	1463602800
1329	2016-05-19	4	30	-1	-1	-1	1.049	1.049	1463603400
1330	2016-05-19	4	40	-1	-1	-1	1.004	1.004	1463604000
1331	2016-05-19	4	50	-1	-1	-1	1.004	1.004	1463604600
1332	2016-05-19	5	0	-1	-1	-1	1.009	1.009	1463605200
1333	2016-05-19	5	10	-1	-1	-1	1.036	1.036	1463605800
1334	2016-05-19	5	20	-1	-1	-1	1.064	1.064	1463606400
1335	2016-05-19	5	30	-1	-1	-1	1.025	1.025	1463607000
1336	2016-05-19	5	40	-1	-1	-1	1.025	1.025	1463607600
1337	2016-05-19	5	50	-1	-1	-1	1.064	1.064	1463608200
1338	2016-05-19	6	0	-1	-1	-1	1.064	1.064	1463608800
1339	2016-05-19	6	10	-1	-1	-1	1.004	1.004	1463609400
1340	2016-05-19	6	20	-1	-1	-1	1.004	1.004	1463610000
1341	2016-05-19	6	30	-1	-1	-1	1	1	1463610600
1342	2016-05-19	6	40	-1	-1	-1	1.064	1.064	1463611200
1343	2016-05-19	6	50	-1	-1	-1	1.081	1.081	1463611800
1344	2016-05-19	7	0	-1	-1	-1	1.004	1.004	1463612400
1345	2016-05-19	7	10	-1	-1	-1	1.025	1.025	1463613000
1346	2016-05-19	7	20	-1	-1	-1	1.036	1.036	1463613600
1347	2016-05-19	7	30	-1	-1	-1	1.016	1.016	1463614200
1348	2016-05-19	7	40	-1	-1	-1	1.016	1.016	1463614800
1349	2016-05-19	7	50	-1	-1	-1	1	1	1463615400
1350	2016-05-19	8	0	-1	-1	-1	1.064	1.064	1463616000
1351	2016-05-19	8	10	-1	-1	-1	1.036	1.036	1463616600
1352	2016-05-19	8	20	-1	-1	-1	1.064	1.064	1463617200
1353	2016-05-19	8	30	-1	-1	-1	1.004	1.004	1463617800
1354	2016-05-19	8	40	-1	-1	-1	1.016	1.016	1463618400
1355	2016-05-19	8	50	-1	-1	-1	1.081	1.081	1463619000
1356	2016-05-19	9	0	-1	-1	-1	1.025	1.025	1463619600
1357	2016-05-19	9	10	-1	-1	-1	1.036	1.036	1463620200
1358	2016-05-19	9	20	-1	-1	-1	1.016	1.016	1463620800
1359	2016-05-19	9	30	-1	-1	-1	1.004	1.004	1463621400
1360	2016-05-19	9	40	-1	-1	-1	1.016	1.016	1463622000
1361	2016-05-19	9	50	-1	-1	-1	1.016	1.016	1463622600
1362	2016-05-19	10	0	-1	-1	-1	1.036	1.036	1463623200
1363	2016-05-19	10	10	-1	-1	-1	1.001	1.001	1463623800
1364	2016-05-19	10	20	-1	-1	-1	1.001	1.001	1463624400
1365	2016-05-19	10	30	-1	-1	-1	1.025	1.025	1463625000
1366	2016-05-19	10	40	-1	-1	-1	1.004	1.004	1463625600
1367	2016-05-19	10	50	-1	-1	-1	1	1	1463626200
1368	2016-05-19	11	0	-1	-1	-1	1.036	1.036	1463626800
1369	2016-05-19	11	10	-1	-1	-1	1.049	1.049	1463627400
1370	2016-05-19	11	20	-1	-1	-1	1.036	1.036	1463628000
1371	2016-05-19	11	30	-1	-1	-1	1.036	1.036	1463628600
1372	2016-05-19	11	40	-1	-1	-1	1.049	1.049	1463629200
1373	2016-05-19	11	50	-1	-1	-1	1.004	1.004	1463629800
1374	2016-05-19	12	0	-1	-1	-1	1	1	1463630400
1375	2016-05-19	12	10	-1	-1	-1	1.025	1.025	1463631000
1376	2016-05-19	12	20	-1	-1	-1	1.001	1.001	1463631600
1377	2016-05-19	12	30	-1	-1	-1	1.009	1.009	1463632200
1378	2016-05-19	12	40	-1	-1	-1	1.081	1.081	1463632800
1379	2016-05-19	12	50	-1	-1	-1	1.081	1.081	1463633400
1380	2016-05-19	13	0	-1	-1	-1	1.009	1.009	1463634000
1381	2016-05-19	13	10	-1	-1	-1	1.064	1.064	1463634600
1382	2016-05-19	13	20	-1	-1	-1	1	1	1463635200
1383	2016-05-19	13	30	-1	-1	-1	1.049	1.049	1463635800
1384	2016-05-19	13	40	-1	-1	-1	1.036	1.036	1463636400
1385	2016-05-19	13	50	-1	-1	-1	1.049	1.049	1463637000
1386	2016-05-19	14	0	-1	-1	-1	1.009	1.009	1463637600
1387	2016-05-19	14	10	-1	-1	-1	1.009	1.009	1463638200
1388	2016-05-19	14	20	-1	-1	-1	1.081	1.081	1463638800
1389	2016-05-19	14	30	-1	-1	-1	1.025	1.025	1463639400
1390	2016-05-19	14	40	-1	-1	-1	1.016	1.016	1463640000
1391	2016-05-19	14	50	-1	-1	-1	1.016	1.016	1463640600
1392	2016-05-19	15	0	-1	-1	-1	1.001	1.001	1463641200
1393	2016-05-19	15	10	-1	-1	-1	1.081	1.081	1463641800
1394	2016-05-19	15	20	-1	-1	-1	1.036	1.036	1463642400
1395	2016-05-19	15	30	-1	-1	-1	1.081	1.081	1463643000
1396	2016-05-19	15	40	-1	-1	-1	1.009	1.009	1463643600
1397	2016-05-19	15	50	-1	-1	-1	1.009	1.009	1463644200
1398	2016-05-19	16	0	-1	-1	-1	1.001	1.001	1463644800
1399	2016-05-19	16	10	-1	-1	-1	1.009	1.009	1463645400
1400	2016-05-19	16	20	-1	-1	-1	1.049	1.049	1463646000
1401	2016-05-19	16	30	-1	-1	-1	1	1	1463646600
1402	2016-05-19	16	40	-1	-1	-1	1.016	1.016	1463647200
1403	2016-05-19	16	50	-1	-1	-1	1.064	1.064	1463647800
1404	2016-05-19	17	0	-1	-1	-1	1.009	1.009	1463648400
1405	2016-05-19	17	10	-1	-1	-1	1.049	1.049	1463649000
1406	2016-05-19	17	20	-1	-1	-1	1.025	1.025	1463649600
1407	2016-05-19	17	30	-1	-1	-1	1.064	1.064	1463650200
1408	2016-05-19	17	40	-1	-1	-1	1.081	1.081	1463650800
1409	2016-05-19	17	50	-1	-1	-1	1.009	1.009	1463651400
1410	2016-05-19	18	0	-1	-1	-1	1.025	1.025	1463652000
1411	2016-05-19	18	10	-1	-1	-1	1.049	1.049	1463652600
1412	2016-05-19	18	20	-1	-1	-1	1.004	1.004	1463653200
1413	2016-05-19	18	30	-1	-1	-1	1.081	1.081	1463653800
1414	2016-05-19	18	40	-1	-1	-1	1.016	1.016	1463654400
1415	2016-05-19	18	50	-1	-1	-1	1.036	1.036	1463655000
1416	2016-05-19	19	0	-1	-1	-1	1.004	1.004	1463655600
1417	2016-05-19	19	10	-1	-1	-1	1.064	1.064	1463656200
1418	2016-05-19	19	20	-1	-1	-1	1.001	1.001	1463656800
1419	2016-05-19	19	30	-1	-1	-1	1.081	1.081	1463657400
1420	2016-05-19	19	40	-1	-1	-1	1.025	1.025	1463658000
1421	2016-05-19	19	50	-1	-1	-1	1.049	1.049	1463658600
1422	2016-05-19	20	0	-1	-1	-1	1.009	1.009	1463659200
1423	2016-05-19	20	10	-1	-1	-1	1.081	1.081	1463659800
1424	2016-05-19	20	20	-1	-1	-1	1.009	1.009	1463660400
1425	2016-05-19	20	30	-1	-1	-1	1.004	1.004	1463661000
1426	2016-05-19	20	40	-1	-1	-1	1.016	1.016	1463661600
1427	2016-05-19	20	50	-1	-1	-1	1	1	1463662200
1428	2016-05-19	21	0	-1	-1	-1	1.081	1.081	1463662800
1429	2016-05-19	21	10	-1	-1	-1	1.064	1.064	1463663400
1430	2016-05-19	21	20	-1	-1	-1	1.081	1.081	1463664000
1431	2016-05-19	21	30	-1	-1	-1	1.025	1.025	1463664600
1432	2016-05-19	21	40	-1	-1	-1	1.016	1.016	1463665200
1433	2016-05-19	21	50	-1	-1	-1	1	1	1463665800
1434	2016-05-19	22	0	-1	-1	-1	1.016	1.016	1463666400
1435	2016-05-19	22	10	-1	-1	-1	1.049	1.049	1463667000
1436	2016-05-19	22	20	-1	-1	-1	1.081	1.081	1463667600
1437	2016-05-19	22	30	-1	-1	-1	1.016	1.016	1463668200
1438	2016-05-19	22	40	-1	-1	-1	1.001	1.001	1463668800
1439	2016-05-19	22	50	-1	-1	-1	1.064	1.064	1463669400
1440	2016-05-19	23	0	-1	-1	-1	1.064	1.064	1463670000
1441	2016-05-19	23	10	-1	-1	-1	1.001	1.001	1463670600
1442	2016-05-19	23	20	-1	-1	-1	1.081	1.081	1463671200
1443	2016-05-19	23	30	-1	-1	-1	1.049	1.049	1463671800
1444	2016-05-19	23	40	-1	-1	-1	1.016	1.016	1463672400
1445	2016-05-20	0	0	-1	-1	-1	1.004	1.004	1463673600
1446	2016-05-20	0	10	-1	-1	-1	1.081	1.081	1463674200
1447	2016-05-20	0	20	-1	-1	-1	1.009	1.009	1463674800
1448	2016-05-20	0	30	-1	-1	-1	1	1	1463675400
1449	2016-05-20	0	40	-1	-1	-1	1.016	1.016	1463676000
1450	2016-05-20	0	50	-1	-1	-1	1.004	1.004	1463676600
1451	2016-05-20	1	0	-1	-1	-1	1.036	1.036	1463677200
1452	2016-05-20	1	10	-1	-1	-1	1.025	1.025	1463677800
1453	2016-05-20	1	20	-1	-1	-1	1.049	1.049	1463678400
1454	2016-05-20	1	30	-1	-1	-1	1.036	1.036	1463679000
1455	2016-05-20	1	40	-1	-1	-1	1.025	1.025	1463679600
1456	2016-05-20	1	50	-1	-1	-1	1.081	1.081	1463680200
1457	2016-05-20	2	0	-1	-1	-1	1.064	1.064	1463680800
1458	2016-05-20	2	10	-1	-1	-1	1.009	1.009	1463681400
1459	2016-05-20	2	20	-1	-1	-1	1.036	1.036	1463682000
1460	2016-05-20	2	30	-1	-1	-1	1	1	1463682600
1461	2016-05-20	2	40	-1	-1	-1	1.064	1.064	1463683200
1462	2016-05-20	2	50	-1	-1	-1	1.001	1.001	1463683800
1463	2016-05-20	3	0	-1	-1	-1	1.009	1.009	1463684400
1464	2016-05-20	3	10	-1	-1	-1	1.001	1.001	1463685000
1465	2016-05-20	3	20	-1	-1	-1	1.049	1.049	1463685600
1466	2016-05-20	3	30	-1	-1	-1	1.049	1.049	1463686200
1467	2016-05-20	3	40	-1	-1	-1	1.025	1.025	1463686800
1468	2016-05-20	3	50	-1	-1	-1	1.081	1.081	1463687400
1469	2016-05-20	4	0	-1	-1	-1	1.025	1.025	1463688000
1470	2016-05-20	4	10	-1	-1	-1	1.009	1.009	1463688600
1471	2016-05-20	4	20	-1	-1	-1	1.036	1.036	1463689200
1472	2016-05-20	4	30	-1	-1	-1	1.025	1.025	1463689800
1473	2016-05-20	4	40	-1	-1	-1	1.009	1.009	1463690400
1474	2016-05-20	4	50	-1	-1	-1	1.001	1.001	1463691000
1475	2016-05-20	5	0	-1	-1	-1	1.081	1.081	1463691600
1476	2016-05-20	5	10	-1	-1	-1	1	1	1463692200
1477	2016-05-20	5	20	-1	-1	-1	1.081	1.081	1463692800
1478	2016-05-20	5	30	-1	-1	-1	1.016	1.016	1463693400
1479	2016-05-20	5	40	-1	-1	-1	1.016	1.016	1463694000
1480	2016-05-20	5	50	-1	-1	-1	1.036	1.036	1463694600
1481	2016-05-20	6	0	-1	-1	-1	1.064	1.064	1463695200
1482	2016-05-20	6	10	-1	-1	-1	1.025	1.025	1463695800
1483	2016-05-20	6	20	-1	-1	-1	1	1	1463696400
1484	2016-05-20	6	30	-1	-1	-1	1.081	1.081	1463697000
1485	2016-05-20	6	40	-1	-1	-1	1.001	1.001	1463697600
1486	2016-05-20	6	50	-1	-1	-1	1.004	1.004	1463698200
1487	2016-05-20	7	0	-1	-1	-1	1.081	1.081	1463698800
1488	2016-05-20	7	10	-1	-1	-1	1.081	1.081	1463699400
1489	2016-05-20	7	20	-1	-1	-1	1	1	1463700000
1490	2016-05-20	7	30	-1	-1	-1	1.025	1.025	1463700600
1491	2016-05-20	7	40	-1	-1	-1	1.009	1.009	1463701200
1492	2016-05-20	7	50	-1	-1	-1	1.025	1.025	1463701800
1493	2016-05-20	8	0	-1	-1	-1	1.016	1.016	1463702400
1494	2016-05-20	8	10	-1	-1	-1	1.025	1.025	1463703000
1495	2016-05-20	8	20	-1	-1	-1	1.036	1.036	1463703600
1496	2016-05-20	8	30	-1	-1	-1	1.004	1.004	1463704200
1497	2016-05-20	8	40	-1	-1	-1	1.081	1.081	1463704800
1498	2016-05-20	8	50	-1	-1	-1	1.009	1.009	1463705400
1499	2016-05-20	9	0	-1	-1	-1	1.081	1.081	1463706000
1500	2016-05-20	9	10	-1	-1	-1	1.081	1.081	1463706600
1501	2016-05-20	9	20	-1	-1	-1	1.025	1.025	1463707200
1502	2016-05-20	9	30	-1	-1	-1	1.016	1.016	1463707800
1503	2016-05-20	9	40	-1	-1	-1	1.025	1.025	1463708400
1504	2016-05-20	9	50	-1	-1	-1	1	1	1463709000
1505	2016-05-20	10	0	-1	-1	-1	1.016	1.016	1463709600
1506	2016-05-20	10	10	-1	-1	-1	1.036	1.036	1463710200
1507	2016-05-20	10	20	-1	-1	-1	1.009	1.009	1463710800
1508	2016-05-20	10	30	-1	-1	-1	1.081	1.081	1463711400
1509	2016-05-20	10	40	-1	-1	-1	1.064	1.064	1463712000
1510	2016-05-20	10	50	-1	-1	-1	1.081	1.081	1463712600
1511	2016-05-20	11	0	-1	-1	-1	1.049	1.049	1463713200
1512	2016-05-20	11	10	-1	-1	-1	1.036	1.036	1463713800
1513	2016-05-20	11	20	-1	-1	-1	1.001	1.001	1463714400
1514	2016-05-20	11	30	-1	-1	-1	1.036	1.036	1463715000
1515	2016-05-20	11	40	-1	-1	-1	1.049	1.049	1463715600
1516	2016-05-20	11	50	-1	-1	-1	1.064	1.064	1463716200
1517	2016-05-20	12	0	-1	-1	-1	1.025	1.025	1463716800
1518	2016-05-20	12	10	-1	-1	-1	1.036	1.036	1463717400
1519	2016-05-20	12	20	-1	-1	-1	1.001	1.001	1463718000
1520	2016-05-20	12	30	-1	-1	-1	1.036	1.036	1463718600
1521	2016-05-20	12	40	-1	-1	-1	1.009	1.009	1463719200
1522	2016-05-20	12	50	-1	-1	-1	1	1	1463719800
1523	2016-05-20	13	0	-1	-1	-1	1.081	1.081	1463720400
1524	2016-05-20	13	10	-1	-1	-1	1.049	1.049	1463721000
1525	2016-05-20	13	20	-1	-1	-1	1.025	1.025	1463721600
1526	2016-05-20	13	30	-1	-1	-1	1.036	1.036	1463722200
1527	2016-05-20	13	40	-1	-1	-1	1.009	1.009	1463722800
1528	2016-05-20	13	50	-1	-1	-1	1	1	1463723400
1529	2016-05-20	14	0	-1	-1	-1	1.064	1.064	1463724000
1530	2016-05-20	14	10	-1	-1	-1	1.036	1.036	1463724600
1531	2016-05-20	14	20	-1	-1	-1	1.036	1.036	1463725200
1532	2016-05-20	14	30	-1	-1	-1	1.064	1.064	1463725800
1533	2016-05-20	14	40	-1	-1	-1	1.049	1.049	1463726400
1534	2016-05-20	14	50	-1	-1	-1	1.009	1.009	1463727000
1535	2016-05-20	15	0	-1	-1	-1	1.049	1.049	1463727600
1536	2016-05-20	15	10	-1	-1	-1	1.009	1.009	1463728200
1537	2016-05-20	15	20	-1	-1	-1	1.009	1.009	1463728800
1538	2016-05-20	15	30	-1	-1	-1	1.025	1.025	1463729400
1539	2016-05-20	15	40	-1	-1	-1	1.064	1.064	1463730000
1540	2016-05-20	15	50	-1	-1	-1	1.064	1.064	1463730600
1541	2016-05-20	16	0	-1	-1	-1	1.064	1.064	1463731200
1542	2016-05-20	16	10	-1	-1	-1	1.009	1.009	1463731800
1543	2016-05-20	16	20	-1	-1	-1	1.049	1.049	1463732400
1544	2016-05-20	16	30	-1	-1	-1	1.009	1.009	1463733000
1545	2016-05-20	16	40	-1	-1	-1	1.036	1.036	1463733600
1546	2016-05-20	16	50	-1	-1	-1	1.064	1.064	1463734200
1547	2016-05-20	17	0	-1	-1	-1	1.001	1.001	1463734800
1548	2016-05-20	17	10	-1	-1	-1	1.025	1.025	1463735400
1549	2016-05-20	17	20	-1	-1	-1	1.064	1.064	1463736000
1550	2016-05-20	17	30	-1	-1	-1	1.016	1.016	1463736600
1551	2016-05-20	17	40	-1	-1	-1	1.036	1.036	1463737200
1552	2016-05-20	17	50	-1	-1	-1	1.004	1.004	1463737800
1553	2016-05-20	18	0	-1	-1	-1	1	1	1463738400
1554	2016-05-20	18	10	-1	-1	-1	1.064	1.064	1463739000
1555	2016-05-20	18	20	-1	-1	-1	1	1	1463739600
1556	2016-05-20	18	30	-1	-1	-1	1.036	1.036	1463740200
1557	2016-05-20	18	40	-1	-1	-1	1.001	1.001	1463740800
1558	2016-05-20	18	50	-1	-1	-1	1.009	1.009	1463741400
1559	2016-05-20	19	0	-1	-1	-1	1.081	1.081	1463742000
1560	2016-05-20	19	10	-1	-1	-1	1.049	1.049	1463742600
1561	2016-05-20	19	20	-1	-1	-1	1.025	1.025	1463743200
1562	2016-05-20	19	30	-1	-1	-1	1	1	1463743800
1563	2016-05-20	19	40	-1	-1	-1	1.004	1.004	1463744400
1564	2016-05-20	19	50	-1	-1	-1	1.036	1.036	1463745000
1565	2016-05-20	20	0	-1	-1	-1	1	1	1463745600
1566	2016-05-20	20	10	-1	-1	-1	1	1	1463746200
1567	2016-05-20	20	20	-1	-1	-1	1.064	1.064	1463746800
1568	2016-05-20	20	30	-1	-1	-1	1.036	1.036	1463747400
1569	2016-05-20	20	40	-1	-1	-1	1.064	1.064	1463748000
1570	2016-05-20	20	50	-1	-1	-1	1.004	1.004	1463748600
1571	2016-05-20	21	0	-1	-1	-1	1.004	1.004	1463749200
1572	2016-05-20	21	10	-1	-1	-1	1.025	1.025	1463749800
1573	2016-05-20	21	20	-1	-1	-1	1.025	1.025	1463750400
1574	2016-05-20	21	30	-1	-1	-1	1.081	1.081	1463751000
1575	2016-05-20	21	40	-1	-1	-1	1.049	1.049	1463751600
1576	2016-05-20	21	50	-1	-1	-1	1.049	1.049	1463752200
1577	2016-05-20	22	0	-1	-1	-1	1.081	1.081	1463752800
1578	2016-05-20	22	10	-1	-1	-1	1.081	1.081	1463753400
1579	2016-05-20	22	20	-1	-1	-1	1	1	1463754000
1580	2016-05-20	22	30	-1	-1	-1	1.009	1.009	1463754600
1581	2016-05-20	22	40	-1	-1	-1	1.036	1.036	1463755200
1582	2016-05-20	22	50	-1	-1	-1	1.001	1.001	1463755800
1583	2016-05-20	23	0	-1	-1	-1	1.009	1.009	1463756400
1584	2016-05-20	23	10	-1	-1	-1	1.025	1.025	1463757000
1585	2016-05-20	23	20	-1	-1	-1	1.081	1.081	1463757600
1586	2016-05-20	23	30	-1	-1	-1	1.049	1.049	1463758200
1587	2016-05-20	23	40	-1	-1	-1	1.064	1.064	1463758800
1588	2016-05-21	0	0	-1	-1	-1	1.004	1.004	1463760000
1589	2016-05-21	0	10	-1	-1	-1	1.064	1.064	1463760600
1590	2016-05-21	0	20	-1	-1	-1	1.009	1.009	1463761200
1591	2016-05-21	0	30	-1	-1	-1	1.081	1.081	1463761800
1592	2016-05-21	0	40	-1	-1	-1	1.036	1.036	1463762400
1593	2016-05-21	0	50	-1	-1	-1	1.049	1.049	1463763000
1594	2016-05-21	1	0	-1	-1	-1	1.049	1.049	1463763600
1595	2016-05-21	1	10	-1	-1	-1	1	1	1463764200
1596	2016-05-21	1	20	-1	-1	-1	1.025	1.025	1463764800
1597	2016-05-21	1	30	-1	-1	-1	1.064	1.064	1463765400
1598	2016-05-21	1	40	-1	-1	-1	1.049	1.049	1463766000
1599	2016-05-21	1	50	-1	-1	-1	1.049	1.049	1463766600
1600	2016-05-21	2	0	-1	-1	-1	1.081	1.081	1463767200
1601	2016-05-21	2	10	-1	-1	-1	1.036	1.036	1463767800
1602	2016-05-21	2	20	-1	-1	-1	1.004	1.004	1463768400
1603	2016-05-21	2	30	-1	-1	-1	1.081	1.081	1463769000
1604	2016-05-21	2	40	-1	-1	-1	1.081	1.081	1463769600
1605	2016-05-21	2	50	-1	-1	-1	1.001	1.001	1463770200
1606	2016-05-21	3	0	-1	-1	-1	1.009	1.009	1463770800
1607	2016-05-21	3	10	-1	-1	-1	1	1	1463771400
1608	2016-05-21	3	20	-1	-1	-1	1.036	1.036	1463772000
1609	2016-05-21	3	30	-1	-1	-1	1.025	1.025	1463772600
1610	2016-05-21	3	40	-1	-1	-1	1.081	1.081	1463773200
1611	2016-05-21	3	50	-1	-1	-1	1.001	1.001	1463773800
1612	2016-05-21	4	0	-1	-1	-1	1.001	1.001	1463774400
1613	2016-05-21	4	10	-1	-1	-1	1	1	1463775000
1614	2016-05-21	4	20	-1	-1	-1	1.004	1.004	1463775600
1615	2016-05-21	4	30	-1	-1	-1	1.049	1.049	1463776200
1616	2016-05-21	4	40	-1	-1	-1	1.049	1.049	1463776800
1617	2016-05-21	4	50	-1	-1	-1	1.001	1.001	1463777400
1618	2016-05-21	5	0	-1	-1	-1	1.064	1.064	1463778000
1619	2016-05-21	5	10	-1	-1	-1	1.001	1.001	1463778600
1620	2016-05-21	5	20	-1	-1	-1	1.081	1.081	1463779200
1621	2016-05-21	5	30	-1	-1	-1	1.001	1.001	1463779800
1622	2016-05-21	5	40	-1	-1	-1	1.049	1.049	1463780400
1623	2016-05-21	5	50	-1	-1	-1	1.081	1.081	1463781000
1624	2016-05-21	6	0	-1	-1	-1	1	1	1463781600
1625	2016-05-21	6	10	-1	-1	-1	1.016	1.016	1463782200
1626	2016-05-21	6	20	-1	-1	-1	1.064	1.064	1463782800
1627	2016-05-21	6	30	-1	-1	-1	1.049	1.049	1463783400
1628	2016-05-21	6	40	-1	-1	-1	1.004	1.004	1463784000
1629	2016-05-21	6	50	-1	-1	-1	1.064	1.064	1463784600
1630	2016-05-21	7	0	-1	-1	-1	1	1	1463785200
1631	2016-05-21	7	10	-1	-1	-1	1.001	1.001	1463785800
1632	2016-05-21	7	20	-1	-1	-1	1.025	1.025	1463786400
1633	2016-05-21	7	30	-1	-1	-1	1.009	1.009	1463787000
1634	2016-05-21	7	40	-1	-1	-1	1	1	1463787600
1635	2016-05-21	7	50	-1	-1	-1	1.081	1.081	1463788200
1636	2016-05-21	8	0	-1	-1	-1	1.049	1.049	1463788800
1637	2016-05-21	8	10	-1	-1	-1	1.001	1.001	1463789400
1638	2016-05-21	8	20	-1	-1	-1	1.049	1.049	1463790000
1639	2016-05-21	8	30	-1	-1	-1	1.049	1.049	1463790600
1640	2016-05-21	8	40	-1	-1	-1	1.004	1.004	1463791200
1641	2016-05-21	8	50	-1	-1	-1	1.081	1.081	1463791800
1642	2016-05-21	9	0	-1	-1	-1	1.001	1.001	1463792400
1643	2016-05-21	9	10	-1	-1	-1	1	1	1463793000
1644	2016-05-21	9	20	-1	-1	-1	1.004	1.004	1463793600
1645	2016-05-21	9	30	-1	-1	-1	1.009	1.009	1463794200
1646	2016-05-21	9	40	-1	-1	-1	1.081	1.081	1463794800
1647	2016-05-21	9	50	-1	-1	-1	1.016	1.016	1463795400
1648	2016-05-21	10	0	-1	-1	-1	1.009	1.009	1463796000
1649	2016-05-21	10	10	-1	-1	-1	1.064	1.064	1463796600
1650	2016-05-21	10	20	-1	-1	-1	1.001	1.001	1463797200
1651	2016-05-21	10	30	-1	-1	-1	1	1	1463797800
1652	2016-05-21	10	40	-1	-1	-1	1	1	1463798400
1653	2016-05-21	10	50	-1	-1	-1	1.064	1.064	1463799000
1654	2016-05-21	11	0	-1	-1	-1	1.016	1.016	1463799600
1655	2016-05-21	11	10	-1	-1	-1	1.009	1.009	1463800200
1656	2016-05-21	11	20	-1	-1	-1	1.004	1.004	1463800800
1657	2016-05-21	11	30	-1	-1	-1	1.081	1.081	1463801400
1658	2016-05-21	11	40	-1	-1	-1	1.004	1.004	1463802000
1659	2016-05-21	11	50	-1	-1	-1	1.025	1.025	1463802600
1660	2016-05-21	12	0	-1	-1	-1	1.025	1.025	1463803200
1661	2016-05-21	12	10	-1	-1	-1	1.004	1.004	1463803800
1662	2016-05-21	12	20	-1	-1	-1	1.025	1.025	1463804400
1663	2016-05-21	12	30	-1	-1	-1	1.009	1.009	1463805000
1664	2016-05-21	12	40	-1	-1	-1	1.036	1.036	1463805600
1665	2016-05-21	12	50	-1	-1	-1	1.025	1.025	1463806200
1666	2016-05-21	13	0	-1	-1	-1	1.049	1.049	1463806800
1667	2016-05-21	13	10	-1	-1	-1	1.009	1.009	1463807400
1668	2016-05-21	13	20	-1	-1	-1	1.016	1.016	1463808000
1669	2016-05-21	13	30	-1	-1	-1	1.004	1.004	1463808600
1670	2016-05-21	13	40	-1	-1	-1	1.025	1.025	1463809200
1671	2016-05-21	13	50	-1	-1	-1	1.025	1.025	1463809800
1672	2016-05-21	14	0	-1	-1	-1	1.016	1.016	1463810400
1673	2016-05-21	14	10	-1	-1	-1	1	1	1463811000
1674	2016-05-21	14	20	-1	-1	-1	1.036	1.036	1463811600
1675	2016-05-21	14	30	-1	-1	-1	1.016	1.016	1463812200
1676	2016-05-21	14	40	-1	-1	-1	1.016	1.016	1463812800
1677	2016-05-21	14	50	-1	-1	-1	1.036	1.036	1463813400
1678	2016-05-21	15	0	-1	-1	-1	1.009	1.009	1463814000
1679	2016-05-21	15	10	-1	-1	-1	1.081	1.081	1463814600
1680	2016-05-21	15	20	-1	-1	-1	1.049	1.049	1463815200
1681	2016-05-21	15	30	-1	-1	-1	1.025	1.025	1463815800
1682	2016-05-21	15	40	-1	-1	-1	1.025	1.025	1463816400
1683	2016-05-21	15	50	-1	-1	-1	1.081	1.081	1463817000
1684	2016-05-21	16	0	-1	-1	-1	1.036	1.036	1463817600
1685	2016-05-21	16	10	-1	-1	-1	1.036	1.036	1463818200
1686	2016-05-21	16	20	-1	-1	-1	1	1	1463818800
1687	2016-05-21	16	30	-1	-1	-1	1.016	1.016	1463819400
1688	2016-05-21	16	40	-1	-1	-1	1.036	1.036	1463820000
1689	2016-05-21	16	50	-1	-1	-1	1.081	1.081	1463820600
1690	2016-05-21	17	0	-1	-1	-1	1.001	1.001	1463821200
1691	2016-05-21	17	10	-1	-1	-1	1	1	1463821800
1692	2016-05-21	17	20	-1	-1	-1	1.001	1.001	1463822400
1693	2016-05-21	17	30	-1	-1	-1	1.064	1.064	1463823000
1694	2016-05-21	17	40	-1	-1	-1	1.001	1.001	1463823600
1695	2016-05-21	17	50	-1	-1	-1	1.001	1.001	1463824200
1696	2016-05-21	18	0	-1	-1	-1	1.081	1.081	1463824800
1697	2016-05-21	18	10	-1	-1	-1	1.009	1.009	1463825400
1698	2016-05-21	18	20	-1	-1	-1	1.025	1.025	1463826000
1699	2016-05-21	18	30	-1	-1	-1	1.081	1.081	1463826600
1700	2016-05-21	18	40	-1	-1	-1	1.064	1.064	1463827200
1701	2016-05-21	18	50	-1	-1	-1	1.049	1.049	1463827800
1702	2016-05-21	19	0	-1	-1	-1	1.064	1.064	1463828400
1703	2016-05-21	19	10	-1	-1	-1	1.081	1.081	1463829000
1704	2016-05-21	19	20	-1	-1	-1	1.036	1.036	1463829600
1705	2016-05-21	19	30	-1	-1	-1	1.009	1.009	1463830200
1706	2016-05-21	19	40	-1	-1	-1	1.064	1.064	1463830800
1707	2016-05-21	19	50	-1	-1	-1	1.016	1.016	1463831400
1708	2016-05-21	20	0	-1	-1	-1	1	1	1463832000
1709	2016-05-21	20	10	-1	-1	-1	1.009	1.009	1463832600
1710	2016-05-21	20	20	-1	-1	-1	1.049	1.049	1463833200
1711	2016-05-21	20	30	-1	-1	-1	1	1	1463833800
1712	2016-05-21	20	40	-1	-1	-1	1.009	1.009	1463834400
1713	2016-05-21	20	50	-1	-1	-1	1.064	1.064	1463835000
1714	2016-05-21	21	0	-1	-1	-1	1.016	1.016	1463835600
1715	2016-05-21	21	10	-1	-1	-1	1.001	1.001	1463836200
1716	2016-05-21	21	20	-1	-1	-1	1.064	1.064	1463836800
1717	2016-05-21	21	30	-1	-1	-1	1	1	1463837400
1718	2016-05-21	21	40	-1	-1	-1	1.009	1.009	1463838000
1719	2016-05-21	21	50	-1	-1	-1	1.025	1.025	1463838600
1720	2016-05-21	22	0	-1	-1	-1	1.004	1.004	1463839200
1721	2016-05-21	22	10	-1	-1	-1	1.049	1.049	1463839800
1722	2016-05-21	22	20	-1	-1	-1	1.081	1.081	1463840400
1723	2016-05-21	22	30	-1	-1	-1	1.081	1.081	1463841000
1724	2016-05-21	22	40	-1	-1	-1	1.049	1.049	1463841600
1725	2016-05-21	22	50	-1	-1	-1	1.009	1.009	1463842200
1726	2016-05-21	23	0	-1	-1	-1	1.049	1.049	1463842800
1727	2016-05-21	23	10	-1	-1	-1	1.025	1.025	1463843400
1728	2016-05-21	23	20	-1	-1	-1	1.049	1.049	1463844000
1729	2016-05-21	23	30	-1	-1	-1	1.004	1.004	1463844600
1730	2016-05-21	23	40	-1	-1	-1	1.016	1.016	1463845200
1731	2016-05-22	0	0	-1	-1	-1	1	1	1463846400
1732	2016-05-22	0	10	-1	-1	-1	1.016	1.016	1463847000
1733	2016-05-22	0	20	-1	-1	-1	1.009	1.009	1463847600
1734	2016-05-22	0	30	-1	-1	-1	1.049	1.049	1463848200
1735	2016-05-22	0	40	-1	-1	-1	1.016	1.016	1463848800
1736	2016-05-22	0	50	-1	-1	-1	1	1	1463849400
1737	2016-05-22	1	0	-1	-1	-1	1.064	1.064	1463850000
1738	2016-05-22	1	10	-1	-1	-1	1.036	1.036	1463850600
1739	2016-05-22	1	20	-1	-1	-1	1.036	1.036	1463851200
1740	2016-05-22	1	30	-1	-1	-1	1.049	1.049	1463851800
1741	2016-05-22	1	40	-1	-1	-1	1.025	1.025	1463852400
1742	2016-05-22	1	50	-1	-1	-1	1.064	1.064	1463853000
1743	2016-05-22	2	0	-1	-1	-1	1.001	1.001	1463853600
1744	2016-05-22	2	10	-1	-1	-1	1.064	1.064	1463854200
1745	2016-05-22	2	20	-1	-1	-1	1.009	1.009	1463854800
1746	2016-05-22	2	30	-1	-1	-1	1.049	1.049	1463855400
1747	2016-05-22	2	40	-1	-1	-1	1.016	1.016	1463856000
1748	2016-05-22	2	50	-1	-1	-1	1.009	1.009	1463856600
1749	2016-05-22	3	0	-1	-1	-1	1.004	1.004	1463857200
1750	2016-05-22	3	10	-1	-1	-1	1.004	1.004	1463857800
1751	2016-05-22	3	20	-1	-1	-1	1.049	1.049	1463858400
1752	2016-05-22	3	30	-1	-1	-1	1.025	1.025	1463859000
1753	2016-05-22	3	40	-1	-1	-1	1.016	1.016	1463859600
1754	2016-05-22	3	50	-1	-1	-1	1.001	1.001	1463860200
1755	2016-05-22	4	0	-1	-1	-1	1.081	1.081	1463860800
1756	2016-05-22	4	10	-1	-1	-1	1.004	1.004	1463861400
1757	2016-05-22	4	20	-1	-1	-1	1.049	1.049	1463862000
1758	2016-05-22	4	30	-1	-1	-1	1.036	1.036	1463862600
1759	2016-05-22	4	40	-1	-1	-1	1.064	1.064	1463863200
1760	2016-05-22	4	50	-1	-1	-1	1.036	1.036	1463863800
1761	2016-05-22	5	0	-1	-1	-1	1.036	1.036	1463864400
1762	2016-05-22	5	10	-1	-1	-1	1.025	1.025	1463865000
1763	2016-05-22	5	20	-1	-1	-1	1.016	1.016	1463865600
1764	2016-05-22	5	30	-1	-1	-1	1.016	1.016	1463866200
1765	2016-05-22	5	40	-1	-1	-1	1.009	1.009	1463866800
1766	2016-05-22	5	50	-1	-1	-1	1.025	1.025	1463867400
1767	2016-05-22	6	0	-1	-1	-1	1.025	1.025	1463868000
1768	2016-05-22	6	10	-1	-1	-1	1.001	1.001	1463868600
1769	2016-05-22	6	20	-1	-1	-1	1.036	1.036	1463869200
1770	2016-05-22	6	30	-1	-1	-1	1.009	1.009	1463869800
1771	2016-05-22	6	40	-1	-1	-1	1	1	1463870400
1772	2016-05-22	6	50	-1	-1	-1	1.001	1.001	1463871000
1773	2016-05-22	7	0	-1	-1	-1	1.009	1.009	1463871600
1774	2016-05-22	7	10	-1	-1	-1	1.064	1.064	1463872200
1775	2016-05-22	7	20	-1	-1	-1	1.036	1.036	1463872800
1776	2016-05-22	7	30	-1	-1	-1	1.049	1.049	1463873400
1777	2016-05-22	7	40	-1	-1	-1	1.049	1.049	1463874000
1778	2016-05-22	7	50	-1	-1	-1	1.049	1.049	1463874600
1779	2016-05-22	8	0	-1	-1	-1	1.004	1.004	1463875200
1780	2016-05-22	8	10	-1	-1	-1	1.001	1.001	1463875800
1781	2016-05-22	8	20	-1	-1	-1	1	1	1463876400
1782	2016-05-22	8	30	-1	-1	-1	1.081	1.081	1463877000
1783	2016-05-22	8	40	-1	-1	-1	1.001	1.001	1463877600
1784	2016-05-22	8	50	-1	-1	-1	1.025	1.025	1463878200
1785	2016-05-22	9	0	-1	-1	-1	1.036	1.036	1463878800
1786	2016-05-22	9	10	-1	-1	-1	1.016	1.016	1463879400
1787	2016-05-22	9	20	-1	-1	-1	1.001	1.001	1463880000
1788	2016-05-22	9	30	-1	-1	-1	1.009	1.009	1463880600
1789	2016-05-22	9	40	-1	-1	-1	1.004	1.004	1463881200
1790	2016-05-22	9	50	-1	-1	-1	1.025	1.025	1463881800
1791	2016-05-22	10	0	-1	-1	-1	1.064	1.064	1463882400
1792	2016-05-22	10	10	-1	-1	-1	1.009	1.009	1463883000
1793	2016-05-22	10	20	-1	-1	-1	1.049	1.049	1463883600
1794	2016-05-22	10	30	-1	-1	-1	1.004	1.004	1463884200
1795	2016-05-22	10	40	-1	-1	-1	1.064	1.064	1463884800
1796	2016-05-22	10	50	-1	-1	-1	1.001	1.001	1463885400
1797	2016-05-22	11	0	-1	-1	-1	1.004	1.004	1463886000
1798	2016-05-22	11	10	-1	-1	-1	1.081	1.081	1463886600
1799	2016-05-22	11	20	-1	-1	-1	1.016	1.016	1463887200
1800	2016-05-22	11	30	-1	-1	-1	1	1	1463887800
1801	2016-05-22	11	40	-1	-1	-1	1.081	1.081	1463888400
1802	2016-05-22	11	50	-1	-1	-1	1.025	1.025	1463889000
1803	2016-05-22	12	0	-1	-1	-1	1.004	1.004	1463889600
1804	2016-05-22	12	10	-1	-1	-1	1.001	1.001	1463890200
1805	2016-05-22	12	20	-1	-1	-1	1.036	1.036	1463890800
1806	2016-05-22	12	30	-1	-1	-1	1.064	1.064	1463891400
1807	2016-05-22	12	40	-1	-1	-1	1.081	1.081	1463892000
1808	2016-05-22	12	50	-1	-1	-1	1.036	1.036	1463892600
1809	2016-05-22	13	0	-1	-1	-1	1.016	1.016	1463893200
1810	2016-05-22	13	10	-1	-1	-1	1.009	1.009	1463893800
1811	2016-05-22	13	20	-1	-1	-1	1.064	1.064	1463894400
1812	2016-05-22	13	30	-1	-1	-1	1	1	1463895000
1813	2016-05-22	13	40	-1	-1	-1	1.009	1.009	1463895600
1814	2016-05-22	13	50	-1	-1	-1	1.049	1.049	1463896200
1815	2016-05-22	14	0	-1	-1	-1	1	1	1463896800
1816	2016-05-22	14	10	-1	-1	-1	1.016	1.016	1463897400
1817	2016-05-22	14	20	-1	-1	-1	1.009	1.009	1463898000
1818	2016-05-22	14	30	-1	-1	-1	1.004	1.004	1463898600
1819	2016-05-22	14	40	-1	-1	-1	1.016	1.016	1463899200
1820	2016-05-22	14	50	-1	-1	-1	1	1	1463899800
1821	2016-05-22	15	0	-1	-1	-1	1.036	1.036	1463900400
1822	2016-05-22	15	10	-1	-1	-1	1	1	1463901000
1823	2016-05-22	15	20	-1	-1	-1	1.004	1.004	1463901600
1824	2016-05-22	15	30	-1	-1	-1	1.004	1.004	1463902200
1825	2016-05-22	15	40	-1	-1	-1	1.025	1.025	1463902800
1826	2016-05-22	15	50	-1	-1	-1	1.025	1.025	1463903400
1827	2016-05-22	16	0	-1	-1	-1	1.081	1.081	1463904000
1828	2016-05-22	16	10	-1	-1	-1	1.009	1.009	1463904600
1829	2016-05-22	16	20	-1	-1	-1	1.016	1.016	1463905200
1830	2016-05-22	16	30	-1	-1	-1	1.064	1.064	1463905800
1831	2016-05-22	16	40	-1	-1	-1	1.009	1.009	1463906400
1832	2016-05-22	16	50	-1	-1	-1	1.016	1.016	1463907000
1833	2016-05-22	17	0	-1	-1	-1	1.036	1.036	1463907600
1834	2016-05-22	17	10	-1	-1	-1	1.064	1.064	1463908200
1835	2016-05-22	17	20	-1	-1	-1	1.001	1.001	1463908800
1836	2016-05-22	17	30	-1	-1	-1	1	1	1463909400
1837	2016-05-22	17	40	-1	-1	-1	1.004	1.004	1463910000
1838	2016-05-22	17	50	-1	-1	-1	1.064	1.064	1463910600
1839	2016-05-22	18	0	-1	-1	-1	1.064	1.064	1463911200
1840	2016-05-22	18	10	-1	-1	-1	1.036	1.036	1463911800
1841	2016-05-22	18	20	-1	-1	-1	1.004	1.004	1463912400
1842	2016-05-22	18	30	-1	-1	-1	1.036	1.036	1463913000
1843	2016-05-22	18	40	-1	-1	-1	1.049	1.049	1463913600
1844	2016-05-22	18	50	-1	-1	-1	1.025	1.025	1463914200
1845	2016-05-22	19	0	-1	-1	-1	1.081	1.081	1463914800
1846	2016-05-22	19	10	-1	-1	-1	1.025	1.025	1463915400
1847	2016-05-22	19	20	-1	-1	-1	1.016	1.016	1463916000
1848	2016-05-22	19	30	-1	-1	-1	1.001	1.001	1463916600
1849	2016-05-22	19	40	-1	-1	-1	1.064	1.064	1463917200
1850	2016-05-22	19	50	-1	-1	-1	1.016	1.016	1463917800
1851	2016-05-22	20	0	-1	-1	-1	1.064	1.064	1463918400
1852	2016-05-22	20	10	-1	-1	-1	1.004	1.004	1463919000
1853	2016-05-22	20	20	-1	-1	-1	1.001	1.001	1463919600
1854	2016-05-22	20	30	-1	-1	-1	1.025	1.025	1463920200
1855	2016-05-22	20	40	-1	-1	-1	1.025	1.025	1463920800
1856	2016-05-22	20	50	-1	-1	-1	1.004	1.004	1463921400
1857	2016-05-22	21	0	-1	-1	-1	1.025	1.025	1463922000
1858	2016-05-22	21	10	-1	-1	-1	1.009	1.009	1463922600
1859	2016-05-22	21	20	-1	-1	-1	1.036	1.036	1463923200
1860	2016-05-22	21	30	-1	-1	-1	1.001	1.001	1463923800
1861	2016-05-22	21	40	-1	-1	-1	1.004	1.004	1463924400
1862	2016-05-22	21	50	-1	-1	-1	1.081	1.081	1463925000
1863	2016-05-22	22	0	-1	-1	-1	1.025	1.025	1463925600
1864	2016-05-22	22	10	-1	-1	-1	1.036	1.036	1463926200
1865	2016-05-22	22	20	-1	-1	-1	1.081	1.081	1463926800
1866	2016-05-22	22	30	-1	-1	-1	1.064	1.064	1463927400
1867	2016-05-22	22	40	-1	-1	-1	1.036	1.036	1463928000
1868	2016-05-22	22	50	-1	-1	-1	1.001	1.001	1463928600
1869	2016-05-22	23	0	-1	-1	-1	1.016	1.016	1463929200
1870	2016-05-22	23	10	-1	-1	-1	1.004	1.004	1463929800
1871	2016-05-22	23	20	-1	-1	-1	1	1	1463930400
1872	2016-05-22	23	30	-1	-1	-1	1.004	1.004	1463931000
1873	2016-05-22	23	40	-1	-1	-1	1.016	1.016	1463931600
1874	2016-05-23	0	0	-1	-1	-1	1.004	1.004	1463932800
1875	2016-05-23	0	10	-1	-1	-1	1.064	1.064	1463933400
1876	2016-05-23	0	20	-1	-1	-1	1.049	1.049	1463934000
1877	2016-05-23	0	30	-1	-1	-1	1.009	1.009	1463934600
1878	2016-05-23	0	40	-1	-1	-1	1.049	1.049	1463935200
1879	2016-05-23	0	50	-1	-1	-1	1.004	1.004	1463935800
1880	2016-05-23	1	0	-1	-1	-1	1.081	1.081	1463936400
1881	2016-05-23	1	10	-1	-1	-1	1.036	1.036	1463937000
1882	2016-05-23	1	20	-1	-1	-1	1.009	1.009	1463937600
1883	2016-05-23	1	30	-1	-1	-1	1.016	1.016	1463938200
1884	2016-05-23	1	40	-1	-1	-1	1.001	1.001	1463938800
1885	2016-05-23	1	50	-1	-1	-1	1.081	1.081	1463939400
1886	2016-05-23	2	0	-1	-1	-1	1.049	1.049	1463940000
1887	2016-05-23	2	10	-1	-1	-1	1.009	1.009	1463940600
1888	2016-05-23	2	20	-1	-1	-1	1.001	1.001	1463941200
1889	2016-05-23	2	30	-1	-1	-1	1.025	1.025	1463941800
1890	2016-05-23	2	40	-1	-1	-1	1.025	1.025	1463942400
1891	2016-05-23	2	50	-1	-1	-1	1	1	1463943000
1892	2016-05-23	3	0	-1	-1	-1	1	1	1463943600
1893	2016-05-23	3	10	-1	-1	-1	1.016	1.016	1463944200
1894	2016-05-23	3	20	-1	-1	-1	1.036	1.036	1463944800
1895	2016-05-23	3	30	-1	-1	-1	1.016	1.016	1463945400
1896	2016-05-23	3	40	-1	-1	-1	1	1	1463946000
1897	2016-05-23	3	50	-1	-1	-1	1.049	1.049	1463946600
1898	2016-05-23	4	0	-1	-1	-1	1.025	1.025	1463947200
1899	2016-05-23	4	10	-1	-1	-1	1.064	1.064	1463947800
1900	2016-05-23	4	20	-1	-1	-1	1.049	1.049	1463948400
1901	2016-05-23	4	30	-1	-1	-1	1.009	1.009	1463949000
1902	2016-05-23	4	40	-1	-1	-1	1.009	1.009	1463949600
1903	2016-05-23	4	50	-1	-1	-1	1.025	1.025	1463950200
1904	2016-05-23	5	0	-1	-1	-1	1.001	1.001	1463950800
1905	2016-05-23	5	10	-1	-1	-1	1.025	1.025	1463951400
1906	2016-05-23	5	20	-1	-1	-1	1.001	1.001	1463952000
1907	2016-05-23	5	30	-1	-1	-1	1	1	1463952600
1908	2016-05-23	5	40	-1	-1	-1	1	1	1463953200
1909	2016-05-23	5	50	-1	-1	-1	1.081	1.081	1463953800
1910	2016-05-23	6	0	-1	-1	-1	1.025	1.025	1463954400
1911	2016-05-23	6	10	-1	-1	-1	1.081	1.081	1463955000
1912	2016-05-23	6	20	-1	-1	-1	1.016	1.016	1463955600
1913	2016-05-23	6	30	-1	-1	-1	1.081	1.081	1463956200
1914	2016-05-23	6	40	-1	-1	-1	1.025	1.025	1463956800
1915	2016-05-23	6	50	-1	-1	-1	1.004	1.004	1463957400
1916	2016-05-23	7	0	-1	-1	-1	1.064	1.064	1463958000
1917	2016-05-23	7	10	-1	-1	-1	1.001	1.001	1463958600
1918	2016-05-23	7	20	-1	-1	-1	1	1	1463959200
1919	2016-05-23	7	30	-1	-1	-1	1.009	1.009	1463959800
1920	2016-05-23	7	40	-1	-1	-1	1.016	1.016	1463960400
1921	2016-05-23	7	50	-1	-1	-1	1.081	1.081	1463961000
1922	2016-05-23	8	0	-1	-1	-1	1.036	1.036	1463961600
1923	2016-05-23	8	10	-1	-1	-1	1.049	1.049	1463962200
1924	2016-05-23	8	20	-1	-1	-1	1.049	1.049	1463962800
1925	2016-05-23	8	30	-1	-1	-1	1.025	1.025	1463963400
1926	2016-05-23	8	40	-1	-1	-1	1	1	1463964000
1927	2016-05-23	8	50	-1	-1	-1	1.009	1.009	1463964600
1928	2016-05-23	9	0	-1	-1	-1	1.016	1.016	1463965200
1929	2016-05-23	9	10	-1	-1	-1	1.001	1.001	1463965800
1930	2016-05-23	9	20	-1	-1	-1	1.049	1.049	1463966400
1931	2016-05-23	9	30	-1	-1	-1	1.025	1.025	1463967000
1932	2016-05-23	9	40	-1	-1	-1	1.016	1.016	1463967600
1933	2016-05-23	9	50	-1	-1	-1	1.036	1.036	1463968200
1934	2016-05-23	10	0	-1	-1	-1	1.001	1.001	1463968800
1935	2016-05-23	10	10	-1	-1	-1	1.016	1.016	1463969400
1936	2016-05-23	10	20	-1	-1	-1	1.049	1.049	1463970000
1937	2016-05-23	10	30	-1	-1	-1	1.025	1.025	1463970600
1938	2016-05-23	10	40	-1	-1	-1	1.025	1.025	1463971200
1939	2016-05-23	10	50	-1	-1	-1	1.004	1.004	1463971800
1940	2016-05-23	11	0	-1	-1	-1	1.025	1.025	1463972400
1941	2016-05-23	11	10	-1	-1	-1	1.016	1.016	1463973000
1942	2016-05-23	11	20	-1	-1	-1	1.025	1.025	1463973600
1943	2016-05-23	11	30	-1	-1	-1	1.049	1.049	1463974200
1944	2016-05-23	11	40	-1	-1	-1	1.016	1.016	1463974800
1945	2016-05-23	11	50	-1	-1	-1	1.064	1.064	1463975400
1946	2016-05-23	12	0	-1	-1	-1	1	1	1463976000
1947	2016-05-23	12	10	-1	-1	-1	1.016	1.016	1463976600
1948	2016-05-23	12	20	-1	-1	-1	1.036	1.036	1463977200
1949	2016-05-23	12	30	-1	-1	-1	1.009	1.009	1463977800
1950	2016-05-23	12	40	-1	-1	-1	1	1	1463978400
1951	2016-05-23	12	50	-1	-1	-1	1.025	1.025	1463979000
1952	2016-05-23	13	0	-1	-1	-1	1.016	1.016	1463979600
1953	2016-05-23	13	10	-1	-1	-1	1.036	1.036	1463980200
1954	2016-05-23	13	20	-1	-1	-1	1.004	1.004	1463980800
1955	2016-05-23	13	30	-1	-1	-1	1.081	1.081	1463981400
1956	2016-05-23	13	40	-1	-1	-1	1.049	1.049	1463982000
1957	2016-05-23	13	50	-1	-1	-1	1.025	1.025	1463982600
1958	2016-05-23	14	0	-1	-1	-1	1.064	1.064	1463983200
1959	2016-05-23	14	10	-1	-1	-1	1.001	1.001	1463983800
1960	2016-05-23	14	20	-1	-1	-1	1.081	1.081	1463984400
1961	2016-05-23	14	30	-1	-1	-1	1.049	1.049	1463985000
1962	2016-05-23	14	40	-1	-1	-1	1	1	1463985600
1963	2016-05-23	14	50	-1	-1	-1	1.036	1.036	1463986200
1964	2016-05-23	15	0	-1	-1	-1	1.036	1.036	1463986800
1965	2016-05-23	15	10	-1	-1	-1	1.081	1.081	1463987400
1966	2016-05-23	15	20	-1	-1	-1	1.036	1.036	1463988000
1967	2016-05-23	15	30	-1	-1	-1	1.025	1.025	1463988600
1968	2016-05-23	15	40	-1	-1	-1	1.064	1.064	1463989200
1969	2016-05-23	15	50	-1	-1	-1	1.016	1.016	1463989800
1970	2016-05-23	16	0	-1	-1	-1	1.001	1.001	1463990400
1971	2016-05-23	16	10	-1	-1	-1	1.064	1.064	1463991000
1972	2016-05-23	16	20	-1	-1	-1	1.049	1.049	1463991600
1973	2016-05-23	16	30	-1	-1	-1	1.004	1.004	1463992200
1974	2016-05-23	16	40	-1	-1	-1	1.049	1.049	1463992800
1975	2016-05-23	16	50	-1	-1	-1	1.049	1.049	1463993400
1976	2016-05-23	17	0	-1	-1	-1	1.004	1.004	1463994000
1977	2016-05-23	17	10	-1	-1	-1	1.081	1.081	1463994600
1978	2016-05-23	17	20	-1	-1	-1	1.016	1.016	1463995200
1979	2016-05-23	17	30	-1	-1	-1	1.009	1.009	1463995800
1980	2016-05-23	17	40	-1	-1	-1	1.036	1.036	1463996400
1981	2016-05-23	17	50	-1	-1	-1	1.009	1.009	1463997000
1982	2016-05-23	18	0	-1	-1	-1	1.081	1.081	1463997600
1983	2016-05-23	18	10	-1	-1	-1	1.036	1.036	1463998200
1984	2016-05-23	18	20	-1	-1	-1	1.081	1.081	1463998800
1985	2016-05-23	18	30	-1	-1	-1	1	1	1463999400
1986	2016-05-23	18	40	-1	-1	-1	1.036	1.036	1464000000
1987	2016-05-23	18	50	-1	-1	-1	1.081	1.081	1464000600
1988	2016-05-23	19	0	-1	-1	-1	1.016	1.016	1464001200
1989	2016-05-23	19	10	-1	-1	-1	1.009	1.009	1464001800
1990	2016-05-23	19	20	-1	-1	-1	1.049	1.049	1464002400
1991	2016-05-23	19	30	-1	-1	-1	1.064	1.064	1464003000
1992	2016-05-23	19	40	-1	-1	-1	1.081	1.081	1464003600
1993	2016-05-23	19	50	-1	-1	-1	1.025	1.025	1464004200
1994	2016-05-23	20	0	-1	-1	-1	1.004	1.004	1464004800
1995	2016-05-23	20	10	-1	-1	-1	1.036	1.036	1464005400
1996	2016-05-23	20	20	-1	-1	-1	1.016	1.016	1464006000
1997	2016-05-23	20	30	-1	-1	-1	1.081	1.081	1464006600
1998	2016-05-23	20	40	-1	-1	-1	1.064	1.064	1464007200
1999	2016-05-23	20	50	-1	-1	-1	1.081	1.081	1464007800
[truncated: 100,059 more rows]
