# Supplementary material for: A novel dissolved oxygen prediction model based on enhanced semi-naive Bayes for ocean ranches in northeast China
Source: PeerJ Comput Sci. 2021 Jun 11;7:e591. doi: 10.7717/peerj-cs.591 (PMC8205303; doi:10.7717/peerj-cs.591)
Supplement: Supplemental Information 4 — The water quality data includes a total of 19 marine ranches in the Bohai and Yellow Seas in northeastern China. [file peerj-cs-07-591-s004.zip › dataset3/weihaichangqing_20160101_20200701.csv]

ID	Date	Hour	Minute	temp	salt	deep	yls_con	rjy_con	Timestamp	note
1	2016-02-22	0	10	-1	-1	4.126	-1	-1	1456071000
2	2016-02-22	0	20	-1	-1	4.095	-1	-1	1456071600
3	2016-02-22	0	30	-1	-1	4.048	-1	-1	1456072200
4	2016-02-22	0	40	-1	-1	4.037	-1	-1	1456072800
5	2016-02-22	0	50	-1	-1	4.028	-1	-1	1456073400
6	2016-02-22	1	0	-1	-1	4.037	-1	-1	1456074000
7	2016-02-22	1	10	-1	-1	4.039	-1	-1	1456074600
8	2016-02-22	1	20	-1	-1	4.028	-1	-1	1456075200
9	2016-02-22	1	30	-1	-1	4.048	-1	-1	1456075800
10	2016-02-22	1	40	-1	-1	4.045	-1	-1	1456076400
11	2016-02-22	1	50	-1	-1	4.057	-1	-1	1456077000
12	2016-02-22	2	0	-1	-1	4.058	-1	-1	1456077600
13	2016-02-22	2	10	-1	-1	4.068	-1	-1	1456078200
14	2016-02-22	2	20	-1	-1	4.075	-1	-1	1456078800
15	2016-02-22	2	30	-1	-1	4.104	-1	-1	1456079400
16	2016-02-22	2	40	-1	-1	4.119	-1	-1	1456080000
17	2016-02-22	2	50	-1	-1	4.153	-1	-1	1456080600
18	2016-02-22	3	0	-1	-1	4.153	-1	-1	1456081200
19	2016-02-22	3	10	-1	-1	4.191	-1	-1	1456081800
20	2016-02-22	3	20	-1	-1	4.204	-1	-1	1456082400
21	2016-02-22	3	30	-1	-1	4.23	-1	-1	1456083000
22	2016-02-22	3	40	-1	-1	4.29	-1	-1	1456083600
23	2016-02-22	3	50	-1	-1	4.29	-1	-1	1456084200
24	2016-02-22	4	0	-1	-1	4.334	-1	-1	1456084800
25	2016-02-22	4	10	-1	-1	4.358	-1	-1	1456085400
26	2016-02-22	4	20	-1	-1	4.421	-1	-1	1456086000
27	2016-02-22	4	30	-1	-1	4.457	-1	-1	1456086600
28	2016-02-22	4	40	-1	-1	4.453	-1	-1	1456087200
29	2016-02-22	4	50	-1	-1	4.483	-1	-1	1456087800
30	2016-02-22	5	0	-1	-1	4.507	-1	-1	1456088400
31	2016-02-22	5	10	-1	-1	4.523	-1	-1	1456089000
32	2016-02-22	5	20	-1	-1	4.539	-1	-1	1456089600
33	2016-02-22	5	30	-1	-1	4.547	-1	-1	1456090200
34	2016-02-22	5	40	-1	-1	4.549	-1	-1	1456090800
35	2016-02-22	5	50	-1	-1	4.539	-1	-1	1456091400
36	2016-02-22	6	0	-1	-1	4.551	-1	-1	1456092000
37	2016-02-22	6	10	-1	-1	4.55	-1	-1	1456092600
38	2016-02-22	6	20	-1	-1	4.547	-1	-1	1456093200
39	2016-02-22	6	30	-1	-1	4.561	-1	-1	1456093800
40	2016-02-22	6	40	-1	-1	4.547	-1	-1	1456094400
41	2016-02-22	6	50	-1	-1	4.532	-1	-1	1456095000
42	2016-02-22	7	0	-1	-1	4.522	-1	-1	1456095600
43	2016-02-22	7	10	-1	-1	4.499	-1	-1	1456096200
44	2016-02-22	7	20	-1	-1	4.482	-1	-1	1456096800
45	2016-02-22	7	30	-1	-1	4.458	-1	-1	1456097400
46	2016-02-22	7	40	-1	-1	4.418	-1	-1	1456098000
47	2016-02-22	7	50	-1	-1	4.406	-1	-1	1456098600
48	2016-02-22	8	0	-1	-1	4.397	-1	-1	1456099200
49	2016-02-22	8	30	-1	-1	4.401	-1	-1	1456101000
50	2016-02-22	9	0	-1	-1	4.347	-1	-1	1456102800
51	2016-02-22	9	10	-1	-1	4.298	-1	-1	1456103400
52	2016-02-22	9	20	-1	-1	4.266	-1	-1	1456104000
53	2016-02-22	9	50	-1	-1	4.198	-1	-1	1456105800
54	2016-02-22	10	0	-1	-1	4.167	-1	-1	1456106400
55	2016-02-22	10	10	-1	-1	4.14	-1	-1	1456107000
56	2016-02-22	10	20	-1	-1	4.091	-1	-1	1456107600
57	2016-02-22	10	30	-1	-1	4.035	-1	-1	1456108200
58	2016-02-22	10	40	-1	-1	4.002	-1	-1	1456108800
59	2016-02-22	10	50	-1	-1	3.953	-1	-1	1456109400
60	2016-02-22	11	0	-1	-1	3.912	-1	-1	1456110000
61	2016-02-22	11	10	-1	-1	3.868	-1	-1	1456110600
62	2016-02-22	11	20	-1	-1	3.809	-1	-1	1456111200
63	2016-02-22	11	30	-1	-1	3.759	-1	-1	1456111800
64	2016-02-22	11	40	-1	-1	3.705	-1	-1	1456112400
65	2016-02-22	11	50	-1	-1	3.676	-1	-1	1456113000
66	2016-02-22	12	0	-1	-1	3.646	-1	-1	1456113600
67	2016-02-22	12	10	-1	-1	3.582	-1	-1	1456114200
68	2016-02-22	12	20	-1	-1	3.537	-1	-1	1456114800
69	2016-02-22	12	30	-1	-1	3.493	-1	-1	1456115400
70	2016-02-22	12	40	-1	-1	3.463	-1	-1	1456116000
71	2016-02-22	12	50	-1	-1	3.412	-1	-1	1456116600
72	2016-02-22	13	0	-1	-1	3.391	-1	-1	1456117200
73	2016-02-22	13	10	-1	-1	3.341	-1	-1	1456117800
74	2016-02-22	13	20	-1	-1	3.336	-1	-1	1456118400
75	2016-02-22	13	30	-1	-1	3.318	-1	-1	1456119000
76	2016-02-22	13	40	-1	-1	3.33	-1	-1	1456119600
77	2016-02-22	13	50	-1	-1	3.319	-1	-1	1456120200
78	2016-02-22	14	0	-1	-1	3.318	-1	-1	1456120800
79	2016-02-22	14	10	-1	-1	3.348	-1	-1	1456121400
80	2016-02-22	14	20	-1	-1	3.337	-1	-1	1456122000
81	2016-02-22	14	30	-1	-1	3.369	-1	-1	1456122600
82	2016-02-22	14	40	-1	-1	3.403	-1	-1	1456123200
83	2016-02-22	14	50	-1	-1	3.42	-1	-1	1456123800
84	2016-02-22	15	0	-1	-1	3.443	-1	-1	1456124400
85	2016-02-22	15	10	-1	-1	3.441	-1	-1	1456125000
86	2016-02-22	15	20	-1	-1	3.473	-1	-1	1456125600
87	2016-02-22	15	30	-1	-1	3.529	-1	-1	1456126200
88	2016-02-22	15	40	-1	-1	3.554	-1	-1	1456126800
89	2016-02-22	15	50	-1	-1	3.588	-1	-1	1456127400
90	2016-02-22	16	0	-1	-1	3.651	-1	-1	1456128000
91	2016-02-22	16	10	-1	-1	3.696	-1	-1	1456128600
92	2016-02-22	16	20	-1	-1	3.771	-1	-1	1456129200
93	2016-02-22	16	30	-1	-1	3.848	-1	-1	1456129800
94	2016-02-22	16	40	-1	-1	3.907	-1	-1	1456130400
95	2016-02-22	16	50	-1	-1	3.966	-1	-1	1456131000
96	2016-02-22	17	0	-1	-1	4.037	-1	-1	1456131600
97	2016-02-22	17	10	-1	-1	4.039	-1	-1	1456132200
98	2016-02-22	17	20	-1	-1	4.071	-1	-1	1456132800
99	2016-02-22	17	30	-1	-1	4.133	-1	-1	1456133400
100	2016-02-22	17	40	-1	-1	4.185	-1	-1	1456134000
101	2016-02-22	17	50	-1	-1	4.196	-1	-1	1456134600
102	2016-02-22	18	0	-1	-1	4.274	-1	-1	1456135200
103	2016-02-22	18	10	-1	-1	4.395	-1	-1	1456135800
104	2016-02-22	18	20	-1	-1	4.431	-1	-1	1456136400
105	2016-02-22	18	30	-1	-1	4.436	-1	-1	1456137000
106	2016-02-22	18	40	-1	-1	4.477	-1	-1	1456137600
107	2016-02-22	18	50	-1	-1	4.502	-1	-1	1456138200
108	2016-02-22	19	0	-1	-1	4.491	-1	-1	1456138800
109	2016-02-22	19	10	-1	-1	4.482	-1	-1	1456139400
110	2016-02-22	19	20	-1	-1	4.538	-1	-1	1456140000
111	2016-02-22	19	30	-1	-1	4.576	-1	-1	1456140600
112	2016-02-22	19	40	-1	-1	4.606	-1	-1	1456141200
113	2016-02-22	19	50	-1	-1	4.594	-1	-1	1456141800
114	2016-02-22	20	0	-1	-1	4.61	-1	-1	1456142400
115	2016-02-22	20	10	-1	-1	4.649	-1	-1	1456143000
116	2016-02-22	20	20	-1	-1	4.603	-1	-1	1456143600
117	2016-02-22	20	30	-1	-1	4.596	-1	-1	1456144200
118	2016-02-22	20	40	-1	-1	4.605	-1	-1	1456144800
119	2016-02-22	20	50	-1	-1	4.624	-1	-1	1456145400
120	2016-02-22	21	0	-1	-1	4.673	-1	-1	1456146000
121	2016-02-22	21	10	-1	-1	4.675	-1	-1	1456146600
122	2016-02-22	21	20	-1	-1	4.659	-1	-1	1456147200
123	2016-02-22	21	30	-1	-1	4.721	-1	-1	1456147800
124	2016-02-22	21	40	-1	-1	4.705	-1	-1	1456148400
125	2016-02-22	21	50	-1	-1	4.682	-1	-1	1456149000
126	2016-02-22	22	0	-1	-1	4.706	-1	-1	1456149600
127	2016-02-22	22	10	-1	-1	4.668	-1	-1	1456150200
128	2016-02-22	22	20	-1	-1	4.689	-1	-1	1456150800
129	2016-02-22	22	30	-1	-1	4.622	-1	-1	1456151400
130	2016-02-22	22	40	-1	-1	4.578	-1	-1	1456152000
131	2016-02-22	22	50	-1	-1	4.616	-1	-1	1456152600
132	2016-02-22	23	0	-1	-1	4.567	-1	-1	1456153200
133	2016-02-22	23	10	-1	-1	4.554	-1	-1	1456153800
134	2016-02-22	23	20	-1	-1	4.508	-1	-1	1456154400
135	2016-02-22	23	30	-1	-1	4.503	-1	-1	1456155000
136	2016-02-22	23	40	-1	-1	4.459	-1	-1	1456155600
137	2016-02-22	23	50	-1	-1	4.376	-1	-1	1456156200
138	2016-10-20	0	0	-1	-1	-1	-1	6.599	1476892800
139	2016-10-20	0	10	-1	-1	-1	-1	6.583	1476893400
140	2016-10-20	0	20	-1	-1	-1	-1	6.567	1476894000
141	2016-10-20	0	30	-1	-1	-1	-1	6.546	1476894600
142	2016-10-20	0	40	-1	-1	-1	-1	6.528	1476895200
143	2016-10-20	0	50	-1	-1	-1	-1	6.509	1476895800
144	2016-10-20	1	0	-1	-1	-1	-1	6.493	1476896400
145	2016-10-20	1	10	-1	-1	-1	-1	6.483	1476897000
146	2016-10-20	1	20	-1	-1	-1	-1	6.453	1476897600
147	2016-10-20	1	30	-1	-1	-1	-1	6.436	1476898200
148	2016-10-20	1	40	-1	-1	-1	-1	6.421	1476898800
149	2016-10-20	1	50	-1	-1	-1	-1	6.403	1476899400
150	2016-10-20	2	0	-1	-1	-1	-1	6.358	1476900000
151	2016-10-20	2	10	-1	-1	-1	-1	6.3	1476900600
152	2016-10-20	2	20	-1	-1	-1	-1	6.228	1476901200
153	2016-10-20	2	30	-1	-1	-1	-1	6.189	1476901800
154	2016-10-20	2	40	-1	-1	-1	-1	6.152	1476902400
155	2016-10-20	2	50	-1	-1	-1	-1	6.123	1476903000
156	2016-10-20	3	0	-1	-1	-1	-1	6.105	1476903600
157	2016-10-20	3	10	-1	-1	-1	-1	6.085	1476904200
158	2016-10-20	3	20	-1	-1	-1	-1	6.07	1476904800
159	2016-10-20	3	30	-1	-1	-1	-1	6.056	1476905400
160	2016-10-20	3	40	-1	-1	-1	-1	6.045	1476906000
161	2016-10-20	3	50	-1	-1	-1	-1	6.035	1476906600
162	2016-10-20	4	0	-1	-1	-1	-1	6.027	1476907200
163	2016-10-20	4	10	-1	-1	-1	-1	6.025	1476907800
164	2016-10-20	4	20	-1	-1	-1	-1	6.023	1476908400
165	2016-10-20	4	30	-1	-1	-1	-1	6.026	1476909000
166	2016-10-20	4	40	-1	-1	-1	-1	6.026	1476909600
167	2016-10-20	4	50	-1	-1	-1	-1	6.024	1476910200
168	2016-10-20	5	0	-1	-1	-1	-1	6.009	1476910800
169	2016-10-20	5	10	-1	-1	-1	-1	5.987	1476911400
170	2016-10-20	5	20	-1	-1	-1	-1	5.921	1476912000
171	2016-10-20	5	30	-1	-1	-1	-1	5.787	1476912600
172	2016-10-20	5	40	-1	-1	-1	-1	5.436	1476913200
173	2016-10-20	5	50	-1	-1	-1	-1	4.814	1476913800
174	2016-10-20	6	0	-1	-1	-1	-1	4.024	1476914400
175	2016-10-20	6	10	-1	-1	-1	-1	3.196	1476915000
176	2016-10-20	6	20	-1	-1	-1	-1	2.567	1476915600
177	2016-10-20	6	30	-1	-1	-1	-1	2.264	1476916200
178	2016-10-20	6	40	-1	-1	-1	-1	2.24	1476916800
179	2016-10-20	6	50	-1	-1	-1	-1	2.407	1476917400
180	2016-10-20	7	0	-1	-1	-1	-1	2.652	1476918000
181	2016-10-20	7	10	-1	-1	-1	-1	2.932	1476918600
182	2016-10-20	7	20	-1	-1	-1	-1	3.195	1476919200
183	2016-10-20	7	30	-1	-1	-1	-1	3.427	1476919800
184	2016-10-20	7	40	-1	-1	-1	-1	3.6	1476920400
185	2016-10-20	7	50	-1	-1	-1	-1	3.708	1476921000
186	2016-10-20	8	0	-1	-1	-1	-1	3.768	1476921600
187	2016-10-20	8	10	-1	-1	-1	-1	3.787	1476922200
188	2016-10-20	8	20	-1	-1	-1	-1	3.78	1476922800
189	2016-10-20	8	30	-1	-1	-1	-1	3.763	1476923400
190	2016-10-20	8	40	-1	-1	-1	-1	3.732	1476924000
191	2016-10-20	8	50	-1	-1	-1	-1	3.694	1476924600
192	2016-10-20	9	0	-1	-1	-1	-1	3.655	1476925200
193	2016-10-20	9	10	-1	-1	-1	-1	3.61	1476925800
194	2016-10-20	9	20	-1	-1	-1	-1	3.563	1476926400
195	2016-10-20	9	30	-1	-1	-1	-1	3.516	1476927000
196	2016-10-20	9	40	-1	-1	-1	-1	3.469	1476927600
197	2016-10-20	9	50	-1	-1	-1	-1	3.416	1476928200
198	2016-10-20	10	0	-1	-1	-1	-1	3.36	1476928800
199	2016-10-20	10	10	-1	-1	-1	-1	3.303	1476929400
200	2016-10-20	10	20	-1	-1	-1	-1	3.245	1476930000
201	2016-10-20	10	30	-1	-1	-1	-1	3.183	1476930600
202	2016-10-20	10	40	-1	-1	-1	-1	3.122	1476931200
203	2016-10-20	10	50	-1	-1	-1	-1	3.057	1476931800
204	2016-10-20	11	0	-1	-1	-1	-1	2.993	1476932400
205	2016-10-20	11	10	-1	-1	-1	-1	2.93	1476933000
206	2016-10-20	11	20	-1	-1	-1	-1	2.87	1476933600
207	2016-10-20	11	30	-1	-1	-1	-1	2.809	1476934200
208	2016-10-20	11	40	-1	-1	-1	-1	2.752	1476934800
209	2016-10-20	11	50	-1	-1	-1	-1	2.691	1476935400
210	2016-10-20	12	0	-1	-1	-1	-1	2.632	1476936000
211	2016-10-20	12	10	-1	-1	-1	-1	2.583	1476936600
212	2016-10-20	12	20	-1	-1	-1	-1	2.531	1476937200
213	2016-10-20	12	30	-1	-1	-1	-1	2.474	1476937800
214	2016-10-20	12	40	-1	-1	-1	-1	2.418	1476938400
215	2016-10-20	12	50	-1	-1	-1	-1	2.361	1476939000
216	2016-10-20	13	0	-1	-1	-1	-1	2.309	1476939600
217	2016-10-20	13	10	-1	-1	-1	-1	2.255	1476940200
218	2016-10-20	13	20	-1	-1	-1	-1	2.197	1476940800
219	2016-10-20	13	30	-1	-1	-1	-1	2.146	1476941400
220	2016-10-20	13	40	-1	-1	-1	-1	2.093	1476942000
221	2016-10-20	13	50	-1	-1	-1	-1	2.045	1476942600
222	2016-10-20	14	0	-1	-1	-1	-1	1.997	1476943200
223	2016-10-20	14	10	-1	-1	-1	-1	1.95	1476943800
224	2016-10-20	14	20	-1	-1	-1	-1	1.9	1476944400
225	2016-10-20	14	30	-1	-1	-1	-1	1.848	1476945000
226	2016-10-20	14	40	-1	-1	-1	-1	1.799	1476945600
227	2016-10-20	14	50	-1	-1	-1	-1	1.745	1476946200
228	2016-10-20	15	0	-1	-1	-1	-1	1.689	1476946800
229	2016-10-20	15	10	-1	-1	-1	-1	1.635	1476947400
230	2016-10-20	15	20	-1	-1	-1	-1	1.579	1476948000
231	2016-10-20	15	30	-1	-1	-1	-1	1.525	1476948600
232	2016-10-20	15	40	-1	-1	-1	-1	1.472	1476949200
233	2016-10-20	15	50	-1	-1	-1	-1	1.416	1476949800
234	2016-10-20	16	0	-1	-1	-1	-1	1.356	1476950400
235	2016-10-20	16	10	-1	-1	-1	-1	1.296	1476951000
236	2016-10-20	16	20	-1	-1	-1	-1	1.236	1476951600
237	2016-10-20	16	30	-1	-1	-1	-1	1.18	1476952200
238	2016-10-20	16	40	-1	-1	-1	-1	1.124	1476952800
239	2016-10-20	16	50	-1	-1	-1	-1	1.065	1476953400
240	2016-10-20	17	0	-1	-1	-1	-1	1.008	1476954000
241	2016-10-20	17	10	-1	-1	-1	-1	0.95	1476954600
242	2016-10-20	17	20	-1	-1	-1	-1	0.888	1476955200
243	2016-10-20	17	30	-1	-1	-1	-1	0.825	1476955800
244	2016-10-20	17	40	-1	-1	-1	-1	0.761	1476956400
245	2016-10-20	17	50	-1	-1	-1	-1	0.699	1476957000
246	2016-10-20	18	0	-1	-1	-1	-1	0.638	1476957600
247	2016-10-20	18	10	-1	-1	-1	-1	0.581	1476958200
248	2016-10-20	18	20	-1	-1	-1	-1	0.537	1476958800
249	2016-10-20	18	30	-1	-1	-1	-1	0.501	1476959400
250	2016-10-20	18	40	-1	-1	-1	-1	0.477	1476960000
251	2016-10-20	18	50	-1	-1	-1	-1	0.461	1476960600
252	2016-10-20	19	0	-1	-1	-1	-1	0.46	1476961200
253	2016-10-20	19	10	-1	-1	-1	-1	0.458	1476961800
254	2016-10-20	19	20	-1	-1	-1	-1	0.45	1476962400
255	2016-10-20	19	30	-1	-1	-1	-1	0.423	1476963000
256	2016-10-20	19	40	-1	-1	-1	-1	0.391	1476963600
257	2016-10-20	19	50	-1	-1	-1	-1	0.356	1476964200
258	2016-10-20	20	0	-1	-1	-1	-1	0.322	1476964800
259	2016-10-20	20	10	-1	-1	-1	-1	0.29	1476965400
260	2016-10-20	20	20	-1	-1	-1	-1	0.262	1476966000
261	2016-10-20	20	30	-1	-1	-1	-1	0.238	1476966600
262	2016-10-20	20	40	-1	-1	-1	-1	0.22	1476967200
263	2016-10-20	20	50	-1	-1	-1	-1	0.206	1476967800
264	2016-10-20	21	0	-1	-1	-1	-1	0.222	1476968400
265	2016-10-20	21	10	-1	-1	-1	-1	0.223	1476969000
266	2016-10-20	21	20	-1	-1	-1	-1	0.209	1476969600
267	2016-10-20	21	30	-1	-1	-1	-1	0.194	1476970200
268	2016-10-20	21	40	-1	-1	-1	-1	0.194	1476970800
269	2016-10-20	21	50	-1	-1	-1	-1	0.187	1476971400
270	2016-10-20	22	0	-1	-1	-1	-1	0.184	1476972000
271	2016-10-20	22	10	-1	-1	-1	-1	0.185	1476972600
272	2016-10-20	22	20	-1	-1	-1	-1	0.184	1476973200
273	2016-10-20	22	30	-1	-1	-1	-1	0.185	1476973800
274	2016-10-20	22	40	-1	-1	-1	-1	0.185	1476974400
275	2016-10-20	22	50	-1	-1	-1	-1	0.185	1476975000
276	2016-10-20	23	0	-1	-1	-1	-1	0.185	1476975600
277	2016-10-20	23	10	-1	-1	-1	-1	0.185	1476976200
278	2016-10-20	23	20	-1	-1	-1	-1	0.187	1476976800
279	2016-10-20	23	30	-1	-1	-1	-1	0.186	1476977400
280	2016-10-20	23	40	-1	-1	-1	-1	0.185	1476978000
281	2016-11-04	0	10	-1	-1	4.349	-1	-1	1478189400
282	2016-11-04	0	20	-1	-1	4.32	-1	-1	1478190000
283	2016-11-04	0	30	-1	-1	4.261	-1	-1	1478190600
284	2016-11-04	0	40	-1	-1	4.2	-1	-1	1478191200
285	2016-11-04	0	50	-1	-1	4.169	-1	-1	1478191800
286	2016-11-04	1	0	-1	-1	4.145	-1	-1	1478192400
287	2016-11-04	1	10	-1	-1	4.069	-1	-1	1478193000
288	2016-11-04	1	20	-1	-1	4.107	-1	-1	1478193600
289	2016-11-04	1	30	-1	-1	4.086	-1	-1	1478194200
290	2016-11-04	1	40	-1	-1	4.053	-1	-1	1478194800
291	2016-11-04	1	50	-1	-1	4.067	-1	-1	1478195400
292	2016-11-04	2	0	-1	-1	4.029	-1	-1	1478196000
293	2016-11-04	2	10	-1	-1	3.993	-1	-1	1478196600
294	2016-11-04	2	20	-1	-1	4.008	-1	-1	1478197200
295	2016-11-04	2	30	-1	-1	3.987	-1	-1	1478197800
296	2016-11-04	2	40	-1	-1	3.969	-1	-1	1478198400
297	2016-11-04	2	50	-1	-1	3.934	-1	-1	1478199000
298	2016-11-04	3	0	-1	-1	3.954	-1	-1	1478199600
299	2016-11-04	3	10	-1	-1	3.958	-1	-1	1478200200
300	2016-11-04	3	20	-1	-1	3.965	-1	-1	1478200800
301	2016-11-04	3	30	-1	-1	3.962	-1	-1	1478201400
302	2016-11-04	3	40	-1	-1	4.026	-1	-1	1478202000
303	2016-11-04	3	50	-1	-1	4.012	-1	-1	1478202600
304	2016-11-04	4	0	-1	-1	4.086	-1	-1	1478203200
305	2016-11-04	4	10	-1	-1	4.105	-1	-1	1478203800
306	2016-11-04	4	20	-1	-1	4.089	-1	-1	1478204400
307	2016-11-04	4	30	-1	-1	4.135	-1	-1	1478205000
308	2016-11-04	4	40	-1	-1	4.165	-1	-1	1478205600
309	2016-11-04	4	50	-1	-1	4.188	-1	-1	1478206200
310	2016-11-04	5	0	-1	-1	4.192	-1	-1	1478206800
311	2016-11-04	5	10	-1	-1	4.216	-1	-1	1478207400
312	2016-11-04	5	20	-1	-1	4.267	-1	-1	1478208000
313	2016-11-04	5	30	-1	-1	4.264	-1	-1	1478208600
314	2016-11-04	5	40	-1	-1	4.302	-1	-1	1478209200
315	2016-11-04	5	50	-1	-1	4.341	-1	-1	1478209800
316	2016-11-04	6	0	-1	-1	4.377	-1	-1	1478210400
317	2016-11-04	6	10	-1	-1	4.415	-1	-1	1478211000
318	2016-11-04	6	20	-1	-1	4.447	-1	-1	1478211600
319	2016-11-04	6	30	-1	-1	4.457	-1	-1	1478212200
320	2016-11-04	6	40	-1	-1	4.504	-1	-1	1478212800
321	2016-11-04	6	50	-1	-1	4.535	-1	-1	1478213400
322	2016-11-04	7	0	-1	-1	4.503	-1	-1	1478214000
323	2016-11-04	7	10	-1	-1	4.543	-1	-1	1478214600
324	2016-11-04	7	20	-1	-1	4.516	-1	-1	1478215200
325	2016-11-04	7	30	-1	-1	4.553	-1	-1	1478215800
326	2016-11-04	7	40	-1	-1	4.536	-1	-1	1478216400
327	2016-11-04	7	50	-1	-1	4.567	-1	-1	1478217000
328	2016-11-04	8	0	-1	-1	4.509	-1	-1	1478217600
329	2016-11-04	8	10	-1	-1	4.5	-1	-1	1478218200
330	2016-11-04	8	20	-1	-1	4.492	-1	-1	1478218800
331	2016-11-04	8	30	-1	-1	4.464	-1	-1	1478219400
332	2016-11-04	8	40	-1	-1	4.483	-1	-1	1478220000
333	2016-11-04	8	50	-1	-1	4.506	-1	-1	1478220600
334	2016-11-04	9	0	-1	-1	4.475	-1	-1	1478221200
335	2016-11-04	9	10	-1	-1	4.489	-1	-1	1478221800
336	2016-11-04	9	20	-1	-1	4.459	-1	-1	1478222400
337	2016-11-04	9	30	-1	-1	4.458	-1	-1	1478223000
338	2016-11-04	9	40	-1	-1	4.415	-1	-1	1478223600
339	2016-11-04	9	50	-1	-1	4.411	-1	-1	1478224200
340	2016-11-04	10	0	-1	-1	4.403	-1	-1	1478224800
341	2016-11-04	10	10	-1	-1	4.371	-1	-1	1478225400
342	2016-11-04	10	20	-1	-1	4.386	-1	-1	1478226000
343	2016-11-04	10	30	-1	-1	4.377	-1	-1	1478226600
344	2016-11-04	10	40	-1	-1	4.338	-1	-1	1478227200
345	2016-11-04	10	50	-1	-1	4.392	-1	-1	1478227800
346	2016-11-04	11	0	-1	-1	4.338	-1	-1	1478228400
347	2016-11-04	11	10	-1	-1	4.324	-1	-1	1478229000
348	2016-11-04	11	20	-1	-1	4.263	-1	-1	1478229600
349	2016-11-04	11	30	-1	-1	4.242	-1	-1	1478230200
350	2016-11-04	11	40	-1	-1	4.202	-1	-1	1478230800
351	2016-11-04	11	50	-1	-1	4.178	-1	-1	1478231400
352	2016-11-04	12	0	-1	-1	4.129	-1	-1	1478232000
353	2016-11-04	12	10	-1	-1	4.072	-1	-1	1478232600
354	2016-11-04	12	20	-1	-1	4.009	-1	-1	1478233200
355	2016-11-04	12	30	-1	-1	3.928	-1	-1	1478233800
356	2016-11-04	12	40	-1	-1	3.881	-1	-1	1478234400
357	2016-11-04	12	50	-1	-1	3.845	-1	-1	1478235000
358	2016-11-04	13	0	-1	-1	3.812	-1	-1	1478235600
359	2016-11-04	13	10	-1	-1	3.783	-1	-1	1478236200
360	2016-11-04	13	20	-1	-1	3.738	-1	-1	1478236800
361	2016-11-04	13	30	-1	-1	3.697	-1	-1	1478237400
362	2016-11-04	13	40	-1	-1	3.653	-1	-1	1478238000
363	2016-11-04	13	50	-1	-1	3.596	-1	-1	1478238600
364	2016-11-04	14	0	-1	-1	3.537	-1	-1	1478239200
365	2016-11-04	14	10	-1	-1	3.539	-1	-1	1478239800
366	2016-11-04	14	20	-1	-1	3.481	-1	-1	1478240400
367	2016-11-04	14	30	-1	-1	3.514	-1	-1	1478241000
368	2016-11-04	14	40	-1	-1	3.525	-1	-1	1478241600
369	2016-11-04	14	50	-1	-1	3.478	-1	-1	1478242200
370	2016-11-04	15	0	-1	-1	3.462	-1	-1	1478242800
371	2016-11-04	15	10	-1	-1	3.464	-1	-1	1478243400
372	2016-11-04	15	20	-1	-1	3.474	-1	-1	1478244000
373	2016-11-04	15	30	-1	-1	3.482	-1	-1	1478244600
374	2016-11-04	15	40	-1	-1	3.476	-1	-1	1478245200
375	2016-11-04	15	50	-1	-1	3.515	-1	-1	1478245800
376	2016-11-04	16	0	-1	-1	3.525	-1	-1	1478246400
377	2016-11-04	16	10	-1	-1	3.519	-1	-1	1478247000
378	2016-11-04	16	20	-1	-1	3.571	-1	-1	1478247600
379	2016-11-04	16	30	-1	-1	3.587	-1	-1	1478248200
380	2016-11-04	16	40	-1	-1	3.632	-1	-1	1478248800
381	2016-11-04	16	50	-1	-1	3.672	-1	-1	1478249400
382	2016-11-04	17	0	-1	-1	3.739	-1	-1	1478250000
383	2016-11-04	17	10	-1	-1	3.79	-1	-1	1478250600
384	2016-11-04	17	20	-1	-1	3.85	-1	-1	1478251200
385	2016-11-04	17	30	-1	-1	3.895	-1	-1	1478251800
386	2016-11-04	17	40	-1	-1	3.947	-1	-1	1478252400
387	2016-11-04	17	50	-1	-1	3.956	-1	-1	1478253000
388	2016-11-04	18	0	-1	-1	4.007	-1	-1	1478253600
389	2016-11-04	18	10	-1	-1	4.031	-1	-1	1478254200
390	2016-11-04	18	20	-1	-1	4.097	-1	-1	1478254800
391	2016-11-04	18	30	-1	-1	4.194	-1	-1	1478255400
392	2016-11-04	18	40	-1	-1	4.243	-1	-1	1478256000
393	2016-11-04	18	50	-1	-1	4.277	-1	-1	1478256600
394	2016-11-04	19	0	-1	-1	4.342	-1	-1	1478257200
395	2016-11-04	19	10	-1	-1	4.407	-1	-1	1478257800
396	2016-11-04	19	20	-1	-1	4.46	-1	-1	1478258400
397	2016-11-04	19	30	-1	-1	4.505	-1	-1	1478259000
398	2016-11-04	19	40	-1	-1	4.508	-1	-1	1478259600
399	2016-11-04	19	50	-1	-1	4.542	-1	-1	1478260200
400	2016-11-04	20	0	-1	-1	4.581	-1	-1	1478260800
401	2016-11-04	20	10	-1	-1	4.592	-1	-1	1478261400
402	2016-11-04	20	20	-1	-1	4.647	-1	-1	1478262000
403	2016-11-04	20	30	-1	-1	4.663	-1	-1	1478262600
404	2016-11-04	20	40	-1	-1	4.673	-1	-1	1478263200
405	2016-11-04	20	50	-1	-1	4.731	-1	-1	1478263800
406	2016-11-04	21	0	-1	-1	4.731	-1	-1	1478264400
407	2016-11-04	21	10	-1	-1	4.747	-1	-1	1478265000
408	2016-11-04	21	20	-1	-1	4.75	-1	-1	1478265600
409	2016-11-04	21	30	-1	-1	4.759	-1	-1	1478266200
410	2016-11-04	21	40	-1	-1	4.747	-1	-1	1478266800
411	2016-11-04	21	50	-1	-1	4.746	-1	-1	1478267400
412	2016-11-04	22	0	-1	-1	4.755	-1	-1	1478268000
413	2016-11-04	22	10	-1	-1	4.751	-1	-1	1478268600
414	2016-11-04	22	20	-1	-1	4.758	-1	-1	1478269200
415	2016-11-04	22	30	-1	-1	4.758	-1	-1	1478269800
416	2016-11-04	22	40	-1	-1	4.766	-1	-1	1478270400
417	2016-11-04	22	50	-1	-1	4.783	-1	-1	1478271000
418	2016-11-04	23	0	-1	-1	4.779	-1	-1	1478271600
419	2016-11-04	23	10	-1	-1	4.81	-1	-1	1478272200
420	2016-11-04	23	20	-1	-1	4.776	-1	-1	1478272800
421	2016-11-04	23	30	-1	-1	4.782	-1	-1	1478273400
422	2016-11-04	23	40	-1	-1	4.739	-1	-1	1478274000
423	2016-11-04	23	50	-1	-1	4.695	-1	-1	1478274600
424	2017-02-07	0	0	-1	-1	5.955	-1	-1	1486396800
425	2017-02-07	0	10	-1	-1	5.907	-1	-1	1486397400
426	2017-02-07	0	20	-1	-1	5.874	-1	-1	1486398000
427	2017-02-07	0	30	-1	-1	5.818	-1	-1	1486398600
428	2017-02-07	0	40	-1	-1	5.759	-1	-1	1486399200
429	2017-02-07	0	50	-1	-1	5.704	-1	-1	1486399800
430	2017-02-07	1	0	-1	-1	5.637	-1	-1	1486400400
431	2017-02-07	1	10	-1	-1	5.544	-1	-1	1486401000
432	2017-02-07	1	20	-1	-1	5.48	-1	-1	1486401600
433	2017-02-07	1	30	-1	-1	5.409	-1	-1	1486402200
434	2017-02-07	1	40	-1	-1	5.336	-1	-1	1486402800
435	2017-02-07	1	50	-1	-1	5.242	-1	-1	1486403400
436	2017-02-07	2	0	-1	-1	5.166	-1	-1	1486404000
437	2017-02-07	2	10	-1	-1	5.085	-1	-1	1486404600
438	2017-02-07	2	20	-1	-1	4.994	-1	-1	1486405200
439	2017-02-07	2	30	-1	-1	4.908	-1	-1	1486405800
440	2017-02-07	2	40	-1	-1	4.818	-1	-1	1486406400
441	2017-02-07	2	50	-1	-1	4.744	-1	-1	1486407000
442	2017-02-07	3	0	-1	-1	4.667	-1	-1	1486407600
443	2017-02-07	3	10	-1	-1	4.585	-1	-1	1486408200
444	2017-02-07	3	20	-1	-1	4.519	-1	-1	1486408800
445	2017-02-07	3	30	-1	-1	4.427	-1	-1	1486409400
446	2017-02-07	3	40	-1	-1	4.363	-1	-1	1486410000
447	2017-02-07	3	50	-1	-1	4.306	-1	-1	1486410600
448	2017-02-07	4	0	-1	-1	4.251	-1	-1	1486411200
449	2017-02-07	4	10	-1	-1	4.196	-1	-1	1486411800
450	2017-02-07	4	20	-1	-1	4.132	-1	-1	1486412400
451	2017-02-07	4	30	-1	-1	4.095	-1	-1	1486413000
452	2017-02-07	4	40	-1	-1	4.05	-1	-1	1486413600
453	2017-02-07	4	50	-1	-1	4.022	-1	-1	1486414200
454	2017-02-07	5	0	-1	-1	3.997	-1	-1	1486414800
455	2017-02-07	5	10	-1	-1	3.986	-1	-1	1486415400
456	2017-02-07	5	20	-1	-1	3.982	-1	-1	1486416000
457	2017-02-07	5	30	-1	-1	3.987	-1	-1	1486416600
458	2017-02-07	5	40	-1	-1	4.003	-1	-1	1486417200
459	2017-02-07	5	50	-1	-1	4.005	-1	-1	1486417800
460	2017-02-07	6	0	-1	-1	4.024	-1	-1	1486418400
461	2017-02-07	6	10	-1	-1	4.049	-1	-1	1486419000
462	2017-02-07	6	20	-1	-1	4.064	-1	-1	1486419600
463	2017-02-07	6	30	-1	-1	4.115	-1	-1	1486420200
464	2017-02-07	6	40	-1	-1	4.155	-1	-1	1486420800
465	2017-02-07	6	50	-1	-1	4.196	-1	-1	1486421400
466	2017-02-07	7	0	-1	-1	4.236	-1	-1	1486422000
467	2017-02-07	7	10	-1	-1	4.298	-1	-1	1486422600
468	2017-02-07	7	20	-1	-1	4.337	-1	-1	1486423200
469	2017-02-07	7	40	-1	-1	4.461	-1	-1	1486424400
470	2017-02-07	8	0	-1	-1	4.585	-1	-1	1486425600
471	2017-02-07	8	10	-1	-1	4.654	-1	-1	1486426200
472	2017-02-07	8	20	-1	-1	4.734	-1	-1	1486426800
473	2017-02-07	8	30	-1	-1	4.812	-1	-1	1486427400
474	2017-02-07	8	40	-1	-1	4.903	-1	-1	1486428000
475	2017-02-07	8	50	-1	-1	5.001	-1	-1	1486428600
476	2017-02-07	9	0	-1	-1	5.069	-1	-1	1486429200
477	2017-02-07	9	10	-1	-1	5.172	-1	-1	1486429800
478	2017-02-07	9	20	-1	-1	5.254	-1	-1	1486430400
479	2017-02-07	9	30	-1	-1	5.333	-1	-1	1486431000
480	2017-02-07	9	40	-1	-1	5.396	-1	-1	1486431600
481	2017-02-07	9	50	-1	-1	5.471	-1	-1	1486432200
482	2017-02-07	10	10	-1	-1	5.622	-1	-1	1486433400
483	2017-02-07	10	20	-1	-1	5.699	-1	-1	1486434000
484	2017-02-07	10	30	-1	-1	5.763	-1	-1	1486434600
485	2017-02-07	10	40	-1	-1	5.815	-1	-1	1486435200
486	2017-02-07	10	50	-1	-1	5.86	-1	-1	1486435800
487	2017-02-07	11	0	-1	-1	5.887	-1	-1	1486436400
488	2017-02-07	11	20	-1	-1	5.937	-1	-1	1486437600
489	2017-02-07	11	30	-1	-1	5.955	-1	-1	1486438200
490	2017-02-07	11	40	-1	-1	5.967	-1	-1	1486438800
491	2017-02-07	11	50	-1	-1	5.952	-1	-1	1486439400
492	2017-02-07	12	0	-1	-1	5.944	-1	-1	1486440000
493	2017-02-07	12	10	-1	-1	5.929	-1	-1	1486440600
494	2017-02-07	12	20	-1	-1	5.902	-1	-1	1486441200
495	2017-02-07	12	40	-1	-1	5.807	-1	-1	1486442400
496	2017-02-07	12	50	-1	-1	5.747	-1	-1	1486443000
497	2017-02-07	13	0	-1	-1	5.691	-1	-1	1486443600
498	2017-02-07	13	20	-1	-1	5.563	-1	-1	1486444800
499	2017-02-07	13	40	-1	-1	5.442	-1	-1	1486446000
500	2017-02-07	13	50	-1	-1	5.369	-1	-1	1486446600
501	2017-02-07	14	0	-1	-1	5.292	-1	-1	1486447200
502	2017-02-07	14	10	-1	-1	5.217	-1	-1	1486447800
503	2017-02-07	14	20	-1	-1	5.128	-1	-1	1486448400
504	2017-02-07	14	30	-1	-1	5.05	-1	-1	1486449000
505	2017-02-07	14	40	-1	-1	4.97	-1	-1	1486449600
506	2017-02-07	14	50	-1	-1	4.875	-1	-1	1486450200
507	2017-02-07	15	0	-1	-1	4.798	-1	-1	1486450800
508	2017-02-07	15	10	-1	-1	4.707	-1	-1	1486451400
509	2017-02-07	15	20	-1	-1	4.622	-1	-1	1486452000
510	2017-02-07	15	30	-1	-1	4.544	-1	-1	1486452600
511	2017-02-07	15	40	-1	-1	4.492	-1	-1	1486453200
512	2017-02-07	15	50	-1	-1	4.417	-1	-1	1486453800
513	2017-02-07	16	0	-1	-1	4.34	-1	-1	1486454400
514	2017-02-07	16	10	-1	-1	4.279	-1	-1	1486455000
515	2017-02-07	16	20	-1	-1	4.226	-1	-1	1486455600
516	2017-02-07	16	30	-1	-1	4.171	-1	-1	1486456200
517	2017-02-07	16	40	-1	-1	4.132	-1	-1	1486456800
518	2017-02-07	16	50	-1	-1	4.117	-1	-1	1486457400
519	2017-02-07	17	0	-1	-1	4.087	-1	-1	1486458000
520	2017-02-07	17	10	-1	-1	4.062	-1	-1	1486458600
521	2017-02-07	17	20	-1	-1	4.059	-1	-1	1486459200
522	2017-02-07	17	30	-1	-1	4.041	-1	-1	1486459800
523	2017-02-07	17	40	-1	-1	4.048	-1	-1	1486460400
524	2017-02-07	17	50	-1	-1	4.053	-1	-1	1486461000
525	2017-02-07	18	0	-1	-1	4.059	-1	-1	1486461600
526	2017-02-07	20	50	-1	-1	4.925	-1	-1	1486471800
527	2017-02-07	21	0	-1	-1	4.998	-1	-1	1486472400
528	2017-02-07	21	10	-1	-1	5.076	-1	-1	1486473000
529	2017-02-07	21	20	-1	-1	5.164	-1	-1	1486473600
530	2017-02-07	21	30	-1	-1	5.238	-1	-1	1486474200
531	2017-02-07	21	40	-1	-1	5.319	-1	-1	1486474800
532	2017-02-07	21	50	-1	-1	5.398	-1	-1	1486475400
533	2017-02-07	22	0	-1	-1	5.465	-1	-1	1486476000
534	2017-02-07	22	10	-1	-1	5.546	-1	-1	1486476600
535	2017-02-07	22	20	-1	-1	5.591	-1	-1	1486477200
536	2017-02-07	22	30	-1	-1	5.663	-1	-1	1486477800
537	2017-02-07	22	40	-1	-1	5.727	-1	-1	1486478400
538	2017-02-07	22	50	-1	-1	5.782	-1	-1	1486479000
539	2017-02-07	23	0	-1	-1	5.838	-1	-1	1486479600
540	2017-02-07	23	10	-1	-1	5.866	-1	-1	1486480200
541	2017-02-07	23	20	-1	-1	5.911	-1	-1	1486480800
542	2017-02-07	23	30	-1	-1	5.936	-1	-1	1486481400
543	2017-02-07	23	40	-1	-1	5.949	-1	-1	1486482000
544	2017-02-07	23	50	-1	-1	5.957	-1	-1	1486482600
545	2017-04-18	0	0	-1	-1	-1	-1	0.183	1492444800
546	2017-04-18	0	10	-1	-1	-1	-1	0.184	1492445400
547	2017-04-18	0	20	-1	-1	-1	-1	0.183	1492446000
548	2017-04-18	0	30	-1	-1	-1	-1	0.184	1492446600
549	2017-04-18	0	40	-1	-1	-1	-1	0.184	1492447200
550	2017-04-18	0	50	-1	-1	-1	-1	0.184	1492447800
551	2017-04-18	1	0	-1	-1	-1	-1	0.184	1492448400
552	2017-04-18	1	10	-1	-1	-1	-1	0.183	1492449000
553	2017-04-18	1	20	-1	-1	-1	-1	0.183	1492449600
554	2017-04-18	1	30	-1	-1	-1	-1	0.184	1492450200
555	2017-04-18	1	40	-1	-1	-1	-1	0.184	1492450800
556	2017-04-18	1	50	-1	-1	-1	-1	0.184	1492451400
557	2017-04-18	2	0	-1	-1	-1	-1	0.184	1492452000
558	2017-04-18	2	10	-1	-1	-1	-1	0.184	1492452600
559	2017-04-18	2	20	-1	-1	-1	-1	0.184	1492453200
560	2017-04-18	2	30	-1	-1	-1	-1	0.184	1492453800
561	2017-04-18	2	40	-1	-1	-1	-1	0.184	1492454400
562	2017-04-18	2	50	-1	-1	-1	-1	0.183	1492455000
563	2017-04-18	3	0	-1	-1	-1	-1	0.185	1492455600
564	2017-04-18	3	10	-1	-1	-1	-1	0.184	1492456200
565	2017-04-18	3	20	-1	-1	-1	-1	0.183	1492456800
566	2017-04-18	3	30	-1	-1	-1	-1	0.183	1492457400
567	2017-04-18	3	40	-1	-1	-1	-1	0.184	1492458000
568	2017-04-18	3	50	-1	-1	-1	-1	0.184	1492458600
569	2017-04-18	4	0	-1	-1	-1	-1	0.184	1492459200
570	2017-04-18	4	10	-1	-1	-1	-1	0.184	1492459800
571	2017-04-18	4	20	-1	-1	-1	-1	0.184	1492460400
572	2017-04-18	4	30	-1	-1	-1	-1	0.184	1492461000
573	2017-04-18	4	40	-1	-1	-1	-1	0.183	1492461600
574	2017-04-18	4	50	-1	-1	-1	-1	0.183	1492462200
575	2017-04-18	5	0	-1	-1	-1	-1	0.183	1492462800
576	2017-04-18	5	10	-1	-1	-1	-1	0.183	1492463400
577	2017-04-18	5	20	-1	-1	-1	-1	0.184	1492464000
578	2017-04-18	5	30	-1	-1	-1	-1	0.184	1492464600
579	2017-04-18	5	40	-1	-1	-1	-1	0.183	1492465200
580	2017-04-18	5	50	-1	-1	-1	-1	0.184	1492465800
581	2017-04-18	6	0	-1	-1	-1	-1	0.184	1492466400
582	2017-04-18	6	10	-1	-1	-1	-1	0.183	1492467000
583	2017-04-18	6	20	-1	-1	-1	-1	0.183	1492467600
584	2017-04-18	6	30	-1	-1	-1	-1	0.183	1492468200
585	2017-04-18	6	40	-1	-1	-1	-1	0.183	1492468800
586	2017-04-18	6	50	-1	-1	-1	-1	0.183	1492469400
587	2017-04-18	7	0	-1	-1	-1	-1	0.184	1492470000
588	2017-04-18	7	10	-1	-1	-1	-1	0.185	1492470600
589	2017-04-18	7	20	-1	-1	-1	-1	0.183	1492471200
590	2017-04-18	7	30	-1	-1	-1	-1	0.183	1492471800
591	2017-04-18	7	40	-1	-1	-1	-1	0.184	1492472400
592	2017-04-18	7	50	-1	-1	-1	-1	0.184	1492473000
593	2017-04-18	8	0	-1	-1	-1	-1	0.184	1492473600
594	2017-04-18	8	10	-1	-1	-1	-1	0.183	1492474200
595	2017-04-18	8	20	-1	-1	-1	-1	0.183	1492474800
596	2017-04-18	8	30	-1	-1	-1	-1	0.184	1492475400
597	2017-04-18	8	40	-1	-1	-1	-1	0.183	1492476000
598	2017-04-18	8	50	-1	-1	-1	-1	0.183	1492476600
599	2017-04-18	9	0	-1	-1	-1	-1	0.183	1492477200
600	2017-04-18	9	10	-1	-1	-1	-1	0.184	1492477800
601	2017-04-18	9	20	-1	-1	-1	-1	0.182	1492478400
602	2017-04-18	9	30	-1	-1	-1	-1	0.182	1492479000
603	2017-04-18	9	40	-1	-1	-1	-1	0.184	1492479600
604	2017-04-18	9	50	-1	-1	-1	-1	0.183	1492480200
605	2017-04-18	10	0	-1	-1	-1	-1	0.184	1492480800
606	2017-04-18	10	10	-1	-1	-1	-1	0.182	1492481400
607	2017-04-18	10	20	-1	-1	-1	-1	0.182	1492482000
608	2017-04-18	10	30	-1	-1	-1	-1	0.182	1492482600
609	2017-04-18	10	40	-1	-1	-1	-1	0.183	1492483200
610	2017-04-18	10	50	-1	-1	-1	-1	0.183	1492483800
611	2017-04-18	11	0	-1	-1	-1	-1	0.183	1492484400
612	2017-04-18	11	10	-1	-1	-1	-1	0.182	1492485000
613	2017-04-18	11	20	-1	-1	-1	-1	0.183	1492485600
614	2017-04-18	11	30	-1	-1	-1	-1	0.183	1492486200
615	2017-04-18	11	40	-1	-1	-1	-1	0.183	1492486800
616	2017-04-18	11	50	-1	-1	-1	-1	0.183	1492487400
617	2017-04-18	12	0	-1	-1	-1	-1	0.184	1492488000
618	2017-04-18	12	10	-1	-1	-1	-1	0.183	1492488600
619	2017-04-18	12	20	-1	-1	-1	-1	0.184	1492489200
620	2017-04-18	12	30	-1	-1	-1	-1	0.183	1492489800
621	2017-04-18	12	40	-1	-1	-1	-1	0.184	1492490400
622	2017-04-18	12	50	-1	-1	-1	-1	0.184	1492491000
623	2017-04-18	13	0	-1	-1	-1	-1	0.183	1492491600
624	2017-04-18	13	10	-1	-1	-1	-1	0.184	1492492200
625	2017-04-18	13	20	-1	-1	-1	-1	0.183	1492492800
626	2017-04-18	13	30	-1	-1	-1	-1	0.184	1492493400
627	2017-04-18	13	40	-1	-1	-1	-1	0.183	1492494000
628	2017-04-18	13	50	-1	-1	-1	-1	0.183	1492494600
629	2017-04-18	14	0	-1	-1	-1	-1	0.183	1492495200
630	2017-04-18	14	10	-1	-1	-1	-1	0.184	1492495800
631	2017-04-18	14	20	-1	-1	-1	-1	0.184	1492496400
632	2017-04-18	14	30	-1	-1	-1	-1	0.184	1492497000
633	2017-04-18	14	40	-1	-1	-1	-1	0.184	1492497600
634	2017-04-18	14	50	-1	-1	-1	-1	0.184	1492498200
635	2017-04-18	15	0	-1	-1	-1	-1	0.184	1492498800
636	2017-04-18	15	10	-1	-1	-1	-1	0.183	1492499400
637	2017-04-18	15	20	-1	-1	-1	-1	0.183	1492500000
638	2017-04-18	15	30	-1	-1	-1	-1	0.184	1492500600
639	2017-04-18	15	40	-1	-1	-1	-1	0.183	1492501200
640	2017-04-18	15	50	-1	-1	-1	-1	0.184	1492501800
641	2017-04-18	16	0	-1	-1	-1	-1	0.183	1492502400
642	2017-04-18	16	10	-1	-1	-1	-1	0.183	1492503000
643	2017-04-18	16	20	-1	-1	-1	-1	0.184	1492503600
644	2017-04-18	16	30	-1	-1	-1	-1	0.183	1492504200
645	2017-04-18	16	40	-1	-1	-1	-1	0.185	1492504800
646	2017-04-18	16	50	-1	-1	-1	-1	0.183	1492505400
647	2017-04-18	17	0	-1	-1	-1	-1	0.184	1492506000
648	2017-04-18	17	10	-1	-1	-1	-1	0.184	1492506600
649	2017-04-18	17	20	-1	-1	-1	-1	0.183	1492507200
650	2017-04-18	17	30	-1	-1	-1	-1	0.183	1492507800
651	2017-04-18	17	40	-1	-1	-1	-1	0.183	1492508400
652	2017-04-18	17	50	-1	-1	-1	-1	0.183	1492509000
653	2017-04-18	18	0	-1	-1	-1	-1	0.183	1492509600
654	2017-04-18	18	10	-1	-1	-1	-1	0.184	1492510200
655	2017-04-18	18	20	-1	-1	-1	-1	0.183	1492510800
656	2017-04-18	18	30	-1	-1	-1	-1	0.183	1492511400
657	2017-04-18	18	40	-1	-1	-1	-1	0.184	1492512000
658	2017-04-18	18	50	-1	-1	-1	-1	0.184	1492512600
659	2017-04-18	19	0	-1	-1	-1	-1	0.183	1492513200
660	2017-04-18	19	10	-1	-1	-1	-1	0.183	1492513800
661	2017-04-18	19	20	-1	-1	-1	-1	0.184	1492514400
662	2017-04-18	19	30	-1	-1	-1	-1	0.184	1492515000
663	2017-04-18	19	40	-1	-1	-1	-1	0.184	1492515600
664	2017-04-18	19	50	-1	-1	-1	-1	0.183	1492516200
665	2017-04-18	20	0	-1	-1	-1	-1	0.183	1492516800
666	2017-04-18	20	10	-1	-1	-1	-1	0.184	1492517400
667	2017-04-18	20	20	-1	-1	-1	-1	0.183	1492518000
668	2017-04-18	20	30	-1	-1	-1	-1	0.184	1492518600
669	2017-04-18	20	40	-1	-1	-1	-1	0.184	1492519200
670	2017-04-18	20	50	-1	-1	-1	-1	0.184	1492519800
671	2017-04-18	21	0	-1	-1	-1	-1	0.183	1492520400
672	2017-04-18	21	10	-1	-1	-1	-1	0.183	1492521000
673	2017-04-18	21	20	-1	-1	-1	-1	0.184	1492521600
674	2017-04-18	21	30	-1	-1	-1	-1	0.183	1492522200
675	2017-04-18	21	40	-1	-1	-1	-1	0.183	1492522800
676	2017-04-18	21	50	-1	-1	-1	-1	0.183	1492523400
677	2017-04-18	22	0	-1	-1	-1	-1	0.183	1492524000
678	2017-04-18	22	10	-1	-1	-1	-1	0.183	1492524600
679	2017-04-18	22	20	-1	-1	-1	-1	0.183	1492525200
680	2017-04-18	22	30	-1	-1	-1	-1	0.185	1492525800
681	2017-04-18	22	40	-1	-1	-1	-1	0.188	1492526400
682	2017-04-18	22	50	-1	-1	-1	-1	0.195	1492527000
683	2017-04-18	23	0	-1	-1	-1	-1	0.202	1492527600
684	2017-04-18	23	10	-1	-1	-1	-1	0.207	1492528200
685	2017-04-18	23	20	-1	-1	-1	-1	0.208	1492528800
686	2017-04-18	23	30	-1	-1	-1	-1	0.208	1492529400
687	2017-04-18	23	40	-1	-1	-1	-1	0.205	1492530000
688	2017-05-22	8	20	12.5381	31.1981	6.87	-1	-1	1495412400
689	2017-05-22	8	30	12.5353	31.1771	6.8649	1.8128	-1	1495413000
690	2017-05-22	8	40	12.6023	31.059	6.8755	1.6211	-1	1495413600
691	2017-05-22	8	50	12.504	31.1606	6.8812	2.2003	-1	1495414200
692	2017-05-22	9	0	12.4928	31.1473	6.8977	2.095	8.9984	1495414800
693	2017-05-22	9	10	12.5297	31.0849	6.9175	2.072	8.9961	1495415400
694	2017-05-22	9	20	12.451	31.181	6.9123	2.4542	9.0067	1495416000
695	2017-05-22	9	30	12.5625	31.1117	6.9214	3.1749	8.9965	1495416600
696	2017-05-22	9	40	12.5102	31.1485	6.9382	2.3225	8.9819	1495417200
697	2017-05-22	9	50	12.5072	31.1705	6.9336	2.6397	9.0033	1495417800
698	2017-05-22	10	0	12.4794	31.1362	6.9554	2.0086	8.9981	1495418400
699	2017-05-22	10	10	12.5087	31.0571	6.9486	2.4938	9.0039	1495419000
700	2017-05-22	10	20	12.4605	31.1925	6.9515	2.3878	8.9833	1495419600
701	2017-05-22	10	30	12.4405	31.1256	6.9631	2.6313	8.995	1495420200
702	2017-05-22	10	40	12.5061	31.596	6.9631	3.7819	8.9619	1495420800
703	2017-05-22	10	50	12.5094	31.5401	6.9608	2.6977	8.9765	1495421400
704	2017-05-22	11	0	12.5285	31.5155	6.9571	4.5263	8.9592	1495422000
705	2017-05-22	11	10	12.4541	31.4837	6.9694	3.394	8.9687	1495422600
706	2017-05-22	11	20	12.4653	31.4807	6.9782	2.7535	8.971	1495423200
707	2017-05-22	11	30	12.5274	31.412	6.9819	4.9262	8.9728	1495423800
708	2017-05-22	11	40	12.5116	31.3951	6.9933	5.8222	8.9686	1495424400
709	2017-05-22	11	50	12.4713	31.4656	6.9744	5.4356	8.9796	1495425000
710	2017-05-22	12	0	12.5771	31.5008	6.9848	4.9937	8.962	1495425600
711	2017-05-22	12	10	12.4421	31.6006	6.9808	3.8197	8.9856	1495426200
712	2017-05-22	12	20	12.5552	31.5628	6.9845	5.4989	8.9603	1495426800
713	2017-05-22	12	30	12.507	31.4904	6.9874	5.5692	8.9785	1495427400
714	2017-05-22	12	40	12.5454	31.4541	6.994	4.2593	8.9867	1495428000
715	2017-05-22	12	50	12.5022	31.4537	7.0022	4.1868	8.9718	1495428600
716	2017-05-22	13	0	12.4932	31.3867	7.0115	2.5762	8.9812	1495429200
717	2017-05-22	13	10	12.4196	31.4725	7.0068	2.8232	8.9889	1495429800
718	2017-05-22	13	20	12.4551	31.4633	7.0028	2.8501	8.9826	1495430400
719	2017-05-22	13	30	12.4422	31.436	7.0001	3.1508	8.9859	1495431000
720	2017-05-22	13	40	12.417	31.5095	6.9846	3.4699	8.9923	1495431600
721	2017-05-22	13	50	12.4664	31.4264	6.9983	3.7265	8.9608	1495432200
722	2017-05-22	14	0	12.5342	31.2985	6.4137	5.6329	8.9748	1495432800
723	2017-05-22	14	10	12.639	31.1483	6.3505	4.2316	8.9856	1495433400
724	2017-05-22	14	20	12.5322	31.2457	6.2985	4.9075	8.9774	1495434000
725	2017-05-22	14	30	12.703	31.1192	6.2599	4.1515	8.9584	1495434600
726	2017-05-22	14	40	12.5703	31.2769	6.2267	6.8196	8.972	1495435200
727	2017-05-22	14	50	12.583	31.2324	6.1814	4.461	8.9603	1495435800
728	2017-05-22	15	0	12.6924	31.192	6.1646	6.1535	8.9533	1495436400
729	2017-05-22	15	10	12.6786	31.1427	6.1425	5.6698	8.9736	1495437000
730	2017-05-22	15	20	12.6233	31.1796	6.0963	4.3887	8.9673	1495437600
731	2017-05-22	15	30	12.6134	31.2482	6.0826	4.2041	8.9536	1495438200
732	2017-05-22	15	40	12.6608	31.2374	6.09	5.4377	8.9562	1495438800
733	2017-05-22	15	50	12.6281	31.2428	6.0583	4.7251	8.9656	1495439400
734	2017-05-22	16	0	12.7102	31.1999	6.0435	6.7222	8.9535	1495440000
735	2017-05-22	16	10	12.6121	31.2387	6.0384	4.2652	8.9636	1495440600
736	2017-05-22	16	20	12.6829	31.1174	6.0313	3.4795	8.9671	1495441200
737	2017-05-22	16	30	12.671	32.0095	6.0357	3.6291	8.919	1495441800
738	2017-05-22	16	40	12.7414	31.9968	6.0316	4.769	8.8972	1495442400
739	2017-05-22	16	50	12.668	32.0316	6.058	4.219	8.8971	1495443000
740	2017-05-22	17	0	12.7514	31.9485	6.0574	4.315	8.907	1495443600
741	2017-05-22	17	10	12.6367	32.0469	6.055	5.8322	8.9165	1495444200
742	2017-05-22	17	20	12.7745	31.9523	6.0939	4.7508	8.9082	1495444800
743	2017-05-22	17	30	12.6633	32.0168	6.0975	5.0539	8.8946	1495445400
744	2017-05-22	17	40	12.655	32.0065	6.1235	5.2451	8.9009	1495446000
745	2017-05-22	17	50	12.6973	31.961	6.1471	4.9937	8.9176	1495446600
746	2017-05-22	18	0	12.7684	31.9113	6.1798	4.1912	8.9165	1495447200
747	2017-05-22	18	10	12.6602	32.0072	6.2209	3.272	8.9075	1495447800
748	2017-05-22	18	20	12.6337	31.9981	6.2465	3.3392	8.913	1495448400
749	2017-05-22	18	30	12.6651	31.9928	6.2802	4.2725	8.9139	1495449000
750	2017-05-22	18	40	12.6949	31.9593	6.3265	5.4039	8.9087	1495449600
751	2017-05-22	18	50	12.6895	31.91	6.3651	4.1368	8.9107	1495450200
752	2017-05-22	19	0	12.7604	32.0671	6.4081	4.2244	8.9038	1495450800
753	2017-05-22	19	10	12.685	32.1191	6.4418	5.0441	8.8847	1495451400
754	2017-05-22	19	20	12.7491	32.0541	6.4986	5.248	8.8832	1495452000
755	2017-05-22	19	30	12.7851	32.0275	6.5287	6.5896	8.8874	1495452600
756	2017-05-22	19	40	12.693	32.0697	6.5822	4.0706	8.9027	1495453200
757	2017-05-22	19	50	12.7406	32.013	6.6036	6.4061	8.9039	1495453800
758	2017-05-22	20	0	12.791	31.8964	6.64	5.5348	8.9058	1495454400
759	2017-05-22	20	10	12.7906	31.8858	6.657	6.0705	8.9167	1495455000
760	2017-05-22	20	20	12.6172	31.9674	6.7181	6.2245	8.9203	1495455600
761	2017-05-22	20	30	12.7075	31.8575	6.7314	5.3468	8.9127	1495456200
762	2017-05-22	20	40	12.6608	31.8718	6.7295	5.0735	8.9116	1495456800
763	2017-05-22	20	50	12.6911	31.7581	6.7722	4.1951	8.9303	1495457400
764	2017-05-22	21	0	12.591	31.8795	6.7777	3.8637	8.9344	1495458000
765	2017-05-22	21	10	12.6221	31.7647	6.784	5.7614	8.9349	1495458600
766	2017-05-22	21	20	12.6818	31.6408	6.7835	6.4674	8.9408	1495459200
767	2017-05-22	21	30	12.612	31.7007	6.7816	5.9705	8.9271	1495459800
768	2017-05-22	21	40	12.5674	31.7544	6.8053	5.403	8.9366	1495460400
769	2017-05-22	21	50	12.6894	31.5774	6.8104	4.5043	8.9319	1495461000
770	2017-05-22	22	0	12.5631	31.6234	6.7832	3.775	8.9529	1495461600
771	2017-05-22	22	10	12.6163	31.5229	6.7894	3.2755	8.9612	1495462200
772	2017-05-22	22	20	12.6394	31.546	6.8123	9.7624	8.944	1495462800
773	2017-05-22	22	30	12.6778	31.5376	6.8189	4.731	8.9565	1495463400
774	2017-05-22	22	40	12.6079	31.5771	6.798	5.6008	8.9408	1495464000
775	2017-05-22	22	50	12.685	31.4358	6.802	5.5766	8.9591	1495464600
776	2017-05-22	23	0	12.6086	31.4835	6.774	6.7483	8.9457	1495465200
777	2017-05-22	23	10	12.6441	31.4901	6.7774	4.258	8.9589	1495465800
778	2017-05-22	23	20	12.6624	31.5049	6.8021	5.7869	8.9407	1495466400
779	2017-05-22	23	30	12.6218	31.5389	6.7734	5.9774	8.9411	1495467000
780	2017-05-22	23	40	12.5549	31.5525	6.7892	5.1012	8.9619	1495467600
781	2017-05-22	23	50	12.6505	31.4569	6.7895	6.3191	8.9436	1495468200
782	2017-05-23	0	0	12.6725	31.4024	6.7926	5.7579	8.9438	1495468800
783	2017-05-23	0	10	12.6808	31.4134	6.806	5.9395	8.9577	1495469400
784	2017-05-23	0	20	12.5807	31.4974	6.7797	6.4203	8.9559	1495470000
785	2017-05-23	0	30	12.5979	31.5134	6.798	6.3519	8.9608	1495470600
786	2017-05-23	0	40	12.5934	31.506	6.788	6.3369	8.9454	1495471200
787	2017-05-23	0	50	12.6578	31.5107	6.8054	5.7778	8.9571	1495471800
788	2017-05-23	1	0	12.6147	31.496	6.8071	5.6929	8.9469	1495472400
789	2017-05-23	1	10	12.5766	31.525	6.7902	7.0542	8.9615	1495473000
790	2017-05-23	1	20	12.6452	31.4319	6.7947	4.6633	8.9633	1495473600
791	2017-05-23	1	30	12.6145	31.5109	6.779	5.8927	8.9421	1495474200
792	2017-05-23	1	40	12.5695	31.5929	6.7921	6.8908	8.955	1495474800
793	2017-05-23	1	50	12.587	31.4886	6.76	4.0257	8.9586	1495475400
794	2017-05-23	2	0	12.5401	31.5704	6.7707	4.6	8.9613	1495476000
795	2017-05-23	2	10	12.6481	31.4474	6.7863	5.2319	8.955	1495476600
796	2017-05-23	2	20	12.5525	31.4955	6.7838	4.7414	8.9628	1495477200
797	2017-05-23	2	30	12.6629	31.4541	6.7851	4.4749	8.9507	1495477800
798	2017-05-23	2	40	12.5826	31.4383	6.7746	5.2553	8.9424	1495478400
799	2017-05-23	2	50	12.5759	31.4963	6.77	5.3522	8.9453	1495479000
800	2017-05-23	3	0	12.6007	31.5059	6.7803	5.2301	8.9481	1495479600
801	2017-05-23	3	10	12.5487	31.5757	6.7824	3.8905	8.9537	1495480200
802	2017-05-23	3	20	12.6009	31.4925	6.79	3.815	8.9594	1495480800
803	2017-05-23	3	30	12.5643	31.4523	6.784	4.5461	8.9649	1495481400
804	2017-05-23	3	40	12.6911	31.3752	6.773	4.4428	8.9388	1495482000
805	2017-05-23	3	50	12.6037	31.4213	6.7498	6.362	8.9567	1495482600
806	2017-05-23	4	0	12.5531	31.5043	6.7578	4.582	8.9543	1495483200
807	2017-05-23	4	10	12.5626	31.4804	6.7663	6.7752	8.959	1495483800
808	2017-05-23	4	20	12.7249	31.3548	6.7701	5.8779	8.9513	1495484400
809	2017-05-23	4	30	12.7056	31.4065	6.7644	5.9808	8.9346	1495485000
810	2017-05-23	4	40	12.7122	31.4244	6.7412	4.0678	8.9542	1495485600
811	2017-05-23	4	50	12.6489	31.4578	6.7382	4.0086	8.9457	1495486200
812	2017-05-23	5	0	12.6201	31.4511	6.7265	4.8276	8.9338	1495486800
813	2017-05-23	5	10	12.6173	31.3625	6.7342	5.5665	8.9529	1495487400
814	2017-05-23	5	20	12.7244	31.2375	6.7148	5.9927	8.9533	1495488000
815	2017-05-23	5	30	12.738	31.1574	6.7165	4.7804	8.9481	1495488600
816	2017-05-23	5	40	12.8034	31.2226	6.7024	5.8292	8.9439	1495489200
817	2017-05-23	5	50	12.6879	31.1676	6.672	4.8207	8.9721	1495489800
818	2017-05-23	6	0	12.6358	31.2271	6.6376	3.5667	8.9672	1495490400
819	2017-05-23	6	10	12.6282	31.2117	6.622	4.2456	8.9667	1495491000
820	2017-05-23	6	20	12.5684	31.2194	6.6147	3.3958	8.9803	1495491600
821	2017-05-23	6	30	12.5694	31.3685	6.5841	4.0511	8.9633	1495492200
822	2017-05-23	6	40	12.7151	31.2519	6.6019	3.6678	8.9471	1495492800
823	2017-05-23	6	50	12.6607	31.3055	6.5645	2.5974	8.9725	1495493400
824	2017-05-23	7	0	12.619	31.3245	6.5392	2.9201	8.9703	1495494000
825	2017-05-23	7	10	12.6822	31.3246	6.5235	3.1059	8.9557	1495494600
826	2017-05-23	7	20	12.6714	31.2978	6.5197	3.1201	8.9677	1495495200
827	2017-05-23	7	30	12.6156	31.3369	6.4901	3.4984	8.9547	1495495800
828	2017-05-23	7	40	12.5536	31.3744	6.4658	3.0913	8.9597	1495496400
829	2017-05-23	7	50	12.5901	31.3063	6.4569	3.1189	8.9499	1495497000
830	2017-05-23	8	0	12.6567	31.2896	6.4394	5.0282	8.9556	1495497600
831	2017-05-23	8	10	12.6059	31.2812	6.4196	4.871	8.9521	1495498200
832	2017-05-23	8	20	12.5898	31.1873	6.3983	3.0612	8.9637	1495498800
833	2017-05-23	8	30	12.662	31.1253	6.3688	3.2417	8.9555	1495499400
834	2017-05-23	8	40	12.6791	31.1564	6.3658	4.2509	8.9626	1495500000
835	2017-05-23	8	50	12.7192	31.1398	6.3355	4.366	8.9386	1495500600
836	2017-05-23	9	0	12.6044	31.1998	6.3335	2.9591	8.9533	1495501200
837	2017-05-23	9	10	12.6478	31.2019	6.3169	4.6188	8.955	1495501800
838	2017-05-23	9	20	12.6485	31.3437	6.3167	3.7869	8.9463	1495502400
839	2017-05-23	9	30	12.6444	31.2756	6.281	2.7059	8.9709	1495503000
840	2017-05-23	9	40	12.578	31.2639	6.2662	2.6681	8.9752	1495503600
841	2017-05-23	9	50	12.7001	31.0843	6.2404	3.1189	8.9703	1495504200
842	2017-05-23	10	0	12.8653	31.0289	6.2193	5.5786	8.9461	1495504800
843	2017-05-23	10	10	12.6775	31.2413	6.1904	5.0774	8.9377	1495505400
844	2017-05-23	10	20	12.6731	31.2156	6.2088	3.3923	8.938	1495506000
845	2017-05-23	10	30	12.6779	31.6196	7.063	2.7526	8.9412	1495506600
846	2017-05-23	10	40	12.7388	31.547	7.0819	2.2332	8.9281	1495507200
847	2017-05-23	10	50	12.7457	31.4683	7.0798	2.4038	8.9247	1495507800
848	2017-05-29	0	0	-1	-1	-1	-1	0.197	1495987200
849	2017-05-29	0	10	-1	-1	-1	-1	0.192	1495987800
850	2017-05-29	0	20	-1	-1	-1	-1	0.187	1495988400
851	2017-05-29	0	30	-1	-1	-1	-1	0.186	1495989000
852	2017-05-29	0	40	-1	-1	-1	-1	0.185	1495989600
853	2017-05-29	0	50	-1	-1	-1	-1	0.184	1495990200
854	2017-05-29	1	0	-1	-1	-1	-1	0.184	1495990800
855	2017-05-29	1	10	-1	-1	-1	-1	0.185	1495991400
856	2017-05-29	1	20	-1	-1	-1	-1	0.185	1495992000
857	2017-05-29	1	30	-1	-1	-1	-1	0.184	1495992600
858	2017-05-29	1	40	-1	-1	-1	-1	0.185	1495993200
859	2017-05-29	1	50	-1	-1	-1	-1	0.184	1495993800
860	2017-05-29	2	0	-1	-1	-1	-1	0.184	1495994400
861	2017-05-29	2	10	-1	-1	-1	-1	0.184	1495995000
862	2017-05-29	2	20	-1	-1	-1	-1	0.184	1495995600
863	2017-05-29	2	30	-1	-1	-1	-1	0.184	1495996200
864	2017-05-29	2	40	-1	-1	-1	-1	0.185	1495996800
865	2017-05-29	2	50	-1	-1	-1	-1	0.184	1495997400
866	2017-05-29	3	0	-1	-1	-1	-1	0.184	1495998000
867	2017-05-29	3	10	-1	-1	-1	-1	0.184	1495998600
868	2017-05-29	3	20	-1	-1	-1	-1	0.184	1495999200
869	2017-05-29	3	30	-1	-1	-1	-1	0.184	1495999800
870	2017-05-29	3	40	-1	-1	-1	-1	0.184	1496000400
871	2017-05-29	3	50	-1	-1	-1	-1	0.184	1496001000
872	2017-05-29	4	0	-1	-1	-1	-1	0.184	1496001600
873	2017-05-29	4	10	-1	-1	-1	-1	0.184	1496002200
874	2017-05-29	4	20	-1	-1	-1	-1	0.184	1496002800
875	2017-05-29	4	30	-1	-1	-1	-1	0.184	1496003400
876	2017-05-29	4	40	-1	-1	-1	-1	0.185	1496004000
877	2017-05-29	4	50	-1	-1	-1	-1	0.184	1496004600
878	2017-05-29	5	0	-1	-1	-1	-1	0.184	1496005200
879	2017-05-29	5	10	-1	-1	-1	-1	0.184	1496005800
880	2017-05-29	5	20	-1	-1	-1	-1	0.185	1496006400
881	2017-05-29	5	30	-1	-1	-1	-1	0.184	1496007000
882	2017-05-29	5	40	-1	-1	-1	-1	0.184	1496007600
883	2017-05-29	5	50	-1	-1	-1	-1	0.184	1496008200
884	2017-05-29	6	0	-1	-1	-1	-1	0.184	1496008800
885	2017-05-29	6	10	-1	-1	-1	-1	0.184	1496009400
886	2017-05-29	6	20	-1	-1	-1	-1	0.185	1496010000
887	2017-05-29	6	30	-1	-1	-1	-1	0.184	1496010600
888	2017-05-29	6	40	-1	-1	-1	-1	0.183	1496011200
889	2017-05-29	6	50	-1	-1	-1	-1	0.185	1496011800
890	2017-05-29	7	0	-1	-1	-1	-1	0.184	1496012400
891	2017-05-29	7	10	-1	-1	-1	-1	0.184	1496013000
892	2017-05-29	7	20	-1	-1	-1	-1	0.184	1496013600
893	2017-05-29	7	30	-1	-1	-1	-1	0.184	1496014200
894	2017-05-29	7	40	-1	-1	-1	-1	0.184	1496014800
895	2017-05-29	7	50	-1	-1	-1	-1	0.184	1496015400
896	2017-05-29	8	0	-1	-1	-1	-1	0.184	1496016000
897	2017-05-29	8	10	-1	-1	-1	-1	0.184	1496016600
898	2017-05-29	8	20	-1	-1	-1	-1	0.184	1496017200
899	2017-05-29	8	30	-1	-1	-1	-1	0.184	1496017800
900	2017-05-29	8	40	-1	-1	-1	-1	0.183	1496018400
901	2017-05-29	8	50	-1	-1	-1	-1	0.183	1496019000
902	2017-05-29	9	0	-1	-1	-1	-1	0.184	1496019600
903	2017-05-29	9	10	-1	-1	-1	-1	0.183	1496020200
904	2017-05-29	9	20	-1	-1	-1	-1	0.185	1496020800
905	2017-05-29	9	30	-1	-1	-1	-1	0.184	1496021400
906	2017-05-29	9	40	-1	-1	-1	-1	0.183	1496022000
907	2017-05-29	9	50	-1	-1	-1	-1	0.183	1496022600
908	2017-05-29	10	0	-1	-1	-1	-1	0.183	1496023200
909	2017-05-29	10	10	-1	-1	-1	-1	0.183	1496023800
910	2017-05-29	10	30	-1	-1	-1	-1	0.183	1496025000
911	2017-05-29	10	40	-1	-1	-1	-1	0.183	1496025600
912	2017-05-29	10	50	-1	-1	-1	-1	0.183	1496026200
913	2017-05-29	11	0	-1	-1	-1	-1	0.183	1496026800
914	2017-05-29	11	10	-1	-1	-1	-1	0.183	1496027400
915	2017-05-29	11	20	-1	-1	-1	-1	0.182	1496028000
916	2017-05-29	11	30	-1	-1	-1	-1	0.183	1496028600
917	2017-05-29	11	40	-1	-1	-1	-1	0.183	1496029200
918	2017-05-29	11	50	-1	-1	-1	-1	0.182	1496029800
919	2017-05-29	12	0	-1	-1	-1	-1	0.182	1496030400
920	2017-05-29	12	20	-1	-1	-1	-1	0.182	1496031600
921	2017-05-29	12	30	-1	-1	-1	-1	0.183	1496032200
922	2017-05-29	12	40	-1	-1	-1	-1	0.182	1496032800
923	2017-05-29	12	50	-1	-1	-1	-1	0.183	1496033400
924	2017-05-29	13	0	-1	-1	-1	-1	0.183	1496034000
925	2017-05-29	13	10	-1	-1	-1	-1	0.184	1496034600
926	2017-05-29	13	20	-1	-1	-1	-1	0.183	1496035200
927	2017-05-29	13	30	-1	-1	-1	-1	0.183	1496035800
928	2017-05-29	13	40	-1	-1	-1	-1	0.183	1496036400
929	2017-05-29	13	50	-1	-1	-1	-1	0.182	1496037000
930	2017-05-29	14	0	-1	-1	-1	-1	0.183	1496037600
931	2017-05-29	14	10	-1	-1	-1	-1	0.182	1496038200
932	2017-05-29	14	20	-1	-1	-1	-1	0.182	1496038800
933	2017-05-29	14	30	-1	-1	-1	-1	0.183	1496039400
934	2017-05-29	14	40	-1	-1	-1	-1	0.183	1496040000
935	2017-05-29	14	50	-1	-1	-1	-1	0.183	1496040600
936	2017-05-29	15	0	-1	-1	-1	-1	0.183	1496041200
937	2017-05-29	15	10	-1	-1	-1	-1	0.183	1496041800
938	2017-05-29	15	20	-1	-1	-1	-1	0.183	1496042400
939	2017-05-29	15	30	-1	-1	-1	-1	0.183	1496043000
940	2017-05-29	15	40	-1	-1	-1	-1	0.183	1496043600
941	2017-05-29	15	50	-1	-1	-1	-1	0.183	1496044200
942	2017-05-29	16	0	-1	-1	-1	-1	0.183	1496044800
943	2017-05-29	16	10	-1	-1	-1	-1	0.182	1496045400
944	2017-05-29	16	20	-1	-1	-1	-1	0.183	1496046000
945	2017-05-29	16	30	-1	-1	-1	-1	0.183	1496046600
946	2017-05-29	16	40	-1	-1	-1	-1	0.183	1496047200
947	2017-05-29	16	50	-1	-1	-1	-1	0.183	1496047800
948	2017-05-29	17	0	-1	-1	-1	-1	0.183	1496048400
949	2017-05-29	17	10	-1	-1	-1	-1	0.182	1496049000
950	2017-05-29	17	20	-1	-1	-1	-1	0.182	1496049600
951	2017-05-29	17	30	-1	-1	-1	-1	0.183	1496050200
952	2017-05-29	17	40	-1	-1	-1	-1	0.183	1496050800
953	2017-05-29	17	50	-1	-1	-1	-1	0.183	1496051400
954	2017-05-29	18	0	-1	-1	-1	-1	0.182	1496052000
955	2017-05-29	18	10	-1	-1	-1	-1	0.183	1496052600
956	2017-05-29	18	20	-1	-1	-1	-1	0.183	1496053200
957	2017-05-29	18	30	-1	-1	-1	-1	0.182	1496053800
958	2017-05-29	18	40	-1	-1	-1	-1	0.182	1496054400
959	2017-05-29	18	50	-1	-1	-1	-1	0.183	1496055000
960	2017-05-29	19	0	-1	-1	-1	-1	0.182	1496055600
961	2017-05-29	19	10	-1	-1	-1	-1	0.183	1496056200
962	2017-05-29	19	20	-1	-1	-1	-1	0.183	1496056800
963	2017-05-29	19	30	-1	-1	-1	-1	0.183	1496057400
964	2017-05-29	19	40	-1	-1	-1	-1	0.183	1496058000
965	2017-05-29	19	50	-1	-1	-1	-1	0.183	1496058600
966	2017-05-29	20	0	-1	-1	-1	-1	0.183	1496059200
967	2017-05-29	20	10	-1	-1	-1	-1	0.183	1496059800
968	2017-05-29	20	20	-1	-1	-1	-1	0.183	1496060400
969	2017-05-29	20	30	-1	-1	-1	-1	0.182	1496061000
970	2017-05-29	20	40	-1	-1	-1	-1	0.183	1496061600
971	2017-05-29	20	50	-1	-1	-1	-1	0.183	1496062200
972	2017-05-29	21	0	-1	-1	-1	-1	0.182	1496062800
973	2017-05-29	21	10	-1	-1	-1	-1	0.182	1496063400
974	2017-05-29	21	20	-1	-1	-1	-1	0.182	1496064000
975	2017-05-29	21	30	-1	-1	-1	-1	0.183	1496064600
976	2017-05-29	21	40	-1	-1	-1	-1	0.183	1496065200
977	2017-05-29	21	50	-1	-1	-1	-1	0.183	1496065800
978	2017-05-29	22	0	-1	-1	-1	-1	0.183	1496066400
979	2017-05-29	22	10	-1	-1	-1	-1	0.183	1496067000
980	2017-05-29	22	20	-1	-1	-1	-1	0.184	1496067600
981	2017-05-29	22	30	-1	-1	-1	-1	0.183	1496068200
982	2017-05-29	22	40	-1	-1	-1	-1	0.183	1496068800
983	2017-05-29	22	50	-1	-1	-1	-1	0.183	1496069400
984	2017-05-29	23	0	-1	-1	-1	-1	0.183	1496070000
985	2017-05-29	23	10	-1	-1	-1	-1	0.183	1496070600
986	2017-05-29	23	20	-1	-1	-1	-1	0.194	1496071200
987	2017-05-29	23	30	-1	-1	-1	-1	0.257	1496071800
988	2017-05-29	23	40	-1	-1	-1	-1	0.348	1496072400
989	2017-05-29	23	50	-1	-1	-1	-1	0.367	1496073000
990	2017-07-08	20	30	22.6375	31.7913	0.2426	5.1153	7.107	1499517000
991	2017-07-08	21	0	22.2637	31	0.3286	4.9122	7.2124	1499518800
992	2017-07-08	21	10	21.7942	31	0.3751	3.7314	7.2953	1499519400
993	2017-07-08	21	20	21.1508	31.9147	0.4359	2.9293	7.3299	1499520000
994	2017-07-08	21	30	21.1709	31.8199	0.4861	2.2597	7.3227	1499520600
995	2017-07-08	21	40	21.1772	31.8383	0.5264	2.2223	7.3383	1499521200
996	2017-07-08	21	50	21.2885	31.8732	0.5988	2.0224	7.3138	1499521800
997	2017-07-08	22	0	21.4724	31.7714	0.6569	2.1702	7.2981	1499522400
998	2017-07-08	22	10	20.7343	31.8253	0.7237	1.7319	7.4102	1499523000
999	2017-07-08	22	20	20.6316	31.8032	0.7888	1.4177	7.4233	1499523600
1000	2017-07-08	22	30	20.4494	31.8537	0.8563	1.4652	7.4503	1499524200
1001	2017-07-08	22	40	20.371	31.8634	0.918	1.8336	7.4571	1499524800
1002	2017-07-08	22	50	20.444	31.8547	0.9757	1.4913	7.4539	1499525400
1003	2017-07-08	23	0	20.3364	31.8754	1.0371	1.6693	7.46	1499526000
1004	2017-07-08	23	10	20.4317	31.8259	1.0867	1.4679	7.4553	1499526600
1005	2017-07-08	23	20	20.4494	31.8095	1.1444	1.4239	7.4575	1499527200
1006	2017-07-08	23	30	20.3561	31.8328	1.1834	1.4008	7.4607	1499527800
1007	2017-07-08	23	40	20.3085	31.8239	1.2337	1.2984	7.4661	1499528400
1008	2017-07-08	23	50	20.3044	31.8218	1.2583	1.3113	7.4737	1499529000
1009	2017-07-09	0	0	20.2843	31.8381	1.2724	1.1632	7.4656	1499529600
1010	2017-07-09	0	10	20.2244	31.8434	1.3206	1.6019	7.4851	1499530200
1011	2017-07-09	0	20	20.3748	31.7782	1.3276	1.1164	7.4668	1499530800
1012	2017-07-09	0	30	20.3467	31.826	1.3486	1.1068	7.4734	1499531400
1013	2017-07-09	0	40	20.3108	31.79	1.3729	1.0036	7.4769	1499532000
1014	2017-07-09	0	50	20.3163	31.8187	1.3833	1.0866	7.4677	1499532600
1015	2017-07-09	1	0	20.3362	31.808	1.4001	1.0089	7.4793	1499533200
1016	2017-07-09	1	10	20.31	31.7919	1.4291	1.1954	7.4884	1499533800
1017	2017-07-09	1	20	20.2491	31.809	1.4472	1.0765	7.4728	1499534400
1018	2017-07-09	1	30	20.1998	31.8541	1.4551	1.2177	7.475	1499535000
1019	2017-07-09	1	40	20.1932	31.8363	1.4899	1.0676	7.503	1499535600
1020	2017-07-09	1	50	20.1282	31.887	1.5017	1.0337	7.4779	1499536200
1021	2017-07-09	2	0	19.947	31.9013	1.5287	1.1109	7.5168	1499536800
1022	2017-07-09	2	10	19.9789	31.842	1.5427	1.0628	7.5068	1499537400
1023	2017-07-09	2	20	19.9455	31.8586	1.5467	1.1543	7.5355	1499538000
1024	2017-07-09	2	30	19.8675	31.8571	1.5663	1.0698	7.5314	1499538600
1025	2017-07-09	2	40	19.904	31.8627	1.58	1.1871	7.5284	1499539200
1026	2017-07-09	2	50	20.0639	31.8384	1.5765	1.1083	7.5205	1499539800
1027	2017-07-09	3	0	20.0774	31.8098	1.5836	1.2021	7.5082	1499540400
1028	2017-07-09	3	10	20.1115	31.8384	1.5692	1.1902	7.5021	1499541000
1029	2017-07-09	3	20	20.153	31.8204	1.5568	1.0246	7.5012	1499541600
1030	2017-07-09	3	30	20.1806	31.8167	1.5431	1.1842	7.491	1499542200
1031	2017-07-09	3	40	20.1792	31.7939	1.5139	1.0427	7.5011	1499542800
1032	2017-07-09	3	50	20.1413	31.8527	1.4767	1.0223	7.4921	1499543400
1033	2017-07-09	4	0	20.1859	31.818	1.4435	1.0926	7.4899	1499544000
1034	2017-07-09	4	10	20.2293	31.7993	1.4071	1.3312	7.4826	1499544600
1035	2017-07-09	4	20	20.1683	31.8533	1.3533	1.0712	7.4856	1499545200
1036	2017-07-09	4	30	20.2076	31.8344	1.3084	1.0805	7.4937	1499545800
1037	2017-07-09	4	40	20.2369	31.821	1.2602	1.1533	7.4893	1499546400
1038	2017-07-09	4	50	20.2117	31.8626	1.2254	1.1843	7.4853	1499547000
1039	2017-07-09	5	0	20.2913	31.8202	1.1617	1.01	7.4812	1499547600
1040	2017-07-09	5	10	20.2219	31.8656	1.1294	1.1371	7.4734	1499548200
1041	2017-07-09	5	20	20.3017	31.8357	1.079	1.1291	7.4714	1499548800
1042	2017-07-09	5	30	20.3244	31.8425	1.0451	1.4076	7.4669	1499549400
1043	2017-07-09	5	40	20.3174	31.836	1.0153	1.1998	7.4692	1499550000
1044	2017-07-09	5	50	20.2651	31.8515	0.9869	1.1611	7.4819	1499550600
1045	2017-07-09	6	0	20.2103	31.8671	0.9451	1.1369	7.4766	1499551200
1046	2017-07-09	6	10	20.2031	31.8629	0.9352	1.0795	7.4797	1499551800
1047	2017-07-09	6	20	20.1878	31.8612	0.928	1.1153	7.4863	1499552400
1048	2017-07-09	6	30	20.2127	31.8367	0.9204	1.181	7.4898	1499553000
1049	2017-07-09	6	40	20.7269	31.7706	0.9092	1.7234	7.3984	1499553600
1050	2017-07-09	6	50	20.8496	31.8236	0.9025	1.8024	7.4126	1499554200
1051	2017-07-09	7	0	20.7731	31.891	0.8855	1.8208	7.4163	1499554800
1052	2017-07-09	7	10	20.8059	31.824	0.8814	1.6538	7.3937	1499555400
1053	2017-07-09	7	20	20.9901	31.7272	0.8812	1.6005	7.4046	1499556000
1054	2017-07-09	7	30	20.8731	31.814	0.8778	1.4614	7.3922	1499556600
1055	2017-07-09	7	40	21.0042	31.7863	0.8759	1.4676	7.3796	1499557200
1056	2017-07-09	7	50	20.8165	31.8853	0.8949	1.3559	7.3801	1499557800
1057	2017-07-09	8	0	20.7826	31.8466	0.9083	1.2116	7.4171	1499558400
1058	2017-07-09	8	10	20.4724	31.9148	0.926	1.3148	7.4208	1499559000
1059	2017-07-09	8	20	20.4179	31.8857	0.9463	1.1234	7.4471	1499559600
1060	2017-07-09	8	30	20.3384	31.9004	0.9641	1.043	7.5046	1499560200
1061	2017-07-09	8	40	20.0312	31.9224	0.9961	0.9587	7.5385	1499560800
1062	2017-07-09	8	50	19.8266	31.9136	1.0461	1.0562	7.5483	1499561400
1063	2017-07-09	9	0	19.7584	31.9467	1.0732	1.0831	7.5575	1499562000
1064	2017-07-09	9	10	19.7373	31.9339	1.1066	1.0134	7.5599	1499562600
1065	2017-07-09	9	20	19.8265	31.8406	1.1467	1.1246	7.5635	1499563200
1066	2017-07-09	9	30	19.8214	31.8657	8.1663	1.1831	7.5363	1499563800
1067	2017-07-09	9	40	19.7741	31.8887	8.183	0.8787	7.5478	1499564400
1068	2017-07-09	9	50	19.8232	31.8825	8.2318	1.2234	7.5603	1499565000
1069	2017-07-09	10	0	19.7811	31.8966	8.2733	0.9959	7.5535	1499565600
1070	2017-07-09	10	10	19.9045	31.8059	8.2936	0.8876	7.5397	1499566200
1071	2017-07-09	10	20	19.9533	31.8044	8.3264	0.9836	7.5377	1499566800
1072	2017-07-09	10	30	19.8804	31.8451	8.3911	2.3704	7.5344	1499567400
1073	2017-07-09	10	40	19.952	31.7901	8.4365	1.0589	7.5328	1499568000
1074	2017-07-09	10	50	19.8822	31.8566	8.4758	0.9805	7.541	1499568600
1075	2017-07-09	11	0	19.908	31.8721	8.511	1.0301	7.5346	1499569200
1076	2017-07-09	11	10	20.028	31.7993	8.5398	0.9005	7.5248	1499569800
1077	2017-07-09	11	20	19.9487	31.8372	8.5709	1.0209	7.5284	1499570400
1078	2017-07-09	11	30	19.9562	31.8508	8.5938	1.02	7.5244	1499571000
1079	2017-07-09	11	40	20.0037	31.8479	8.612	1.1749	7.512	1499571600
1080	2017-07-09	11	50	20.0535	31.804	8.6404	1.107	7.5249	1499572200
1081	2017-07-09	12	0	20.0734	31.8189	8.6437	1.1817	7.5094	1499572800
1082	2017-07-09	12	10	20.1763	31.771	8.6507	1.0808	7.5045	1499573400
1083	2017-07-09	12	20	20.1062	31.8285	8.626	1.3487	7.5017	1499574000
1084	2017-07-09	12	30	20.1269	31.8107	8.5831	1.3244	7.4877	1499574600
1085	2017-07-09	12	40	20.0965	31.8399	8.5719	1.2127	7.5067	1499575200
1086	2017-07-09	12	50	20.1476	31.8322	8.512	1.1362	7.4934	1499575800
1087	2017-07-09	13	0	20.1944	31.8058	8.4973	2.4951	7.4932	1499576400
1088	2017-07-09	13	10	20.2048	31.8109	8.4992	1.1849	7.4899	1499577000
1089	2017-07-09	13	20	20.2435	31.821	8.4676	1.1613	7.4794	1499577600
1090	2017-07-09	13	30	20.306	31.8366	8.4779	1.128	7.4611	1499578200
1091	2017-07-09	13	40	20.3839	31.7738	8.5297	2.5429	7.4425	1499578800
1092	2017-07-09	13	50	20.5359	31.7427	8.5427	2.6247	7.4415	1499579400
1093	2017-07-09	14	0	20.5681	31.7076	8.535	2.5122	7.4464	1499580000
1094	2017-07-09	14	10	20.53	31.6729	8.5164	2.6088	7.4456	1499580600
1095	2017-07-09	14	20	20.3956	31.7126	8.5246	2.3988	7.4623	1499581200
1096	2017-07-09	14	30	20.2975	31.7162	8.4837	3.1167	7.4707	1499581800
1097	2017-07-09	14	40	20.372	31.6815	8.464	2.1677	7.4721	1499582400
1098	2017-07-09	14	50	20.408	31.6752	8.4225	2.6824	7.4628	1499583000
1099	2017-07-09	15	0	20.6352	31.664	8.3658	4.0615	7.4096	1499583600
1100	2017-07-09	15	10	20.7321	31.6362	8.3434	4.8236	7.4077	1499584200
1101	2017-07-09	15	20	20.7161	31.637	8.3201	4.5177	7.4153	1499584800
1102	2017-07-09	15	30	20.679	31.6297	8.2717	3.9323	7.416	1499585400
1103	2017-07-09	15	40	20.7091	31.6311	8.2214	4.0874	7.4134	1499586000
1104	2017-07-09	15	50	20.7813	31.6582	8.1761	4.4659	7.4005	1499586600
1105	2017-07-09	16	0	20.7541	31.6621	8.1649	4.6705	7.4055	1499587200
1106	2017-07-09	16	10	20.9142	31.5998	8.1095	5.4669	7.3795	1499587800
1107	2017-07-09	16	20	20.9022	31.613	8.048	4.3914	7.3856	1499588400
1108	2017-07-09	16	30	20.976	31.5768	7.9876	5.3344	7.377	1499589000
1109	2017-07-09	16	40	21.0547	31.5667	7.9064	5.2912	7.3608	1499589600
1110	2017-07-09	16	50	21.0855	31.5634	7.8194	5.5459	7.3585	1499590200
1111	2017-07-09	17	0	21.0534	31.6132	7.7745	6.2907	7.3575	1499590800
1112	2017-07-09	17	10	21.2152	31.573	7.698	6.5016	7.3426	1499591400
1113	2017-07-09	17	20	21.3265	31.5084	7.5439	7.133	7.3305	1499592000
1114	2017-07-09	17	30	21.3956	31.5434	7.5203	7.2879	7.3039	1499592600
1115	2017-07-09	17	40	21.4787	31.5393	7.4938	7.7021	7.3047	1499593200
1116	2017-07-09	17	50	21.4881	31.573	7.3804	9.2145	7.2871	1499593800
1117	2017-07-09	18	0	21.5378	31.5879	7.3342	8.7514	7.2809	1499594400
1118	2017-07-09	18	10	21.5315	31.5873	7.3175	7.6589	7.2923	1499595000
1119	2017-07-09	18	20	21.3965	31.7659	7.3555	11.3297	7.2725	1499595600
1120	2017-07-09	18	30	21.6849	31.3604	7.875	10.6726	7.2791	1499596200
1121	2017-07-09	18	40	21.7289	31.3176	7.6632	10.8464	7.2752	1499596800
1122	2017-07-09	18	50	21.7403	31.3326	7.4718	10.2932	7.2718	1499597400
1123	2017-07-09	19	0	21.6214	31.3151	7.3921	9.716	7.2931	1499598000
1124	2017-07-09	19	10	21.4911	31.3515	7.3752	8.982	7.3013	1499598600
1125	2017-07-09	19	20	21.4581	31.3412	7.2676	9.4214	7.3057	1499599200
1126	2017-07-09	19	30	21.4646	31.3013	7.2297	8.8577	7.3163	1499599800
1127	2017-07-09	19	40	21.4169	31.3094	7.2106	8.564	7.3241	1499600400
1128	2017-07-09	19	50	21.4046	31.2952	7.1941	8.1171	7.3196	1499601000
1129	2017-07-09	20	0	21.3841	31.304	7.173	8.4434	7.3304	1499601600
1130	2017-07-09	20	10	21.3084	31.32	7.1203	8.0515	7.3485	1499602200
1131	2017-07-09	20	20	21.2273	31.3179	7.1603	7.4318	7.3466	1499602800
1132	2017-07-09	20	30	21.1146	31.3886	7.1885	6.3123	7.353	1499603400
1133	2017-07-09	20	40	21.0025	31.3644	7.2178	6.3271	7.3656	1499604000
1134	2017-07-09	20	50	21.1024	31.3317	7.2511	5.9796	7.3666	1499604600
1135	2017-07-09	21	0	20.9626	31.3616	7.2753	5.8739	7.376	1499605200
1136	2017-07-09	21	10	21.059	31.3421	7.2785	5.7842	7.3893	1499605800
1137	2017-07-09	21	20	20.9729	31.3916	7.3122	5.1811	7.3918	1499606400
1138	2017-07-09	21	30	20.8243	31.3289	7.4167	4.8214	7.4083	1499607000
1139	2017-07-09	21	40	20.518	31.3462	7.4482	3.8273	7.4704	1499607600
1140	2017-07-09	21	50	19.8883	31.445	7.4822	2.6085	7.5534	1499608200
1141	2017-07-09	22	0	19.7457	31.3959	7.5364	2.0903	7.5898	1499608800
1142	2017-07-09	22	10	19.7321	31.3936	7.5875	2.1288	7.5944	1499609400
1143	2017-07-09	22	20	19.7124	31.3744	7.6408	1.9298	7.6027	1499610000
1144	2017-07-09	22	30	19.6431	31.3804	7.7048	2.0039	7.6028	1499610600
1145	2017-07-09	22	40	19.582	31.4085	7.7745	1.8448	7.6105	1499611200
1146	2017-07-09	22	50	19.5866	31.3888	7.8433	1.801	7.61	1499611800
1147	2017-07-09	23	0	19.625	31.3563	7.9139	1.6942	7.6149	1499612400
1148	2017-07-09	23	10	19.5822	31.3947	7.9828	1.6362	7.6124	1499613000
1149	2017-07-09	23	20	19.5536	31.3986	8.0563	1.5641	7.6198	1499613600
1150	2017-07-09	23	30	19.5843	31.3808	8.1143	1.8646	7.6104	1499614200
1151	2017-07-09	23	40	19.517	31.421	8.1761	1.7381	7.6157	1499614800
1152	2017-07-10	0	0	19.6391	31.3443	8.2812	1.6643	7.6188	1499616000
1153	2017-07-10	0	10	19.5826	31.4003	8.3321	2.0302	7.599	1499616600
1154	2017-07-10	0	20	19.7179	31.3169	8.3706	1.9845	7.6195	1499617200
1155	2017-07-10	0	30	19.7175	31.3343	8.3959	2.0435	7.5826	1499617800
1156	2017-07-10	0	40	19.6479	31.3947	8.4152	2.0996	7.5819	1499618400
1157	2017-07-10	0	50	19.6821	31.3614	8.4541	1.9667	7.5945	1499619000
1158	2017-07-10	1	0	19.7642	31.3154	8.4719	1.7064	7.5846	1499619600
1159	2017-07-10	1	10	19.726	31.3416	8.487	1.8477	7.5891	1499620200
1160	2017-07-10	1	20	19.7133	31.3516	8.5074	1.603	7.5875	1499620800
1161	2017-07-10	1	30	19.6886	31.3787	8.507	1.7994	7.5889	1499621400
1162	2017-07-10	1	40	19.7332	31.3483	8.5093	1.9164	7.5958	1499622000
1163	2017-07-10	1	50	19.6924	31.3731	8.5098	1.7089	7.608	1499622600
1164	2017-07-10	2	0	19.7562	31.3362	8.5138	1.5774	7.5868	1499623200
1165	2017-07-10	2	10	19.7383	31.3471	8.5152	1.5746	7.599	1499623800
1166	2017-07-10	2	20	19.809	31.2772	8.5312	1.4363	7.5859	1499624400
1167	2017-07-10	2	30	19.7341	31.3211	8.5457	1.4934	7.5984	1499625000
1168	2017-07-10	2	40	19.7711	31.2977	8.5499	1.473	7.5914	1499625600
1169	2017-07-10	2	50	19.6172	31.4045	8.5637	1.4945	7.602	1499626200
1170	2017-07-10	3	0	19.6796	31.3676	8.5654	1.4163	7.6021	1499626800
1171	2017-07-10	3	10	19.6861	31.3669	8.5705	1.4945	7.5907	1499627400
1172	2017-07-10	3	20	19.7756	31.2923	8.5712	1.4561	7.6004	1499628000
1173	2017-07-10	3	30	19.6637	31.3734	8.5808	1.4743	7.5804	1499628600
1174	2017-07-10	3	40	19.7434	31.3143	8.5954	1.5299	7.5992	1499629200
1175	2017-07-10	3	50	19.7091	31.3395	8.6047	1.4064	7.5955	1499629800
1176	2017-07-10	4	0	19.6939	31.366	8.5998	1.3202	7.5997	1499630400
1177	2017-07-10	4	10	19.7183	31.341	8.61	1.7755	7.5907	1499631000
1178	2017-07-10	4	20	19.7185	31.3467	8.6123	1.3069	7.5879	1499631600
1179	2017-07-10	4	30	19.7522	31.3157	8.6305	1.3798	7.5953	1499632200
1180	2017-07-10	4	40	19.6628	31.3746	8.6315	1.3266	7.5934	1499632800
1181	2017-07-10	4	50	19.7155	31.334	8.6474	1.3781	7.603	1499633400
1182	2017-07-10	5	0	19.7002	31.329	8.6438	1.5848	7.5927	1499634000
1183	2017-07-10	5	10	19.6769	31.3539	8.6458	1.3955	7.5957	1499634600
1184	2017-07-10	5	20	19.6383	31.3536	8.657	1.234	7.5951	1499635200
1185	2017-07-10	5	30	19.5993	31.3696	8.6668	1.3067	7.6074	1499635800
1186	2017-07-10	5	40	19.6026	31.3366	8.6796	1.374	7.6108	1499636400
1187	2017-07-10	5	50	19.6358	31.2993	8.6848	1.3394	7.6128	1499637000
1188	2017-07-10	6	0	19.4674	31.4091	8.6933	1.3343	7.6215	1499637600
1189	2017-07-10	6	10	19.5189	31.3325	8.7009	1.4519	7.6374	1499638200
1190	2017-07-10	6	20	19.5407	31.3194	8.7073	1.4436	7.6245	1499638800
1191	2017-07-10	6	30	19.4516	31.3716	8.7199	1.3002	7.6313	1499639400
1192	2017-07-10	6	40	19.4484	31.3443	8.717	1.4461	7.6306	1499640000
1193	2017-07-10	6	50	19.371	31.4201	8.7255	2.0487	7.6392	1499640600
1194	2017-07-10	7	0	19.4206	31.3915	8.715	1.3229	7.6345	1499641200
1195	2017-07-10	7	10	19.4089	31.4027	8.6993	1.3639	7.609	1499641800
1196	2017-07-10	7	20	19.5512	31.3167	8.6946	1.5482	7.6318	1499642400
1197	2017-07-10	7	30	19.7434	31.2136	8.7052	1.4318	7.6051	1499643000
1198	2017-07-10	7	40	19.5867	31.3387	8.717	1.3875	7.6184	1499643600
1199	2017-07-10	7	50	19.71	31.2551	8.7202	1.4462	7.6239	1499644200
1200	2017-07-10	8	0	19.5203	31.3575	8.7182	1.2216	7.6066	1499644800
1201	2017-07-10	8	10	19.5368	31.3596	8.6995	1.3787	7.6174	1499645400
1202	2017-07-10	8	20	19.6559	31.2843	8.6913	1.4393	7.5976	1499646000
1203	2017-07-10	8	30	19.5775	31.3719	8.6882	1.6994	7.6083	1499646600
1204	2017-07-10	8	40	19.614	31.3774	8.6716	1.2609	7.5926	1499647200
1205	2017-07-10	8	50	19.5598	31.4098	8.6623	1.3028	7.5951	1499647800
1206	2017-07-10	9	0	19.6603	31.3519	8.6524	1.4748	7.5928	1499648400
1207	2017-07-10	9	10	19.7229	31.2973	8.6428	1.4774	7.6157	1499649000
1208	2017-07-10	9	20	19.7525	31.2823	8.629	1.3385	7.5845	1499649600
1209	2017-07-10	9	30	19.683	31.332	8.6057	1.3631	7.6102	1499650200
1210	2017-07-10	9	40	19.7338	31.304	8.5781	1.4061	7.5843	1499650800
1211	2017-07-10	9	50	19.5805	31.4362	8.5815	1.3749	7.5647	1499651400
1212	2017-07-10	10	0	19.768	31.307	8.5653	1.2237	7.5837	1499652000
1213	2017-07-10	10	10	19.754	31.325	8.5564	1.3647	7.5856	1499652600
1214	2017-07-10	10	20	19.8419	31.2624	8.5294	1.3757	7.5807	1499653200
1215	2017-07-10	10	30	19.8112	31.2943	8.5133	1.3853	7.5828	1499653800
1216	2017-07-10	10	40	19.7681	31.3387	8.5065	1.3979	7.5755	1499654400
1217	2017-07-10	10	50	19.7427	31.3698	8.4784	1.4091	7.5792	1499655000
1218	2017-07-10	11	0	19.7862	31.3367	8.4586	1.5293	7.5786	1499655600
1219	2017-07-10	11	10	19.911	31.2443	8.4363	1.4354	7.5707	1499656200
1220	2017-07-10	11	20	19.7273	31.3897	8.4246	1.5627	7.5934	1499656800
1221	2017-07-10	11	30	19.7146	31.4034	8.4114	1.4136	7.5625	1499657400
1222	2017-07-10	11	40	20.0143	31.1907	8.408	1.4579	7.5743	1499658000
1223	2017-07-10	11	50	19.8316	31.3346	8.3915	1.4678	7.5497	1499658600
1224	2017-07-10	12	0	19.8086	31.3464	8.3756	1.5593	7.5753	1499659200
1225	2017-07-10	12	10	19.9541	31.2467	8.367	1.9813	7.4421	1499659800
1226	2017-07-10	12	20	19.9159	31.6321	8.6833	0.9505	7.4484	1499660400
1227	2017-07-10	12	30	20.2013	31.4608	8.6791	0.8458	7.4833	1499661000
1228	2017-07-10	12	40	20.5538	31.2493	8.7054	0.7907	7.4808	1499661600
1229	2017-07-10	12	50	20.3121	31.4631	8.712	0.8216	7.5008	1499662200
1230	2017-07-10	13	0	20.5151	31.3758	8.704	1.0224	7.4257	1499662800
1231	2017-07-10	13	10	21.0952	31.0198	8.6916	1.1058	7.3788	1499663400
1232	2017-07-10	13	20	20.5797	31.4606	8.6702	1.0994	7.4583	1499664000
1233	2017-07-10	13	30	20.99	31.2615	8.6716	1.2711	7.3856	1499664600
1234	2017-07-10	13	40	21.0669	31.2924	8.657	1.3083	7.3559	1499665200
1235	2017-07-10	13	50	21.5683	31.0349	8.6454	1.4593	7.3567	1499665800
1236	2017-07-10	14	0	21.3887	31.2405	8.6113	1.4987	7.32	1499666400
1237	2017-07-10	14	10	21.4081	31.3154	8.6157	1.6383	7.3236	1499667000
1238	2017-07-10	14	20	21.824	31.1132	8.6138	1.5715	7.2755	1499667600
1239	2017-07-10	14	30	-1	-1	-1	1.8953	7.2979	1499668200
1240	2017-07-10	14	40	21.6655	31.3289	8.5551	1.8839	7.29	1499668800
1241	2017-07-10	14	50	21.6387	31.3969	8.5406	2.361	7.2684	1499669400
1242	2017-07-10	15	0	21.7398	31.3465	8.5462	3.0202	7.2286	1499670000
1243	2017-07-10	15	10	21.9321	31.2181	8.5015	2.8289	7.245	1499670600
1244	2017-07-10	15	20	21.9745	31.1905	8.4912	3.0465	7.2426	1499671200
1245	2017-07-10	15	30	21.8434	31.2882	8.4689	3.7455	7.2541	1499671800
1246	2017-07-10	15	40	21.8818	31.2601	8.4463	3.7876	7.2431	1499672400
1247	2017-07-10	15	50	21.8921	31.2473	8.3935	3.6354	7.2441	1499673000
1248	2017-07-10	16	0	21.8857	31.2509	8.3587	3.6651	7.2457	1499673600
1249	2017-07-10	16	10	21.8792	31.2415	8.3177	3.9126	7.2426	1499674200
1250	2017-07-10	16	20	21.9096	31.2543	8.2592	4.5906	7.2403	1499674800
1251	2017-07-10	16	30	21.9806	31.1565	8.2139	4.6811	7.2399	1499675400
1252	2017-07-10	16	40	21.9064	31.2542	8.151	4.4452	7.2419	1499676000
1253	2017-07-10	16	50	21.9293	31.2491	8.1057	5.0819	7.2394	1499676600
1254	2017-07-10	17	0	21.8923	31.2893	8.0448	5.1184	7.2314	1499677200
1255	2017-07-10	17	10	21.9687	31.2309	7.9667	5.8674	7.2415	1499677800
1256	2017-07-10	17	20	21.8732	31.2974	7.884	5.8369	7.2343	1499678400
1257	2017-07-10	17	30	21.8179	31.3093	7.8174	5.3071	7.2436	1499679000
1258	2017-07-10	17	40	21.8626	31.2696	7.7486	6.6994	7.2357	1499679600
1259	2017-07-10	17	50	21.9427	31.2219	7.6749	6.0986	7.2386	1499680200
1260	2017-07-10	18	0	21.9247	31.2385	7.6114	6.7705	7.2361	1499680800
1261	2017-07-10	18	10	21.9687	31.2213	7.5459	6.0507	7.2336	1499681400
1262	2017-07-10	18	20	21.9409	31.2558	7.4776	7.614	7.2348	1499682000
1263	2017-07-10	18	30	22.0115	31.1836	7.4436	6.9205	7.2338	1499682600
1264	2017-07-10	18	40	21.9645	31.2179	7.3849	7.5319	7.2404	1499683200
1265	2017-07-10	18	50	21.946	31.2287	7.3231	7.0619	7.2366	1499683800
1266	2017-07-10	19	0	-1	-1	-1	8.1494	7.2426	1499684400
1267	2017-07-10	19	10	21.9396	31.2349	7.2663	8.6787	7.2359	1499685000
1268	2017-07-10	19	20	22.0621	31.1471	7.2479	8.8868	7.2321	1499685600
1269	2017-07-10	19	30	21.982	31.2085	7.2136	8.8776	7.2346	1499686200
1270	2017-07-10	19	40	21.8945	31.3966	7.2002	9.1232	7.2266	1499686800
1271	2017-07-10	19	50	22.0057	31.3247	7.192	8.9606	7.2198	1499687400
1272	2017-07-10	20	0	21.9854	31.3324	7.1869	8.8578	7.241	1499688000
1273	2017-07-10	20	10	21.9301	31.3839	7.168	8.5356	7.2407	1499688600
1274	2017-07-10	20	20	21.8595	31.4237	7.1814	8.6616	7.2357	1499689200
1275	2017-07-10	20	30	21.9053	31.4036	7.1844	9.0273	7.2403	1499689800
1276	2017-07-10	20	40	21.9216	31.3846	7.193	9.0507	7.2381	1499690400
1277	2017-07-10	20	50	21.9746	31.3358	7.203	8.8365	7.2343	1499691000
1278	2017-07-10	21	0	21.8814	31.4038	7.2175	9.1087	7.2411	1499691600
1279	2017-07-10	21	10	21.8788	31.3856	7.241	8.5659	7.2251	1499692200
1280	2017-07-10	21	20	21.7534	31.4526	7.2461	8.33	7.2417	1499692800
1281	2017-07-10	21	30	21.673	31.5822	7.2787	7.1356	7.2744	1499693400
1282	2017-07-10	21	40	21.478	31.5127	7.3201	6.7003	7.2827	1499694000
1283	2017-07-10	21	50	21.6957	31.4278	7.3596	6.1116	7.328	1499694600
1284	2017-07-10	22	0	21.2633	31.5024	7.4142	5.2978	7.3366	1499695200
1285	2017-07-10	22	10	20.9739	31.5473	7.45	4.6398	7.3778	1499695800
1286	2017-07-10	22	20	20.5271	31.4037	7.4856	2.428	7.4723	1499696400
1287	2017-07-10	22	30	19.8602	31.6126	7.5302	1.942	7.5129	1499697000
1288	2017-07-10	22	40	19.7989	31.6572	7.5886	1.7902	7.5175	1499697600
1289	2017-07-10	22	50	19.7875	28.0455	7.6419	1.6586	7.5217	1499698200
1290	2017-07-10	23	0	20.0051	31.2642	7.6653	1.6696	7.5479	1499698800
1291	2017-07-10	23	10	20.1004	31.4139	7.6921	1.6038	7.5213	1499699400
1292	2017-07-10	23	20	20	31.4798	7.715	1.7678	7.5317	1499700000
1293	2017-07-10	23	30	20.0504	31.4776	7.7337	1.8061	7.5521	1499700600
1294	2017-07-10	23	40	20.0585	31.4403	7.7611	1.5599	7.4958	1499701200
1295	2017-07-10	23	50	19.8822	31.5655	7.7793	-1	-1	1499701800
1296	2017-07-11	0	0	20.0316	31.4649	7.8067	1.4986	7.5898	1499702400
1297	2017-07-11	0	10	19.5186	31.8545	7.8322	1.5891	7.4899	1499703000
1298	2017-07-11	0	20	20.0879	31.4208	7.8558	1.6795	7.5545	1499703600
1299	2017-07-11	0	30	20.3055	31.2701	7.8835	1.8053	7.5288	1499704200
1300	2017-07-11	0	40	20.2653	31.2717	7.9066	1.594	7.6114	1499704800
1301	2017-07-11	0	50	20.4277	31.1612	7.9315	1.5846	7.4949	1499705400
1302	2017-07-11	1	0	20.1277	31.3958	7.9574	1.4934	7.4839	1499706000
1303	2017-07-11	1	10	20.426	31.1633	7.979	1.6539	7.5466	1499706600
1304	2017-07-11	1	20	19.8591	31.596	8.0041	1.5597	7.4694	1499707200
1305	2017-07-11	1	30	20.0924	31.4142	8.024	1.5093	7.6094	1499707800
1306	2017-07-11	1	40	20.1216	31.3984	8.0546	1.5438	7.5912	1499708400
1307	2017-07-11	1	50	20.4375	31.175	8.0766	1.6011	7.5076	1499709000
1308	2017-07-11	2	0	20.0128	31.4868	8.1038	1.4879	7.5459	1499709600
1309	2017-07-11	2	10	20.2696	31.3027	8.1298	1.6666	7.5845	1499710200
1310	2017-07-11	2	20	19.6389	31.7832	8.1583	2.2407	7.5268	1499710800
1311	2017-07-11	2	30	20.4133	31.206	8.177	1.7525	7.5995	1499711400
1312	2017-07-11	2	40	20.604	31.0612	8.1983	1.7116	7.5471	1499712000
1313	2017-07-11	2	50	19.7439	31.7068	8.2217	1.5172	7.6034	1499712600
1314	2017-07-11	3	0	20.2085	31.363	8.2287	1.6392	7.5612	1499713200
1315	2017-07-11	3	10	19.6108	31.8269	8.2524	1.7852	7.5843	1499713800
1316	2017-07-11	3	20	20.1821	31.3967	8.2784	1.6116	7.5018	1499714400
1317	2017-07-11	3	30	19.8515	31.6481	8.2954	1.7825	7.5452	1499715000
1318	2017-07-11	3	40	20.3636	31.2785	8.3082	1.6431	7.5879	1499715600
1319	2017-07-11	3	50	19.6097	31.8439	8.323	1.6647	7.4848	1499716200
1320	2017-07-11	4	0	20.1118	31.4664	8.3403	1.8895	7.5261	1499716800
1321	2017-07-11	4	10	19.9278	31.6039	8.3492	1.8898	7.5203	1499717400
1322	2017-07-11	4	20	19.6234	31.8416	8.3618	1.4662	7.5652	1499718000
1323	2017-07-11	4	30	20.2196	31.3978	8.3831	1.4386	7.4583	1499718600
1324	2017-07-11	4	40	19.694	31.7876	8.3945	1.5547	7.5113	1499719200
1325	2017-07-11	4	50	20.5221	31.1668	8.4008	1.8929	7.593	1499719800
1326	2017-07-11	5	0	20.409	31.2499	8.4115	1.7998	7.5403	1499720400
1327	2017-07-11	5	10	19.6712	31.8076	8.4352	1.5487	7.5647	1499721000
1328	2017-07-11	5	20	20.0037	31.5579	8.441	1.4433	7.4576	1499721600
1329	2017-07-11	5	30	20.3959	31.2698	8.4509	1.418	7.5355	1499722200
1330	2017-07-11	5	40	19.6603	31.8139	8.4604	1.7736	7.4654	1499722800
1331	2017-07-11	5	50	20.1317	31.4669	8.4672	1.6561	7.5272	1499723400
1332	2017-07-11	6	0	20.273	31.3597	8.4837	2.6223	7.5656	1499724000
1333	2017-07-11	6	10	19.714	31.7775	8.4954	1.776	7.5458	1499724600
1334	2017-07-11	6	20	19.7649	31.7432	8.5118	1.3858	7.5914	1499725200
1335	2017-07-11	6	30	20.5276	31.1805	8.5155	2.1755	7.4856	1499725800
1336	2017-07-11	6	40	20.6482	31.0927	8.5313	1.4628	7.546	1499726400
1337	2017-07-11	6	50	19.7776	31.7504	8.5272	1.6486	7.5555	1499727000
1338	2017-07-11	7	0	19.9335	31.6553	8.5329	2.0879	7.4588	1499727600
1339	2017-07-11	7	10	19.6325	31.8863	8.5334	1.4116	7.4648	1499728200
1340	2017-07-11	7	20	20.0442	31.5721	8.5387	1.586	7.4658	1499728800
1341	2017-07-11	7	30	20.0135	31.6007	8.5432	1.3001	7.5735	1499729400
1342	2017-07-11	7	40	20.448	31.2815	8.5486	1.4344	7.485	1499730000
1343	2017-07-11	7	50	19.6929	31.8518	8.5541	1.5783	7.5627	1499730600
1344	2017-07-11	8	0	19.9573	31.6527	8.5637	1.6535	7.4986	1499731200
1345	2017-07-11	8	10	20.5407	31.2229	8.5687	1.4972	7.579	1499731800
1346	2017-07-11	8	20	19.783	31.7868	8.5826	1.3685	7.4696	1499732400
1347	2017-07-11	8	30	20.3856	31.3258	8.5878	1.3852	7.502	1499733000
1348	2017-07-11	8	40	19.9555	31.6581	8.5845	2.151	7.361	1499733600
1349	2017-07-11	8	50	21.216	31.3427	7.9095	2.245	7.3582	1499734200
1350	2017-07-11	9	0	21.278	31.3865	7.9047	2.2182	7.3594	1499734800
1351	2017-07-11	9	10	21.3794	31.347	7.9179	2.0403	7.3445	1499735400
1352	2017-07-11	9	20	21.0473	31.5417	7.9301	1.458	7.3698	1499736000
1353	2017-07-11	9	30	21.112	31.3766	7.9488	1.3951	7.3973	1499736600
1354	2017-07-11	9	40	20.7782	31.5169	7.9806	1.4231	7.3845	1499737200
1355	2017-07-11	9	50	20.977	31.3707	8.0023	1.1528	7.3909	1499737800
1356	2017-07-11	10	0	20.8053	31.449	8.0298	1.1481	7.3721	1499738400
1357	2017-07-11	10	10	20.9454	31.3593	8.064	1.3288	7.4066	1499739000
1358	2017-07-11	10	20	20.8236	31.4044	8.1129	1.7075	7.3866	1499739600
1359	2017-07-11	10	30	21.0173	31.2783	8.1488	1.4685	7.3826	1499740200
1360	2017-07-11	10	40	20.8045	31.484	8.1936	1.1743	7.4335	1499740800
1361	2017-07-11	10	50	21.0063	31.3197	8.2296	1.2331	7.366	1499741400
1362	2017-07-11	11	0	20.6523	31.5851	8.2643	1.0407	7.3884	1499742000
1363	2017-07-11	11	10	-1	-1	-1	1.1262	7.4311	1499742600
1364	2017-07-11	11	20	20.5321	31.67	8.3575	1.11	7.4289	1499743200
1365	2017-07-11	11	30	21.0414	31.3261	8.4057	1.0153	7.3626	1499743800
1366	2017-07-11	11	40	21.282	31.1788	8.4556	1.0681	7.3307	1499744400
1367	2017-07-11	11	50	20.7999	31.5925	8.5055	1.3391	7.3732	1499745000
1368	2017-07-11	12	0	20.7068	31.6551	8.5503	1.2577	7.4157	1499745600
1369	2017-07-11	12	10	20.6037	31.6728	8.5934	1.1624	7.3845	1499746200
1370	2017-07-11	12	20	20.9649	31.4258	8.6313	1.2409	7.3822	1499746800
1371	2017-07-11	12	30	21.3422	31.1048	8.6617	1.2946	7.3935	1499747400
1372	2017-07-11	12	40	21.2153	31.1775	8.6886	1.1265	7.4216	1499748000
1373	2017-07-11	12	50	21.1157	31.2265	8.7196	0.9319	7.4284	1499748600
1374	2017-07-11	13	0	20.7312	31.5896	8.7211	0.9729	7.3499	1499749200
1375	2017-07-11	13	10	20.9984	31.4366	8.7316	1.033	7.3852	1499749800
1376	2017-07-11	13	20	21.2558	31.2936	8.7405	0.8184	7.3395	1499750400
1377	2017-07-11	13	30	21.3021	31.3023	8.7361	1.0864	7.345	1499751000
1378	2017-07-11	13	40	21.1918	31.4408	8.7313	0.9747	7.3469	1499751600
1379	2017-07-11	13	50	20.9338	31.6529	8.735	1.2366	7.3152	1499752200
1380	2017-07-11	14	0	21.4906	31.288	8.7191	1.3227	7.2889	1499752800
1381	2017-07-11	14	10	20.9243	31.7142	8.7114	0.903	7.3432	1499753400
1382	2017-07-11	14	20	20.8737	31.7901	8.6889	1.1585	7.2695	1499754000
1383	2017-07-11	14	30	20.8998	31.781	8.6753	1.4343	7.3205	1499754600
1384	2017-07-11	14	40	21.0899	31.6672	8.6595	1.1116	7.3298	1499755200
1385	2017-07-11	14	50	-1	-1	-1	1.0845	7.3114	1499755800
1386	2017-07-11	15	0	21.4145	31.5157	8.6033	1.6395	7.2925	1499756400
1387	2017-07-11	15	10	21.3161	31.5923	8.5883	1.4666	7.2764	1499757000
1388	2017-07-11	15	20	21.4399	31.5195	8.5737	1.4316	7.3029	1499757600
1389	2017-07-11	15	30	21.2874	31.6542	8.5552	1.6166	7.2775	1499758200
1390	2017-07-11	15	40	21.4681	31.5402	8.5258	1.7398	7.3052	1499758800
1391	2017-07-11	15	50	21.465	31.5814	8.5012	1.3887	7.2442	1499759400
1392	2017-07-11	16	0	21.618	31.4877	8.4681	2.349	7.2472	1499760000
1393	2017-07-11	16	10	21.5159	31.6125	8.447	2.3454	7.2375	1499760600
1394	2017-07-11	16	20	21.8798	31.3698	8.4137	2.3988	7.257	1499761200
1395	2017-07-11	16	30	22.0634	31.2692	8.3822	2.5722	7.267	1499761800
1396	2017-07-11	16	40	21.7031	31.5841	8.354	2.851	7.2616	1499762400
1397	2017-07-11	16	50	21.916	31.4891	8.3159	3.9228	7.2273	1499763000
1398	2017-07-11	17	0	22.2824	31.2516	8.2712	4.3084	7.1485	1499763600
1399	2017-07-11	17	10	21.8795	31.5722	8.2611	3.9902	7.1697	1499764200
1400	2017-07-11	17	20	22.191	31.3787	8.2306	4.1668	7.1586	1499764800
1401	2017-07-11	17	30	22.167	31.4341	8.2059	5.3294	7.2145	1499765400
1402	2017-07-11	17	40	21.6996	31.8537	8.1816	4.6076	7.1665	1499766000
1403	2017-07-11	17	50	21.9336	31.7282	8.1653	5.0145	7.1223	1499766600
1404	2017-07-11	18	0	21.8345	31.8449	8.1509	4.8969	7.1809	1499767200
1405	2017-07-11	18	10	22.6667	31.2949	8.1134	5.2867	7.1094	1499767800
1406	2017-07-11	18	20	22.6168	31.3596	8.0969	5.7453	7.0931	1499768400
1407	2017-07-11	18	30	22.5707	31.4305	8.0653	6.3502	7.1328	1499769000
1408	2017-07-11	18	40	22.5192	31.4521	8.0434	5.9157	7.0628	1499769600
1409	2017-07-11	18	50	22.6516	31.3684	8.0166	7.2124	7.1885	1499770200
1410	2017-07-11	19	0	22.1286	31.7492	7.9879	7.2147	7.1903	1499770800
1411	2017-07-11	19	10	22.0731	31.7935	7.9571	6.3853	7.1303	1499771400
1412	2017-07-11	19	20	22.8486	31.2423	7.9317	6.5694	7.0907	1499772000
1413	2017-07-11	19	30	22.5023	31.4982	7.8889	7.4043	7.1713	1499772600
1414	2017-07-11	19	40	22.98	31.2257	7.8604	7.5684	7.1482	1499773200
1415	2017-07-11	19	50	22.9792	31.2544	7.8323	7.3613	7.0804	1499773800
1416	2017-07-11	20	0	22.6302	31.5278	7.7947	7.4702	7.0737	1499774400
1417	2017-07-11	20	10	22.7215	31.5366	7.7741	8.4412	7.0921	1499775000
1418	2017-07-11	20	20	23.0212	31.3199	7.7473	8.4784	7.1164	1499775600
1419	2017-07-11	20	30	22.7633	31.5061	7.7235	8.4389	7.0981	1499776200
1420	2017-07-11	20	40	22.599	31.6502	7.6946	9.75	7.1045	1499776800
1421	2017-07-11	20	50	23.1207	31.2747	7.6712	8.5169	7.0823	1499777400
1422	2017-07-11	21	0	23.7667	30.9589	7.1459	13.7234	7.0206	1499778000
1423	2017-07-11	21	10	23.7837	30.9395	7.1398	14.1529	6.9763	1499778600
1424	2017-07-11	21	20	23.7198	31.0084	7.1534	13.507	7.0209	1499779200
1425	2017-07-11	21	30	23.5193	31.0036	7.2929	15.8509	7.0031	1499779800
1426	2017-07-11	21	40	23.5841	30.8579	7.5722	16.0958	6.9603	1499780400
1427	2017-07-11	21	50	23.4962	30.9066	7.2097	16.6892	7.0112	1499781000
1428	2017-07-11	22	0	23.9021	30.6241	7.225	16.2251	7.0188	1499781600
1429	2017-07-11	22	10	23.4813	30.8831	7.2583	14.9879	6.9781	1499782200
1430	2017-07-11	22	20	23.5854	30.7211	7.2996	14.8465	7.0036	1499782800
1431	2017-07-11	22	30	23.3614	30.8829	7.5213	14.9148	7.0298	1499783400
1432	2017-07-11	22	40	23.7179	30.7229	7.5197	16.3798	7.0193	1499784000
1433	2017-07-11	22	50	23.9034	30.6086	7.5167	16.285	6.9717	1499784600
1434	2017-07-11	23	0	23.6604	30.7868	7.4889	16.4585	7.0215	1499785200
1435	2017-07-11	23	10	23.7768	30.551	7.5493	12.9775	7.0226	1499785800
1436	2017-07-11	23	20	20.9758	30.9537	7.5911	7.4301	7.4043	1499786400
1437	2017-07-11	23	30	20.0032	30.8963	7.644	4.6814	7.5577	1499787000
1438	2017-07-11	23	40	20.2332	30.5474	7.7172	4.0759	7.522	1499787600
1439	2017-07-11	23	50	20.0328	30.7022	7.7836	-1	-1	1499788200
1440	2017-07-12	0	0	20.278	30.5082	7.8522	2.5023	7.5966	1499788800
1441	2017-07-12	0	10	20.1203	30.6014	7.9187	2.7096	7.5619	1499789400
1442	2017-07-12	0	20	19.981	30.714	7.9821	2.5571	7.5467	1499790000
1443	2017-07-12	0	30	20.0481	30.7067	8.0522	2.667	7.588	1499790600
1444	2017-07-12	0	40	20.0136	30.7445	8.1134	3.5572	7.5765	1499791200
1445	2017-07-12	0	50	20.055	30.7412	8.1783	2.8738	7.5731	1499791800
1446	2017-07-12	1	0	20.2376	30.7218	8.236	3.2734	7.5494	1499792400
1447	2017-07-12	1	10	20.1533	30.7274	8.2827	2.6344	7.5626	1499793000
1448	2017-07-12	1	20	20.1858	30.6681	8.3327	2.0803	7.5677	1499793600
1449	2017-07-12	1	30	20.139	30.621	8.3698	3.2565	7.5575	1499794200
1450	2017-07-12	1	40	20.1554	30.6391	8.4109	1.9464	7.5698	1499794800
1451	2017-07-12	1	50	20.132	30.703	8.4334	2.1673	7.548	1499795400
1452	2017-07-12	2	0	20.0251	30.7725	8.4563	2.2202	7.5607	1499796000
1453	2017-07-12	2	10	20.1006	30.6962	8.4854	1.8957	7.5643	1499796600
1454	2017-07-12	2	20	20.1014	30.6967	8.5022	1.5061	7.5606	1499797200
1455	2017-07-12	2	30	20.1403	30.7253	8.5271	2.022	7.5499	1499797800
1456	2017-07-12	2	40	20.048	30.7641	8.5461	1.8002	7.5603	1499798400
1457	2017-07-12	2	50	20.0797	30.7319	8.5536	2.085	7.5558	1499799000
1458	2017-07-12	3	0	20.0892	30.759	8.5742	1.7912	7.5584	1499799600
1459	2017-07-12	3	10	20.0131	30.7556	8.5866	1.8433	7.5725	1499800200
1460	2017-07-12	3	20	19.9976	30.7275	8.6099	1.4932	7.5858	1499800800
1461	2017-07-12	3	30	19.8596	30.7321	8.6344	1.561	7.6088	1499801400
1462	2017-07-12	3	40	19.8078	30.7019	8.646	1.5618	7.5973	1499802000
1463	2017-07-12	3	50	19.6963	30.7829	8.6617	1.4166	7.6309	1499802600
1464	2017-07-12	4	0	19.6477	30.7506	8.6802	1.7719	7.6302	1499803200
1465	2017-07-12	4	10	19.4393	30.8154	8.6994	1.6184	7.67	1499803800
1466	2017-07-12	4	20	19.368	30.7571	8.7192	1.7399	7.6842	1499804400
1467	2017-07-12	4	30	19.4331	30.7256	8.728	1.8042	7.6569	1499805000
1468	2017-07-12	4	40	19.6699	30.8058	8.7205	1.3452	7.6176	1499805600
1469	2017-07-12	4	50	19.72	30.8075	8.7218	1.5042	7.6036	1499806200
1470	2017-07-12	5	0	19.7832	30.8365	8.7025	1.4404	7.6068	1499806800
1471	2017-07-12	5	10	19.8104	30.7896	8.6715	1.5502	7.603	1499807400
1472	2017-07-12	5	20	19.818	30.8146	8.6526	1.505	7.5897	1499808000
1473	2017-07-12	5	30	19.852	30.768	8.6504	1.416	7.5891	1499808600
1474	2017-07-12	5	40	19.8039	30.8172	8.6298	1.5988	7.5952	1499809200
1475	2017-07-12	5	50	19.8568	30.7684	8.6284	1.3206	7.5976	1499809800
1476	2017-07-12	6	0	19.8599	30.7393	8.6081	1.3537	7.5858	1499810400
1477	2017-07-12	6	10	19.8368	30.8324	8.5965	1.7659	7.5968	1499811000
1478	2017-07-12	6	20	19.9243	30.7754	8.5772	1.5055	7.591	1499811600
1479	2017-07-12	6	30	19.8966	30.8036	8.5628	1.6658	7.5864	1499812200
1480	2017-07-12	6	40	19.8985	30.8223	8.5432	1.4789	7.5791	1499812800
1481	2017-07-12	6	50	19.9447	30.7995	8.5171	1.5091	7.5769	1499813400
1482	2017-07-12	7	0	19.9455	30.8163	8.4981	1.5886	7.5764	1499814000
1483	2017-07-12	7	10	19.9596	30.8328	8.4708	1.7057	7.5666	1499814600
1484	2017-07-12	7	20	20.0627	30.767	8.4725	1.6859	7.5669	1499815200
1485	2017-07-12	7	30	20.0234	30.8231	8.4276	1.7183	7.5538	1499815800
1486	2017-07-12	7	40	20.1339	30.7597	8.4201	1.7855	7.5465	1499816400
1487	2017-07-12	7	50	20.132	30.8048	8.3993	1.8208	7.541	1499817000
1488	2017-07-12	8	0	20.168	30.8114	8.378	1.996	7.5401	1499817600
1489	2017-07-12	8	10	20.264	30.7773	8.3658	2.083	7.5315	1499818200
1490	2017-07-12	8	20	20.2647	30.7703	8.3421	2.0943	7.529	1499818800
1491	2017-07-12	8	30	20.3845	30.7278	8.3303	2.0309	7.5113	1499819400
1492	2017-07-12	8	40	20.4086	30.7479	8.3023	2.2059	7.5026	1499820000
1493	2017-07-12	8	50	20.3909	30.79	8.2859	2.4201	7.5081	1499820600
1494	2017-07-12	9	0	20.4899	30.7395	8.2722	2.6588	7.4915	1499821200
1495	2017-07-12	9	10	20.5482	30.7365	8.2513	2.2954	7.4754	1499821800
1496	2017-07-12	9	20	20.5599	30.8459	8.2413	2.4346	7.4732	1499822400
1497	2017-07-12	9	30	20.6752	30.7863	8.2238	2.7776	7.4578	1499823000
1498	2017-07-12	9	40	20.7047	30.8062	8.2128	2.8843	7.4586	1499823600
1499	2017-07-12	9	50	20.7021	30.8474	8.1945	2.8898	7.4414	1499824200
1500	2017-07-12	10	0	20.8433	30.7751	8.1797	2.8364	7.4325	1499824800
1501	2017-07-12	10	10	20.8115	30.8162	8.1629	3.1233	7.4301	1499825400
1502	2017-07-12	10	20	20.9116	30.7954	8.1486	2.9246	7.4271	1499826000
1503	2017-07-12	10	30	20.8833	30.8659	8.1325	2.9739	7.4259	1499826600
1504	2017-07-12	10	40	20.9225	30.8052	8.1264	2.9765	7.4155	1499827200
1505	2017-07-12	10	50	20.9487	30.7803	8.111	3.3574	7.4092	1499827800
1506	2017-07-12	11	0	21.0018	30.7707	8.0996	2.8828	7.4064	1499828400
1507	2017-07-12	11	10	21.0779	30.7824	8.0886	3.1168	7.3998	1499829000
1508	2017-07-12	11	20	21.0788	30.8045	8.073	2.7015	7.3884	1499829600
1509	2017-07-12	11	30	21.1817	30.7726	8.0612	2.544	7.3861	1499830200
1510	2017-07-12	11	40	21.1737	30.7853	8.0478	2.7934	7.3856	1499830800
1511	2017-07-12	11	50	21.1214	30.8557	8.0354	2.7703	7.3899	1499831400
1512	2017-07-12	12	0	21.0206	30.9201	8.0197	2.8017	7.3742	1499832000
1513	2017-07-12	12	10	21.2537	30.7632	8.0099	2.7396	7.3781	1499832600
1514	2017-07-12	12	20	21.2618	30.7804	8.0028	2.859	7.3682	1499833200
1515	2017-07-12	12	30	21.3252	30.7721	7.9922	2.8881	7.3569	1499833800
1516	2017-07-12	12	40	21.3832	30.7249	7.9837	2.6882	7.3673	1499834400
1517	2017-07-12	12	50	21.2693	30.8297	7.9727	2.8548	7.3543	1499835000
1518	2017-07-12	13	0	21.284	30.8531	7.9647	3.0079	7.346	1499835600
1519	2017-07-12	13	10	21.339	30.8536	7.9566	3.3474	7.3404	1499836200
1520	2017-07-12	13	20	21.4411	30.7956	7.9506	2.8231	7.3322	1499836800
1521	2017-07-12	13	30	21.387	30.8565	8.1591	2.8391	7.3368	1499837400
1522	2017-07-12	13	40	21.5748	30.7862	8.2931	3.3643	7.3114	1499838000
1523	2017-07-12	13	50	21.6707	30.7796	8.1517	3.6827	7.3025	1499838600
1524	2017-07-12	14	0	21.5911	30.8421	8.0167	3.3005	7.3022	1499839200
1525	2017-07-12	14	10	21.6013	30.8499	7.9528	2.762	7.31	1499839800
1526	2017-07-12	14	20	21.6278	30.8375	7.9322	2.543	7.307	1499840400
1527	2017-07-12	14	30	21.6841	30.8013	7.9184	3.2039	-1	1499841000
1528	2017-07-12	14	40	21.6976	30.7633	7.9091	3.1224	7.3073	1499841600
1529	2017-07-12	14	50	21.6616	30.814	7.9064	2.8781	7.3018	1499842200
1530	2017-07-12	15	0	21.668	30.8276	7.9104	6.0901	7.293	1499842800
1531	2017-07-12	15	10	21.7641	30.7814	7.9101	3.3486	7.2905	1499843400
1532	2017-07-12	15	20	21.6874	30.8361	7.9088	3.5111	7.2853	1499844000
1533	2017-07-12	15	30	21.786	30.7866	7.9107	3.0135	7.2833	1499844600
1534	2017-07-12	15	40	21.7816	30.82	7.9061	3.2258	7.281	1499845200
1535	2017-07-12	15	50	21.8073	30.8284	7.9072	3.2375	7.2788	1499845800
1536	2017-07-12	16	0	21.8073	30.8549	7.9107	2.68	7.2748	1499846400
1537	2017-07-12	16	10	21.8212	30.8308	7.9121	2.6293	7.2702	1499847000
1538	2017-07-12	16	20	21.8805	30.8105	7.9171	3.2475	7.2723	1499847600
1539	2017-07-12	16	30	21.8801	30.83	7.9096	2.9066	7.2619	1499848200
1540	2017-07-12	16	40	21.8656	30.8626	7.9099	2.4646	7.2688	1499848800
1541	2017-07-12	16	50	21.8938	30.8737	7.9125	3.0569	7.2506	1499849400
1542	2017-07-12	17	0	21.9484	30.8313	7.9213	2.9279	7.2544	1499850000
1543	2017-07-12	17	10	21.9586	30.822	7.9285	3.1694	7.2601	1499850600
1544	2017-07-12	17	20	21.9051	30.8567	7.9345	2.8337	7.2623	1499851200
1545	2017-07-12	17	30	21.8048	30.9666	7.9398	2.9581	7.2412	1499851800
1546	2017-07-12	17	40	22.0485	30.7882	7.9485	2.8912	7.2579	1499852400
1547	2017-07-12	17	50	22.1051	30.7692	7.9556	3.0847	7.2493	1499853000
1548	2017-07-12	18	0	21.9984	30.8497	7.9591	3.1546	7.2681	1499853600
1549	2017-07-12	18	10	22.188	30.7381	7.9598	2.9941	7.2507	1499854200
1550	2017-07-12	18	20	22.1743	30.7661	7.9617	3.2104	7.2401	1499854800
1551	2017-07-12	18	30	21.7757	30.9575	7.9649	2.5753	7.2533	1499855400
1552	2017-07-12	18	40	21.368	30.9433	7.9729	2.3117	7.3312	1499856000
1553	2017-07-12	18	50	21.0043	30.9258	7.9843	1.6301	7.403	1499856600
1554	2017-07-12	19	0	20.6967	30.9108	7.992	1.3746	7.4711	1499857200
1555	2017-07-12	19	10	20.3258	30.9494	8.0005	1.4823	7.5137	1499857800
1556	2017-07-12	19	20	20.1366	30.8173	8.0114	1.2825	7.5604	1499858400
1557	2017-07-12	19	30	20.1525	30.8229	8.0231	1.6858	7.5395	1499859000
1558	2017-07-12	19	40	19.926	30.8917	8.0326	1.0158	7.5988	1499859600
1559	2017-07-12	19	50	19.7412	30.9527	8.0364	1.2245	7.6055	1499860200
1560	2017-07-12	20	0	19.7945	30.9077	8.0522	1.1161	7.6077	1499860800
1561	2017-07-12	20	10	19.7771	30.9067	8.0598	1.1543	7.6098	1499861400
1562	2017-07-12	20	20	19.7462	30.882	8.0714	0.8377	7.6011	1499862000
1563	2017-07-12	20	30	19.7308	30.8697	8.0858	1.0471	7.6155	1499862600
1564	2017-07-12	20	40	19.6806	30.9018	8.0983	1.095	7.6117	1499863200
1565	2017-07-12	20	50	19.7022	30.8834	8.111	1.059	7.6177	1499863800
1566	2017-07-12	21	0	19.6643	30.8854	8.1259	0.9859	7.6206	1499864400
1567	2017-07-12	21	10	19.6519	30.9013	8.142	0.9872	7.6231	1499865000
1568	2017-07-12	21	20	19.7037	30.8608	8.161	1.0515	7.6218	1499865600
1569	2017-07-12	21	30	19.7788	30.8196	8.1753	1.0454	7.6164	1499866200
1570	2017-07-12	21	40	19.6847	30.8671	8.1873	1.026	7.617	1499866800
1571	2017-07-12	21	50	19.789	30.8363	8.1975	1.0405	7.6021	1499867400
1572	2017-07-12	22	0	19.7185	30.8899	8.2193	1.0677	7.6147	1499868000
1573	2017-07-12	22	10	19.7082	30.9097	8.2297	1.2905	7.6102	1499868600
1574	2017-07-12	22	20	19.7504	30.8893	8.2531	0.9666	7.6108	1499869200
1575	2017-07-12	22	30	19.8066	30.8392	8.2655	1.0233	7.6054	1499869800
1576	2017-07-12	22	40	19.7263	30.9305	8.2873	1.1525	7.5962	1499870400
1577	2017-07-12	22	50	19.7644	30.8757	8.3024	0.9594	7.613	1499871000
1578	2017-07-12	23	0	19.7272	30.9146	8.321	0.9003	7.6071	1499871600
1579	2017-07-12	23	10	19.7389	30.8914	8.3378	0.9447	7.606	1499872200
1580	2017-07-12	23	20	19.7436	30.8889	8.3534	1.0168	7.6066	1499872800
1581	2017-07-12	23	30	20.2079	31.0249	7.4938	2.1754	7.5312	1499873400
1582	2017-07-12	23	40	19.746	31.3534	7.5141	2.6911	7.5858	1499874000
1583	2017-07-12	23	50	-1	-1	-1	-1	7.5872	1499874600
1584	2017-07-13	0	0	19.7399	31.3552	7.5451	1.817	7.5946	1499875200
1585	2017-07-13	0	10	19.7044	31.3783	7.5873	1.5314	7.5865	1499875800
1586	2017-07-13	0	20	19.6781	31.3918	7.6341	1.4796	7.5976	1499876400
1587	2017-07-13	0	30	19.6051	31.3722	7.7157	1.639	7.6042	1499877000
1588	2017-07-13	0	40	19.6097	31.3541	7.8003	1.4721	7.6121	1499877600
1589	2017-07-13	0	50	19.6426	31.3281	7.879	1.7269	7.6038	1499878200
1590	2017-07-13	1	0	19.5365	31.3721	7.9601	1.4489	7.6263	1499878800
1591	2017-07-13	1	10	19.5381	31.3442	8.0401	1.2274	7.6297	1499879400
1592	2017-07-13	1	20	19.4851	31.3606	8.1158	1.0585	7.6178	1499880000
1593	2017-07-13	1	30	19.4863	31.3791	8.177	1.0995	7.6333	1499880600
1594	2017-07-13	1	40	19.457	31.42	8.2279	1.0651	7.6298	1499881200
1595	2017-07-13	1	50	19.4486	31.4362	8.2784	1.2322	7.6285	1499881800
1596	2017-07-13	2	0	19.5129	31.378	8.3143	1.0834	7.6337	1499882400
1597	2017-07-13	2	10	19.5029	31.3693	8.3558	1.0244	7.6252	1499883000
1598	2017-07-13	2	20	19.4306	31.4402	8.3945	1.1917	7.6294	1499883600
1599	2017-07-13	2	30	19.5069	31.3769	8.4293	0.9865	7.6329	1499884200
1600	2017-07-13	2	40	19.527	31.3867	8.454	1.1809	7.6266	1499884800
1601	2017-07-13	2	50	19.4647	31.4165	8.4756	0.9574	7.6225	1499885400
1602	2017-07-13	3	0	19.4394	31.4429	8.5035	0.9578	7.6273	1499886000
1603	2017-07-13	3	10	19.4877	31.4208	8.529	1.0926	7.6201	1499886600
1604	2017-07-13	3	20	19.4987	31.4037	8.5423	1.0588	7.6227	1499887200
1605	2017-07-13	3	30	19.4487	31.4225	8.5566	1.0167	7.6321	1499887800
1606	2017-07-13	3	40	19.451	31.4107	8.5802	0.9097	7.6354	1499888400
1607	2017-07-13	3	50	19.4147	31.4071	8.5983	0.8768	7.6423	1499889000
1608	2017-07-13	4	0	19.4565	31.3697	8.6118	1.0188	7.6355	1499889600
1609	2017-07-13	4	10	19.407	31.4075	8.6232	1.0938	7.647	1499890200
1610	2017-07-13	4	20	19.3784	31.4455	8.635	1.1705	7.6439	1499890800
1611	2017-07-13	4	30	19.284	31.4882	8.6516	1.4529	7.6551	1499891400
1612	2017-07-13	4	40	19.3278	31.4292	8.6723	1.399	7.6674	1499892000
1613	2017-07-13	4	50	19.2948	31.428	8.6772	1.793	7.6625	1499892600
1614	2017-07-13	5	0	19.2792	31.4057	8.6877	2.0718	7.6732	1499893200
1615	2017-07-13	5	10	19.2515	31.3628	8.6961	1.253	7.679	1499893800
1616	2017-07-13	5	20	19.2678	31.3719	8.6836	2.2351	7.6618	1499894400
1617	2017-07-13	5	30	19.2834	31.4117	8.6755	1.3036	7.6545	1499895000
1618	2017-07-13	5	40	19.3032	31.4146	8.6577	1.0721	7.6473	1499895600
1619	2017-07-13	5	50	19.3811	31.3991	8.6267	1.0854	7.6473	1499896200
1620	2017-07-13	6	0	19.4442	31.361	8.587	1.0654	7.6349	1499896800
1621	2017-07-13	6	10	19.5148	31.3897	8.55	1.2417	7.6285	1499897400
1622	2017-07-13	6	20	19.5537	31.3838	8.5123	1.0161	7.62	1499898000
1623	2017-07-13	6	30	19.6278	31.3951	8.4474	0.9382	7.6149	1499898600
1624	2017-07-13	6	40	19.5991	31.4397	8.3892	1.0142	7.6039	1499899200
1625	2017-07-13	6	50	19.8116	31.3795	8.3412	0.9346	7.5844	1499899800
1626	2017-07-13	7	0	19.9405	31.392	8.2911	0.8714	7.5521	1499900400
1627	2017-07-13	7	10	19.9851	31.4552	8.2411	1.1403	7.5418	1499901000
1628	2017-07-13	7	20	20.1219	31.4023	8.1989	1.1536	7.5117	1499901600
1629	2017-07-13	7	30	20.2809	31.3826	8.145	0.6672	7.4944	1499902200
1630	2017-07-13	7	40	20.3242	31.4394	8.1082	0.896	7.4836	1499902800
1631	2017-07-13	7	50	20.5029	31.3799	8.0779	0.8311	7.4636	1499903400
1632	2017-07-13	8	0	20.6457	31.3382	8.0447	0.6184	7.4381	1499904000
1633	2017-07-13	8	10	20.7221	31.3584	8.0103	0.7442	7.4329	1499904600
1634	2017-07-13	8	20	20.7927	31.3527	7.966	1.0483	7.4135	1499905200
1635	2017-07-13	8	30	20.9386	31.3469	7.9483	0.5881	7.4009	1499905800
1636	2017-07-13	8	40	20.9518	31.3563	7.9303	0.6777	7.3825	1499906400
1637	2017-07-13	8	50	21.0125	31.454	7.9009	0.6958	7.3714	1499907000
1638	2017-07-13	9	0	21.0673	31.4548	7.8738	0.6541	7.3578	1499907600
1639	2017-07-13	9	10	21.1318	31.4774	7.8589	0.7964	7.3437	1499908200
1640	2017-07-13	9	20	21.265	31.4249	7.8562	0.643	7.3295	1499908800
1641	2017-07-13	9	30	21.3927	31.3896	7.8524	0.568	7.3213	1499909400
1642	2017-07-13	9	40	21.4902	31.395	7.8412	0.5327	7.3037	1499910000
1643	2017-07-13	9	50	21.5282	31.4022	7.8384	0.6771	7.2978	1499910600
1644	2017-07-13	10	0	21.5625	31.4591	7.85	0.435	7.2821	1499911200
1645	2017-07-13	10	10	21.7251	31.4009	7.8682	0.5739	7.2635	1499911800
1646	2017-07-13	10	20	21.8202	31.3967	7.8794	0.4911	7.2477	1499912400
1647	2017-07-13	10	30	21.839	31.4411	7.9008	1.3078	7.224	1499913000
1648	2017-07-13	10	40	22.047	31.4002	7.9557	0.6517	7.2125	1499913600
1649	2017-07-13	10	50	22.0413	31.465	7.9301	0.6974	7.2069	1499914200
1650	2017-07-13	11	0	22.1532	31.4122	7.9268	0.6997	7.1985	1499914800
1651	2017-07-13	11	10	22.0375	31.4872	7.942	0.5581	7.2137	1499915400
1652	2017-07-13	11	20	21.3021	31.4777	7.9761	0.6995	7.3555	1499916000
1653	2017-07-13	11	30	20.6554	31.4634	8.0035	0.9132	7.4417	1499916600
1654	2017-07-13	11	40	20.2652	31.4476	8.0456	0.6472	7.4779	1499917200
1655	2017-07-13	11	50	20.1889	31.4963	8.0739	0.4989	7.505	1499917800
1656	2017-07-13	12	0	20.1319	31.4494	8.1178	0.6981	7.5146	1499918400
1657	2017-07-13	12	10	20.0524	31.517	8.1691	0.4101	7.5098	1499919000
1658	2017-07-13	12	20	20.1642	31.4487	8.2096	0.4318	7.5222	1499919600
1659	2017-07-13	12	30	20.1189	31.4846	8.2607	0.6377	7.5103	1499920200
1660	2017-07-13	12	40	20.0831	31.527	8.2981	0.881	7.5208	1499920800
1661	2017-07-13	12	50	20.0736	31.4799	8.3394	0.6138	7.5178	1499921400
1662	2017-07-13	13	0	20.0622	31.4716	8.3856	0.5127	7.5365	1499922000
1663	2017-07-13	13	10	20.0271	31.4547	8.4227	0.6155	7.5417	1499922600
1664	2017-07-13	13	20	19.9666	31.4435	8.4654	0.5611	7.555	1499923200
1665	2017-07-13	13	30	19.9562	31.4241	8.5043	0.5805	7.5518	1499923800
1666	2017-07-13	13	40	19.8605	31.4677	8.5329	0.6094	7.5562	1499924400
1667	2017-07-13	13	50	19.8963	31.4312	8.564	0.6257	7.5635	1499925000
1668	2017-07-13	14	0	19.9208	31.4301	8.5845	0.5747	7.5589	1499925600
1669	2017-07-13	14	10	19.886	31.4372	8.5964	0.5091	7.5611	1499926200
1670	2017-07-13	14	20	19.8725	31.4527	8.5971	0.6475	7.553	1499926800
1671	2017-07-13	14	30	19.9361	31.407	8.5881	0.6932	7.5532	1499927400
1672	2017-07-13	14	40	19.951	31.3999	8.5813	0.5702	7.5517	1499928000
1673	2017-07-13	14	50	19.9109	31.4282	8.5857	0.7403	7.5539	1499928600
1674	2017-07-13	15	0	19.8492	31.455	8.5795	0.8484	7.5673	1499929200
1675	2017-07-13	15	10	19.8462	31.403	8.586	0.5777	7.5778	1499929800
1676	2017-07-13	15	20	19.8815	31.3973	8.575	0.8868	7.5644	1499930400
1677	2017-07-13	15	30	19.897	31.4323	8.5565	0.7341	7.5616	1499931000
1678	2017-07-13	15	40	19.9989	31.386	8.5398	1.0388	7.5421	1499931600
1679	2017-07-13	15	50	20.0043	31.4037	8.5294	1.1803	7.5469	1499932200
1680	2017-07-13	16	0	20.0089	31.4381	8.4931	0.8866	7.5384	1499932800
1681	2017-07-13	16	50	-1	-1	-1	-1	126.436	1499935800
1682	2017-07-13	17	0	20.1414	31.3786	8.4801	1.1395	7.445	1499936400
1683	2017-07-13	17	10	20.8159	31.3845	8.3583	0.7494	7.4024	1499937000
1684	2017-07-13	17	20	21.0497	31.4171	8.3226	0.844	7.3588	1499937600
1685	2017-07-13	17	30	21.3118	31.3451	8.2951	0.9049	7.3356	1499938200
1686	2017-07-13	17	40	21.5369	31.3374	8.272	0.8746	7.2898	1499938800
1687	2017-07-13	17	50	21.7625	31.3261	8.2246	0.7312	7.2547	1499939400
1688	2017-07-13	18	0	21.9588	31.3005	8.1974	0.6489	7.238	1499940000
1689	2017-07-13	18	10	21.9504	31.3833	8.1591	0.6903	7.2144	1499940600
1690	2017-07-13	18	20	22.1582	31.3336	8.0969	0.8203	7.1958	1499941200
1691	2017-07-13	18	30	22.2831	31.334	8.0535	0.8	7.1791	1499941800
1692	2017-07-13	18	40	22.4113	31.3136	7.9907	0.5827	7.1581	1499942400
1693	2017-07-13	18	50	22.5085	31.3147	7.9197	1.1037	7.1488	1499943000
1694	2017-07-13	19	0	22.6347	31.257	7.8529	0.6538	7.1365	1499943600
1695	2017-07-13	19	10	22.7185	31.3882	7.7905	0.8644	7.1181	1499944200
1696	2017-07-13	19	20	22.7258	31.4372	7.7078	2.1104	7.0981	1499944800
1697	2017-07-13	19	30	22.8103	31.421	7.6421	0.8301	7.1016	1499945400
1698	2017-07-13	19	40	22.9339	31.4173	7.5869	0.8599	7.0817	1499946000
1699	2017-07-13	19	50	22.9269	31.4436	7.5133	0.9097	7.0733	1499946600
1700	2017-07-13	20	0	23.0302	31.3961	7.455	0.7925	7.0695	1499947200
1701	2017-07-13	20	10	23.0643	31.4251	7.3971	0.7877	7.0639	1499947800
1702	2017-07-13	20	20	23.019	31.4614	7.3628	0.7979	7.0607	1499948400
1703	2017-07-13	20	30	23.1145	31.408	7.3158	0.6716	7.0582	1499949000
1704	2017-07-13	20	40	23.0951	31.4087	7.261	0.7144	7.0568	1499949600
1705	2017-07-13	20	50	23.0805	31.4965	7.2429	0.7919	7.0473	1499950200
1706	2017-07-13	21	0	23.1224	31.4545	7.2107	0.866	7.0452	1499950800
1707	2017-07-13	21	10	23.0875	31.4935	7.1728	0.6861	7.0486	1499951400
1708	2017-07-13	21	20	23.077	31.505	7.1526	0.8945	7.0429	1499952000
1709	2017-07-13	21	30	23.1354	31.4328	7.1437	0.8208	7.0538	1499952600
1710	2017-07-13	21	40	23.1338	31.4305	7.128	0.7727	7.0525	1499953200
1711	2017-07-13	21	50	23.146	31.4099	7.1202	3.5023	7.0472	1499953800
1712	2017-07-13	22	0	23.1042	31.2598	7.1071	3.0183	7.0559	1499954400
1713	2017-07-13	22	10	23.0649	31.1325	7.1069	1.6976	7.064	1499955000
1714	2017-07-13	22	20	23.1126	30.9998	7.1215	2.5264	7.0599	1499955600
1715	2017-07-13	22	30	23.1576	30.9734	7.2661	1.0562	7.0627	1499956200
1716	2017-07-13	22	40	23.24	30.9991	7.2967	0.9079	7.0631	1499956800
1717	2017-07-13	22	50	23.151	31.0388	7.2732	0.8491	7.0564	1499957400
1718	2017-07-13	23	0	23.2498	31.0268	7.2625	0.6937	7.0518	1499958000
1719	2017-07-13	23	10	23.1027	31.1417	7.2815	0.8063	7.0586	1499958600
1720	2017-07-13	23	20	23.1623	31.1682	7.2988	0.9545	7.055	1499959200
1721	2017-07-13	23	30	23.189	31.1865	7.309	0.6437	7.0493	1499959800
1722	2017-07-13	23	40	23.177	31.1817	7.3391	0.845	7.0535	1499960400
1723	2017-07-13	23	50	23.2078	31.1474	7.3595	0.7149	7.0558	1499961000
1724	2017-07-14	0	0	21.5572	31.421	7.3995	0.6366	7.3202	1499961600
1725	2017-07-14	0	10	20.4454	31.3695	7.4465	1.0889	7.4654	1499962200
1726	2017-07-14	0	20	20.1987	31.2306	7.4995	1.2818	7.511	1499962800
1727	2017-07-14	0	30	20.1245	31.2017	7.572	1.093	7.5422	1499963400
1728	2017-07-14	0	40	20.0447	31.1765	7.6281	1.0642	7.548	1499964000
1729	2017-07-14	0	50	19.8709	31.1851	7.6951	1.0488	7.5664	1499964600
1730	2017-07-14	1	0	19.8326	31.1812	7.764	1.2685	7.5784	1499965200
1731	2017-07-14	1	10	19.7913	31.1598	7.841	1.0344	7.5954	1499965800
1732	2017-07-14	1	20	19.718	31.5988	7.9189	1.9765	7.587	1499966400
1733	2017-07-14	1	30	19.6301	31.6107	7.9907	0.9631	7.6005	1499967000
1734	2017-07-14	1	40	19.5998	31.6072	8.0665	0.9896	7.6082	1499967600
1735	2017-07-14	1	50	19.5638	31.6003	8.1308	0.9846	7.5946	1499968200
1736	2017-07-14	2	0	19.5432	31.6383	8.1845	1.0211	7.5978	1499968800
1737	2017-07-14	2	10	19.5867	31.5769	8.2317	1.0632	7.5968	1499969400
1738	2017-07-14	2	20	19.578	31.5741	8.2845	0.9646	7.6123	1499970000
1739	2017-07-14	2	30	19.5065	31.5701	8.3194	1.0372	7.6042	1499970600
1740	2017-07-14	2	40	19.5275	31.566	8.3668	1.0055	7.6079	1499971200
1741	2017-07-14	2	50	19.5759	31.7999	8.3937	1.1111	7.6098	1499971800
1742	2017-07-14	3	0	19.5184	31.8177	8.4026	1.12	7.5964	1499972400
1743	2017-07-14	3	10	19.5106	31.8238	8.4129	1.0401	7.6053	1499973000
1744	2017-07-14	3	20	19.4876	31.838	8.429	1.0702	7.6084	1499973600
1745	2017-07-14	3	30	19.526	31.8147	8.4421	1.1087	7.6101	1499974200
1746	2017-07-14	3	40	19.4625	31.86	8.4576	1.1187	7.5967	1499974800
1747	2017-07-14	3	50	19.532	31.8186	8.4679	1.0762	7.6005	1499975400
1748	2017-07-14	4	0	19.5319	31.8085	8.4747	1.1248	7.5987	1499976000
1749	2017-07-14	4	10	19.5843	31.7894	8.4794	1.0446	7.6053	1499976600
1750	2017-07-14	4	20	19.5094	31.8049	8.4845	1.0459	7.6003	1499977200
1751	2017-07-14	4	30	19.4881	31.8464	8.4885	0.9544	7.6025	1499977800
1752	2017-07-14	4	40	19.5646	31.7982	8.4978	1.0255	7.6014	1499978400
1753	2017-07-14	4	50	19.5279	31.8141	8.5097	1.061	7.5988	1499979000
1754	2017-07-14	5	0	19.5205	31.816	8.5163	0.8783	7.6112	1499979600
1755	2017-07-14	5	10	19.5539	31.7902	8.5227	1.1838	7.6036	1499980200
1756	2017-07-14	5	20	19.5761	31.7867	8.5283	0.977	7.6019	1499980800
1757	2017-07-14	5	30	19.5426	31.8172	8.5324	0.9312	7.5977	1499981400
1758	2017-07-14	5	40	19.5109	31.8688	8.5369	1.098	7.5954	1499982000
1759	2017-07-14	5	50	19.5198	31.8597	8.5456	1.0602	7.5996	1499982600
1760	2017-07-14	6	0	19.5204	31.849	8.5471	0.9969	7.5895	1499983200
1761	2017-07-14	6	10	19.5401	31.8412	8.5573	0.9227	7.5904	1499983800
1762	2017-07-14	6	20	19.5889	31.8107	8.5606	1.0424	7.5934	1499984400
1763	2017-07-14	6	30	19.5654	31.8364	8.5603	1.1736	7.5956	1499985000
1764	2017-07-14	6	40	19.6202	31.7931	8.5562	0.9422	7.5946	1499985600
1765	2017-07-14	6	50	19.6449	31.7679	8.5556	0.9664	7.592	1499986200
1766	2017-07-14	7	0	19.5656	31.8367	8.5575	1.2772	7.5903	1499986800
1767	2017-07-14	7	10	19.6033	31.8293	8.5657	1.0139	7.5845	1499987400
1768	2017-07-14	7	20	19.5912	31.8279	8.5686	1.0582	7.5946	1499988000
1769	2017-07-14	7	30	19.6312	31.7926	8.572	0.9707	7.5813	1499988600
1770	2017-07-14	7	40	19.6205	31.8076	8.5767	0.8721	7.5856	1499989200
1771	2017-07-14	7	50	19.6698	31.7715	8.5812	0.9306	7.5899	1499989800
1772	2017-07-14	8	0	19.6817	31.7809	8.5792	1.0296	7.5795	1499990400
1773	2017-07-14	8	10	19.6095	31.844	8.5835	0.9492	7.5797	1499991000
1774	2017-07-14	8	20	19.6664	31.7947	8.5855	0.8873	7.5823	1499991600
1775	2017-07-14	8	30	19.6301	31.8253	8.5908	0.973	7.5866	1499992200
1776	2017-07-14	8	40	19.5772	31.8501	8.5941	1.6612	7.5876	1499992800
1777	2017-07-14	8	50	19.5765	31.8401	8.5949	0.9793	7.5888	1499993400
1778	2017-07-14	9	0	19.6667	31.7853	8.5961	0.9879	7.5875	1499994000
1779	2017-07-14	9	10	19.6347	31.8355	8.6023	1.0273	7.5772	1499994600
1780	2017-07-14	9	20	19.6702	31.8147	8.6037	0.9295	7.5746	1499995200
1781	2017-07-14	9	30	19.6473	31.8083	8.6062	1.0067	7.5863	1499995800
1782	2017-07-14	9	40	19.5702	31.852	8.6105	1.1944	7.5852	1499996400
1783	2017-07-14	9	50	19.5383	31.8112	8.6177	1.0003	7.6053	1499997000
1784	2017-07-14	10	0	19.4489	31.8749	8.6213	1.0134	7.598	1499997600
1785	2017-07-14	10	10	19.4635	31.8159	8.6294	1.0446	7.6201	1499998200
1786	2017-07-14	10	20	19.3483	31.8863	8.6342	1.0543	7.6146	1499998800
1787	2017-07-14	10	30	19.4326	31.8184	8.6349	0.9978	7.6205	1499999400
1788	2017-07-14	10	40	19.423	31.8544	8.6379	1.0731	7.6106	1500000000
1789	2017-07-14	10	50	19.5254	31.8077	8.6313	1.1142	7.6072	1500000600
1790	2017-07-14	11	0	19.5581	31.7956	8.6289	1.2397	7.593	1500001200
1791	2017-07-14	11	10	19.578	31.7965	8.627	1.2727	7.5991	1500001800
1792	2017-07-14	11	20	19.6312	31.8047	8.6277	0.9246	7.584	1500002400
1793	2017-07-14	11	30	19.6017	31.8251	8.6275	1.1608	7.5917	1500003000
1794	2017-07-14	11	40	19.6353	31.8079	8.6168	1.3769	7.5773	1500003600
1795	2017-07-14	11	50	19.6488	31.8091	8.6052	1.0266	7.5746	1500004200
1796	2017-07-14	12	0	19.709	31.77	8.5994	0.876	7.575	1500004800
1797	2017-07-14	12	10	19.7072	31.7737	8.5895	1.1753	7.5737	1500005400
1798	2017-07-14	12	20	19.7564	31.7491	8.5771	0.9953	7.5715	1500006000
1799	2017-07-14	12	30	19.6612	31.8311	8.5602	1.0063	7.5674	1500006600
1800	2017-07-14	12	40	19.7256	31.7905	8.5487	1.0305	7.5662	1500007200
1801	2017-07-14	12	50	19.7726	31.7776	8.5386	0.9697	7.5702	1500007800
1802	2017-07-14	13	0	19.7116	31.8323	8.5227	0.8529	7.5702	1500008400
1803	2017-07-14	13	10	19.7135	31.8286	8.5116	0.9568	7.5602	1500009000
1804	2017-07-14	13	20	19.7659	31.7923	8.498	1.25	7.5689	1500009600
1805	2017-07-14	13	30	19.7716	31.8165	8.4845	0.9622	7.5509	1500010200
1806	2017-07-14	13	40	19.886	31.7734	8.4664	0.8288	7.5481	1500010800
1807	2017-07-14	13	50	19.8626	31.7761	8.4541	1.1229	7.5542	1500011400
1808	2017-07-14	14	0	19.9543	31.7567	8.4369	0.9795	7.5397	1500012000
1809	2017-07-14	14	10	19.8726	31.8147	8.4155	1.052	7.5456	1500012600
1810	2017-07-14	14	20	19.9297	31.7842	8.395	0.8898	7.5305	1500013200
1811	2017-07-14	14	30	19.9444	31.8019	8.3766	0.8353	7.525	1500013800
1812	2017-07-14	14	40	20.025	31.7795	8.3583	0.9485	7.5215	1500014400
1813	2017-07-14	14	50	20.0397	31.7883	8.3428	0.958	7.5179	1500015000
1814	2017-07-14	15	0	20.0933	31.8168	8.3271	0.922	7.5075	1500015600
1815	2017-07-14	15	10	20.1038	31.8036	8.3066	0.8749	7.5018	1500016200
1816	2017-07-14	15	20	20.1284	31.8262	8.2923	0.9574	7.4953	1500016800
1817	2017-07-14	15	30	20.1821	31.8471	8.2754	0.9232	7.4833	1500017400
1818	2017-07-14	15	40	20.1999	31.8072	8.2596	0.6929	7.4829	1500018000
1819	2017-07-14	15	50	20.2249	31.8155	8.2392	1.0492	7.4756	1500018600
1820	2017-07-14	16	0	20.3518	31.7683	8.224	0.8175	7.4727	1500019200
1821	2017-07-14	16	10	20.2754	31.8281	8.2115	0.9987	7.4719	1500019800
1822	2017-07-14	16	20	20.3887	31.7697	8.1986	0.877	7.4614	1500020400
1823	2017-07-14	16	30	21.4042	32.0581	7.8109	0.9673	7.3483	1500021000
1824	2017-07-14	16	40	-1	-1	-1	1.1939	7.3206	1500021600
1825	2017-07-14	16	50	21.2861	32.0569	8.3929	0.8354	7.3026	1500022200
1826	2017-07-14	17	0	21.4712	32.0619	8.375	1.0359	7.2582	1500022800
1827	2017-07-14	17	10	21.7141	32.0041	8.3683	1.0273	7.2227	1500023400
1828	2017-07-14	17	20	21.8482	32.0409	8.3824	1.149	7.2069	1500024000
1829	2017-07-14	17	30	22.0248	32.027	8.3637	1.5582	7.1905	1500024600
1830	2017-07-14	17	40	22.033	32.0815	8.3538	1.2915	7.1775	1500025200
1831	2017-07-14	17	50	22.2147	32.0345	8.3297	0.9738	7.1551	1500025800
1832	2017-07-14	18	0	22.2945	32.0166	8.3363	1.277	7.1552	1500026400
1833	2017-07-14	18	10	22.4127	31.9768	8.3019	2.1636	7.1364	1500027000
1834	2017-07-14	18	20	22.4514	32.0007	8.2711	1.42	7.1277	1500027600
1835	2017-07-14	18	30	22.4368	32.0281	8.2658	1.1877	7.1369	1500028200
1836	2017-07-14	18	40	22.4891	32.0136	8.2235	1.1783	7.1224	1500028800
1837	2017-07-14	18	50	22.4753	32.0528	8.136	1.1826	7.1236	1500029400
1838	2017-07-14	19	0	22.5565	32.0069	8.1048	1.1847	7.1188	1500030000
1839	2017-07-14	19	10	22.5922	32.0148	8.0522	1.1298	7.1091	1500030600
1840	2017-07-14	19	20	22.5414	32.0593	7.9774	1.4955	7.0975	1500031200
1841	2017-07-14	19	30	22.6458	32.0059	7.9433	1.5125	7.098	1500031800
1842	2017-07-14	19	40	22.6105	32.0307	7.8699	2.6332	7.0987	1500032400
1843	2017-07-14	19	50	22.6639	31.9872	7.8065	1.3158	7.1031	1500033000
1844	2017-07-14	20	0	22.6395	32.0044	7.7589	1.3799	7.1004	1500033600
1845	2017-07-14	20	10	22.6592	32.0375	7.7181	1.4248	7.1018	1500034200
1846	2017-07-14	20	20	22.6041	32.0687	7.6814	1.5805	7.1025	1500034800
1847	2017-07-14	20	30	22.6137	32.0465	7.6313	1.5905	7.1003	1500035400
1848	2017-07-14	20	40	22.6092	32.0122	7.5835	1.6752	7.1107	1500036000
1849	2017-07-14	20	50	22.4682	32.0698	7.5413	1.7135	7.1164	1500036600
1850	2017-07-14	21	0	22.4342	32.0568	7.5017	1.6174	7.1213	1500037200
1851	2017-07-14	21	10	22.4418	32.0052	7.4499	1.6967	7.1326	1500037800
1852	2017-07-14	21	20	22.334	32.0463	7.4238	1.5725	7.1443	1500038400
1853	2017-07-14	21	30	22.3219	32.0308	7.4227	1.5217	7.1454	1500039000
1854	2017-07-14	21	40	22.2964	32.0372	7.3832	1.5901	7.148	1500039600
1855	2017-07-14	21	50	22.3415	32.004	7.33	1.8457	7.1435	1500040200
1856	2017-07-14	22	0	22.3734	31.9836	7.3058	1.5425	7.1403	1500040800
1857	2017-07-14	22	10	22.4004	31.957	7.2808	1.4729	7.1438	1500041400
1858	2017-07-14	22	20	22.346	31.9926	7.2721	1.6124	7.1394	1500042000
1859	2017-07-14	22	30	22.3005	32.019	7.2563	1.6247	7.1392	1500042600
1860	2017-07-14	22	40	22.3315	32.0068	7.2454	1.6008	7.1449	1500043200
1861	2017-07-14	22	50	22.3684	31.9747	7.2146	1.54	7.1491	1500043800
1862	2017-07-14	23	0	22.3033	31.9474	7.3183	2.8059	7.1457	1500044400
1863	2017-07-14	23	10	22.3201	31.9589	7.3783	2.0152	7.1552	1500045000
1864	2017-07-14	23	20	22.2954	31.9824	7.3434	1.5738	7.1427	1500045600
1865	2017-07-14	23	30	22.2973	31.9806	7.3226	1.8112	7.1508	1500046200
1866	2017-07-14	23	40	22.3173	31.9665	7.3616	1.3878	7.1419	1500046800
1867	2017-07-14	23	50	22.3162	31.9756	7.3796	-1	-1	1500047400
1868	2017-07-15	0	0	22.3541	31.9461	7.42	1.6323	7.1329	1500048000
1869	2017-07-15	0	10	22.4348	31.9771	7.4549	2.0141	7.1203	1500048600
1870	2017-07-15	0	20	22.4252	31.9669	7.4685	1.5731	7.1238	1500049200
1871	2017-07-15	0	30	22.497	31.928	7.4961	1.6267	7.1256	1500049800
1872	2017-07-15	0	40	22.5161	31.9069	7.5407	1.4473	7.142	1500050400
1873	2017-07-15	0	50	21.3291	31.9977	7.5841	1.3027	7.3163	1500051000
1874	2017-07-15	1	0	21.0393	31.9735	7.6039	1.2504	7.3896	1500051600
1875	2017-07-15	1	10	20.4473	32.0493	7.618	1.4456	7.4336	1500052200
1876	2017-07-15	1	20	20.2753	31.9627	7.6414	1.2607	7.4783	1500052800
1877	2017-07-15	1	30	20.247	31.9789	7.6601	1.371	7.4778	1500053400
1878	2017-07-15	1	40	20.1074	31.9575	7.6808	1.176	7.5001	1500054000
1879	2017-07-15	1	50	20.0956	31.9392	7.7055	1.2124	7.5064	1500054600
1880	2017-07-15	2	0	19.9508	31.9764	7.7116	1.2916	7.5144	1500055200
1881	2017-07-15	2	10	19.9802	31.9511	7.7323	1.3574	7.5193	1500055800
1882	2017-07-15	2	20	20.0388	31.9184	7.7645	1.2667	7.517	1500056400
1883	2017-07-15	2	30	19.9784	31.9586	7.7841	1.2677	7.5208	1500057000
1884	2017-07-15	2	40	19.9617	31.9492	7.8096	1.2871	7.5232	1500057600
1885	2017-07-15	2	50	19.9137	31.9591	7.8379	1.8177	7.5264	1500058200
1886	2017-07-15	3	0	19.8758	31.9717	7.8672	1.4743	7.5286	1500058800
1887	2017-07-15	3	10	19.9149	31.9324	7.9071	1.3573	7.5321	1500059400
1888	2017-07-15	6	50	20.5339	31.9135	8.6016	1.0475	7.4315	1500072600
1889	2017-07-15	7	0	20.6455	31.8573	8.5822	1.1674	7.4241	1500073200
1890	2017-07-15	7	10	20.6823	31.8689	8.5698	1.0523	7.4082	1500073800
1891	2017-07-15	7	20	20.6688	31.9045	8.5477	1.1913	7.401	1500074400
1892	2017-07-15	7	30	20.7456	31.8733	8.4927	1.1826	7.403	1500075000
1893	2017-07-15	7	40	20.7228	31.9193	8.4375	1.1834	7.3984	1500075600
1894	2017-07-15	7	50	20.8309	31.8465	8.4102	1.1671	7.3949	1500076200
1895	2017-07-15	8	0	20.883	31.739	8.3521	1.2108	7.3906	1500076800
1896	2017-07-15	8	10	20.8777	31.8318	8.2545	1.2716	7.3814	1500077400
1897	2017-07-15	8	20	20.8925	31.8584	8.187	1.3305	7.3764	1500078000
1898	2017-07-15	8	30	20.9205	31.8692	8.1312	1.1142	7.3766	1500078600
1899	2017-07-15	8	40	20.9089	31.9094	8.11	1.1857	7.362	1500079200
1900	2017-07-15	8	50	20.9429	31.8865	8.0845	1.1772	7.359	1500079800
1901	2017-07-15	9	0	20.947	31.8945	8.031	1.1558	7.3598	1500080400
1902	2017-07-15	9	10	20.9871	31.8816	7.9923	1.2729	7.3534	1500081000
1903	2017-07-15	9	20	21.0517	31.8471	8.0132	1.2298	7.3615	1500081600
1904	2017-07-15	9	30	21.0141	31.8512	8.0064	0.9832	7.3572	1500082200
1905	2017-07-15	9	40	21.076	31.7405	7.9552	1.1454	7.3588	1500082800
1906	2017-07-15	9	50	21.0334	31.7701	7.9375	0.9704	7.3582	1500083400
1907	2017-07-15	10	0	21.1595	31.8308	7.919	1.2982	7.3406	1500084000
1908	2017-07-15	10	10	21.1951	31.8344	7.8509	1.1257	7.3282	1500084600
1909	2017-07-15	10	20	21.134	31.8884	7.8483	1.0084	7.3312	1500085200
1910	2017-07-15	10	30	21.2419	31.8593	7.8159	1.1262	7.3194	1500085800
1911	2017-07-15	10	40	21.285	31.8463	7.7958	1.0803	7.3117	1500086400
1912	2017-07-15	10	50	21.2855	31.8891	7.7619	1.4557	7.3113	1500087000
1913	2017-07-15	11	0	21.3473	31.8525	7.7869	1.4248	7.3017	1500087600
1914	2017-07-15	11	10	21.3837	31.7328	7.7718	1.1562	7.3054	1500088200
1915	2017-07-15	11	20	21.3558	31.8139	7.7555	1.4318	7.3054	1500088800
1916	2017-07-15	11	30	21.404	31.8365	7.7654	1.4886	7.3105	1500089400
1917	2017-07-15	11	40	21.1278	31.9067	7.8111	1.268	7.3353	1500090000
1918	2017-07-15	11	50	21.0986	31.8869	7.7849	1.0734	7.3384	1500090600
1919	2017-07-15	12	0	21.2596	31.8267	7.7802	1.4987	7.3179	1500091200
1920	2017-07-15	12	10	20.456	31.9467	7.8133	1.3304	7.434	1500091800
1921	2017-07-15	12	20	20.121	31.8856	7.8404	1.223	7.5054	1500092400
1922	2017-07-15	12	30	19.9245	31.8581	7.8513	1.1187	7.5528	1500093000
1923	2017-07-15	12	40	19.865	31.8388	7.8739	1.2236	7.5518	1500093600
1924	2017-07-15	12	50	19.8617	31.821	7.8915	1.3507	7.5435	1500094200
1925	2017-07-15	13	0	19.8698	31.818	7.9747	1.0648	7.547	1500094800
1926	2017-07-15	13	10	19.8017	31.8412	7.9817	1.5838	7.5525	1500095400
1927	2017-07-15	13	20	19.8621	31.7819	7.9848	0.9493	7.5427	1500096000
1928	2017-07-15	13	30	19.9359	31.8064	8.0641	1.1867	7.5412	1500096600
1929	2017-07-15	13	40	19.901	31.8257	8.1303	1.1737	7.5375	1500097200
1930	2017-07-15	13	50	19.9359	31.782	8.1494	0.974	7.537	1500097800
1931	2017-07-15	14	0	-1	-1	-1	1.2432	7.5291	1500098400
1932	2017-07-15	14	10	19.9099	31.8503	8.2579	1.0767	7.5377	1500099000
1933	2017-07-15	14	20	19.9063	31.9315	8.3185	1.0153	7.5379	1500099600
1934	2017-07-15	14	30	19.838	31.9616	8.3659	1.1982	7.5439	1500100200
1935	2017-07-15	14	40	19.811	31.9824	8.3995	1.432	7.542	1500100800
1936	2017-07-15	14	50	19.8199	31.9685	8.4399	1.2612	7.5462	1500101400
1937	2017-07-15	15	40	19.881	31.8891	8.4414	1.1864	105.5194	1500104400
1938	2017-07-15	15	50	19.9363	31.9997	8.5276	1.0481	7.5274	1500105000
1939	2017-07-15	16	0	19.9296	32.0251	8.5115	1.1257	7.5305	1500105600
1940	2017-07-15	16	10	19.9987	31.9858	8.5122	1.0544	7.5255	1500106200
1941	2017-07-15	16	20	20.0077	31.9953	8.4897	1.3085	7.5202	1500106800
1942	2017-07-15	16	30	20.028	31.9982	8.4824	1.9098	7.5082	1500107400
1943	2017-07-15	16	40	20.0709	31.9828	8.483	1.1111	7.5038	1500108000
1944	2017-07-15	16	50	19.9949	32.044	8.4766	1.0761	7.5036	1500108600
1945	2017-07-15	17	0	20.0386	32.0248	8.4524	1.0927	7.4997	1500109200
1946	2017-07-15	17	10	20.1139	31.9812	8.4263	1.432	7.4974	1500109800
1947	2017-07-15	17	20	20.0726	31.9488	8.4182	1.0404	7.4965	1500110400
1948	2017-07-15	17	30	20.144	31.9022	8.4169	1.2422	7.4938	1500111000
1949	2017-07-15	17	40	20.176	31.8721	8.3945	1.1367	7.501	1500111600
1950	2017-07-15	17	50	20.1433	31.9069	8.3706	1.1621	7.4865	1500112200
1951	2017-07-15	18	0	20.2129	31.8738	8.3886	1.2569	7.4899	1500112800
1952	2017-07-15	18	10	20.1868	31.9139	8.3439	1.0393	7.4801	1500113400
1953	2017-07-15	18	20	20.2949	31.8607	8.3149	1.079	7.4846	1500114000
1954	2017-07-15	18	30	20.264	31.889	8.3288	1.0689	7.4763	1500114600
1955	2017-07-15	20	10	-1	-1	-1	1.0665	84.5769	1500120600
1956	2017-07-15	20	20	20.9186	31.9875	7.9377	1.0588	7.366	1500121200
1957	2017-07-15	20	40	21.0047	31.9239	7.9289	1.0931	61.0218	1500122400
1958	2017-07-15	20	50	21.0182	31.9741	7.7859	1.0752	7.3488	1500123000
1959	2017-07-15	21	0	21.0449	31.9806	7.7049	1.2581	7.3357	1500123600
1960	2017-07-15	21	10	21.064	31.9659	7.6446	0.8325	7.3387	1500124200
1961	2017-07-15	21	20	21.1348	31.9171	7.5983	0.9901	7.3377	1500124800
1962	2017-07-15	21	30	21.1342	31.9193	7.5694	0.8073	7.3425	1500125400
1963	2017-07-15	21	40	21.0934	31.9451	7.5256	0.8398	7.3445	1500126000
1964	2017-07-15	21	50	21.13	31.899	7.4796	0.961	7.3401	1500126600
1965	2017-07-15	22	0	21.0674	31.9404	7.4279	0.8255	7.3471	1500127200
1966	2017-07-15	22	10	21.0467	31.9468	7.3725	1.1831	7.3446	1500127800
1967	2017-07-15	22	20	21.0293	31.9581	7.3934	1.3636	7.3515	1500128400
1968	2017-07-15	22	30	21.0816	31.907	7.3678	0.7905	7.3523	1500129000
1969	2017-07-15	22	40	21.0419	31.9339	7.3298	0.8112	7.3471	1500129600
1970	2017-07-15	22	50	20.9909	31.9711	7.3311	1.2749	7.3501	1500130200
1971	2017-07-15	23	0	21.0789	31.9044	7.3023	0.8389	7.346	1500130800
1972	2017-07-15	23	10	21.07	31.9073	7.3192	0.8441	7.3447	1500131400
1973	2017-07-15	23	20	21.045	31.8801	7.3252	0.7955	7.3453	1500132000
1974	2017-07-15	23	30	21.0212	31.9392	7.3297	0.7736	7.3518	1500132600
1975	2017-07-15	23	40	21.0049	31.9473	7.3364	0.8508	7.3515	1500133200
1976	2017-07-15	23	50	21.08	31.8987	7.3376	0.84	7.3556	1500133800
1977	2017-07-16	0	0	20.9602	31.9605	7.3694	0.7913	7.352	1500134400
1978	2017-07-16	0	10	20.9792	31.9311	7.399	0.7581	7.3553	1500135000
1979	2017-07-16	0	20	20.9948	31.9537	7.3944	0.8405	7.3532	1500135600
1980	2017-07-16	0	30	20.9431	31.9665	7.4348	0.7567	7.3561	1500136200
1981	2017-07-16	0	40	20.9928	31.9165	7.4606	0.6711	7.3579	1500136800
1982	2017-07-16	0	50	20.9266	31.9239	7.4997	0.7617	7.3728	1500137400
1983	2017-07-16	1	0	20.8598	31.9146	7.541	0.7395	7.4024	1500138000
1984	2017-07-16	1	10	20.2384	32.0452	7.5642	0.8027	7.4692	1500138600
1985	2017-07-16	1	20	19.8581	32.0692	7.6041	1.0542	7.5548	1500139200
1986	2017-07-16	1	30	19.6403	32.033	7.6623	1.5167	7.5783	1500139800
1987	2017-07-16	1	40	19.6177	32.0013	7.6952	1.4126	7.5793	1500140400
1988	2017-07-16	1	50	19.508	32.0571	7.749	1.4005	7.5967	1500141000
1989	2017-07-16	2	0	19.4965	32.0326	7.8164	1.2348	7.6077	1500141600
1990	2017-07-16	2	10	19.4342	32.0634	7.8697	1.2127	7.6087	1500142200
1991	2017-07-16	2	20	19.4683	32.0232	7.9445	1.2229	7.6048	1500142800
1992	2017-07-16	2	30	19.4099	32.0645	8.0069	1.2307	7.6106	1500143400
1993	2017-07-16	2	40	19.4243	32.0577	8.0863	1.2893	7.6091	1500144000
1994	2017-07-16	2	50	19.4206	32.0597	8.1591	0.9805	7.5968	1500144600
1995	2017-07-16	3	0	19.4815	32.0364	8.2187	1.1349	7.6012	1500145200
1996	2017-07-16	3	10	19.4994	32.0362	8.269	1.4047	7.5961	1500145800
1997	2017-07-16	3	20	19.4793	32.0562	8.3109	1.2547	7.5893	1500146400
1998	2017-07-16	3	30	19.4785	32.0593	8.3586	1.1666	7.5947	1500147000
1999	2017-07-16	3	40	19.5062	32.0406	8.3991	1.3114	7.5889	1500147600
[truncated: 23,734 more rows]
