# Supplementary material for: A novel dissolved oxygen prediction model based on enhanced semi-naive Bayes for ocean ranches in northeast China
Source: PeerJ Comput Sci. 2021 Jun 11;7:e591. doi: 10.7717/peerj-cs.591 (PMC8205303; doi:10.7717/peerj-cs.591)
Supplement: Supplemental Information 4 — The water quality data includes a total of 19 marine ranches in the Bohai and Yellow Seas in northeastern China. [file peerj-cs-07-591-s004.zip › dataset3/daqindao_20160101_20200701.csv]

ID	Date	Hour	Minute	temp	salt	deep	yls_con	rjy_con	Timestamp	note
1	2016-01-17	0	0	-1	-1	-1	3.42	-1	1452960000
2	2016-01-17	0	10	-1	-1	-1	3.13	-1	1452960600
3	2016-01-17	0	20	-1	-1	-1	3.17	-1	1452961200
4	2016-01-17	0	30	-1	-1	-1	3.54	-1	1452961800
5	2016-01-17	0	40	-1	-1	-1	3.23	-1	1452962400
6	2016-01-17	0	50	-1	-1	-1	3.24	-1	1452963000
7	2016-01-17	1	0	-1	-1	-1	3.12	-1	1452963600
8	2016-01-17	1	10	-1	-1	-1	2.19	-1	1452964200
9	2016-01-17	1	20	-1	-1	-1	2.31	-1	1452964800
10	2016-01-17	1	30	-1	-1	-1	3.43	-1	1452965400
11	2016-01-17	1	40	-1	-1	-1	3.21	-1	1452966000
12	2016-01-17	1	50	-1	-1	-1	3.2	-1	1452966600
13	2016-01-17	2	0	-1	-1	-1	3.35	-1	1452967200
14	2016-01-17	2	10	-1	-1	-1	3.1	-1	1452967800
15	2016-01-17	2	20	-1	-1	-1	3.73	-1	1452968400
16	2016-01-17	2	30	-1	-1	-1	3.19	-1	1452969000
17	2016-01-17	2	40	-1	-1	-1	3.45	-1	1452969600
18	2016-01-17	2	50	-1	-1	-1	3.79	-1	1452970200
19	2016-01-17	3	0	-1	-1	-1	3.26	-1	1452970800
20	2016-01-17	3	10	-1	-1	-1	3.36	-1	1452971400
21	2016-01-17	3	20	-1	-1	-1	3.48	-1	1452972000
22	2016-01-17	3	30	-1	-1	-1	3.11	-1	1452972600
23	2016-01-17	3	40	-1	-1	-1	3.59	-1	1452973200
24	2016-01-17	3	50	-1	-1	-1	3.19	-1	1452973800
25	2016-01-17	4	0	-1	-1	-1	3.21	-1	1452974400
26	2016-01-17	4	10	-1	-1	-1	3.32	-1	1452975000
27	2016-01-17	4	20	-1	-1	-1	3.09	-1	1452975600
28	2016-01-17	4	30	-1	-1	-1	3.76	-1	1452976200
29	2016-01-17	4	40	-1	-1	-1	3.54	-1	1452976800
30	2016-01-17	4	50	-1	-1	-1	3.65	-1	1452977400
31	2016-01-17	5	0	-1	-1	-1	3.37	-1	1452978000
32	2016-01-17	5	10	-1	-1	-1	3.3	-1	1452978600
33	2016-01-17	5	20	-1	-1	-1	4.74	-1	1452979200
34	2016-01-17	5	30	-1	-1	-1	3.21	-1	1452979800
35	2016-01-17	5	40	-1	-1	-1	3.22	-1	1452980400
36	2016-01-17	5	50	-1	-1	-1	3.13	-1	1452981000
37	2016-01-17	6	0	-1	-1	-1	3.15	-1	1452981600
38	2016-01-17	6	10	-1	-1	-1	3.3	-1	1452982200
39	2016-01-17	6	20	-1	-1	-1	3.29	-1	1452982800
40	2016-01-17	6	30	-1	-1	-1	3.32	-1	1452983400
41	2016-01-17	6	40	-1	-1	-1	3.45	-1	1452984000
42	2016-01-17	6	50	-1	-1	-1	3.23	-1	1452984600
43	2016-01-17	7	0	-1	-1	-1	3.29	-1	1452985200
44	2016-01-17	7	10	-1	-1	-1	3.26	-1	1452985800
45	2016-01-17	7	20	-1	-1	-1	3.26	-1	1452986400
46	2016-01-17	7	30	-1	-1	-1	49.25	-1	1452987000
47	2016-01-17	7	40	-1	-1	-1	3.72	-1	1452987600
48	2016-01-17	7	50	-1	-1	-1	3.44	-1	1452988200
49	2016-01-17	8	0	-1	-1	-1	3.29	-1	1452988800
50	2016-01-17	8	10	-1	-1	-1	3.41	-1	1452989400
51	2016-01-17	8	20	-1	-1	-1	3.81	-1	1452990000
52	2016-01-17	8	30	-1	-1	-1	3.75	-1	1452990600
53	2016-01-17	8	40	-1	-1	-1	3.42	-1	1452991200
54	2016-01-17	8	50	-1	-1	-1	3.43	-1	1452991800
55	2016-01-17	9	0	-1	-1	-1	3.43	-1	1452992400
56	2016-01-17	9	10	-1	-1	-1	3.4	-1	1452993000
57	2016-01-17	9	20	-1	-1	-1	4.76	-1	1452993600
58	2016-01-17	9	30	-1	-1	-1	3.34	-1	1452994200
59	2016-01-17	9	40	-1	-1	-1	3.36	-1	1452994800
60	2016-01-17	9	50	-1	-1	-1	3.31	-1	1452995400
61	2016-01-17	10	0	-1	-1	-1	3.54	-1	1452996000
62	2016-01-17	10	10	-1	-1	-1	3.3	-1	1452996600
63	2016-01-17	10	20	-1	-1	-1	4.32	-1	1452997200
64	2016-01-17	10	30	-1	-1	-1	3.62	-1	1452997800
65	2016-01-17	10	40	-1	-1	-1	3.22	-1	1452998400
66	2016-01-17	10	50	-1	-1	-1	4	-1	1452999000
67	2016-01-17	11	0	-1	-1	-1	4.65	-1	1452999600
68	2016-01-17	11	10	-1	-1	-1	3.44	-1	1453000200
69	2016-01-17	11	20	-1	-1	-1	3.94	-1	1453000800
70	2016-01-17	11	30	-1	-1	-1	3.55	-1	1453001400
71	2016-01-17	11	40	-1	-1	-1	3.74	-1	1453002000
72	2016-01-17	11	50	-1	-1	-1	3.63	-1	1453002600
73	2016-01-17	12	0	-1	-1	-1	3.49	-1	1453003200
74	2016-01-17	12	10	-1	-1	-1	3.05	-1	1453003800
75	2016-01-17	12	20	-1	-1	-1	3.63	-1	1453004400
76	2016-01-17	12	30	-1	-1	-1	3.32	-1	1453005000
77	2016-01-17	12	40	-1	-1	-1	3.25	-1	1453005600
78	2016-01-17	12	50	-1	-1	-1	3.41	-1	1453006200
79	2016-01-17	13	0	-1	-1	-1	3.29	-1	1453006800
80	2016-01-17	13	10	-1	-1	-1	3.07	-1	1453007400
81	2016-01-17	13	20	-1	-1	-1	3.19	-1	1453008000
82	2016-01-17	13	30	-1	-1	-1	3.13	-1	1453008600
83	2016-01-17	13	40	-1	-1	-1	3.22	-1	1453009200
84	2016-01-17	13	50	-1	-1	-1	3.26	-1	1453009800
85	2016-01-17	14	0	-1	-1	-1	3.26	-1	1453010400
86	2016-01-17	14	10	-1	-1	-1	3.14	-1	1453011000
87	2016-01-17	14	20	-1	-1	-1	3.48	-1	1453011600
88	2016-01-17	14	30	-1	-1	-1	3.29	-1	1453012200
89	2016-01-17	14	40	-1	-1	-1	3.57	-1	1453012800
90	2016-01-17	14	50	-1	-1	-1	3.18	-1	1453013400
91	2016-01-17	15	0	-1	-1	-1	3.16	-1	1453014000
92	2016-01-17	15	10	-1	-1	-1	3.17	-1	1453014600
93	2016-01-17	15	20	-1	-1	-1	3.11	-1	1453015200
94	2016-01-17	15	30	-1	-1	-1	3.16	-1	1453015800
95	2016-01-17	15	40	-1	-1	-1	3.64	-1	1453016400
96	2016-01-17	15	50	-1	-1	-1	3.15	-1	1453017000
97	2016-01-17	16	0	-1	-1	-1	3.24	-1	1453017600
98	2016-01-17	16	10	-1	-1	-1	3.09	-1	1453018200
99	2016-01-17	16	20	-1	-1	-1	3.3	-1	1453018800
100	2016-01-17	16	30	-1	-1	-1	3.17	-1	1453019400
101	2016-01-17	16	40	-1	-1	-1	3.89	-1	1453020000
102	2016-01-17	16	50	-1	-1	-1	3.3	-1	1453020600
103	2016-01-17	17	0	-1	-1	-1	3.46	-1	1453021200
104	2016-01-17	17	10	-1	-1	-1	3.03	-1	1453021800
105	2016-01-17	17	20	-1	-1	-1	3.49	-1	1453022400
106	2016-01-17	17	30	-1	-1	-1	3.06	-1	1453023000
107	2016-01-17	17	40	-1	-1	-1	3.51	-1	1453023600
108	2016-01-17	17	50	-1	-1	-1	3.63	-1	1453024200
109	2016-01-17	18	0	-1	-1	-1	3.2	-1	1453024800
110	2016-01-17	18	10	-1	-1	-1	3.25	-1	1453025400
111	2016-01-17	18	20	-1	-1	-1	3.35	-1	1453026000
112	2016-01-17	18	30	-1	-1	-1	3.2	-1	1453026600
113	2016-01-17	18	40	-1	-1	-1	3.25	-1	1453027200
114	2016-01-17	18	50	-1	-1	-1	3.29	-1	1453027800
115	2016-01-17	19	0	-1	-1	-1	3.13	-1	1453028400
116	2016-01-17	19	10	-1	-1	-1	3.18	-1	1453029000
117	2016-01-17	19	20	-1	-1	-1	3.08	-1	1453029600
118	2016-01-17	19	30	-1	-1	-1	3	-1	1453030200
119	2016-01-17	19	40	-1	-1	-1	2.85	-1	1453030800
120	2016-01-17	19	50	-1	-1	-1	2.69	-1	1453031400
121	2016-01-17	20	0	-1	-1	-1	2.67	-1	1453032000
122	2016-01-17	20	10	-1	-1	-1	2.87	-1	1453032600
123	2016-01-17	20	20	-1	-1	-1	2.53	-1	1453033200
124	2016-01-17	20	30	-1	-1	-1	2.53	-1	1453033800
125	2016-01-17	20	40	-1	-1	-1	2.97	-1	1453034400
126	2016-01-17	20	50	-1	-1	-1	2.63	-1	1453035000
127	2016-01-17	21	0	-1	-1	-1	2.7	-1	1453035600
128	2016-01-17	21	10	-1	-1	-1	2.78	-1	1453036200
129	2016-01-17	21	20	-1	-1	-1	2.76	-1	1453036800
130	2016-01-17	21	30	-1	-1	-1	2.88	-1	1453037400
131	2016-01-17	21	40	-1	-1	-1	2.89	-1	1453038000
132	2016-01-17	21	50	-1	-1	-1	3.15	-1	1453038600
133	2016-01-17	22	0	-1	-1	-1	2.71	-1	1453039200
134	2016-01-17	22	10	-1	-1	-1	3.09	-1	1453039800
135	2016-01-17	22	20	-1	-1	-1	2.67	-1	1453040400
136	2016-01-17	22	30	-1	-1	-1	2.8	-1	1453041000
137	2016-01-17	22	40	-1	-1	-1	2.6	-1	1453041600
138	2016-01-17	22	50	-1	-1	-1	3.29	-1	1453042200
139	2016-01-17	23	0	-1	-1	-1	2.86	-1	1453042800
140	2016-01-17	23	10	-1	-1	-1	2.9	-1	1453043400
141	2016-01-17	23	20	-1	-1	-1	6.28	-1	1453044000
142	2016-01-17	23	30	-1	-1	-1	2.41	-1	1453044600
143	2016-01-17	23	40	-1	-1	-1	3.1	-1	1453045200
144	2016-01-24	0	0	-1	-1	18.981	-1	-1	1453564800
145	2016-01-24	0	10	-1	-1	18.933	-1	-1	1453565400
146	2016-01-24	0	20	-1	-1	18.895	-1	-1	1453566000
147	2016-01-24	0	30	-1	-1	18.836	-1	-1	1453566600
148	2016-01-24	0	40	-1	-1	18.76	-1	-1	1453567200
149	2016-01-24	0	50	-1	-1	18.707	-1	-1	1453567800
150	2016-01-24	1	0	-1	-1	18.649	-1	-1	1453568400
151	2016-01-24	1	10	-1	-1	18.591	-1	-1	1453569000
152	2016-01-24	1	20	-1	-1	18.522	-1	-1	1453569600
153	2016-01-24	1	30	-1	-1	18.471	-1	-1	1453570200
154	2016-01-24	1	40	-1	-1	18.413	-1	-1	1453570800
155	2016-01-24	1	50	-1	-1	18.359	-1	-1	1453571400
156	2016-03-03	0	0	-1	-1	19.207	-1	-1	1456934400
157	2016-03-03	0	10	-1	-1	19.217	-1	-1	1456935000
158	2016-03-03	0	20	-1	-1	19.213	-1	-1	1456935600
159	2016-03-03	0	30	-1	-1	19.199	-1	-1	1456936200
160	2016-03-03	0	40	-1	-1	19.13	-1	-1	1456936800
161	2016-03-03	0	50	-1	-1	19.107	-1	-1	1456937400
162	2016-03-03	1	0	-1	-1	19.108	-1	-1	1456938000
163	2016-03-03	1	10	-1	-1	19.028	-1	-1	1456938600
164	2016-03-03	1	20	-1	-1	19.026	-1	-1	1456939200
165	2016-03-03	1	30	-1	-1	18.983	-1	-1	1456939800
166	2016-03-03	1	40	-1	-1	18.981	-1	-1	1456940400
167	2016-03-03	1	50	-1	-1	18.871	-1	-1	1456941000
168	2016-03-03	2	0	-1	-1	18.712	-1	-1	1456941600
169	2016-03-03	2	10	-1	-1	18.813	-1	-1	1456942200
170	2016-03-03	2	20	-1	-1	18.698	-1	-1	1456942800
171	2016-03-22	0	0	-1	-1	-1	3.54	-1	1458576000
172	2016-03-22	0	10	-1	-1	-1	3.52	-1	1458576600
173	2016-03-22	0	20	-1	-1	-1	3.39	-1	1458577200
174	2016-03-22	0	30	-1	-1	-1	3.5	-1	1458577800
175	2016-03-22	0	40	-1	-1	-1	3.38	-1	1458578400
176	2016-03-22	0	50	-1	-1	-1	3.34	-1	1458579000
177	2016-03-22	1	0	-1	-1	-1	3.15	-1	1458579600
178	2016-03-22	1	10	-1	-1	-1	3.29	-1	1458580200
179	2016-03-22	1	20	-1	-1	-1	3.21	-1	1458580800
180	2016-03-22	1	30	-1	-1	-1	3.41	-1	1458581400
181	2016-03-22	1	40	-1	-1	-1	3.68	-1	1458582000
182	2016-03-22	1	50	-1	-1	-1	3.56	-1	1458582600
183	2016-03-22	2	0	-1	-1	-1	3.46	-1	1458583200
184	2016-03-22	2	10	-1	-1	-1	3.39	-1	1458583800
185	2016-03-22	2	20	-1	-1	-1	3.32	-1	1458584400
186	2016-03-22	2	30	-1	-1	-1	3.11	-1	1458585000
187	2016-03-22	2	40	-1	-1	-1	3.28	-1	1458585600
188	2016-03-22	2	50	-1	-1	-1	2.89	-1	1458586200
189	2016-03-22	3	0	-1	-1	-1	2.87	-1	1458586800
190	2016-03-22	3	10	-1	-1	-1	2.42	-1	1458587400
191	2016-03-22	3	20	-1	-1	-1	2.24	-1	1458588000
192	2016-03-22	3	30	-1	-1	-1	2.18	-1	1458588600
193	2016-03-22	3	40	-1	-1	-1	2.24	-1	1458589200
194	2016-03-22	3	50	-1	-1	-1	1.98	-1	1458589800
195	2016-03-22	4	0	-1	-1	-1	2.32	-1	1458590400
196	2016-03-22	4	10	-1	-1	-1	1.98	-1	1458591000
197	2016-03-22	4	20	-1	-1	-1	2.16	-1	1458591600
198	2016-03-22	4	30	-1	-1	-1	2.08	-1	1458592200
199	2016-03-22	4	40	-1	-1	-1	2.36	-1	1458592800
200	2016-03-22	4	50	-1	-1	-1	2.12	-1	1458593400
201	2016-03-22	5	0	-1	-1	-1	2.28	-1	1458594000
202	2016-03-22	5	10	-1	-1	-1	2.15	-1	1458594600
203	2016-03-22	5	20	-1	-1	-1	2.47	-1	1458595200
204	2016-03-22	5	30	-1	-1	-1	2.35	-1	1458595800
205	2016-03-22	5	40	-1	-1	-1	2.58	-1	1458596400
206	2016-03-22	5	50	-1	-1	-1	2.71	-1	1458597000
207	2016-03-22	6	0	-1	-1	-1	2.69	-1	1458597600
208	2016-03-22	6	10	-1	-1	-1	2.85	-1	1458598200
209	2016-03-22	6	20	-1	-1	-1	2.66	-1	1458598800
210	2016-03-22	6	30	-1	-1	-1	2.82	-1	1458599400
211	2016-03-22	6	40	-1	-1	-1	2.85	-1	1458600000
212	2016-03-22	6	50	-1	-1	-1	2.87	-1	1458600600
213	2016-03-22	7	0	-1	-1	-1	2.73	-1	1458601200
214	2016-03-22	7	10	-1	-1	-1	2.83	-1	1458601800
215	2016-03-22	7	20	-1	-1	-1	2.96	-1	1458602400
216	2016-03-22	7	30	-1	-1	-1	2.82	-1	1458603000
217	2016-03-22	7	40	-1	-1	-1	3.06	-1	1458603600
218	2016-03-22	7	50	-1	-1	-1	2.9	-1	1458604200
219	2016-03-22	8	0	-1	-1	-1	3.01	-1	1458604800
220	2016-03-22	8	10	-1	-1	-1	3.03	-1	1458605400
221	2016-03-22	8	20	-1	-1	-1	3.1	-1	1458606000
222	2016-03-22	8	30	-1	-1	-1	3.07	-1	1458606600
223	2016-03-22	8	40	-1	-1	-1	3.07	-1	1458607200
224	2016-03-22	8	50	-1	-1	-1	3.57	-1	1458607800
225	2016-03-22	9	0	-1	-1	-1	3.22	-1	1458608400
226	2016-03-22	9	10	-1	-1	-1	3.21	-1	1458609000
227	2016-03-22	9	20	-1	-1	-1	3.2	-1	1458609600
228	2016-03-22	9	30	-1	-1	-1	3.11	-1	1458610200
229	2016-03-22	9	40	-1	-1	-1	3.2	-1	1458610800
230	2016-03-22	9	50	-1	-1	-1	3.17	-1	1458611400
231	2016-03-22	10	0	-1	-1	-1	3.29	-1	1458612000
232	2016-03-22	10	10	-1	-1	-1	3.36	-1	1458612600
233	2016-03-22	10	20	-1	-1	-1	3.43	-1	1458613200
234	2016-03-22	10	30	-1	-1	-1	3.26	-1	1458613800
235	2016-03-22	10	40	-1	-1	-1	3.22	-1	1458614400
236	2016-03-22	10	50	-1	-1	-1	3.33	-1	1458615000
237	2016-03-22	11	0	-1	-1	-1	3.13	-1	1458615600
238	2016-03-22	11	10	-1	-1	-1	3.49	-1	1458616200
239	2016-03-22	11	20	-1	-1	-1	3.55	-1	1458616800
240	2016-03-22	11	30	-1	-1	-1	3.65	-1	1458617400
241	2016-03-22	11	40	-1	-1	-1	3.31	-1	1458618000
242	2016-03-22	11	50	-1	-1	-1	3.4	-1	1458618600
243	2016-03-22	12	0	-1	-1	-1	3.47	-1	1458619200
244	2016-03-22	12	10	-1	-1	-1	3.46	-1	1458619800
245	2016-03-22	12	20	-1	-1	-1	3.28	-1	1458620400
246	2016-03-22	12	30	-1	-1	-1	3.48	-1	1458621000
247	2016-03-22	12	40	-1	-1	-1	3.34	-1	1458621600
248	2016-03-22	12	50	-1	-1	-1	3.27	-1	1458622200
249	2016-03-22	13	0	-1	-1	-1	3.7	-1	1458622800
250	2016-03-22	13	10	-1	-1	-1	3.15	-1	1458623400
251	2016-03-22	13	20	-1	-1	-1	3.22	-1	1458624000
252	2016-03-22	13	30	-1	-1	-1	3.24	-1	1458624600
253	2016-03-22	13	40	-1	-1	-1	3.35	-1	1458625200
254	2016-03-22	13	50	-1	-1	-1	3.42	-1	1458625800
255	2016-03-22	14	0	-1	-1	-1	3.24	-1	1458626400
256	2016-03-22	14	10	-1	-1	-1	3.23	-1	1458627000
257	2016-03-22	14	20	-1	-1	-1	3.33	-1	1458627600
258	2016-03-22	14	30	-1	-1	-1	3.31	-1	1458628200
259	2016-03-22	14	40	-1	-1	-1	3.36	-1	1458628800
260	2016-03-22	14	50	-1	-1	-1	3.35	-1	1458629400
261	2016-03-22	15	0	-1	-1	-1	3.27	-1	1458630000
262	2016-03-22	15	10	-1	-1	-1	3.17	-1	1458630600
263	2016-03-22	15	20	-1	-1	-1	3.21	-1	1458631200
264	2016-03-22	15	30	-1	-1	-1	3.71	-1	1458631800
265	2016-03-22	16	0	-1	-1	-1	3.14	-1	1458633600
266	2016-03-22	16	10	-1	-1	-1	3.21	-1	1458634200
267	2016-03-22	16	20	-1	-1	-1	3.41	-1	1458634800
268	2016-03-22	16	30	-1	-1	-1	3.15	-1	1458635400
269	2016-03-22	16	40	-1	-1	-1	3.1	-1	1458636000
270	2016-03-22	16	50	-1	-1	-1	3.1	-1	1458636600
271	2016-03-22	17	0	-1	-1	-1	3.04	-1	1458637200
272	2016-03-22	17	10	-1	-1	-1	3.2	-1	1458637800
273	2016-03-22	17	20	-1	-1	-1	3.07	-1	1458638400
274	2016-03-22	17	30	-1	-1	-1	3.01	-1	1458639000
275	2016-03-22	17	40	-1	-1	-1	3.1	-1	1458639600
276	2016-03-22	17	50	-1	-1	-1	3.2	-1	1458640200
277	2016-03-22	18	0	-1	-1	-1	3.07	-1	1458640800
278	2016-03-22	18	10	-1	-1	-1	3.12	-1	1458641400
279	2016-03-22	18	20	-1	-1	-1	3.21	-1	1458642000
280	2016-03-22	18	30	-1	-1	-1	3.22	-1	1458642600
281	2016-03-22	18	40	-1	-1	-1	3.33	-1	1458643200
282	2016-03-22	18	50	-1	-1	-1	3.15	-1	1458643800
283	2016-03-22	19	0	-1	-1	-1	3.33	-1	1458644400
284	2016-03-22	19	10	-1	-1	-1	3.21	-1	1458645000
285	2016-03-22	19	20	-1	-1	-1	3.2	-1	1458645600
286	2016-03-22	19	30	-1	-1	-1	3.38	-1	1458646200
287	2016-03-22	19	40	-1	-1	-1	3.27	-1	1458646800
288	2016-03-22	19	50	-1	-1	-1	3.17	-1	1458647400
289	2016-03-22	20	0	-1	-1	-1	3.39	-1	1458648000
290	2016-03-22	20	10	-1	-1	-1	3.28	-1	1458648600
291	2016-03-22	20	20	-1	-1	-1	3.36	-1	1458649200
292	2016-03-22	20	30	-1	-1	-1	3.12	-1	1458649800
293	2016-03-22	20	40	-1	-1	-1	3.36	-1	1458650400
294	2016-03-22	20	50	-1	-1	-1	3.21	-1	1458651000
295	2016-03-22	21	0	-1	-1	-1	3.28	-1	1458651600
296	2016-03-22	21	10	-1	-1	-1	3.37	-1	1458652200
297	2016-03-22	21	20	-1	-1	-1	3.44	-1	1458652800
298	2016-03-22	21	30	-1	-1	-1	3.22	-1	1458653400
299	2016-03-22	21	40	-1	-1	-1	3.2	-1	1458654000
300	2016-03-22	21	50	-1	-1	-1	3.08	-1	1458654600
301	2016-03-22	22	0	-1	-1	-1	3.16	-1	1458655200
302	2016-03-22	22	10	-1	-1	-1	3.21	-1	1458655800
303	2016-03-22	22	20	-1	-1	-1	3.2	-1	1458656400
304	2016-03-22	22	30	-1	-1	-1	3.16	-1	1458657000
305	2016-03-22	22	40	-1	-1	-1	3.16	-1	1458657600
306	2016-03-22	22	50	-1	-1	-1	3.63	-1	1458658200
307	2016-03-22	23	0	-1	-1	-1	3.07	-1	1458658800
308	2016-03-22	23	10	-1	-1	-1	3.06	-1	1458659400
309	2016-03-22	23	20	-1	-1	-1	3.03	-1	1458660000
310	2016-03-22	23	30	-1	-1	-1	3.03	-1	1458660600
311	2016-03-22	23	40	-1	-1	-1	3.37	-1	1458661200
312	2016-03-22	23	50	-1	-1	-1	3.14	-1	1458661800
313	2016-04-15	0	0	-1	-1	-1	3.21	-1	1460649600
314	2016-04-15	0	10	-1	-1	-1	3.12	-1	1460650200
315	2016-04-15	0	20	-1	-1	-1	3.14	-1	1460650800
316	2016-04-15	0	30	-1	-1	-1	3.33	-1	1460651400
317	2016-04-15	0	40	-1	-1	-1	3.61	-1	1460652000
318	2016-04-15	0	50	-1	-1	-1	3.18	-1	1460652600
319	2016-04-15	1	0	-1	-1	-1	3.24	-1	1460653200
320	2016-04-15	1	10	-1	-1	-1	3.22	-1	1460653800
321	2016-04-15	1	20	-1	-1	-1	3.24	-1	1460654400
322	2016-04-15	1	30	-1	-1	-1	4.8	-1	1460655000
323	2016-04-15	1	40	-1	-1	-1	3.06	-1	1460655600
324	2016-04-15	1	50	-1	-1	-1	3.05	-1	1460656200
325	2016-04-15	2	0	-1	-1	-1	2.94	-1	1460656800
326	2016-04-15	2	10	-1	-1	-1	2.97	-1	1460657400
327	2016-04-15	2	20	-1	-1	-1	3.23	-1	1460658000
328	2016-04-15	2	30	-1	-1	-1	2.95	-1	1460658600
329	2016-04-15	2	40	-1	-1	-1	2.88	-1	1460659200
330	2016-04-15	2	50	-1	-1	-1	3.39	-1	1460659800
331	2016-04-15	3	0	-1	-1	-1	3.02	-1	1460660400
332	2016-04-15	3	10	-1	-1	-1	3.34	-1	1460661000
333	2016-04-15	3	20	-1	-1	-1	3.03	-1	1460661600
334	2016-04-15	3	30	-1	-1	-1	3.6	-1	1460662200
335	2016-04-15	3	40	-1	-1	-1	3.14	-1	1460662800
336	2016-04-15	3	50	-1	-1	-1	3.21	-1	1460663400
337	2016-04-15	4	0	-1	-1	-1	3.32	-1	1460664000
338	2016-04-15	4	10	-1	-1	-1	3.35	-1	1460664600
339	2016-04-15	4	20	-1	-1	-1	3.6	-1	1460665200
340	2016-04-15	4	30	-1	-1	-1	3.49	-1	1460665800
341	2016-04-15	4	40	-1	-1	-1	3.39	-1	1460666400
342	2016-04-15	4	50	-1	-1	-1	3.39	-1	1460667000
343	2016-04-15	5	0	-1	-1	-1	3.63	-1	1460667600
344	2016-04-15	5	10	-1	-1	-1	3.56	-1	1460668200
345	2016-04-15	5	20	-1	-1	-1	3.34	-1	1460668800
346	2016-04-15	5	30	-1	-1	-1	3.37	-1	1460669400
347	2016-04-15	5	40	-1	-1	-1	3.61	-1	1460670000
348	2016-04-15	5	50	-1	-1	-1	3.42	-1	1460670600
349	2016-04-15	6	0	-1	-1	-1	3.43	-1	1460671200
350	2016-04-15	6	10	-1	-1	-1	3.45	-1	1460671800
351	2016-04-15	6	20	-1	-1	-1	3.33	-1	1460672400
352	2016-04-15	6	30	-1	-1	-1	3.38	-1	1460673000
353	2016-04-15	6	40	-1	-1	-1	3.53	-1	1460673600
354	2016-04-15	6	50	-1	-1	-1	3.42	-1	1460674200
355	2016-04-15	7	0	-1	-1	-1	3.41	-1	1460674800
356	2016-04-15	7	10	-1	-1	-1	3.46	-1	1460675400
357	2016-04-15	7	20	-1	-1	-1	3.58	-1	1460676000
358	2016-04-15	7	30	-1	-1	-1	3.46	-1	1460676600
359	2016-04-15	7	40	-1	-1	-1	3.62	-1	1460677200
360	2016-04-15	7	50	-1	-1	-1	4.12	-1	1460677800
361	2016-04-15	8	0	-1	-1	-1	3.65	-1	1460678400
362	2016-04-15	8	10	-1	-1	-1	3.58	-1	1460679000
363	2016-04-15	8	20	-1	-1	-1	3.57	-1	1460679600
364	2016-04-15	8	30	-1	-1	-1	3.6	-1	1460680200
365	2016-04-15	8	40	-1	-1	-1	3.71	-1	1460680800
366	2016-04-15	8	50	-1	-1	-1	3.61	-1	1460681400
367	2016-04-15	9	0	-1	-1	-1	3.65	-1	1460682000
368	2016-04-15	9	10	-1	-1	-1	4.1	-1	1460682600
369	2016-04-15	9	20	-1	-1	-1	3.88	-1	1460683200
370	2016-04-15	9	30	-1	-1	-1	3.61	-1	1460683800
371	2016-04-15	9	40	-1	-1	-1	3.79	-1	1460684400
372	2016-04-15	9	50	-1	-1	-1	3.56	-1	1460685000
373	2016-04-15	10	0	-1	-1	-1	3.55	-1	1460685600
374	2016-04-15	10	10	-1	-1	-1	3.55	-1	1460686200
375	2016-04-15	10	20	-1	-1	-1	4.05	-1	1460686800
376	2016-04-15	10	30	-1	-1	-1	3.34	-1	1460687400
377	2016-04-15	10	40	-1	-1	-1	3.63	-1	1460688000
378	2016-04-15	10	50	-1	-1	-1	3.75	-1	1460688600
379	2016-04-15	11	0	-1	-1	-1	3.87	-1	1460689200
380	2016-04-15	11	10	-1	-1	-1	3.98	-1	1460689800
381	2016-04-15	11	20	-1	-1	-1	3.59	-1	1460690400
382	2016-04-15	11	30	-1	-1	-1	3.54	-1	1460691000
383	2016-04-15	11	40	-1	-1	-1	3.55	-1	1460691600
384	2016-04-15	11	50	-1	-1	-1	3.57	-1	1460692200
385	2016-04-15	12	0	-1	-1	-1	3.63	-1	1460692800
386	2016-04-15	12	10	-1	-1	-1	3.55	-1	1460693400
387	2016-04-15	12	20	-1	-1	-1	3.62	-1	1460694000
388	2016-04-15	12	30	-1	-1	-1	3.53	-1	1460694600
389	2016-04-15	12	40	-1	-1	-1	3.53	-1	1460695200
390	2016-04-15	12	50	-1	-1	-1	3.61	-1	1460695800
391	2016-04-15	13	0	-1	-1	-1	3.75	-1	1460696400
392	2016-04-15	13	10	-1	-1	-1	3.69	-1	1460697000
393	2016-04-15	13	20	-1	-1	-1	3.57	-1	1460697600
394	2016-04-15	13	30	-1	-1	-1	3.69	-1	1460698200
395	2016-04-15	13	40	-1	-1	-1	3.7	-1	1460698800
396	2016-04-15	13	50	-1	-1	-1	3.51	-1	1460699400
397	2016-04-15	14	0	-1	-1	-1	3.72	-1	1460700000
398	2016-04-15	14	10	-1	-1	-1	3.55	-1	1460700600
399	2016-04-15	14	20	-1	-1	-1	3.59	-1	1460701200
400	2016-04-15	14	30	-1	-1	-1	3.64	-1	1460701800
401	2016-04-15	14	40	-1	-1	-1	3.61	-1	1460702400
402	2016-04-15	14	50	-1	-1	-1	3.57	-1	1460703000
403	2016-04-15	15	0	-1	-1	-1	3.55	-1	1460703600
404	2016-04-15	15	10	-1	-1	-1	3.67	-1	1460704200
405	2016-04-15	15	20	-1	-1	-1	3.81	-1	1460704800
406	2016-04-15	15	30	-1	-1	-1	3.71	-1	1460705400
407	2016-04-15	15	40	-1	-1	-1	3.54	-1	1460706000
408	2016-04-15	15	50	-1	-1	-1	3.62	-1	1460706600
409	2016-04-15	16	0	-1	-1	-1	3.68	-1	1460707200
410	2016-04-15	16	10	-1	-1	-1	3.62	-1	1460707800
411	2016-04-15	16	20	-1	-1	-1	3.68	-1	1460708400
412	2016-04-15	16	30	-1	-1	-1	3.76	-1	1460709000
413	2016-04-15	16	40	-1	-1	-1	3.7	-1	1460709600
414	2016-04-15	16	50	-1	-1	-1	3.79	-1	1460710200
415	2016-04-15	17	0	-1	-1	-1	3.62	-1	1460710800
416	2016-04-15	17	10	-1	-1	-1	3.7	-1	1460711400
417	2016-04-15	17	20	-1	-1	-1	3.7	-1	1460712000
418	2016-04-15	17	30	-1	-1	-1	3.51	-1	1460712600
419	2016-04-15	17	40	-1	-1	-1	3.69	-1	1460713200
420	2016-04-15	17	50	-1	-1	-1	4.2	-1	1460713800
421	2016-04-15	18	0	-1	-1	-1	3.55	-1	1460714400
422	2016-04-15	18	10	-1	-1	-1	3.6	-1	1460715000
423	2016-04-15	18	20	-1	-1	-1	3.47	-1	1460715600
424	2016-04-15	18	30	-1	-1	-1	3.69	-1	1460716200
425	2016-04-15	18	40	-1	-1	-1	3.57	-1	1460716800
426	2016-04-15	18	50	-1	-1	-1	3.69	-1	1460717400
427	2016-04-15	19	0	-1	-1	-1	4.07	-1	1460718000
428	2016-04-15	19	10	-1	-1	-1	3.51	-1	1460718600
429	2016-04-15	19	20	-1	-1	-1	3.59	-1	1460719200
430	2016-04-15	19	30	-1	-1	-1	3.76	-1	1460719800
431	2016-04-15	19	40	-1	-1	-1	3.63	-1	1460720400
432	2016-04-15	19	50	-1	-1	-1	4.56	-1	1460721000
433	2016-04-15	20	0	-1	-1	-1	3.55	-1	1460721600
434	2016-04-15	20	10	-1	-1	-1	3.53	-1	1460722200
435	2016-04-15	20	20	-1	-1	-1	3.58	-1	1460722800
436	2016-04-15	20	30	-1	-1	-1	3.7	-1	1460723400
437	2016-04-15	20	40	-1	-1	-1	3.63	-1	1460724000
438	2016-04-15	20	50	-1	-1	-1	3.51	-1	1460724600
439	2016-04-15	21	0	-1	-1	-1	3.47	-1	1460725200
440	2016-04-15	21	10	-1	-1	-1	3.69	-1	1460725800
441	2016-04-15	21	20	-1	-1	-1	3.41	-1	1460726400
442	2016-04-15	21	30	-1	-1	-1	3.77	-1	1460727000
443	2016-04-15	21	40	-1	-1	-1	3.56	-1	1460727600
444	2016-04-15	21	50	-1	-1	-1	3.63	-1	1460728200
445	2016-04-15	22	0	-1	-1	-1	4.41	-1	1460728800
446	2016-04-15	22	10	-1	-1	-1	3.47	-1	1460729400
447	2016-04-15	22	20	-1	-1	-1	3.89	-1	1460730000
448	2016-04-15	22	30	-1	-1	-1	3.73	-1	1460730600
449	2016-04-15	22	40	-1	-1	-1	3.52	-1	1460731200
450	2016-04-15	22	50	-1	-1	-1	3.37	-1	1460731800
451	2016-04-15	23	0	-1	-1	-1	3.42	-1	1460732400
452	2016-04-15	23	10	-1	-1	-1	3.33	-1	1460733000
453	2016-04-15	23	20	-1	-1	-1	3.6	-1	1460733600
454	2016-04-15	23	30	-1	-1	-1	3.6	-1	1460734200
455	2016-04-15	23	40	-1	-1	-1	4.06	-1	1460734800
456	2016-04-28	0	0	4.3098	-1	-1	-1	-1	1461772800
457	2016-04-28	0	10	4.3092	-1	-1	-1	-1	1461773400
458	2016-04-28	0	20	4.2884	-1	-1	-1	-1	1461774000
459	2016-04-28	0	30	4.26	-1	-1	-1	-1	1461774600
460	2016-04-28	0	40	4.1538	-1	-1	-1	-1	1461775200
461	2016-04-28	0	50	4.1231	-1	-1	-1	-1	1461775800
462	2016-04-28	1	0	4.0897	-1	-1	-1	-1	1461776400
463	2016-04-28	1	10	4.0726	-1	-1	-1	-1	1461777000
464	2016-04-28	1	20	4.1046	-1	-1	-1	-1	1461777600
465	2016-04-28	1	30	4.0778	-1	-1	-1	-1	1461778200
466	2016-04-28	1	40	4.0708	-1	-1	-1	-1	1461778800
467	2016-04-28	1	50	4.123	-1	-1	-1	-1	1461779400
468	2016-04-28	2	0	4.1564	-1	-1	-1	-1	1461780000
469	2016-04-28	2	10	4.1568	-1	-1	-1	-1	1461780600
470	2016-04-28	2	20	4.1703	-1	-1	-1	-1	1461781200
471	2016-04-28	2	30	4.1579	-1	-1	-1	-1	1461781800
472	2016-04-28	2	40	4.1549	-1	-1	-1	-1	1461782400
473	2016-04-28	2	50	4.1444	-1	-1	-1	-1	1461783000
474	2016-04-28	3	0	4.1162	-1	-1	-1	-1	1461783600
475	2016-04-28	3	10	4.0763	-1	-1	-1	-1	1461784200
476	2016-04-28	3	20	4.0561	-1	-1	-1	-1	1461784800
477	2016-04-28	3	30	4.0181	-1	-1	-1	-1	1461785400
478	2016-04-28	3	40	4.0217	-1	-1	-1	-1	1461786000
479	2016-04-28	3	50	3.8671	-1	-1	-1	-1	1461786600
480	2016-04-28	4	0	3.7966	-1	-1	-1	-1	1461787200
481	2016-04-28	4	10	3.8258	-1	-1	-1	-1	1461787800
482	2016-04-28	4	20	3.8228	-1	-1	-1	-1	1461788400
483	2016-04-28	4	30	3.9061	-1	-1	-1	-1	1461789000
484	2016-04-28	4	40	3.925	-1	-1	-1	-1	1461789600
485	2016-04-28	4	50	3.8268	-1	-1	-1	-1	1461790200
486	2016-04-28	5	0	3.8415	-1	-1	-1	-1	1461790800
487	2016-04-28	5	10	3.9541	-1	-1	-1	-1	1461791400
488	2016-04-28	5	20	3.7704	-1	-1	-1	-1	1461792000
489	2016-04-28	5	30	3.9232	-1	-1	-1	-1	1461792600
490	2016-04-28	5	40	3.8915	-1	-1	-1	-1	1461793200
491	2016-04-28	5	50	3.9047	-1	-1	-1	-1	1461793800
492	2016-04-28	6	0	3.8806	-1	-1	-1	-1	1461794400
493	2016-04-28	6	10	3.8758	-1	-1	-1	-1	1461795000
494	2016-04-28	6	20	3.7546	-1	-1	-1	-1	1461795600
495	2016-04-28	6	30	3.847	-1	-1	-1	-1	1461796200
496	2016-04-28	6	40	3.8567	-1	-1	-1	-1	1461796800
497	2016-04-28	6	50	3.8042	-1	-1	-1	-1	1461797400
498	2016-04-28	7	0	3.858	-1	-1	-1	-1	1461798000
499	2016-04-28	7	10	3.7676	-1	-1	-1	-1	1461798600
500	2016-04-28	7	20	3.8464	-1	-1	-1	-1	1461799200
501	2016-04-28	7	30	3.8408	-1	-1	-1	-1	1461799800
502	2016-04-28	7	40	3.8408	-1	-1	-1	-1	1461800400
503	2016-04-28	7	50	3.8111	-1	-1	-1	-1	1461801000
504	2016-04-28	8	0	3.7772	-1	-1	-1	-1	1461801600
505	2016-04-28	8	10	3.7397	-1	-1	-1	-1	1461802200
506	2016-04-28	8	20	3.6891	-1	-1	-1	-1	1461802800
507	2016-04-28	8	30	3.7127	-1	-1	-1	-1	1461803400
508	2016-04-28	8	40	3.674	-1	-1	-1	-1	1461804000
509	2016-04-28	8	50	3.6909	-1	-1	-1	-1	1461804600
510	2016-04-28	9	0	3.6638	-1	-1	-1	-1	1461805200
511	2016-04-28	9	10	3.7026	-1	-1	-1	-1	1461805800
512	2016-04-28	9	20	3.8	-1	-1	-1	-1	1461806400
513	2016-04-28	9	30	3.8107	-1	-1	-1	-1	1461807000
514	2016-04-28	9	40	3.7637	-1	-1	-1	-1	1461807600
515	2016-04-28	9	50	3.7666	-1	-1	-1	-1	1461808200
516	2016-04-28	10	0	3.7807	-1	-1	-1	-1	1461808800
517	2016-04-28	10	10	3.775	-1	-1	-1	-1	1461809400
518	2016-04-28	10	20	3.7661	-1	-1	-1	-1	1461810000
519	2016-04-28	10	30	3.7328	-1	-1	-1	-1	1461810600
520	2016-04-28	10	40	3.7328	-1	-1	-1	-1	1461811200
521	2016-04-28	10	50	3.7385	-1	-1	-1	-1	1461811800
522	2016-04-28	11	0	3.7571	-1	-1	-1	-1	1461812400
523	2016-04-28	11	10	3.785	-1	-1	-1	-1	1461813000
524	2016-04-28	11	20	3.8049	-1	-1	-1	-1	1461813600
525	2016-04-28	11	30	3.8062	-1	-1	-1	-1	1461814200
526	2016-04-28	11	40	3.8374	-1	-1	-1	-1	1461814800
527	2016-04-28	11	50	3.852	-1	-1	-1	-1	1461815400
528	2016-04-28	12	0	3.854	-1	-1	-1	-1	1461816000
529	2016-04-28	12	10	3.8795	-1	-1	-1	-1	1461816600
530	2016-04-28	12	20	3.8631	-1	-1	-1	-1	1461817200
531	2016-04-28	12	30	3.8767	-1	-1	-1	-1	1461817800
532	2016-04-28	12	40	3.878	-1	-1	-1	-1	1461818400
533	2016-04-28	12	50	3.8882	-1	-1	-1	-1	1461819000
534	2016-04-28	13	0	3.9017	-1	-1	-1	-1	1461819600
535	2016-04-28	13	10	3.9063	-1	-1	-1	-1	1461820200
536	2016-04-28	13	20	3.9167	-1	-1	-1	-1	1461820800
537	2016-04-28	13	30	3.924	-1	-1	-1	-1	1461821400
538	2016-04-28	13	40	3.9269	-1	-1	-1	-1	1461822000
539	2016-04-28	13	50	3.9694	-1	-1	-1	-1	1461822600
540	2016-04-28	14	0	4.0019	-1	-1	-1	-1	1461823200
541	2016-04-28	14	10	4.0205	-1	-1	-1	-1	1461823800
542	2016-04-28	14	20	4.0523	-1	-1	-1	-1	1461824400
543	2016-04-28	14	30	4.0439	-1	-1	-1	-1	1461825000
544	2016-04-28	14	40	4.0652	-1	-1	-1	-1	1461825600
545	2016-04-28	14	50	4.1143	-1	-1	-1	-1	1461826200
546	2016-04-28	15	0	4.1241	-1	-1	-1	-1	1461826800
547	2016-04-28	15	10	4.1363	-1	-1	-1	-1	1461827400
548	2016-04-28	15	20	4.1635	-1	-1	-1	-1	1461828000
549	2016-04-28	15	30	4.1725	-1	-1	-1	-1	1461828600
550	2016-04-28	15	40	4.1788	-1	-1	-1	-1	1461829200
551	2016-04-28	15	50	4.1927	-1	-1	-1	-1	1461829800
552	2016-04-28	16	0	4.1977	-1	-1	-1	-1	1461830400
553	2016-04-28	16	10	4.2139	-1	-1	-1	-1	1461831000
554	2016-04-28	16	20	4.2174	-1	-1	-1	-1	1461831600
555	2016-04-28	16	30	4.2224	-1	-1	-1	-1	1461832200
556	2016-04-28	16	40	4.2238	-1	-1	-1	-1	1461832800
557	2016-04-28	16	50	4.2246	-1	-1	-1	-1	1461833400
558	2016-04-28	17	0	4.2267	-1	-1	-1	-1	1461834000
559	2016-04-28	17	10	4.2233	-1	-1	-1	-1	1461834600
560	2016-04-28	17	20	4.2051	-1	-1	-1	-1	1461835200
561	2016-04-28	17	30	4.2074	-1	-1	-1	-1	1461835800
562	2016-04-28	17	40	4.2086	-1	-1	-1	-1	1461836400
563	2016-04-28	17	50	4.1949	-1	-1	-1	-1	1461837000
564	2016-04-28	18	0	4.1999	-1	-1	-1	-1	1461837600
565	2016-04-28	18	10	4.1917	-1	-1	-1	-1	1461838200
566	2016-04-28	18	20	4.1876	-1	-1	-1	-1	1461838800
567	2016-04-28	18	30	4.1984	-1	-1	-1	-1	1461839400
568	2016-04-28	18	40	4.1954	-1	-1	-1	-1	1461840000
569	2016-04-28	18	50	4.1739	-1	-1	-1	-1	1461840600
570	2016-04-28	19	0	4.175	-1	-1	-1	-1	1461841200
571	2016-04-28	19	10	4.0479	-1	-1	-1	-1	1461841800
572	2016-04-28	19	20	4.0243	-1	-1	-1	-1	1461842400
573	2016-04-28	19	30	3.9766	-1	-1	-1	-1	1461843000
574	2016-04-28	19	40	3.9428	-1	-1	-1	-1	1461843600
575	2016-04-28	19	50	3.9546	-1	-1	-1	-1	1461844200
576	2016-04-28	20	0	3.9348	-1	-1	-1	-1	1461844800
577	2016-04-28	20	10	3.909	-1	-1	-1	-1	1461845400
578	2016-04-28	20	20	3.8938	-1	-1	-1	-1	1461846000
579	2016-04-28	20	30	3.8951	-1	-1	-1	-1	1461846600
580	2016-04-28	20	40	3.8674	-1	-1	-1	-1	1461847200
581	2016-04-28	20	50	3.872	-1	-1	-1	-1	1461847800
582	2016-04-28	21	0	3.8931	-1	-1	-1	-1	1461848400
583	2016-04-28	21	10	3.9514	-1	-1	-1	-1	1461849000
584	2016-04-28	21	20	3.9379	-1	-1	-1	-1	1461849600
585	2016-04-28	21	30	3.9909	-1	-1	-1	-1	1461850200
586	2016-04-28	21	40	4.0629	-1	-1	-1	-1	1461850800
587	2016-04-28	21	50	4.0601	-1	-1	-1	-1	1461851400
588	2016-04-28	22	0	4.0401	-1	-1	-1	-1	1461852000
589	2016-04-28	22	10	3.9674	-1	-1	-1	-1	1461852600
590	2016-04-28	22	20	3.8421	-1	-1	-1	-1	1461853200
591	2016-04-28	22	30	3.6238	-1	-1	-1	-1	1461853800
592	2016-04-28	22	40	3.5597	-1	-1	-1	-1	1461854400
593	2016-04-28	22	50	3.4609	-1	-1	-1	-1	1461855000
594	2016-04-28	23	0	3.5844	-1	-1	-1	-1	1461855600
595	2016-04-28	23	10	3.5631	-1	-1	-1	-1	1461856200
596	2016-04-28	23	20	3.5776	-1	-1	-1	-1	1461856800
597	2016-04-28	23	30	3.5367	-1	-1	-1	-1	1461857400
598	2016-04-28	23	40	3.5525	-1	-1	-1	-1	1461858000
599	2016-05-01	0	0	-1	-1	-1	3.39	-1	1462032000
600	2016-05-01	0	10	-1	-1	-1	2.51	-1	1462032600
601	2016-05-01	0	20	-1	-1	-1	2.69	-1	1462033200
602	2016-05-01	0	30	-1	-1	-1	2.79	-1	1462033800
603	2016-05-01	0	40	-1	-1	-1	2.39	-1	1462034400
604	2016-05-01	0	50	-1	-1	-1	2.44	-1	1462035000
605	2016-05-01	1	0	-1	-1	-1	2.66	-1	1462035600
606	2016-05-01	1	10	-1	-1	-1	2.61	-1	1462036200
607	2016-05-01	1	20	-1	-1	-1	5.27	-1	1462036800
608	2016-05-01	1	30	-1	-1	-1	2.87	-1	1462037400
609	2016-05-01	1	40	-1	-1	-1	2.77	-1	1462038000
610	2016-05-01	1	50	-1	-1	-1	2.84	-1	1462038600
611	2016-05-01	2	0	-1	-1	-1	2.84	-1	1462039200
612	2016-05-01	2	10	-1	-1	-1	2.89	-1	1462039800
613	2016-05-01	2	20	-1	-1	-1	2.8	-1	1462040400
614	2016-05-01	2	30	-1	-1	-1	3	-1	1462041000
615	2016-05-01	2	40	-1	-1	-1	2.86	-1	1462041600
616	2016-05-01	2	50	-1	-1	-1	2.93	-1	1462042200
617	2016-05-01	3	0	-1	-1	-1	3.16	-1	1462042800
618	2016-05-01	3	10	-1	-1	-1	3.01	-1	1462043400
619	2016-05-01	3	20	-1	-1	-1	3.07	-1	1462044000
620	2016-05-01	3	30	-1	-1	-1	2.99	-1	1462044600
621	2016-05-01	3	40	-1	-1	-1	3.11	-1	1462045200
622	2016-05-01	3	50	-1	-1	-1	2.99	-1	1462045800
623	2016-05-01	4	0	-1	-1	-1	3.14	-1	1462046400
624	2016-05-01	4	10	-1	-1	-1	3.29	-1	1462047000
625	2016-05-01	4	20	-1	-1	-1	3.53	-1	1462047600
626	2016-05-01	4	30	-1	-1	-1	4.28	-1	1462048200
627	2016-05-01	4	40	-1	-1	-1	3.78	-1	1462048800
628	2016-05-01	4	50	-1	-1	-1	3.17	-1	1462049400
629	2016-05-01	5	0	-1	-1	-1	3.03	-1	1462050000
630	2016-05-01	5	10	-1	-1	-1	3.2	-1	1462050600
631	2016-05-01	5	20	-1	-1	-1	3.38	-1	1462051200
632	2016-05-01	5	30	-1	-1	-1	3.37	-1	1462051800
633	2016-05-01	5	40	-1	-1	-1	3.45	-1	1462052400
634	2016-05-01	5	50	-1	-1	-1	3.17	-1	1462053000
635	2016-05-01	6	0	-1	-1	-1	3.26	-1	1462053600
636	2016-05-01	6	10	-1	-1	-1	3.34	-1	1462054200
637	2016-05-01	6	20	-1	-1	-1	3.57	-1	1462054800
638	2016-05-01	6	30	-1	-1	-1	3.42	-1	1462055400
639	2016-05-01	6	40	-1	-1	-1	3.27	-1	1462056000
640	2016-05-01	6	50	-1	-1	-1	3.39	-1	1462056600
641	2016-05-01	7	0	-1	-1	-1	3.16	-1	1462057200
642	2016-05-01	7	10	-1	-1	-1	3.52	-1	1462057800
643	2016-05-01	7	20	-1	-1	-1	2.98	-1	1462058400
644	2016-05-01	7	30	-1	-1	-1	3.28	-1	1462059000
645	2016-05-01	7	40	-1	-1	-1	2.83	-1	1462059600
646	2016-05-01	7	50	-1	-1	-1	3.11	-1	1462060200
647	2016-05-01	8	0	-1	-1	-1	3.09	-1	1462060800
648	2016-05-01	8	10	-1	-1	-1	3.16	-1	1462061400
649	2016-05-01	8	20	-1	-1	-1	2.98	-1	1462062000
650	2016-05-01	8	30	-1	-1	-1	3.19	-1	1462062600
651	2016-05-01	8	40	-1	-1	-1	3.08	-1	1462063200
652	2016-05-01	8	50	-1	-1	-1	2.84	-1	1462063800
653	2016-05-01	9	0	-1	-1	-1	2.85	-1	1462064400
654	2016-05-01	9	10	-1	-1	-1	2.81	-1	1462065000
655	2016-05-01	9	20	-1	-1	-1	2.67	-1	1462065600
656	2016-05-01	9	30	-1	-1	-1	2.77	-1	1462066200
657	2016-05-01	9	40	-1	-1	-1	2.68	-1	1462066800
658	2016-05-01	9	50	-1	-1	-1	2.64	-1	1462067400
659	2016-05-01	10	0	-1	-1	-1	2.8	-1	1462068000
660	2016-05-01	10	10	-1	-1	-1	2.57	-1	1462068600
661	2016-05-01	10	20	-1	-1	-1	2.42	-1	1462069200
662	2016-05-01	10	30	-1	-1	-1	2.57	-1	1462069800
663	2016-05-01	10	40	-1	-1	-1	2.3	-1	1462070400
664	2016-05-01	10	50	-1	-1	-1	2.48	-1	1462071000
665	2016-05-01	11	0	-1	-1	-1	1.91	-1	1462071600
666	2016-05-01	11	10	-1	-1	-1	2.74	-1	1462072200
667	2016-05-01	11	20	-1	-1	-1	2.8	-1	1462072800
668	2016-05-01	11	30	-1	-1	-1	2.47	-1	1462073400
669	2016-05-01	11	40	-1	-1	-1	2.72	-1	1462074000
670	2016-05-01	11	50	-1	-1	-1	2.66	-1	1462074600
671	2016-05-01	12	0	-1	-1	-1	2.63	-1	1462075200
672	2016-05-01	12	10	-1	-1	-1	2.71	-1	1462075800
673	2016-05-01	12	20	-1	-1	-1	2.59	-1	1462076400
674	2016-05-01	12	30	-1	-1	-1	2.64	-1	1462077000
675	2016-05-01	12	40	-1	-1	-1	2.7	-1	1462077600
676	2016-05-01	12	50	-1	-1	-1	2.62	-1	1462078200
677	2016-05-01	13	0	-1	-1	-1	2.62	-1	1462078800
678	2016-05-01	13	10	-1	-1	-1	2.61	-1	1462079400
679	2016-05-01	13	20	-1	-1	-1	2.58	-1	1462080000
680	2016-05-01	13	30	-1	-1	-1	2.64	-1	1462080600
681	2016-05-01	13	40	-1	-1	-1	2.6	-1	1462081200
682	2016-05-01	13	50	-1	-1	-1	2.55	-1	1462081800
683	2016-05-01	14	0	-1	-1	-1	2.55	-1	1462082400
684	2016-05-01	14	10	-1	-1	-1	2.77	-1	1462083000
685	2016-05-01	14	20	-1	-1	-1	2.89	-1	1462083600
686	2016-05-01	14	30	-1	-1	-1	2.61	-1	1462084200
687	2016-05-01	14	40	-1	-1	-1	2.62	-1	1462084800
688	2016-05-01	14	50	-1	-1	-1	2.63	-1	1462085400
689	2016-05-01	15	0	-1	-1	-1	2.68	-1	1462086000
690	2016-05-01	15	10	-1	-1	-1	2.81	-1	1462086600
691	2016-05-01	15	20	-1	-1	-1	2.81	-1	1462087200
692	2016-05-01	15	30	-1	-1	-1	2.86	-1	1462087800
693	2016-05-01	15	40	-1	-1	-1	2.82	-1	1462088400
694	2016-05-01	15	50	-1	-1	-1	2.79	-1	1462089000
695	2016-05-01	16	0	-1	-1	-1	3.07	-1	1462089600
696	2016-05-01	16	10	-1	-1	-1	2.67	-1	1462090200
697	2016-05-01	16	20	-1	-1	-1	2.89	-1	1462090800
698	2016-05-01	16	30	-1	-1	-1	2.74	-1	1462091400
699	2016-05-01	16	40	-1	-1	-1	2.7	-1	1462092000
700	2016-05-01	16	50	-1	-1	-1	2.94	-1	1462092600
701	2016-05-01	17	0	-1	-1	-1	2.79	-1	1462093200
702	2016-05-01	17	10	-1	-1	-1	3.07	-1	1462093800
703	2016-05-01	17	20	-1	-1	-1	2.98	-1	1462094400
704	2016-05-01	17	30	-1	-1	-1	2.91	-1	1462095000
705	2016-05-01	17	40	-1	-1	-1	3.01	-1	1462095600
706	2016-05-01	17	50	-1	-1	-1	3.16	-1	1462096200
707	2016-05-01	18	0	-1	-1	-1	2.94	-1	1462096800
708	2016-05-01	18	10	-1	-1	-1	3	-1	1462097400
709	2016-05-01	18	20	-1	-1	-1	3	-1	1462098000
710	2016-05-01	18	30	-1	-1	-1	3.04	-1	1462098600
711	2016-05-01	18	40	-1	-1	-1	3.08	-1	1462099200
712	2016-05-01	18	50	-1	-1	-1	3.05	-1	1462099800
713	2016-05-01	19	0	-1	-1	-1	3.14	-1	1462100400
714	2016-05-01	19	10	-1	-1	-1	3.14	-1	1462101000
715	2016-05-01	19	20	-1	-1	-1	3.14	-1	1462101600
716	2016-05-01	19	30	-1	-1	-1	3.14	-1	1462102200
717	2016-05-01	19	40	-1	-1	-1	3.1	-1	1462102800
718	2016-05-01	19	50	-1	-1	-1	3.12	-1	1462103400
719	2016-05-01	20	0	-1	-1	-1	3	-1	1462104000
720	2016-05-01	20	10	-1	-1	-1	2.95	-1	1462104600
721	2016-05-01	20	20	-1	-1	-1	2.97	-1	1462105200
722	2016-05-01	20	30	-1	-1	-1	2.76	-1	1462105800
723	2016-05-01	20	40	-1	-1	-1	2.69	-1	1462106400
724	2016-05-01	20	50	-1	-1	-1	2.74	-1	1462107000
725	2016-05-01	21	0	-1	-1	-1	2.47	-1	1462107600
726	2016-05-01	21	10	-1	-1	-1	2.22	-1	1462108200
727	2016-05-01	21	20	-1	-1	-1	2.75	-1	1462108800
728	2016-05-01	21	30	-1	-1	-1	2.4	-1	1462109400
729	2016-05-01	21	40	-1	-1	-1	2.23	-1	1462110000
730	2016-05-01	21	50	-1	-1	-1	2.11	-1	1462110600
731	2016-05-01	22	0	-1	-1	-1	2.76	-1	1462111200
732	2016-05-01	22	10	-1	-1	-1	3.1	-1	1462111800
733	2016-05-01	22	20	-1	-1	-1	1.96	-1	1462112400
734	2016-05-01	22	30	-1	-1	-1	1.82	-1	1462113000
735	2016-05-01	22	40	-1	-1	-1	1.89	-1	1462113600
736	2016-05-01	22	50	-1	-1	-1	2.25	-1	1462114200
737	2016-05-01	23	0	-1	-1	-1	2.67	-1	1462114800
738	2016-05-01	23	10	-1	-1	-1	2.47	-1	1462115400
739	2016-05-01	23	20	-1	-1	-1	2.04	-1	1462116000
740	2016-05-01	23	30	-1	-1	-1	2.65	-1	1462116600
741	2016-05-01	23	40	-1	-1	-1	2.68	-1	1462117200
742	2016-05-07	0	0	-1	-1	-1	2.41	-1	1462550400
743	2016-05-07	0	10	-1	-1	-1	2.42	-1	1462551000
744	2016-05-07	0	20	-1	-1	-1	3.77	-1	1462551600
745	2016-05-07	0	30	-1	-1	-1	2.39	-1	1462552200
746	2016-05-07	0	40	-1	-1	-1	1.74	-1	1462552800
747	2016-05-07	0	50	-1	-1	-1	2.56	-1	1462553400
748	2016-05-07	1	0	-1	-1	-1	1.77	-1	1462554000
749	2016-05-07	1	10	-1	-1	-1	2.04	-1	1462554600
750	2016-05-07	1	20	-1	-1	-1	2.22	-1	1462555200
751	2016-05-07	1	30	-1	-1	-1	2.25	-1	1462555800
752	2016-05-07	1	40	-1	-1	-1	2.04	-1	1462556400
753	2016-05-07	1	50	-1	-1	-1	3.31	-1	1462557000
754	2016-05-07	2	0	-1	-1	-1	3.08	-1	1462557600
755	2016-05-07	2	10	-1	-1	-1	2.94	-1	1462558200
756	2016-05-07	2	20	-1	-1	-1	3.64	-1	1462558800
757	2016-05-07	2	30	-1	-1	-1	1.33	-1	1462559400
758	2016-05-07	2	40	-1	-1	-1	1.58	-1	1462560000
759	2016-05-07	2	50	-1	-1	-1	1.84	-1	1462560600
760	2016-05-07	3	0	-1	-1	-1	1.48	-1	1462561200
761	2016-05-07	3	10	-1	-1	-1	1.58	-1	1462561800
762	2016-05-07	3	20	-1	-1	-1	2.03	-1	1462562400
763	2016-05-07	3	30	-1	-1	-1	1.6	-1	1462563000
764	2016-05-07	3	40	-1	-1	-1	1.57	-1	1462563600
765	2016-05-07	3	50	-1	-1	-1	2.36	-1	1462564200
766	2016-05-07	4	0	-1	-1	-1	1.74	-1	1462564800
767	2016-05-07	4	10	-1	-1	-1	1.91	-1	1462565400
768	2016-05-07	4	20	-1	-1	-1	1.57	-1	1462566000
769	2016-05-07	4	30	-1	-1	-1	1.71	-1	1462566600
770	2016-05-07	4	40	-1	-1	-1	4.01	-1	1462567200
771	2016-05-07	4	50	-1	-1	-1	2.34	-1	1462567800
772	2016-05-07	5	0	-1	-1	-1	4.8	-1	1462568400
773	2016-05-07	5	10	-1	-1	-1	1.94	-1	1462569000
774	2016-05-07	5	20	-1	-1	-1	1.94	-1	1462569600
775	2016-05-07	5	30	-1	-1	-1	1.52	-1	1462570200
776	2016-05-07	5	40	-1	-1	-1	2.83	-1	1462570800
777	2016-05-07	5	50	-1	-1	-1	3.92	-1	1462571400
778	2016-05-07	6	0	-1	-1	-1	3.15	-1	1462572000
779	2016-05-07	6	10	-1	-1	-1	1.68	-1	1462572600
780	2016-05-07	6	20	-1	-1	-1	1.69	-1	1462573200
781	2016-05-07	6	30	-1	-1	-1	1.99	-1	1462573800
782	2016-05-07	6	40	-1	-1	-1	1.76	-1	1462574400
783	2016-05-07	6	50	-1	-1	-1	2.41	-1	1462575000
784	2016-05-07	7	0	-1	-1	-1	2.04	-1	1462575600
785	2016-05-07	7	10	-1	-1	-1	1.78	-1	1462576200
786	2016-05-07	7	20	-1	-1	-1	1.84	-1	1462576800
787	2016-05-07	7	30	-1	-1	-1	1.71	-1	1462577400
788	2016-05-07	7	40	-1	-1	-1	2.87	-1	1462578000
789	2016-05-07	7	50	-1	-1	-1	1.75	-1	1462578600
790	2016-05-07	8	0	-1	-1	-1	1.6	-1	1462579200
791	2016-05-07	8	10	-1	-1	-1	1.55	-1	1462579800
792	2016-05-07	8	20	-1	-1	-1	1.73	-1	1462580400
793	2016-05-07	8	30	-1	-1	-1	1.6	-1	1462581000
794	2016-05-07	8	40	-1	-1	-1	1.66	-1	1462581600
795	2016-05-07	8	50	-1	-1	-1	1.98	-1	1462582200
796	2016-05-07	9	0	-1	-1	-1	1.68	-1	1462582800
797	2016-05-07	9	10	-1	-1	-1	1.5	-1	1462583400
798	2016-05-07	9	20	-1	-1	-1	1.62	-1	1462584000
799	2016-05-07	9	30	-1	-1	-1	1.74	-1	1462584600
800	2016-05-07	9	40	-1	-1	-1	1.66	-1	1462585200
801	2016-05-07	9	50	-1	-1	-1	1.63	-1	1462585800
802	2016-05-07	10	0	-1	-1	-1	1.7	-1	1462586400
803	2016-05-07	10	10	-1	-1	-1	2.12	-1	1462587000
804	2016-05-07	10	20	-1	-1	-1	1.51	-1	1462587600
805	2016-05-07	10	30	-1	-1	-1	1.58	-1	1462588200
806	2016-05-07	10	40	-1	-1	-1	1.59	-1	1462588800
807	2016-05-07	10	50	-1	-1	-1	1.53	-1	1462589400
808	2016-05-07	11	0	-1	-1	-1	1.59	-1	1462590000
809	2016-05-07	11	10	-1	-1	-1	2.1	-1	1462590600
810	2016-05-07	11	20	-1	-1	-1	2.07	-1	1462591200
811	2016-05-07	11	30	-1	-1	-1	1.6	-1	1462591800
812	2016-05-07	11	40	-1	-1	-1	2.33	-1	1462592400
813	2016-05-07	11	50	-1	-1	-1	1.55	-1	1462593000
814	2016-05-07	12	0	-1	-1	-1	1.99	-1	1462593600
815	2016-05-07	12	10	-1	-1	-1	1.56	-1	1462594200
816	2016-05-07	12	20	-1	-1	-1	2.52	-1	1462594800
817	2016-05-07	12	30	-1	-1	-1	1.93	-1	1462595400
818	2016-05-07	12	40	-1	-1	-1	1.59	-1	1462596000
819	2016-05-07	12	50	-1	-1	-1	1.52	-1	1462596600
820	2016-05-07	13	0	-1	-1	-1	1.5	-1	1462597200
821	2016-05-07	13	10	-1	-1	-1	1.5	-1	1462597800
822	2016-05-07	13	20	-1	-1	-1	1.69	-1	1462598400
823	2016-05-07	13	30	-1	-1	-1	1.66	-1	1462599000
824	2016-05-07	13	40	-1	-1	-1	1.56	-1	1462599600
825	2016-05-07	13	50	-1	-1	-1	1.8	-1	1462600200
826	2016-05-07	14	0	-1	-1	-1	1.78	-1	1462600800
827	2016-05-07	14	10	-1	-1	-1	1.54	-1	1462601400
828	2016-05-07	14	20	-1	-1	-1	1.54	-1	1462602000
829	2016-05-07	14	30	-1	-1	-1	1.54	-1	1462602600
830	2016-05-07	14	40	-1	-1	-1	1.54	-1	1462603200
831	2016-05-07	14	50	-1	-1	-1	1.54	-1	1462603800
832	2016-05-07	15	0	-1	-1	-1	1.54	-1	1462604400
833	2016-05-07	15	10	-1	-1	-1	1.54	-1	1462605000
834	2016-05-07	15	20	-1	-1	-1	1.54	-1	1462605600
835	2016-05-07	15	30	-1	-1	-1	1.54	-1	1462606200
836	2016-05-07	15	40	-1	-1	-1	1.54	-1	1462606800
837	2016-05-07	15	50	-1	-1	-1	1.54	-1	1462607400
838	2016-05-07	16	0	-1	-1	-1	1.54	-1	1462608000
839	2016-05-07	16	10	-1	-1	-1	1.54	-1	1462608600
840	2016-05-07	16	20	-1	-1	-1	1.54	-1	1462609200
841	2016-05-07	16	30	-1	-1	-1	1.54	-1	1462609800
842	2016-05-07	16	40	-1	-1	-1	1.54	-1	1462610400
843	2016-05-07	16	50	-1	-1	-1	1.54	-1	1462611000
844	2016-05-07	17	0	-1	-1	-1	1.54	-1	1462611600
845	2016-05-07	17	10	-1	-1	-1	1.54	-1	1462612200
846	2016-05-07	17	20	-1	-1	-1	1.54	-1	1462612800
847	2016-05-07	17	30	-1	-1	-1	1.54	-1	1462613400
848	2016-05-07	17	40	-1	-1	-1	1.54	-1	1462614000
849	2016-05-07	17	50	-1	-1	-1	1.54	-1	1462614600
850	2016-05-07	18	0	-1	-1	-1	1.54	-1	1462615200
851	2016-05-07	18	10	-1	-1	-1	1.54	-1	1462615800
852	2016-05-07	18	20	-1	-1	-1	1.54	-1	1462616400
853	2016-05-07	18	30	-1	-1	-1	1.54	-1	1462617000
854	2016-05-07	18	40	-1	-1	-1	1.54	-1	1462617600
855	2016-05-07	18	50	-1	-1	-1	1.54	-1	1462618200
856	2016-05-07	19	0	-1	-1	-1	1.54	-1	1462618800
857	2016-05-07	19	10	-1	-1	-1	1.54	-1	1462619400
858	2016-05-07	19	20	-1	-1	-1	1.54	-1	1462620000
859	2016-05-07	19	30	-1	-1	-1	1.54	-1	1462620600
860	2016-05-07	19	40	-1	-1	-1	1.54	-1	1462621200
861	2016-05-07	19	50	-1	-1	-1	1.54	-1	1462621800
862	2016-05-07	20	0	-1	-1	-1	1.54	-1	1462622400
863	2016-05-07	20	10	-1	-1	-1	1.54	-1	1462623000
864	2016-05-07	20	20	-1	-1	-1	1.54	-1	1462623600
865	2016-05-07	20	30	-1	-1	-1	1.54	-1	1462624200
866	2016-05-07	20	40	-1	-1	-1	1.54	-1	1462624800
867	2016-05-07	20	50	-1	-1	-1	1.54	-1	1462625400
868	2016-05-07	21	0	-1	-1	-1	1.54	-1	1462626000
869	2016-05-07	21	10	-1	-1	-1	1.54	-1	1462626600
870	2016-05-07	21	20	-1	-1	-1	1.54	-1	1462627200
871	2016-05-07	21	30	-1	-1	-1	1.54	-1	1462627800
872	2016-05-07	21	40	-1	-1	-1	1.54	-1	1462628400
873	2016-05-07	21	50	-1	-1	-1	1.54	-1	1462629000
874	2016-05-07	22	0	-1	-1	-1	1.54	-1	1462629600
875	2016-05-07	22	10	-1	-1	-1	1.54	-1	1462630200
876	2016-05-07	22	20	-1	-1	-1	1.54	-1	1462630800
877	2016-05-07	22	30	-1	-1	-1	1.54	-1	1462631400
878	2016-05-07	22	40	-1	-1	-1	1.54	-1	1462632000
879	2016-05-07	22	50	-1	-1	-1	1.54	-1	1462632600
880	2016-05-07	23	0	-1	-1	-1	1.54	-1	1462633200
881	2016-05-07	23	10	-1	-1	-1	1.54	-1	1462633800
882	2016-05-07	23	20	-1	-1	-1	1.54	-1	1462634400
883	2016-05-07	23	30	-1	-1	-1	1.54	-1	1462635000
884	2016-05-07	23	40	-1	-1	-1	1.54	-1	1462635600
885	2016-05-26	9	50	-1	-1	18.586	-1	-1	1464227400
886	2016-05-26	10	0	-1	-1	18.654	-1	-1	1464228000
887	2016-05-26	10	10	-1	-1	18.746	-1	-1	1464228600
888	2016-05-26	10	20	-1	-1	18.721	-1	-1	1464229200
889	2016-05-26	10	30	-1	-1	18.773	-1	-1	1464229800
890	2016-05-26	10	40	-1	-1	18.726	-1	-1	1464230400
891	2016-05-26	10	50	-1	-1	18.91	-1	-1	1464231000
892	2016-05-26	11	0	-1	-1	18.931	-1	-1	1464231600
893	2016-05-26	11	10	-1	-1	18.943	-1	-1	1464232200
894	2016-05-26	11	20	-1	-1	18.888	-1	-1	1464232800
895	2016-05-26	11	30	-1	-1	18.826	-1	-1	1464233400
896	2016-05-26	11	40	-1	-1	18.995	-1	-1	1464234000
897	2016-05-26	11	50	-1	-1	19.003	-1	-1	1464234600
898	2016-05-26	12	0	-1	-1	18.872	-1	-1	1464235200
899	2016-05-26	12	10	-1	-1	18.89	-1	-1	1464235800
900	2016-05-26	12	20	-1	-1	18.885	-1	-1	1464236400
901	2016-05-26	12	30	-1	-1	18.867	-1	-1	1464237000
902	2016-05-26	12	40	-1	-1	18.748	-1	-1	1464237600
903	2016-05-26	12	50	-1	-1	18.687	-1	-1	1464238200
904	2016-05-26	13	0	-1	-1	18.685	-1	-1	1464238800
905	2016-05-26	13	10	-1	-1	18.667	-1	-1	1464239400
906	2016-05-26	13	20	-1	-1	18.642	-1	-1	1464240000
907	2016-05-26	13	30	-1	-1	18.564	-1	-1	1464240600
908	2016-05-26	13	40	-1	-1	18.516	-1	-1	1464241200
909	2016-05-26	13	50	-1	-1	18.298	-1	-1	1464241800
910	2016-05-26	14	0	-1	-1	18.332	-1	-1	1464242400
911	2016-05-26	14	10	-1	-1	18.198	-1	-1	1464243000
912	2016-05-26	14	20	-1	-1	18.183	-1	-1	1464243600
913	2016-05-26	14	30	-1	-1	18.185	-1	-1	1464244200
914	2016-05-26	14	40	-1	-1	18.149	-1	-1	1464244800
915	2016-05-26	14	50	-1	-1	17.964	-1	-1	1464245400
916	2016-05-26	15	0	-1	-1	18.023	-1	-1	1464246000
917	2016-05-26	15	10	-1	-1	17.814	-1	-1	1464246600
918	2016-05-26	15	20	-1	-1	17.907	-1	-1	1464247200
919	2016-05-26	15	30	-1	-1	17.755	-1	-1	1464247800
920	2016-05-26	15	40	-1	-1	17.857	-1	-1	1464248400
921	2016-05-26	15	50	-1	-1	17.751	-1	-1	1464249000
922	2016-05-26	16	0	-1	-1	17.717	-1	-1	1464249600
923	2016-05-26	16	10	-1	-1	17.572	-1	-1	1464250200
924	2016-05-26	16	20	-1	-1	17.627	-1	-1	1464250800
925	2016-05-26	16	30	-1	-1	17.572	-1	-1	1464251400
926	2016-05-26	16	40	-1	-1	17.537	-1	-1	1464252000
927	2016-05-26	16	50	-1	-1	17.559	-1	-1	1464252600
928	2016-05-26	17	0	-1	-1	17.447	-1	-1	1464253200
929	2016-05-26	17	10	-1	-1	17.413	-1	-1	1464253800
930	2016-05-26	17	20	-1	-1	17.394	-1	-1	1464254400
931	2016-05-26	17	30	-1	-1	17.413	-1	-1	1464255000
932	2016-05-26	17	40	-1	-1	17.448	-1	-1	1464255600
933	2016-05-26	17	50	-1	-1	17.486	-1	-1	1464256200
934	2016-05-26	18	0	-1	-1	17.451	-1	-1	1464256800
935	2016-05-26	18	10	-1	-1	17.47	-1	-1	1464257400
936	2016-05-26	18	20	-1	-1	17.484	-1	-1	1464258000
937	2016-05-26	18	30	-1	-1	17.5	-1	-1	1464258600
938	2016-05-26	18	40	-1	-1	17.577	-1	-1	1464259200
939	2016-05-26	18	50	-1	-1	17.563	-1	-1	1464259800
940	2016-05-26	19	0	-1	-1	17.648	-1	-1	1464260400
941	2016-05-26	19	10	-1	-1	17.707	-1	-1	1464261000
942	2016-05-26	19	20	-1	-1	17.738	-1	-1	1464261600
943	2016-05-26	19	30	-1	-1	17.874	-1	-1	1464262200
944	2016-05-26	19	40	-1	-1	17.884	-1	-1	1464262800
945	2016-05-26	19	50	-1	-1	17.94	-1	-1	1464263400
946	2016-05-26	20	0	-1	-1	18.009	-1	-1	1464264000
947	2016-05-26	20	10	-1	-1	18.057	-1	-1	1464264600
948	2016-05-26	20	20	-1	-1	18.159	-1	-1	1464265200
949	2016-05-26	20	30	-1	-1	18.234	-1	-1	1464265800
950	2016-05-26	20	40	-1	-1	18.302	-1	-1	1464266400
951	2016-05-26	20	50	-1	-1	18.328	-1	-1	1464267000
952	2016-05-26	21	0	-1	-1	18.399	-1	-1	1464267600
953	2016-05-26	21	10	-1	-1	18.495	-1	-1	1464268200
954	2016-05-26	21	20	-1	-1	18.576	-1	-1	1464268800
955	2016-05-26	21	30	-1	-1	18.657	-1	-1	1464269400
956	2016-05-26	21	40	-1	-1	18.707	-1	-1	1464270000
957	2016-05-26	21	50	-1	-1	18.798	-1	-1	1464270600
958	2016-05-26	22	0	-1	-1	18.86	-1	-1	1464271200
959	2016-05-26	22	10	-1	-1	18.885	-1	-1	1464271800
960	2016-05-26	22	20	-1	-1	18.98	-1	-1	1464272400
961	2016-05-26	22	30	-1	-1	19.019	-1	-1	1464273000
962	2016-05-26	22	40	-1	-1	19.08	-1	-1	1464273600
963	2016-05-26	22	50	-1	-1	19.088	-1	-1	1464274200
964	2016-05-26	23	0	-1	-1	19.161	-1	-1	1464274800
965	2016-05-26	23	10	-1	-1	19.189	-1	-1	1464275400
966	2016-05-26	23	20	-1	-1	19.217	-1	-1	1464276000
967	2016-05-26	23	30	-1	-1	19.216	-1	-1	1464276600
968	2016-05-26	23	40	-1	-1	19.244	-1	-1	1464277200
969	2016-05-26	23	50	-1	-1	19.226	-1	-1	1464277800
970	2016-06-02	0	0	-1	-1	19.248	-1	-1	1464796800
971	2016-06-02	0	10	-1	-1	19.232	-1	-1	1464797400
972	2016-06-02	0	20	-1	-1	19.185	-1	-1	1464798000
973	2016-06-02	0	30	-1	-1	19.166	-1	-1	1464798600
974	2016-06-02	0	40	-1	-1	19.128	-1	-1	1464799200
975	2016-06-02	0	50	-1	-1	19.096	-1	-1	1464799800
976	2016-06-02	1	0	-1	-1	19.047	-1	-1	1464800400
977	2016-06-11	0	0	-1	-1	-1	-1	9.165	1465574400
978	2016-06-11	0	10	-1	-1	-1	-1	9.103	1465575000
979	2016-06-11	0	20	-1	-1	-1	-1	9.043	1465575600
980	2016-06-11	0	30	-1	-1	-1	-1	8.981	1465576200
981	2016-06-11	0	40	-1	-1	-1	-1	8.899	1465576800
982	2016-06-11	0	50	-1	-1	-1	-1	8.82	1465577400
983	2016-06-11	1	0	-1	-1	-1	-1	8.761	1465578000
984	2016-06-11	1	10	-1	-1	-1	-1	8.708	1465578600
985	2016-06-11	1	20	-1	-1	-1	-1	8.657	1465579200
986	2016-06-11	1	30	-1	-1	-1	-1	8.632	1465579800
987	2016-06-11	1	40	-1	-1	-1	-1	8.625	1465580400
988	2016-06-11	1	50	-1	-1	-1	-1	8.624	1465581000
989	2016-06-11	2	0	-1	-1	-1	-1	8.623	1465581600
990	2016-06-11	2	10	-1	-1	-1	-1	8.624	1465582200
991	2016-06-11	2	20	-1	-1	-1	-1	8.627	1465582800
992	2016-06-11	2	30	-1	-1	-1	-1	8.632	1465583400
993	2016-06-11	2	40	-1	-1	-1	-1	8.629	1465584000
994	2016-06-11	2	50	-1	-1	-1	-1	8.633	1465584600
995	2016-06-11	3	0	-1	-1	-1	-1	8.634	1465585200
996	2016-06-11	3	10	-1	-1	-1	-1	8.637	1465585800
997	2016-06-11	3	20	-1	-1	-1	-1	8.635	1465586400
998	2016-06-11	3	30	-1	-1	-1	-1	8.639	1465587000
999	2016-06-11	3	40	-1	-1	-1	-1	8.644	1465587600
1000	2016-06-11	3	50	-1	-1	-1	-1	8.644	1465588200
1001	2016-06-11	4	0	-1	-1	-1	-1	8.649	1465588800
1002	2016-06-11	4	10	-1	-1	-1	-1	8.645	1465589400
1003	2016-06-11	4	20	-1	-1	-1	-1	8.65	1465590000
1004	2016-06-11	4	30	-1	-1	-1	-1	8.646	1465590600
1005	2016-06-11	4	40	-1	-1	-1	-1	8.654	1465591200
1006	2016-06-11	4	50	-1	-1	-1	-1	8.652	1465591800
1007	2016-06-11	5	0	-1	-1	-1	-1	8.653	1465592400
1008	2016-06-11	5	10	-1	-1	-1	-1	8.651	1465593000
1009	2016-06-11	5	20	-1	-1	-1	-1	8.65	1465593600
1010	2016-06-11	5	30	-1	-1	-1	-1	8.649	1465594200
1011	2016-06-11	5	40	-1	-1	-1	-1	8.65	1465594800
1012	2016-06-11	5	50	-1	-1	-1	-1	8.645	1465595400
1013	2016-06-11	6	0	-1	-1	-1	-1	8.641	1465596000
1014	2016-06-11	6	10	-1	-1	-1	-1	8.646	1465596600
1015	2016-06-11	6	20	-1	-1	-1	-1	8.642	1465597200
1016	2016-06-11	6	30	-1	-1	-1	-1	8.638	1465597800
1017	2016-06-11	6	40	-1	-1	-1	-1	8.637	1465598400
1018	2016-06-11	6	50	-1	-1	-1	-1	8.64	1465599000
1019	2016-06-11	7	0	-1	-1	-1	-1	8.633	1465599600
1020	2016-06-11	7	10	-1	-1	-1	-1	8.632	1465600200
1021	2016-06-11	7	20	-1	-1	-1	-1	8.624	1465600800
1022	2016-06-11	7	30	-1	-1	-1	-1	8.622	1465601400
1023	2016-06-11	7	40	-1	-1	-1	-1	8.62	1465602000
1024	2016-06-11	7	50	-1	-1	-1	-1	8.611	1465602600
1025	2016-06-11	8	0	-1	-1	-1	-1	8.599	1465603200
1026	2016-06-11	8	10	-1	-1	-1	-1	8.586	1465603800
1027	2016-06-11	8	20	-1	-1	-1	-1	8.563	1465604400
1028	2016-06-11	8	30	-1	-1	-1	-1	8.538	1465605000
1029	2016-06-11	8	40	-1	-1	-1	-1	8.518	1465605600
1030	2016-06-11	8	50	-1	-1	-1	-1	8.487	1465606200
1031	2016-06-11	9	0	-1	-1	-1	-1	8.454	1465606800
1032	2016-06-11	9	10	-1	-1	-1	-1	8.428	1465607400
1033	2016-06-11	9	20	-1	-1	-1	-1	8.397	1465608000
1034	2016-06-11	9	30	-1	-1	-1	-1	8.376	1465608600
1035	2016-06-11	9	40	-1	-1	-1	-1	8.367	1465609200
1036	2016-06-11	9	50	-1	-1	-1	-1	8.352	1465609800
1037	2016-06-11	10	0	-1	-1	-1	-1	8.332	1465610400
1038	2016-06-11	10	10	-1	-1	-1	-1	8.321	1465611000
1039	2016-06-11	10	20	-1	-1	-1	-1	8.319	1465611600
1040	2016-06-11	10	30	-1	-1	-1	-1	8.313	1465612200
1041	2016-06-11	10	40	-1	-1	-1	-1	8.295	1465612800
1042	2016-06-11	11	0	-1	-1	-1	-1	8.261	1465614000
1043	2016-06-11	11	10	-1	-1	-1	-1	8.247	1465614600
1044	2016-06-11	11	20	-1	-1	-1	-1	8.212	1465615200
1045	2016-06-11	11	30	-1	-1	-1	-1	8.197	1465615800
1046	2016-06-11	11	50	-1	-1	-1	-1	8.165	1465617000
1047	2016-06-11	12	0	-1	-1	-1	-1	8.168	1465617600
1048	2016-06-11	12	10	-1	-1	-1	-1	8.164	1465618200
1049	2016-06-11	12	20	-1	-1	-1	-1	8.155	1465618800
1050	2016-06-11	12	30	-1	-1	-1	-1	8.158	1465619400
1051	2016-06-11	12	40	-1	-1	-1	-1	8.155	1465620000
1052	2016-06-11	12	50	-1	-1	-1	-1	8.149	1465620600
1053	2016-06-11	13	0	-1	-1	-1	-1	8.153	1465621200
1054	2016-06-11	13	10	-1	-1	-1	-1	8.148	1465621800
1055	2016-06-11	13	20	-1	-1	-1	-1	8.15	1465622400
1056	2016-06-11	13	30	-1	-1	-1	-1	8.155	1465623000
1057	2016-06-11	13	40	-1	-1	-1	-1	8.144	1465623600
1058	2016-06-11	13	50	-1	-1	-1	-1	8.137	1465624200
1059	2016-06-11	14	0	-1	-1	-1	-1	8.144	1465624800
1060	2016-06-11	14	10	-1	-1	-1	-1	8.146	1465625400
1061	2016-06-11	14	20	-1	-1	-1	-1	8.153	1465626000
1062	2016-06-11	14	30	-1	-1	-1	-1	8.157	1465626600
1063	2016-06-11	14	40	-1	-1	-1	-1	8.168	1465627200
1064	2016-06-11	14	50	-1	-1	-1	-1	8.184	1465627800
1065	2016-06-11	15	0	-1	-1	-1	-1	8.207	1465628400
1066	2016-06-11	15	10	-1	-1	-1	-1	8.247	1465629000
1067	2016-06-11	15	20	-1	-1	-1	-1	8.289	1465629600
1068	2016-06-11	15	30	-1	-1	-1	-1	8.328	1465630200
1069	2016-06-11	15	40	-1	-1	-1	-1	8.365	1465630800
1070	2016-06-11	15	50	-1	-1	-1	-1	8.408	1465631400
1071	2016-06-11	16	0	-1	-1	-1	-1	8.449	1465632000
1072	2016-06-11	16	10	-1	-1	-1	-1	8.466	1465632600
1073	2016-06-11	16	20	-1	-1	-1	-1	8.479	1465633200
1074	2016-06-11	16	30	-1	-1	-1	-1	8.472	1465633800
1075	2016-06-11	16	40	-1	-1	-1	-1	8.445	1465634400
1076	2016-06-11	16	50	-1	-1	-1	-1	8.404	1465635000
1077	2016-06-11	17	0	-1	-1	-1	-1	8.353	1465635600
1078	2016-06-11	17	10	-1	-1	-1	-1	8.284	1465636200
1079	2016-06-11	17	20	-1	-1	-1	-1	8.173	1465636800
1080	2016-06-11	17	30	-1	-1	-1	-1	7.996	1465637400
1081	2016-06-11	17	40	-1	-1	-1	-1	7.723	1465638000
1082	2016-06-11	17	50	-1	-1	-1	-1	7.458	1465638600
1083	2016-06-11	18	0	-1	-1	-1	-1	7.251	1465639200
1084	2016-06-11	18	10	-1	-1	-1	-1	7.056	1465639800
1085	2016-06-11	18	20	-1	-1	-1	-1	6.898	1465640400
1086	2016-06-11	18	30	-1	-1	-1	-1	6.768	1465641000
1087	2016-06-11	18	40	-1	-1	-1	-1	6.665	1465641600
1088	2016-06-11	18	50	-1	-1	-1	-1	6.611	1465642200
1089	2016-06-11	19	0	-1	-1	-1	-1	6.639	1465642800
1090	2016-06-11	19	10	-1	-1	-1	-1	6.752	1465643400
1091	2016-06-11	19	20	-1	-1	-1	-1	6.934	1465644000
1092	2016-06-11	19	30	-1	-1	-1	-1	7.112	1465644600
1093	2016-06-11	19	40	-1	-1	-1	-1	7.273	1465645200
1094	2016-06-11	19	50	-1	-1	-1	-1	7.395	1465645800
1095	2016-06-11	20	0	-1	-1	-1	-1	7.514	1465646400
1096	2016-06-11	20	10	-1	-1	-1	-1	7.619	1465647000
1097	2016-06-11	20	20	-1	-1	-1	-1	7.707	1465647600
1098	2016-06-11	20	30	-1	-1	-1	-1	7.802	1465648200
1099	2016-06-11	20	40	-1	-1	-1	-1	7.886	1465648800
1100	2016-06-11	20	50	-1	-1	-1	-1	7.958	1465649400
1101	2016-06-11	21	0	-1	-1	-1	-1	8.036	1465650000
1102	2016-06-11	21	10	-1	-1	-1	-1	8.11	1465650600
1103	2016-06-11	21	20	-1	-1	-1	-1	8.17	1465651200
1104	2016-06-11	21	30	-1	-1	-1	-1	8.232	1465651800
1105	2016-06-11	21	40	-1	-1	-1	-1	8.294	1465652400
1106	2016-06-11	21	50	-1	-1	-1	-1	8.35	1465653000
1107	2016-06-11	22	0	-1	-1	-1	-1	8.392	1465653600
1108	2016-06-11	22	10	-1	-1	-1	-1	8.431	1465654200
1109	2016-06-11	22	20	-1	-1	-1	-1	8.465	1465654800
1110	2016-06-11	22	30	-1	-1	-1	-1	8.492	1465655400
1111	2016-06-11	22	40	-1	-1	-1	-1	8.52	1465656000
1112	2016-06-11	22	50	-1	-1	-1	-1	8.542	1465656600
1113	2016-06-11	23	0	-1	-1	-1	-1	8.563	1465657200
1114	2016-06-11	23	10	-1	-1	-1	-1	8.577	1465657800
1115	2016-06-11	23	20	-1	-1	-1	-1	8.594	1465658400
1116	2016-06-11	23	30	-1	-1	-1	-1	8.615	1465659000
1117	2016-06-11	23	40	-1	-1	-1	-1	8.632	1465659600
1118	2016-06-22	0	0	-1	-1	-1	2.388	-1	1466524800
1119	2016-06-22	0	10	-1	-1	-1	2.2166	-1	1466525400
1120	2016-06-22	0	20	-1	-1	-1	2.1972	-1	1466526000
1121	2016-06-22	0	30	-1	-1	-1	2.5283	-1	1466526600
1122	2016-06-22	0	40	-1	-1	-1	2.1483	-1	1466527200
1123	2016-06-22	0	50	-1	-1	-1	2.5078	-1	1466527800
1124	2016-06-22	1	0	-1	-1	-1	1.9939	-1	1466528400
1125	2016-06-22	1	10	-1	-1	-1	2.1059	-1	1466529000
1126	2016-06-22	1	20	-1	-1	-1	4.7655	-1	1466529600
1127	2016-06-22	1	30	-1	-1	-1	2.9409	-1	1466530200
1128	2016-06-22	1	40	-1	-1	-1	2.0322	-1	1466530800
1129	2016-06-22	1	50	-1	-1	-1	2.8735	-1	1466531400
1130	2016-06-22	2	0	-1	-1	-1	2.5476	-1	1466532000
1131	2016-06-22	2	10	-1	-1	-1	1.638	-1	1466532600
1132	2016-06-22	2	20	-1	-1	-1	2.754	-1	1466533200
1133	2016-06-22	2	30	-1	-1	-1	2.3842	-1	1466533800
1134	2016-06-22	2	40	-1	-1	-1	2.1056	-1	1466534400
1135	2016-06-22	2	50	-1	-1	-1	2.1245	-1	1466535000
1136	2016-06-22	3	0	-1	-1	-1	2.2293	-1	1466535600
1137	2016-06-22	3	10	-1	-1	-1	2.1828	-1	1466536200
1138	2016-06-22	3	20	-1	-1	-1	2.4073	-1	1466536800
1139	2016-06-22	3	30	-1	-1	-1	2.032	-1	1466537400
1140	2016-06-22	3	40	-1	-1	-1	2.4027	-1	1466538000
1141	2016-06-22	3	50	-1	-1	-1	1.749	-1	1466538600
1142	2016-06-22	4	0	-1	-1	-1	2.2128	-1	1466539200
1143	2016-06-22	4	10	-1	-1	-1	1.6478	-1	1466539800
1144	2016-06-22	4	20	-1	-1	-1	2.1761	-1	1466540400
1145	2016-06-22	4	30	-1	-1	-1	2.371	-1	1466541000
1146	2016-06-22	4	40	-1	-1	-1	2.0766	-1	1466541600
1147	2016-06-22	4	50	-1	-1	-1	2.2295	-1	1466542200
1148	2016-06-22	5	0	-1	-1	-1	1.5449	-1	1466542800
1149	2016-06-22	5	10	-1	-1	-1	2.3787	-1	1466543400
1150	2016-06-22	5	20	-1	-1	-1	2.5212	-1	1466544000
1151	2016-06-22	5	30	-1	-1	-1	1.653	-1	1466544600
1152	2016-06-22	5	40	-1	-1	-1	2.3153	-1	1466545200
1153	2016-06-22	5	50	-1	-1	-1	2.2357	-1	1466545800
1154	2016-06-22	6	0	-1	-1	-1	1.8707	-1	1466546400
1155	2016-06-22	6	10	-1	-1	-1	2.0696	-1	1466547000
1156	2016-06-22	6	20	-1	-1	-1	1.3838	-1	1466547600
1157	2016-06-22	6	30	-1	-1	-1	1.687	-1	1466548200
1158	2016-06-22	6	40	-1	-1	-1	1.8201	-1	1466548800
1159	2016-06-22	6	50	-1	-1	-1	1.5562	-1	1466549400
1160	2016-06-22	7	0	-1	-1	-1	1.6672	-1	1466550000
1161	2016-06-22	7	10	-1	-1	-1	1.7301	-1	1466550600
1162	2016-06-22	7	20	-1	-1	-1	1.1278	-1	1466551200
1163	2016-06-22	7	30	-1	-1	-1	2.1387	-1	1466551800
1164	2016-06-22	7	40	-1	-1	-1	0.9702	-1	1466552400
1165	2016-06-22	7	50	-1	-1	-1	1.1557	-1	1466553000
1166	2016-06-22	8	0	-1	-1	-1	1.5814	-1	1466553600
1167	2016-06-22	8	10	-1	-1	-1	1.5204	-1	1466554200
1168	2016-06-22	8	20	-1	-1	-1	1.3467	-1	1466554800
1169	2016-06-22	8	30	-1	-1	-1	1.5783	-1	1466555400
1170	2016-06-22	8	40	-1	-1	-1	1.5762	-1	1466556000
1171	2016-06-22	8	50	-1	-1	-1	0.9924	-1	1466556600
1172	2016-06-22	9	0	-1	-1	-1	1.2513	-1	1466557200
1173	2016-06-22	9	10	-1	-1	-1	1.5398	-1	1466557800
1174	2016-06-22	9	20	-1	-1	-1	2.5634	-1	1466558400
1175	2016-06-22	9	30	-1	-1	-1	2.0549	-1	1466559000
1176	2016-06-22	9	40	-1	-1	-1	2.3542	-1	1466559600
1177	2016-06-22	9	50	-1	-1	-1	1.5989	-1	1466560200
1178	2016-06-22	10	0	-1	-1	-1	2.0619	-1	1466560800
1179	2016-06-22	10	10	-1	-1	-1	1.6773	-1	1466561400
1180	2016-06-22	10	20	-1	-1	-1	1.3817	-1	1466562000
1181	2016-06-22	10	30	-1	-1	-1	2.1856	-1	1466562600
1182	2016-06-22	10	40	-1	-1	-1	1.491	-1	1466563200
1183	2016-06-22	10	50	-1	-1	-1	1.8536	-1	1466563800
1184	2016-06-22	11	0	-1	-1	-1	2.5908	-1	1466564400
1185	2016-06-22	11	10	-1	-1	-1	1.9621	-1	1466565000
1186	2016-06-22	11	20	-1	-1	-1	1.762	-1	1466565600
1187	2016-06-22	11	30	-1	-1	-1	1.2327	-1	1466566200
1188	2016-06-22	11	40	-1	-1	-1	2.0027	-1	1466566800
1189	2016-06-22	11	50	-1	-1	-1	2.1865	-1	1466567400
1190	2016-06-22	12	0	-1	-1	-1	1.8496	-1	1466568000
1191	2016-06-22	12	10	-1	-1	-1	1.3457	-1	1466568600
1192	2016-06-22	12	20	-1	-1	-1	1.4823	-1	1466569200
1193	2016-06-22	12	30	-1	-1	-1	1.769	-1	1466569800
1194	2016-06-22	12	40	-1	-1	-1	1.9814	-1	1466570400
1195	2016-06-22	12	50	-1	-1	-1	2.2509	-1	1466571000
1196	2016-06-22	13	0	-1	-1	-1	1.8483	-1	1466571600
1197	2016-06-22	13	10	-1	-1	-1	2.0065	-1	1466572200
1198	2016-06-22	13	20	-1	-1	-1	2.1533	-1	1466572800
1199	2016-06-22	13	30	-1	-1	-1	2.1169	-1	1466573400
1200	2016-06-22	13	40	-1	-1	-1	2.0115	-1	1466574000
1201	2016-06-22	13	50	-1	-1	-1	1.9375	-1	1466574600
1202	2016-06-22	14	0	-1	-1	-1	1.5648	-1	1466575200
1203	2016-06-22	14	10	-1	-1	-1	1.677	-1	1466575800
1204	2016-06-22	14	20	-1	-1	-1	2.0876	-1	1466576400
1205	2016-06-22	14	30	-1	-1	-1	1.8629	-1	1466577000
1206	2016-06-22	14	40	-1	-1	-1	1.9689	-1	1466577600
1207	2016-06-22	14	50	-1	-1	-1	1.8936	-1	1466578200
1208	2016-06-22	15	0	-1	-1	-1	3.0924	-1	1466578800
1209	2016-06-22	15	10	-1	-1	-1	2.1787	-1	1466579400
1210	2016-06-22	15	20	-1	-1	-1	2.3901	-1	1466580000
1211	2016-06-22	15	30	-1	-1	-1	3.1153	-1	1466580600
1212	2016-06-22	15	50	-1	-1	-1	2.9807	-1	1466581800
1213	2016-06-22	16	0	-1	-1	-1	2.4272	-1	1466582400
1214	2016-06-22	16	10	-1	-1	-1	3.2033	-1	1466583000
1215	2016-06-22	16	20	-1	-1	-1	2.4694	-1	1466583600
1216	2016-06-22	16	30	-1	-1	-1	5.245	-1	1466584200
1217	2016-06-22	16	40	-1	-1	-1	5.5151	-1	1466584800
1218	2016-06-22	16	50	-1	-1	-1	3.3075	-1	1466585400
1219	2016-06-22	17	0	-1	-1	-1	3.0831	-1	1466586000
1220	2016-06-22	17	10	-1	-1	-1	3.6129	-1	1466586600
1221	2016-06-22	17	20	-1	-1	-1	2.4589	-1	1466587200
1222	2016-06-22	17	30	-1	-1	-1	3.1078	-1	1466587800
1223	2016-06-22	17	40	-1	-1	-1	2.3573	-1	1466588400
1224	2016-06-22	17	50	-1	-1	-1	3.7333	-1	1466589000
1225	2016-06-22	18	0	-1	-1	-1	2.9225	-1	1466589600
1226	2016-06-22	18	10	-1	-1	-1	2.6888	-1	1466590200
1227	2016-06-22	18	20	-1	-1	-1	2.492	-1	1466590800
1228	2016-06-22	18	30	-1	-1	-1	2.8906	-1	1466591400
1229	2016-06-22	18	40	-1	-1	-1	3.139	-1	1466592000
1230	2016-06-22	18	50	-1	-1	-1	3.0665	-1	1466592600
1231	2016-06-22	19	0	-1	-1	-1	2.6928	-1	1466593200
1232	2016-06-22	19	10	-1	-1	-1	3.2209	-1	1466593800
1233	2016-06-22	19	20	-1	-1	-1	2.8491	-1	1466594400
1234	2016-06-22	19	30	-1	-1	-1	2.4557	-1	1466595000
1235	2016-06-22	19	40	-1	-1	-1	2.3443	-1	1466595600
1236	2016-06-22	19	50	-1	-1	-1	2.8399	-1	1466596200
1237	2016-06-22	20	0	-1	-1	-1	2.8662	-1	1466596800
1238	2016-06-22	20	10	-1	-1	-1	3.0111	-1	1466597400
1239	2016-06-22	20	20	-1	-1	-1	3.2289	-1	1466598000
1240	2016-06-22	20	30	-1	-1	-1	3.0922	-1	1466598600
1241	2016-06-22	20	40	-1	-1	-1	2.7291	-1	1466599200
1242	2016-06-22	20	50	-1	-1	-1	2.9687	-1	1466599800
1243	2016-06-22	21	0	-1	-1	-1	8.8057	-1	1466600400
1244	2016-06-22	21	10	-1	-1	-1	3.3153	-1	1466601000
1245	2016-06-22	21	20	-1	-1	-1	3.2355	-1	1466601600
1246	2016-06-22	21	30	-1	-1	-1	3.2635	-1	1466602200
1247	2016-06-22	21	40	-1	-1	-1	3.0676	-1	1466602800
1248	2016-06-22	21	50	-1	-1	-1	3.1457	-1	1466603400
1249	2016-06-22	22	0	-1	-1	-1	3.103	-1	1466604000
1250	2016-06-22	22	10	-1	-1	-1	2.3535	-1	1466604600
1251	2016-06-22	22	20	-1	-1	-1	3.3499	-1	1466605200
1252	2016-06-22	22	30	-1	-1	-1	3.4948	-1	1466605800
1253	2016-06-22	22	40	-1	-1	-1	2.9822	-1	1466606400
1254	2016-06-22	22	50	-1	-1	-1	3.1775	-1	1466607000
1255	2016-06-22	23	0	-1	-1	-1	2.9112	-1	1466607600
1256	2016-06-22	23	10	-1	-1	-1	2.3247	-1	1466608200
1257	2016-06-22	23	20	-1	-1	-1	2.8709	-1	1466608800
1258	2016-06-22	23	30	-1	-1	-1	2.9912	-1	1466609400
1259	2016-06-22	23	40	-1	-1	-1	2.5044	-1	1466610000
1260	2016-06-22	23	50	-1	-1	-1	2.7382	-1	1466610600
1261	2016-07-01	0	0	-1	-1	17.779	-1	-1	1467302400
1262	2016-07-01	0	10	-1	-1	17.752	-1	-1	1467303000
1263	2016-07-01	0	20	-1	-1	17.733	-1	-1	1467303600
1264	2016-07-01	0	30	-1	-1	17.708	-1	-1	1467304200
1265	2016-07-01	0	40	-1	-1	17.657	-1	-1	1467304800
1266	2016-07-01	0	50	-1	-1	17.672	-1	-1	1467305400
1267	2016-07-01	1	0	-1	-1	17.674	-1	-1	1467306000
1268	2016-07-01	1	10	-1	-1	17.66	-1	-1	1467306600
1269	2016-07-01	1	20	-1	-1	17.657	-1	-1	1467307200
1270	2016-07-01	1	30	-1	-1	17.661	-1	-1	1467307800
1271	2016-07-01	1	40	-1	-1	17.668	-1	-1	1467308400
1272	2016-07-01	1	50	-1	-1	17.719	-1	-1	1467309000
1273	2016-07-01	2	0	-1	-1	17.713	-1	-1	1467309600
1274	2016-07-01	2	10	-1	-1	17.748	-1	-1	1467310200
1275	2016-07-01	2	20	-1	-1	17.746	-1	-1	1467310800
1276	2016-07-01	2	30	-1	-1	17.776	-1	-1	1467311400
1277	2016-07-01	2	40	-1	-1	17.804	-1	-1	1467312000
1278	2016-07-01	2	50	-1	-1	17.836	-1	-1	1467312600
1279	2016-07-01	3	0	-1	-1	17.894	-1	-1	1467313200
1280	2016-07-01	3	10	-1	-1	17.903	-1	-1	1467313800
1281	2016-07-01	3	20	-1	-1	17.932	-1	-1	1467314400
1282	2016-07-01	3	30	-1	-1	18.008	-1	-1	1467315000
1283	2016-07-01	3	40	-1	-1	18.002	-1	-1	1467315600
1284	2016-07-01	3	50	-1	-1	18.073	-1	-1	1467316200
1285	2016-07-01	4	0	-1	-1	18.105	-1	-1	1467316800
1286	2016-07-01	4	10	-1	-1	18.135	-1	-1	1467317400
1287	2016-07-01	4	20	-1	-1	18.169	-1	-1	1467318000
1288	2016-07-01	4	30	-1	-1	18.161	-1	-1	1467318600
1289	2016-07-01	4	40	-1	-1	18.245	-1	-1	1467319200
1290	2016-07-01	4	50	-1	-1	18.281	-1	-1	1467319800
1291	2016-07-01	5	0	-1	-1	18.322	-1	-1	1467320400
1292	2016-07-01	5	10	-1	-1	18.374	-1	-1	1467321000
1293	2016-07-01	5	20	-1	-1	18.396	-1	-1	1467321600
1294	2016-07-01	5	30	-1	-1	18.437	-1	-1	1467322200
1295	2016-07-01	5	40	-1	-1	18.469	-1	-1	1467322800
1296	2016-07-01	5	50	-1	-1	18.501	-1	-1	1467323400
1297	2016-07-01	6	0	-1	-1	18.523	-1	-1	1467324000
1298	2016-07-01	6	10	-1	-1	18.524	-1	-1	1467324600
1299	2016-07-01	6	20	-1	-1	18.536	-1	-1	1467325200
1300	2016-07-01	6	30	-1	-1	18.578	-1	-1	1467325800
1301	2016-07-01	6	40	-1	-1	18.579	-1	-1	1467326400
1302	2016-07-01	6	50	-1	-1	18.571	-1	-1	1467327000
1303	2016-07-01	7	0	-1	-1	18.593	-1	-1	1467327600
1304	2016-07-01	7	10	-1	-1	18.615	-1	-1	1467328200
1305	2016-07-01	7	20	-1	-1	18.626	-1	-1	1467328800
1306	2016-07-01	7	30	-1	-1	18.618	-1	-1	1467329400
1307	2016-07-01	7	40	-1	-1	18.61	-1	-1	1467330000
1308	2016-07-01	7	50	-1	-1	18.611	-1	-1	1467330600
1309	2016-07-01	8	0	-1	-1	18.603	-1	-1	1467331200
1310	2016-07-01	8	10	-1	-1	18.565	-1	-1	1467331800
1311	2016-07-01	8	20	-1	-1	18.566	-1	-1	1467332400
1312	2016-07-01	8	30	-1	-1	18.508	-1	-1	1467333000
1313	2016-07-01	8	40	-1	-1	18.47	-1	-1	1467333600
1314	2016-07-01	8	50	-1	-1	18.452	-1	-1	1467334200
1315	2016-07-01	9	0	-1	-1	18.423	-1	-1	1467334800
1316	2016-07-01	9	10	-1	-1	18.405	-1	-1	1467335400
1317	2016-07-01	9	20	-1	-1	18.377	-1	-1	1467336000
1318	2016-07-01	9	30	-1	-1	18.328	-1	-1	1467336600
1319	2016-07-01	9	40	-1	-1	18.28	-1	-1	1467337200
1320	2016-07-01	9	50	-1	-1	18.252	-1	-1	1467337800
1321	2016-07-01	10	0	-1	-1	18.204	-1	-1	1467338400
1322	2016-07-01	10	10	-1	-1	18.155	-1	-1	1467339000
1323	2016-07-01	10	20	-1	-1	18.127	-1	-1	1467339600
1324	2016-07-01	10	30	-1	-1	18.089	-1	-1	1467340200
1325	2016-07-01	10	40	-1	-1	18.04	-1	-1	1467340800
1326	2016-07-01	10	50	-1	-1	18.002	-1	-1	1467341400
1327	2016-07-01	11	0	-1	-1	17.984	-1	-1	1467342000
1328	2016-07-01	11	10	-1	-1	17.936	-1	-1	1467342600
1329	2016-07-01	11	20	-1	-1	17.884	-1	-1	1467343200
1330	2016-07-01	11	30	-1	-1	17.852	-1	-1	1467343800
1331	2016-07-01	11	40	-1	-1	17.831	-1	-1	1467344400
1332	2016-07-01	11	50	-1	-1	17.773	-1	-1	1467345000
1333	2016-07-01	12	0	-1	-1	17.731	-1	-1	1467345600
1334	2016-07-01	12	10	-1	-1	17.713	-1	-1	1467346200
1335	2016-07-01	12	20	-1	-1	17.695	-1	-1	1467346800
1336	2016-07-01	12	30	-1	-1	17.663	-1	-1	1467347400
1337	2016-07-01	12	40	-1	-1	17.641	-1	-1	1467348000
1338	2016-07-01	12	50	-1	-1	17.624	-1	-1	1467348600
1339	2016-07-01	13	0	-1	-1	17.611	-1	-1	1467349200
1340	2016-07-01	13	10	-1	-1	17.597	-1	-1	1467349800
1341	2016-07-01	13	20	-1	-1	17.602	-1	-1	1467350400
1342	2016-07-01	13	30	-1	-1	17.6	-1	-1	1467351000
1343	2016-07-01	13	40	-1	-1	17.609	-1	-1	1467351600
1344	2016-07-01	13	50	-1	-1	17.597	-1	-1	1467352200
1345	2016-07-01	14	0	-1	-1	17.625	-1	-1	1467352800
1346	2016-07-01	14	10	-1	-1	17.637	-1	-1	1467353400
1347	2016-07-01	14	20	-1	-1	17.679	-1	-1	1467354000
1348	2016-07-01	14	30	-1	-1	17.68	-1	-1	1467354600
1349	2016-07-01	14	40	-1	-1	17.712	-1	-1	1467355200
1350	2016-07-01	14	50	-1	-1	17.764	-1	-1	1467355800
1351	2016-07-01	15	0	-1	-1	17.802	-1	-1	1467356400
1352	2016-07-01	15	10	-1	-1	17.837	-1	-1	1467357000
1353	2016-07-01	15	20	-1	-1	17.899	-1	-1	1467357600
1354	2016-07-01	15	30	-1	-1	17.908	-1	-1	1467358200
1355	2016-07-01	15	40	-1	-1	17.963	-1	-1	1467358800
1356	2016-07-01	15	50	-1	-1	18.021	-1	-1	1467359400
1357	2016-07-01	16	0	-1	-1	18.057	-1	-1	1467360000
1358	2016-07-01	16	10	-1	-1	18.075	-1	-1	1467360600
1359	2016-07-01	16	20	-1	-1	18.144	-1	-1	1467361200
1360	2016-07-01	16	30	-1	-1	18.212	-1	-1	1467361800
1361	2016-07-01	16	40	-1	-1	18.254	-1	-1	1467362400
1362	2016-07-01	16	50	-1	-1	18.285	-1	-1	1467363000
1363	2016-07-01	17	0	-1	-1	18.327	-1	-1	1467363600
1364	2016-07-01	17	10	-1	-1	18.418	-1	-1	1467364200
1365	2016-07-01	17	20	-1	-1	18.464	-1	-1	1467364800
1366	2016-07-01	17	30	-1	-1	18.492	-1	-1	1467365400
1367	2016-07-01	17	40	-1	-1	18.544	-1	-1	1467366000
1368	2016-07-01	17	50	-1	-1	18.579	-1	-1	1467366600
1369	2016-07-01	18	0	-1	-1	18.641	-1	-1	1467367200
1370	2016-07-01	18	10	-1	-1	18.639	-1	-1	1467367800
1371	2016-07-01	18	20	-1	-1	18.708	-1	-1	1467368400
1372	2016-07-01	18	30	-1	-1	18.71	-1	-1	1467369000
1373	2016-07-01	18	40	-1	-1	18.755	-1	-1	1467369600
1374	2016-07-01	18	50	-1	-1	18.773	-1	-1	1467370200
1375	2016-07-01	19	0	-1	-1	18.788	-1	-1	1467370800
1376	2016-07-01	19	10	-1	-1	18.78	-1	-1	1467371400
1377	2016-07-01	19	20	-1	-1	18.828	-1	-1	1467372000
1378	2016-07-01	19	30	-1	-1	18.83	-1	-1	1467372600
1379	2016-07-01	19	40	-1	-1	18.836	-1	-1	1467373200
1380	2016-07-01	19	50	-1	-1	18.844	-1	-1	1467373800
1381	2016-07-01	20	0	-1	-1	18.816	-1	-1	1467374400
1382	2016-07-01	20	10	-1	-1	18.831	-1	-1	1467375000
1383	2016-07-01	20	20	-1	-1	18.813	-1	-1	1467375600
1384	2016-07-01	20	30	-1	-1	18.801	-1	-1	1467376200
1385	2016-07-01	20	40	-1	-1	18.763	-1	-1	1467376800
1386	2016-07-01	20	50	-1	-1	18.761	-1	-1	1467377400
1387	2016-07-01	21	0	-1	-1	18.729	-1	-1	1467378000
1388	2016-07-01	21	10	-1	-1	18.681	-1	-1	1467378600
1389	2016-07-01	21	20	-1	-1	18.633	-1	-1	1467379200
1390	2016-07-01	21	30	-1	-1	18.604	-1	-1	1467379800
1391	2016-07-01	21	40	-1	-1	18.596	-1	-1	1467380400
1392	2016-07-01	21	50	-1	-1	18.528	-1	-1	1467381000
1393	2016-07-01	22	0	-1	-1	18.47	-1	-1	1467381600
1394	2016-07-01	22	10	-1	-1	18.451	-1	-1	1467382200
1395	2016-07-01	22	20	-1	-1	18.403	-1	-1	1467382800
1396	2016-07-01	22	30	-1	-1	18.365	-1	-1	1467383400
1397	2016-07-01	22	40	-1	-1	18.326	-1	-1	1467384000
1398	2016-07-01	22	50	-1	-1	18.278	-1	-1	1467384600
1399	2016-07-01	23	0	-1	-1	18.24	-1	-1	1467385200
1400	2016-07-01	23	10	-1	-1	18.195	-1	-1	1467385800
1401	2016-07-01	23	20	-1	-1	18.157	-1	-1	1467386400
1402	2016-07-01	23	30	-1	-1	18.138	-1	-1	1467387000
1403	2016-07-01	23	40	-1	-1	18.1	-1	-1	1467387600
1404	2016-07-09	0	0	-1	-1	-1	2.1905	-1	1467993600
1405	2016-07-09	0	10	-1	-1	-1	3.138	-1	1467994200
1406	2016-07-09	0	20	-1	-1	-1	2.2507	-1	1467994800
1407	2016-07-09	0	30	-1	-1	-1	2.6548	-1	1467995400
1408	2016-07-09	0	40	-1	-1	-1	2.797	-1	1467996000
1409	2016-07-09	0	50	-1	-1	-1	2.4621	-1	1467996600
1410	2016-07-09	1	0	-1	-1	-1	1.9152	-1	1467997200
1411	2016-07-09	1	10	-1	-1	-1	1.979	-1	1467997800
1412	2016-07-09	1	20	-1	-1	-1	1.4881	-1	1467998400
1413	2016-07-09	1	30	-1	-1	-1	1.5609	-1	1467999000
1414	2016-07-09	1	40	-1	-1	-1	1.8663	-1	1467999600
1415	2016-07-09	1	50	-1	-1	-1	1.622	-1	1468000200
1416	2016-07-09	2	0	-1	-1	-1	1.9969	-1	1468000800
1417	2016-07-09	2	10	-1	-1	-1	3.0456	-1	1468001400
1418	2016-07-09	2	20	-1	-1	-1	1.8142	-1	1468002000
1419	2016-07-09	2	30	-1	-1	-1	2.4552	-1	1468002600
1420	2016-07-09	2	40	-1	-1	-1	2.0536	-1	1468003200
1421	2016-07-09	2	50	-1	-1	-1	2.0308	-1	1468003800
1422	2016-07-09	3	0	-1	-1	-1	2.2159	-1	1468004400
1423	2016-07-09	3	10	-1	-1	-1	2.4205	-1	1468005000
1424	2016-07-09	3	20	-1	-1	-1	2.4994	-1	1468005600
1425	2016-07-09	3	30	-1	-1	-1	2.2786	-1	1468006200
1426	2016-07-09	3	40	-1	-1	-1	2.6328	-1	1468006800
1427	2016-07-09	3	50	-1	-1	-1	2.6976	-1	1468007400
1428	2016-07-09	4	0	-1	-1	-1	2.5119	-1	1468008000
1429	2016-07-09	4	10	-1	-1	-1	1.8695	-1	1468008600
1430	2016-07-09	4	20	-1	-1	-1	2.3194	-1	1468009200
1431	2016-07-09	4	30	-1	-1	-1	2.274	-1	1468009800
1432	2016-07-09	4	40	-1	-1	-1	2.513	-1	1468010400
1433	2016-07-09	4	50	-1	-1	-1	5.3779	-1	1468011000
1434	2016-07-09	5	0	-1	-1	-1	2.214	-1	1468011600
1435	2016-07-09	5	10	-1	-1	-1	2.3418	-1	1468012200
1436	2016-07-09	5	20	-1	-1	-1	3.6739	-1	1468012800
1437	2016-07-09	5	30	-1	-1	-1	2.5213	-1	1468013400
1438	2016-07-09	5	40	-1	-1	-1	2.785	-1	1468014000
1439	2016-07-09	5	50	-1	-1	-1	3.1903	-1	1468014600
1440	2016-07-09	6	0	-1	-1	-1	2.5297	-1	1468015200
1441	2016-07-09	6	10	-1	-1	-1	3.1691	-1	1468015800
1442	2016-07-09	6	20	-1	-1	-1	2.5302	-1	1468016400
1443	2016-07-09	6	30	-1	-1	-1	2.957	-1	1468017000
1444	2016-07-09	6	40	-1	-1	-1	3.0933	-1	1468017600
1445	2016-07-09	6	50	-1	-1	-1	2.9135	-1	1468018200
1446	2016-07-09	7	0	-1	-1	-1	3.1768	-1	1468018800
1447	2016-07-09	7	10	-1	-1	-1	2.8405	-1	1468019400
1448	2016-07-09	7	20	-1	-1	-1	4.8072	-1	1468020000
1449	2016-07-09	7	30	-1	-1	-1	3.1562	-1	1468020600
1450	2016-07-09	7	40	-1	-1	-1	3.1687	-1	1468021200
1451	2016-07-09	7	50	-1	-1	-1	2.4492	-1	1468021800
1452	2016-07-09	8	0	-1	-1	-1	2.4337	-1	1468022400
1453	2016-07-09	8	10	-1	-1	-1	1.9812	-1	1468023000
1454	2016-07-09	8	20	-1	-1	-1	2.3686	-1	1468023600
1455	2016-07-09	8	30	-1	-1	-1	2.0808	-1	1468024200
1456	2016-07-09	8	40	-1	-1	-1	2.5018	-1	1468024800
1457	2016-07-09	8	50	-1	-1	-1	2.2978	-1	1468025400
1458	2016-07-09	9	0	-1	-1	-1	2.2874	-1	1468026000
1459	2016-07-09	9	10	-1	-1	-1	2.5051	-1	1468026600
1460	2016-07-09	9	20	-1	-1	-1	2.8235	-1	1468027200
1461	2016-07-09	9	30	-1	-1	-1	2.5792	-1	1468027800
1462	2016-07-09	9	40	-1	-1	-1	2.8615	-1	1468028400
1463	2016-07-09	9	50	-1	-1	-1	3.2875	-1	1468029000
1464	2016-07-09	10	0	-1	-1	-1	3.4015	-1	1468029600
1465	2016-07-09	10	10	-1	-1	-1	3.3493	-1	1468030200
1466	2016-07-09	10	20	-1	-1	-1	2.225	-1	1468030800
1467	2016-07-09	10	30	-1	-1	-1	2.907	-1	1468031400
1468	2016-07-09	10	40	-1	-1	-1	2.1029	-1	1468032000
1469	2016-07-09	10	50	-1	-1	-1	3.0068	-1	1468032600
1470	2016-07-09	11	0	-1	-1	-1	2.3344	-1	1468033200
1471	2016-07-09	11	10	-1	-1	-1	3.1635	-1	1468033800
1472	2016-07-09	11	20	-1	-1	-1	2.8854	-1	1468034400
1473	2016-07-09	11	30	-1	-1	-1	2.6635	-1	1468035000
1474	2016-07-09	11	40	-1	-1	-1	2.1891	-1	1468035600
1475	2016-07-09	11	50	-1	-1	-1	2.4657	-1	1468036200
1476	2016-07-09	12	0	-1	-1	-1	2.4581	-1	1468036800
1477	2016-07-09	12	10	-1	-1	-1	2.7167	-1	1468037400
1478	2016-07-09	12	20	-1	-1	-1	2.3022	-1	1468038000
1479	2016-07-09	12	30	-1	-1	-1	2.8542	-1	1468038600
1480	2016-07-09	12	40	-1	-1	-1	2.9362	-1	1468039200
1481	2016-07-09	12	50	-1	-1	-1	2.0083	-1	1468039800
1482	2016-07-09	13	0	-1	-1	-1	2.0875	-1	1468040400
1483	2016-07-09	13	10	-1	-1	-1	2.9654	-1	1468041000
1484	2016-07-09	13	20	-1	-1	-1	2.1203	-1	1468041600
1485	2016-07-09	13	30	-1	-1	-1	2.7404	-1	1468042200
1486	2016-07-09	13	40	-1	-1	-1	2.2969	-1	1468042800
1487	2016-07-09	13	50	-1	-1	-1	1.8961	-1	1468043400
1488	2016-07-09	14	0	-1	-1	-1	2.503	-1	1468044000
1489	2016-07-09	14	10	-1	-1	-1	3.9433	-1	1468044600
1490	2016-07-09	15	20	-1	-1	-1	2.8368	-1	1468048800
1491	2016-07-09	15	30	-1	-1	-1	2.8852	-1	1468049400
1492	2016-07-09	15	40	-1	-1	-1	2.7246	-1	1468050000
1493	2016-07-09	15	50	-1	-1	-1	2.9167	-1	1468050600
1494	2016-07-09	16	0	-1	-1	-1	2.5228	-1	1468051200
1495	2016-07-09	16	10	-1	-1	-1	2.6775	-1	1468051800
1496	2016-07-09	16	20	-1	-1	-1	2.4346	-1	1468052400
1497	2016-07-09	16	30	-1	-1	-1	3.1544	-1	1468053000
1498	2016-07-09	16	40	-1	-1	-1	2.9868	-1	1468053600
1499	2016-07-09	16	50	-1	-1	-1	3.0094	-1	1468054200
1500	2016-07-09	17	0	-1	-1	-1	2.5812	-1	1468054800
1501	2016-07-09	17	10	-1	-1	-1	3.4571	-1	1468055400
1502	2016-07-09	17	20	-1	-1	-1	2.6854	-1	1468056000
1503	2016-07-09	17	30	-1	-1	-1	2.6816	-1	1468056600
1504	2016-07-09	17	40	-1	-1	-1	3.2886	-1	1468057200
1505	2016-07-09	17	50	-1	-1	-1	2.6404	-1	1468057800
1506	2016-07-09	18	0	-1	-1	-1	2.5932	-1	1468058400
1507	2016-07-09	18	10	-1	-1	-1	2.9527	-1	1468059000
1508	2016-07-09	18	20	-1	-1	-1	3.1901	-1	1468059600
1509	2016-07-09	18	30	-1	-1	-1	2.8102	-1	1468060200
1510	2016-07-09	18	40	-1	-1	-1	2.477	-1	1468060800
1511	2016-07-09	18	50	-1	-1	-1	2.864	-1	1468061400
1512	2016-07-09	19	0	-1	-1	-1	2.721	-1	1468062000
1513	2016-07-09	19	10	-1	-1	-1	2.7011	-1	1468062600
1514	2016-07-09	19	20	-1	-1	-1	2.8901	-1	1468063200
1515	2016-07-09	19	30	-1	-1	-1	3.2508	-1	1468063800
1516	2016-07-09	19	40	-1	-1	-1	2.4416	-1	1468064400
1517	2016-07-09	19	50	-1	-1	-1	3.0028	-1	1468065000
1518	2016-07-09	20	0	-1	-1	-1	2.7762	-1	1468065600
1519	2016-07-09	20	10	-1	-1	-1	3.0047	-1	1468066200
1520	2016-07-09	20	20	-1	-1	-1	2.1317	-1	1468066800
1521	2016-07-09	20	30	-1	-1	-1	1.9473	-1	1468067400
1522	2016-07-09	20	40	-1	-1	-1	2.4559	-1	1468068000
1523	2016-07-09	20	50	-1	-1	-1	2.2969	-1	1468068600
1524	2016-07-09	21	0	-1	-1	-1	2.4918	-1	1468069200
1525	2016-07-09	21	10	-1	-1	-1	2.1675	-1	1468069800
1526	2016-07-09	21	20	-1	-1	-1	2.6144	-1	1468070400
1527	2016-07-09	21	30	-1	-1	-1	1.672	-1	1468071000
1528	2016-07-09	21	40	-1	-1	-1	2.0939	-1	1468071600
1529	2016-07-09	21	50	-1	-1	-1	2.4717	-1	1468072200
1530	2016-07-09	22	0	-1	-1	-1	2.5537	-1	1468072800
1531	2016-07-09	22	10	-1	-1	-1	2.2846	-1	1468073400
1532	2016-07-09	22	20	-1	-1	-1	2.5822	-1	1468074000
1533	2016-07-09	22	30	-1	-1	-1	2.4924	-1	1468074600
1534	2016-07-09	22	40	-1	-1	-1	4.2559	-1	1468075200
1535	2016-07-09	22	50	-1	-1	-1	2.3121	-1	1468075800
1536	2016-07-09	23	0	-1	-1	-1	2.2544	-1	1468076400
1537	2016-07-09	23	10	-1	-1	-1	3.0596	-1	1468077000
1538	2016-07-09	23	20	-1	-1	-1	2.4963	-1	1468077600
1539	2016-07-09	23	30	-1	-1	-1	3.449	-1	1468078200
1540	2016-07-09	23	40	-1	-1	-1	2.7153	-1	1468078800
1541	2016-07-09	23	50	-1	-1	-1	2.4682	-1	1468079400
1542	2016-08-07	0	0	-1	-1	-1	1.4779	-1	1470499200
1543	2016-08-07	0	10	-1	-1	-1	1.0307	-1	1470499800
1544	2016-08-07	0	20	-1	-1	-1	1.9714	-1	1470500400
1545	2016-08-07	0	30	-1	-1	-1	1.6569	-1	1470501000
1546	2016-08-07	0	40	-1	-1	-1	1.9105	-1	1470501600
1547	2016-08-07	0	50	-1	-1	-1	1.2588	-1	1470502200
1548	2016-08-07	1	0	-1	-1	-1	1.7139	-1	1470502800
1549	2016-08-07	1	10	-1	-1	-1	2.1732	-1	1470503400
1550	2016-08-07	1	20	-1	-1	-1	1.4548	-1	1470504000
1551	2016-08-07	1	30	-1	-1	-1	2.2121	-1	1470504600
1552	2016-08-07	1	40	-1	-1	-1	1.2426	-1	1470505200
1553	2016-08-07	1	50	-1	-1	-1	1.8552	-1	1470505800
1554	2016-08-07	2	0	-1	-1	-1	0.9612	-1	1470506400
1555	2016-08-07	2	10	-1	-1	-1	1.7335	-1	1470507000
1556	2016-08-07	2	20	-1	-1	-1	1.4485	-1	1470507600
1557	2016-08-07	2	30	-1	-1	-1	1.6388	-1	1470508200
1558	2016-08-07	2	40	-1	-1	-1	1.7713	-1	1470508800
1559	2016-08-07	2	50	-1	-1	-1	1.9108	-1	1470509400
1560	2016-08-07	3	0	-1	-1	-1	1.6752	-1	1470510000
1561	2016-08-07	3	10	-1	-1	-1	1.9049	-1	1470510600
1562	2016-08-07	3	20	-1	-1	-1	1.34	-1	1470511200
1563	2016-08-07	3	30	-1	-1	-1	1.011	-1	1470511800
1564	2016-08-07	3	40	-1	-1	-1	1.0959	-1	1470512400
1565	2016-08-07	3	50	-1	-1	-1	1.5415	-1	1470513000
1566	2016-08-07	4	0	-1	-1	-1	1.8757	-1	1470513600
1567	2016-08-07	4	10	-1	-1	-1	1.7172	-1	1470514200
1568	2016-08-07	4	20	-1	-1	-1	1.7749	-1	1470514800
1569	2016-08-07	4	30	-1	-1	-1	1.0753	-1	1470515400
1570	2016-08-07	4	40	-1	-1	-1	1.9035	-1	1470516000
1571	2016-08-07	4	50	-1	-1	-1	1.1844	-1	1470516600
1572	2016-08-07	5	0	-1	-1	-1	1.935	-1	1470517200
1573	2016-08-07	5	10	-1	-1	-1	1.7872	-1	1470517800
1574	2016-08-07	5	20	-1	-1	-1	1.7722	-1	1470518400
1575	2016-08-07	5	30	-1	-1	-1	1.4875	-1	1470519000
1576	2016-08-07	5	40	-1	-1	-1	1.4474	-1	1470519600
1577	2016-08-07	5	50	-1	-1	-1	1.3137	-1	1470520200
1578	2016-08-07	6	0	-1	-1	-1	0.8875	-1	1470520800
1579	2016-08-07	6	10	-1	-1	-1	1.9272	-1	1470521400
1580	2016-08-07	6	20	-1	-1	-1	1.0542	-1	1470522000
1581	2016-08-07	6	30	-1	-1	-1	1.056	-1	1470522600
1582	2016-08-07	6	40	-1	-1	-1	1.239	-1	1470523200
1583	2016-08-07	6	50	-1	-1	-1	1.5374	-1	1470523800
1584	2016-08-07	7	0	-1	-1	-1	1.46	-1	1470524400
1585	2016-08-07	7	10	-1	-1	-1	1.4031	-1	1470525000
1586	2016-08-07	7	20	-1	-1	-1	1.6312	-1	1470525600
1587	2016-08-07	7	30	-1	-1	-1	1.5685	-1	1470526200
1588	2016-08-07	7	40	-1	-1	-1	1.8236	-1	1470526800
1589	2016-08-07	7	50	-1	-1	-1	1.7568	-1	1470527400
1590	2016-08-07	8	0	-1	-1	-1	1.6232	-1	1470528000
1591	2016-08-07	8	10	-1	-1	-1	2.2064	-1	1470528600
1592	2016-08-07	8	20	-1	-1	-1	1.449	-1	1470529200
1593	2016-08-07	8	30	-1	-1	-1	1.3697	-1	1470529800
1594	2016-08-07	8	40	-1	-1	-1	2.0616	-1	1470530400
1595	2016-08-07	8	50	-1	-1	-1	1.5129	-1	1470531000
1596	2016-08-07	9	0	-1	-1	-1	1.607	-1	1470531600
1597	2016-08-07	9	10	-1	-1	-1	1.8717	-1	1470532200
1598	2016-08-07	9	20	-1	-1	-1	1.2219	-1	1470532800
1599	2016-08-07	9	30	-1	-1	-1	1.3912	-1	1470533400
1600	2016-08-07	9	40	-1	-1	-1	1.5647	-1	1470534000
1601	2016-08-07	9	50	-1	-1	-1	1.2474	-1	1470534600
1602	2016-08-07	10	0	-1	-1	-1	1.9073	-1	1470535200
1603	2016-08-07	10	10	-1	-1	-1	1.4607	-1	1470535800
1604	2016-08-07	10	20	-1	-1	-1	2.3544	-1	1470536400
1605	2016-08-07	10	30	-1	-1	-1	1.7101	-1	1470537000
1606	2016-08-07	10	40	-1	-1	-1	1.967	-1	1470537600
1607	2016-08-07	10	50	-1	-1	-1	1.4852	-1	1470538200
1608	2016-08-07	11	0	-1	-1	-1	1.9931	-1	1470538800
1609	2016-08-07	11	10	-1	-1	-1	1.9206	-1	1470539400
1610	2016-08-07	11	20	-1	-1	-1	1.2608	-1	1470540000
1611	2016-08-07	11	30	-1	-1	-1	1.1657	-1	1470540600
1612	2016-08-07	11	40	-1	-1	-1	1.8056	-1	1470541200
1613	2016-08-07	11	50	-1	-1	-1	2.0635	-1	1470541800
1614	2016-08-07	12	0	-1	-1	-1	1.4285	-1	1470542400
1615	2016-08-07	12	10	-1	-1	-1	1.183	-1	1470543000
1616	2016-08-07	12	20	-1	-1	-1	2.055	-1	1470543600
1617	2016-08-07	12	30	-1	-1	-1	2.1691	-1	1470544200
1618	2016-08-07	12	40	-1	-1	-1	1.1547	-1	1470544800
1619	2016-08-07	12	50	-1	-1	-1	1.8105	-1	1470545400
1620	2016-08-07	13	0	-1	-1	-1	1.5388	-1	1470546000
1621	2016-08-07	13	10	-1	-1	-1	1.3625	-1	1470546600
1622	2016-08-07	13	20	-1	-1	-1	1.1973	-1	1470547200
1623	2016-08-07	13	30	-1	-1	-1	1.8041	-1	1470547800
1624	2016-08-07	13	40	-1	-1	-1	1.3974	-1	1470548400
1625	2016-08-07	13	50	-1	-1	-1	1.217	-1	1470549000
1626	2016-08-07	14	0	-1	-1	-1	2.0031	-1	1470549600
1627	2016-08-07	14	10	-1	-1	-1	1.7046	-1	1470550200
1628	2016-08-07	14	20	-1	-1	-1	1.8045	-1	1470550800
1629	2016-08-07	14	30	-1	-1	-1	1.802	-1	1470551400
1630	2016-08-07	14	40	-1	-1	-1	2.1047	-1	1470552000
1631	2016-08-07	14	50	-1	-1	-1	1.6073	-1	1470552600
1632	2016-08-07	15	0	-1	-1	-1	1.5163	-1	1470553200
1633	2016-08-07	15	10	-1	-1	-1	1.8692	-1	1470553800
1634	2016-08-07	15	20	-1	-1	-1	5.5565	-1	1470554400
1635	2016-08-07	15	30	-1	-1	-1	1.2858	-1	1470555000
1636	2016-08-07	15	40	-1	-1	-1	2.1885	-1	1470555600
1637	2016-08-07	15	50	-1	-1	-1	1.7093	-1	1470556200
1638	2016-08-07	16	0	-1	-1	-1	1.4625	-1	1470556800
1639	2016-08-07	16	10	-1	-1	-1	1.7097	-1	1470557400
1640	2016-08-07	16	20	-1	-1	-1	1.7103	-1	1470558000
1641	2016-08-07	16	30	-1	-1	-1	1.9675	-1	1470558600
1642	2016-08-07	16	40	-1	-1	-1	1.5572	-1	1470559200
1643	2016-08-07	16	50	-1	-1	-1	1.4692	-1	1470559800
1644	2016-08-07	17	0	-1	-1	-1	1.6896	-1	1470560400
1645	2016-08-07	17	10	-1	-1	-1	1.5246	-1	1470561000
1646	2016-08-07	17	20	-1	-1	-1	2.0926	-1	1470561600
1647	2016-08-07	17	30	-1	-1	-1	2.0761	-1	1470562200
1648	2016-08-07	17	40	-1	-1	-1	1.4578	-1	1470562800
1649	2016-08-07	17	50	-1	-1	-1	2.4329	-1	1470563400
1650	2016-08-07	18	0	-1	-1	-1	2.3046	-1	1470564000
1651	2016-08-07	18	10	-1	-1	-1	1.8689	-1	1470564600
1652	2016-08-07	18	20	-1	-1	-1	2.0697	-1	1470565200
1653	2016-08-07	18	30	-1	-1	-1	1.8959	-1	1470565800
1654	2016-08-07	18	40	-1	-1	-1	2.3446	-1	1470566400
1655	2016-08-07	18	50	-1	-1	-1	2.3535	-1	1470567000
1656	2016-08-07	19	0	-1	-1	-1	1.9285	-1	1470567600
1657	2016-08-07	19	10	-1	-1	-1	2.1669	-1	1470568200
1658	2016-08-07	19	20	-1	-1	-1	1.9807	-1	1470568800
1659	2016-08-07	19	30	-1	-1	-1	1.9509	-1	1470569400
1660	2016-08-07	19	40	-1	-1	-1	2.0563	-1	1470570000
1661	2016-08-07	19	50	-1	-1	-1	2.111	-1	1470570600
1662	2016-08-07	20	0	-1	-1	-1	2.6967	-1	1470571200
1663	2016-08-07	20	10	-1	-1	-1	1.9124	-1	1470571800
1664	2016-08-07	20	20	-1	-1	-1	2.8296	-1	1470572400
1665	2016-08-07	20	30	-1	-1	-1	2.172	-1	1470573000
1666	2016-08-07	20	40	-1	-1	-1	1.9528	-1	1470573600
1667	2016-08-07	20	50	-1	-1	-1	2.0776	-1	1470574200
1668	2016-08-07	21	0	-1	-1	-1	2.1903	-1	1470574800
1669	2016-08-07	21	10	-1	-1	-1	2.9075	-1	1470575400
1670	2016-08-07	21	20	-1	-1	-1	2.9484	-1	1470576000
1671	2016-08-07	21	30	-1	-1	-1	2.7734	-1	1470576600
1672	2016-08-07	21	40	-1	-1	-1	2.9473	-1	1470577200
1673	2016-08-07	21	50	-1	-1	-1	3.2574	-1	1470577800
1674	2016-08-07	22	0	-1	-1	-1	2.8715	-1	1470578400
1675	2016-08-07	22	10	-1	-1	-1	1.9661	-1	1470579000
1676	2016-08-07	22	20	-1	-1	-1	2.1868	-1	1470579600
1677	2016-08-07	22	30	-1	-1	-1	1.48	-1	1470580200
1678	2016-08-07	22	40	-1	-1	-1	1.6383	-1	1470580800
1679	2016-08-07	22	50	-1	-1	-1	1.7152	-1	1470581400
1680	2016-08-07	23	0	-1	-1	-1	1.748	-1	1470582000
1681	2016-08-07	23	10	-1	-1	-1	1.8621	-1	1470582600
1682	2016-08-07	23	20	-1	-1	-1	1.2271	-1	1470583200
1683	2016-08-07	23	30	-1	-1	-1	1.4632	-1	1470583800
1684	2016-08-07	23	40	-1	-1	-1	1.9008	-1	1470584400
1685	2016-09-02	0	0	-1	-1	-1	-1	7.631	1472745600
1686	2016-09-02	0	10	-1	-1	-1	-1	7.511	1472746200
1687	2016-09-02	0	20	-1	-1	-1	-1	7.383	1472746800
1688	2016-09-02	0	30	-1	-1	-1	-1	7.301	1472747400
1689	2016-09-02	0	40	-1	-1	-1	-1	7.274	1472748000
1690	2016-09-02	0	50	-1	-1	-1	-1	7.304	1472748600
1691	2016-09-02	1	0	-1	-1	-1	-1	7.326	1472749200
1692	2016-09-02	1	10	-1	-1	-1	-1	7.324	1472749800
1693	2016-09-02	1	20	-1	-1	-1	-1	7.312	1472750400
1694	2016-09-02	1	30	-1	-1	-1	-1	7.297	1472751000
1695	2016-09-02	1	40	-1	-1	-1	-1	7.276	1472751600
1696	2016-09-02	1	50	-1	-1	-1	-1	7.248	1472752200
1697	2016-09-02	2	0	-1	-1	-1	-1	7.227	1472752800
1698	2016-09-02	2	10	-1	-1	-1	-1	7.205	1472753400
1699	2016-09-02	2	20	-1	-1	-1	-1	7.196	1472754000
1700	2016-09-02	2	30	-1	-1	-1	-1	7.199	1472754600
1701	2016-09-02	2	40	-1	-1	-1	-1	7.222	1472755200
1702	2016-09-02	2	50	-1	-1	-1	-1	7.243	1472755800
1703	2016-09-02	3	0	-1	-1	-1	-1	7.266	1472756400
1704	2016-09-02	3	10	-1	-1	-1	-1	7.263	1472757000
1705	2016-09-02	3	20	-1	-1	-1	-1	7.254	1472757600
1706	2016-09-02	3	30	-1	-1	-1	-1	7.249	1472758200
1707	2016-09-02	3	40	-1	-1	-1	-1	7.242	1472758800
1708	2016-09-02	3	50	-1	-1	-1	-1	7.231	1472759400
1709	2016-09-02	4	0	-1	-1	-1	-1	7.22	1472760000
1710	2016-09-02	4	10	-1	-1	-1	-1	7.201	1472760600
1711	2016-09-02	4	20	-1	-1	-1	-1	7.182	1472761200
1712	2016-09-02	4	30	-1	-1	-1	-1	7.177	1472761800
1713	2016-09-02	4	40	-1	-1	-1	-1	7.163	1472762400
1714	2016-09-02	4	50	-1	-1	-1	-1	7.158	1472763000
1715	2016-09-02	5	0	-1	-1	-1	-1	7.145	1472763600
1716	2016-09-02	5	10	-1	-1	-1	-1	7.137	1472764200
1717	2016-09-02	5	20	-1	-1	-1	-1	7.137	1472764800
1718	2016-09-02	5	30	-1	-1	-1	-1	7.127	1472765400
1719	2016-09-02	5	40	-1	-1	-1	-1	7.121	1472766000
1720	2016-09-02	5	50	-1	-1	-1	-1	7.114	1472766600
1721	2016-09-02	6	0	-1	-1	-1	-1	7.11	1472767200
1722	2016-09-02	6	10	-1	-1	-1	-1	7.098	1472767800
1723	2016-09-02	6	20	-1	-1	-1	-1	7.093	1472768400
1724	2016-09-02	6	30	-1	-1	-1	-1	7.088	1472769000
1725	2016-09-02	6	40	-1	-1	-1	-1	7.084	1472769600
1726	2016-09-02	6	50	-1	-1	-1	-1	7.078	1472770200
1727	2016-09-02	7	0	-1	-1	-1	-1	7.072	1472770800
1728	2016-09-02	7	10	-1	-1	-1	-1	7.063	1472771400
1729	2016-09-02	7	20	-1	-1	-1	-1	7.058	1472772000
1730	2016-09-02	7	30	-1	-1	-1	-1	7.056	1472772600
1731	2016-09-02	7	40	-1	-1	-1	-1	7.061	1472773200
1732	2016-09-02	7	50	-1	-1	-1	-1	7.073	1472773800
1733	2016-09-02	8	0	-1	-1	-1	-1	7.095	1472774400
1734	2016-09-02	8	10	-1	-1	-1	-1	7.118	1472775000
1735	2016-09-02	8	20	-1	-1	-1	-1	7.149	1472775600
1736	2016-09-02	8	30	-1	-1	-1	-1	7.181	1472776200
1737	2016-09-02	8	40	-1	-1	-1	-1	7.21	1472776800
1738	2016-09-02	8	50	-1	-1	-1	-1	7.245	1472777400
1739	2016-09-02	9	0	-1	-1	-1	-1	7.279	1472778000
1740	2016-09-02	9	10	-1	-1	-1	-1	7.315	1472778600
1741	2016-09-02	9	20	-1	-1	-1	-1	7.35	1472779200
1742	2016-09-02	9	30	-1	-1	-1	-1	7.384	1472779800
1743	2016-09-02	9	40	-1	-1	-1	-1	7.42	1472780400
1744	2016-09-02	9	50	-1	-1	-1	-1	7.452	1472781000
1745	2016-09-02	10	0	-1	-1	-1	-1	7.491	1472781600
1746	2016-09-02	10	10	-1	-1	-1	-1	7.527	1472782200
1747	2016-09-02	10	20	-1	-1	-1	-1	7.581	1472782800
1748	2016-09-02	10	30	-1	-1	-1	-1	7.624	1472783400
1749	2016-09-02	10	40	-1	-1	-1	-1	7.663	1472784000
1750	2016-09-02	10	50	-1	-1	-1	-1	7.696	1472784600
1751	2016-09-02	11	10	-1	-1	-1	-1	7.738	1472785800
1752	2016-09-02	11	20	-1	-1	-1	-1	7.755	1472786400
1753	2016-09-02	11	30	-1	-1	-1	-1	7.761	1472787000
1754	2016-09-02	11	40	-1	-1	-1	-1	7.772	1472787600
1755	2016-09-02	11	50	-1	-1	-1	-1	7.774	1472788200
1756	2016-09-02	12	0	-1	-1	-1	-1	7.804	1472788800
1757	2016-09-02	12	10	-1	-1	-1	-1	7.831	1472789400
1758	2016-09-02	12	20	-1	-1	-1	-1	7.841	1472790000
1759	2016-09-02	12	30	-1	-1	-1	-1	7.858	1472790600
1760	2016-09-02	12	40	-1	-1	-1	-1	7.868	1472791200
1761	2016-09-02	12	50	-1	-1	-1	-1	7.877	1472791800
1762	2016-09-02	13	0	-1	-1	-1	-1	7.881	1472792400
1763	2016-09-02	13	10	-1	-1	-1	-1	7.878	1472793000
1764	2016-09-02	13	20	-1	-1	-1	-1	7.871	1472793600
1765	2016-09-02	13	30	-1	-1	-1	-1	7.872	1472794200
1766	2016-09-02	13	40	-1	-1	-1	-1	7.851	1472794800
1767	2016-09-02	13	50	-1	-1	-1	-1	7.836	1472795400
1768	2016-09-02	14	0	-1	-1	-1	-1	7.807	1472796000
1769	2016-09-02	14	10	-1	-1	-1	-1	7.784	1472796600
1770	2016-09-02	14	20	-1	-1	-1	-1	7.751	1472797200
1771	2016-09-02	14	30	-1	-1	-1	-1	7.727	1472797800
1772	2016-09-02	14	40	-1	-1	-1	-1	7.697	1472798400
1773	2016-09-02	14	50	-1	-1	-1	-1	7.67	1472799000
1774	2016-09-02	15	0	-1	-1	-1	-1	7.652	1472799600
1775	2016-09-02	15	10	-1	-1	-1	-1	7.634	1472800200
1776	2016-09-02	15	20	-1	-1	-1	-1	7.615	1472800800
1777	2016-09-02	15	30	-1	-1	-1	-1	7.604	1472801400
1778	2016-09-02	15	40	-1	-1	-1	-1	7.582	1472802000
1779	2016-09-02	15	50	-1	-1	-1	-1	7.564	1472802600
1780	2016-09-02	16	0	-1	-1	-1	-1	7.544	1472803200
1781	2016-09-02	16	10	-1	-1	-1	-1	7.525	1472803800
1782	2016-09-02	16	20	-1	-1	-1	-1	7.504	1472804400
1783	2016-09-02	16	30	-1	-1	-1	-1	7.485	1472805000
1784	2016-09-02	16	40	-1	-1	-1	-1	7.465	1472805600
1785	2016-09-02	16	50	-1	-1	-1	-1	7.447	1472806200
1786	2016-09-02	17	0	-1	-1	-1	-1	7.422	1472806800
1787	2016-09-02	17	10	-1	-1	-1	-1	7.401	1472807400
1788	2016-09-02	17	20	-1	-1	-1	-1	7.38	1472808000
1789	2016-09-02	17	30	-1	-1	-1	-1	7.363	1472808600
1790	2016-09-02	17	40	-1	-1	-1	-1	7.34	1472809200
1791	2016-09-02	17	50	-1	-1	-1	-1	7.312	1472809800
1792	2016-09-02	18	0	-1	-1	-1	-1	7.29	1472810400
1793	2016-09-02	18	10	-1	-1	-1	-1	7.265	1472811000
1794	2016-09-02	18	20	-1	-1	-1	-1	7.239	1472811600
1795	2016-09-02	18	30	-1	-1	-1	-1	7.216	1472812200
1796	2016-09-02	18	40	-1	-1	-1	-1	7.194	1472812800
1797	2016-09-02	18	50	-1	-1	-1	-1	7.172	1472813400
1798	2016-09-02	19	0	-1	-1	-1	-1	7.149	1472814000
1799	2016-09-02	19	10	-1	-1	-1	-1	7.126	1472814600
1800	2016-09-02	19	20	-1	-1	-1	-1	7.101	1472815200
1801	2016-09-02	19	30	-1	-1	-1	-1	7.085	1472815800
1802	2016-09-02	19	40	-1	-1	-1	-1	7.064	1472816400
1803	2016-09-02	19	50	-1	-1	-1	-1	7.041	1472817000
1804	2016-09-02	20	0	-1	-1	-1	-1	7.023	1472817600
1805	2016-09-02	20	10	-1	-1	-1	-1	7.001	1472818200
1806	2016-09-02	20	20	-1	-1	-1	-1	6.987	1472818800
1807	2016-09-02	20	30	-1	-1	-1	-1	6.966	1472819400
1808	2016-09-02	20	40	-1	-1	-1	-1	6.946	1472820000
1809	2016-09-02	20	50	-1	-1	-1	-1	6.932	1472820600
1810	2016-09-02	21	0	-1	-1	-1	-1	6.913	1472821200
1811	2016-09-02	21	10	-1	-1	-1	-1	6.899	1472821800
1812	2016-09-02	21	20	-1	-1	-1	-1	6.882	1472822400
1813	2016-09-02	21	30	-1	-1	-1	-1	6.861	1472823000
1814	2016-09-02	21	40	-1	-1	-1	-1	6.844	1472823600
1815	2016-09-02	21	50	-1	-1	-1	-1	6.825	1472824200
1816	2016-09-02	22	0	-1	-1	-1	-1	6.814	1472824800
1817	2016-09-02	22	10	-1	-1	-1	-1	6.791	1472825400
1818	2016-09-02	22	20	-1	-1	-1	-1	6.778	1472826000
1819	2016-09-02	22	30	-1	-1	-1	-1	6.754	1472826600
1820	2016-09-02	22	40	-1	-1	-1	-1	6.727	1472827200
1821	2016-09-02	22	50	-1	-1	-1	-1	6.696	1472827800
1822	2016-09-02	23	0	-1	-1	-1	-1	6.665	1472828400
1823	2016-09-02	23	10	-1	-1	-1	-1	6.608	1472829000
1824	2016-09-02	23	20	-1	-1	-1	-1	6.547	1472829600
1825	2016-09-02	23	30	-1	-1	-1	-1	6.478	1472830200
1826	2016-09-02	23	40	-1	-1	-1	-1	6.398	1472830800
1827	2016-09-05	0	0	3.5194	-1	-1	-1	-1	1473004800
1828	2016-09-05	0	10	3.5233	-1	-1	-1	-1	1473005400
1829	2016-09-05	0	20	3.5158	-1	-1	-1	-1	1473006000
1830	2016-09-05	0	30	3.5002	-1	-1	-1	-1	1473006600
1831	2016-09-05	0	40	3.4984	-1	-1	-1	-1	1473007200
1832	2016-09-05	0	50	3.5068	-1	-1	-1	-1	1473007800
1833	2016-09-05	1	0	3.5014	-1	-1	-1	-1	1473008400
1834	2016-09-05	1	10	3.4957	-1	-1	-1	-1	1473009000
1835	2016-09-05	1	20	3.4892	-1	-1	-1	-1	1473009600
1836	2016-09-05	1	30	3.5025	-1	-1	-1	-1	1473010200
1837	2016-09-05	1	40	3.5104	-1	-1	-1	-1	1473010800
1838	2016-09-05	1	50	3.4955	-1	-1	-1	-1	1473011400
1839	2016-09-05	2	0	3.5049	-1	-1	-1	-1	1473012000
1840	2016-09-05	2	10	3.4929	-1	-1	-1	-1	1473012600
1841	2016-09-05	2	20	3.4609	-1	-1	-1	-1	1473013200
1842	2016-09-05	2	30	3.4452	-1	-1	-1	-1	1473013800
1843	2016-09-05	2	40	3.4293	-1	-1	-1	-1	1473014400
1844	2016-09-05	2	50	3.396	-1	-1	-1	-1	1473015000
1845	2016-09-05	3	0	3.3921	-1	-1	-1	-1	1473015600
1846	2016-09-05	3	10	3.3908	-1	-1	-1	-1	1473016200
1847	2016-09-05	3	20	3.356	-1	-1	-1	-1	1473016800
1848	2016-09-05	3	30	3.3655	-1	-1	-1	-1	1473017400
1849	2016-09-05	3	40	3.3096	-1	-1	-1	-1	1473018000
1850	2016-09-05	3	50	3.28	-1	-1	-1	-1	1473018600
1851	2016-09-05	4	0	3.2815	-1	-1	-1	-1	1473019200
1852	2016-09-05	4	10	3.2224	-1	-1	-1	-1	1473019800
1853	2016-09-05	4	20	3.1889	-1	-1	-1	-1	1473020400
1854	2016-09-05	4	30	3.1825	-1	-1	-1	-1	1473021000
1855	2016-09-05	4	40	3.2167	-1	-1	-1	-1	1473021600
1856	2016-09-05	4	50	3.251	-1	-1	-1	-1	1473022200
1857	2016-09-05	5	0	3.2071	-1	-1	-1	-1	1473022800
1858	2016-09-05	5	10	3.2182	-1	-1	-1	-1	1473023400
1859	2016-09-05	5	20	3.1896	-1	-1	-1	-1	1473024000
1860	2016-09-05	5	30	3.1603	-1	-1	-1	-1	1473024600
1861	2016-09-05	5	40	3.1817	-1	-1	-1	-1	1473025200
1862	2016-09-05	5	50	3.1987	-1	-1	-1	-1	1473025800
1863	2016-09-05	6	0	3.2393	-1	-1	-1	-1	1473026400
1864	2016-09-05	6	10	3.2317	-1	-1	-1	-1	1473027000
1865	2016-09-05	6	20	3.2224	-1	-1	-1	-1	1473027600
1866	2016-09-05	6	30	3.2903	-1	-1	-1	-1	1473028200
1867	2016-09-05	6	40	3.2564	-1	-1	-1	-1	1473028800
1868	2016-09-05	6	50	3.2519	-1	-1	-1	-1	1473029400
1869	2016-09-05	7	0	3.191	-1	-1	-1	-1	1473030000
1870	2016-09-05	7	10	3.1847	-1	-1	-1	-1	1473030600
1871	2016-09-05	7	20	3.278	-1	-1	-1	-1	1473031200
1872	2016-09-05	7	30	3.3419	-1	-1	-1	-1	1473031800
1873	2016-09-05	7	40	3.3434	-1	-1	-1	-1	1473032400
1874	2016-09-05	7	50	3.3395	-1	-1	-1	-1	1473033000
1875	2016-09-05	8	0	3.324	-1	-1	-1	-1	1473033600
1876	2016-09-05	8	10	3.3147	-1	-1	-1	-1	1473034200
1877	2016-09-05	8	20	3.3094	-1	-1	-1	-1	1473034800
1878	2016-09-05	8	30	3.3029	-1	-1	-1	-1	1473035400
1879	2016-09-05	8	40	3.2948	-1	-1	-1	-1	1473036000
1880	2016-09-05	8	50	3.2954	-1	-1	-1	-1	1473036600
1881	2016-09-05	9	0	3.2925	-1	-1	-1	-1	1473037200
1882	2016-09-05	9	10	3.2868	-1	-1	-1	-1	1473037800
1883	2016-09-05	9	20	3.2842	-1	-1	-1	-1	1473038400
1884	2016-09-05	9	30	3.2848	-1	-1	-1	-1	1473039000
1885	2016-09-05	9	40	3.2867	-1	-1	-1	-1	1473039600
1886	2016-09-05	9	50	3.2889	-1	-1	-1	-1	1473040200
1887	2016-09-05	10	0	3.2903	-1	-1	-1	-1	1473040800
1888	2016-09-05	10	10	3.2895	-1	-1	-1	-1	1473041400
1889	2016-09-05	10	20	3.2955	-1	-1	-1	-1	1473042000
1890	2016-09-05	10	30	3.2979	-1	-1	-1	-1	1473042600
1891	2016-09-05	10	40	3.2604	-1	-1	-1	-1	1473043200
1892	2016-09-05	10	50	3.2566	-1	-1	-1	-1	1473043800
1893	2016-09-05	11	0	3.2321	-1	-1	-1	-1	1473044400
1894	2016-09-05	11	10	3.2188	-1	-1	-1	-1	1473045000
1895	2016-09-05	11	20	3.2358	-1	-1	-1	-1	1473045600
1896	2016-09-05	11	30	3.2733	-1	-1	-1	-1	1473046200
1897	2016-09-05	11	40	3.2723	-1	-1	-1	-1	1473046800
1898	2016-09-05	11	50	3.2896	-1	-1	-1	-1	1473047400
1899	2016-09-05	12	0	3.3095	-1	-1	-1	-1	1473048000
1900	2016-09-05	12	10	3.3177	-1	-1	-1	-1	1473048600
1901	2016-09-05	12	20	3.3149	-1	-1	-1	-1	1473049200
1902	2016-09-05	12	30	3.4058	-1	-1	-1	-1	1473049800
1903	2016-09-05	12	40	3.4179	-1	-1	-1	-1	1473050400
1904	2016-09-05	12	50	3.4071	-1	-1	-1	-1	1473051000
1905	2016-09-05	13	0	3.406	-1	-1	-1	-1	1473051600
1906	2016-09-05	13	10	3.4421	-1	-1	-1	-1	1473052200
1907	2016-09-05	13	20	3.3777	-1	-1	-1	-1	1473052800
1908	2016-09-05	13	30	3.3761	-1	-1	-1	-1	1473053400
1909	2016-09-05	13	40	3.4145	-1	-1	-1	-1	1473054000
1910	2016-09-05	13	50	3.4315	-1	-1	-1	-1	1473054600
1911	2016-09-05	14	0	3.439	-1	-1	-1	-1	1473055200
1912	2016-09-05	14	10	3.469	-1	-1	-1	-1	1473055800
1913	2016-09-05	14	20	3.4803	-1	-1	-1	-1	1473056400
1914	2016-09-05	14	30	3.5229	-1	-1	-1	-1	1473057000
1915	2016-09-05	14	40	3.5666	-1	-1	-1	-1	1473057600
1916	2016-09-05	14	50	3.5949	-1	-1	-1	-1	1473058200
1917	2016-09-05	15	0	3.6128	-1	-1	-1	-1	1473058800
1918	2016-09-05	15	10	3.6163	-1	-1	-1	-1	1473059400
1919	2016-09-05	15	20	3.6237	-1	-1	-1	-1	1473060000
1920	2016-09-05	15	30	3.6304	-1	-1	-1	-1	1473060600
1921	2016-09-05	15	40	3.6322	-1	-1	-1	-1	1473061200
1922	2016-09-05	15	50	3.6336	-1	-1	-1	-1	1473061800
1923	2016-09-05	16	0	3.6344	-1	-1	-1	-1	1473062400
1924	2016-09-05	16	10	3.6277	-1	-1	-1	-1	1473063000
1925	2016-09-05	16	20	3.6242	-1	-1	-1	-1	1473063600
1926	2016-09-05	16	30	3.6266	-1	-1	-1	-1	1473064200
1927	2016-09-05	16	40	3.6112	-1	-1	-1	-1	1473064800
1928	2016-09-05	16	50	3.5953	-1	-1	-1	-1	1473065400
1929	2016-09-05	17	0	3.588	-1	-1	-1	-1	1473066000
1930	2016-09-05	17	10	3.5828	-1	-1	-1	-1	1473066600
1931	2016-09-05	17	20	3.5758	-1	-1	-1	-1	1473067200
1932	2016-09-05	17	30	3.5648	-1	-1	-1	-1	1473067800
1933	2016-09-05	17	40	3.5595	-1	-1	-1	-1	1473068400
1934	2016-09-05	17	50	3.5549	-1	-1	-1	-1	1473069000
1935	2016-09-05	18	0	3.5518	-1	-1	-1	-1	1473069600
1936	2016-09-05	18	10	3.5419	-1	-1	-1	-1	1473070200
1937	2016-09-05	18	20	3.5371	-1	-1	-1	-1	1473070800
1938	2016-09-05	18	30	3.54	-1	-1	-1	-1	1473071400
1939	2016-09-05	18	40	3.5435	-1	-1	-1	-1	1473072000
1940	2016-09-05	18	50	3.5423	-1	-1	-1	-1	1473072600
1941	2016-09-05	19	0	3.5426	-1	-1	-1	-1	1473073200
1942	2016-09-05	19	10	3.5259	-1	-1	-1	-1	1473073800
1943	2016-09-05	19	20	3.5255	-1	-1	-1	-1	1473074400
1944	2016-09-05	19	30	3.5273	-1	-1	-1	-1	1473075000
1945	2016-09-05	19	40	3.5116	-1	-1	-1	-1	1473075600
1946	2016-09-05	19	50	3.5132	-1	-1	-1	-1	1473076200
1947	2016-09-05	20	0	3.4892	-1	-1	-1	-1	1473076800
1948	2016-09-05	20	10	3.4818	-1	-1	-1	-1	1473077400
1949	2016-09-05	20	20	3.4857	-1	-1	-1	-1	1473078000
1950	2016-09-05	20	30	3.493	-1	-1	-1	-1	1473078600
1951	2016-09-05	20	40	3.4947	-1	-1	-1	-1	1473079200
1952	2016-09-05	20	50	3.4974	-1	-1	-1	-1	1473079800
1953	2016-09-05	21	0	3.5051	-1	-1	-1	-1	1473080400
1954	2016-09-05	21	10	3.5018	-1	-1	-1	-1	1473081000
1955	2016-09-05	21	20	3.4902	-1	-1	-1	-1	1473081600
1956	2016-09-05	21	30	3.4937	-1	-1	-1	-1	1473082200
1957	2016-09-05	21	40	3.4928	-1	-1	-1	-1	1473082800
1958	2016-09-05	21	50	3.4784	-1	-1	-1	-1	1473083400
1959	2016-09-05	22	0	3.4638	-1	-1	-1	-1	1473084000
1960	2016-09-05	22	10	3.4612	-1	-1	-1	-1	1473084600
1961	2016-09-05	22	20	3.4496	-1	-1	-1	-1	1473085200
1962	2016-09-05	22	30	3.4326	-1	-1	-1	-1	1473085800
1963	2016-09-05	22	40	3.405	-1	-1	-1	-1	1473086400
1964	2016-09-05	22	50	3.3848	-1	-1	-1	-1	1473087000
1965	2016-09-05	23	0	3.3785	-1	-1	-1	-1	1473087600
1966	2016-09-05	23	10	3.3675	-1	-1	-1	-1	1473088200
1967	2016-09-05	23	20	3.3577	-1	-1	-1	-1	1473088800
1968	2016-09-05	23	30	3.3381	-1	-1	-1	-1	1473089400
1969	2016-09-05	23	40	3.3092	-1	-1	-1	-1	1473090000
1970	2016-10-08	0	0	-1	-1	-1	-1	6.244	1475856000
1971	2016-10-08	0	10	-1	-1	-1	-1	6.178	1475856600
1972	2016-10-08	0	20	-1	-1	-1	-1	6.144	1475857200
1973	2016-10-08	0	30	-1	-1	-1	-1	6.059	1475857800
1974	2016-10-08	0	40	-1	-1	-1	-1	5.921	1475858400
1975	2016-10-08	0	50	-1	-1	-1	-1	5.801	1475859000
1976	2016-10-08	1	0	-1	-1	-1	-1	5.732	1475859600
1977	2016-10-08	1	10	-1	-1	-1	-1	5.656	1475860200
1978	2016-10-08	1	20	-1	-1	-1	-1	5.548	1475860800
1979	2016-10-08	1	30	-1	-1	-1	-1	5.468	1475861400
1980	2016-10-08	1	40	-1	-1	-1	-1	5.398	1475862000
1981	2016-10-08	1	50	-1	-1	-1	-1	5.356	1475862600
1982	2016-10-08	2	0	-1	-1	-1	-1	5.33	1475863200
1983	2016-10-08	2	10	-1	-1	-1	-1	5.32	1475863800
1984	2016-10-08	2	20	-1	-1	-1	-1	5.312	1475864400
1985	2016-10-08	2	30	-1	-1	-1	-1	5.314	1475865000
1986	2016-10-08	2	40	-1	-1	-1	-1	5.31	1475865600
1987	2016-10-08	2	50	-1	-1	-1	-1	5.306	1475866200
1988	2016-10-08	3	0	-1	-1	-1	-1	5.344	1475866800
1989	2016-10-08	3	10	-1	-1	-1	-1	5.374	1475867400
1990	2016-10-08	3	20	-1	-1	-1	-1	5.376	1475868000
1991	2016-10-08	3	30	-1	-1	-1	-1	5.328	1475868600
1992	2016-10-08	3	40	-1	-1	-1	-1	5.221	1475869200
1993	2016-10-08	3	50	-1	-1	-1	-1	5.05	1475869800
1994	2016-10-08	4	0	-1	-1	-1	-1	4.873	1475870400
1995	2016-10-08	4	10	-1	-1	-1	-1	4.977	1475871000
1996	2016-10-08	4	20	-1	-1	-1	-1	5.327	1475871600
1997	2016-10-08	4	30	-1	-1	-1	-1	5.661	1475872200
1998	2016-10-08	4	40	-1	-1	-1	-1	5.89	1475872800
1999	2016-10-08	4	50	-1	-1	-1	-1	6.061	1475873400
[truncated: 40,939 more rows]
