# Supplementary material for: A novel dissolved oxygen prediction model based on enhanced semi-naive Bayes for ocean ranches in northeast China
Source: PeerJ Comput Sci. 2021 Jun 11;7:e591. doi: 10.7717/peerj-cs.591 (PMC8205303; doi:10.7717/peerj-cs.591)
Supplement: Supplemental Information 4 — The water quality data includes a total of 19 marine ranches in the Bohai and Yellow Seas in northeastern China. [file peerj-cs-07-591-s004.zip › dataset3/changshan_20160101_20200701.csv]

ID	Date	Hour	Minute	temp	salt	deep	yls_con	rjy_con	Timestamp	note
1	2016-03-23	0	0	-1	-1	-1	-1	0.868	1458662400
2	2016-03-23	0	10	-1	-1	-1	-1	0.87	1458663000
3	2016-03-23	0	20	-1	-1	-1	-1	0.871	1458663600
4	2016-03-23	0	30	-1	-1	-1	-1	0.871	1458664200
5	2016-03-23	0	40	-1	-1	-1	-1	0.869	1458664800
6	2016-03-23	0	50	-1	-1	-1	-1	0.869	1458665400
7	2016-03-23	1	0	-1	-1	-1	-1	0.868	1458666000
8	2016-03-23	1	10	-1	-1	-1	-1	0.866	1458666600
9	2016-03-23	1	20	-1	-1	-1	-1	0.865	1458667200
10	2016-03-23	1	30	-1	-1	-1	-1	0.862	1458667800
11	2016-03-23	1	40	-1	-1	-1	-1	0.86	1458668400
12	2016-03-23	1	50	-1	-1	-1	-1	0.856	1458669000
13	2016-03-23	2	0	-1	-1	-1	-1	0.854	1458669600
14	2016-03-23	2	10	-1	-1	-1	-1	0.85	1458670200
15	2016-03-23	2	20	-1	-1	-1	-1	0.848	1458670800
16	2016-03-23	2	30	-1	-1	-1	-1	0.844	1458671400
17	2016-03-23	2	40	-1	-1	-1	-1	0.841	1458672000
18	2016-03-23	2	50	-1	-1	-1	-1	0.838	1458672600
19	2016-03-23	3	0	-1	-1	-1	-1	0.834	1458673200
20	2016-03-23	3	10	-1	-1	-1	-1	0.832	1458673800
21	2016-03-23	3	20	-1	-1	-1	-1	0.829	1458674400
22	2016-03-23	3	30	-1	-1	-1	-1	0.828	1458675000
23	2016-03-23	3	40	-1	-1	-1	-1	0.826	1458675600
24	2016-03-23	3	50	-1	-1	-1	-1	0.825	1458676200
25	2016-03-23	4	0	-1	-1	-1	-1	0.824	1458676800
26	2016-03-23	4	10	-1	-1	-1	-1	0.824	1458677400
27	2016-03-23	4	20	-1	-1	-1	-1	0.82	1458678000
28	2016-03-23	4	30	-1	-1	-1	-1	0.82	1458678600
29	2016-03-23	4	40	-1	-1	-1	-1	0.818	1458679200
30	2016-03-23	4	50	-1	-1	-1	-1	0.817	1458679800
31	2016-03-23	5	0	-1	-1	-1	-1	0.817	1458680400
32	2016-03-23	5	10	-1	-1	-1	-1	0.814	1458681000
33	2016-03-23	5	20	-1	-1	-1	-1	0.812	1458681600
34	2016-03-23	5	30	-1	-1	-1	-1	0.811	1458682200
35	2016-03-23	5	40	-1	-1	-1	-1	0.81	1458682800
36	2016-03-23	5	50	-1	-1	-1	-1	0.809	1458683400
37	2016-03-23	6	0	-1	-1	-1	-1	0.808	1458684000
38	2016-03-23	6	10	-1	-1	-1	-1	0.807	1458684600
39	2016-03-23	6	20	-1	-1	-1	-1	0.806	1458685200
40	2016-03-23	6	30	-1	-1	-1	-1	0.805	1458685800
41	2016-03-23	6	40	-1	-1	-1	-1	0.805	1458686400
42	2016-03-23	6	50	-1	-1	-1	-1	0.805	1458687000
43	2016-03-23	7	0	-1	-1	-1	-1	0.803	1458687600
44	2016-03-23	7	10	-1	-1	-1	-1	0.803	1458688200
45	2016-03-23	7	20	-1	-1	-1	-1	0.804	1458688800
46	2016-03-23	7	30	-1	-1	-1	-1	0.803	1458689400
47	2016-03-23	7	40	-1	-1	-1	-1	0.804	1458690000
48	2016-03-23	7	50	-1	-1	-1	-1	0.805	1458690600
49	2016-03-23	8	0	-1	-1	-1	-1	0.805	1458691200
50	2016-03-23	8	10	-1	-1	-1	-1	0.807	1458691800
51	2016-03-23	8	20	-1	-1	-1	-1	0.807	1458692400
52	2016-03-23	8	30	-1	-1	-1	-1	0.809	1458693000
53	2016-03-23	8	40	-1	-1	-1	-1	0.81	1458693600
54	2016-03-23	8	50	-1	-1	-1	-1	0.813	1458694200
55	2016-03-23	9	0	-1	-1	-1	-1	0.814	1458694800
56	2016-03-23	9	10	-1	-1	-1	-1	0.817	1458695400
57	2016-03-23	9	20	-1	-1	-1	-1	0.82	1458696000
58	2016-03-23	9	30	-1	-1	-1	-1	0.821	1458696600
59	2016-03-23	9	40	-1	-1	-1	-1	0.823	1458697200
60	2016-03-23	9	50	-1	-1	-1	-1	0.825	1458697800
61	2016-03-23	10	0	-1	-1	-1	-1	0.827	1458698400
62	2016-03-23	10	10	-1	-1	-1	-1	0.827	1458699000
63	2016-03-23	10	20	-1	-1	-1	-1	0.829	1458699600
64	2016-03-23	10	30	-1	-1	-1	-1	0.831	1458700200
65	2016-03-23	10	40	-1	-1	-1	-1	0.832	1458700800
66	2016-03-23	10	50	-1	-1	-1	-1	0.835	1458701400
67	2016-03-23	11	0	-1	-1	-1	-1	0.837	1458702000
68	2016-03-23	11	10	-1	-1	-1	-1	0.838	1458702600
69	2016-03-23	11	20	-1	-1	-1	-1	0.838	1458703200
70	2016-03-23	11	30	-1	-1	-1	-1	0.838	1458703800
71	2016-03-23	11	40	-1	-1	-1	-1	0.841	1458704400
72	2016-03-23	11	50	-1	-1	-1	-1	0.842	1458705000
73	2016-03-23	12	0	-1	-1	-1	-1	0.841	1458705600
74	2016-03-23	12	10	-1	-1	-1	-1	0.841	1458706200
75	2016-03-23	12	20	-1	-1	-1	-1	0.839	1458706800
76	2016-03-23	12	30	-1	-1	-1	-1	0.837	1458707400
77	2016-03-23	12	40	-1	-1	-1	-1	0.836	1458708000
78	2016-03-23	12	50	-1	-1	-1	-1	0.833	1458708600
79	2016-03-23	13	0	-1	-1	-1	-1	0.829	1458709200
80	2016-03-23	13	10	-1	-1	-1	-1	0.827	1458709800
81	2016-03-23	13	20	-1	-1	-1	-1	0.825	1458710400
82	2016-03-23	13	30	-1	-1	-1	-1	0.822	1458711000
83	2016-03-23	13	40	-1	-1	-1	-1	0.816	1458711600
84	2016-03-23	13	50	-1	-1	-1	-1	0.811	1458712200
85	2016-03-23	14	0	-1	-1	-1	-1	0.807	1458712800
86	2016-03-23	14	10	-1	-1	-1	-1	0.801	1458713400
87	2016-03-23	14	20	-1	-1	-1	-1	0.798	1458714000
88	2016-03-24	0	0	-1	-1	-1	-1	0.868	1458748800
89	2016-03-24	0	10	-1	-1	-1	-1	0.87	1458749400
90	2016-03-24	0	20	-1	-1	-1	-1	0.871	1458750000
91	2016-03-24	0	30	-1	-1	-1	-1	0.871	1458750600
92	2016-03-24	0	40	-1	-1	-1	-1	0.869	1458751200
93	2016-03-24	0	50	-1	-1	-1	-1	0.869	1458751800
94	2016-03-24	1	0	-1	-1	-1	-1	0.868	1458752400
95	2016-03-24	1	10	-1	-1	-1	-1	0.866	1458753000
96	2016-03-24	1	20	-1	-1	-1	-1	0.865	1458753600
97	2016-03-24	1	30	-1	-1	-1	-1	0.862	1458754200
98	2016-03-24	1	40	-1	-1	-1	-1	0.86	1458754800
99	2016-03-24	1	50	-1	-1	-1	-1	0.856	1458755400
100	2016-03-24	2	0	-1	-1	-1	-1	0.854	1458756000
101	2016-03-24	2	10	-1	-1	-1	-1	0.85	1458756600
102	2016-03-24	2	20	-1	-1	-1	-1	0.848	1458757200
103	2016-03-24	2	30	-1	-1	-1	-1	0.844	1458757800
104	2016-03-24	2	40	-1	-1	-1	-1	0.841	1458758400
105	2016-03-24	2	50	-1	-1	-1	-1	0.838	1458759000
106	2016-03-24	3	0	-1	-1	-1	-1	0.834	1458759600
107	2016-03-24	3	10	-1	-1	-1	-1	0.832	1458760200
108	2016-03-24	3	20	-1	-1	-1	-1	0.829	1458760800
109	2016-03-24	3	30	-1	-1	-1	-1	0.828	1458761400
110	2016-03-24	3	40	-1	-1	-1	-1	0.826	1458762000
111	2016-03-24	3	50	-1	-1	-1	-1	0.825	1458762600
112	2016-03-24	4	0	-1	-1	-1	-1	0.824	1458763200
113	2016-03-24	4	10	-1	-1	-1	-1	0.824	1458763800
114	2016-03-24	4	20	-1	-1	-1	-1	0.82	1458764400
115	2016-03-24	4	30	-1	-1	-1	-1	0.82	1458765000
116	2016-03-24	4	40	-1	-1	-1	-1	0.818	1458765600
117	2016-03-24	4	50	-1	-1	-1	-1	0.817	1458766200
118	2016-03-24	5	0	-1	-1	-1	-1	0.817	1458766800
119	2016-03-24	5	10	-1	-1	-1	-1	0.814	1458767400
120	2016-03-24	5	20	-1	-1	-1	-1	0.812	1458768000
121	2016-03-24	5	30	-1	-1	-1	-1	0.811	1458768600
122	2016-03-24	5	40	-1	-1	-1	-1	0.81	1458769200
123	2016-03-24	5	50	-1	-1	-1	-1	0.809	1458769800
124	2016-03-24	6	0	-1	-1	-1	-1	0.808	1458770400
125	2016-03-24	6	10	-1	-1	-1	-1	0.807	1458771000
126	2016-03-24	6	20	-1	-1	-1	-1	0.806	1458771600
127	2016-03-24	6	30	-1	-1	-1	-1	0.805	1458772200
128	2016-03-24	6	40	-1	-1	-1	-1	0.805	1458772800
129	2016-03-24	6	50	-1	-1	-1	-1	0.805	1458773400
130	2016-03-24	7	0	-1	-1	-1	-1	0.803	1458774000
131	2016-03-24	7	10	-1	-1	-1	-1	0.803	1458774600
132	2016-03-24	7	20	-1	-1	-1	-1	0.804	1458775200
133	2016-03-24	7	30	-1	-1	-1	-1	0.803	1458775800
134	2016-03-24	7	40	-1	-1	-1	-1	0.804	1458776400
135	2016-03-24	7	50	-1	-1	-1	-1	0.805	1458777000
136	2016-03-24	8	0	-1	-1	-1	-1	0.805	1458777600
137	2016-03-24	8	10	-1	-1	-1	-1	0.807	1458778200
138	2016-03-24	8	20	-1	-1	-1	-1	0.807	1458778800
139	2016-03-24	8	30	-1	-1	-1	-1	0.809	1458779400
140	2016-03-24	8	40	-1	-1	-1	-1	0.81	1458780000
141	2016-03-24	8	50	-1	-1	-1	-1	0.813	1458780600
142	2016-03-24	9	0	-1	-1	-1	-1	0.814	1458781200
143	2016-03-24	9	10	-1	-1	-1	-1	0.817	1458781800
144	2016-03-24	9	20	-1	-1	-1	-1	0.82	1458782400
145	2016-03-24	9	30	-1	-1	-1	-1	0.821	1458783000
146	2016-03-24	9	40	-1	-1	-1	-1	0.823	1458783600
147	2016-03-24	9	50	-1	-1	-1	-1	0.825	1458784200
148	2016-03-24	10	0	-1	-1	-1	-1	0.827	1458784800
149	2016-03-24	10	10	-1	-1	-1	-1	0.827	1458785400
150	2016-03-24	10	20	-1	-1	-1	-1	0.829	1458786000
151	2016-03-24	10	30	-1	-1	-1	-1	0.831	1458786600
152	2016-03-24	10	40	-1	-1	-1	-1	0.832	1458787200
153	2016-03-24	10	50	-1	-1	-1	-1	0.835	1458787800
154	2016-03-24	11	0	-1	-1	-1	-1	0.837	1458788400
155	2016-03-24	11	10	-1	-1	-1	-1	0.838	1458789000
156	2016-03-24	11	20	-1	-1	-1	-1	0.838	1458789600
157	2016-03-24	11	30	-1	-1	-1	-1	0.838	1458790200
158	2016-03-24	11	40	-1	-1	-1	-1	0.841	1458790800
159	2016-03-24	11	50	-1	-1	-1	-1	0.842	1458791400
160	2016-03-24	12	0	-1	-1	-1	-1	0.841	1458792000
161	2016-03-24	12	10	-1	-1	-1	-1	0.841	1458792600
162	2016-03-24	12	20	-1	-1	-1	-1	0.839	1458793200
163	2016-03-24	12	30	-1	-1	-1	-1	0.837	1458793800
164	2016-03-24	12	40	-1	-1	-1	-1	0.836	1458794400
165	2016-03-24	12	50	-1	-1	-1	-1	0.833	1458795000
166	2016-03-24	13	0	-1	-1	-1	-1	0.829	1458795600
167	2016-03-24	13	10	-1	-1	-1	-1	0.827	1458796200
168	2016-03-24	13	20	-1	-1	-1	-1	0.825	1458796800
169	2016-03-24	13	30	-1	-1	-1	-1	0.822	1458797400
170	2016-03-24	13	40	-1	-1	-1	-1	0.816	1458798000
171	2016-03-24	13	50	-1	-1	-1	-1	0.811	1458798600
172	2016-03-24	14	0	-1	-1	-1	-1	0.807	1458799200
173	2016-03-24	14	10	-1	-1	-1	-1	0.801	1458799800
174	2016-03-24	14	20	-1	-1	-1	-1	0.798	1458800400
175	2016-11-22	9	10	8.655	31.217	12.1109	2.14	9.7664	1479777000
176	2016-11-22	9	20	8.666	31.238	12.1101	1.84	9.76	1479777600
177	2016-11-22	9	30	8.636	31.202	12.1104	1.86	9.7664	1479778200
178	2016-11-22	9	40	8.547	31.192	12.1106	1.9	9.7632	1479778800
179	2016-11-22	9	50	8.588	31.179	12.1128	1.82	9.7632	1479779400
180	2016-11-22	10	0	8.746	31.192	12.1105	1.83	9.7632	1479780000
181	2016-11-22	10	10	8.596	31.164	12.1088	1.94	9.7568	1479780600
182	2016-11-22	10	20	8.627	31.25	12.112	1.82	9.7664	1479781200
183	2016-11-22	10	30	8.648	31.182	12.1103	1.82	9.7664	1479781800
184	2016-11-22	10	40	8.607	31.256	12.1114	1.86	9.7632	1479782400
185	2016-11-22	13	30	9.031	31.213	12.0575	2.19	9.8176	1479792600
186	2016-11-22	13	40	9.032	31.216	12.0598	2.35	9.8208	1479793200
187	2016-11-22	13	50	9.052	31.219	12.0563	2.07	9.8144	1479793800
188	2016-11-22	15	10	9.268	31.365	12.0436	-1	9.7984	1479798600
189	2016-11-22	15	20	9.059	31.451	12.0429	1.95	9.7952	1479799200
190	2016-11-22	15	30	9.297	31.404	12.0436	1.92	9.7984	1479799800
191	2016-11-22	15	40	9.238	31.407	12.0428	1.85	9.7952	1479800400
192	2016-11-22	15	50	9.249	31.359	12.0401	1.85	9.7952	1479801000
193	2016-11-22	16	0	9.189	31.393	12.0403	1.79	9.7984	1479801600
194	2016-11-22	16	10	9.24	31.193	12.0396	1.71	9.7952	1479802200
195	2016-11-22	16	20	9.281	31.252	12.0388	1.64	9.7952	1479802800
196	2016-11-22	16	30	9.282	31.229	12.036	1.67	9.792	1479803400
197	2016-11-22	16	40	9.309	31.063	12.0367	1.64	9.7984	1479804000
198	2016-11-22	16	50	9.28	31.222	12.039	1.64	9.7952	1479804600
199	2016-11-22	17	0	9.201	31.182	12.0402	1.66	9.792	1479805200
200	2016-11-22	17	10	9.292	31.294	12.0405	1.65	9.7888	1479805800
201	2016-11-22	17	20	9.202	31.311	12.0417	1.68	9.7952	1479806400
202	2016-11-22	17	30	9.123	31.244	12.0399	1.7	9.7888	1479807000
203	2016-11-22	17	40	9.251	31.311	12.0387	1.72	9.7952	1479807600
204	2016-11-22	17	50	9.132	31.345	12.0369	1.85	9.7792	1479808200
205	2016-11-22	18	0	9.153	31.323	12.0401	1.5	9.7856	1479808800
206	2016-11-22	18	10	9.073	31.303	12.0384	1.85	9.7824	1479809400
207	2016-11-22	18	20	9.284	31.218	12.0386	1.83	9.792	1479810000
208	2016-11-22	18	30	9.185	31.033	12.0398	1.8	9.7856	1479810600
209	2016-11-22	18	40	9.276	31.026	12.0411	1.88	9.7792	1479811200
210	2016-11-22	18	50	9.263	31.346	12.0408	1.7	9.7856	1479811800
211	2016-11-22	19	0	9.224	31.309	12.042	1.75	9.7856	1479812400
212	2016-11-22	19	10	9.245	31.165	12.0403	1.89	9.7888	1479813000
213	2016-11-22	19	20	9.436	31.14	12.0405	1.85	9.7888	1479813600
214	2016-11-22	19	30	9.176	31.164	12.0398	1.83	9.7856	1479814200
215	2016-11-22	19	40	9.317	31.157	12.041	2.15	9.792	1479814800
216	2016-11-22	19	50	9.185	31.161	12.0397	2.15	9.7856	1479815400
217	2016-11-22	20	0	9.136	31.169	12.0399	1.92	9.7888	1479816000
218	2016-11-22	20	10	9.136	31.184	12.0392	2.09	9.792	1479816600
219	2016-11-22	20	20	9.357	31.165	12.0404	2.32	9.7888	1479817200
220	2016-11-22	20	30	9.248	31.179	12.0407	2.34	9.792	1479817800
221	2016-11-22	20	40	9.209	31.18	12.0429	2.56	9.792	1479818400
222	2016-11-22	20	50	9.209	31.183	12.0401	2.2	9.7984	1479819000
223	2016-11-22	21	0	9.217	31.174	12.0419	2.85	9.8048	1479819600
224	2016-11-22	21	10	9.168	31.147	12.0421	2.29	9.792	1479820200
225	2016-11-22	21	20	9.209	31.103	12.0433	1.95	9.8016	1479820800
226	2016-11-22	21	30	9.26	31.11	12.0326	1.97	9.792	1479821400
227	2016-11-22	21	40	9.26	31.057	12.0328	1.98	9.8048	1479822000
228	2016-11-22	21	50	9.091	31.06	12.032	1.72	9.8016	1479822600
229	2016-11-22	22	0	9.349	31.086	12.0348	1.74	9.7984	1479823200
230	2016-11-22	22	10	9.09	31.049	12.036	1.72	9.7984	1479823800
231	2016-11-22	22	20	9.22	31.071	12.0392	1.78	9.8048	1479824400
232	2016-11-22	22	30	9.391	31.055	12.0405	1.81	9.8016	1479825000
233	2016-11-22	22	40	9.242	30.985	12.0397	2.22	9.8016	1479825600
234	2016-11-22	22	50	9.303	31.07	12.041	1.84	9.8016	1479826200
235	2016-11-22	23	0	9.173	31.059	12.0402	1.71	9.8016	1479826800
236	2016-11-22	23	10	9.131	31.045	12.0429	1.54	9.7984	1479827400
237	2016-11-22	23	20	9.242	31.043	12.0431	1.99	9.8016	1479828000
238	2016-11-22	23	30	9.193	31.086	12.0394	3.22	9.7984	1479828600
239	2016-11-22	23	40	9.344	31.079	12.0406	2.48	9.8016	1479829200
240	2016-11-22	23	50	9.314	31.033	12.0409	2.23	9.7952	1479829800
241	2016-11-23	0	0	9.155	31.048	12.0391	2.94	9.8112	1479830400
242	2016-11-23	0	10	9.113	31.246	12.0418	2.17	9.808	1479831000
243	2016-11-23	0	20	9.314	31.276	12.0391	2.54	9.808	1479831600
244	2016-11-23	0	30	9.274	31.219	12.0423	2.29	9.7952	1479832200
245	2016-11-23	0	40	9.325	31.196	12.0425	2.57	9.8048	1479832800
246	2016-11-23	0	50	9.246	31.216	12.0438	2.28	9.8048	1479833400
247	2016-11-23	1	0	9.217	30.959	12.041	2.73	9.808	1479834000
248	2016-11-23	1	10	9.217	31.017	12.0432	2.36	9.8016	1479834600
249	2016-11-23	1	20	9.345	31.169	12.034	2.24	9.8112	1479835200
250	2016-11-23	1	30	9.086	31.301	12.0352	2.24	9.8048	1479835800
251	2016-11-23	1	40	9.397	31.299	12.0364	2.39	9.7984	1479836400
252	2016-11-23	1	50	9.187	31.231	12.0367	2.06	9.8048	1479837000
253	2016-11-23	2	0	9.138	31.184	12.0359	1.89	9.808	1479837600
254	2016-11-23	2	10	9.339	31.276	12.0282	2.47	9.808	1479838200
255	2016-11-23	2	20	9.187	31.157	12.0309	2.37	9.8048	1479838800
256	2016-11-23	2	30	9.258	31.303	12.0361	2.74	9.808	1479839400
257	2016-11-23	2	40	9.238	31.194	12.0373	1.91	9.808	1479840000
258	2016-11-23	2	50	9.159	31.149	12.0356	1.94	9.808	1479840600
259	2016-11-23	3	0	9.18	31.149	12.0398	2.04	9.8048	1479841200
260	2016-11-23	3	10	9.251	31.164	12.0371	2.12	9.8144	1479841800
261	2016-11-23	3	20	9.311	31.264	12.0373	2.31	9.808	1479842400
262	2016-11-23	3	30	9.319	31.236	12.037	2.26	9.8112	1479843000
263	2016-11-23	3	40	9.24	31.289	12.0393	2.22	9.808	1479843600
264	2016-11-23	3	50	9.321	31.253	12.0375	2.2	9.8048	1479844200
265	2016-11-23	4	0	9.171	30.982	12.0357	2.25	9.808	1479844800
266	2016-11-23	4	10	9.262	30.946	12.027	2.27	9.8144	1479845400
267	2016-11-23	4	20	9.163	31.242	12.0352	2.25	9.8176	1479846000
268	2016-11-23	4	30	9.301	31.259	12.0389	2.31	9.8144	1479846600
269	2016-11-23	4	40	9.321	30.947	12.0372	2.32	9.8176	1479847200
270	2016-11-23	4	50	9.292	31.337	12.0404	2.28	9.8144	1479847800
271	2016-11-23	5	0	9.263	31.249	12.0386	2.35	9.8144	1479848400
272	2016-11-23	5	10	9.294	31.437	12.0389	2.4	9.8144	1479849000
273	2016-11-23	5	20	9.155	31.518	12.0401	2.3	9.8208	1479849600
274	2016-11-23	5	30	9.165	31.349	12.0384	2.22	9.8144	1479850200
275	2016-11-23	5	40	9.153	31.288	12.0381	2.3	9.808	1479850800
276	2016-11-23	5	50	9.184	31.313	12.0373	2.38	9.8144	1479851400
277	2016-11-23	6	0	9.415	31.248	12.0195	1.75	9.8336	1479852000
278	2016-11-23	6	10	9.185	31.24	12.0198	1.86	9.84	1479852600
279	2016-11-23	6	20	9.306	31.239	12.02	2.81	9.8304	1479853200
280	2016-11-23	6	30	9.277	31.264	12.0193	1.88	9.8336	1479853800
281	2016-11-23	6	40	9.065	31.239	12.0207	1.93	9.8336	1479854400
282	2016-11-23	6	50	9.356	31.287	12.0209	2.69	9.8304	1479855000
283	2016-11-23	7	0	9.226	31.281	12.0215	2.28	9.8304	1479855600
284	2016-11-23	7	10	9.277	31.33	12.0237	1.78	9.8336	1479856200
285	2016-11-23	7	20	9.238	31.331	12.0219	1.71	9.8368	1479856800
286	2016-11-23	7	30	9.238	31.334	12.0222	1.78	9.8304	1479857400
287	2016-11-23	7	40	9.199	31.317	12.0224	1.81	9.8272	1479858000
288	2016-11-23	7	50	9.177	31.467	12.0221	1.92	9.8272	1479858600
289	2016-11-23	8	0	9.348	31.193	12.0234	2.56	9.8272	1479859200
290	2016-11-23	8	10	9.259	31.147	12.0256	2.54	9.824	1479859800
291	2016-11-23	8	20	9.289	31.225	12.0238	2.36	9.824	1479860400
292	2016-11-23	8	30	9.2	31.208	12.0181	2.28	9.8176	1479861000
293	2016-11-23	8	40	9.279	31.231	12.0145	2.26	9.824	1479861600
294	2016-11-23	8	50	9.319	31.298	12.0177	2.38	9.8208	1479862200
295	2016-11-23	9	0	9.17	31.117	12.014	3	9.8208	1479862800
296	2016-11-23	9	10	9.291	30.594	12.0152	1.61	9.8336	1479863400
297	2016-11-23	9	20	9.179	31.495	12.0179	2.2	9.8336	1479864000
298	2016-11-23	9	30	9.199	31.476	12.0222	2.34	9.8272	1479864600
299	2016-11-23	9	40	9.24	31.246	12.0224	2.16	9.824	1479865200
300	2016-11-23	9	50	9.181	30.231	12.0206	1.62	9.8272	1479865800
301	2016-11-23	10	0	9.442	30.375	12.0229	1.77	9.824	1479866400
302	2016-11-23	10	10	9.282	30.414	12.0221	1.84	9.8272	1479867000
303	2016-11-23	10	20	9.283	30.406	12.0233	2.05	9.8336	1479867600
304	2016-11-23	10	30	9.131	30.375	12.0221	1.89	9.824	1479868200
305	2016-11-23	10	40	9.332	30.401	12.0223	2.21	9.8272	1479868800
306	2016-11-23	10	50	9.262	30.427	12.0225	2.49	9.8272	1479869400
307	2016-11-23	11	0	9.193	30.422	12.0188	1.93	9.8304	1479870000
308	2016-11-23	11	10	9.254	30.417	12.021	2.17	9.8208	1479870600
309	2016-11-23	11	20	9.253	30.417	12.0214	2.03	9.8208	1479871200
310	2016-11-23	11	30	9.233	30.402	12.021	2.04	9.8272	1479871800
311	2016-11-23	11	40	9.393	30.393	12.0192	1.9	9.8272	1479872400
312	2016-11-23	11	50	9.244	30.39	12.0224	2.26	9.824	1479873000
313	2016-11-23	12	0	9.295	30.368	12.0237	2.4	9.8176	1479873600
314	2016-11-23	12	10	9.146	30.378	12.0239	2.69	9.8208	1479874200
315	2016-11-23	12	20	9.266	30.37	12.0232	2.14	9.8272	1479874800
316	2016-11-23	12	30	9.287	30.396	12.0214	1.94	9.8208	1479875400
317	2016-11-23	12	40	9.275	30.394	12.0201	2.26	9.8304	1479876000
318	2016-11-23	12	50	9.316	30.315	12.0204	2.1	9.8272	1479876600
319	2016-11-23	13	0	9.186	30.133	12.0226	2.33	9.8272	1479877200
320	2016-11-23	13	10	9.227	30.033	12.0198	2.24	9.8272	1479877800
321	2016-11-23	13	20	9.328	30.021	12.0211	2.29	9.8208	1479878400
322	2016-11-23	13	30	9.149	30.269	12.0223	2.21	9.8176	1479879000
323	2016-11-23	13	40	9.177	30.202	12.022	2.18	9.8208	1479879600
324	2016-11-23	13	50	9.277	30.149	12.0223	2.57	9.8176	1479880200
325	2016-11-23	14	0	9.268	30.043	12.0235	3.24	9.8144	1479880800
326	2016-11-23	14	10	9.249	30.132	12.0237	2.78	9.8176	1479881400
327	2016-11-23	14	20	9.27	30.096	12.023	2.03	9.8208	1479882000
328	2016-11-23	14	30	9.28	30.072	12.0242	2.17	9.8208	1479882600
329	2016-11-23	14	40	9.241	30.136	12.0245	2.13	9.8208	1479883200
330	2016-11-23	14	50	8.639	31.457	11.8062	2.19	9.8752	1479883800
331	2016-11-23	15	0	8.58	31.524	11.8064	2.5	9.8752	1479884400
332	2016-11-23	15	10	9.091	31.406	11.6947	-1	9.888	1479885000
333	2016-11-23	15	20	9.182	31.416	11.6959	2.19	9.888	1479885600
334	2016-11-23	15	30	9.19	31.4	11.6956	2.26	9.8816	1479886200
335	2016-11-23	15	40	9.11	31.384	11.6969	2.03	9.8816	1479886800
336	2016-11-23	15	50	9.111	31.441	11.6961	2.31	9.8816	1479887400
337	2016-11-23	16	0	9.172	31.462	11.6974	2.32	9.8816	1479888000
338	2016-11-23	16	10	9.143	31.442	11.6966	2.24	9.8816	1479888600
339	2016-11-23	16	20	9.173	31.455	11.6958	2.2	9.8752	1479889200
340	2016-11-23	16	30	9.211	31.751	11.6975	2.42	9.8784	1479889800
341	2016-11-23	16	40	9.102	31.577	11.6978	2.1	9.8848	1479890400
342	2016-11-23	16	50	9.123	31.697	11.696	2.15	9.8816	1479891000
343	2016-11-23	17	0	9.193	31.699	11.6953	2.09	9.8848	1479891600
344	2016-11-23	17	10	9.174	31.706	11.6955	2.2	9.8848	1479892200
345	2016-11-23	17	20	9.105	31.628	11.6967	2.06	9.8816	1479892800
346	2016-11-23	17	30	9.176	31.655	11.695	2.02	9.8784	1479893400
347	2016-11-23	17	40	9.164	31.666	11.6957	2.07	9.8816	1479894000
348	2016-11-23	17	50	9.164	31.663	11.6959	2.1	9.8752	1479894600
349	2016-11-23	18	0	9.205	31.663	11.6942	2.13	9.888	1479895200
350	2016-11-23	18	10	9.076	31.605	11.6954	2.15	9.8816	1479895800
351	2016-11-23	18	20	9.157	31.613	11.6956	2.08	9.8848	1479896400
352	2016-11-23	18	30	9.137	31.616	11.6969	2.13	9.888	1479897000
353	2016-11-23	18	40	9.205	31.588	11.6956	2.03	9.8912	1479897600
354	2016-11-23	18	50	9.096	31.651	11.6968	2.82	9.8816	1479898200
355	2016-11-23	19	0	9.237	30.715	11.6971	2.21	9.8848	1479898800
356	2016-11-23	19	10	9.227	30.6	11.6943	2.43	9.8816	1479899400
357	2016-11-23	19	20	9.088	30.58	11.6966	2.77	9.8944	1479900000
358	2016-11-23	19	30	9.139	30.527	11.6968	3	9.8816	1479900600
359	2016-11-23	19	40	9.16	30.507	11.696	2.42	9.8848	1479901200
360	2016-11-23	19	50	9.157	30.509	11.6947	2.17	9.888	1479901800
361	2016-11-23	20	0	9.198	30.487	11.694	2.11	9.8784	1479902400
362	2016-11-23	20	10	9.149	30.461	11.6952	2.37	9.8784	1479903000
363	2016-11-23	20	20	9.12	30.496	11.6945	2.55	9.8688	1479903600
364	2016-11-23	20	30	9.14	30.514	11.6967	2.26	9.8752	1479904200
365	2016-11-23	20	40	9.091	30.512	11.6949	2.39	9.872	1479904800
366	2016-11-23	20	50	9.179	30.515	11.6957	2.31	9.8624	1479905400
367	2016-11-23	21	0	9.1	30.517	11.6939	2.27	9.8688	1479906000
368	2016-11-23	21	10	9.121	30.498	11.6921	2.21	9.8752	1479906600
369	2016-11-23	21	20	9.141	30.502	11.6934	2.61	9.872	1479907200
370	2016-11-23	21	30	9.192	30.501	11.6926	2.66	9.872	1479907800
371	2016-11-23	21	40	9.193	30.424	11.6958	2.69	9.8688	1479908400
372	2016-11-23	21	50	9.164	30.422	11.6951	2.43	9.8656	1479909000
373	2016-11-23	22	0	9.161	30.426	11.6948	2.98	9.8784	1479909600
374	2016-11-23	22	10	9.102	30.419	11.694	2.32	9.8752	1479910200
375	2016-11-23	22	20	9.123	30.412	11.6943	2.27	9.872	1479910800
376	2016-11-23	22	30	9.184	30.418	11.6945	2.49	9.8752	1479911400
377	2016-11-23	22	40	9.134	30.425	11.6948	2.34	9.8784	1479912000
378	2016-11-23	22	50	9.145	30.421	11.695	2.49	9.8688	1479912600
379	2016-11-23	23	0	9.193	30.42	11.6937	2.47	9.8688	1479913200
380	2016-11-23	23	10	9.154	30.422	11.6939	2.38	9.8688	1479913800
381	2016-11-23	23	20	9.195	30.417	11.6932	2.46	9.8784	1479914400
382	2016-11-23	23	30	9.175	30.41	11.6924	2.49	9.8816	1479915000
383	2016-11-23	23	40	9.196	30.448	11.6927	2.63	9.872	1479915600
384	2016-11-23	23	50	-1	-1	-1	2.69	-1	1479916200
385	2016-11-24	0	0	9.168	30.44	11.6921	2.7	9.8816	1479916800
386	2016-11-24	0	10	9.245	30.429	11.6929	2.5	9.8784	1479917400
387	2016-11-24	0	20	9.186	30.419	11.6931	2.29	9.872	1479918000
388	2016-11-24	0	30	9.217	30.409	11.6923	2.39	9.872	1479918600
389	2016-11-24	0	40	9.148	30.431	11.6936	2.63	9.8752	1479919200
390	2016-11-24	0	50	9.128	30.424	11.6918	2.49	9.8784	1479919800
391	2016-11-24	1	0	9.209	30.416	11.69	2.53	9.8688	1479920400
392	2016-11-24	1	10	9.157	30.431	11.6898	2	9.8752	1479921000
393	2016-11-24	1	20	9.238	30.422	11.685	2.31	9.8816	1479921600
394	2016-11-24	1	30	9.158	30.45	11.6852	2.14	9.8752	1479922200
395	2016-11-24	1	40	9.199	30.477	11.6835	2.29	9.8816	1479922800
396	2016-11-24	1	50	9.17	30.448	11.6817	2.42	9.8752	1479923400
397	2016-11-24	2	0	9.211	30.442	11.679	2.41	9.8752	1479924000
398	2016-11-24	2	10	9.221	30.443	11.6772	2.48	9.8752	1479924600
399	2016-11-24	2	20	9.199	30.452	11.6779	2.44	9.8784	1479925200
400	2016-11-24	2	30	9.17	30.438	11.6771	2.28	9.8752	1479925800
401	2016-11-24	2	40	9.261	30.445	11.6784	2.12	9.8848	1479926400
402	2016-11-24	2	50	9.202	30.442	11.6766	2.13	9.8816	1479927000
403	2016-11-24	3	0	9.152	30.472	11.6729	2.14	9.888	1479927600
404	2016-11-24	3	10	9.243	30.449	11.6741	2.21	9.8784	1479928200
405	2016-11-24	3	20	9.131	30.432	11.6768	2.06	9.888	1479928800
406	2016-11-24	3	30	9.222	30.451	11.6761	2.21	9.8784	1479929400
407	2016-11-24	3	40	9.172	30.439	11.6733	2.26	9.8816	1479930000
408	2016-11-24	3	50	9.243	30.436	11.6755	2.28	9.8848	1479930600
409	2016-11-24	4	0	9.244	30.438	11.6748	2.29	9.8848	1479931200
410	2016-11-24	4	10	9.195	30.443	11.675	2.29	9.888	1479931800
411	2016-11-24	4	20	9.235	30.409	11.6762	2.38	9.8912	1479932400
412	2016-11-24	4	30	9.123	30.433	11.675	2.25	9.8848	1479933000
413	2016-11-24	4	40	9.194	30.427	11.6792	2.24	9.8976	1479933600
414	2016-11-24	4	50	9.195	30.433	11.6774	2.16	9.8848	1479934200
415	2016-11-24	5	0	9.215	30.566	11.6777	2.41	9.8848	1479934800
416	2016-11-24	5	10	9.236	30.571	11.6799	2.23	9.8816	1479935400
417	2016-11-24	5	20	9.157	30.561	11.6792	2.2	9.8816	1479936000
418	2016-11-24	5	30	9.265	30.558	11.6789	2.13	9.888	1479936600
419	2016-11-24	5	40	9.256	30.559	11.6791	2.21	9.8912	1479937200
420	2016-11-24	5	50	9.185	30.558	11.6782	2.25	9.8816	1479937800
421	2016-11-24	6	0	9.367	31.389	11.6626	1.91	9.8848	1479938400
422	2016-11-24	6	10	9.308	31.393	11.6628	1.97	9.8848	1479939000
423	2016-11-24	6	20	9.239	31.39	11.6631	1.84	9.8912	1479939600
424	2016-11-24	6	30	9.399	31.39	11.6623	2.45	9.8848	1479940200
425	2016-11-24	6	40	9.387	31.359	11.664	2.45	9.888	1479940800
426	2016-11-24	6	50	9.178	31.334	11.6653	2.72	9.8944	1479941400
427	2016-11-24	7	0	9.359	31.364	11.6655	1.92	9.8912	1479942000
428	2016-11-24	7	10	9.289	31.387	11.6647	2.35	9.8912	1479942600
429	2016-11-24	7	20	9.3	31.375	11.664	2.2	9.8912	1479943200
430	2016-11-24	7	30	9.351	31.416	11.6642	2.05	9.8976	1479943800
431	2016-11-24	7	40	9.359	31.453	11.6639	2.09	9.8976	1479944400
432	2016-11-24	7	50	9.33	31.435	11.6652	2.22	9.8944	1479945000
433	2016-11-24	8	0	11.6654	31.432	9.32	2.25	9.8944	1479945600
434	2016-11-24	8	10	11.6656	31.422	9.301	2.13	9.8848	1479946200
435	2016-11-24	8	20	11.6639	31.407	9.242	2.1	9.8912	1479946800
436	2016-11-24	8	30	11.6641	31.395	9.283	2.1	9.8944	1479947400
437	2016-11-24	8	40	11.6654	31.406	9.263	2.16	9.8944	1479948000
438	2016-11-24	8	50	11.6651	31.405	9.351	2.14	9.8848	1479948600
439	2016-11-24	9	0	11.6643	31.406	9.322	2.13	9.8944	1479949200
440	2016-11-24	9	10	11.6665	31.402	9.373	2.57	9.9008	1479949800
441	2016-11-24	9	20	11.6648	31.407	9.343	2.79	9.8912	1479950400
442	2016-11-24	9	30	11.664	31.4	9.224	3.1	9.8976	1479951000
443	2016-11-24	9	40	11.6653	31.399	9.215	1.93	9.8944	1479951600
444	2016-11-24	9	50	11.663	31.402	9.353	2.46	9.8912	1479952200
445	2016-11-24	10	0	11.6642	31.397	9.233	2.08	9.8976	1479952800
446	2016-11-24	10	10	11.6655	31.4	9.354	2.17	9.8912	1479953400
447	2016-11-24	10	20	11.6647	31.403	9.415	2.12	9.8944	1479954000
448	2016-11-24	10	30	11.6659	31.402	9.266	2.15	9.8976	1479954600
449	2016-11-24	10	40	11.6642	31.401	9.326	2.14	9.8976	1479955200
450	2016-11-24	10	50	11.6654	31.403	9.337	2.44	9.8912	1479955800
451	2016-11-24	11	0	11.6661	31.402	9.295	2.13	9.8944	1479956400
452	2016-11-24	11	10	11.6664	31.429	9.316	1.98	9.888	1479957000
453	2016-11-24	11	20	11.6656	31.421	9.397	2.1	9.9008	1479957600
454	2016-11-24	11	30	11.6678	31.416	9.257	2.1	9.8944	1479958200
455	2016-11-24	11	40	11.6671	31.42	9.318	2.21	9.8944	1479958800
456	2016-11-24	11	50	11.6673	31.417	9.329	3.31	9.8944	1479959400
457	2016-11-24	12	0	11.667	31.416	9.367	3.25	9.8944	1479960000
458	2016-11-24	12	10	11.6673	31.414	9.357	2.32	9.8912	1479960600
459	2016-11-24	12	20	11.6655	31.418	9.338	1.99	9.8912	1479961200
460	2016-11-24	12	30	11.6677	31.414	9.369	2.13	9.8944	1479961800
461	2016-11-24	12	40	11.667	31.415	9.31	2.14	9.8976	1479962400
462	2016-11-24	12	50	11.6662	31.415	9.31	1.96	9.8944	1479963000
463	2016-11-24	13	0	11.6705	31.413	9.281	2.08	9.8912	1479963600
464	2016-11-24	13	10	11.6672	31.415	9.319	2.4	9.888	1479964200
465	2016-11-24	13	20	11.6674	31.41	9.37	2.45	9.8976	1479964800
466	2016-11-24	13	30	11.6677	31.402	9.301	2.37	9.8976	1479965400
467	2016-11-24	13	40	11.6689	31.442	9.371	4.06	9.8848	1479966000
468	2016-11-24	13	50	11.6671	31.415	9.312	3.7	9.8912	1479966600
469	2016-11-24	14	0	11.6664	31.417	9.313	4.55	9.8912	1479967200
470	2016-11-24	14	10	11.6661	31.415	9.301	2.59	9.8912	1479967800
471	2016-11-24	14	20	11.6693	31.418	9.371	2.56	9.888	1479968400
472	2016-11-24	14	30	11.6696	31.419	9.432	2.5	9.8848	1479969000
473	2016-11-24	14	40	11.6688	31.42	9.363	2.14	9.8848	1479969600
474	2016-11-24	14	50	11.6662	31.362	9.351	2.71	10.0352	1479970200
475	2016-11-24	15	0	11.4723	31.343	8.674	7.63	10.0352	1479970800
476	2016-11-24	15	10	11.4665	31.339	8.955	5.18	10.0352	1479971400
477	2016-11-24	15	20	11.4702	31.339	9.113	2.93	10.0416	1479972000
478	2016-11-24	15	30	11.4725	31.299	8.744	2.95	10.0352	1479972600
479	2016-11-24	15	40	11.4707	31.295	8.994	7.4	10.0288	1479973200
480	2016-11-24	15	50	11.4709	31.294	8.975	2.68	10.0352	1479973800
481	2016-11-24	16	0	11.4702	31.319	8.906	3.1	10.0352	1479974400
482	2016-11-24	16	10	11.4704	31.315	8.777	2.84	10.032	1479975000
483	2016-11-24	16	20	11.4701	31.312	8.805	2.81	10.0352	1479975600
484	2016-11-24	16	30	11.4714	31.308	9.195	3.05	10.032	1479976200
485	2016-11-24	16	40	11.4716	31.321	8.896	2.78	10.0448	1479976800
486	2016-11-24	16	50	11.4489	31.316	9.507	4.54	10.0288	1479977400
487	2016-11-24	17	0	11.4481	31.312	9.368	3.34	10.032	1479978000
488	2016-11-24	17	10	11.4473	31.307	9.518	3.24	10.0256	1479978600
489	2016-11-24	17	20	11.4486	31.297	8.929	3.53	10.0288	1479979200
490	2016-11-24	17	30	11.4483	31.307	9.577	3.36	10.0224	1479979800
491	2016-11-24	17	40	11.4495	31.317	9.388	3.18	10.032	1479980400
492	2016-11-24	17	50	11.4508	31.31	9.418	3.15	10.0224	1479981000
493	2016-11-24	18	0	11.449	31.324	9.209	3.2	10.0256	1479981600
494	2016-11-24	18	10	11.4462	31.314	9.29	3.27	10.0288	1479982200
495	2016-11-24	18	20	11.4445	31.31	9.171	2.89	10.0352	1479982800
496	2016-11-24	18	30	11.4442	31.306	9.308	2.85	10.016	1479983400
497	2016-11-24	18	40	11.4444	31.308	9.399	2.76	10.0288	1479984000
498	2016-11-24	18	50	11.4447	31.313	9.39	3.21	10.0192	1479984600
499	2016-11-24	19	0	11.4439	31.317	9.261	3.21	10.0288	1479985200
500	2016-11-24	19	10	11.4421	31.323	9.482	3.22	10.0288	1479985800
501	2016-11-24	19	20	11.4454	31.322	9.222	3.09	10.0288	1479986400
502	2016-11-24	19	30	11.4446	31.354	9.483	3.03	10.0288	1479987000
503	2016-11-24	19	40	11.4443	31.322	9.301	3.64	10.0288	1479987600
504	2016-11-24	19	50	11.4456	31.317	9.482	3.11	10.0192	1479988200
505	2016-11-24	20	0	11.4438	31.316	9.072	4	10.032	1479988800
506	2016-11-24	20	10	11.4431	31.335	9.683	3.64	10.0224	1479989400
507	2016-11-24	20	20	11.4443	31.354	9.274	3.29	10.0224	1479990000
508	2016-11-24	20	30	11.4425	31.34	9.345	3.81	10.0224	1479990600
509	2016-11-24	20	40	11.4412	31.342	9.442	4.56	10.0288	1479991200
510	2016-11-24	20	50	11.4435	31.335	9.143	4.31	10.032	1479991800
511	2016-11-24	21	0	11.4437	31.334	9.624	3.39	10.0288	1479992400
512	2016-11-24	21	10	11.441	31.332	9.405	3.38	10.032	1479993000
513	2016-11-24	21	20	11.4422	31.333	9.655	3.34	10.0256	1479993600
514	2016-11-24	21	30	11.4424	31.324	9.036	4.51	10.0192	1479994200
515	2016-11-24	21	40	11.4417	31.325	9.437	3.53	10.0224	1479994800
516	2016-11-24	21	50	11.4444	31.318	9.405	3.33	10.0256	1479995400
517	2016-11-24	22	0	11.4446	31.319	9.186	3.38	10.0256	1479996000
518	2016-11-24	22	10	11.4439	31.328	9.616	3.92	10.0288	1479996600
519	2016-11-24	22	20	11.4441	31.32	9.127	3.53	10.0256	1479997200
520	2016-11-24	22	30	11.4413	31.324	9.468	4.8	10.0256	1479997800
521	2016-11-24	22	40	11.4426	31.321	9.169	3.31	10.0256	1479998400
522	2016-11-24	22	50	11.4413	31.325	9.396	3.9	10.0256	1479999000
523	2016-11-24	23	0	11.4405	31.329	9.337	3.51	10.0256	1479999600
524	2016-11-24	23	10	11.4408	31.325	9.298	3.25	10.0128	1480000200
525	2016-11-24	23	20	11.439	31.325	9.239	3.34	10.0224	1480000800
526	2016-11-24	23	30	11.4363	31.321	9.389	6.75	10.0288	1480001400
527	2016-11-24	23	40	11.4375	31.322	9.37	3.13	10.032	1480002000
528	2016-11-25	0	0	11.4344	31.323	9.249	3.4	10.0224	1480003200
529	2016-11-25	0	10	11.4367	31.318	9.509	3.65	10.0224	1480003800
530	2016-11-25	0	20	11.4369	31.321	9.45	3.87	10.0256	1480004400
531	2016-11-25	0	30	11.4372	31.321	9.191	4.19	10.0256	1480005000
532	2016-11-25	0	40	11.4384	31.316	9.282	5.28	10.0192	1480005600
533	2016-11-25	0	50	11.4386	31.322	9.503	4.37	10.0224	1480006200
534	2016-11-25	1	0	11.4384	31.321	9.26	4.82	10.0224	1480006800
535	2016-11-25	1	10	11.4396	31.321	9.491	4.72	10.0256	1480007400
536	2016-11-25	1	20	11.4378	31.316	9.322	4.16	10.032	1480008000
537	2016-11-25	1	30	11.4391	31.317	9.503	3.21	10.0224	1480008600
538	2016-11-25	1	40	11.4373	31.307	9.373	3.37	10.0256	1480009200
539	2016-11-25	1	50	11.4395	31.31	9.334	2.96	10.0224	1480009800
540	2016-11-25	2	0	11.4408	31.312	9.475	3.09	10.0224	1480010400
541	2016-11-25	2	10	11.4395	31.302	9.383	3.43	10.0224	1480011000
542	2016-11-25	2	20	11.4377	31.303	9.413	3.52	10.0256	1480011600
543	2016-11-25	2	30	11.439	31.299	9.254	3.48	10.0288	1480012200
544	2016-11-25	2	40	11.4382	31.3	9.445	3.2	10.0256	1480012800
545	2016-11-25	2	50	11.4395	31.303	9.366	3	10.0224	1480013400
546	2016-11-25	3	0	11.4377	31.3	9.306	3.13	10.0224	1480014000
547	2016-11-25	3	10	11.4334	31.304	9.724	3.19	10.0288	1480014600
548	2016-11-25	3	20	11.4086	31.393	8.755	2.13	10.064	1480015200
549	2016-11-25	3	30	11.4079	31.388	8.746	2.12	10.0672	1480015800
550	2016-11-25	3	40	11.4071	31.392	8.797	2.1	10.064	1480016400
551	2016-11-25	3	50	11.4084	31.391	8.457	2.14	10.0672	1480017000
552	2016-11-25	4	0	11.4076	31.392	8.578	2.1	10.0704	1480017600
553	2016-11-25	4	10	11.4078	31.387	8.849	2.18	10.0608	1480018200
554	2016-11-25	4	20	11.4076	31.38	8.597	2.17	10.0608	1480018800
555	2016-11-25	4	30	11.4086	31.388	8.396	2.11	10.0832	1480019400
556	2016-11-25	4	40	11.317	31.391	9.108	2.24	10.0832	1480020000
557	2016-11-25	4	50	11.3163	31.39	9.179	2.16	10.08	1480020600
558	2016-11-25	5	0	11.3185	31.4	9	2.17	10.0736	1480021200
559	2016-11-25	5	10	11.3199	31.391	8.978	2.15	10.08	1480021800
560	2016-11-25	5	20	11.3195	31.389	9.098	2.2	10.08	1480022400
561	2016-11-25	5	30	11.3167	31.393	9.109	2.2	10.0768	1480023000
562	2016-11-25	5	40	11.3209	31.392	8.93	2.16	10.08	1480023600
563	2016-11-25	5	50	11.3202	31.397	9.2	2.19	10.0832	1480024200
564	2016-11-25	6	0	11.3204	31.394	9.001	2.18	10.0832	1480024800
565	2016-11-25	6	10	11.3197	31.5	8.822	2.14	10.08	1480025400
566	2016-11-25	6	20	11.3199	31.508	9.093	2.19	10.08	1480026000
567	2016-11-25	6	30	11.3206	31.472	8.861	2.21	10.0832	1480026600
568	2016-11-25	6	40	11.3188	31.51	9.091	2.17	10.0864	1480027200
569	2016-11-25	6	50	11.3181	31.483	9.112	2.17	10.08	1480027800
570	2016-11-25	7	0	11.3153	31.469	9.133	2.12	10.0736	1480028400
571	2016-11-25	7	10	11.3166	31.464	8.994	2.13	10.0768	1480029000
572	2016-11-25	7	20	11.3178	31.454	9.234	2.14	10.08	1480029600
573	2016-11-25	7	30	11.3185	31.45	8.902	2.14	10.08	1480030200
574	2016-11-25	7	40	11.3188	31.453	8.973	2.16	10.0832	1480030800
575	2016-11-25	7	50	11.318	31.447	8.924	2.18	10.08	1480031400
576	2016-11-25	8	0	11.3192	31.445	9.144	2.16	10.0736	1480032000
577	2016-11-25	8	10	11.3175	31.447	8.935	2.2	10.0736	1480032600
578	2016-11-25	8	20	11.3197	31.456	9.146	2.14	10.0768	1480033200
579	2016-11-25	8	30	11.3169	31.455	9.037	2.13	10.08	1480033800
580	2016-11-25	8	40	11.3187	31.435	8.905	2.18	10.08	1480034400
581	2016-11-25	8	50	11.3189	31.447	8.815	2.19	10.0768	1480035000
582	2016-11-25	9	0	11.3181	31.42	9.206	2.15	10.0768	1480035600
583	2016-11-25	9	10	11.3184	31.421	8.817	2.13	10.0768	1480036200
584	2016-11-25	9	20	11.3186	31.416	9.068	2.13	10.08	1480036800
585	2016-11-25	9	30	11.3189	31.41	9.228	2.11	10.0768	1480037400
586	2016-11-25	9	40	11.3166	31.426	9.106	2.18	10.08	1480038000
587	2016-11-25	9	50	11.3188	31.421	8.847	2.09	10.0768	1480038600
588	2016-11-25	10	0	11.317	31.411	8.768	2.08	10.0768	1480039200
589	2016-11-25	10	10	11.3183	31.405	9.038	2.12	10.0736	1480039800
590	2016-11-25	10	20	11.3185	31.404	8.979	2.13	10.08	1480040400
591	2016-11-25	10	30	11.3188	31.395	8.96	2.1	10.0864	1480041000
592	2016-11-25	10	40	11.318	31.396	9.071	2.12	10.08	1480041600
593	2016-11-25	10	50	11.3197	31.398	9.018	2.17	10.0832	1480042200
594	2016-11-25	11	0	11.1353	31.518	9.043	-1	10.176	1480042800
595	2016-11-25	11	10	11.1382	31.512	8.943	2.52	10.1824	1480043400
596	2016-11-25	11	20	11.15	31.502	8.872	2.26	10.1664	1480044000
597	2016-11-25	11	30	11.1807	31.5	8.96	2.11	10.144	1480044600
598	2016-11-25	11	40	11.1994	31.469	8.879	2.09	10.144	1480045200
599	2016-11-25	11	50	11.2142	31.498	8.887	2.15	10.1312	1480045800
600	2016-11-25	12	0	11.2139	31.441	8.866	3.21	10.1248	1480046400
601	2016-11-25	12	10	11.2014	31.479	8.756	2.56	10.128	1480047000
602	2016-11-25	12	20	11.1921	31.438	8.834	2.37	10.1312	1480047600
603	2016-11-25	12	30	11.2059	31.479	8.823	2.33	10.1248	1480048200
604	2016-11-25	12	40	11.2106	31.459	8.811	2.49	10.1248	1480048800
605	2016-11-25	12	50	11.2117	31.452	8.663	2.55	10.1184	1480049400
606	2016-11-25	13	0	11.2121	31.443	8.828	2.45	10.128	1480050000
607	2016-11-25	13	10	11.2105	31.398	8.769	2.47	10.1312	1480050600
608	2016-11-25	13	20	11.2123	31.393	8.697	2.56	10.1344	1480051200
609	2016-11-25	13	30	11.211	31.404	8.756	2.72	10.128	1480051800
610	2016-11-25	13	40	11.2087	31.424	8.794	2.88	10.1344	1480052400
611	2016-11-25	13	50	11.2065	31.402	8.753	2.63	10.1312	1480053000
612	2016-11-25	14	0	11.2022	31.411	8.651	2.77	10.1344	1480053600
613	2016-11-25	14	10	11.204	31.408	8.81	2.62	10.1312	1480054200
614	2016-11-25	14	20	11.2064	31.424	8.82	2.63	10.1344	1480054800
615	2016-11-25	14	30	11.2092	31.403	8.728	2.6	10.1216	1480055400
616	2016-11-25	14	40	11.2129	31.418	8.887	2.76	10.128	1480056000
617	2016-11-25	14	50	11.2127	31.435	8.803	2.74	10.1312	1480056600
618	2016-11-25	15	0	11.2134	31.449	8.974	2.89	10.128	1480057200
619	2016-11-25	15	10	11.2121	31.458	8.972	2.85	10.1216	1480057800
620	2016-11-25	15	20	11.2136	31.436	8.993	2.77	10.1184	1480058400
621	2016-11-25	15	30	11.2103	31.452	9.011	2.89	10.1152	1480059000
622	2016-11-25	15	40	11.2021	31.457	9.07	2.94	10.128	1480059600
623	2016-11-25	15	50	11.1998	31.428	9.008	2.85	10.1152	1480060200
624	2016-11-25	16	0	11.1878	31.419	9.091	2.9	10.1344	1480060800
625	2016-11-25	16	10	11.1813	31.417	9.195	2.85	10.1312	1480061400
626	2016-11-25	16	20	11.175	31.444	9.213	2.91	10.1344	1480062000
627	2016-11-25	16	30	11.1685	31.199	9.234	2.63	10.1408	1480062600
628	2016-11-25	16	40	11.1592	31.401	9.262	2.66	10.1472	1480063200
629	2016-11-25	16	50	11.163	31.374	9.371	2.88	10.1376	1480063800
630	2016-11-25	17	0	11.1597	31.408	9.439	2.9	10.1376	1480064400
631	2016-11-25	17	10	11.1584	31.445	9.488	2.92	10.1312	1480065000
632	2016-11-25	17	20	11.1572	31.39	9.436	3.14	10.1248	1480065600
633	2016-11-25	17	30	11.1566	31.359	9.476	3.22	10.1184	1480066200
634	2016-11-25	17	40	11.1484	31.364	9.525	3.48	10.1024	1480066800
635	2016-11-25	17	50	11.1381	31.382	9.663	2.95	10.096	1480067400
636	2016-11-25	18	0	11.1269	31.379	9.682	3.08	10.0992	1480068000
637	2016-11-25	18	10	11.1086	31.465	9.6	2.95	10.112	1480068600
638	2016-11-25	18	20	11.1063	31.435	9.649	2.8	10.1216	1480069200
639	2016-11-25	18	30	11.1191	31.421	9.757	3.26	10.1184	1480069800
640	2016-11-25	18	40	11.1085	31.442	9.778	2.8	10.1088	1480070400
641	2016-11-25	18	50	11.1243	31.487	9.736	2.86	10.1088	1480071000
642	2016-11-25	19	0	11.114	31.403	9.745	4	10.112	1480071600
643	2016-11-25	19	10	11.1117	31.457	9.703	2.67	10.1056	1480072200
644	2016-11-25	19	20	11.1155	31.43	9.762	2.29	10.1184	1480072800
645	2016-11-25	19	30	11.1112	31.48	9.78	2.36	10.0992	1480073400
646	2016-11-25	19	40	11.1037	31.464	9.85	2.36	10.112	1480074000
647	2016-11-25	19	50	11.0954	31.46	9.779	2.07	10.1056	1480074600
648	2016-11-25	20	0	11.0872	31.445	9.787	2.87	10.128	1480075200
649	2016-11-25	20	10	11.0799	30.289	9.776	3.02	10.1376	1480075800
650	2016-11-25	20	20	11.0786	30.256	9.754	2.51	10.128	1480076400
651	2016-11-25	20	30	11.0714	30.39	9.783	2.72	10.1248	1480077000
652	2016-11-25	20	40	11.0631	30.381	9.741	2.2	10.1312	1480077600
653	2016-11-25	20	50	11.0496	30.407	9.732	2.16	10.1216	1480078200
654	2016-11-25	21	0	11.0353	30.389	9.59	2.44	10.1344	1480078800
655	2016-11-25	21	10	11.0401	30.392	9.669	2.41	10.1376	1480079400
656	2016-11-25	21	20	11.0318	31.373	9.567	2.42	10.128	1480080000
657	2016-11-25	21	30	11.0375	31.404	9.516	2.03	10.1408	1480080600
658	2016-11-25	21	40	11.0553	31.463	9.494	2.4	10.1376	1480081200
659	2016-11-25	21	50	11.0538	31.408	9.444	2.46	10.128	1480081800
660	2016-11-25	22	0	11.0495	31.417	9.433	2.33	10.1312	1480082400
661	2016-11-25	22	10	11.0352	31.507	9.351	2.07	10.128	1480083000
662	2016-11-25	22	20	11.033	31.452	9.32	2.13	10.128	1480083600
663	2016-11-25	22	30	11.0187	31.488	9.278	2.32	10.1248	1480084200
664	2016-11-25	22	40	10.9884	31.471	9.267	1.93	10.1312	1480084800
665	2016-11-25	22	50	11.0062	31.527	9.215	1.85	10.1248	1480085400
666	2016-11-25	23	0	10.9856	31.576	9.156	1.71	10.112	1480086000
667	2016-11-25	23	10	10.9994	31.521	9.114	1.8	10.096	1480086600
668	2016-11-25	23	20	11.0041	31.536	9.103	1.73	10.0896	1480087200
669	2016-11-25	23	30	11.0149	31.556	9.061	1.5	10.0992	1480087800
670	2016-11-25	23	40	11.0196	31.541	9.02	1.45	10.096	1480088400
671	2016-11-25	23	50	-1	-1	-1	1.99	-1	1480089000
672	2016-11-26	0	0	11.0208	31.509	8.868	2.75	10.1024	1480089600
673	2016-11-26	0	10	11.0155	31.377	8.897	1.72	10.1056	1480090200
674	2016-11-26	0	20	11.0143	31.514	8.835	1.71	10.1152	1480090800
675	2016-11-26	0	30	10.996	31.48	8.904	1.67	10.1088	1480091400
676	2016-11-26	0	40	10.9958	31.513	8.832	1.81	10.128	1480092000
677	2016-11-26	0	50	10.9885	31.491	8.731	2.28	10.1312	1480092600
678	2016-11-26	1	0	10.9922	31.477	8.739	2.08	10.128	1480093200
679	2016-11-26	1	10	10.9767	31.471	8.69	1.83	10.1312	1480093800
680	2016-11-26	1	20	10.9594	31.584	8.718	1.96	10.1376	1480094400
681	2016-11-26	1	30	10.9542	31.46	8.667	1.75	10.1408	1480095000
682	2016-11-26	1	40	10.9609	31.481	8.645	1.86	10.1408	1480095600
683	2016-11-26	1	50	10.9866	31.4	8.633	1.98	10.1344	1480096200
684	2016-11-26	2	0	11.0254	31.425	8.682	1.8	10.1216	1480096800
685	2016-11-26	2	10	11.0359	31.417	8.682	1.86	10.1408	1480097400
686	2016-11-26	2	20	11.0396	31.436	8.701	2.37	10.1408	1480098000
687	2016-11-26	2	30	11.0473	31.433	8.659	1.99	10.1376	1480098600
688	2016-11-26	2	40	11.0521	31.423	8.728	1.95	10.1408	1480099200
689	2016-11-26	2	50	11.0578	31.389	8.706	1.96	10.1344	1480099800
690	2016-11-26	3	0	11.0535	31.406	8.735	2.15	10.1312	1480100400
691	2016-11-26	3	10	11.0633	31.461	8.763	2.41	10.1248	1480101000
692	2016-11-26	3	20	11.0698	31.432	8.863	1.93	10.1216	1480101600
693	2016-11-26	3	30	11.0645	31.441	8.862	1.84	10.1184	1480102200
694	2016-11-26	3	40	11.0632	31.455	8.87	2.01	10.1184	1480102800
695	2016-11-26	3	50	11.065	31.538	8.879	3.06	10.1152	1480103400
696	2016-11-26	4	0	11.0637	31.477	8.957	2.84	10.1184	1480104000
697	2016-11-26	4	10	11.0644	31.53	8.956	3.06	10.1248	1480104600
698	2016-11-26	4	20	11.0669	31.657	8.986	2.81	10.1184	1480105200
699	2016-11-26	4	30	11.0646	31.523	9.005	2.69	10.112	1480105800
700	2016-11-26	4	40	11.0494	31.665	9.133	2.55	10.1312	1480106400
701	2016-11-26	4	50	11.0401	31.55	9.182	2.78	10.128	1480107000
702	2016-11-26	5	0	11.0399	31.548	9.16	3.11	10.1184	1480107600
703	2016-11-26	5	10	11.0286	31.672	9.239	1.85	10.112	1480108200
704	2016-11-26	5	20	11.0233	31.668	9.307	1.65	10.1152	1480108800
705	2016-11-26	5	30	11.0268	31.664	9.367	2.9	10.0992	1480109400
706	2016-11-26	5	40	11.0235	31.665	9.416	3.17	10.0832	1480110000
707	2016-11-26	5	50	11.0243	31.674	9.424	2.35	10.0864	1480110600
708	2016-11-26	6	0	11.006	31.643	9.473	2.12	10.1088	1480111200
709	2016-11-26	6	10	10.9978	31.646	9.501	2.2	10.1088	1480111800
710	2016-11-26	6	20	10.9375	31.63	9.55	1.7	10.112	1480112400
711	2016-11-26	6	30	10.913	31.622	9.62	1.72	10.1312	1480113000
712	2016-11-26	6	40	10.9377	31.6	9.679	2.08	10.1184	1480113600
713	2016-11-26	6	50	10.9564	31.656	9.667	1.92	10.1184	1480114200
714	2016-11-26	7	0	10.9562	31.58	9.706	1.97	10.1152	1480114800
715	2016-11-26	7	10	10.9229	31.511	9.754	1.76	10.1344	1480115400
716	2016-11-26	7	20	10.9276	31.509	9.753	1.71	10.1312	1480116000
717	2016-11-26	7	30	10.9254	30.321	9.771	1.9	10.1312	1480116600
718	2016-11-26	7	40	10.9279	30.362	9.741	1.78	10.1312	1480117200
719	2016-11-26	7	50	10.9296	30.34	9.74	1.65	10.1152	1480117800
720	2016-11-26	8	0	10.9273	30.305	9.748	2.08	10.1248	1480118400
721	2016-11-26	8	10	10.9191	30.273	9.737	2.27	10.1504	1480119000
722	2016-11-26	8	20	10.9208	30.356	9.705	2	10.1568	1480119600
723	2016-11-26	8	30	10.9255	30.278	9.774	2.25	10.1568	1480120200
724	2016-11-26	8	40	10.939	30.278	9.774	1.96	10.1472	1480120800
725	2016-11-26	8	50	10.9588	30.242	9.723	2.24	10.144	1480121400
726	2016-11-26	9	0	10.9685	30.394	9.711	2.83	10.1376	1480122000
727	2016-11-26	9	10	10.9822	30.377	9.65	2.24	10.1312	1480122600
728	2016-11-26	9	20	10.969	30.384	9.658	2.55	10.1472	1480123200
729	2016-11-26	9	30	10.9847	30.349	9.647	2.83	10.1376	1480123800
730	2016-11-26	9	40	10.9844	30.812	9.605	2.66	10.1312	1480124400
731	2016-11-26	9	50	10.9789	30.141	9.605	2.45	10.1408	1480125000
732	2016-11-26	10	0	10.9753	30.17	9.449	2.37	10.128	1480125600
733	2016-11-26	10	10	10.9665	30.137	9.414	2.37	10.128	1480126200
734	2016-11-26	10	20	10.9594	30.246	9.433	2.55	10.128	1480126800
735	2016-11-26	10	30	10.9582	30.108	9.382	2.44	10.1472	1480127400
736	2016-11-26	10	40	10.9732	30.177	9.332	2.67	10.1472	1480128000
737	2016-11-26	10	50	10.9694	30.213	9.307	2.65	10.1408	1480128600
738	2016-11-26	11	0	10.9711	30.29	9.286	2.82	10.16	1480129200
739	2016-11-26	11	10	10.9596	30.218	9.218	2.72	10.1696	1480129800
740	2016-11-26	11	20	10.9619	30.195	9.209	2.76	10.1728	1480130400
741	2016-11-26	11	30	10.9799	30.186	9.121	3.2	10.1824	1480131000
742	2016-11-26	11	40	10.9869	30.149	9.097	3.11	10.1888	1480131600
743	2016-11-26	11	50	10.9905	30.331	9.021	2.55	10.192	1480132200
744	2016-11-26	12	0	10.9913	30.35	9.029	2.5	10.1696	1480132800
745	2016-11-26	12	10	11.0065	30.354	9.005	2.42	10.1856	1480133400
746	2016-11-26	12	20	11.0078	30.262	8.932	2.48	10.1856	1480134000
747	2016-11-26	12	30	11.0196	30.335	8.86	3.17	10.1792	1480134600
748	2016-11-26	12	40	11.0271	31.509	8.842	1.76	10.1696	1480135200
749	2016-11-26	12	50	11.0328	31.261	8.823	1.81	10.1568	1480135800
750	2016-11-26	13	0	11.0495	31.325	8.801	2.24	10.1696	1480136400
751	2016-11-26	13	10	11.0534	31.257	8.783	2.17	10.1696	1480137000
752	2016-11-26	13	20	11.0506	31.228	8.738	2.17	10.1664	1480137600
753	2016-11-26	13	30	11.0567	30.378	8.754	2.04	10.176	1480138200
754	2016-11-26	13	40	11.0615	30.366	8.706	2.07	10.1728	1480138800
755	2016-11-26	13	50	11.0629	30.372	8.716	2.19	0.00688	1480139400
756	2016-11-26	14	0	11.0627	30.417	8.674	2.13	10.1728	1480140000
757	2016-11-26	14	10	11.0616	30.339	8.746	2.26	10.1664	1480140600
758	2016-11-26	14	20	11.0564	30.367	8.799	2.21	10.176	1480141200
759	2016-11-26	14	30	11.0541	30.388	8.704	2.23	10.1664	1480141800
760	2016-11-26	14	40	11.0517	30.367	8.7	2.12	10.1664	1480142400
761	2016-11-26	14	50	11.0488	30.41	8.781	1.95	10.176	1480143000
762	2016-11-26	15	0	11.0443	30.399	8.698	1.93	10.1792	1480143600
763	2016-11-26	15	10	11.0363	30.353	8.677	2.14	10.176	1480144200
764	2016-11-26	15	20	11.0377	30.32	8.803	1.69	10.176	1480144800
765	2016-11-26	15	30	11.0283	30.373	8.817	1.78	10.176	1480145400
766	2016-11-26	15	40	11.0338	31.389	8.911	2.18	10.1728	1480146000
767	2016-11-26	15	50	11.037	31.353	8.896	2.21	10.1824	1480146600
768	2016-11-26	16	0	11.035	31.364	8.94	2.69	10.1824	1480147200
769	2016-11-26	16	10	11.0347	31.411	8.908	4.47	10.1792	1480147800
770	2016-11-26	16	20	11.0295	31.272	9.037	3.24	10.1856	1480148400
771	2016-11-26	16	30	11.0132	31.526	9.105	2.7	10.192	1480149000
772	2016-11-26	16	40	11.0139	31.486	9.094	2.62	10.192	1480149600
773	2016-11-26	16	50	11.0097	31.524	9.162	2.59	10.1824	1480150200
774	2016-11-26	17	0	10.9809	31.558	9.248	2.35	10.1984	1480150800
775	2016-11-26	17	10	10.9839	31.454	9.251	2.68	10.1888	1480151400
776	2016-11-26	17	20	10.9796	31.518	9.279	2.96	10.1888	1480152000
777	2016-11-26	17	30	10.9754	31.519	9.298	3.07	10.192	1480152600
778	2016-11-26	17	40	10.9661	31.443	9.366	2.93	10.1984	1480153200
779	2016-11-26	17	50	10.9738	30.438	9.565	2.91	10.1792	1480153800
780	2016-11-26	18	0	10.934	31.466	9.28	2.95	10.2016	1480154400
781	2016-11-26	18	10	10.93	31.464	9.614	2.86	10.1888	1480155000
782	2016-11-26	18	20	10.9298	31.455	9.592	2.6	10.1888	1480155600
783	2016-11-26	18	30	10.9225	31.593	9.66	2.62	10.1856	1480156200
784	2016-11-26	18	40	10.9162	31.456	9.649	2.6	10.192	1480156800
785	2016-11-26	18	50	10.924	31.435	9.647	2.6	10.1792	1480157400
786	2016-11-26	19	0	10.9217	31.465	9.776	3.43	10.1856	1480158000
787	2016-11-26	19	10	10.9179	31.586	9.721	3.3	10.1888	1480158600
788	2016-11-26	19	20	10.9159	31.486	9.725	2.57	10.1888	1480159200
789	2016-11-26	19	30	10.9137	31.491	9.763	2.67	10.1856	1480159800
790	2016-11-26	19	40	10.9044	31.496	9.902	2.35	10.1824	1480160400
791	2016-11-26	19	50	10.9011	31.507	9.86	2.39	10.1856	1480161000
792	2016-11-26	20	0	10.9009	31.482	9.899	2.5	10.1888	1480161600
793	2016-11-26	20	10	10.8941	31.484	9.864	2.77	10.192	1480162200
794	2016-11-26	20	20	10.8981	31.521	9.907	2.46	10.1856	1480162800
795	2016-11-26	20	30	10.8998	31.465	9.926	2.45	10.1824	1480163400
796	2016-11-26	20	40	10.8686	31.504	9.804	2.42	10.208	1480164000
797	2016-11-26	20	50	10.8723	29.892	9.813	2.54	10.2144	1480164600
798	2016-11-26	21	0	10.899	31.545	9.811	2.53	10.192	1480165200
799	2016-11-26	21	10	10.8978	31.518	9.8	2.47	10.1984	1480165800
800	2016-11-26	21	20	10.891	31.431	9.705	2.58	10.1952	1480166400
801	2016-11-26	21	30	10.906	31.497	9.779	2.54	10.208	1480167000
802	2016-11-26	21	40	10.9087	31.477	9.717	2.64	10.1952	1480167600
803	2016-11-26	21	50	10.9025	31.426	9.656	2.78	10.1952	1480168200
804	2016-11-26	22	0	10.8942	31.443	9.654	2.55	10.1856	1480168800
805	2016-11-26	22	10	10.8919	31.458	9.673	2.46	10.1824	1480169400
806	2016-11-26	22	20	10.8881	31.432	9.538	2.44	10.1952	1480170000
807	2016-11-26	22	30	10.8901	31.544	9.531	2.48	10.176	1480170600
808	2016-11-26	22	40	10.8679	31.494	9.55	2.36	10.192	1480171200
809	2016-11-26	22	50	10.8566	31.476	9.448	2.41	10.192	1480171800
810	2016-11-26	23	0	10.8454	31.408	9.397	2.39	10.176	1480172400
811	2016-11-26	23	10	10.8461	31.48	9.395	2.28	10.1632	1480173000
812	2016-11-26	23	20	10.8508	31.483	9.334	2.32	10.176	1480173600
813	2016-11-26	23	30	10.837	31.465	9.229	2.47	10.176	1480174200
814	2016-11-26	23	40	10.83	31.468	9.283	2.29	10.192	1480174800
815	2016-11-27	0	0	10.8275	31.456	9.14	2.32	10.1664	1480176000
816	2016-11-27	0	10	10.8193	31.489	9.108	2.76	10.1632	1480176600
817	2016-11-27	0	20	10.802	31.544	9.027	2.3	10.1792	1480177200
818	2016-11-27	0	30	10.7842	31.556	9.012	2.57	10.1856	1480177800
819	2016-11-27	0	40	10.7862	31.54	8.995	2.34	10.208	1480178400
820	2016-11-27	0	50	10.8149	31.566	8.934	2.27	10.1952	1480179000
821	2016-11-27	1	0	10.8137	31.56	8.902	2.25	10.208	1480179600
822	2016-11-27	1	10	10.8074	31.572	8.881	2.1	10.1984	1480180200
823	2016-11-27	1	20	10.8041	31.527	8.799	2.23	10.1888	1480180800
824	2016-11-27	1	30	10.8199	31.524	8.788	2.15	10.1888	1480181400
825	2016-11-27	1	40	10.8491	31.494	8.803	2.14	10.176	1480182000
826	2016-11-27	1	50	10.8601	31.52	8.717	2.14	10.1728	1480182600
827	2016-11-27	2	0	10.8538	31.526	8.685	2.34	10.1728	1480183200
828	2016-11-27	2	10	10.8666	31.517	8.694	2.29	10.1728	1480183800
829	2016-11-27	2	20	10.8723	31.489	8.662	2.98	10.1888	1480184400
830	2016-11-27	2	30	10.863	31.437	8.661	2.91	10.2016	1480185000
831	2016-11-27	2	40	10.8653	31.488	8.656	3.16	10.1888	1480185600
832	2016-11-27	2	50	10.8683	31.491	8.649	3.03	10.1984	1480186200
833	2016-11-27	3	0	10.902	31.491	8.668	2.65	10.1824	1480186800
834	2016-11-27	3	10	10.9247	31.504	8.636	3.1	10.176	1480187400
835	2016-11-27	3	20	10.9385	31.539	8.635	6.71	10.1728	1480188000
836	2016-11-27	3	30	10.9722	31.471	8.743	2.73	10.1632	1480188600
837	2016-11-27	3	40	10.9919	31.536	8.662	3.2	10.1504	1480189200
838	2016-11-27	3	50	11.0022	31.523	8.677	2.24	10.1408	1480189800
839	2016-11-27	4	0	11.0071	31.476	8.73	2.32	10.144	1480190400
840	2016-11-27	4	10	11.0169	31.424	8.839	2.55	10.1344	1480191000
841	2016-11-27	4	20	11.0046	31.357	8.867	2.46	10.144	1480191600
842	2016-11-27	4	30	10.9934	31.41	8.866	3.57	10.144	1480192200
843	2016-11-27	4	40	10.9771	31.375	8.914	3.02	10.1472	1480192800
844	2016-11-27	4	50	10.9623	31.305	8.99	4.11	10.1472	1480193400
845	2016-11-27	5	0	10.9453	31.33	8.983	5.07	10.1536	1480194000
846	2016-11-27	5	10	10.928	31.344	9.122	3	10.1632	1480194600
847	2016-11-27	5	20	10.9188	31.397	9.11	5.35	10.1632	1480195200
848	2016-11-27	5	30	10.9335	31.439	9.109	2.31	10.16	1480195800
849	2016-11-27	5	40	10.9623	31.422	9.197	3.38	10.1504	1480196400
850	2016-11-27	5	50	10.988	31.425	9.246	2.32	10.1408	1480197000
851	2016-11-27	6	0	11.0012	31.404	9.281	3.39	10.144	1480197600
852	2016-11-27	6	10	11.0022	31.404	9.354	3.34	10.1344	1480198200
853	2016-11-27	6	20	11.0029	31.404	9.423	2.15	10.1312	1480198800
854	2016-11-27	6	30	10.9957	31.44	9.461	2.29	10.1248	1480199400
855	2016-11-27	6	40	10.9444	31.407	9.52	1.69	10.144	1480200000
856	2016-11-27	6	50	10.9492	31.116	9.548	1.76	10.1472	1480200600
857	2016-11-27	7	0	10.9484	31.478	9.544	1.61	10.1344	1480201200
858	2016-11-27	7	10	10.9414	31.622	9.617	1.66	10.1376	1480201800
859	2016-11-27	7	20	10.9421	31.499	9.646	1.54	10.1184	1480202400
860	2016-11-27	7	30	10.9348	31.584	9.634	1.58	10.112	1480203000
861	2016-11-27	7	40	10.9236	31.483	9.733	1.69	10.128	1480203600
862	2016-11-27	7	50	10.9083	31.535	9.741	1.65	10.1376	1480204200
863	2016-11-27	8	0	10.863	31.532	9.75	1.59	10.1568	1480204800
864	2016-11-27	8	10	10.8233	31.447	9.765	1.71	10.1728	1480205400
865	2016-11-27	8	20	10.8473	31.488	9.738	1.8	10.1696	1480206000
866	2016-11-27	8	30	10.842	31.433	9.787	1.61	10.1728	1480206600
867	2016-11-27	8	40	10.8647	31.506	9.835	1.66	10.16	1480207200
868	2016-11-27	8	50	10.8695	31.464	9.894	1.7	10.1728	1480207800
869	2016-11-27	9	0	10.8892	31.392	9.832	1.76	10.1696	1480208400
870	2016-11-27	9	10	10.9114	31.434	9.798	1.9	10.1568	1480209000
871	2016-11-27	9	20	10.8044	31.42	9.931	1.69	10.2272	1480209600
872	2016-11-27	9	30	10.7722	30.293	9.75	1.69	10.224	1480210200
873	2016-11-27	9	40	10.7981	31.284	9.819	1.12	10.208	1480210800
874	2016-11-27	9	50	10.8608	31.329	9.638	1	10.192	1480211400
875	2016-11-27	10	0	10.9006	31.297	9.856	1.11	10.176	1480212000
876	2016-11-27	10	10	10.9183	31.323	9.565	1.01	10.1792	1480212600
877	2016-11-27	10	20	10.932	31.35	9.733	2.03	10.1728	1480213200
878	2016-11-27	10	30	10.9335	31.349	9.643	2.49	10.1664	1480213800
879	2016-11-27	10	40	10.9352	31.383	9.622	3.3	10.1728	1480214400
880	2016-11-27	10	50	10.934	31.408	9.6	2.39	10.1728	1480215000
881	2016-11-27	11	0	10.9347	31.308	9.529	4.02	10.1824	1480215600
882	2016-11-27	11	10	10.9305	31.436	9.727	2.82	10.1824	1480216200
883	2016-11-27	11	20	10.9282	31.454	9.446	3.11	10.1888	1480216800
884	2016-11-27	11	30	10.9257	31.296	9.316	2.75	10.192	1480217400
885	2016-11-27	11	40	10.9314	31.287	9.375	2.42	10.1856	1480218000
886	2016-11-27	11	50	10.9331	31.232	9.483	2.54	10.192	1480218600
887	2016-11-27	12	0	10.9369	31.374	9.171	2.37	10.1952	1480219200
888	2016-11-27	12	10	10.9386	31.365	8.95	2.4	10.1952	1480219800
889	2016-11-27	12	20	10.9413	30.421	9.268	2.73	10.1984	1480220400
890	2016-11-27	12	30	10.9451	31.396	8.947	2.75	10.1984	1480221000
891	2016-11-27	12	40	10.9366	31.378	9.007	2.77	10.2048	1480221600
892	2016-11-27	12	50	10.9383	31.396	9.146	2.66	10.1952	1480222200
893	2016-11-27	13	0	10.94	31.382	9.024	2.64	10.1888	1480222800
894	2016-11-27	13	10	10.9448	31.399	8.843	2.81	10.1824	1480223400
895	2016-11-27	13	20	10.9465	31.415	8.801	2.7	10.1696	1480224000
896	2016-11-27	13	30	10.9472	31.412	8.73	2.69	10.1664	1480224600
897	2016-11-27	13	40	10.9497	31.42	8.66	2.68	10.176	1480225200
898	2016-11-27	13	50	10.9445	31.404	8.748	2.79	10.176	1480225800
899	2016-11-27	14	0	10.9372	31.401	8.657	2.72	10.176	1480226400
900	2016-11-27	14	10	10.9259	31.386	8.585	2.47	10.1984	1480227000
901	2016-11-27	14	20	10.9197	31.321	8.674	2.75	10.1888	1480227600
902	2016-11-27	14	30	10.9084	31.308	8.832	2.35	10.1984	1480228200
903	2016-11-27	14	40	10.9011	31.31	8.851	3.3	10.192	1480228800
904	2016-11-27	14	50	10.8956	31.476	8.381	3.25	10.1952	1480229400
905	2016-11-27	15	0	10.8904	31.223	8.68	2.54	10.2048	1480230000
906	2016-11-27	15	10	10.8921	31.375	8.538	3.38	10.2016	1480230600
907	2016-11-27	15	20	10.8928	31.362	8.557	3.05	10.1984	1480231200
908	2016-11-27	15	30	10.8966	31.379	8.345	6.49	10.2016	1480231800
909	2016-11-27	15	40	10.8883	31.332	8.414	4.36	10.2016	1480232400
910	2016-11-27	15	50	10.8898	31.182	9.014	3.54	10.2016	1480233000
911	2016-11-27	16	0	10.8765	31.258	8.642	2.65	10.2144	1480233600
912	2016-11-27	16	10	10.8702	31.346	8.771	2.57	10.2176	1480234200
913	2016-11-27	16	20	10.868	31.119	8.759	3.01	10.2112	1480234800
914	2016-11-27	16	30	10.8627	31.325	9.028	3.18	10.2144	1480235400
915	2016-11-27	16	40	10.8405	31.293	8.806	3.99	10.2208	1480236000
916	2016-11-27	16	50	10.8212	31.382	9.115	4.18	10.2304	1480236600
917	2016-11-27	17	0	10.8097	31.366	9.005	2.25	10.2304	1480237200
918	2016-11-27	17	10	10.7974	31.364	8.904	2.26	10.2336	1480237800
919	2016-11-27	17	20	10.8081	31.333	8.892	1.58	10.224	1480238400
920	2016-11-27	17	30	10.8109	31.286	9.141	1.58	10.224	1480239000
921	2016-11-27	17	40	10.8236	31.249	9.219	1.54	10.2112	1480239600
922	2016-11-27	17	50	10.8324	31.168	9.078	1.81	10.2208	1480240200
923	2016-11-27	18	0	10.8408	31.257	9.228	1.54	10.2144	1480240800
924	2016-11-27	18	10	10.8346	31.318	9.456	1.52	10.2048	1480241400
925	2016-11-27	18	20	10.8223	31.332	9.365	1.31	10.208	1480242000
926	2016-11-27	18	30	10.81	31.234	9.373	1.27	10.2176	1480242600
927	2016-11-27	18	40	10.8048	31.251	9.662	1.3	10.2144	1480243200
928	2016-11-27	18	50	10.7995	31.307	9.59	1.31	10.2144	1480243800
929	2016-11-27	19	0	10.8002	31.282	9.559	1.34	10.208	1480244400
930	2016-11-27	19	10	10.7857	31.469	9.689	1.5	10.2208	1480245000
931	2016-11-27	19	20	10.7815	31.498	9.578	1.69	10.2176	1480245600
932	2016-11-27	19	30	10.7682	31.428	9.596	1.8	10.2112	1480246200
933	2016-11-27	19	40	10.7579	31.352	9.895	2.23	10.2272	1480246800
934	2016-11-27	19	50	10.7407	31.349	9.783	1.98	10.2368	1480247400
935	2016-11-27	20	0	10.7054	31.374	9.742	2.1	10.272	1480248000
936	2016-11-27	20	10	10.6734	31.53	9.825	2.04	10.3424	1480248600
937	2016-11-27	20	20	10.6836	31.378	9.82	2.07	10.3264	1480249200
938	2016-11-27	20	30	10.6664	31.458	9.829	2.15	10.352	1480249800
939	2016-11-27	20	40	10.6531	31.482	9.817	2.09	10.3712	1480250400
940	2016-11-27	20	50	10.6598	31.411	9.826	2.21	10.368	1480251000
941	2016-11-27	21	0	10.6736	31.435	9.854	2.23	10.3488	1480251600
942	2016-11-27	21	10	10.6863	31.428	9.893	2.23	10.3296	1480252200
943	2016-11-27	21	20	10.6968	31.402	9.853	2.21	10.3072	1480252800
944	2016-11-27	21	30	10.6745	31.454	9.872	2.1	10.3232	1480253400
945	2016-11-27	21	40	10.6582	30.932	9.82	2.13	10.3456	1480254000
946	2016-11-27	21	50	10.645	30.462	9.748	2.22	10.3776	1480254600
947	2016-11-27	22	0	10.6337	30.489	9.827	2.09	10.3904	1480255200
948	2016-11-27	22	10	10.6235	30.472	9.705	2	10.4	1480255800
949	2016-11-27	22	20	10.6155	30.417	9.749	2.08	10.3936	1480256400
950	2016-11-27	22	30	10.6347	31.413	9.734	2.12	10.3552	1480257000
951	2016-11-27	22	40	10.6334	31.311	9.663	2.11	10.3232	1480257600
952	2016-11-27	22	50	10.6341	31.33	9.571	2.08	10.3264	1480258200
953	2016-11-27	23	0	10.6269	31.231	9.5	1.95	10.3392	1480258800
954	2016-11-27	23	10	10.6386	31.295	9.448	2.15	10.3296	1480259400
955	2016-11-27	23	20	10.6354	31.312	9.547	2.06	10.32	1480260000
956	2016-11-27	23	30	10.6388	31.299	9.377	2.13	10.3232	1480260600
957	2016-11-27	23	40	10.6386	31.313	9.275	2.07	10.3264	1480261200
958	2016-11-28	0	0	10.61	31.28	9.272	1.94	10.352	1480262400
959	2016-11-28	0	10	10.5998	31.286	9.221	1.91	10.3488	1480263000
960	2016-11-28	0	20	10.5795	31.292	9.129	1.94	10.3552	1480263600
961	2016-11-28	0	30	10.5745	31.283	9.023	1.94	10.3712	1480264200
962	2016-11-28	0	40	10.577	31.261	8.993	1.93	10.3808	1480264800
963	2016-11-28	0	50	10.5755	31.266	8.977	1.86	10.3552	1480265400
964	2016-11-28	1	0	10.5532	31.283	8.885	1.95	10.368	1480266000
965	2016-11-28	1	10	10.5489	31.286	8.864	1.83	10.3808	1480266600
966	2016-11-28	1	20	10.5457	31.353	8.732	1.87	10.3808	1480267200
967	2016-11-28	1	30	10.5674	31.528	8.851	3.94	10.3584	1480267800
968	2016-11-28	1	40	10.6149	31.667	8.801	3.51	10.3296	1480268400
969	2016-11-28	1	50	10.6006	31.665	8.599	3.23	10.3104	1480269000
970	2016-11-28	2	0	10.6094	31.672	8.718	1.91	10.3072	1480269600
971	2016-11-28	2	10	10.6591	31.627	8.596	1.99	10.2656	1480270200
972	2016-11-28	2	20	10.5788	31.633	8.595	1.96	10.2784	1480270800
973	2016-11-28	2	30	10.5586	31.449	8.703	1.91	10.2976	1480271400
974	2016-11-28	2	40	10.5746	31.436	8.597	1.92	10.2944	1480272000
975	2016-11-28	2	50	10.6438	31.504	8.502	2.08	10.2656	1480272600
976	2016-11-28	3	0	10.6065	31.365	8.501	2	10.2976	1480273200
977	2016-11-28	3	10	10.5723	31.326	8.529	1.96	10.2912	1480273800
978	2016-11-28	3	20	10.604	31.312	8.348	1.84	10.2816	1480274400
979	2016-11-28	3	30	10.6347	31.278	8.386	1.98	10.2592	1480275000
980	2016-11-28	3	40	10.6215	31.259	8.445	1.99	10.272	1480275600
981	2016-11-28	3	50	10.6599	31.238	8.335	2.3	10.2464	1480276200
982	2016-11-28	4	0	10.6627	31.222	8.563	2.73	10.256	1480276800
983	2016-11-28	4	10	10.6694	31.226	8.432	2.04	10.256	1480277400
984	2016-11-28	4	20	10.6571	31.201	8.53	2.26	10.2656	1480278000
985	2016-11-28	4	30	10.6559	31.236	8.549	2.38	10.272	1480278600
986	2016-11-28	4	40	10.6626	31.259	8.597	2.01	10.2656	1480279200
987	2016-11-28	4	50	10.6556	31.264	8.601	2.03	10.2592	1480279800
988	2016-11-28	5	0	10.6558	31.261	8.646	2.09	10.256	1480280400
989	2016-11-28	5	10	10.6636	31.248	8.785	1.99	10.2496	1480281000
990	2016-11-28	5	20	10.6663	31.247	8.703	1.95	10.2464	1480281600
991	2016-11-28	5	30	10.66	31.244	8.762	1.95	10.2464	1480282200
992	2016-11-28	5	40	10.6578	31.259	8.77	1.87	10.2528	1480282800
993	2016-11-28	5	50	10.6575	31.267	8.979	2.18	10.2592	1480283400
994	2016-11-28	6	0	10.648	31.259	8.989	1.92	10.256	1480284000
995	2016-11-28	6	10	10.6487	31.269	8.957	1.96	10.2528	1480284600
996	2016-11-28	6	20	10.6415	31.265	9.096	1.93	10.2432	1480285200
997	2016-11-28	6	30	10.6412	29.965	9.094	1.83	10.2336	1480285800
998	2016-11-28	6	40	10.6429	31.257	9.173	1.84	10.2304	1480286400
999	2016-11-28	6	50	10.6427	31.26	9.171	1.91	10.2304	1480287000
1000	2016-11-28	7	0	10.6417	31.256	9.234	1.51	10.24	1480287600
1001	2016-11-28	7	10	10.6449	31.337	9.25	1.89	10.2336	1480288200
1002	2016-11-28	7	20	10.6506	31.326	9.378	1.9	10.2304	1480288800
1003	2016-11-28	7	30	10.6524	31.421	9.437	1.89	10.2336	1480289400
1004	2016-11-28	7	40	10.6471	30.509	9.475	1.85	10.2208	1480290000
1005	2016-11-28	7	50	10.6448	30.501	9.354	1.87	10.224	1480290600
1006	2016-11-28	8	0	10.6386	30.446	9.572	1.77	10.1856	1480291200
1007	2016-11-28	8	10	10.64	30.417	9.493	1.79	10.192	1480291800
1008	2016-11-28	8	20	10.6358	30.358	9.581	1.75	10.2016	1480292400
1009	2016-11-28	8	30	10.5745	30.389	9.58	1.73	10.2272	1480293000
1010	2016-11-28	8	40	10.5653	30.395	9.648	1.65	10.2464	1480293600
1011	2016-11-28	8	50	10.583	30.391	9.647	1.69	10.2432	1480294200
1012	2016-11-28	9	0	10.6107	30.324	9.685	1.64	10.2272	1480294800
1013	2016-11-28	9	10	10.6207	30.374	9.738	1.68	10.24	1480295400
1014	2016-11-28	9	20	10.5029	30.528	9.704	1.6	10.304	1480296000
1015	2016-11-28	9	30	10.4367	30.486	9.692	1.64	10.3264	1480296600
1016	2016-11-28	9	40	10.4154	30.426	9.721	1.71	10.336	1480297200
1017	2016-11-28	9	50	10.4651	30.428	9.769	1.73	10.3104	1480297800
1018	2016-11-28	10	0	10.5279	30.478	9.708	1.62	10.2976	1480298400
1019	2016-11-28	10	10	10.4776	30.476	9.716	1.68	10.3072	1480299000
1020	2016-11-28	10	20	10.5691	30.457	9.657	1.67	10.272	1480299600
1021	2016-11-28	10	30	10.5718	30.474	9.615	1.66	10.2592	1480300200
1022	2016-11-28	10	40	10.6006	30.459	9.594	1.71	10.2432	1480300800
1023	2016-11-28	10	50	10.5903	30.446	9.492	1.62	10.2528	1480301400
1024	2016-11-28	11	0	10.603	30.403	9.541	2.06	10.2432	1480302000
1025	2016-11-28	11	10	10.6118	30.808	9.539	1.78	10.24	1480302600
1026	2016-11-28	11	20	10.6108	30.42	9.412	1.82	10.24	1480303200
1027	2016-11-28	11	30	10.637	30.525	9.418	1.75	10.2432	1480303800
1028	2016-11-28	11	40	10.6417	30.52	9.396	1.8	10.2368	1480304400
1029	2016-11-28	11	50	10.6485	31.471	9.295	2.35	10.2368	1480305000
1030	2016-11-28	12	0	10.6552	31.502	9.243	2.41	10.2336	1480305600
1031	2016-11-28	12	10	10.6579	31.492	9.212	2.31	10.224	1480306200
1032	2016-11-28	12	20	10.6707	31.497	9.18	2.4	10.2336	1480306800
1033	2016-11-28	12	30	10.6772	31.507	9.141	2.35	10.2336	1480307400
1034	2016-11-28	12	40	10.6779	31.511	8.979	1.77	10.2336	1480308000
1035	2016-11-28	12	50	10.6836	31.344	8.958	1.69	10.24	1480308600
1036	2016-11-28	13	0	10.6864	31.388	8.906	1.69	10.2464	1480309200
1037	2016-11-28	13	10	10.6841	31.353	8.865	1.64	10.24	1480309800
1038	2016-11-28	13	20	10.6888	31.347	8.783	1.73	10.2432	1480310400
1039	2016-11-28	13	30	10.6888	31.366	8.846	1.77	10.2464	1480311000
1040	2016-11-28	13	40	10.69	31.399	8.792	1.78	10.2528	1480311600
1041	2016-11-28	13	50	10.6898	31.343	8.66	1.77	10.2528	1480312200
1042	2016-11-28	14	0	10.6855	31.358	8.769	1.86	10.2464	1480312800
1043	2016-11-28	14	10	10.6853	31.368	8.667	1.83	10.2624	1480313400
1044	2016-11-28	14	20	10.687	31.32	8.566	1.87	10.256	1480314000
1045	2016-11-28	14	30	10.6857	31.332	8.524	1.87	10.256	1480314600
1046	2016-11-28	14	40	10.6832	31.341	8.465	1.89	10.2592	1480315200
1047	2016-11-28	14	50	10.6859	31.331	8.573	1.91	10.2592	1480315800
1048	2016-11-28	15	0	10.6807	31.336	8.482	1.88	10.2688	1480316400
1049	2016-11-28	15	10	10.6834	31.325	8.48	1.86	10.2656	1480317000
1050	2016-11-28	15	20	10.6882	31.36	8.449	1.91	10.2592	1480317600
1051	2016-11-28	15	30	10.6869	31.343	8.517	1.92	10.272	1480318200
1052	2016-11-28	15	40	10.6879	31.327	8.5	1.87	10.2656	1480318800
1053	2016-11-28	15	50	10.6811	31.325	8.546	1.9	10.2784	1480319400
1054	2016-11-28	16	0	10.6638	31.315	8.524	1.97	10.288	1480320000
1055	2016-11-28	16	10	10.6636	31.328	8.423	1.97	10.2976	1480320600
1056	2016-11-28	16	20	10.6613	31.316	8.491	1.95	10.2912	1480321200
1057	2016-11-28	16	30	10.658	31.314	8.53	2.26	10.288	1480321800
1058	2016-11-28	16	40	10.6438	31.302	8.578	1.9	10.2944	1480322400
1059	2016-11-28	16	50	10.6413	31.337	8.669	2.27	10.2848	1480323000
1060	2016-11-28	17	0	10.635	31.302	8.677	2.16	10.272	1480323600
1061	2016-11-28	17	10	10.6337	31.294	8.625	2.07	10.288	1480324200
1062	2016-11-28	17	20	10.6305	31.306	8.654	2.1	10.2816	1480324800
1063	2016-11-28	17	30	10.6312	31.294	8.722	2.11	10.2752	1480325400
1064	2016-11-28	17	40	10.6269	31.279	8.781	2.4	10.2784	1480326000
1065	2016-11-28	17	50	10.6209	31.281	8.854	2.44	10.2688	1480326600
1066	2016-11-28	18	0	10.6162	31.336	8.88	2.11	10.2656	1480327200
1067	2016-11-28	18	10	10.6139	31.223	8.968	2.09	10.2592	1480327800
1068	2016-11-28	18	20	10.6136	31.182	9.057	1.84	10.2502	1480328400
1069	2016-11-28	18	30	10.6134	31.213	9.127	2.12	10.2592	1480329000
1070	2016-11-28	18	40	10.594	31.165	9.004	2.08	0.032	1480329600
1071	2016-11-28	18	50	10.5958	31.229	9.232	2.1	10.256	1480330200
1072	2016-11-28	19	0	10.5963	31.211	9.242	2.02	10.2432	1480330800
1073	2016-11-28	19	10	10.581	31.266	9.261	2.07	10.24	1480331400
1074	2016-11-28	19	20	10.5778	31.262	9.359	1.96	10.2368	1480332000
1075	2016-11-28	19	30	10.5785	31.259	9.318	1.71	10.256	1480332600
1076	2016-11-28	19	40	10.5673	31.224	9.376	1.87	10.2528	1480333200
1077	2016-11-28	19	50	10.563	31.248	9.525	1.94	10.2528	1480333800
1078	2016-11-28	20	0	10.541	31.295	9.408	1.78	10.3072	1480334400
1079	2016-11-28	20	10	10.5422	31.249	9.494	1.75	10.3136	1480335000
1080	2016-11-28	20	20	10.5499	31.228	9.552	2.62	10.3008	1480335600
1081	2016-11-28	20	30	10.5587	31.256	9.601	1.77	10.288	1480336200
1082	2016-11-28	20	40	10.5574	31.256	9.729	1.97	10.2976	1480336800
1083	2016-11-28	20	50	10.5612	31.251	9.638	2	10.3008	1480337400
1084	2016-11-28	21	0	10.5709	31.248	9.666	1.55	10.2752	1480338000
1085	2016-11-28	21	10	10.5694	31.151	9.686	1.72	10.2784	1480338600
1086	2016-11-28	21	20	10.5711	31.652	9.785	1.55	10.2912	1480339200
1087	2016-11-28	21	30	10.5728	31.198	9.773	1.63	10.2848	1480339800
1088	2016-11-28	21	40	10.5676	31.196	9.702	1.72	10.2784	1480340400
1089	2016-11-28	21	50	10.5583	31.196	9.76	1.69	10.2848	1480341000
1090	2016-11-28	22	0	10.5531	31.222	9.679	1.61	10.2688	1480341600
1091	2016-11-28	22	10	10.549	31.282	9.622	1.67	10.2816	1480342200
1092	2016-11-28	22	20	10.5403	31.293	9.658	1.68	10.2816	1480342800
1093	2016-11-28	22	30	10.533	31.312	9.696	1.77	10.2752	1480343400
1094	2016-11-28	22	40	10.5387	31.364	9.595	1.72	10.2688	1480344000
1095	2016-11-28	22	50	10.5305	31.33	9.513	1.76	10.2688	1480344600
1096	2016-11-28	23	0	10.5152	31.334	9.562	1.77	10.2816	1480345200
1097	2016-11-28	23	10	10.5269	31.238	9.39	1.69	10.272	1480345800
1098	2016-11-28	23	20	10.5254	30.212	9.44	1.67	10.2624	1480346400
1099	2016-11-28	23	30	10.5152	31.348	9.419	1.94	10.2784	1480347000
1100	2016-11-28	23	40	10.5169	31.43	9.307	1.64	10.2688	1480347600
1101	2016-11-29	0	0	10.5164	31.354	9.204	2.07	10.2592	1480348800
1102	2016-11-29	0	10	10.5111	31.344	9.323	1.79	10.2656	1480349400
1103	2016-11-29	0	20	10.5081	31.314	9.226	1.51	10.2528	1480350000
1104	2016-11-29	0	30	10.5003	30.112	9.092	1.9	10.272	1480350600
1105	2016-11-29	0	40	10.5051	31.353	8.98	1.68	10.2432	1480351200
1106	2016-11-29	0	50	10.5088	31.386	8.979	1.75	10.24	1480351800
1107	2016-11-29	1	0	10.5025	31.323	8.937	1.72	10.256	1480352400
1108	2016-11-29	1	10	10.4953	31.332	8.906	1.97	10.2592	1480353000
1109	2016-11-29	1	20	10.494	31.303	8.844	1.76	10.2624	1480353600
1110	2016-11-29	1	30	10.4595	31.294	8.784	1.91	10.2656	1480354200
1111	2016-11-29	1	40	10.4272	31.257	8.683	2.03	10.2944	1480354800
1112	2016-11-29	1	50	10.4539	31.311	8.761	2.17	10.2688	1480355400
1113	2016-11-29	2	0	10.4857	31.385	8.68	2.23	10.2592	1480356000
1114	2016-11-29	2	10	10.5334	31.345	8.708	3.42	10.256	1480356600
1115	2016-11-29	2	20	10.5332	31.339	8.557	2.2	10.2432	1480357200
1116	2016-11-29	2	30	10.5362	31.337	8.56	2	10.2432	1480357800
1117	2016-11-29	2	40	10.5334	31.301	8.466	1.98	10.2272	1480358400
1118	2016-11-29	2	50	10.5311	31.355	8.504	1.62	10.2272	1480359000
1119	2016-11-29	3	0	10.5298	31.317	8.482	1.63	10.2336	1480359600
1120	2016-11-29	3	10	10.4966	31.333	8.511	1.84	10.2432	1480360200
1121	2016-11-29	3	20	10.4633	31.305	8.499	1.69	10.2528	1480360800
1122	2016-11-29	3	30	10.4641	31.368	8.428	1.81	10.2368	1480361400
1123	2016-11-29	3	40	10.4635	31.354	8.358	2.03	10.2336	1480362000
1124	2016-11-29	3	50	10.4823	31.285	8.377	1.75	10.2464	1480362600
1125	2016-11-29	4	0	10.546	31.296	8.455	1.77	10.2336	1480363200
1126	2016-11-29	4	10	10.5447	31.288	8.414	2.04	10.2368	1480363800
1127	2016-11-29	4	20	10.5345	31.318	8.492	1.89	10.2208	1480364400
1128	2016-11-29	4	30	10.5052	31.317	8.481	1.81	10.2432	1480365000
1129	2016-11-29	4	40	10.4672	31.308	8.544	1.79	10.272	1480365600
1130	2016-11-29	4	50	10.4534	31.268	8.549	1.68	10.2656	1480366200
1131	2016-11-29	5	0	10.4492	31.316	8.628	1.25	10.2784	1480366800
1132	2016-11-29	5	10	10.4819	31.312	8.576	1.67	10.2848	1480367400
1133	2016-11-29	5	20	10.5066	31.323	8.685	1.76	10.2912	1480368000
1134	2016-11-29	5	30	10.5304	31.283	8.733	1.88	10.288	1480368600
1135	2016-11-29	5	40	10.5301	31.302	8.802	1.75	10.2848	1480369200
1136	2016-11-29	5	50	10.5306	31.334	8.762	1.59	10.288	1480369800
1137	2016-11-29	6	0	10.5353	31.351	8.921	2.11	10.2816	1480370400
1138	2016-11-29	6	10	10.5441	31.349	8.949	1.98	10.2912	1480371000
1139	2016-11-29	6	20	10.5468	31.389	8.988	1.89	10.2592	1480371600
1140	2016-11-29	6	30	10.5415	31.281	9.046	1.96	10.2976	1480372200
1141	2016-11-29	6	40	10.5223	31.431	9.155	2.01	10.3136	1480372800
1142	2016-11-29	6	50	10.5203	31.417	9.188	2.02	10.3008	1480373400
1143	2016-11-29	7	0	10.5035	31.521	9.223	2.04	10.3168	1480374000
1144	2016-11-29	7	10	10.4862	31.345	9.292	2.03	10.3168	1480374600
1145	2016-11-29	7	20	10.476	31.346	9.36	2.21	10.3136	1480375200
1146	2016-11-29	7	30	10.4657	31.348	9.419	2.14	10.3168	1480375800
1147	2016-11-29	7	40	10.4554	31.315	9.447	1.79	10.32	1480376400
1148	2016-11-29	7	50	10.4652	31.332	9.506	1.78	10.3136	1480377000
1149	2016-11-29	8	0	10.4676	31.343	9.526	1.62	10.2816	1480377600
1150	2016-11-29	8	10	10.4684	31.32	9.625	1.59	10.2944	1480378200
1151	2016-11-29	8	20	10.4751	31.469	9.643	1.52	10.2432	1480378800
1152	2016-11-29	8	30	10.4748	31.434	9.672	1.46	10.2464	1480379400
1153	2016-11-29	8	40	10.4706	31.297	9.72	1.42	10.2592	1480380000
1154	2016-11-29	8	50	10.4733	30.305	9.749	1.24	10.24	1480380600
1155	2016-11-29	9	0	10.4833	30.236	9.772	1.34	10.2368	1480381200
1156	2016-11-29	9	10	10.4945	30.243	9.827	1.39	10.2336	1480381800
1157	2016-11-29	9	20	10.5073	30.306	9.816	1.32	10.2336	1480382400
1158	2016-11-29	9	30	10.507	30.239	9.844	1.48	10.2464	1480383000
1159	2016-11-29	9	40	10.5077	30.25	9.863	1.34	10.2368	1480383600
1160	2016-11-29	9	50	10.5015	30.288	9.901	1.32	10.2336	1480384200
1161	2016-11-29	10	0	10.5032	30.211	9.88	1.23	10.2368	1480384800
1162	2016-11-29	10	10	10.4927	30.305	9.86	1.12	10.2144	1480385400
1163	2016-11-29	10	20	10.5054	30.422	9.839	1.25	10.3104	1480386000
1164	2016-11-29	10	30	10.5152	30.445	9.857	1.19	10.2912	1480386600
1165	2016-11-29	10	40	10.5069	30.424	9.816	1.17	10.3008	1480387200
1166	2016-11-29	10	50	10.5056	30.406	9.784	1.21	10.2624	1480387800
1167	2016-11-29	11	0	10.5074	30.409	9.773	1.24	10.2368	1480388400
1168	2016-11-29	11	10	10.5184	30.397	9.736	1.17	10.2432	1480389000
1169	2016-11-29	11	20	10.5216	30.287	9.671	1.25	10.256	1480389600
1170	2016-11-29	11	30	10.5253	30.302	9.64	1.5	10.2656	1480390200
1171	2016-11-29	11	40	10.5331	30.318	9.608	1.27	10.256	1480390800
1172	2016-11-29	11	50	10.5398	30.365	9.597	1.62	10.256	1480391400
1173	2016-11-29	12	0	10.5395	30.319	9.525	1.61	10.256	1480392000
1174	2016-11-29	12	10	10.5363	30.371	9.454	1.64	10.2592	1480392600
1175	2016-11-29	12	20	10.5437	30.374	9.404	1.2	10.2624	1480393200
1176	2016-11-29	12	30	10.5495	30.389	9.353	1.67	10.256	1480393800
1177	2016-11-29	12	40	10.5442	30.369	9.291	1.62	10.2816	1480394400
1178	2016-11-29	12	50	10.557	30.361	9.269	1.55	10.2688	1480395000
1179	2016-11-29	13	0	10.5597	30.367	9.228	1.64	10.2816	1480395600
1180	2016-11-29	13	10	10.5604	30.368	9.146	1.62	10.2688	1480396200
1181	2016-11-29	13	20	10.5674	30.334	9.08	1.58	10.2304	1480396800
1182	2016-11-29	13	30	10.5726	30.227	9.065	1.64	10.2368	1480397400
1183	2016-11-29	13	40	10.5734	30.346	9.024	1.63	10.24	1480398000
1184	2016-11-29	13	50	10.5911	30.4	8.972	1.61	10.2752	1480398600
1185	2016-11-29	14	0	10.5888	30.402	8.911	1.43	10.32	1480399200
1186	2016-11-29	14	10	10.5906	30.38	8.879	1.46	10.352	1480399800
1187	2016-11-29	14	20	10.5664	30.482	8.819	1.53	10.304	1480400400
1188	2016-11-29	14	30	10.5592	31.561	8.817	1.67	10.2816	1480401000
1189	2016-11-29	14	40	10.5519	31.516	8.786	1.59	10.2944	1480401600
1190	2016-11-29	14	50	10.5477	31.493	8.714	1.61	10.3008	1480402200
1191	2016-11-29	15	0	10.5424	31.48	8.683	1.65	10.3072	1480402800
1192	2016-11-29	15	10	10.5366	31.449	8.698	1.72	10.3008	1480403400
1193	2016-11-29	15	20	10.5576	31.486	8.642	1.7	10.304	1480404000
1194	2016-11-29	15	30	10.5713	31.506	8.64	1.86	10.3072	1480404600
1195	2016-11-29	15	40	10.5661	31.492	8.609	1.86	10.2976	1480405200
1196	2016-11-29	15	50	10.5898	31.483	8.617	1.93	10.3008	1480405800
1197	2016-11-29	16	0	10.6015	31.472	8.596	1.89	10.3072	1480406400
1198	2016-11-29	16	10	10.6063	31.441	8.634	1.94	10.3168	1480407000
1199	2016-11-29	16	20	10.6185	31.483	8.64	1.96	10.304	1480407600
1200	2016-11-29	16	30	10.6235	31.52	8.613	1.97	10.3008	1480408200
1201	2016-11-29	16	40	10.6222	31.528	8.631	1.97	10.2944	1480408800
1202	2016-11-29	16	50	10.614	31.515	8.68	1.88	10.288	1480409400
1203	2016-11-29	17	0	10.6027	31.5	8.698	1.91	10.288	1480410000
1204	2016-11-29	17	10	10.5714	31.464	8.707	1.94	10.304	1480410600
1205	2016-11-29	17	20	10.5407	31.458	8.782	1.9	10.3328	1480411200
1206	2016-11-29	17	30	10.5237	31.462	8.826	1.79	10.3456	1480411800
1207	2016-11-29	17	40	10.5254	31.566	8.844	1.89	10.336	1480412400
1208	2016-11-29	17	50	10.5281	31.534	8.903	1.84	10.336	1480413000
1209	2016-11-29	18	0	10.5299	31.587	8.961	1.9	10.32	1480413600
1210	2016-11-29	18	10	10.5236	31.519	8.999	1.85	10.32	1480414200
1211	2016-11-29	18	20	10.5313	31.513	9.088	1.86	10.3104	1480414800
1212	2016-11-29	18	30	10.5256	31.54	9.114	2	10.304	1480415400
1213	2016-11-29	18	40	10.5276	31.52	9.167	1.98	10.2976	1480416000
1214	2016-11-29	18	50	10.5263	31.523	9.225	1.77	10.3104	1480416600
1215	2016-11-29	19	0	10.527	31.5	9.314	1.96	10.2912	1480417200
1216	2016-11-29	19	10	10.5288	30.241	9.332	1.79	10.288	1480417800
1217	2016-11-29	19	20	10.5195	30.32	9.371	1.89	10.2912	1480418400
1218	2016-11-29	19	30	10.5187	30.43	9.446	2.18	10.2784	1480419000
1219	2016-11-29	19	40	10.5177	30.404	9.489	1.81	10.2816	1480419600
1220	2016-11-29	19	50	10.5204	30.36	9.568	1.51	10.2432	1480420200
1221	2016-11-29	20	0	10.5202	30.231	9.566	1.91	10.2624	1480420800
1222	2016-11-29	20	10	10.5259	31.569	9.655	1.58	10.2528	1480421400
1223	2016-11-29	20	20	10.5357	31.527	9.713	1.65	10.2464	1480422000
1224	2016-11-29	20	30	10.5324	31.528	9.742	1.44	10.2624	1480422600
1225	2016-11-29	20	40	10.5346	31.684	9.827	1.66	10.2688	1480423200
1226	2016-11-29	20	50	10.5236	31.518	9.781	1.65	10.2624	1480423800
1227	2016-11-29	21	0	10.5333	31.519	9.889	1.33	10.2752	1480424400
1228	2016-11-29	21	10	10.5351	31.504	9.928	1.5	10.2816	1480425000
1229	2016-11-29	21	20	10.5418	31.514	9.936	1.32	10.2656	1480425600
1230	2016-11-29	21	30	10.5316	31.507	9.965	1.75	10.272	1480426200
1231	2016-11-29	21	40	10.5308	31.527	9.98	1.61	10.2816	1480426800
1232	2016-11-29	21	50	10.5248	31.517	9.973	1.54	10.2496	1480427400
1233	2016-11-29	22	0	10.5285	31.513	9.982	1.76	10.2912	1480428000
1234	2016-11-29	22	10	10.5442	31.489	10.01	2.02	10.2976	1480428600
1235	2016-11-29	22	20	10.539	31.478	9.959	2.2	10.2976	1480429200
1236	2016-11-29	22	30	10.5347	31.477	9.987	2.22	10.2976	1480429800
1237	2016-11-29	22	40	10.5284	31.499	9.996	2.14	10.2912	1480430400
1238	2016-11-29	22	50	10.5237	31.621	9.961	2.05	10.2816	1480431000
1239	2016-11-29	23	0	10.5157	31.494	9.925	1.99	10.2816	1480431600
1240	2016-11-29	23	10	10.5134	31.501	9.903	1.93	10.2816	1480432200
1241	2016-11-29	23	20	10.5061	31.508	9.852	1.5	10.2656	1480432800
1242	2016-11-29	23	30	10.5079	31.514	9.81	1.83	10.2688	1480433400
1243	2016-11-29	23	40	10.5066	31.514	9.789	1.83	10.2688	1480434000
1244	2016-11-30	0	0	10.5088	31.517	9.707	1.97	10.2304	1480435200
1245	2016-11-30	0	10	10.5116	31.583	9.666	1.81	10.24	1480435800
1246	2016-11-30	0	20	10.5143	31.575	9.634	1.57	10.2496	1480436400
1247	2016-11-30	0	30	10.508	31.554	9.563	1.44	10.2688	1480437000
1248	2016-11-30	0	40	10.5088	31.517	9.501	1.65	10.2656	1480437600
1249	2016-11-30	0	50	10.5035	31.557	9.41	1.83	10.2688	1480438200
1250	2016-11-30	1	0	10.5067	31.546	9.395	1.65	10.2528	1480438800
1251	2016-11-30	1	10	10.4997	31.52	9.339	1.41	10.2688	1480439400
1252	2016-11-30	1	20	10.5014	31.528	9.297	1.6	10.2496	1480440000
1253	2016-11-30	1	30	10.4872	31.521	9.276	1.8	10.2624	1480440600
1254	2016-11-30	1	40	10.4799	31.47	9.204	1.46	10.2496	1480441200
1255	2016-11-30	1	50	10.4757	31.397	9.153	1.25	10.2688	1480441800
1256	2016-11-30	2	0	10.4749	31.472	9.128	1.54	10.2592	1480442400
1257	2016-11-30	2	10	10.4739	31.507	9.071	1.52	10.2624	1480443000
1258	2016-11-30	2	20	10.4946	31.523	9.04	1.84	10.2528	1480443600
1259	2016-11-30	2	30	10.5033	31.506	8.988	1.61	10.2176	1480444200
1260	2016-11-30	2	40	10.5031	31.51	8.927	1.96	10.2176	1480444800
1261	2016-11-30	2	50	10.5018	30.446	8.885	1.69	10.2336	1480445400
1262	2016-11-30	3	0	10.5066	30.39	8.804	1.68	10.2144	1480446000
1263	2016-11-30	3	10	10.5068	30.477	8.789	1.83	10.24	1480446600
1264	2016-11-30	3	20	10.5148	29.325	8.823	1.85	10.24	1480447200
1265	2016-11-30	3	30	10.5335	29.419	8.731	1.83	10.2304	1480447800
1266	2016-11-30	3	40	10.5312	29.279	8.68	1.54	10.224	1480448400
1267	2016-11-30	3	50	10.535	29.816	8.688	1.43	10.2208	1480449000
1268	2016-11-30	4	0	10.5327	29.203	8.636	1.66	10.2304	1480449600
1269	2016-11-30	4	10	10.5299	30.266	8.642	1.63	10.2336	1480450200
1270	2016-11-30	4	20	10.5259	30.397	8.645	1.58	10.224	1480450800
1271	2016-11-30	4	30	10.5087	30.377	8.614	1.65	10.24	1480451400
1272	2016-11-30	4	40	10.5054	30.379	8.612	1.67	10.2304	1480452000
1273	2016-11-30	4	50	10.5061	31.677	8.631	1.7	10.224	1480452600
1274	2016-11-30	5	0	10.4999	31.396	8.629	1.52	10.2176	1480453200
1275	2016-11-30	5	10	10.4946	31.517	8.638	1.4	10.2592	1480453800
1276	2016-11-30	5	20	10.4878	31.474	8.623	1.39	10.2624	1480454400
1277	2016-11-30	5	30	10.4928	31.468	8.686	1.47	10.2688	1480455000
1278	2016-11-30	5	40	10.5886	31.518	8.685	1.66	10.2464	1480455600
1279	2016-11-30	5	50	10.5913	31.583	8.763	1.59	10.2656	1480456200
1280	2016-11-30	6	0	10.583	31.577	8.832	1.64	10.2688	1480456800
1281	2016-11-30	6	10	10.5818	31.612	8.85	1.86	10.2816	1480457400
1282	2016-11-30	6	20	10.576	31.627	8.906	1.84	10.288	1480458000
1283	2016-11-30	6	30	10.59	31.554	8.979	2.13	10.272	1480458600
1284	2016-11-30	6	40	10.5937	31.548	9.018	2.09	10.2848	1480459200
1285	2016-11-30	6	50	10.5975	31.514	9.096	1.51	10.2752	1480459800
1286	2016-11-30	7	0	10.6022	31.549	9.125	2.13	10.2784	1480460400
1287	2016-11-30	7	10	10.6099	31.533	9.163	2.3	10.2784	1480461000
1288	2016-11-30	7	20	10.6137	31.548	9.302	2.04	10.2656	1480461600
1289	2016-11-30	7	30	10.6129	31.561	9.347	2.05	10.2816	1480462200
1290	2016-11-30	7	40	10.6109	31.542	9.32	2.02	10.2624	1480462800
1291	2016-11-30	7	50	10.6086	31.551	9.449	1.76	10.2848	1480463400
1292	2016-11-30	8	0	10.6043	31.485	9.487	1.76	10.2816	1480464000
1293	2016-11-30	8	10	10.5991	31.451	9.546	1.8	10.2752	1480464600
1294	2016-11-30	8	20	10.5958	31.485	9.624	1.77	10.2752	1480465200
1295	2016-11-30	8	30	10.595	31.514	9.64	1.67	10.2688	1480465800
1296	2016-11-30	8	40	10.596	31.513	9.743	1.7	10.256	1480466400
1297	2016-11-30	8	50	10.5918	31.518	9.782	1.98	10.2592	1480467000
1298	2016-11-30	9	0	10.5775	31.517	9.8	1.92	10.2528	1480467600
1299	2016-11-30	9	10	10.5832	31.531	9.839	1.56	10.2304	1480468200
1300	2016-11-30	9	20	10.579	31.55	9.887	1.42	10.208	1480468800
1301	2016-11-30	9	30	10.5327	31.538	9.926	1.37	10.2304	1480469400
1302	2016-11-30	9	40	10.5279	31.526	9.901	1.27	10.2112	1480470000
1303	2016-11-30	9	50	10.5459	31.541	9.994	1.28	10.208	1480470600
1304	2016-11-30	10	0	10.5627	31.493	10.003	1.46	10.2176	1480471200
1305	2016-11-30	10	10	10.5654	31.47	10.041	1.62	10.2208	1480471800
1306	2016-11-30	10	20	10.5631	31.483	10.01	1.56	10.2272	1480472400
1307	2016-11-30	10	30	10.5799	31.477	10.028	1.58	10.2304	1480473000
1308	2016-11-30	10	40	10.5951	30.505	10.024	1.57	10.224	1480473600
1309	2016-11-30	10	50	10.6091	30.398	10.047	1.51	10.2208	1480474200
1310	2016-11-30	11	0	10.6108	30.419	10.036	1.67	10.2304	1480474800
1311	2016-11-30	11	10	10.6086	30.419	9.964	1.75	10.2176	1480475400
1312	2016-11-30	11	20	10.6083	30.414	9.983	1.66	10.2048	1480476000
1313	2016-11-30	11	30	10.554	30.392	9.951	1.75	10.2528	1480476600
1314	2016-11-30	11	40	10.6128	30.401	9.91	1.61	10.2432	1480477200
1315	2016-11-30	11	50	10.613	30.405	9.875	1.71	10.2496	1480477800
1316	2016-11-30	12	0	10.591	30.379	9.868	1.64	10.2528	1480478400
1317	2016-11-30	12	10	10.5987	31.656	9.807	1.72	10.2496	1480479000
1318	2016-11-30	12	20	10.6025	31.535	9.765	1.65	10.2624	1480479600
1319	2016-11-30	12	30	10.6082	31.512	9.684	1.83	10.2688	1480480200
1320	2016-11-30	12	40	10.6129	31.488	9.652	1.73	10.2688	1480480800
1321	2016-11-30	12	50	10.6141	31.503	9.598	1.73	10.2656	1480481400
1322	2016-11-30	13	0	10.6191	31.503	9.521	1.59	10.272	1480482000
1323	2016-11-30	13	10	10.6209	31.478	9.5	1.64	10.2752	1480482600
1324	2016-11-30	13	20	10.6206	31.506	9.478	1.61	10.2784	1480483200
1325	2016-11-30	13	30	10.6253	31.494	9.366	1.55	10.2624	1480483800
1326	2016-11-30	13	40	10.6161	31.476	9.295	1.8	10.2816	1480484400
1327	2016-11-30	13	50	10.6028	31.47	9.273	1.91	10.2816	1480485000
1328	2016-11-30	14	0	10.606	31.48	9.209	1.78	10.288	1480485600
1329	2016-11-30	14	10	10.598	31.488	9.092	1.89	10.3072	1480486200
1330	2016-11-30	14	20	10.5918	31.472	9.021	1.78	10.304	1480486800
1331	2016-11-30	14	30	10.5865	31.484	9.049	1.72	10.2976	1480487400
1332	2016-11-30	14	40	10.5772	31.485	8.958	1.85	10.3104	1480488000
1333	2016-11-30	14	50	10.576	31.515	8.786	1.98	10.3136	1480488600
1334	2016-11-30	15	0	10.5732	31.486	8.982	2.05	10.32	1480489200
1335	2016-11-30	15	10	10.5672	31.489	9.015	2.68	10.32	1480489800
1336	2016-11-30	15	20	10.5709	31.505	8.693	2.32	10.3232	1480490400
1337	2016-11-30	15	30	10.5657	31.509	8.852	2.21	10.3168	1480491000
1338	2016-11-30	15	40	10.5634	31.515	8.78	2.36	10.3296	1480491600
1339	2016-11-30	15	50	10.5631	31.525	8.739	2.26	10.3264	1480492200
1340	2016-11-30	16	0	10.5579	31.525	8.727	2.22	10.3168	1480492800
1341	2016-11-30	16	10	10.5581	31.501	8.703	2.27	10.32	1480493400
1342	2016-11-30	16	20	10.5581	31.551	8.626	2.27	10.3296	1480494000
1343	2016-11-30	16	30	10.5808	31.55	8.655	2.25	10.3168	1480494600
1344	2016-11-30	16	40	10.5816	31.519	8.583	2.41	10.32	1480495200
1345	2016-11-30	16	50	10.5823	31.55	8.552	2.19	10.3168	1480495800
1346	2016-11-30	17	0	10.584	31.547	8.67	1.87	10.3136	1480496400
1347	2016-11-30	17	10	10.5742	31.536	8.746	2.36	10.3136	1480497000
1348	2016-11-30	17	20	10.5662	31.543	8.559	2.35	10.32	1480497600
1349	2016-11-30	17	30	10.55	31.536	8.687	2.33	10.3296	1480498200
1350	2016-11-30	17	40	10.4867	31.509	8.776	2.43	10.3584	1480498800
1351	2016-11-30	17	50	10.4535	30.485	8.824	2.48	10.384	1480499400
1352	2016-11-30	18	0	10.3962	30.56	9.073	2.54	10.4032	1480500000
1353	2016-11-30	18	10	10.3899	30.481	8.931	2.52	10.4032	1480500600
1354	2016-11-30	18	20	10.3961	31.457	8.857	2.42	10.4	1480501200
1355	2016-11-30	18	30	10.3981	31.481	8.89	2.32	10.3968	1480501800
1356	2016-11-30	18	40	10.4219	31.49	9.119	2.38	10.3712	1480502400
1357	2016-11-30	18	50	10.4506	31.456	9.057	2.3	10.3648	1480503000
1358	2016-11-30	19	0	10.4534	31.461	9.016	2.01	10.3584	1480503600
1359	2016-11-30	19	10	10.4551	31.481	9.064	2.37	10.3552	1480504200
1360	2016-11-30	19	20	10.4633	31.47	9.16	9.45	10.352	1480504800
1361	2016-11-30	19	30	10.4613	31.479	9.313	2.63	10.3456	1480505400
1362	2016-11-30	19	40	10.474	31.495	9.211	2.41	10.3232	1480506000
1363	2016-11-30	19	50	10.4848	31.488	9.34	2.39	10.3072	1480506600
1364	2016-11-30	20	0	10.4875	31.48	9.448	2.43	10.2976	1480507200
1365	2016-11-30	20	10	10.4902	31.532	9.477	2.62	10.2912	1480507800
1366	2016-11-30	20	20	10.483	31.508	9.515	2.63	10.2944	1480508400
1367	2016-11-30	20	30	10.4782	31.485	9.371	2.37	10.2848	1480509000
1368	2016-11-30	20	40	10.4722	31.582	9.854	3	10.2848	1480509600
1369	2016-11-30	20	50	10.4679	31.529	9.563	2.52	10.3008	1480510200
1370	2016-11-30	21	0	10.4727	30.456	9.671	2.49	10.3008	1480510800
1371	2016-11-30	21	10	10.4754	31.253	9.71	2.43	10.2976	1480511400
1372	2016-11-30	21	20	10.4681	31.511	9.788	2.45	10.288	1480512000
1373	2016-11-30	21	30	10.4654	31.513	9.724	2.3	10.2912	1480512600
1374	2016-11-30	21	40	10.4594	31.497	9.807	2.01	10.2976	1480513200
1375	2016-11-30	21	50	10.4601	31.512	9.885	2.39	10.3104	1480513800
1376	2016-11-30	22	0	10.4658	31.487	10.004	2.33	10.288	1480514400
1377	2016-11-30	22	10	10.4656	31.484	9.892	2.43	10.304	1480515000
1378	2016-11-30	22	20	10.4633	31.474	10.081	1.86	10.2912	1480515600
1379	2016-11-30	22	30	10.461	31.397	9.959	2.39	10.2976	1480516200
1380	2016-11-30	22	40	10.4583	31.405	9.965	2.16	10.3136	1480516800
1381	2016-11-30	22	50	10.4593	31.448	9.928	1.56	10.304	1480517400
1382	2016-11-30	23	0	10.453	31.46	10.037	2.66	10.3072	1480518000
1383	2016-11-30	23	10	10.4537	31.445	9.905	2.47	10.3296	1480518600
1384	2016-11-30	23	20	10.4505	31.468	10.163	2.44	10.3296	1480519200
1385	2016-11-30	23	30	10.4582	31.516	10.172	2.42	10.3232	1480519800
1386	2016-11-30	23	40	10.4514	31.438	10.078	2.38	10.3264	1480520400
1387	2016-12-01	0	0	10.4461	31.451	10.009	2.51	10.32	1480521600
1388	2016-12-01	0	10	10.4299	31.503	9.728	2.54	10.3424	1480522200
1389	2016-12-01	0	20	10.4286	31.418	9.986	2.49	10.3488	1480522800
1390	2016-12-01	0	30	10.4284	31.402	9.575	2.57	10.3424	1480523400
1391	2016-12-01	0	40	10.4261	31.443	9.543	2.4	10.3328	1480524000
1392	2016-12-01	0	50	10.4143	31.438	9.589	2.43	10.336	1480524600
1393	2016-12-01	1	0	10.4033	31.431	9.652	2.42	10.3456	1480525200
1394	2016-12-01	1	10	10.406	31.447	9.5	2.47	10.3392	1480525800
1395	2016-12-01	1	20	10.3978	31.462	9.399	2.41	10.3584	1480526400
1396	2016-12-01	1	30	10.3955	31.585	9.487	2.52	10.3424	1480527000
1397	2016-12-01	1	40	10.3963	31.512	9.436	2.38	10.3392	1480527600
1398	2016-12-01	1	50	10.3965	31.473	9.531	2.37	10.3328	1480528200
1399	2016-12-01	2	0	10.3875	31.446	9.465	2.4	10.3424	1480528800
1400	2016-12-01	2	10	10.3782	31.438	9.133	2.41	10.3552	1480529400
1401	2016-12-01	2	20	10.3759	31.503	9.012	2.33	10.3488	1480530000
1402	2016-12-01	2	30	10.3767	31.438	8.9	2.43	10.352	1480530600
1403	2016-12-01	2	40	10.3774	31.367	9.079	2.57	10.3552	1480531200
1404	2016-12-01	2	50	10.3811	31.467	8.897	2.48	10.3424	1480531800
1405	2016-12-01	3	0	10.3904	31.456	9.053	2.37	10.3424	1480532400
1406	2016-12-01	3	10	10.4084	31.472	8.946	2.49	10.336	1480533000
1407	2016-12-01	3	20	10.4131	31.516	8.764	2.45	10.3392	1480533600
1408	2016-12-01	3	30	10.4148	30.644	8.893	2.44	10.3296	1480534200
1409	2016-12-01	3	40	10.4166	31.37	8.401	2.18	10.3264	1480534800
1410	2016-12-01	3	50	10.4123	31.498	8.61	2.1	10.3296	1480535400
1411	2016-12-01	4	0	10.4065	31.49	8.715	2.49	10.3424	1480536000
1412	2016-12-01	4	10	10.4065	31.444	8.419	2.52	10.3456	1480536600
1413	2016-12-01	4	20	10.4033	31.49	8.517	2.43	10.3456	1480537200
1414	2016-12-01	4	30	10.411	31.445	8.636	2.42	10.352	1480537800
1415	2016-12-01	4	40	10.4127	31.435	8.244	2.5	10.352	1480538400
1416	2016-12-01	4	50	10.4075	31.478	8.403	2.28	10.3648	1480539000
1417	2016-12-01	5	0	10.3922	31.463	8.281	2.51	10.3744	1480539600
1418	2016-12-01	5	10	10.3834	31.453	8.747	2.36	10.3776	1480540200
1419	2016-12-01	5	20	10.3804	31.418	8.41	2.46	10.368	1480540800
1420	2016-12-01	5	30	10.3621	31.441	8.738	2.51	10.384	1480541400
1421	2016-12-01	5	40	10.3469	31.412	8.547	2.55	10.3968	1480542000
1422	2016-12-01	5	50	10.3286	31.388	8.445	2.37	10.3968	1480542600
1423	2016-12-01	6	0	10.3224	31.385	8.584	2.48	10.4	1480543200
1424	2016-12-01	6	10	10.3656	31.394	8.409	2.52	10.3776	1480543800
1425	2016-12-01	6	20	10.4066	31.417	8.663	2.51	10.3744	1480544400
1426	2016-12-01	6	30	10.4303	31.424	8.601	2.46	10.3712	1480545000
1427	2016-12-01	6	40	10.429	31.463	8.77	2.59	10.3648	1480545600
1428	2016-12-01	6	50	10.4178	31.477	8.728	2.44	10.3744	1480546200
1429	2016-12-01	7	0	10.3935	31.413	8.677	2.57	10.3872	1480546800
1430	2016-12-01	7	10	10.3703	31.436	8.885	2.66	10.3936	1480547400
1431	2016-12-01	7	20	10.3425	31.385	8.901	2.56	10.4064	1480548000
1432	2016-12-01	7	30	10.3195	31.395	8.664	2.79	10.4224	1480548600
1433	2016-12-01	7	40	10.3012	31.391	9.082	2.6	10.416	1480549200
1434	2016-12-01	7	50	10.2869	31.417	9.391	2.59	10.4224	1480549800
1435	2016-12-01	8	0	10.2637	31.374	9.119	2.49	10.416	1480550400
1436	2016-12-01	8	10	10.2824	31.384	9.198	2.57	10.416	1480551000
1437	2016-12-01	8	20	10.2876	31.414	9.303	2.47	10.4096	1480551600
1438	2016-12-01	8	30	10.2616	31.482	9.547	2.47	10.4288	1480552200
1439	2016-12-01	8	40	10.2704	31.442	9.295	2.53	10.4192	1480552800
1440	2016-12-01	8	50	10.2991	31.463	9.324	2.49	10.3968	1480553400
1441	2016-12-01	9	0	10.3298	31.455	9.482	2.39	10.3872	1480554000
1442	2016-12-01	9	10	10.3586	31.513	9.66	2.48	10.3776	1480554600
1443	2016-12-01	9	20	10.3823	31.497	9.409	2.5	10.3584	1480555200
1444	2016-12-01	9	30	10.3965	31.486	9.645	2.51	10.3456	1480555800
1445	2016-12-01	9	40	10.4125	31.524	9.778	2.36	10.3456	1480556400
1446	2016-12-01	9	50	10.4193	31.456	9.846	2.36	10.3488	1480557000
1447	2016-12-01	10	0	10.42	31.532	9.715	2.45	10.336	1480557600
1448	2016-12-01	10	10	10.4257	31.522	9.783	2.33	10.3264	1480558200
1449	2016-12-01	10	20	10.4275	31.607	9.792	2.37	10.3264	1480558800
1450	2016-12-01	10	30	10.4277	31.608	9.767	2.33	10.3264	1480559400
1451	2016-12-01	10	40	10.4267	31.608	9.77	2.13	10.3168	1480560000
1452	2016-12-01	10	50	10.4294	31.608	9.829	3.23	10.3232	1480560600
1453	2016-12-01	11	0	10.4322	31.619	9.747	2.23	10.336	1480561200
1454	2016-12-01	11	10	10.4319	31.601	9.746	2.31	10.3392	1480561800
1455	2016-12-01	11	20	10.4096	31.616	9.844	2.36	10.3616	1480562400
1456	2016-12-01	11	30	10.4134	31.592	9.773	2.44	10.3648	1480563000
1457	2016-12-01	11	40	10.4136	31.608	9.678	2.26	10.3744	1480563600
1458	2016-12-01	11	50	10.4176	31.623	9.932	2.31	10.352	1480564200
1459	2016-12-01	12	0	10.4196	31.628	9.706	2.28	10.352	1480564800
1460	2016-12-01	12	10	10.423	31.598	9.769	2.26	10.352	1480565400
1461	2016-12-01	12	20	10.4268	31.605	9.657	2.22	10.3552	1480566000
1462	2016-12-01	12	30	10.4295	31.623	9.636	2.2	10.3584	1480566600
1463	2016-12-01	12	40	10.4317	31.612	9.571	2.19	10.3488	1480567200
1464	2016-12-01	12	50	10.4297	31.625	9.394	2.22	10.3744	1480567800
1465	2016-12-01	13	0	10.4305	31.618	9.483	2.64	10.3808	1480568400
1466	2016-12-01	13	10	10.4352	30.65	9.431	2.29	10.384	1480569000
1467	2016-12-01	13	20	10.4329	30.595	9.42	2.21	10.3808	1480569600
1468	2016-12-01	13	30	10.4207	30.572	9.278	2.22	10.3904	1480570200
1469	2016-12-01	13	40	10.4201	29.513	9.268	2.24	10.3968	1480570800
1470	2016-12-01	13	50	10.4111	29.92	9.264	2.23	10.4032	1480571400
1471	2016-12-01	14	0	10.4111	29.92	9.264	2.23	10.4032	1480572000
1472	2016-12-01	14	10	10.4111	29.92	9.264	2.23	10.4032	1480572600
1473	2016-12-01	14	20	10.4111	29.92	9.264	2.23	10.4032	1480573200
1474	2016-12-01	14	30	10.4111	29.92	9.264	2.23	10.4032	1480573800
1475	2016-12-01	14	40	10.4111	29.92	9.264	2.23	10.4032	1480574400
1476	2016-12-01	14	50	10.4111	29.92	9.264	2.23	10.4032	1480575000
1477	2016-12-01	15	0	10.4111	29.92	9.264	2.23	10.4032	1480575600
1478	2016-12-01	15	10	10.4111	29.92	9.264	2.23	10.4032	1480576200
1479	2016-12-01	15	20	10.4111	29.92	9.264	2.23	10.4032	1480576800
1480	2016-12-01	15	30	10.4111	29.92	9.264	2.23	10.4032	1480577400
1481	2016-12-01	15	40	10.4111	29.92	9.264	2.23	10.4032	1480578000
1482	2016-12-01	15	50	10.4111	29.92	9.264	2.23	10.4032	1480578600
1483	2016-12-01	16	0	10.4111	29.92	9.264	2.23	10.4032	1480579200
1484	2016-12-01	16	10	10.4111	29.92	9.264	2.23	10.4032	1480579800
1485	2016-12-01	16	20	10.4111	29.92	9.264	2.23	10.4032	1480580400
1486	2016-12-01	16	30	10.4111	29.92	9.264	2.23	10.4032	1480581000
1487	2016-12-01	16	40	10.4111	29.92	9.264	2.23	10.4032	1480581600
1488	2016-12-01	16	50	10.4111	29.92	9.264	2.23	10.4032	1480582200
1489	2016-12-01	17	0	10.4111	29.92	9.264	2.23	10.4032	1480582800
1490	2016-12-01	17	10	10.4111	29.92	9.264	2.23	10.4032	1480583400
1491	2016-12-01	17	20	10.4111	29.92	9.264	2.23	10.4032	1480584000
1492	2016-12-01	17	30	10.4111	29.92	9.264	2.23	10.4032	1480584600
1493	2016-12-01	17	40	10.4111	29.92	9.264	2.23	10.4032	1480585200
1494	2016-12-01	17	50	10.4111	29.92	9.264	2.23	10.4032	1480585800
1495	2016-12-01	18	0	10.4111	29.92	9.264	2.23	10.4032	1480586400
1496	2016-12-01	18	10	10.4111	29.92	9.264	2.23	10.4032	1480587000
1497	2016-12-01	18	20	10.4111	29.92	9.264	2.23	10.4032	1480587600
1498	2016-12-01	18	30	10.4111	29.92	9.264	2.23	10.4032	1480588200
1499	2016-12-01	18	40	10.4111	29.92	9.264	2.23	10.4032	1480588800
1500	2016-12-01	18	50	10.4111	29.92	9.264	2.23	10.4032	1480589400
1501	2016-12-01	19	0	10.4111	29.92	9.264	2.23	10.4032	1480590000
1502	2016-12-01	19	10	10.4111	29.92	9.264	2.23	10.4032	1480590600
1503	2016-12-01	19	20	10.4111	29.92	9.264	2.23	10.4032	1480591200
1504	2016-12-01	19	30	10.4111	29.92	9.264	2.23	10.4032	1480591800
1505	2016-12-01	19	40	10.4111	29.92	9.264	2.23	10.4032	1480592400
1506	2016-12-01	19	50	10.4111	29.92	9.264	2.23	10.4032	1480593000
1507	2016-12-01	20	0	10.4111	29.92	9.264	2.23	10.4032	1480593600
1508	2016-12-01	20	10	10.4111	29.92	9.264	2.23	10.4032	1480594200
1509	2016-12-01	20	20	10.4111	29.92	9.264	2.23	10.4032	1480594800
1510	2016-12-01	20	30	10.4111	29.92	9.264	2.23	10.4032	1480595400
1511	2016-12-01	20	40	10.4111	29.92	9.264	2.23	10.4032	1480596000
1512	2016-12-01	20	50	10.4111	29.92	9.264	2.23	10.4032	1480596600
1513	2016-12-01	21	0	10.4111	29.92	9.264	2.23	10.4032	1480597200
1514	2016-12-01	21	10	10.4111	29.92	9.264	2.23	10.4032	1480597800
1515	2016-12-01	21	20	10.4111	29.92	9.264	2.23	10.4032	1480598400
1516	2016-12-01	21	30	10.4111	29.92	9.264	2.23	10.4032	1480599000
1517	2016-12-01	21	40	10.4111	29.92	9.264	2.23	10.4032	1480599600
1518	2016-12-01	21	50	10.4111	29.92	9.264	2.23	10.4032	1480600200
1519	2016-12-01	22	0	10.4111	29.92	9.264	2.23	10.4032	1480600800
1520	2016-12-01	22	10	10.4111	29.92	9.264	2.23	10.4032	1480601400
1521	2016-12-01	22	20	10.4111	29.92	9.264	2.23	10.4032	1480602000
1522	2016-12-01	22	30	10.4111	29.92	9.264	2.23	10.4032	1480602600
1523	2016-12-01	22	40	10.4111	29.92	9.264	2.23	10.4032	1480603200
1524	2016-12-01	22	50	10.4111	29.92	9.264	2.23	10.4032	1480603800
1525	2016-12-01	23	0	10.4111	29.92	9.264	2.23	10.4032	1480604400
1526	2016-12-01	23	10	10.4111	29.92	9.264	2.23	10.4032	1480605000
1527	2016-12-01	23	20	10.4111	29.92	9.264	2.23	10.4032	1480605600
1528	2016-12-01	23	30	10.4111	29.92	9.264	2.23	10.4032	1480606200
1529	2016-12-01	23	40	10.4111	29.92	9.264	2.23	10.4032	1480606800
1530	2016-12-02	0	0	10.4111	29.92	9.264	2.23	10.4032	1480608000
1531	2016-12-02	0	10	10.4111	29.92	9.264	2.23	10.4032	1480608600
1532	2016-12-02	0	20	10.4111	29.92	9.264	2.23	10.4032	1480609200
1533	2016-12-02	0	30	10.4111	29.92	9.264	2.23	10.4032	1480609800
1534	2016-12-02	0	40	10.4111	29.92	9.264	2.23	10.4032	1480610400
1535	2016-12-02	0	50	10.4111	29.92	9.264	2.23	10.4032	1480611000
1536	2016-12-02	1	0	10.4111	29.92	9.264	2.23	10.4032	1480611600
1537	2016-12-02	1	10	10.4111	29.92	9.264	2.23	10.4032	1480612200
1538	2016-12-02	1	20	10.4111	29.92	9.264	2.23	10.4032	1480612800
1539	2016-12-02	1	30	10.4111	29.92	9.264	2.23	10.4032	1480613400
1540	2016-12-02	1	40	10.4111	29.92	9.264	2.23	10.4032	1480614000
1541	2016-12-02	1	50	10.4111	29.92	9.264	2.23	10.4032	1480614600
1542	2016-12-02	2	0	10.4111	29.92	9.264	2.23	10.4032	1480615200
1543	2016-12-02	2	10	10.4111	29.92	9.264	2.23	10.4032	1480615800
1544	2016-12-02	2	20	10.4111	29.92	9.264	2.23	10.4032	1480616400
1545	2016-12-02	2	30	10.4111	29.92	9.264	2.23	10.4032	1480617000
1546	2016-12-02	2	40	10.4111	29.92	9.264	2.23	10.4032	1480617600
1547	2016-12-02	2	50	10.4111	29.92	9.264	2.23	10.4032	1480618200
1548	2016-12-02	3	0	10.4111	29.92	9.264	2.23	10.4032	1480618800
1549	2016-12-02	3	10	10.4111	29.92	9.264	2.23	10.4032	1480619400
1550	2016-12-02	3	20	10.4111	29.92	9.264	2.23	10.4032	1480620000
1551	2016-12-02	3	30	10.4111	29.92	9.264	2.23	10.4032	1480620600
1552	2016-12-02	3	40	10.4111	29.92	9.264	2.23	10.4032	1480621200
1553	2016-12-02	3	50	10.4111	29.92	9.264	2.23	10.4032	1480621800
1554	2016-12-02	4	0	10.4111	29.92	9.264	2.23	10.4032	1480622400
1555	2016-12-02	4	10	10.4111	29.92	9.264	2.23	10.4032	1480623000
1556	2016-12-02	4	20	10.4111	29.92	9.264	2.23	10.4032	1480623600
1557	2016-12-02	4	30	10.4111	29.92	9.264	2.23	10.4032	1480624200
1558	2016-12-02	4	40	10.4111	29.92	9.264	2.23	10.4032	1480624800
1559	2016-12-02	4	50	10.4111	29.92	9.264	2.23	10.4032	1480625400
1560	2016-12-02	5	0	10.4111	29.92	9.264	2.23	10.4032	1480626000
1561	2016-12-02	5	10	10.4111	29.92	9.264	2.23	10.4032	1480626600
1562	2016-12-02	5	20	10.4111	29.92	9.264	2.23	10.4032	1480627200
1563	2016-12-02	5	30	10.4111	29.92	9.264	2.23	10.4032	1480627800
1564	2016-12-02	5	40	10.4111	29.92	9.264	2.23	10.4032	1480628400
1565	2016-12-02	5	50	10.4111	29.92	9.264	2.23	10.4032	1480629000
1566	2016-12-02	6	0	10.4111	29.92	9.264	2.23	10.4032	1480629600
1567	2016-12-02	6	10	10.4111	29.92	9.264	2.23	10.4032	1480630200
1568	2016-12-02	6	20	10.4111	29.92	9.264	2.23	10.4032	1480630800
1569	2016-12-02	6	30	10.4111	29.92	9.264	2.23	10.4032	1480631400
1570	2016-12-02	6	40	10.4111	29.92	9.264	2.23	10.4032	1480632000
1571	2016-12-02	6	50	10.4111	29.92	9.264	2.23	10.4032	1480632600
1572	2016-12-02	7	0	10.4111	29.92	9.264	2.23	10.4032	1480633200
1573	2016-12-02	7	10	10.4111	29.92	9.264	2.23	10.4032	1480633800
1574	2016-12-02	7	20	10.4111	29.92	9.264	2.23	10.4032	1480634400
1575	2016-12-02	7	30	10.4111	29.92	9.264	2.23	10.4032	1480635000
1576	2016-12-02	7	40	10.4111	29.92	9.264	2.23	10.4032	1480635600
1577	2016-12-02	7	50	10.4111	29.92	9.264	2.23	10.4032	1480636200
1578	2016-12-02	8	0	10.4111	29.92	9.264	2.23	10.4032	1480636800
1579	2016-12-02	8	10	10.4111	29.92	9.264	2.23	10.4032	1480637400
1580	2016-12-02	8	20	10.4111	29.92	9.264	2.23	10.4032	1480638000
1581	2016-12-02	8	30	10.4111	29.92	9.264	2.23	10.4032	1480638600
1582	2016-12-02	9	40	10.2376	31.237	9.265	2.08	10.3968	1480642800
1583	2016-12-02	9	50	10.2388	31.001	9.391	2.08	10.384	1480643400
1584	2016-12-02	10	0	10.2406	30.301	9.399	2.07	10.3872	1480644000
1585	2016-12-02	10	10	10.2413	30.204	9.478	2.05	10.3872	1480644600
1586	2016-12-02	10	20	10.2413	30.218	9.511	2.03	10.3744	1480645200
1587	2016-12-02	10	30	10.2418	30.223	9.481	2.09	10.3872	1480645800
1588	2016-12-02	10	40	10.2288	30.216	9.618	2.03	10.4224	1480646400
1589	2016-12-02	10	50	10.2003	30.138	9.592	2.07	10.4416	1480647000
1590	2016-12-02	11	0	10.2057	30.418	9.742	2.07	10.4416	1480647600
1591	2016-12-02	11	10	10.2095	30.176	9.661	1.97	10.416	1480648200
1592	2016-12-02	11	20	10.2075	31.15	9.634	1.98	10.4096	1480648800
1593	2016-12-02	11	30	10.2092	31.247	9.632	1.97	10.416	1480649400
1594	2016-12-02	11	40	10.2159	31.212	9.681	1.97	10.4192	1480650000
1595	2016-12-02	11	50	10.2227	31.167	9.609	1.95	10.4384	1480650600
1596	2016-12-02	12	0	10.2355	31.147	9.745	1.94	10.4576	1480651200
1597	2016-12-02	12	10	10.2336	31.198	9.653	1.93	10.4352	1480651800
1598	2016-12-02	12	20	10.2424	30.405	9.682	1.99	10.448	1480652400
1599	2016-12-02	12	30	10.2454	30.332	9.705	1.97	10.4512	1480653000
1600	2016-12-02	12	40	10.2471	31.186	9.524	1.97	10.4512	1480653600
1601	2016-12-02	12	50	10.2498	31.181	9.412	1.97	10.4384	1480654200
1602	2016-12-02	13	0	10.2556	31.195	9.431	2	10.4352	1480654800
1603	2016-12-02	13	10	10.2717	31.195	9.436	1.98	10.432	1480655400
1604	2016-12-02	13	20	10.2729	31.185	9.301	1.95	10.4256	1480656000
1605	2016-12-02	13	30	10.2739	31.184	9.335	2.15	10.4256	1480656600
1606	2016-12-02	13	40	10.2766	31.159	9.283	2.1	10.4128	1480657200
1607	2016-12-02	13	50	10.2878	31.217	9.239	2.14	10.4288	1480657800
1608	2016-12-02	14	0	10.2876	31.212	9.157	2.17	10.4256	1480658400
1609	2016-12-02	14	10	10.2913	31.203	9.086	2.04	10.4256	1480659000
1610	2016-12-02	14	20	10.291	31.28	9.074	2.09	10.4288	1480659600
1611	2016-12-02	14	30	10.2938	31.24	8.983	2.15	10.4256	1480660200
1612	2016-12-02	14	40	10.2908	31.272	9.026	2.08	10.4192	1480660800
1613	2016-12-02	14	50	10.288	31.189	8.911	2.18	10.4416	1480661400
1614	2016-12-02	15	0	10.2887	31.103	8.84	2.13	10.4384	1480662000
1615	2016-12-02	15	10	10.2925	31.126	8.738	2.06	10.4256	1480662600
1616	2016-12-02	15	20	10.2862	31.125	8.787	2.06	10.4288	1480663200
1617	2016-12-02	15	30	10.2869	31.113	8.685	2.19	10.4384	1480663800
1618	2016-12-02	15	40	10.2861	31.109	8.735	2.02	10.432	1480664400
1619	2016-12-02	15	50	10.2807	31.136	8.547	1.98	10.4256	1480665000
1620	2016-12-02	16	0	10.2786	31.144	8.647	2.16	10.4288	1480665600
1621	2016-12-02	16	10	10.2836	31.165	8.691	2.17	10.4224	1480666200
1622	2016-12-02	16	20	10.2635	31.135	8.431	2.28	10.432	1480666800
1623	2016-12-02	16	30	10.2521	31.167	8.548	2.22	10.4352	1480667400
1624	2016-12-02	16	40	10.2518	31.251	8.487	2.36	10.4384	1480668000
1625	2016-12-02	16	50	10.2492	31.202	8.242	2.33	10.4288	1480668600
1626	2016-12-02	17	0	10.2509	31.271	8.4	2.3	10.4192	1480669200
1627	2016-12-02	17	10	10.2556	31.111	8.488	2.27	10.4224	1480669800
1628	2016-12-02	17	20	10.2559	31.108	8.447	2.24	10.4192	1480670400
1629	2016-12-02	17	30	10.2616	31.106	8.463	2.23	10.4224	1480671000
1630	2016-12-02	17	40	10.2613	31.118	8.412	2.29	10.416	1480671600
1631	2016-12-02	17	50	10.2694	31.16	8.355	2.29	10.4192	1480672200
1632	2016-12-02	18	0	10.2657	31.092	8.523	2.29	10.4192	1480672800
1633	2016-12-02	18	10	10.2754	31.129	8.443	2.15	10.4192	1480673400
1634	2016-12-02	18	20	10.2696	31.134	8.398	2.11	10.4256	1480674000
1635	2016-12-02	18	30	10.2678	31.121	8.596	2.15	10.4192	1480674600
1636	2016-12-02	18	40	10.2639	31.061	8.541	2.15	10.4256	1480675200
1637	2016-12-02	18	50	10.2415	31.068	8.637	2.2	10.4352	1480675800
1638	2016-12-02	19	0	10.2453	30.604	8.588	2.09	10.4384	1480676400
1639	2016-12-02	19	10	10.2347	31.063	8.679	2.09	10.432	1480677000
1640	2016-12-02	19	20	10.2103	31.057	8.723	2.16	10.4416	1480677600
1641	2016-12-02	19	30	10.2186	31.058	8.862	2.06	10.4416	1480678200
1642	2016-12-02	19	40	10.2134	31.026	8.793	2.21	10.4448	1480678800
1643	2016-12-02	19	50	10.2128	31	8.95	2.09	10.4384	1480679400
1644	2016-12-02	20	0	10.2124	30.817	8.771	2.14	10.432	1480680000
1645	2016-12-02	20	10	10.2118	30.904	8.948	2.14	10.432	1480680600
1646	2016-12-02	20	20	10.2089	30.255	9.045	2.09	10.4256	1480681200
1647	2016-12-02	20	30	10.1997	30.235	9.101	2.03	10.4224	1480681800
1648	2016-12-02	20	40	10.1919	30.272	9.171	2.11	-1	1480682400
1649	2016-12-02	20	50	10.177	31.352	9.278	1.85	10.4224	1480683000
1650	2016-12-02	21	0	10.1684	31.274	9.316	2.13	10.416	1480683600
1651	2016-12-02	21	10	10.174	31.316	9.319	1.96	10.4128	1480684200
1652	2016-12-02	21	20	10.1751	30.631	9.448	1.94	10.4032	1480684800
1653	2016-12-02	21	30	10.1558	30.15	9.507	2.02	10.4128	1480685400
1654	2016-12-02	21	40	10.1585	30.253	9.535	2.23	10.4032	1480686000
1655	2016-12-02	21	50	10.1617	31.169	9.561	1.96	10.4192	1480686600
1656	2016-12-02	22	0	10.1655	30.186	9.689	1.68	10.4192	1480687200
1657	2016-12-02	22	10	10.1655	28.956	9.652	1.72	10.4224	1480687800
1658	2016-12-02	22	20	10.1632	30.969	9.691	1.67	10.4192	1480688400
1659	2016-12-02	22	30	10.161	31.365	9.759	1.37	10.4192	1480689000
1660	2016-12-02	22	40	10.1627	29.009	9.798	1.43	10.4128	1480689600
1661	2016-12-02	22	50	10.1659	29.47	9.803	1.69	10.4224	1480690200
1662	2016-12-02	23	0	10.1796	29.133	9.842	1.52	10.416	1480690800
1663	2016-12-02	23	10	10.1806	29.083	9.835	1.36	10.4128	1480691400
1664	2016-12-02	23	20	10.1874	29.225	9.884	1.68	10.4192	1480692000
1665	2016-12-02	23	30	10.1801	29.215	9.862	1.59	10.4224	1480692600
1666	2016-12-02	23	40	10.1818	29.293	9.851	1.65	10.4128	1480693200
1667	2016-12-02	23	50	10.1806	29.602	9.829	1.69	10.4096	1480693800
1668	2016-12-03	0	0	10.1738	29.326	9.855	1.52	10.4128	1480694400
1669	2016-12-03	0	10	10.1705	29.572	9.873	1.61	10.4032	1480695000
1670	2016-12-03	0	20	10.1635	30.316	9.806	1.67	10.4032	1480695600
1671	2016-12-03	0	30	10.1623	30.19	9.775	1.64	10.4	1480696200
1672	2016-12-03	0	40	10.163	28.748	9.743	1.69	10.3968	1480696800
1673	2016-12-03	0	50	10.16	27.879	9.708	1.58	10.3968	1480697400
1674	2016-12-03	1	0	10.1647	30.143	9.687	1.66	10.384	1480698000
1675	2016-12-03	1	10	10.1628	30.293	9.594	1.97	10.3872	1480698600
1676	2016-12-03	1	20	10.1535	30.33	9.579	1.64	10.4	1480699200
1677	2016-12-03	1	30	10.1614	30.367	9.518	1.71	10.3936	1480699800
1678	2016-12-03	1	40	10.1592	30.208	9.456	1.6	10.3648	1480700400
1679	2016-12-03	1	50	10.1589	30.162	9.435	1.7	10.3872	1480701000
1680	2016-12-03	2	0	10.1536	30.201	9.403	1.49	10.3936	1480701600
1681	2016-12-03	2	10	10.1539	30.252	9.339	1.77	10.3808	1480702200
1682	2016-12-03	2	20	10.1596	30.259	9.287	1.25	10.3872	1480702800
1683	2016-12-03	2	30	10.1506	29.833	9.26	1.31	10.3872	1480703400
1684	2016-12-03	2	40	10.1533	29.875	9.189	1.37	10.384	1480704000
1685	2016-12-03	2	50	10.1471	29.877	9.097	1.84	10.3936	1480704600
1686	2016-12-03	3	0	10.1508	29.345	9.106	1.52	10.3904	1480705200
1687	2016-12-03	3	10	10.137	31.09	9.031	1.52	10.3904	1480705800
1688	2016-12-03	3	20	10.1327	30.063	9.02	1.5	10.4	1480706400
1689	2016-12-03	3	30	10.1327	29.902	8.963	1.62	10.368	1480707000
1690	2016-12-03	3	40	10.1625	29.855	8.882	1.52	10.3552	1480707600
1691	2016-12-03	3	50	10.1622	30.32	8.87	1.49	10.3776	1480708200
1692	2016-12-03	4	0	10.163	30.098	8.828	1.4	10.384	1480708800
1693	2016-12-03	4	10	10.1637	31.021	8.767	1.37	10.3904	1480709400
1694	2016-12-03	4	20	10.1659	30.269	8.763	1.48	10.3936	1480710000
1695	2016-12-03	4	30	10.1646	31.617	8.711	1.47	10.3904	1480710600
1696	2016-12-03	4	40	10.1626	31.617	8.654	1.45	10.3968	1480711200
1697	2016-12-03	4	50	10.1624	31.602	8.623	1.43	10.384	1480711800
1698	2016-12-03	5	0	10.1591	31.623	8.611	1.55	10.3872	1480712400
1699	2016-12-03	5	10	10.1588	31.569	8.53	1.6	10.3744	1480713000
1700	2016-12-03	5	20	10.1591	31.576	8.555	1.47	10.384	1480713600
1701	2016-12-03	5	30	10.1568	31.617	8.554	1.56	10.3648	1480714200
1702	2016-12-03	5	40	10.1448	31.545	8.517	1.45	10.4032	1480714800
1703	2016-12-03	5	50	10.1385	31.536	8.505	1.35	10.4192	1480715400
1704	2016-12-03	6	0	10.1373	31.566	8.484	1.64	10.4192	1480716000
1705	2016-12-03	6	10	10.166	31.544	8.492	1.62	10.416	1480716600
1706	2016-12-03	6	20	10.2197	31.491	8.521	1.51	10.4	1480717200
1707	2016-12-03	6	30	10.226	31.52	8.566	1.55	10.3904	1480717800
1708	2016-12-03	6	40	10.2037	31.567	8.545	1.46	10.4	1480718400
1709	2016-12-03	6	50	10.2297	31.584	8.578	1.31	10.3872	1480719000
1710	2016-12-03	7	0	10.2474	30.402	8.607	1.27	10.3936	1480719600
1711	2016-12-03	7	10	10.2492	31.35	8.625	1.71	10.3808	1480720200
1712	2016-12-03	7	20	10.2439	31.526	8.624	2.32	10.3712	1480720800
1713	2016-12-03	7	30	10.2469	30.405	8.664	1.79	10.3712	1480721400
1714	2016-12-03	7	40	10.2559	30.491	8.768	1.96	10.3776	1480722000
1715	2016-12-03	7	50	10.2569	30.397	8.801	1.82	10.3744	1480722600
1716	2016-12-03	8	0	10.2546	30.422	8.919	1.72	10.368	1480723200
1717	2016-12-03	8	10	10.2493	30.392	8.948	1.66	10.3712	1480723800
1718	2016-12-03	8	20	10.2341	30.374	9.096	2.28	10.3712	1480724400
1719	2016-12-03	8	30	10.2288	30.415	9.115	2.09	10.3744	1480725000
1720	2016-12-03	8	40	10.219	31.272	9.12	1.7	10.3744	1480725600
1721	2016-12-03	8	50	10.2707	31.298	9.249	1.78	10.3616	1480726200
1722	2016-12-03	9	0	10.2867	31.366	9.272	1.49	10.3584	1480726800
1723	2016-12-03	9	10	10.2565	31.329	9.331	1.75	10.3616	1480727400
1724	2016-12-03	9	20	10.2688	31.29	9.431	1.58	10.3712	1480728000
1725	2016-12-03	9	30	10.225	31.278	9.496	1.53	10.3872	1480728600
1726	2016-12-03	9	40	10.2265	31.303	9.495	1.56	10.3968	1480729200
1727	2016-12-03	9	50	10.2449	31.303	9.562	1.64	10.3936	1480729800
1728	2016-12-03	10	0	10.2519	31.286	9.595	1.81	10.4032	1480730400
1729	2016-12-03	10	10	10.2526	31.303	9.663	1.94	10.416	1480731000
1730	2016-12-03	10	20	10.2475	31.285	9.706	2	10.416	1480731600
1731	2016-12-03	10	30	10.2501	31.286	9.74	1.89	10.4032	1480732200
1732	2016-12-03	10	40	10.2457	31.314	9.795	1.85	10.4032	1480732800
1733	2016-12-03	10	50	10.2475	31.362	9.817	1.82	10.3904	1480733400
1734	2016-12-03	11	0	10.2497	31.361	9.845	1.94	10.3648	1480734000
1735	2016-12-03	11	10	10.2542	31.362	9.885	1.71	10.32	1480734600
1736	2016-12-03	11	20	10.2671	31.407	9.906	1.7	10.3584	1480735200
1737	2016-12-03	11	30	10.2701	31.403	9.88	1.5	10.3552	1480735800
1738	2016-12-03	11	40	10.2669	31.44	9.918	1.53	10.3648	1480736400
1739	2016-12-03	11	50	10.2676	31.506	9.966	1.75	10.3488	1480737000
1740	2016-12-03	12	0	10.2696	30.277	9.94	1.69	10.3712	1480737600
1741	2016-12-03	12	10	10.2663	30.239	9.918	1.53	10.3584	1480738200
1742	2016-12-03	12	20	10.2631	30.246	9.927	1.76	10.352	1480738800
1743	2016-12-03	12	30	10.2663	30.285	9.872	1.98	10.352	1480739400
1744	2016-12-03	12	40	10.268	30.3	9.891	1.53	10.3456	1480740000
1745	2016-12-03	12	50	10.2698	30.263	9.859	1.52	10.3296	1480740600
1746	2016-12-03	13	0	10.2735	30.216	9.838	2.24	10.2784	1480741200
1747	2016-12-03	13	10	10.3185	30.208	9.801	1.75	10.32	1480741800
1748	2016-12-03	13	20	10.3252	30.244	9.769	1.75	10.3328	1480742400
1749	2016-12-03	13	30	10.332	30.269	9.728	1.67	10.3328	1480743000
1750	2016-12-03	13	40	10.3352	30.337	9.623	1.63	10.3168	1480743600
1751	2016-12-03	13	50	10.3409	30.316	9.622	1.55	10.3552	1480744200
1752	2016-12-03	14	0	10.3307	30.058	9.56	1.61	10.336	1480744800
1753	2016-12-03	14	10	10.2847	30.247	9.514	1.62	10.336	1480745400
1754	2016-12-03	14	20	10.2784	30.354	9.432	1.65	10.3392	1480746000
1755	2016-12-03	14	30	10.2891	30.33	9.421	1.63	10.3648	1480746600
1756	2016-12-03	14	40	10.2893	30.332	9.346	1.65	10.3808	1480747200
1757	2016-12-03	14	50	10.2921	30.413	9.295	1.66	10.3456	1480747800
1758	2016-12-03	15	0	10.3068	31.387	9.253	1.77	10.3584	1480748400
1759	2016-12-03	15	10	10.3086	31.331	9.142	1.68	10.3584	1480749000
1760	2016-12-03	15	20	10.2906	31.358	9.135	1.48	10.3616	1480749600
1761	2016-12-03	15	30	10.2443	31.354	9.083	1.72	10.3808	1480750200
1762	2016-12-03	15	40	10.24	31.296	9.022	1.58	10.384	1480750800
1763	2016-12-03	15	50	10.2532	31.262	8.977	1.7	10.3968	1480751400
1764	2016-12-03	16	0	10.256	31.253	8.926	1.85	10.3936	1480752000
1765	2016-12-03	16	10	10.2317	31.207	8.884	1.64	10.4096	1480752600
1766	2016-12-03	16	20	10.2457	31.295	8.848	1.69	10.4032	1480753200
1767	2016-12-03	16	30	10.2184	31.253	8.786	1.94	10.4224	1480753800
1768	2016-12-03	16	40	10.2062	31.272	8.715	1.91	10.4256	1480754400
1769	2016-12-03	16	50	10.2514	31.283	8.7	1.81	10.416	1480755000
1770	2016-12-03	17	0	10.2491	31.266	8.679	1.76	10.4256	1480755600
1771	2016-12-03	17	10	10.2549	31.291	8.617	1.78	10.4224	1480756200
1772	2016-12-03	17	20	10.2516	31.291	8.616	1.92	10.4224	1480756800
1773	2016-12-03	17	30	10.2541	31.285	8.577	1.83	10.4224	1480757400
1774	2016-12-03	17	40	10.2473	31.259	8.557	1.89	10.4288	1480758000
1775	2016-12-03	17	50	10.2431	31.282	8.556	1.95	10.4288	1480758600
1776	2016-12-03	18	0	10.2323	31.287	8.561	2.01	10.4384	1480759200
1777	2016-12-03	18	10	10.209	31.264	8.52	2.08	10.4512	1480759800
1778	2016-12-03	18	20	10.1548	31.293	8.548	2.04	10.464	1480760400
1779	2016-12-03	18	30	10.1458	31.14	8.532	2.03	10.4672	1480761000
1780	2016-12-03	18	40	10.1375	31.01	8.55	2.27	10.4672	1480761600
1781	2016-12-03	18	50	10.1472	31.018	8.569	2.07	10.4704	1480762200
1782	2016-12-03	19	0	10.1485	31.008	8.584	2.14	10.4736	1480762800
1783	2016-12-03	19	10	10.1482	30.949	8.623	2.35	10.48	1480763400
1784	2016-12-03	19	20	10.1129	30.978	8.661	2.25	10.4928	1480764000
1785	2016-12-03	19	30	10.1127	31.208	8.67	2.28	10.48	1480764600
1786	2016-12-03	19	40	10.1287	31.135	8.723	2.54	10.4608	1480765200
1787	2016-12-03	19	50	10.1354	31.292	8.761	2.29	10.4576	1480765800
1788	2016-12-03	20	0	10.1541	31.125	8.81	2.33	10.4576	1480766400
1789	2016-12-03	20	10	10.1893	31.008	8.865	2.18	10.4384	1480767000
1790	2016-12-03	20	20	10.1941	31.067	8.924	2.04	10.432	1480767600
1791	2016-12-03	20	30	10.2048	31.005	8.992	2.22	10.4256	1480768200
1792	2016-12-03	20	40	10.2178	30.971	9.015	2.32	10.4192	1480768800
1793	2016-12-03	20	50	10.2386	31.02	9.074	2.3	10.4032	1480769400
1794	2016-12-03	21	0	10.2603	31.031	9.112	2.56	10.3904	1480770000
1795	2016-12-03	21	10	10.2575	31.217	9.178	2.75	10.3936	1480770600
1796	2016-12-03	21	20	10.2582	31.223	9.226	2.49	10.384	1480771200
1797	2016-12-03	21	30	10.2573	30.967	9.294	2.58	10.3328	1480771800
1798	2016-12-03	21	40	10.2388	31.115	9.337	2.51	10.3424	1480772400
1799	2016-12-03	21	50	10.2394	31.277	9.383	2.59	10.3488	1480773000
1800	2016-12-03	22	0	10.2135	31.235	9.475	2.35	10.3616	1480773600
1801	2016-12-03	22	10	10.2232	30.272	9.524	2.18	10.3488	1480774200
1802	2016-12-03	22	20	10.2304	30.379	9.559	1.63	10.3648	1480774800
1803	2016-12-03	22	30	10.2391	30.924	9.598	1.66	10.3584	1480775400
1804	2016-12-03	22	40	10.2381	31.369	9.671	1.39	10.3776	1480776000
1805	2016-12-03	22	50	10.2289	31.307	9.729	1.78	10.3872	1480776600
1806	2016-12-03	23	0	10.2286	31.372	9.708	2.6	10.3808	1480777200
1807	2016-12-03	23	10	10.2283	31.398	9.746	1.87	10.3808	1480777800
1808	2016-12-03	23	20	10.2336	31.412	9.822	1.61	10.368	1480778400
1809	2016-12-03	23	30	10.2243	31.403	9.81	1.72	10.3776	1480779000
1810	2016-12-03	23	40	10.217	31.385	9.829	1.78	10.3648	1480779600
1811	2016-12-04	0	0	10.2078	31.32	9.841	1.75	10.384	1480780800
1812	2016-12-04	0	10	10.1995	31.287	9.849	1.57	10.3904	1480781400
1813	2016-12-04	0	20	10.1992	31.294	9.878	1.92	10.384	1480782000
1814	2016-12-04	0	30	10.1785	31.248	9.843	1.79	10.3872	1480782600
1815	2016-12-04	0	40	10.1872	31.333	9.842	1.72	10.384	1480783200
1816	2016-12-04	0	50	10.1879	31.343	9.8	1.8	10.3744	1480783800
1817	2016-12-04	1	0	10.1819	31.362	9.773	1.82	10.3584	1480784400
1818	2016-12-04	1	10	10.1587	31.358	9.772	1.82	10.3744	1480785000
1819	2016-12-04	1	20	10.1584	31.348	9.75	1.46	10.3616	1480785600
1820	2016-12-04	1	30	10.1566	31.321	9.686	1.68	10.3584	1480786200
1821	2016-12-04	1	40	10.1554	30.204	9.644	1.58	10.3648	1480786800
1822	2016-12-04	1	50	10.1601	30.182	9.613	1.5	10.352	1480787400
1823	2016-12-04	2	0	10.1558	30.269	9.581	1.42	10.3456	1480788000
1824	2016-12-04	2	10	10.1598	30.297	9.515	1.59	10.3296	1480788600
1825	2016-12-04	2	20	10.1556	30.236	9.473	2.3	10.3328	1480789200
1826	2016-12-04	2	30	10.1603	30.315	9.412	1.42	10.32	1480789800
1827	2016-12-04	2	40	10.1485	31.541	9.377	1.33	10.3392	1480790400
1828	2016-12-04	2	50	10.1422	31.448	9.316	1.89	10.3616	1480791000
1829	2016-12-04	3	0	10.146	31.424	9.274	1.49	10.3488	1480791600
1830	2016-12-04	3	10	10.146	31.448	9.227	1.58	10.3424	1480792200
1831	2016-12-04	3	20	10.1457	31.475	9.156	3.36	10.3424	1480792800
1832	2016-12-04	3	30	10.1475	31.571	9.114	1.28	10.3392	1480793400
1833	2016-12-04	3	40	10.1407	31.609	9.04	3.05	10.2752	1480794000
1834	2016-12-04	3	50	10.1604	31.444	8.998	1.27	10.304	1480794600
1835	2016-12-04	4	0	10.1581	31.688	8.957	1.87	10.32	1480795200
1836	2016-12-04	4	10	10.1909	30.458	8.935	1.33	10.32	1480795800
1837	2016-12-04	4	20	10.2369	30.479	8.899	1.25	10.3104	1480796400
1838	2016-12-04	4	30	10.2546	30.416	8.817	1.24	10.3072	1480797000
1839	2016-12-04	4	40	10.2513	30.566	8.776	1.31	10.32	1480797600
1840	2016-12-04	4	50	10.2476	31.455	8.761	1.53	10.3104	1480798200
1841	2016-12-04	5	0	10.2493	31.218	8.73	1.47	10.3264	1480798800
1842	2016-12-04	5	10	10.247	31.316	8.678	1.46	10.3264	1480799400
1843	2016-12-04	5	20	10.241	31.377	8.601	1.44	10.3296	1480800000
1844	2016-12-04	5	30	10.2438	31.442	8.62	1.52	10.3328	1480800600
1845	2016-12-04	5	40	10.2395	31.471	8.568	1.3	10.3456	1480801200
1846	2016-12-04	5	50	10.2397	31.42	8.574	1.62	10.352	1480801800
1847	2016-12-04	6	0	10.1395	31.36	8.522	1.07	10.3456	1480802400
1848	2016-12-04	6	10	10.2112	31.395	8.541	1.34	10.3584	1480803000
1849	2016-12-04	6	20	10.2229	31.279	8.479	1.35	10.3648	1480803600
1850	2016-12-04	6	30	10.2329	31.33	8.502	2.14	10.3872	1480804200
1851	2016-12-04	6	40	10.2357	31.332	8.451	4.79	10.384	1480804800
1852	2016-12-04	6	50	10.2464	31.34	8.419	5.82	10.3872	1480805400
1853	2016-12-04	7	0	10.2526	31.339	8.475	4.57	10.3968	1480806000
1854	2016-12-04	7	10	10.2554	31.354	8.473	2.76	10.3904	1480806600
1855	2016-12-04	7	20	10.2651	31.336	8.522	2.29	10.3936	1480807200
1856	2016-12-04	7	30	10.2731	31.316	8.515	2.4	10.3904	1480807800
1857	2016-12-04	7	40	10.2568	31.386	8.544	2.42	10.4	1480808400
1858	2016-12-04	7	50	10.2336	31.369	8.612	2.54	10.4064	1480809000
1859	2016-12-04	8	0	10.1878	31.333	8.578	2.6	10.4192	1480809600
1860	2016-12-04	8	10	10.1865	31.332	8.626	2.25	10.4224	1480810200
1861	2016-12-04	8	20	10.1942	31.33	8.705	2.16	10.432	1480810800
1862	2016-12-04	8	30	10.19	31.3	8.723	2.32	10.4288	1480811400
1863	2016-12-04	8	40	10.203	31.309	8.836	2.18	10.4224	1480812000
1864	2016-12-04	8	50	10.2017	31.297	8.915	2.09	10.4224	1480812600
1865	2016-12-04	9	0	10.2005	31.286	8.933	2.07	10.4064	1480813200
1866	2016-12-04	9	10	10.2117	31.26	9.029	2.42	10.4128	1480813800
1867	2016-12-04	9	20	10.2044	31.26	9.047	1.93	10.416	1480814400
1868	2016-12-04	9	30	10.2021	31.363	9.096	1.94	10.4064	1480815000
1869	2016-12-04	9	40	10.2071	31.333	9.159	1.95	10.3872	1480815600
1870	2016-12-04	9	50	10.2079	31.336	9.228	1.81	10.3744	1480816200
1871	2016-12-04	10	0	10.2086	31.354	9.316	1.8	10.3648	1480816800
1872	2016-12-04	10	10	10.2058	31.394	9.362	1.65	10.3808	1480817400
1873	2016-12-04	10	20	10.2056	31.363	9.41	1.56	10.3936	1480818000
1874	2016-12-04	10	30	10.2073	31.316	9.459	2.06	10.4032	1480818600
1875	2016-12-04	10	40	10.217	31.286	9.527	1.67	10.4032	1480819200
1876	2016-12-04	10	50	10.22	31.257	9.54	1.78	10.3968	1480819800
1877	2016-12-04	11	0	10.2248	31.256	9.589	1.71	10.3968	1480820400
1878	2016-12-04	11	10	10.2245	31.289	9.667	1.94	10.4032	1480821000
1879	2016-12-04	11	20	10.2257	31.298	9.663	1.48	10.3904	1480821600
1880	2016-12-04	11	30	10.1845	31.277	9.711	1.63	10.4416	1480822200
1881	2016-12-04	11	40	10.1852	31.281	9.74	1.59	10.4352	1480822800
1882	2016-12-04	11	50	10.1842	31.461	9.773	1.63	10.3904	1480823400
1883	2016-12-04	12	0	10.1879	31.414	9.802	1.51	10.3648	1480824000
1884	2016-12-04	12	10	10.2437	31.368	9.8	1.3	10.384	1480824600
1885	2016-12-04	12	20	10.2539	31.429	9.836	1.49	10.3744	1480825200
1886	2016-12-04	12	30	10.2916	30.357	9.834	1.67	10.384	1480825800
1887	2016-12-04	12	40	10.2684	30.273	9.823	1.82	10.3584	1480826400
1888	2016-12-04	12	50	10.2731	30.419	9.861	1.8	10.3456	1480827000
1889	2016-12-04	13	0	10.2721	30.387	9.864	1.47	10.3552	1480827600
1890	2016-12-04	13	10	10.2598	30.429	9.843	1.53	10.3776	1480828200
1891	2016-12-04	13	20	10.2776	30.36	9.851	1.58	10.3808	1480828800
1892	2016-12-04	13	30	10.2958	30.313	9.807	1.61	10.3904	1480829400
1893	2016-12-04	13	40	10.3075	30.357	9.795	1.53	10.368	1480830000
1894	2016-12-04	13	50	10.3153	30.473	9.764	1.42	10.3808	1480830600
1895	2016-12-04	14	0	10.3223	30.439	9.717	1.45	10.3616	1480831200
1896	2016-12-04	14	10	10.334	30.432	9.686	1.48	10.3328	1480831800
1897	2016-12-04	14	20	10.3357	30.427	9.654	1.73	10.3328	1480832400
1898	2016-12-04	14	30	10.3359	30.399	9.6	1.45	10.3264	1480833000
1899	2016-12-04	14	40	10.3417	30.353	9.568	1.49	10.2912	1480833600
1900	2016-12-04	14	50	10.3284	30.582	9.517	1.53	10.3008	1480834200
1901	2016-12-04	15	0	10.3181	29.478	9.475	1.51	10.352	1480834800
1902	2016-12-04	15	10	10.3171	30.403	9.438	1.69	10.3744	1480835400
1903	2016-12-04	15	20	10.3259	30.384	9.377	1.51	10.3712	1480836000
1904	2016-12-04	15	30	10.3106	30.351	9.315	1.43	10.368	1480836600
1905	2016-12-04	15	40	10.2918	30.348	9.291	1.37	10.3552	1480837200
1906	2016-12-04	15	50	10.2336	30.329	9.249	1.46	10.3552	1480837800
1907	2016-12-04	16	0	10.2483	30.369	9.168	1.65	10.3776	1480838400
1908	2016-12-04	16	10	10.1963	31.131	9.121	1.63	10.3648	1480839000
1909	2016-12-04	16	20	10.206	30.997	9.109	1.65	10.3648	1480839600
1910	2016-12-04	16	30	10.2068	30.969	9.058	1.52	10.3936	1480840200
1911	2016-12-04	16	40	10.205	31.456	9.014	1.42	10.4	1480840800
1912	2016-12-04	16	50	10.1897	31.309	8.952	1.63	10.4032	1480841400
1913	2016-12-04	17	0	10.1785	31.267	8.91	1.72	10.4064	1480842000
1914	2016-12-04	17	10	10.1902	31.304	8.879	1.43	10.4096	1480842600
1915	2016-12-04	17	20	10.2032	31.307	8.852	1.58	10.4288	1480843200
1916	2016-12-04	17	30	10.1879	31.256	8.811	1.6	10.416	1480843800
1917	2016-12-04	17	40	10.1947	31.247	8.779	1.67	10.4192	1480844400
1918	2016-12-04	17	50	10.1809	31.23	8.725	1.62	10.4352	1480845000
1919	2016-12-04	18	0	10.1746	31.204	8.713	1.56	10.4448	1480845600
1920	2016-12-04	18	10	10.1524	31.359	8.682	1.63	10.4576	1480846200
1921	2016-12-04	18	20	10.1414	31.217	8.665	1.71	10.4608	1480846800
1922	2016-12-04	18	30	10.1441	31.211	8.653	1.77	10.4544	1480847400
1923	2016-12-04	18	40	10.1348	31.212	8.622	2.06	10.4864	1480848000
1924	2016-12-04	18	50	10.121	31.183	8.637	1.96	10.4896	1480848600
1925	2016-12-04	19	0	10.1178	31.372	8.656	2.02	10.4928	1480849200
1926	2016-12-04	19	10	10.1085	31.487	8.624	2.08	10.4896	1480849800
1927	2016-12-04	19	20	10.1013	31.46	8.623	2.17	10.4864	1480850400
1928	2016-12-04	19	30	10.0903	31.443	8.666	2.24	10.48	1480851000
1929	2016-12-04	19	40	10.099	31.442	8.665	2.04	10.4672	1480851600
1930	2016-12-04	19	50	10.1207	31.467	8.673	1.98	10.4576	1480852200
1931	2016-12-04	20	0	10.1519	31.439	8.699	2.51	10.448	1480852800
1932	2016-12-04	20	10	10.1687	31.426	8.747	2.07	10.4384	1480853400
1933	2016-12-04	20	20	10.1704	31.378	8.746	2.29	10.4384	1480854000
1934	2016-12-04	20	30	10.1684	31.357	8.799	2.34	10.4256	1480854600
1935	2016-12-04	20	40	10.1681	30.372	8.837	2.31	10.4256	1480855200
1936	2016-12-04	20	50	10.1929	31.561	8.896	2.52	10.4128	1480855800
1937	2016-12-04	21	0	10.2406	31.471	8.934	2.33	10.4032	1480856400
1938	2016-12-04	21	10	10.2828	31.484	8.96	2.4	10.3936	1480857000
1939	2016-12-04	21	20	10.2936	31.475	9.028	2.36	10.384	1480857600
1940	2016-12-04	21	30	10.2943	31.473	9.087	2.34	10.3744	1480858200
1941	2016-12-04	21	40	10.3103	31.479	9.14	2.28	10.3648	1480858800
1942	2016-12-04	21	50	10.314	31.571	9.179	2.48	10.3584	1480859400
1943	2016-12-04	22	0	10.3168	30.467	9.187	2.19	10.3552	1480860000
1944	2016-12-04	22	10	10.323	31.5	9.233	2.24	10.352	1480860600
1945	2016-12-04	22	20	10.3207	31.582	9.261	2.07	10.3488	1480861200
1946	2016-12-04	22	30	10.3145	31.596	9.36	2.08	10.3392	1480861800
1947	2016-12-04	22	40	10.3135	31.637	9.513	2.05	10.336	1480862400
1948	2016-12-04	22	50	10.3082	31.584	9.421	2	10.3264	1480863000
1949	2016-12-04	23	0	10.3139	31.595	9.44	1.97	10.3328	1480863600
1950	2016-12-04	23	10	10.2977	31.621	9.588	1.94	10.3296	1480864200
1951	2016-12-04	23	20	10.2539	31.586	9.624	1.96	10.3392	1480864800
1952	2016-12-04	23	30	10.2256	31.639	9.702	2.06	10.3328	1480865400
1953	2016-12-04	23	40	10.1994	31.198	9.701	2.64	10.3744	1480866000
1954	2016-12-05	0	0	10.2051	31.346	9.773	2.12	10.3936	1480867200
1955	2016-12-05	0	10	10.2318	30.737	9.791	1.87	10.368	1480867800
1956	2016-12-05	0	20	10.231	30.771	9.817	2.33	10.352	1480868400
1957	2016-12-05	0	30	10.2358	29.805	9.775	2.05	10.3648	1480869000
1958	2016-12-05	0	40	10.2445	31.307	9.854	2.13	10.352	1480869600
1959	2016-12-05	0	50	10.2305	31.306	9.897	2	10.3392	1480870200
1960	2016-12-05	1	0	10.2193	31.299	9.925	2.59	10.3584	1480870800
1961	2016-12-05	1	10	10.212	31.294	9.844	1.98	10.3744	1480871400
1962	2016-12-05	1	20	10.2037	31.313	9.812	2.08	10.3776	1480872000
1963	2016-12-05	1	30	10.1929	31.327	9.788	2.46	10.3904	1480872600
1964	2016-12-05	1	40	10.1497	31.324	9.846	2.41	10.4128	1480873200
1965	2016-12-05	1	50	10.1584	31.335	9.755	2.39	10.416	1480873800
1966	2016-12-05	2	0	10.1664	31.322	9.818	2.37	10.4064	1480874400
1967	2016-12-05	2	10	10.1682	31.331	9.726	2.33	10.4032	1480875000
1968	2016-12-05	2	20	10.1709	31.366	9.795	2.33	10.3936	1480875600
1969	2016-12-05	2	30	10.1661	31.348	9.691	2.29	10.4	1480876200
1970	2016-12-05	2	40	10.1598	31.325	9.669	2.31	10.3872	1480876800
1971	2016-12-05	2	50	10.1616	31.295	9.687	2.92	10.3968	1480877400
1972	2016-12-05	3	0	10.1486	31.304	9.541	2.2	10.3904	1480878000
1973	2016-12-05	3	10	10.1463	31.285	9.449	2.17	10.3904	1480878600
1974	2016-12-05	3	20	10.144	31.293	9.488	2.52	10.3904	1480879200
1975	2016-12-05	3	30	10.1338	31.28	9.286	2.15	10.3968	1480879800
1976	2016-12-05	3	40	10.122	31.238	9.382	2.17	10.3904	1480880400
1977	2016-12-05	3	50	10.0037	31.271	9.22	2.25	10.5312	1480881000
1978	2016-12-05	4	0	10.0675	31.285	9.229	2.22	10.4768	1480881600
1979	2016-12-05	4	10	10.0895	31.276	9.292	2.37	10.4352	1480882200
1980	2016-12-05	4	20	10.1072	31.244	9.24	2.35	10.4256	1480882800
1981	2016-12-05	4	30	10.1339	31.245	9.039	2.23	10.4192	1480883400
1982	2016-12-05	4	40	10.1332	31.243	8.964	2.31	10.4128	1480884000
1983	2016-12-05	4	50	10.1489	31.224	8.953	2.44	10.3872	1480884600
1984	2016-12-05	5	0	10.1369	31.274	8.946	2.14	10.384	1480885200
1985	2016-12-05	5	10	10.1206	31.277	8.865	2.14	10.4	1480885800
1986	2016-12-05	5	20	10.1254	31.28	8.873	2.28	10.4096	1480886400
1987	2016-12-05	5	30	10.0941	31.287	8.782	2.26	10.4224	1480887000
1988	2016-12-05	5	40	10.1318	31.37	8.87	2.16	10.4032	1480887600
1989	2016-12-05	5	50	10.1251	30.248	8.776	2.1	10.416	1480888200
1990	2016-12-05	6	0	10.0378	31.145	8.664	2.2	10.4352	1480888800
1991	2016-12-05	6	10	9.9225	31.59	8.633	2.17	10.5088	1480889400
1992	2016-12-05	6	20	9.9635	31.53	8.616	2.35	10.4832	1480890000
1993	2016-12-05	6	30	9.9933	31.504	8.624	2.22	10.4544	1480890600
1994	2016-12-05	6	40	10.067	31.502	8.533	2.09	10.4256	1480891200
1995	2016-12-05	6	50	10.0692	31.499	8.538	2.19	10.4192	1480891800
1996	2016-12-05	7	0	10.0659	31.507	8.577	2.07	10.4384	1480892400
1997	2016-12-05	7	10	10.0747	31.502	8.525	2.23	10.464	1480893000
1998	2016-12-05	7	20	10.0917	31.425	8.509	2.58	10.4224	1480893600
1999	2016-12-05	7	30	10.1084	31.409	8.567	2.4	10.4288	1480894200
[truncated: 34,651 more rows]
