# Supplementary material for: A novel dissolved oxygen prediction model based on enhanced semi-naive Bayes for ocean ranches in northeast China
Source: PeerJ Comput Sci. 2021 Jun 11;7:e591. doi: 10.7717/peerj-cs.591 (PMC8205303; doi:10.7717/peerj-cs.591)
Supplement: Supplemental Information 5 [file peerj-cs-07-591-s005.zip]

Archive with 19 entries (18 files):
- bestResult/
- bestResult/15.txt
- bestResult/14.txt
- bestResult/16.txt
- bestResult/13.txt
- bestResult/.DS_Store
- __MACOSX/bestResult/._.DS_Store
- bestResult/12.txt
- bestResult/10.txt
- bestResult/11.txt
- bestResult/9.txt
- bestResult/8.txt
- bestResult/5.txt
- bestResult/4.txt
- bestResult/6.txt
- bestResult/7.txt
- bestResult/3.txt
- bestResult/2.txt
- bestResult/1.txt
