# Supplementary material for: A novel dissolved oxygen prediction model based on enhanced semi-naive Bayes for ocean ranches in northeast China
Source: PeerJ Comput Sci. 2021 Jun 11;7:e591. doi: 10.7717/peerj-cs.591 (PMC8205303; doi:10.7717/peerj-cs.591)
Supplement: Supplemental Information 5 [file peerj-cs-07-591-s005.zip › bestResult/15.txt]

Timestamp	real	predict
1585564200	5.03500	5.18000
1585564800	4.84700	5.05100
1585565400	4.58000	4.86300
1585566000	4.32100	4.57200
1585566600	4.12500	4.32800
1585567200	3.96800	4.07900
1585567800	3.82500	4.00100
1585568400	3.71500	3.81300
1585569000	3.64700	3.70300
1585569600	3.64900	3.62200
1585570200	3.68200	3.66200
1585570800	3.78200	3.64400
1585571400	3.96800	3.79500
1585572000	4.20500	3.95800
1585572600	4.47300	4.18600
1585573200	4.70000	4.48400
1585573800	4.89200	4.67000
1585574400	5.08300	4.86500
1585575000	5.22200	5.07100
1585576200	5.37600	5.24900
1585576800	5.47400	5.35700
1585577400	5.53200	5.44600
1585578000	5.55800	5.50600
1585578600	5.63600	5.58800
1585579200	5.67700	5.59300
1585579800	5.70300	5.63900
1585580400	5.71600	5.66200
1585581000	5.72200	5.70400
1585581600	5.73000	5.72700
1585582200	5.72800	5.70700
1585582800	5.72900	5.76600
1585584000	5.72700	5.68800
1585584600	5.73100	5.75700
1585585200	5.73100	5.69200
1585585800	5.73100	5.76300
1585586400	5.73200	5.70500
1585587000	5.72900	5.69300
1585587600	5.74200	5.75400
1585588200	5.75100	5.70100
1585588800	5.75400	5.78200
1585589400	5.75600	5.79200
1585590000	5.76200	5.78600
1585590600	5.77200	5.71600
1585591200	5.78500	5.73100
1585591800	5.80700	5.81800
1585592400	5.83000	5.79100
1585593000	5.85100	5.86600
1585593600	5.86800	5.81100
1585594200	5.87200	5.86200
1585594800	5.86300	5.89800
1585595400	5.84000	5.81700
1585596000	5.80700	5.87000
1585596600	5.77600	5.83200
1585597200	5.73700	5.79300
1585597800	5.70100	5.73000
1585598400	5.66800	5.70600
1585599000	5.63700	5.69000
1585599600	5.60900	5.59000
1585600200	5.59500	5.62300
1585600800	5.58300	5.60800
1585601400	5.58700	5.59000
1585602000	5.58700	5.56100
1585602600	5.58800	5.62000
1585603200	5.59200	5.55800
1585603800	5.59900	5.57200
1585604400	5.60400	5.55800
1585605000	5.60200	5.56600
1585605600	5.59400	5.62900
1585606200	5.58600	5.62100
1585606800	5.58300	5.55800
1585607400	5.58200	5.61000
1585608000	5.57500	5.61500
1585608600	5.56800	5.53700
1585609200	5.56300	5.52700
1585609800	5.55200	5.59200
1585610400	5.55000	5.57600
1585611000	5.54400	5.50300
1585611600	5.53500	5.50800
1585612200	5.53200	5.49500
1585612800	5.51700	5.55800
1585613400	5.50700	5.54900
1585614000	5.49100	5.46000
1585614600	5.47000	5.51600
1585615200	5.45200	5.48900
1585615800	5.43700	5.48600
1585616400	5.42800	5.39700
1585617000	5.41000	5.44400
1585617600	5.40200	5.43000
1585618200	5.38100	5.43200
1585618800	5.36900	5.40800
1585619400	5.36400	5.38500
1585620000	5.35700	5.38300
1585620600	5.35200	5.38500
1585621200	5.33800	5.37800
1585621800	5.33100	5.37100
1585622400	5.32400	5.29200
1585623000	5.31900	5.35700
1585623600	5.30900	5.33900
1585624200	5.30100	5.33500
1585624800	5.28900	5.31400
1585625400	5.27900	5.32100
1585626000	5.26900	5.30000
1585626600	5.26100	5.30700
1585627200	5.25100	5.21500
1585627800	5.24500	5.21300
1585628400	5.24100	5.26500
1585629000	5.23100	5.26800
1585629600	5.22500	5.26900
1585630200	5.21900	5.18700
1585630800	5.21300	5.17900
1585631400	5.20400	5.24200
1585632000	5.19900	5.16900
1585632600	5.19300	5.23200
1585633200	5.19000	5.22600
1585633800	5.17900	5.21700
1585634400	5.17200	5.21200
1585635000	5.16500	5.14100
1585635600	5.15800	5.13000
1585636200	5.15100	5.11900
1585636800	5.14700	5.11700
1585637400	5.14200	5.17300
1585638000	5.13800	5.16600
1585638600	5.13200	5.15900
1585639200	5.12900	5.15700
1585639800	5.12200	5.14900
1585640400	5.11400	5.15200
1585641000	5.10500	5.14300
1585641600	5.09700	5.13500
1585642200	5.08900	5.11300
1585642800	5.08200	5.10200
1585643400	5.07200	5.10700
1585644000	5.05800	5.10200
1585644600	5.04000	5.07500
1585645200	5.02100	5.04700
1585645800	5.00000	5.04600
1585646400	4.97300	4.95300
1585647000	4.92400	5.00900
1585647600	4.88500	4.89800
1585648200	4.86500	4.90300
1585648800	4.84800	4.89600
1585649400	4.84100	4.87800
1585650000	4.84000	4.80300
1585650600	4.83600	4.86900
1585651200	4.82300	4.84900
1585651800	4.80600	4.84200
1585652400	4.95500	4.77200
1585653000	5.81900	4.92700
1585653600	6.39800	5.80000
1585654200	6.75200	6.42800
1585654800	7.11700	6.76900
1585655400	7.36700	7.10500
1585656000	7.55700	7.34100
1585656600	7.72700	7.51900
1585657200	7.87600	7.74300
1585657800	7.80100	7.90400
1585658400	7.46400	7.79100
1585659000	7.43600	7.45000
1585659600	7.56300	7.43300
1585660200	7.64200	7.55500
1585660800	7.73200	7.66200
1585661400	7.73900	7.68600
1585662000	7.76200	7.69200
1585662600	7.85000	7.79500
1585663200	7.94600	7.83900
1585663800	8.03600	7.92500
1585664400	8.10300	8.06600
1585665000	8.14300	8.13600
1585665600	8.17300	8.13200
1585666200	8.21100	8.18800
1585666800	8.23500	8.24400
1585667400	8.25300	8.20600
1585668000	8.25800	8.23400
1585668600	8.27500	8.21700
1585669200	8.30000	8.24800
1585670400	8.39400	8.32900
1585671000	8.45500	8.36800
1585671600	8.51600	8.48600
1585672200	8.54500	8.54300
1585672800	8.57400	8.56400
1585673400	8.58500	8.53100
1585674000	8.59400	8.55400
1585674600	8.61700	8.58200
1585675200	8.63800	8.59100
1585675800	8.66000	8.61500
1585676400	8.69100	8.64100
1585677000	8.73000	8.67700
1585677600	8.77800	8.75200
1585678200	8.81800	8.81300
1585678800	8.84100	8.79200
1585679400	8.86000	8.86900
1585680000	8.89100	8.85000
1585680600	8.91700	8.86500
1585681200	8.93400	8.94600
1585681800	8.95600	8.94700
1585682400	8.98000	8.92700
1585683000	8.99700	8.96400
1585684200	9.01000	8.95900
1585685400	9.07500	8.98400
1585686600	9.16000	9.03900
1585688400	9.29300	9.15700
1585689600	9.36500	9.32600
1585690200	9.40300	9.35900
1585690800	9.43700	9.41900
1585691400	9.46300	9.45500
1585692600	9.48500	9.48500
1585694400	8.87500	9.43900
1585696800	8.65500	8.89500
1585699800	8.89400	8.62400
1585704000	9.18900	8.90900
1585711200	9.32400	9.21600
1585713600	9.39600	9.29100
1585717200	9.36100	9.40100
1585720200	9.44300	9.33000
1585725000	9.35700	9.48100
1585725600	9.35200	9.35000
1585726200	9.33100	9.38800
1585726800	9.33100	9.29000
1585727400	9.31200	9.36100
1585728000	9.29800	9.32600
1585728600	9.27500	9.31800
1585729200	9.23500	9.31100
1585729800	9.20400	9.25700
1585730400	9.17300	9.21200
1585731000	9.14700	9.17100
1585731600	9.13900	9.16700
1585732200	9.11800	9.15900
1585732800	9.11800	9.08500
1585734000	9.14700	9.14500
1585734600	9.18600	9.17000
1585735800	9.23200	9.16500
1585736400	9.25700	9.21400
1585737000	9.27400	9.26900
1585737600	9.31600	9.27900
1585738200	9.33900	9.32900
1585738800	9.38400	9.29300
1585739400	9.42100	9.41700
1585740000	9.45200	9.40900
1585740600	9.49700	9.48200
1585741200	9.55500	9.45100
1585741800	9.59100	9.53000
1585742400	9.63100	9.60200
1585743000	9.66300	9.63500
1585743600	9.69100	9.68500
1585744200	9.70500	9.72600
1585744800	9.72200	9.66900
1585745400	9.73400	9.69900
1585746000	9.74800	9.70700
1585746600	9.76000	9.73600
1585747200	9.76800	9.73400
1585747800	9.78500	9.72900
1585748400	9.78800	9.81400
1585749000	9.80500	9.77200
1585749600	9.79000	9.76900
1585750200	9.79800	9.76500
1585750800	9.79500	9.82700
1585751400	9.79900	9.75700
1585752000	9.79500	9.76900
1585752600	9.79400	9.75900
1585753200	9.78600	9.82400
1585753800	9.77700	9.75000
1585754400	9.76300	9.73900
1585755000	9.74700	9.71600
1585755600	9.73600	9.75200
1585756800	9.70700	9.75000
1585757400	9.69100	9.66000
1585758000	9.67500	9.72100
1585758600	9.66400	9.68800
1585759800	9.63700	9.69200
1585760400	9.61500	9.63900
1585761000	9.60100	9.61800
1585761600	9.57300	9.61800
1585762200	9.55000	9.60300
1585762800	9.53200	9.57500
1585763400	9.51200	9.56500
1585764000	9.49300	9.55100
1585764600	9.47900	9.45200
1585765200	9.46500	9.51100
1585765800	9.44000	9.50100
1585766400	9.42500	9.47000
1585767000	9.40700	9.44700
1585767600	9.39600	9.41500
1585768200	9.37900	9.41700
1585768800	9.36500	9.33200
1585769400	9.35100	9.39100
1585770000	9.33300	9.30400
1585770600	9.32200	9.35200
1585771200	9.30700	9.33200
1585850400	7.63200	9.34000
1585867800	7.41900	7.60400
1585868400	7.41700	7.44100
1585869000	7.41900	7.44600
1585869600	7.41500	7.40700
1585870200	7.41200	7.40900
1585870800	7.41500	7.45000
1585871400	7.41500	7.44400
1585872000	7.42400	7.44000
1585872600	7.43100	7.38100
1585873200	7.45000	7.46100
1585873800	7.46300	7.43400
1585874400	7.49200	7.49900
1585875000	7.51700	7.50700
1585875600	7.55400	7.51900
1585876200	7.57500	7.52800
1585876800	7.60900	7.56700
1585877400	7.64800	7.60100
1585878000	7.67600	7.65100
1585878600	7.71100	7.68900
1585879200	7.74300	7.71500
1585879800	7.76200	7.74800
1585880400	7.77900	7.74900
1585881000	7.79100	7.73200
1585881600	7.80000	7.80900
1585882200	7.81100	7.77400
1585882800	7.81600	7.78000
1585883400	7.83100	7.85200
1585884000	7.83800	7.86400
1585884600	7.83300	7.81200
1585885200	7.82800	7.85500
1585885800	7.81600	7.80200
1585886400	7.79600	7.77800
1585887000	7.77900	7.82200
1585887600	7.76100	7.81800
1585888200	7.74200	7.79500
1585888800	7.72100	7.76600
1585889400	7.70700	7.74100
1585890000	7.68400	7.74300
1585890600	7.66100	7.71400
1585891200	7.63700	7.62100
1585891800	7.62500	7.64700
1585892400	7.59600	7.63900
1585893000	7.57800	7.60600
1585893600	7.55500	7.59600
1585894200	7.53800	7.50800
1585894800	7.52200	7.57100
1585895400	7.50400	7.53500
1585896000	7.48000	7.51800
1585896600	7.44600	7.49100
1585897200	7.41200	7.47100
1585897800	7.37300	7.42500
1585898400	7.32700	7.39900
1585899000	7.27000	7.36000
1585899600	7.18600	7.29800
1585900200	7.05500	7.20000
1585900800	6.87800	7.08800
1585901400	6.70300	6.84400
1585902000	6.52100	6.68100
1585902600	6.36400	6.53500
1585903200	6.22400	6.32000
1585903800	6.10400	6.23700
1585904400	6.01400	6.12100
1585905000	5.93800	5.98700
1585905600	5.89300	5.89700
1585906200	5.86400	5.84600
1585906800	5.85400	5.88600
1585907400	5.85500	5.86900
1585908000	5.85600	5.85900
1585908600	5.85800	5.82500
1585909200	5.85400	5.87700
1585909800	5.85300	5.88700
1585910400	5.86000	5.81100
1585911000	5.85900	5.81300
1585911600	5.85300	5.88800
1585912200	5.81300	5.87200
1585912800	5.80300	5.76700
1585913400	5.79600	5.82900
1585914000	5.78600	5.80700
1585914600	5.76500	5.73900
1585915200	5.75600	5.79000
1585915800	5.77700	5.76900
1585916400	5.80000	5.73300
1585917000	5.80400	5.77400
1585918200	5.76500	5.83400
1585918800	5.87400	5.75800
1585919400	5.95300	5.83600
1585920000	5.96600	5.92600
1585920600	5.97100	5.96800
1585921200	6.00400	5.99000
1585921800	6.11400	5.96400
1585922400	6.30600	6.13300
1585923000	6.57900	6.26600
1585923600	6.87800	6.53300
1585924200	7.19900	6.86500
1585924800	7.53200	7.23300
1585925400	7.83600	7.54300
1585926000	8.13400	7.83900
1585926600	8.40600	8.16700
1585927200	8.64800	8.38500
1585927800	8.84500	8.68100
1585928400	8.98400	8.86700
1585929600	8.63400	8.93800
1585930200	8.45100	8.59300
1585930800	8.26300	8.44000
1585931400	8.07600	8.29600
1585932000	8.03500	8.09800
1585932600	8.06400	8.02600
1585933200	8.11400	8.03300
1585933800	8.12300	8.07400
1585934400	8.13000	8.14800
1585935000	8.16300	8.08300
1585935600	8.22100	8.18300
1585936200	8.29000	8.23600
1585936800	8.34700	8.32300
1585937400	8.41600	8.30900
1585938000	8.47500	8.40500
1585938600	8.52500	8.43500
1585939200	8.56200	8.48700
1585939800	8.58300	8.55500
1585940400	8.61400	8.58800
1585941000	8.63300	8.63800
1585941600	8.64800	8.61400
1585942200	8.65600	8.62900
1585942800	8.66100	8.61000
1585943400	8.66700	8.61500
1585944000	8.66700	8.62000
1585944600	8.66200	8.63800
1585945200	8.65600	8.68400
1585945800	8.64400	8.61800
1585946400	8.63300	8.66400
1585947000	8.57700	8.64700
1585947600	8.52400	8.59500
1585948200	8.48100	8.55700
1585948800	8.46000	8.44000
1585949400	8.43900	8.46700
1585950000	8.42300	8.46400
1585950600	8.38700	8.38200
1585951200	8.36100	8.39900
1585951800	8.37600	8.38100
1585952400	8.39900	8.33500
1585953000	8.44600	8.37500
1585953600	8.48300	8.41500
1585954200	8.56400	8.51900
1585954800	8.63300	8.56400
1585955400	8.72900	8.65200
1585956000	8.84900	8.72200
1585956600	8.95900	8.88200
1585957200	9.03400	8.98900
1585957800	9.13500	9.05000
1585958400	9.19700	9.16800
1585959000	9.24800	9.17600
1585959600	9.30200	9.26900
1585960200	9.32000	9.33200
1585960800	9.33500	9.33800
1585961400	9.37600	9.31800
1585962000	9.43800	9.37300
1585962600	9.53500	9.39700
1585963200	9.63000	9.55200
1585963800	9.71900	9.64400
1585964400	9.80200	9.74900
1585965000	9.87900	9.78600
1585965600	9.96900	9.83900
1585966200	10.04300	9.99900
1585966800	10.09500	10.06500
1585967400	10.14000	10.09200
1585968000	10.18800	10.12100
1585968600	10.22800	10.16300
1585969200	10.27800	10.23200
1585969800	10.28800	10.27200
1585970400	10.32600	10.27200
1585971600	10.36300	10.30000
1585972800	10.42200	10.33900
1585977000	10.46300	10.39600
1585978800	10.49000	10.47400
1585979400	10.48500	10.51900
1585980000	10.50300	10.52000
1585981200	10.48100	10.53600
1585982400	10.46300	10.51400
1585983000	10.46000	10.42500
1585984200	10.44100	10.47600
1585984800	10.43600	10.40300
1585986000	10.43400	10.45200
1585986600	10.43000	10.39400
1585987200	10.44000	10.39400
1585989600	10.45400	10.46900
1585990800	10.44000	10.44200
1585991400	10.45100	10.45700
1585993800	10.51100	10.41500
1585994400	10.51000	10.49900
1585995000	10.51600	10.54300
1585995600	10.51200	10.51600
1585996200	10.50100	10.54500
1585996800	10.49400	10.46800
1585999200	10.46800	10.45200
1585999800	10.44300	10.48900
1586000400	10.42700	10.45400
1586001000	10.41000	10.38600
1586002200	10.38800	10.43700
1586006400	10.32000	10.34200
1586010600	10.11700	10.32300
1586015400	9.96500	10.13000
1586022000	9.59400	9.95400
1586025000	9.60900	9.61500
1586029200	9.43900	9.56900
1586033400	8.97700	9.46900
1586038200	8.59900	8.98200
1586041800	8.91400	8.56800
1586044200	9.15900	8.88300
1586045400	9.17500	9.11900
1586046600	9.16900	9.19800
1586047800	9.11300	9.18800
1586048400	9.09800	9.13000
1586049000	9.07900	9.08400
1586049600	9.05700	9.04600
1586050200	9.03800	9.04500
1586050800	9.01600	9.04700
1586051400	8.98400	8.97500
1586052000	8.95800	8.98600
1586052600	8.94100	8.99100
1586053200	8.92000	8.96000
1586053800	8.90000	8.95300
1586054400	8.88000	8.92000
1586055000	8.86700	8.84200
1586055600	8.85100	8.82700
1586056200	8.84000	8.87100
1586056800	8.83400	8.86900
1586057400	8.80000	8.78700
1586058000	8.79400	8.80700
1586058600	8.78000	8.82300
1586059200	8.76300	8.77500
1586059800	8.74000	8.79400
1586060400	8.72400	8.76000
1586061000	8.71600	8.74500
1586061600	8.70400	8.66900
1586062200	8.69200	8.66100
1586062800	8.67300	8.71200
1586063400	8.65100	8.64300
1586064000	8.63700	8.60400
1586064600	8.62400	8.59100
1586065200	8.60800	8.63300
1586065800	8.59000	8.62700
1586066400	8.56300	8.54300
1586067000	8.52600	8.56500
1586067600	8.50100	8.55600
1586068200	8.49000	8.52300
1586068800	8.46900	8.49900
1586069400	8.45700	8.47100
1586070000	8.44300	8.47400
1586070600	8.43700	8.45700
1586071200	8.40400	8.46200
1586071800	8.34700	8.36300
1586072400	8.22900	8.38400
1586073000	8.11100	8.21900
1586073600	8.01700	8.11800
1586074200	7.93700	8.02400
1586074800	7.85700	7.95400
1586075400	7.82500	7.83500
1586076000	7.77800	7.81300
1586076600	7.75600	7.76800
1586077200	7.73400	7.77500
1586077800	7.71800	7.70900
1586078400	7.69400	7.73700
1586079000	7.68300	7.70200
1586079600	7.66500	7.69000
1586080200	7.64700	7.62200
1586080800	7.63300	7.67200
1586081400	7.61100	7.65700
1586082000	7.60400	7.56500
1586082600	7.58500	7.60000
1586083200	7.57000	7.59500
1586084400	7.53800	7.60200
1586085000	7.51800	7.53600
1586085600	7.51100	7.53900
1586086200	7.50300	7.51600
1586086800	7.48400	7.46200
1586087400	7.47500	7.44200
1586088000	7.46200	7.42800
1586088600	7.45100	7.49500
1586089200	7.43400	7.46500
1586089800	7.40800	7.39400
1586090400	7.38200	7.36700
1586091600	7.36100	7.34400
1586092200	7.35800	7.36500
1586092800	7.36300	7.37500
1586094000	7.38500	7.39600
1586094600	7.37700	7.34700
1586095200	7.37300	7.36600
1586095800	7.38400	7.33500
1586096400	7.39900	7.37200
1586097000	7.43200	7.41600
1586097600	7.47000	7.40600
1586098200	7.52200	7.49900
1586098800	7.56000	7.53800
1586099400	7.59100	7.59200
1586100000	7.62200	7.56400
1586100600	7.66500	7.61900
1586101200	7.73400	7.69200
1586102400	7.98300	7.72600
1586103000	8.13900	7.97100
1586103600	8.29800	8.15000
1586104200	8.46300	8.28900
1586104800	8.62500	8.49600
1586105400	8.77400	8.61700
1586106000	8.91400	8.73600
1586106600	9.03600	8.87500
1586107200	9.15400	9.01000
1586107800	9.26100	9.17100
1586108400	9.36300	9.27700
1586109000	9.46600	9.37900
1586109600	9.55700	9.44000
1586110200	9.63300	9.55000
1586110800	9.71400	9.61200
1586111400	9.77400	9.69200
1586112000	9.80600	9.79400
1586112600	9.86100	9.82600
1586113200	9.90100	9.82300
1586113800	9.94700	9.89400
1586114400	9.97300	9.95700
1586115000	9.99200	9.98400
1586115600	10.01400	10.02200
1586116200	10.03400	10.01000
1586116800	10.02700	10.01500
1586117400	10.02900	10.02100
1586118000	10.03000	10.01700
1586118600	10.02500	9.99300
1586119200	10.02700	9.97900
1586119800	10.02000	9.99900
1586120400	10.00100	10.05300
1586121000	9.99400	10.02300
1586121600	9.98600	9.96700
1586122200	9.97100	9.94400
1586122800	9.95500	9.98800
1586123400	9.93300	9.97500
1586124000	9.92600	9.95800
1586124600	9.90100	9.94600
1586125200	9.87800	9.92200
1586125800	9.86600	9.89100
1586126400	9.84600	9.87400
1586127000	9.83700	9.80600
1586127600	9.82000	9.79400
1586128200	9.79900	9.83900
1586128800	9.78900	9.81000
1586130000	9.75300	9.82100
1586130600	9.72500	9.76900
1586131200	9.71200	9.68500
1586131800	9.68800	9.70900
1586132400	9.67000	9.72100
1586133000	9.63800	9.62400
1586133600	9.61100	9.59700
1586134200	9.59900	9.63300
1586134800	9.58400	9.61900
1586135400	9.58200	9.60500
1586136000	9.59000	9.54100
1586136600	9.59500	9.62000
1586137200	9.60100	9.62400
1586137800	9.60500	9.63000
1586138400	9.60400	9.56200
1586139000	9.60300	9.63400
1586139600	9.58100	9.63200
1586140200	9.56100	9.61300
1586140800	9.53200	9.60400
1586141400	9.50000	9.52900
1586142000	9.47200	9.51700
1586142600	9.42800	9.49000
1586143200	9.39400	9.45500
1586143800	9.34100	9.40100
1586144400	9.29700	9.33900
1586145000	9.23200	9.30100
1586145600	9.17800	9.27200
1586146200	9.11800	9.21100
1586146800	9.06700	9.13800
1586147400	9.01100	9.08700
1586148000	8.95700	9.02200
1586148600	8.92000	9.00000
1586149200	8.88500	8.90500
1586149800	8.85300	8.90300
1586150400	8.81200	8.85600
1586151000	8.78700	8.81500
1586151600	8.76700	8.80500
1586152200	8.75000	8.78700
1586152800	8.72200	8.74300
1586153400	8.70100	8.76000
1586154000	8.67600	8.66400
1586154600	8.65700	8.70200
1586155200	8.64000	8.68000
1586155800	8.61900	8.67000
1586156400	8.56100	8.63200
1586157000	8.49000	8.52100
1586157600	8.41700	8.44600
1586158200	8.35800	8.40900
1586158800	8.32000	8.35400
1586159400	8.28600	8.33900
1586160000	8.25400	8.29800
1586160600	8.22500	8.22600
1586161200	8.20600	8.23800
1586161800	8.17800	8.23800
1586162400	8.16000	8.17700
1586163000	8.13800	8.11700
1586163600	8.12700	8.14900
1586164200	8.10900	8.13800
1586164800	8.09200	8.07100
1586165400	8.07800	8.11200
1586166000	8.05200	8.11000
1586166600	8.04500	8.08200
1586167200	8.03300	8.07100
1586167800	8.02200	8.05800
1586168400	8.00100	8.04200
1586169000	7.97900	7.96400
1586169600	7.96300	7.93300
1586170200	7.95000	7.98200
1586170800	7.93400	7.97000
1586171400	7.92200	7.94700
1586172000	7.89900	7.88400
1586172600	7.88400	7.85200
1586173200	7.87000	7.91400
1586173800	7.85600	7.88600
1586174400	7.83500	7.87300
1586175000	7.82300	7.86000
1586175600	7.80900	7.84400
1586176200	7.78800	7.84500
1586176800	7.77900	7.79800
1586177400	7.76200	7.79700
1586178000	7.73300	7.77600
1586178600	7.71900	7.74600
1586179200	7.70700	7.73500
1586179800	7.68400	7.72700
1586180400	7.66900	7.71400
1586181000	7.65500	7.67600
1586181600	7.63900	7.67400
1586182200	7.61700	7.60100
1586182800	7.59800	7.62900
1586183400	7.58600	7.62800
1586184000	7.56400	7.60700
1586184600	7.55100	7.58300
1586185200	7.53400	7.57300
1586185800	7.52100	7.55400
1586186400	7.50400	7.54100
1586187000	7.49000	7.54400
1586187600	7.48200	7.45000
1586188800	7.45400	7.49500
1586189400	7.43300	7.46700
1586190000	7.41500	7.45300
1586190600	7.39600	7.43400
1586191200	7.37400	7.41600
1586191800	7.35700	7.41100
1586192400	7.33200	7.39000
1586193000	7.29700	7.35200
1586193600	7.26100	7.30100
1586194200	7.27100	7.22300
1586194800	7.31600	7.28500
1586195400	7.28700	7.27900
1586196000	7.12600	7.31700
1586196600	6.98100	7.10600
1586197200	6.95700	6.99000
1586197800	7.06100	6.97300
1586198400	7.22400	7.03500
1586199000	7.38600	7.21200
1586199600	7.58900	7.37000
1586200200	7.80800	7.58900
1586200800	8.07100	7.83800
1586201400	8.35300	8.08800
1586202000	8.60200	8.36600
1586202600	8.81400	8.63000
1586203200	9.00800	8.78400
1586203800	9.17600	9.02700
1586204400	9.30400	9.18000
1586205000	9.42400	9.30800
1586205600	9.51300	9.43200
1586206200	9.58000	9.51700
1586206800	9.63700	9.54400
1586207400	9.66800	9.60900
1586208000	9.70400	9.67600
1586208600	9.72700	9.73700
1586209200	9.73000	9.71400
1586209800	9.74000	9.71900
1586210400	9.74100	9.74700
1586211000	9.73600	9.76200
1586211600	9.72800	9.69500
1586212200	9.71600	9.70800
1586212800	9.70500	9.67800
1586213400	9.69600	9.74400
1586214000	9.67500	9.65600
1586214600	9.66100	9.62900
1586215200	9.64100	9.68200
1586215800	9.63600	9.68100
1586216400	9.62300	9.59200
1586217000	9.61300	9.63600
1586217600	9.60900	9.64900
1586218200	9.59300	9.57100
1586218800	9.57800	9.62300
1586219400	9.57200	9.60800
1586220000	9.57400	9.59200
1586220600	9.57600	9.60300
1586221200	9.59200	9.59000
1586221800	9.59600	9.62800
1586222400	9.58800	9.56200
1586223000	9.56400	9.61500
1586223600	9.52100	9.53000
1586224200	9.46300	9.51900
1586224800	9.37900	9.47700
1586225400	9.27800	9.34800
1586226000	9.18900	9.25900
1586226600	9.12400	9.19600
1586227200	9.06200	9.15400
1586227800	9.01200	9.02900
1586228400	8.97400	8.99900
1586229000	8.95700	8.97600
1586229600	8.93600	8.95000
1586230200	8.92200	8.94300
1586230800	8.92400	8.95200
1586231400	8.91800	8.93100
1586232000	8.93000	8.87700
1586232600	8.93500	8.95100
1586233200	8.93700	8.90400
1586233800	8.94500	8.96300
1586234400	8.93900	8.90700
1586235000	8.92700	8.89200
1586235600	8.91300	8.88100
1586236800	8.87400	8.87300
1586237400	8.85700	8.88400
1586238000	8.81500	8.88500
1586238600	8.78500	8.85200
1586239200	8.76400	8.79000
1586239800	8.72700	8.76600
1586240400	8.70300	8.72800
1586241000	8.67900	8.69800
1586241600	8.64700	8.70600
1586242200	8.59700	8.64800
1586242800	8.52200	8.61300
1586243400	8.42200	8.54400
1586244000	8.30700	8.38400
1586244600	8.18900	8.33700
1586245200	8.07600	8.16400
1586245800	7.97900	8.03600
1586246400	7.90300	7.96000
1586247000	7.84300	7.88600
1586247600	7.77200	7.82900
1586248200	7.70000	7.72600
1586248800	7.62100	7.71700
1586249400	7.55900	7.58200
1586250000	7.51000	7.56100
1586250600	7.48900	7.48100
1586251800	7.51000	7.51900
1586252400	7.55200	7.48400
1586253000	7.61100	7.54000
1586253600	7.67000	7.62800
1586254200	7.74300	7.63200
1586254800	7.80300	7.77300
1586255400	7.87500	7.80800
1586256000	7.95600	7.88600
1586256600	8.04400	7.98600
1586257200	8.12200	8.03200
1586257800	8.19400	8.14900
1586258400	8.24900	8.22300
1586259000	8.31500	8.21800
1586259600	8.38200	8.29600
1586260200	8.43900	8.37300
1586260800	8.50700	8.45200
1586261400	8.55400	8.53300
1586262000	8.59900	8.54000
1586262600	8.64500	8.56800
1586263200	8.68100	8.65200
1586263800	8.72100	8.70900
1586264400	8.76600	8.72300
1586265000	8.79100	8.79500
1586265600	8.83300	8.80600
1586266200	8.86000	8.86000
1586266800	8.88000	8.83400
1586267400	8.90500	8.86700
1586268000	8.93200	8.92900
1586268600	8.95800	8.92500
1586269200	8.97600	8.96300
1586269800	8.99100	8.96200
1586270400	8.99100	8.95200
1586271000	8.99500	8.97200
1586271600	9.00000	9.02400
1586272200	9.02300	9.02200
1586272800	9.03400	9.06100
1586273400	9.04800	9.01800
1586274000	9.04500	9.08400
1586275200	9.06100	9.06400
1586275800	9.07600	9.03000
1586276400	9.09900	9.06000
1586277000	9.09800	9.13000
1586277600	9.10300	9.07300
1586278200	9.11300	9.08400
1586278800	9.11400	9.07000
1586279400	9.12100	9.14000
1586280000	9.11600	9.15000
1586280600	9.11700	9.07300
1586281200	9.12000	9.14600
1586281800	9.10500	9.15800
1586282400	9.10300	9.13800
1586283000	9.09500	9.06100
1586283600	9.07800	9.13100
1586284200	9.07100	9.09300
1586284800	9.05900	9.08200
1586285400	9.04700	9.07500
1586286000	9.02500	9.07300
1586286600	9.00800	9.05000
1586287200	8.99800	9.04000
1586287800	8.97300	8.95500
1586288400	8.96100	8.99800
1586289000	8.95600	8.99800
1586289600	8.95400	8.91800
1586290200	8.95300	8.98700
1586290800	8.91700	8.91500
1586291400	8.89400	8.93700
1586292000	8.91500	8.90400
1586292600	8.98800	8.93700
1586293200	9.11200	8.94100
1586293800	9.25200	9.10600
1586294400	9.36400	9.28900
1586295000	9.43700	9.33700
1586295600	9.48900	9.41100
1586296200	9.51700	9.52200
1586296800	9.53100	9.55000
1586297400	9.52100	9.53000
1586298000	9.52000	9.48800
1586298600	9.51400	9.52200
1586299200	9.50700	9.54600
1586299800	9.49000	9.53700
1586300400	9.47200	9.52000
1586301000	9.45700	9.42500
1586301600	9.44500	9.48900
1586302200	9.41600	9.47500
1586302800	9.39400	9.44600
1586303400	9.38400	9.35400
1586304000	9.35100	9.33700
1586304600	9.33900	9.38700
1586305200	9.31900	9.37600
1586305800	9.30500	9.32300
1586306400	9.28000	9.25900
1586307000	9.26100	9.31000
1586307600	9.23700	9.29100
1586308200	9.21600	9.24800
1586308800	9.19300	9.25100
1586309400	9.16900	9.14600
1586310000	9.14000	9.20200
1586310600	9.11200	9.17500
1586311200	9.08800	9.13700
1586311800	9.05900	9.09200
1586312400	9.05200	9.06500
1586313000	9.04800	9.08100
1586313600	9.05100	9.05200
1586314200	9.05700	9.00400
1586314800	9.07900	9.08600
1586315400	9.09900	9.06000
1586316000	9.13200	9.09100
1586316600	9.15500	9.12600
1586317200	9.17800	9.11300
1586317800	9.20400	9.16800
1586318400	9.23300	9.20900
1586319000	9.25100	9.26600
1586319600	9.26300	9.23900
1586320200	9.28200	9.23200
1586320800	9.28600	9.24400
1586321400	9.28700	9.27000
1586322000	9.28200	9.26100
1586322600	9.26800	9.23900
1586323200	9.25800	9.28500
1586323800	9.24200	9.29600
1586324400	9.23300	9.27200
1586325000	9.20800	9.27000
1586325600	9.18900	9.22200
1586326200	9.16700	9.20900
1586326800	9.14500	9.20400
1586327400	9.12700	9.17500
1586328000	9.11200	9.13100
1586328600	9.08800	9.06600
1586329200	9.07400	9.10900
1586329800	9.06400	9.02800
1586330400	9.05900	9.09300
1586331000	9.04600	9.02100
1586331600	9.04500	9.07200
1586332200	9.03600	9.00200
1586332800	9.02400	8.98900
1586333400	9.01900	9.05400
1586334000	9.00600	9.05200
1586334600	8.97700	9.02700
1586335200	8.85200	9.00000
1586335800	8.73400	8.84500
1586336400	8.78300	8.75100
1586337000	8.90900	8.76200
1586337600	9.03200	8.92800
1586338200	9.13800	9.06200
1586338800	9.21400	9.13100
1586339400	9.27500	9.23700
1586340000	9.31700	9.29500
1586340600	9.34200	9.27700
1586341200	9.35400	9.33500
1586341800	9.36600	9.35100
1586342400	9.36600	9.33300
1586343000	9.35700	9.32800
1586343600	9.34900	9.33300
1586344200	9.34000	9.36200
1586344800	9.32100	9.37200
1586345400	9.31300	9.28000
1586346000	9.29900	9.28400
1586346600	9.27300	9.25200
1586347200	9.26200	9.28600
1586347800	9.24800	9.28800
1586348400	9.22600	9.26900
1586349000	9.21100	9.24300
1586349600	9.19800	9.16700
1586350200	9.17800	9.20200
1586350800	9.15500	9.20300
1586351400	9.13500	9.16000
1586352000	9.11400	9.13800
1586352600	9.09300	9.14400
1586353200	9.07500	9.11200
1586353800	9.05900	9.10800
1586354400	9.04300	9.08400
1586355000	9.02000	8.99900
1586355600	9.00200	9.04500
1586356200	8.98100	9.02800
1586356800	8.96000	8.93500
1586357400	8.94200	8.99000
1586358000	8.92100	8.97200
1586358600	8.90700	8.94900
1586359200	8.88300	8.94000
1586359800	8.86300	8.92000
1586360400	8.84100	8.82300
1586361600	10.40320	8.84500
1586362200	10.40350	10.37220
1586362800	10.40360	10.43650
1586363400	10.40280	10.43560
1586364000	10.40340	10.41980
1586364600	10.40320	10.43340
1586365200	10.40310	10.43620
1586365800	10.40320	10.37210
1586366400	10.40350	10.42320
1586367000	10.40360	10.39250
1586367600	10.40360	10.43360
1586368200	10.40270	10.38160
1586368800	10.40340	10.38870
1586369400	10.40280	10.42140
1586370000	10.40330	10.43580
1586370600	10.40350	10.37730
1586371200	10.40320	10.42750
1586371800	10.40360	10.42520
1586372400	10.40300	10.43760
1586373000	10.40330	10.43600
1586373600	10.40310	10.41330
1586374200	10.40320	10.40110
1586374800	10.40340	10.37620
1586375400	10.40300	10.38340
1586376000	10.40310	10.42900
1586376600	10.40320	10.40510
1586377200	10.40310	10.43320
1586377800	10.40310	10.40610
1586378400	10.40280	10.38010
1586379000	10.40280	10.36280
1586379600	10.40300	10.43580
1586380200	10.40330	10.43900
1586380800	10.40340	10.39330
1586381400	10.40300	10.37640
1586382000	10.40280	10.40900
1586382600	10.40360	10.40080
1586383200	10.40290	10.39960
1586383800	10.40340	10.44290
1586384400	10.40320	10.43340
1586385000	10.40300	10.37220
1586385600	10.40310	10.40700
1586386200	10.40370	10.39010
1586386800	10.40280	10.37270
1586387400	10.40290	10.43580
1586388000	10.40320	10.39490
1586388600	10.40340	10.38420
1586389200	10.40270	10.43340
1586389800	10.40340	10.40570
1586390400	10.40270	10.39640
1586391000	10.40270	10.39670
1586391600	10.40270	10.37670
1586392200	10.40270	10.36470
1586392800	10.40270	10.39470
1586393400	10.40270	10.36170
1586394000	10.39380	10.35570
1586394600	10.39320	10.35380
1586395200	10.38430	10.40420
1586395800	10.38380	10.36330
1586396400	10.37160	10.40180
1586397000	10.39410	10.33460
1586397600	10.39360	10.38810
1586398200	10.42850	10.42660
1586398800	10.43200	10.40750
1586399400	10.42840	10.40600
1586400000	10.40920	10.43640
1586400600	10.39980	10.37820
1586401200	10.40030	10.40380
1586401800	10.42570	10.43030
1586402400	10.42590	10.38670
1586403000	10.43170	10.46190
1586403600	10.45130	10.46070
1586404200	10.42880	10.41130
1586404800	10.44790	10.38280
1586405400	10.44110	10.45990
1586407200	10.41940	10.47010
1586407800	10.41920	10.43940
1586408400	10.42240	10.42020
1586409000	10.41630	10.43840
1586409600	10.42850	10.38330
1586410200	10.42550	10.46150
1586410800	10.42610	10.41850
1586411400	10.42840	10.44410
1586412000	10.41560	10.38840
1586412600	10.42580	10.43160
1586413200	10.43870	10.41580
1586413800	10.42840	10.40170
1586414400	10.43520	10.45840
1586415000	10.43500	10.39420
1586415600	10.43510	10.44100
1586416200	10.44160	10.46510
1586416800	10.43180	10.40360
1586417400	10.42520	10.46380
1586418000	10.43240	10.37920
1586418600	10.43180	10.45640
1586419200	10.42260	10.39180
1586419800	10.42850	10.38860
1586420400	10.42880	10.44450
1586421000	10.42840	10.38780
1586421600	10.41880	10.46140
1586422200	10.41550	10.39680
1586422800	10.41620	10.39050
1586423400	10.42250	10.42220
1586424000	10.42550	10.41550
1586424600	10.41240	10.39850
1586425200	10.42280	10.37140
1586425800	10.42210	10.40180
1586426400	10.43570	10.41610
1586427000	10.43150	10.43170
1586427600	10.42860	10.43150
1586428200	10.43540	10.41560
1586428800	10.44820	10.45140
1586429400	10.43800	10.42520
1586430000	10.43190	10.44300
1586430600	10.44200	10.39790
1586431200	10.43810	10.45200
1586431800	10.43480	10.41210
1586432400	10.42520	10.46780
1586433000	10.42220	10.38620
1586433600	10.42250	10.41020
1586434200	10.41580	10.39450
1586434800	10.39980	10.39680
1586435400	10.42540	10.42980
1586436000	10.40610	10.43540
1586436600	10.41260	10.39810
1586437200	10.41870	10.38760
1586437800	10.39990	10.40670
1586439000	10.41930	10.43990
1586439600	10.41280	10.41230
1586440200	10.41250	10.44280
1586440800	10.42290	10.40450
1586441400	10.42540	10.42790
1586442000	10.42270	10.43340
1586442600	10.42590	10.39570
1586443200	10.42540	10.39490
1586443800	10.41320	10.38740
1586444400	10.41890	10.40020
1586445000	10.41280	10.37990
1586445600	10.40970	10.44280
1586446200	10.40920	10.42770
1586446800	10.40320	10.36320
1586447400	10.38690	10.36320
1586448000	7.63800	10.37090
1586448600	7.70500	7.68100
1586449200	7.75400	7.66700
1586449800	7.80100	7.73200
1586450400	7.84700	7.77400
1586451000	7.88500	7.82100
1586451600	7.93500	7.83800
1586452200	7.95700	7.96500
1586452800	7.98700	7.91600
1586453400	7.98800	7.94900
1586454000	8.00400	7.98500
1586454600	8.00700	8.00300
1586455200	7.99300	7.97300
1586455800	7.98200	7.95500
1586456400	7.95800	8.00800
1586457000	7.93200	7.97500
1586457600	7.90500	7.95700
1586458200	7.88500	7.90900
1586458800	7.85300	7.90600
1586459400	7.82400	7.89300
1586460000	7.79400	7.84400
1586460600	7.75900	7.80100
1586461200	7.71900	7.77500
1586461800	7.64400	7.74900
1586462400	7.53300	7.63400
1586463000	7.38700	7.55300
1586463600	7.22800	7.42000
1586464200	7.06900	7.21200
1586464800	6.91100	7.07600
1586465400	6.77700	6.92400
1586466000	6.66500	6.78400
1586466600	6.57100	6.67600
1586467200	6.50800	6.57600
1586467800	6.46300	6.51500
1586468400	6.44000	6.43600
1586469000	6.41900	6.46800
1586469600	6.37500	6.37500
1586470200	6.32600	6.39200
1586470800	6.26300	6.35700
1586471400	6.18700	6.25100
1586472000	6.10900	6.19400
1586472600	6.04000	6.14100
1586473200	5.99000	6.07300
1586473800	5.97200	5.96400
1586474400	5.97800	5.93900
1586475000	5.99400	5.95000
1586475600	6.01700	5.96100
1586476200	6.05200	5.99100
1586476800	6.08400	6.06900
1586477400	6.11900	6.06100
1586478000	6.15400	6.07600
1586478600	6.19600	6.12200
1586479200	6.24700	6.17300
1586479800	6.31100	6.21300
1586480400	6.36600	6.28100
1586481000	6.41700	6.35800
1586481600	6.47300	6.43300
1586482200	6.52500	6.47800
1586482800	6.57300	6.53000
1586483400	6.62100	6.59100
1586484000	6.65900	6.60000
1586484600	6.70600	6.67900
1586485200	6.75000	6.71700
1586485800	6.78900	6.70800
1586486400	6.82500	6.75000
1586487000	6.85400	6.83800
1586487600	6.86900	6.83700
1586488200	6.88200	6.82800
1586488800	6.88300	6.84600
1586489400	6.87300	6.87700
1586490000	6.85900	6.89000
1586490600	6.83800	6.81300
1586491200	6.82100	6.79200
1586491800	6.80600	6.84900
1586492400	6.78600	6.75900
1586493000	6.76800	6.80600
1586493600	6.75000	6.79100
1586494200	6.73300	6.71000
1586494800	6.72500	6.76600
1586495400	6.70900	6.67800
1586496000	6.69600	6.75200
1586496600	6.67500	6.65800
1586497200	6.65300	6.70000
1586497800	6.63100	6.68800
1586498400	6.61400	6.66200
1586499000	6.59900	6.64200
1586499600	6.58600	6.59600
1586500200	6.57500	6.60200
1586500800	6.57000	6.53400
1586501400	6.55900	6.59900
1586502000	6.54600	6.53000
1586502600	6.53700	6.50400
1586503200	6.53200	6.55500
1586503800	6.52800	6.55000
1586504400	6.51800	6.56600
1586505000	6.50200	6.55100
1586505600	6.48100	6.51900
1586506200	6.45800	6.50800
1586506800	6.43500	6.47800
1586507400	6.40700	6.46500
1586508000	6.37500	6.41400
1586508600	6.36900	6.37800
1586509200	6.37700	6.39700
1586509800	6.38700	6.39300
1586510400	6.38800	6.35400
1586511000	6.36700	6.35200
1586511600	6.28200	6.32000
1586512200	6.27000	6.31200
1586512800	6.48000	6.24400
1586513400	6.84900	6.45500
1586514000	7.24800	6.86200
1586514600	7.65200	7.28100
1586515200	8.00200	7.68200
1586515800	8.29200	7.99500
1586516400	8.51900	8.28000
1586517000	8.71200	8.53200
1586517600	8.85600	8.71600
1586518200	8.95000	8.86000
1586518800	9.01600	8.98000
1586519400	9.05100	9.00200
1586520000	9.07300	9.03500
1586520600	9.07700	9.07900
1586521200	9.08200	9.09500
1586521800	9.08000	9.10800
1586522400	9.06600	9.07600
1586523000	9.05600	9.04700
1586523600	9.03600	9.08600
1586524200	9.02400	9.06200
1586524800	9.00300	9.03700
1586525400	8.99400	9.01600
1586526000	8.97600	8.95400
1586526600	8.95800	8.99000
1586527200	8.95200	8.98800
1586527800	8.92900	8.91100
1586528400	8.91200	8.96600
1586529000	8.89600	8.94700
1586529600	8.89000	8.92100
1586530200	8.88200	8.91200
1586530800	8.89600	8.90100
1586531400	8.91200	8.86900
1586532000	8.91600	8.94200
1586532600	8.94400	8.94000
1586533200	8.96400	8.95800
1586534400	9.02700	8.98600
1586535000	9.05800	9.03200
1586535600	9.09500	9.01200
1586536200	9.10600	9.07900
1586536800	9.11200	9.12800
1586537400	9.09500	9.08100
1586538000	9.05600	9.07000
1586538600	9.00600	9.01800
1586539200	8.93100	9.02100
1586539800	8.86600	8.94000
1586540400	8.81700	8.84200
1586541000	8.78100	8.80900
1586541600	8.73400	8.77100
1586542200	8.70700	8.74700
1586542800	8.68600	8.73400
1586543400	8.67500	8.70600
1586544000	8.65500	8.69500
1586544600	8.64900	8.65900
1586545200	8.64600	8.60800
1586545800	8.63500	8.65900
1586546400	8.61200	8.59400
1586547000	8.60300	8.63800
1586547600	8.58200	8.56100
1586548200	8.56900	8.61500
1586548800	8.55600	8.59900
1586549400	8.53100	8.58100
1586550000	8.52000	8.54400
1586550600	8.49700	8.48200
1586551200	8.48100	8.50100
1586551800	8.45900	8.50800
1586552400	8.43000	8.48400
1586553000	8.40800	8.38600
1586553600	8.38700	8.44300
1586554200	8.36900	8.39400
1586554800	8.34800	8.32600
1586555400	8.33900	8.31100
1586556000	8.35600	8.29500
1586556600	8.40400	8.32500
1586557200	8.47400	8.43700
1586557800	8.50800	8.43400
1586558400	8.51000	8.54100
1586559000	8.51200	8.54000
1586559600	8.51200	8.55200
1586560200	8.50500	8.47800
1586560800	8.50000	8.46900
1586561400	8.48800	8.52600
1586562000	8.48500	8.52700
1586562600	8.48000	8.44700
1586563200	8.47800	8.51000
1586563800	8.45900	8.51600
1586564400	8.44200	8.42300
1586565000	8.41500	8.40800
1586565600	8.40100	8.44500
1586566200	8.38100	8.41400
1586566800	8.36600	8.41200
1586568000	8.32100	8.39900
1586568600	8.30600	8.35500
1586569200	8.27900	8.32200
1586569800	8.26600	8.28900
1586570400	8.24200	8.26600
1586571000	8.22700	8.23700
1586571600	8.20700	8.19400
1586572200	8.18500	8.23500
1586572800	8.17300	8.14900
1586573400	8.14700	8.16900
1586574000	8.13000	8.10400
1586574600	8.11900	8.16200
1586575200	8.10400	8.15500
1586575800	8.07400	8.11700
1586576400	8.06100	8.08500
1586577000	8.03400	8.02100
1586577600	8.01100	8.04500
1586578200	7.99900	7.97800
1586578800	7.97600	8.01300
1586579400	7.96400	7.99600
1586580000	7.95100	8.00100
1586580600	7.93900	7.97900
1586581200	7.91500	7.90100
1586581800	7.90500	7.94600
1586582400	7.88700	7.92500
1586583000	7.88000	7.89400
1586583600	7.86300	7.91700
1586584200	7.84900	7.81600
1586584800	7.82700	7.87200
1586585400	7.80700	7.85100
1586586000	7.78900	7.83300
1586586600	7.77200	7.82200
1586587200	7.75700	7.80000
1586587800	7.74700	7.78200
1586588400	7.72200	7.71300
1586589000	7.71300	7.67500
1586589600	7.69400	7.67500
1586590200	7.67200	7.65600
1586590800	7.65700	7.69800
1586591400	7.63900	7.61900
1586592000	7.61800	7.66200
1586592600	7.60600	7.65000
1586593200	7.59400	7.56600
1586593800	7.57000	7.62400
1586594400	7.55500	7.59200
1586595000	7.54900	7.52500
1586595600	7.56200	7.50300
1586596200	7.61100	7.57500
1586596800	7.67800	7.58500
1586597400	7.76900	7.68900
1586598000	7.85900	7.77700
1586598600	7.90100	7.83300
1586599200	7.90500	7.93100
1586599800	7.91200	7.93500
1586600400	7.90600	7.90200
1586601000	7.90600	7.88000
1586601600	7.87800	7.87000
1586602200	7.86800	7.85100
1586602800	7.90400	7.88800
1586603400	8.16600	7.88500
1586604000	8.50100	8.17100
1586604600	8.75300	8.50500
1586605200	8.97300	8.78100
1586605800	9.13400	8.96700
1586606400	9.25500	9.09000
1586607000	9.34600	9.28500
1586607600	9.40000	9.37600
1586608200	9.43600	9.37900
1586608800	9.46200	9.42400
1586609400	9.46900	9.43500
1586610000	9.47000	9.46100
1586610600	9.46600	9.49900
1586611200	9.46700	9.41900
1586611800	9.45100	9.48400
1586612400	9.44100	9.46400
1586613000	9.42900	9.46600
1586613600	9.40600	9.38600
1586614200	9.38800	9.36800
1586614800	9.36900	9.34500
1586615400	9.35800	9.32200
1586616000	9.33400	9.31100
1586616600	9.31600	9.36000
1586617200	9.30000	9.34500
1586618400	9.28000	9.32600
1586619000	9.27200	9.29900
1586619600	9.26900	9.29100
1586620800	9.28300	9.22900
1586621400	9.29200	9.27100
1586622000	9.31700	9.24600
1586622600	9.34100	9.28100
1586623200	9.35600	9.32900
1586623800	9.36000	9.32900
1586624400	9.34600	9.36000
1586625000	9.34300	9.36600
1586625600	9.30800	9.36800
1586626200	9.27300	9.33800
1586626800	9.22900	9.28600
1586627400	9.17600	9.24800
1586628000	9.11700	9.21300
1586628600	9.07100	9.13700
1586629200	9.02400	9.07500
1586629800	8.98300	9.01700
1586630400	8.94300	8.93900
1586631000	8.90200	8.97300
1586631600	8.88700	8.88800
1586632200	8.85800	8.88000
1586632800	8.83300	8.89100
1586633400	8.80900	8.83100
1586634000	8.76200	8.82900
1586634600	8.73200	8.79000
1586635200	8.69600	8.73600
1586635800	8.67100	8.72600
1586636400	8.66200	8.62400
1586637000	8.64800	8.69300
1586637600	8.65000	8.60200
1586638200	8.63800	8.68000
1586638800	8.63400	8.61100
1586639400	8.62200	8.58700
1586640000	8.60400	8.57500
1586640600	8.58200	8.64200
1586641200	8.56500	8.61500
1586641800	8.54600	8.52700
1586642400	8.52500	8.57900
1586643000	8.50100	8.55700
1586643600	8.47900	8.52700
1586644200	8.45000	8.49900
1586644800	8.42700	8.46400
1586645400	8.39900	8.44000
1586646000	8.37100	8.40300
1586646600	8.32700	8.39600
1586647200	8.27600	8.28300
1586647800	8.22200	8.25900
1586648400	8.16900	8.24100
1586649000	8.11800	8.19500
1586649600	8.05900	8.10600
1586650200	8.00100	8.07800
1586650800	7.91500	7.97400
1586651400	7.84400	7.90900
1586652000	7.78700	7.81800
1586652600	7.73400	7.74800
1586653200	7.68300	7.70100
1586653800	7.63500	7.64500
1586654400	7.59600	7.62400
1586655000	7.56000	7.60300
1586655600	7.51100	7.57700
1586656200	7.46000	7.54200
1586656800	7.40300	7.47100
1586657400	7.33700	7.36200
1586658000	7.27800	7.36700
1586658600	7.20400	7.29300
1586659200	7.12200	7.21900
1586659800	7.04900	7.09300
1586660400	6.97200	7.02800
1586661000	6.90400	6.94100
1586661600	6.84800	6.92000
1586662200	6.80300	6.87500
1586662800	6.76700	6.80700
1586663400	6.74100	6.74800
1586664000	6.72200	6.71700
1586664600	6.69600	6.67500
1586665200	6.67400	6.72300
1586665800	6.67000	6.62700
1586666400	6.67100	6.68100
1586667000	6.66200	6.68000
1586667600	6.67500	6.69500
1586668200	6.70400	6.70000
1586668800	6.75000	6.66400
1586669400	6.79500	6.75000
1586670000	6.84400	6.81900
1586670600	6.89600	6.80400
1586671200	6.95300	6.86500
1586671800	7.00400	6.94600
1586672400	7.05300	7.03400
1586673000	7.10100	7.08600
1586673600	7.16700	7.06200
1586674200	7.23800	7.13400
1586674800	7.30800	7.27100
1586675400	7.37200	7.30100
1586676000	7.44300	7.34100
1586676600	7.50100	7.47300
1586677200	7.53600	7.48500
1586677800	7.57200	7.53000
1586678400	7.62700	7.56900
1586679000	7.68300	7.63500
1586679600	7.75400	7.66000
1586680200	7.80100	7.77600
1586680800	7.85600	7.76700
1586681400	7.91000	7.87700
1586682000	7.95000	7.88900
1586682600	8.00400	7.91700
1586683200	8.06800	8.01700
1586683800	8.06500	8.06000
1586684400	8.08100	8.05700
1586685000	8.12500	8.11700
1586685600	8.17800	8.10900
1586686200	8.24800	8.19700
1586686800	8.33500	8.22100
1586687400	8.44800	8.29500
1586688000	8.55600	8.47300
1586688600	8.63500	8.57100
1586689200	8.69100	8.62900
1586689800	8.75000	8.72300
1586690400	8.77900	8.76300
1586691000	8.80900	8.78900
1586691600	8.78200	8.81900
1586692200	8.76000	8.74200
1586692800	8.74300	8.71400
1586693400	8.74100	8.77300
1586694000	8.73100	8.70100
1586694600	8.73400	8.69300
1586695200	8.72200	8.69700
1586695800	8.71600	8.76000
1586696400	8.70900	8.74100
1586697000	8.68300	8.74100
1586697600	8.65900	8.71600
1586698200	8.60900	8.62100
1586698800	8.53000	8.63900
1586699400	8.47200	8.56000
1586700000	8.41700	8.45100
1586700600	8.39300	8.43400
1586701200	8.37000	8.41500
1586701800	8.36400	8.40300
1586702400	8.35900	8.39400
1586703000	8.36200	8.39600
1586703600	8.37600	8.39200
1586704200	8.38600	8.41400
1586704800	8.41300	8.35200
1586705400	8.43200	8.37400
1586706000	8.46100	8.42000
1586707200	8.51600	8.43500
1586707800	8.54200	8.50900
1586708400	8.56000	8.54500
1586709000	8.57300	8.56400
1586709600	8.59200	8.60900
1586710200	8.60300	8.63000
1586710800	8.62400	8.56700
1586711400	8.63100	8.60500
1586712000	8.63700	8.59000
1586712600	8.63000	8.59800
1586713200	8.62000	8.59000
1586713800	8.61800	8.59600
1586714400	8.59400	8.57500
1586715000	8.57300	8.60700
1586715600	8.55400	8.54500
1586716200	8.53300	8.58700
1586716800	8.52500	8.48700
1586717400	8.50600	8.55100
1586718000	8.49900	8.45900
1586718600	8.49500	8.53600
1586719200	8.47700	8.52700
1586719800	8.46300	8.49000
1586720400	8.45500	8.41600
1586721000	8.43800	8.47900
1586721600	8.42100	8.45700
1586722200	8.41500	8.45500
1586722800	8.39200	8.43200
1586723400	8.37800	8.42200
1586724000	8.35000	8.33800
1586724600	8.32400	8.38000
1586725200	8.31000	8.28300
1586725800	8.29300	8.33900
1586726400	8.24400	8.32300
1586727000	8.20100	8.27700
1586727600	8.14400	8.23400
1586728200	8.09400	8.16400
1586728800	8.04600	8.13400
1586729400	8.01900	8.04000
1586730000	7.99400	8.02000
1586730600	7.97700	8.02400
1586731200	7.96700	8.01200
1586731800	7.96100	7.93100
1586732400	7.95200	8.00100
1586733000	7.94700	7.99000
1586733600	7.95500	7.90900
1586734200	7.95600	7.98400
1586734800	7.95600	7.99600
1586735400	7.95000	7.98600
1586736000	7.94200	7.92400
1586736600	7.93900	7.97900
1586737200	7.92800	7.97500
1586737800	7.92000	7.88500
1586738400	7.92200	7.94500
1586739000	7.91200	7.94200
1586739600	7.90300	7.87200
1586740200	7.89000	7.93600
1586740800	7.87400	7.92500
1586741400	7.85900	7.87900
1586742000	7.84500	7.87600
1586742600	7.83000	7.87000
1586743200	7.81000	7.83700
1586743800	7.80000	7.84700
1586744400	7.79000	7.83300
1586745000	7.77000	7.74700
1586745600	7.75200	7.78900
1586746200	7.73600	7.78200
1586746800	7.71700	7.77200
1586747400	7.69700	7.73800
1586748000	7.67700	7.73400
1586748600	7.66600	7.63400
1586749200	7.64500	7.62500
1586749800	7.62900	7.61000
1586750400	7.61800	7.58200
1586751000	7.59700	7.65800
1586751600	7.57800	7.60700
1586752200	7.56300	7.60300
1586753400	7.52300	7.52500
1586754000	7.50800	7.55100
1586754600	7.48900	7.51500
1586755200	7.47200	7.49600
1586755800	7.44600	7.49700
1586756400	7.43100	7.47200
1586757000	7.41700	7.46100
1586757600	7.39600	7.37600
1586758200	7.37900	7.41500
1586758800	7.36200	7.39900
1586759400	7.34900	7.39200
1586760000	7.33200	7.31100
1586760600	7.31300	7.36900
1586761200	7.29100	7.26900
1586761800	7.27600	7.32400
1586762400	7.26500	7.28900
1586763000	7.24500	7.28800
1586763600	7.23100	7.27000
1586764200	7.21800	7.24300
1586764800	7.19700	7.23600
1586765400	7.18500	7.21700
1586766000	7.17100	7.15200
1586767200	7.13300	7.19100
1586767800	7.12000	7.13700
1586768400	7.09900	7.15000
1586769000	7.08400	7.06200
1586769600	7.05900	7.08800
1586770200	7.04100	7.09300
1586770800	7.02700	7.00100
1586771400	7.00400	7.06000
1586772000	6.98400	7.01800
1586772600	6.96200	6.99800
1586773200	6.94500	6.97100
1586773800	6.94600	6.94900
1586774400	6.98900	6.97900
1586775000	7.04300	6.95100
1586775600	7.09800	7.07300
1586776200	7.13300	7.07100
1586776800	7.13500	7.10700
1586777400	7.08800	7.16500
1586778000	7.14300	7.12400
1586778600	7.38300	7.17600
1586779200	7.71900	7.37500
1586779800	8.05000	7.71300
1586780400	8.35400	8.06800
1586781000	8.59500	8.32100
1586781600	8.79900	8.55500
1586782200	8.95000	8.77300
1586782800	9.07200	8.96300
1586783400	9.16000	9.03100
1586784000	9.22500	9.19300
1586784600	9.27100	9.21600
1586785200	9.30700	9.28000
1586785800	9.32800	9.29600
1586786400	9.33100	9.34200
1586787000	9.33800	9.31900
1586787600	9.33600	9.33800
1586788200	9.33600	9.31000
1586788800	9.32100	9.35500
1586789400	9.31600	9.35100
1586790000	9.29100	9.34000
1586790600	9.27100	9.30000
1586791200	9.25300	9.29600
1586791800	9.24100	9.27400
1586792400	9.22100	9.27100
1586793600	9.18100	9.24700
1586794200	9.16800	9.18600
1586794800	9.14800	9.17300
1586795400	9.12000	9.17800
1586796000	9.10200	9.13600
1586796600	9.09400	9.11300
1586797800	9.06500	9.11000
1586798400	9.05400	9.08400
1586799000	9.03300	9.01400
1586799600	9.02500	9.05400
1586800200	9.01200	9.04000
1586800800	9.01500	9.04400
1586801400	9.02600	9.03400
1586802000	9.03800	8.98600
1586802600	9.04000	9.01900
1586803200	9.04800	9.02400
1586803800	9.05600	9.07800
1586804400	9.05300	9.04000
1586805000	9.05400	9.02800
1586805600	9.04800	9.01900
1586806200	9.02700	9.02800
1586806800	9.01300	8.98800
1586807400	8.99000	9.04300
1586808000	8.96400	9.02700
1586808600	8.94100	8.98300
1586809200	8.90800	8.96300
1586809800	8.87400	8.93800
1586810400	8.83100	8.90500
1586811000	8.80000	8.82700
1586811600	8.75700	8.80700
1586812200	8.72200	8.75900
1586812800	8.67700	8.73000
1586813400	8.64000	8.70700
1586814000	8.60400	8.67300
1586814600	8.57700	8.61700
1586815200	8.54500	8.56600
1586815800	8.50400	8.56400
1586816400	8.47900	8.52200
1586817000	8.44200	8.49200
1586817600	8.42200	8.47500
1586818200	8.38800	8.45200
1586818800	8.37400	8.42400
1586819400	8.34600	8.37000
1586820000	8.31300	8.35500
1586820600	8.29400	8.32300
1586821200	8.27700	8.28400
1586821800	8.25000	8.27900
1586822400	8.23200	8.28900
1586823000	8.21300	8.18500
1586823600	8.20300	8.24300
1586824200	8.17900	8.22200
1586824800	8.16500	8.21400
1586825400	8.13900	8.18200
1586826000	8.12600	8.15200
1586826600	8.11000	8.07900
1586827200	8.08900	8.14700
1586827800	8.07400	8.11000
1586828400	8.05000	8.03600
1586829000	8.03600	8.08100
1586829600	8.02200	7.98900
1586830200	8.00200	8.05300
1586830800	7.97400	8.03400
1586831400	7.96100	7.98700
1586832000	7.92500	7.98600
1586832600	7.89900	7.94100
1586833200	7.87700	7.91200
1586833800	7.84600	7.91000
1586834400	7.82400	7.88300
1586835000	7.80800	7.85700
1586835600	7.78500	7.84500
1586836200	7.76700	7.82300
1586836800	7.74800	7.80500
1586837400	7.73600	7.78100
1586838000	7.70600	7.74400
1586838600	7.69700	7.66200
1586839200	7.68700	7.71300
1586839800	7.66100	7.72000
1586840400	7.65100	7.67000
1586841000	7.63000	7.66000
1586841600	7.61900	7.58900
1586842200	7.60200	7.57300
1586842800	7.58900	7.62200
1586843400	7.58200	7.55100
1586844000	7.55900	7.59800
1586844600	7.54200	7.59100
1586845200	7.53600	7.49500
1586845800	7.51800	7.56600
1586846400	7.49400	7.47800
1586847000	7.48300	7.45400
1586847600	7.47500	7.48800
1586848200	7.45700	7.50200
1586848800	7.43600	7.47700
1586849400	7.41900	7.46200
1586850000	7.40600	7.43900
1586850600	7.39500	7.36200
1586851200	7.40400	7.42800
1586851800	7.43400	7.36100
1586852400	7.49400	7.46700
1586853000	7.55800	7.52100
1586853600	7.58400	7.58800
1586854200	7.58600	7.54600
1586854800	7.55700	7.56700
1586855400	7.48000	7.53100
1586856000	7.43300	7.45800
1586856600	7.42600	7.45200
1586857200	7.47400	7.39900
1586857800	7.59400	7.46200
1586858400	7.69300	7.57000
1586859000	7.77400	7.67000
1586859600	7.84400	7.75700
1586860200	7.94100	7.87600
1586860800	8.05700	7.96200
1586861400	8.15700	8.03500
1586862000	8.24800	8.16100
1586862600	8.32900	8.20200
1586863200	8.38900	8.34200
1586863800	8.45800	8.37900
1586864400	8.51100	8.44800
1586865000	8.54200	8.48000
1586865600	8.56200	8.53500
1586866200	8.59500	8.58800
1586866800	8.62400	8.59300
1586867400	8.67400	8.61100
1586868000	8.71100	8.67900
1586868600	8.75400	8.71600
1586869200	8.80600	8.74500
1586869800	8.89500	8.82800
1586870400	8.95600	8.91400
1586871000	9.01200	8.96300
1586871600	9.07800	9.02200
1586872200	9.13300	9.09500
1586872800	9.18900	9.15200
1586873400	9.24100	9.21800
1586874000	9.29600	9.26400
1586874600	9.30600	9.27900
1586875200	9.32700	9.32600
1586875800	9.32800	9.28900
1586876400	9.33000	9.35700
1586877000	9.32500	9.29600
1586877600	9.31900	9.34900
1586878200	9.30300	9.33600
1586878800	9.29100	9.33200
1586880000	9.26100	9.25300
1586880600	9.24500	9.28400
1586881200	9.22000	9.20200
1586881800	9.20800	9.24000
1586882400	9.18700	9.16800
1586883000	9.16600	9.14000
1586883600	9.14400	9.19700
1586884200	9.13500	9.09700
1586884800	9.11400	9.15300
1586885400	9.09900	9.14400
1586886000	9.07900	9.12400
1586886600	9.05300	9.04100
1586887200	9.02700	9.08600
1586887800	9.01900	8.98000
1586888400	9.00100	9.05200
1586889000	8.98300	9.01700
1586889600	8.96600	9.00400
1586890200	8.95600	9.00200
1586890800	8.94400	8.97300
1586891400	8.94200	8.97700
1586892000	8.94900	8.95300
1586892600	8.95800	8.96800
1586893200	8.98100	8.92500
1586893800	8.99600	9.01900
1586894400	9.01400	8.97600
1586895000	9.02800	8.98800
1586895600	9.03000	9.00900
1586896200	9.02800	9.00000
1586896800	9.01200	9.01200
1586897400	8.98700	9.03100
1586898000	8.96200	9.02000
1586898600	8.94000	8.99500
1586899200	8.90700	8.94400
1586899800	8.87600	8.92600
1586900400	8.83800	8.83500
1586901000	8.80500	8.85100
1586901600	8.77400	8.83400
1586902200	8.73700	8.77800
1586902800	8.70200	8.76900
1586903400	8.66600	8.73200
1586904000	8.63200	8.65900
1586904600	8.61200	8.66700
1586905200	8.57300	8.60500
1586905800	8.54800	8.56000
1586906400	8.52300	8.56400
1586907000	8.50600	8.55400
1586907600	8.48600	8.53900
1586908200	8.46400	8.44000
1586908800	8.43900	8.48500
1586909400	8.41900	8.40100
1586910000	8.39600	8.43900
1586910600	8.38000	8.39800
1586911200	8.35700	8.40000
1586911800	8.34400	8.31300
1586912400	8.32400	8.30700
1586913000	8.29700	8.35400
1586913600	8.28700	8.31100
1586914200	8.26400	8.31900
1586914800	8.23900	8.30300
1586915400	8.22100	8.24300
1586916000	8.20000	8.23500
1586916600	8.18700	8.21200
1586917200	8.17500	8.14400
1586917800	8.15300	8.20000
1586918400	8.13200	8.16200
1586919000	8.10100	8.16300
1586919600	8.08100	8.12900
1586920200	8.05800	8.11200
1586920800	8.04100	8.09000
1586921400	8.02600	8.04000
1586922000	8.01200	8.05800
1586922600	7.98900	8.04200
1586923200	7.97200	8.01500
1586923800	7.95800	7.98800
1586924400	7.93900	7.98800
1586925000	7.91900	7.97200
1586925600	7.90400	7.93500
1586926800	7.87100	7.92400
1586927400	7.86400	7.89000
1586928000	7.83900	7.87100
1586928600	7.82400	7.86900
1586929200	7.80500	7.85000
1586929800	7.79800	7.80900
1586931000	7.76200	7.82700
1586931600	7.75200	7.78800
1586932200	7.73100	7.78000
1586932800	7.71200	7.72000
1586933400	7.70500	7.66500
1586934000	7.69100	7.65800
1586934600	7.67100	7.72400
1586935200	7.65100	7.69000
1586935800	7.63700	7.65500
1586936400	7.62600	7.64700
1586937000	7.61300	7.62900
1586937600	7.59900	7.63500
1586938200	7.58400	7.56100
1586938800	7.56500	7.60500
1586939400	7.54700	7.52300
1586940000	7.53000	7.57700
1586940600	7.53000	7.48600
1586941200	7.53400	7.48300
1586941800	7.59800	7.56000
1586942400	7.68300	7.63100
1586943000	7.73500	7.64500
1586943600	7.76300	7.76500
1586944200	7.76700	7.75000
1586944800	7.75700	7.76000
1586945400	7.72000	7.75100
1586946000	7.67900	7.67300
1586946600	7.64200	7.69200
1586947200	7.64500	7.66800
1586947800	7.68200	7.63500
1586948400	7.77800	7.69900
1586949000	7.93000	7.76800
1586949600	8.11000	7.96300
1586950200	8.25800	8.08100
1586950800	8.35200	8.21200
1586951400	8.46800	8.38200
1586952000	8.59500	8.45400
1586952600	8.72800	8.55400
1586953200	8.85100	8.70900
1586953800	8.95900	8.85600
1586955000	9.10700	8.91500
1586955600	9.15000	9.08000
1586956200	9.20100	9.13800
1586956800	9.24300	9.19300
1586957400	9.27100	9.23600
1586958000	9.28800	9.25200
1586958600	9.30100	9.31400
1586959200	9.32000	9.33100
1586959800	9.33600	9.27800
1586960400	9.33300	9.37400
1586961000	9.35200	9.28600
1586961600	9.36100	9.32200
1586962200	9.36600	9.39000
1586962800	9.37900	9.35800
1586963400	9.39300	9.36300
[truncated: 6,613 more rows]
