# Supplementary material for: A novel dissolved oxygen prediction model based on enhanced semi-naive Bayes for ocean ranches in northeast China
Source: PeerJ Comput Sci. 2021 Jun 11;7:e591. doi: 10.7717/peerj-cs.591 (PMC8205303; doi:10.7717/peerj-cs.591)
Supplement: Supplemental Information 5 [file peerj-cs-07-591-s005.zip › bestResult/14.txt]

Timestamp	real	predict
1575538200	8.90300	8.82600
1575538800	8.90200	8.98700
1575539400	8.90700	8.99200
1575540000	8.89200	8.97300
1575540600	8.89000	8.97300
1575541200	8.88400	8.85500
1575541800	8.88800	8.95200
1575542400	8.89100	8.94500
1575543000	8.88600	8.93500
1575543600	8.88300	8.83100
1575544200	8.89000	8.92300
1575544800	8.89700	8.81400
1575545400	8.90200	8.98700
1575546600	8.90300	8.97200
1575547200	8.90500	8.97500
1575547800	8.90100	8.86700
1575548400	8.88500	8.84200
1575549000	8.88400	8.82100
1575549600	8.87300	8.80800
1575550200	8.87300	8.78400
1575551400	8.86600	8.94500
1575552000	8.84600	8.94000
1575552600	8.84800	8.73900
1575553200	8.84600	8.76000
1575553800	8.83400	8.77900
1575554400	8.82500	8.89900
1575555000	8.81800	8.86700
1575555600	8.78000	8.74300
1575556200	8.73400	8.78900
1575556800	8.69400	8.63300
1575557400	8.65600	8.74800
1575558000	8.63900	8.71700
1575558600	8.60800	8.70400
1575559200	8.58700	8.64200
1575559800	8.57500	8.62100
1575560400	8.54400	8.62200
1575561600	8.52000	8.57700
1575562200	8.51200	8.46500
1575562800	8.50200	8.45200
1575589800	5.42900	8.42100
1575590400	5.48900	5.38100
1575591000	5.37600	5.51300
1575591600	5.40600	5.32800
1575592200	5.41300	5.43700
1575592800	5.45600	5.37600
1575593400	5.45000	5.53800
1575594000	5.58300	5.51100
1575594600	5.74600	5.62800
1575595200	5.74900	5.71200
1575595800	5.73300	5.80300
1575596400	5.71000	5.65700
1575597000	5.73800	5.63600
1575597600	5.74100	5.77700
1575598200	5.72000	5.67700
1575598800	5.71400	5.78600
1575599400	5.68300	5.64000
1575600000	5.69500	5.64400
1575600600	5.69300	5.71400
1575601200	5.66400	5.74100
1575601800	5.66700	5.57700
1575602400	5.66900	5.73100
1575603000	5.66600	5.61300
1575603600	5.64700	5.59000
1575604200	5.66200	5.56200
1575604800	5.66000	5.74300
1575605400	5.66300	5.69400
1575606000	5.65600	5.61500
1575606600	5.67900	5.70000
1575607200	5.70300	5.63300
1575607800	5.71300	5.61500
1575608400	5.73000	5.78500
1575609000	5.76600	5.78600
1575609600	5.76400	5.72900
1575610200	5.75900	5.72800
1575610800	5.73800	5.73500
1575611400	5.72400	5.81700
1575612000	5.65800	5.64200
1575612600	5.66900	5.70000
1575613200	5.63800	5.64600
1575613800	5.63900	5.57700
1575614400	8.57900	5.70300
1575615000	8.56200	8.61800
1575615600	5.56900	8.56000
1575616200	5.59500	5.50200
1575616800	5.65600	5.60400
1575617400	5.65600	5.63400
1575618000	5.69700	5.63600
1575618600	5.76600	5.69400
1575619200	5.78600	5.72900
1575619800	8.63100	5.85300
1575620400	5.80600	8.57800
1575621000	5.84600	5.73400
1575621600	5.86900	5.87800
1575622200	5.85800	5.94100
1575622800	5.90100	5.82600
1575623400	5.89600	5.82600
1575624000	5.91900	5.97900
1575624600	5.94200	5.86900
1575625200	5.94400	5.88300
1575625800	5.91900	5.88900
1575626400	5.98400	5.85800
1575627000	6.01500	6.06200
1575627600	8.82000	6.03000
1575628200	8.82700	8.79300
1575628800	8.83400	8.88100
1575629400	5.98800	8.91600
1575630000	5.95400	5.96100
1575630600	5.96000	5.96000
1575631200	5.92200	5.90200
1575631800	5.76600	5.90400
1575632400	5.65900	5.76600
1575633000	5.69500	5.67900
1575633600	5.60600	5.68100
1575634200	5.56600	5.62800
1575634800	5.56900	5.60500
1575635400	5.57300	5.52100
1575636000	5.50800	5.50200
1575636600	5.57600	5.51200
1575637200	5.63600	5.52100
1575637800	5.63300	5.62900
1575638400	5.70600	5.57900
1575639000	5.77700	5.77900
1575639600	5.79400	5.72100
1575640200	5.81500	5.77000
1575640800	5.90700	5.79400
1575641400	5.92500	5.91100
1575642000	5.97400	5.87000
1575642600	5.96200	5.98100
1575643200	5.97400	5.99000
1575643800	5.98200	5.91600
1575644400	5.97400	6.05200
1575645000	5.96500	5.88900
1575645600	5.95800	5.90200
1575646200	5.99200	6.03900
1575646800	6.02600	6.07300
1575647400	6.02300	6.09000
1575696600	7.64000	5.97900
1575697200	8.04900	7.66400
1575697800	8.41800	8.12200
1575698400	8.56900	8.40500
1575699000	8.63600	8.47500
1575699600	8.65500	8.71000
1575700200	8.68200	8.71900
1575700800	8.68500	8.74000
1575701400	8.64600	8.62500
1575702000	8.62000	8.73100
1575702600	8.62600	8.57700
1575703200	8.64800	8.71100
1575703800	8.67300	8.71900
1575704400	8.67500	8.65900
1575705000	8.67600	8.73300
1575705600	8.70300	8.73900
1575706200	8.68500	8.66400
1575706800	8.68800	8.65000
1575708000	8.69800	8.74400
1575708600	8.71700	8.65000
1575709200	8.72400	8.64200
1575709800	8.71900	8.76900
1575710400	8.73500	8.77600
1575711600	8.74200	8.80700
1575712200	8.74900	8.70500
1575712800	8.77500	8.65900
1575713400	8.80300	8.83300
1575714000	8.83000	8.88400
1575714600	8.86900	8.91100
1575715200	8.88900	8.84200
1575715800	8.89900	8.82900
1575716400	8.91000	8.82300
1575717600	8.96400	8.98000
1575718200	8.98400	8.94100
1575718800	9.00500	8.94700
1575719400	9.02200	8.97100
1575720000	9.03300	9.09400
1575720600	9.03600	8.98500
1575721200	9.04200	8.98800
1575721800	9.03500	8.97100
1575722400	9.03000	8.93400
1575723000	9.03300	9.07300
1575723600	9.02400	8.97400
1575724200	9.01200	8.94900
1575724800	9.01400	9.05700
1575725400	9.01000	8.94300
1575726000	9.01600	8.92800
1575726600	9.02000	9.07300
1575727200	9.01800	9.07400
1575727800	9.02100	8.98100
1575728400	9.02800	9.09500
1575729000	9.02000	8.98200
1575729600	9.03600	8.93300
1575730200	9.04400	9.11400
1575730800	9.05300	8.93100
1575731400	9.05500	9.08800
1575732000	9.03200	9.12100
1575732600	8.98900	9.10400
1575733200	8.93900	8.97400
1575734400	8.87900	8.88100
1575735000	8.85300	8.90600
1575735600	8.82900	8.89600
1575736200	8.80100	8.86000
1575736800	8.76900	8.81000
1575737400	8.74600	8.84200
1575738000	8.72300	8.77600
1575738600	8.71600	8.76500
1575739200	8.73400	8.76400
1575739800	8.74000	8.81300
1575740400	8.74000	8.79200
1575741000	8.73000	8.67600
1575741600	8.72200	8.65900
1575742200	8.71100	8.80900
1575742800	8.70200	8.60400
1575743400	8.69800	8.73400
1575744000	8.66400	8.61700
1575744600	8.64600	8.60300
1575764400	8.27700	8.55800
1575765000	8.71100	8.19700
1575767400	8.84000	8.70400
1575768000	8.90300	8.91800
1575768600	8.96000	8.90100
1575769200	8.98700	8.92200
1575769800	8.99300	8.90800
1575770400	9.00800	9.03800
1575771000	9.00000	8.95200
1575771600	9.00700	9.02600
1575772200	8.98500	8.97000
1575772800	8.99400	9.04000
1575773400	9.01800	9.06600
1575774000	9.01300	8.93300
1575774600	9.03200	9.07400
1575775200	9.02500	8.97400
1575775800	9.03100	9.10000
1575776400	9.02500	9.10300
1575777000	9.03400	8.94900
1575777600	9.03600	9.10400
1575778200	9.02500	9.16900
1575778800	9.02000	9.09000
1575779400	9.01400	9.04700
1575780000	9.00100	9.09500
1575780600	8.95200	9.08500
1575781200	8.91900	8.98600
1575781800	8.93700	9.00100
1575782400	8.92100	8.97800
1575783000	8.88600	8.95200
1575783600	8.87200	8.91400
1575784200	8.86200	8.89300
1575784800	8.86500	8.88100
1575785400	8.88100	8.78900
1575786000	8.88200	8.84300
1575786600	8.88400	8.93900
1575787200	8.84400	8.91800
1575787800	8.83200	8.85900
1575788400	8.82200	8.88800
1575789000	8.79500	8.84100
1575789600	8.77800	8.86000
1575790200	8.77400	8.80500
1575790800	8.78000	8.70600
1575791400	8.79500	8.85300
1575792000	8.78700	8.75800
1575792600	8.78500	8.70900
1575793200	8.79400	8.71300
1575793800	8.82500	8.84100
1575794400	8.83500	8.86100
1575795000	8.85600	8.89100
1575795600	8.86100	8.78700
1575796200	8.87300	8.91900
1575796800	8.87800	8.94500
1575797400	8.88700	8.79600
1575798000	8.89800	8.96800
1575798600	8.91700	8.96400
1575799200	8.92500	8.83000
1575799800	8.94400	8.85500
1575800400	8.94000	8.88200
1575801000	8.96100	8.99800
1575801600	8.99000	8.92400
1575802200	9.01400	8.87900
1575802800	9.03300	8.95800
1575803400	9.04900	8.96200
1575804000	9.05600	9.02400
1575804600	9.07000	9.18900
1575805200	9.07200	9.15400
1575805800	9.08300	9.10600
1575806400	9.09400	9.04500
1575807000	9.09100	9.14500
1575807600	9.07700	9.05500
1575808200	9.06600	9.02200
1575808800	9.06300	8.99400
1575809400	9.05400	9.14400
1575810000	9.03800	8.99300
1575810600	9.03800	9.12000
1575811200	9.03500	8.98200
1575811800	9.02700	8.95000
1575812400	9.02900	8.93800
1575813000	9.02400	8.98100
1575813600	9.01800	9.07400
1575814200	9.01300	9.07100
1575885000	8.00000	8.95200
1575885600	8.49100	7.94200
1575886200	8.61800	8.48700
1575886800	8.80100	8.64100
1575887400	8.84400	8.82800
1575888600	15.20700	8.81000
1575889200	8.88100	15.26900
1575889800	8.89500	8.97000
1575890400	8.88700	8.95300
1575891000	8.88200	8.90200
1575891600	8.86700	8.77500
1575892800	8.87800	8.78800
1575894000	8.90700	8.95600
1575894600	8.93900	8.97500
1575895200	8.92800	8.90500
1575895800	8.93200	8.97900
1575896400	8.92000	8.97400
1575897000	8.92300	8.82900
1575897600	8.93200	8.99500
1575898200	8.93300	8.90000
1575898800	8.93900	8.88300
1575899400	8.93700	9.00900
1575900000	8.93700	9.01800
1575900600	8.93500	8.88400
1575901200	8.92900	8.85600
1575901800	8.91300	8.97200
1575902400	8.90600	8.94700
1575903000	8.89900	8.99300
1575903600	8.89400	8.83900
1575904200	8.89100	8.82000
1575904800	8.87700	8.94500
1575905400	8.87500	8.82800
1575906000	8.89100	8.80000
1575906600	8.89600	8.97800
1575907800	8.87700	8.83400
1575908400	8.88400	8.90800
1575909000	8.88700	8.82900
1575909600	8.91200	8.80600
1575910200	8.93900	8.82200
1575910800	8.94200	8.87000
1575911400	8.94400	9.00600
1575912000	8.96500	9.00200
1575912600	8.96600	8.93700
1575913200	8.95500	8.91000
1575913800	8.93000	9.02700
1575914400	8.89500	9.01700
1575915000	8.85900	8.80600
1575915600	8.82600	8.87400
1575916200	8.82400	8.78500
1575916800	8.83400	8.90800
1575917400	8.82400	8.78600
1575918000	8.79600	8.85300
1575918600	8.80100	8.86800
1575919200	8.80200	8.75500
1575919800	8.77000	8.88500
1575920400	8.76000	8.68500
1575921000	8.72600	8.80400
1575921600	8.70500	8.78300
1575922200	8.69300	8.76200
1575922800	8.66900	8.71600
1575923400	8.66800	8.69500
1575924000	8.68600	8.61200
1575924600	8.71600	8.71600
1575925200	8.72300	8.67500
1575925800	8.73300	8.65500
1575926400	8.73800	8.65100
1575927000	8.73100	8.69700
1575927600	8.73700	8.68500
1575928200	8.74700	8.79000
1575928800	8.77200	8.81700
1575929400	8.79000	8.75800
1575930000	8.80400	8.74800
1575930600	8.80600	8.75200
1575931200	8.81500	8.75500
1575943800	8.57300	8.88700
1575944400	8.77900	8.60400
1575945000	8.85900	8.72400
1575945600	8.89200	8.89100
1575946200	8.90600	8.82900
1575946800	8.90200	8.96000
1575947400	8.89600	8.88400
1575948000	8.88300	8.98500
1575948600	8.86700	8.90500
1575949200	8.88600	8.91600
1575949800	8.89100	8.84500
1575950400	8.89600	8.80700
1575951000	8.90300	8.84100
1575951600	8.90500	8.83900
1575952200	8.91300	8.79800
1575952800	8.91600	8.83800
1575953400	8.92800	8.83100
1575954000	8.92500	8.84400
1575954600	8.93600	8.81800
1575955200	8.93800	9.00800
1575955800	8.96200	8.99600
1575956400	8.97400	8.92800
1575957000	8.97500	9.03000
1575957600	8.96100	9.05300
1575958200	9.00100	9.04400
1575958800	9.00900	8.92200
1575959400	8.98800	8.94300
1575960000	8.96900	9.05500
1575960600	8.94700	9.05600
1575961200	8.90000	9.03400
1575961800	8.85100	8.88200
1575962400	8.82200	8.88100
1575963000	8.79100	8.86200
1575963600	8.78500	8.85900
1575964200	8.76100	8.78000
1575964800	8.76100	8.79400
1575965400	8.75100	8.69800
1575966000	8.73000	8.69100
1575966600	8.72400	8.65500
1575967200	8.69200	8.66100
1575967800	8.68900	8.61300
1575968400	8.69300	8.61400
1575969000	8.70100	8.77600
1575969600	8.71300	8.63600
1575970200	8.71300	8.66300
1575970800	8.72500	8.78000
1575971400	8.73200	8.81000
1575972000	8.75100	8.79600
1575972600	8.76800	8.69900
1575973200	8.76800	8.74500
1575973800	8.79100	8.68300
1575974400	8.80300	8.74500
1575975000	8.82600	8.73200
1575975600	8.85800	8.89600
1575976200	8.87500	8.78300
1575976800	8.89300	8.80000
1575977400	8.88800	8.84900
1575978000	8.88500	8.95800
1575978600	8.87300	8.85300
1575979200	8.90700	8.82400
1575979800	8.91800	8.84800
1575980400	8.92600	8.86700
1575981000	8.93400	8.88900
1575981600	8.94300	8.90000
1575982200	8.95600	9.01600
1575982800	8.96800	8.85500
1575983400	8.98000	9.05500
1575984000	8.97000	8.90800
1575984600	8.98300	9.04000
1575985200	8.98900	9.07200
1575985800	8.98100	9.02900
1575986400	8.97700	8.90200
1575987000	8.97900	9.03300
1575987600	8.97400	9.02500
1575988200	8.97300	8.92800
1575988800	8.97900	8.92900
1575989400	8.97400	8.91300
1575990000	8.96000	8.89900
1575990600	8.96100	9.04300
1575991200	8.96000	9.02500
1575991800	8.96100	9.00800
1575992400	8.96600	8.85400
1575993600	8.96700	9.04700
1575994200	8.97300	8.92300
1575994800	8.97700	8.92600
1575995400	8.97400	8.89000
1575996000	8.97700	8.91900
1575996600	8.97900	9.05500
1575997200	8.97000	8.90400
1575997800	8.96900	8.89400
1575998400	8.96800	8.87900
1575999000	8.97000	9.06000
1575999600	8.96700	9.04900
1576000200	8.97500	9.01200
1576000800	8.97300	9.03900
1576001400	8.98800	8.91700
1576111800	7.13300	8.91300
1576112400	7.88000	7.08100
1576113000	8.50200	7.86200
1576113600	8.76300	8.43800
1576114200	8.88600	8.83100
1576114800	8.95000	8.83000
1576115400	8.97500	8.94000
1576116000	8.98300	8.92300
1576116600	8.99400	8.99000
1576117200	8.99900	8.96400
1576117800	9.00400	8.93500
1576118400	9.01000	8.97900
1576119000	9.01600	9.05100
1576119600	9.02300	9.10300
1576120200	9.02700	9.07100
1576120800	9.02300	8.97200
1576121400	9.02700	8.94800
1576122000	9.02800	8.94500
1576122600	9.02700	8.96100
1576123200	9.02700	9.09700
1576123800	9.02700	8.96800
1576124400	9.02400	9.08400
1576125000	9.01800	9.07500
1576125600	9.00300	8.95100
1576126200	9.00300	9.09200
1576126800	9.00000	9.06100
1576127400	9.01100	8.95400
1576128000	9.02700	8.96100
1576128600	9.03100	8.97900
1576129200	9.04000	8.95000
1576129800	9.03600	8.98900
1576130400	9.04500	8.97800
1576131000	9.04900	8.96100
1576131600	9.07300	9.08000
1576132200	9.06200	9.01700
1576132800	9.06800	9.03700
1576133400	9.08600	9.02100
1576134000	9.08200	9.14700
1576134600	9.08200	9.11500
1576135200	9.06200	9.16500
1576135800	9.04100	8.99100
1576136400	9.02700	9.05200
1576137000	8.99800	8.96500
1576137600	8.95700	8.92300
1576138200	8.92600	8.99500
1576138800	8.89400	8.98100
1576139400	8.87500	8.95100
1576140000	8.87700	8.89800
1576140600	8.86500	8.92200
1576141200	8.85400	8.95200
1576141800	8.84800	8.76600
1576142400	8.85700	8.87500
1576143000	8.85200	8.89700
1576143600	8.84200	8.79100
1576144200	8.84300	8.91000
1576144800	8.83300	8.90300
1576145400	8.83100	8.88400
1576146000	8.83100	8.78200
1576146600	8.84400	8.86600
1576147200	8.83600	8.81400
1576147800	8.83700	8.74700
1576148400	8.83800	8.75500
1576149000	8.84600	8.78100
1576149600	8.85400	8.93100
1576150200	8.84700	8.79300
1576150800	8.84500	8.76700
1576151400	8.85300	8.77000
1576152000	8.85000	8.80700
1576152600	8.84300	8.90500
1576153200	8.82400	8.78700
1576153800	8.82200	8.89200
1576154400	8.82200	8.95500
1576155000	8.82800	8.71500
1576155600	8.83900	8.89400
1576156200	8.87400	8.92600
1576156800	8.92300	8.80800
1576157400	8.94200	8.91600
1576158000	8.96300	8.86300
1576158600	8.98100	8.88100
1576159200	9.00700	8.89100
1576159800	9.04500	8.92500
1576160400	9.07000	8.95900
1576161000	9.06900	9.14000
1576161600	9.08600	9.12100
1576162200	9.07500	9.02300
1576162800	9.07400	9.06500
1576163400	9.08100	8.99700
1576371000	6.93600	9.11600
1576371600	7.77500	6.87000
1576372200	8.50100	7.77800
1576372800	8.80000	8.42200
1576373400	8.91500	8.82600
1576374000	8.97300	8.93300
1576374600	8.99700	8.98800
1576375200	9.00900	9.02400
1576386000	8.61000	9.07300
1576386600	8.83600	8.54100
1576387200	8.91700	8.85600
1576387800	8.95000	8.90700
1576395000	8.59000	8.96600
1576395600	8.59500	8.62400
1576632600	6.71300	8.65300
1576633200	7.54900	6.74100
1576635600	8.81000	7.57800
1576636200	8.87700	8.78700
1576636800	8.92200	8.82600
1576637400	8.95600	8.95000
1576638000	8.96800	8.95200
1576638600	8.97300	9.00200
1576639200	8.99200	9.03400
1576639800	9.00700	9.03800
1576640400	8.99800	9.07700
1576641000	8.98000	9.06800
1576641600	8.97700	8.90400
1576642200	8.97700	9.04700
1576642800	8.97900	8.88600
1576643400	8.98400	9.02900
1576644000	8.99700	9.04000
1576644600	8.99000	8.94900
1576645200	8.99300	8.90900
1576645800	8.99200	8.93300
1576646400	9.00600	9.06400
1576647000	9.01500	8.96600
1576647600	9.01700	8.96800
1576648200	9.02400	8.95700
1576648800	9.02400	8.95700
1576649400	9.02000	9.09400
1576650000	9.02000	9.10200
1576650600	9.02400	9.10500
1576651200	9.02300	9.05300
1576651800	9.03100	8.94800
1576652400	9.02600	8.94400
1576653000	9.02100	8.96700
1576653600	9.02200	9.10800
1576654200	9.02600	9.07800
1576654800	9.03000	9.10000
1576655400	9.02700	8.98000
1576656000	9.02900	9.07600
1576656600	9.02600	8.95300
1576657200	9.02500	8.98900
1576657800	9.02600	8.96100
1576658400	9.01800	8.90200
1576659000	9.01400	8.92700
1576659600	8.99900	8.95300
1576660200	8.99300	8.91000
1576660800	8.98600	8.90400
1576661400	8.98100	8.92500
1576662000	8.98200	8.92600
1576662600	8.99400	8.94800
1576663200	9.01000	8.95600
1576663800	9.00500	9.06100
1576664400	9.01100	9.06100
1576665000	9.00200	8.90000
1576665600	9.00300	8.93000
1576666200	9.02500	8.89200
1576666800	9.03800	8.91700
1576667400	9.03600	9.11000
1576668000	9.03500	8.92900
1576668600	9.04000	9.07900
1576669200	9.04000	9.11300
1576669800	9.03700	9.11000
1576671000	9.04400	8.96600
1576671600	9.05300	9.00700
1576672200	9.05000	9.02100
1576673400	9.03900	9.12200
1576674600	9.04100	9.17200
1576675200	9.04000	9.13300
1576675800	9.04400	8.98500
1576676400	9.04300	9.11800
1576677000	9.05100	8.98400
1576677600	9.03700	9.00500
1576678200	9.03400	8.92900
1576678800	9.04100	9.09200
1576679400	9.03100	8.96200
1576680000	9.03000	8.95600
1576680600	9.03500	9.07500
1576681200	9.03300	8.96000
1576681800	9.03500	9.06400
1576682400	9.03300	9.08000
1576683000	9.02200	8.98400
1576683600	9.02500	9.05100
1576684200	9.00600	9.08800
1576685400	8.95200	9.03500
1576686000	8.93900	8.94300
1576686600	8.94900	8.95400
1576687200	8.95300	8.96000
1576716000	8.29500	9.01000
1576716600	8.58300	8.30600
1576717200	8.83800	8.54200
1576717800	8.92800	8.77600
1576718400	8.98100	8.87300
1576719000	9.01200	9.01000
1576719600	9.00800	8.96000
1576720200	9.01900	9.03500
1576720800	9.01200	8.91800
1576721400	9.00000	9.03900
1576722000	8.98500	8.94000
1576723800	8.94400	9.03000
1576724400	8.95500	9.07700
1576725000	8.95200	8.99500
1576725600	8.95300	9.01600
1576726200	8.95800	8.97600
1576726800	8.96700	9.09100
1576727400	8.97700	8.89200
1576728000	8.99000	8.90000
1576728600	9.00400	8.96700
1576729200	9.01600	8.92000
1576729800	9.02600	8.96400
1576730400	9.03900	8.97300
1576731000	9.03700	9.12100
1576731600	9.03000	9.08900
1576732200	9.03400	8.96300
1576732800	9.03200	8.99300
1576733400	9.03100	8.99900
1576734000	9.02500	9.09600
1576734600	9.03200	9.08100
1576735200	9.02400	8.94200
1576735800	9.02200	9.06800
1576736400	9.02200	8.96400
1576737000	9.01500	8.97200
1576737600	9.01800	9.08700
1576738800	9.01400	9.05400
1576739400	9.01600	8.93000
1576740000	9.01200	8.95800
1576740600	9.00600	9.05400
1576741200	9.00600	9.05900
1576741800	8.99400	8.95500
1576742400	9.00500	9.07500
1576743000	9.01500	8.89800
1576743600	9.01800	9.06200
1576744200	9.02700	9.10000
1576744800	9.03000	9.11900
1576745400	9.02200	8.95000
1576746000	9.03100	9.04800
1576746600	9.03000	9.10300
1576747200	9.02800	9.10200
1576747800	9.01800	9.11500
1576748400	8.99800	8.93900
1576749000	8.99500	8.90400
1576749600	8.99200	9.05100
1576750200	9.00500	8.91000
1576750800	8.99900	9.09000
1576751400	9.01000	8.92300
1576752000	9.00500	9.09400
1576752600	9.00900	9.09200
1576753200	9.00500	8.92800
1576753800	9.00100	8.91500
1576754400	9.01100	9.06900
1576755000	9.01400	8.96100
1576755600	9.03300	8.98200
1576756200	9.04700	9.10300
1576756800	9.05900	8.98500
1576757400	9.06500	9.02900
1576758600	9.07100	9.15200
1576759200	9.07300	9.13700
1576759800	9.05500	9.16000
1576760400	9.06400	9.08800
1576761000	9.07200	8.98800
1576761600	9.08200	9.02000
1576762200	9.08000	9.01800
1576762800	9.08300	9.16700
1576763400	9.07300	9.00800
1576764000	9.06700	9.16000
1576764600	9.06400	9.03000
1576765200	9.05700	9.14900
1576765800	9.05200	8.99600
1576766400	9.04200	8.97600
1576767000	9.03800	8.97500
1576767600	9.02200	9.11000
1576768200	9.01700	8.95800
1576768800	9.02500	9.08700
1576769400	9.00900	8.96700
1576770000	8.99200	8.93400
1576771200	8.95800	9.02100
1576771800	1.00700	8.89800
1576772400	8.98200	0.92300
1576773000	9.00000	9.04000
1576773600	9.00700	9.02800
1576774200	9.01800	8.98600
1576774800	9.01100	9.07900
1576775400	9.02100	9.04500
1576776000	9.03000	8.98300
1576776600	9.03500	9.08600
1576777200	9.02600	9.11000
1576777800	9.01700	9.08300
1576778400	9.01800	8.96600
1576779000	9.02200	9.09100
1576779600	9.03000	8.94300
1576780200	9.02400	8.97200
1576780800	9.02600	8.97400
1576781400	9.03200	9.10700
1576782000	9.03100	8.95300
1576810800	8.11600	9.08900
1576811400	8.46500	8.08400
1576812000	8.81400	8.46700
1576812600	8.94500	8.72300
1576813200	9.00100	9.07800
1576813800	9.01000	8.92100
1576814400	9.02000	9.08300
1576815000	9.02800	9.07100
1576815600	9.02800	9.05600
1576816200	9.03100	9.07900
1576816800	9.03700	8.96300
1576817400	9.05100	9.07100
1576818000	9.06400	9.13300
1576818600	9.05300	9.12000
1576819200	9.06700	9.10900
1576819800	9.06300	9.13100
1576820400	9.07000	9.09800
1576821000	9.07500	9.01200
1576821600	9.06800	8.99400
1576822200	9.07900	9.02500
1576822800	9.07700	9.01900
1576823400	9.07200	9.00200
1576824000	9.07700	9.14300
1576824600	9.07500	9.01900
1576825200	9.08000	9.11800
1576825800	9.07600	9.16400
1576826400	9.07200	8.97500
1576827000	9.06500	9.00000
1576827600	9.06400	9.13700
1576828200	9.05500	9.01500
1576828800	9.06200	9.08900
1576829400	9.05800	9.10700
1576830000	9.06100	9.11200
1576830600	9.05200	9.09900
1576831200	9.05400	9.09500
1576831800	9.05800	8.97800
1576832400	9.04900	9.12800
1576833000	9.05200	9.13600
1576833600	9.05900	9.11000
1576834200	9.06000	9.11700
1576834800	9.06200	8.98500
1576835400	9.07700	9.09700
1576836000	9.06600	9.21000
1576836600	9.06500	8.98600
1576837200	9.07000	8.98900
1576837800	9.06700	9.15700
1576838400	9.06400	9.10300
1576839000	9.06000	9.10400
1576839600	9.06300	8.98500
1576840200	9.05600	9.13500
1576840800	9.04200	9.00100
1576841400	9.04300	8.98600
1576842000	9.03400	9.10000
1576842600	9.02000	9.16700
1576843200	9.01900	8.95000
1576843800	9.04500	9.09700
1576845000	9.02500	9.07900
1576845600	9.03500	9.05200
1576846200	9.03600	9.09900
1576846800	9.05500	9.09200
1576847400	9.05900	8.97600
1576848000	9.07300	9.12700
1576848600	9.07600	8.96600
1577065800	6.80100	9.04200
1577066400	8.10800	6.83200
1577067000	8.63200	8.05200
1577067600	8.84800	8.58200
1577068200	8.94600	8.82800
1577068800	8.99200	8.97300
1577069400	9.03400	8.92100
1577070000	9.04000	9.05300
1577070600	9.05000	9.09700
1577071200	9.05200	8.95600
1577071800	9.06300	9.10900
1577072400	9.07500	8.97300
1577073000	9.07700	8.96200
1577073600	9.09200	9.03400
1577074200	9.09900	9.00200
1577074800	9.10500	9.16900
1577075400	9.12300	9.16400
1577076000	9.12800	9.01600
1577076600	9.12300	9.03800
1577077200	9.11600	9.04400
1577077800	9.10700	9.17000
1577078400	9.11800	9.16100
1577079000	9.12600	9.17900
1577079600	9.12700	9.25900
1577080200	10.71400	9.09100
1577080800	9.13200	10.69200
1577081400	9.13300	9.08400
1577082000	9.13400	9.18200
1577082600	9.13800	9.07000
1577083200	9.14600	9.03700
1577083800	9.14600	9.14700
1577084400	9.15100	9.19700
1577085000	9.15100	9.11400
1577085600	9.15300	9.08700
1577086200	9.14900	9.19400
1577086800	9.15400	9.06000
1577087400	9.13300	9.23500
1577088000	9.13700	9.07700
1577088600	9.12800	9.18800
1577089200	9.12900	9.15200
1577089800	9.14100	9.20100
1577090400	9.14700	9.21600
1577091000	9.15300	9.10400
1577091600	9.16300	9.08100
1577092200	9.17700	9.22400
1577092800	9.16200	9.08700
1577093400	9.14400	9.29500
1577094000	9.14900	9.17200
1577094600	9.15200	9.19300
1577095200	9.15600	9.19500
1577095800	9.17100	9.24800
1577096400	9.17200	9.08700
1577097000	9.18000	9.22900
1577097600	9.16800	9.09900
1577098200	9.17500	9.08800
1577098800	9.16700	9.08600
1577099400	9.18200	9.09600
1577100000	9.18100	9.09700
1577100600	9.17200	9.10800
1577101200	9.18000	9.10800
1577101800	9.18300	9.20800
1577103000	9.15900	9.24100
1577103600	9.16900	9.18500
1577104200	9.16900	9.05800
1577104800	9.17100	9.09400
1577105400	9.15700	9.20100
1577106000	9.16200	9.08900
1577106600	9.16200	9.12600
1577107200	9.14400	9.19600
1577107800	9.15300	9.22500
1577108400	9.15700	9.21100
1577109000	9.15200	9.13000
1577109600	9.15200	9.09600
1577110200	9.15000	9.10600
1577110800	9.14300	9.11100
1577111400	9.13400	9.10500
1577112000	9.13600	9.06300
1577112600	9.12900	9.06900
1577113200	9.12700	9.21400
1577113800	9.14100	9.09000
1577114400	9.14500	9.19700
1577115000	9.15200	9.08100
1577115600	9.14900	9.19400
1577116800	9.15900	9.10500
1577117400	9.17100	9.21500
1577118000	9.17500	9.08100
1577118600	9.17900	9.12500
1577119200	9.17000	9.06800
1577119800	9.17300	9.09000
1577120400	9.16800	9.06600
1577121000	9.17000	9.21500
1577121600	9.16600	9.12100
1577122200	9.15300	9.10200
1577122800	9.15000	9.17900
1577123400	9.15200	9.10100
1577124000	9.14400	9.09400
1577124600	9.15500	9.19400
1577125200	9.15200	9.04200
1577125800	9.15300	9.23700
1577126400	9.15200	9.07800
1577127000	9.14900	9.18800
1577127600	9.15300	9.08200
1577128200	9.14700	9.07400
1577128800	9.14600	9.17800
1577129400	9.13700	9.21900
1577130000	9.13200	9.17100
1577130600	9.13500	9.22100
1577131200	9.13000	9.21700
1577131800	9.12900	9.16000
1577132400	9.13700	9.04500
1577133000	9.14300	9.10500
1577133600	9.14100	9.21500
1577134200	9.13400	9.22800
1577134800	9.13600	9.04600
1577135400	9.15000	9.04600
1577136000	9.15300	9.11200
1577136600	9.16400	9.10500
1577137200	9.16900	9.10300
1577137800	9.16300	9.23900
1577138400	9.17300	9.10800
1577139000	9.13900	9.13500
1577139600	9.13700	9.18200
1577140200	9.13700	9.10300
1577140800	9.13700	9.20300
1577141400	9.15300	9.06100
1577142000	9.16600	9.21000
1577142600	9.16300	9.12000
1577143200	9.16700	9.08400
1577143800	9.17000	9.09900
1577144400	9.17400	9.08000
1577145000	9.18200	9.21000
1577145600	9.18500	9.24800
1577146200	9.18200	9.11400
1577146800	9.18400	9.10600
1577147400	9.16200	9.10300
1577148000	9.18100	9.11600
1577148600	9.17600	9.13200
1577149200	9.18800	9.13800
1577149800	9.17800	9.14700
1577150400	9.17800	9.12600
1577151000	9.18700	9.08400
1577151600	9.17500	9.25900
1577152200	9.18700	9.12700
1577152800	9.18200	9.11900
1577153400	9.17800	9.26700
1577154000	9.17100	9.11900
1577154600	9.16000	9.25300
1577155800	9.15100	9.11000
1577160600	9.04000	9.10400
1577161200	9.11500	9.00300
1577161800	9.15400	9.17100
1577162400	9.16800	9.09300
1577163000	9.18300	9.24600
1577163600	9.18100	9.22000
1577164200	9.16700	9.17100
1577164800	9.17000	9.14000
1577165400	9.18100	9.05700
1577166000	9.18100	9.21500
1577166600	9.18700	9.13800
1577167200	9.18300	9.27400
1577167800	9.18200	9.10300
1577168400	9.18400	9.10100
1577169000	9.18900	9.07700
1577169600	9.19500	9.26100
1577170200	9.19900	9.32800
1577170800	9.20300	9.13500
1577171400	9.20800	9.15400
1577172000	9.19900	9.16200
1577172600	9.20800	9.25700
1577173200	9.20000	9.15700
1577173800	9.20300	9.12500
1577174400	9.19400	9.29000
1577175000	9.18900	9.26800
1577175600	9.18600	9.26700
1577176200	9.18300	9.24200
1577176800	9.18100	9.13600
1577177400	9.18300	9.11900
1577178000	9.18300	9.26600
1577179200	9.16400	9.27200
1577179800	9.17200	9.09600
1577180400	9.19000	9.11100
1577181000	9.21000	9.11100
1577181600	9.20300	9.15500
1577182200	9.21000	9.15100
1577182800	9.21100	9.14300
1577183400	9.21200	9.17400
1577184000	9.20100	9.13600
1577184600	9.21000	9.27300
1577185200	9.21300	9.29200
1577185800	9.21000	9.29100
1577186400	9.20000	9.09900
1577187000	9.20000	9.16300
1577187600	9.19300	9.15400
1577188200	9.20000	9.06900
1577189400	9.22800	9.13600
1577190000	9.23800	9.18200
1577190600	9.24700	9.19500
1577191200	9.24900	9.17100
1577191800	9.24000	9.17000
1577192400	9.22700	9.18100
1577193000	9.23000	9.13900
1577193600	9.21900	9.13600
1577194200	9.21500	9.18200
1577194800	9.21300	9.24900
1577195400	9.21500	9.10600
1577196000	9.21900	9.14000
1577196600	9.22100	9.14800
1577197200	9.21100	9.26800
1577197800	9.20600	9.14200
1577198400	9.20400	9.13100
1577199000	9.20100	9.15300
1577199600	9.19600	9.13900
1577200200	9.18300	9.13500
1577200800	9.18200	9.26000
1577201400	9.16800	9.26900
1577202000	9.15900	9.21300
1577203200	9.17700	9.21500
1577203800	9.17900	9.13900
1577204400	9.18300	9.27100
1577205000	9.17400	9.25800
1577205600	9.18400	9.24600
1577206200	9.18900	9.11700
1577206800	9.19400	9.26200
1577207400	9.19800	9.14100
1577208000	9.20200	9.25500
1577208600	9.20700	9.13400
1577209200	9.19400	9.29200
1577209800	9.20700	9.14800
1577210400	9.20000	9.15200
1577211000	9.19700	9.28700
1577211600	9.19100	9.08400
1577212200	9.19600	9.11000
1577212800	9.20000	9.26900
1577213400	9.19100	9.11900
1577214000	9.17800	9.11200
1577214600	9.17800	9.21300
1577215200	9.17400	9.25300
1577215800	9.17700	9.25700
1577216400	9.17300	9.09700
1577217000	9.16500	9.20700
1577217600	9.15000	9.08300
1577218200	9.14800	9.07400
1577218800	9.12200	9.20400
1577219400	9.09900	9.03400
1577220000	9.12000	9.17300
1577220600	9.12600	9.03300
1577221200	9.15800	9.04400
1577221800	9.15600	9.10900
1577236800	8.50000	9.18600
1577237400	8.89900	8.57000
1577238000	9.06600	8.88300
1577238600	9.13500	9.15800
1577239200	9.14900	9.11200
1577240400	9.15800	9.06700
1577241000	9.14800	9.09700
1577241600	9.16300	9.20600
1577242200	9.16100	9.10300
1577242800	9.16000	9.20400
1577243400	9.16500	9.21800
1577244000	9.16000	9.11700
1577244600	9.15800	9.24500
1577245200	9.15200	9.08600
1577245800	9.15600	9.08900
1577246400	9.15900	9.21200
1577247000	9.15700	9.23200
1577247600	9.14500	9.11100
1577248200	9.15000	9.03800
1577248800	9.15000	9.07400
1577249400	9.15900	9.11800
1577250000	9.17100	9.07900
1577250600	9.17800	9.10500
1577251200	9.17300	9.10700
1577251800	9.17400	9.09800
1577252400	9.18300	9.09500
1577253000	9.18300	9.11200
1577253600	9.19200	9.11500
1577254200	9.18100	9.27700
1577254800	9.18400	9.21000
1577255400	9.18400	9.26800
1577256000	9.18300	9.25400
1577256600	9.18800	9.14200
1577257200	9.18100	9.10000
1577257800	9.18400	9.20700
1577258400	9.19200	9.10300
1577259000	9.18300	9.22700
1577259600	9.19500	9.10300
1577260200	9.18200	9.11600
1577260800	9.19500	9.10700
1577261400	9.19400	9.26800
1577262000	9.19500	9.14800
1577262600	9.18800	9.22500
1577263200	9.17900	9.13200
1577263800	9.17800	9.10500
1577264400	9.15600	9.10700
1577265000	9.15300	9.22800
1577265600	9.15600	9.20400
1577266200	9.15300	9.22400
1577266800	9.15100	9.23800
1577403000	7.95500	9.06700
1577403600	8.68900	7.87500
1577404200	8.98000	8.63400
1577404800	9.11900	9.04000
1577405400	9.18300	9.14700
1577406000	9.19900	9.21400
1577407200	9.21400	9.23900
1577407800	9.22400	9.12300
1577408400	9.21900	9.17300
1577409000	9.22800	9.17200
1577409600	9.23400	9.13800
1577410200	9.24800	9.30600
1577410800	9.26600	9.14700
1577411400	9.27800	9.21100
1577412000	9.26700	9.18900
1577412600	9.24600	9.21700
1577413200	9.24800	9.19800
1577413800	9.24600	9.16400
1577414400	9.24500	9.18800
1577415000	9.25400	9.13800
1577415600	9.26300	9.28500
1577416200	9.26500	9.31000
1577416800	9.26600	9.32100
1577417400	9.27500	9.15900
1577418000	9.27000	9.22800
1577418600	9.27400	9.19500
1577419200	9.27200	9.18600
1577419800	9.26500	9.24600
1577420400	9.26500	9.31200
1577421000	9.26000	9.22500
1577421600	9.27000	9.18100
1577422200	9.27100	9.32700
1577422800	9.27000	9.24300
1577423400	9.25700	9.19400
1577424000	9.25100	9.30500
1577424600	9.22400	9.28500
1577425200	9.24300	9.14500
1577425800	9.25100	9.31500
1577426400	9.25600	9.16600
1577427000	9.25500	9.20100
1577427600	9.26100	9.30500
1577428200	9.28300	9.22400
1577429400	9.28900	9.25900
1577430000	9.29900	9.23100
1577430600	9.29100	9.22000
1577431200	9.30300	9.36100
1577431800	9.31300	9.23400
1577432400	9.33000	9.22600
1577433000	9.33800	9.36400
1577433600	9.32800	9.26300
1577434200	9.31600	9.41300
1577434800	9.30800	9.20500
1577435400	9.30300	9.25300
1577436000	9.30300	9.24500
1577436600	9.30300	9.39000
1577437200	9.30700	9.38400
1577437800	9.31200	9.24400
1577438400	9.30700	9.36600
1577439000	9.30900	9.33600
1577439600	9.31000	9.38200
1577440200	9.30700	9.38000
1577440800	9.29500	9.22800
1577441400	9.28600	9.22000
1577442000	9.29300	9.21900
1577442600	9.28700	9.22400
1577443200	9.29200	9.32900
1577443800	9.29000	9.21000
1577444400	9.28700	9.37700
1577445000	9.27500	9.34300
1577445600	9.28000	9.20000
1577446200	9.28600	9.22900
1577767200	7.30300	9.19700
1577767800	8.57300	7.33400
1577768400	9.09700	8.59600
1577769000	9.32500	9.09800
1577769600	9.42800	9.25100
1577770200	9.46700	9.45400
1577770800	9.48800	9.53700
1577771400	9.50800	9.49100
1577772000	9.52500	9.46700
1577772600	9.53200	9.44200
1577773200	9.55400	9.49100
1577773800	9.56100	9.49300
1577774400	9.57000	9.52000
1577775000	9.57200	9.52000
1577775600	9.56900	9.48800
1577776200	9.56700	9.65000
1577776800	9.56700	9.50900
1577777400	9.55800	9.64800
1577778000	9.56300	9.47600
1577778600	9.55200	9.50100
1577779200	9.55300	9.68500
1577779800	9.54900	9.51500
1577780400	9.54900	9.49800
1577781000	9.54800	9.43600
1577781600	9.55500	9.57900
1577782200	9.54900	9.50200
1577782800	9.55600	9.50600
1577783400	9.55400	9.49900
1577784000	9.55600	9.64600
1577784600	9.55700	9.50000
1577785200	9.55300	9.63900
1577785800	9.56800	9.44000
1577786400	9.58600	9.63800
1577787000	9.57700	9.63600
1577787600	9.56500	9.63500
1577788200	9.57400	9.47500
1577788800	9.58900	9.46700
1577789400	9.58900	9.65000
1577790000	9.59500	9.53900
1577790600	9.60500	9.67000
1577791200	9.61200	9.55400
1577791800	9.60600	9.67600
1577792400	9.60500	9.68200
1577793000	9.58400	9.69000
1577793600	9.58000	9.62400
1577794200	9.55900	9.65200
1577794800	9.55400	9.59000
1577795400	9.55700	9.48300
1577796000	9.55500	9.63600
1577796600	9.55000	9.63700
1577797200	9.55400	9.48900
1577797800	9.54000	9.62600
1577798400	9.53900	9.59600
1577799000	9.53600	9.44800
1577799600	9.54300	9.60800
1577800200	9.53200	9.46000
1577800800	9.53400	9.45600
1577801400	9.53500	9.60200
1577802000	9.53800	9.49700
1577802600	9.55100	9.61000
1577803200	9.55100	9.50500
1577803800	9.56500	9.46300
1577804400	9.56100	9.45800
1577805000	9.55400	9.48600
1577805600	9.52900	9.49600
1577806200	9.51100	9.58600
1577806800	9.52800	9.58300
1577808000	9.52700	9.57700
1577808600	9.53200	9.57200
1577809200	9.53100	9.41900
1577809800	9.56600	9.60300
1577810400	9.57600	9.63600
1577811000	9.58000	9.54300
1577811600	9.58200	9.50900
1577812200	9.57200	9.52400
1577812800	9.57600	9.66100
1577813400	9.57400	9.63700
1577814000	9.56700	9.66100
1577814600	9.56300	9.60200
1577815200	9.55900	9.65000
1577835600	8.87500	9.60300
1577836200	9.25200	8.79000
1577836800	9.41600	9.31600
1577837400	9.48800	9.46500
1577838000	9.52800	9.52800
1577838600	9.51400	9.55400
1577839200	9.55200	9.47400
1577839800	9.56500	9.48800
1577840400	9.56800	9.56500
1577841000	9.56900	9.53100
1577841600	9.55900	9.48400
1577842200	9.53400	9.49500
1577842800	9.52800	9.59000
1577843400	9.53200	9.49600
1577844000	9.53900	9.46500
1577844600	9.55900	9.57400
1577845200	9.56400	9.62300
1577845800	9.57200	9.49300
1577846400	9.56100	9.62800
1577847000	9.55700	9.52300
1577847600	9.55100	9.61300
1577848200	9.56400	9.58500
1577848800	9.55600	9.50600
1577849400	9.55000	9.59100
1577850000	9.53900	9.43700
1577850600	9.53500	9.45800
1577851200	9.52500	9.45200
1577851800	9.52300	9.56300
1577852400	9.52500	9.46800
1577853000	9.52800	9.45200
1577853600	9.52400	9.47200
1577854200	9.52400	9.55900
1577854800	9.52400	9.60300
1577855400	9.52700	9.44500
1577856000	9.52200	9.47100
1577856600	9.52000	9.47600
1577857200	9.51600	9.58100
1577857800	9.52400	9.55000
1577858400	9.52200	9.56800
1577859000	9.53200	9.59500
1577859600	9.53500	9.47700
1577860200	9.54400	9.62400
1577860800	9.53900	9.45700
1577861400	9.53400	9.62600
1577862000	9.51900	9.59000
1577862600	9.50400	9.56300
1577863200	9.49300	9.44400
1577863800	9.49100	9.45100
1577864400	9.48700	9.51800
1577865000	9.48900	9.51900
1577865600	9.49200	9.44300
1577866200	9.48700	9.57300
1577866800	9.48700	9.54800
1577867400	9.48000	9.56900
1577868000	9.48300	9.40900
1577868600	9.46700	9.40100
1577869200	9.45800	9.50100
1577869800	9.46400	9.52400
1577870400	9.48500	9.38500
1577871000	9.49000	9.55700
1577871600	9.51100	9.45000
1577872200	9.53200	9.46500
1577872800	9.54000	9.49700
1577873400	9.52900	9.52000
1577874000	9.54000	9.49100
1577874600	9.55900	9.45400
1577875200	9.58000	9.50300
1577875800	9.58600	9.50000
1577876400	9.58600	9.63400
1577877000	9.59400	9.50400
1577877600	9.59800	9.65100
1577878200	9.59900	9.51900
1577878800	9.59600	9.68600
1577879400	9.60100	9.68300
1577880600	9.58400	9.51200
1577881200	9.59200	9.64000
1577881800	9.59800	9.56800
1577882400	9.60300	9.65400
1577883000	9.59400	9.69000
1577883600	9.59000	9.68100
1577884200	9.58900	9.64800
1577884800	9.57800	9.64500
1577885400	9.57900	9.49500
1577886000	9.58100	9.46600
1577886600	9.57900	9.50200
1577887800	9.54200	9.64500
1577888400	9.52500	9.46000
1577889000	9.54100	9.55500
1577889600	9.56300	9.61100
1577890200	9.56900	9.52500
1577890800	9.57300	9.51200
1577891400	9.58200	9.52700
1577892000	9.58100	9.62000
1577892600	9.58400	9.66600
1577893200	9.58000	9.66500
1577894400	9.57900	9.63600
1577895000	9.57700	9.52200
1577895600	9.58000	9.66400
1577896200	9.57500	9.49000
1577896800	9.57200	9.51800
1577897400	9.57500	9.64600
1577898000	9.57800	9.66000
1577898600	9.55500	9.63500
1577899200	9.56300	9.47300
1577899800	9.57700	9.60600
1577900400	9.57900	9.49800
1577901000	9.58600	9.52000
1577901600	9.58800	9.51700
1577902200	9.58700	9.52100
1577902800	9.58200	9.63200
1577903400	9.57900	9.46900
1577904000	9.57000	9.51600
1577904600	9.56000	9.52400
1577905200	9.55300	9.64200
1577905800	9.54100	9.48900
1577906400	9.54100	9.57200
1577907000	9.53800	9.43000
1577907600	9.52700	9.45900
1577908200	9.51700	9.45100
1577908800	9.51900	9.46200
1577909400	9.51100	9.57500
1577910000	9.50600	9.56700
1577910600	9.49800	9.45000
1577911200	9.49900	9.56500
1577911800	9.50600	9.44900
1577912400	9.50700	9.55700
1577913000	9.50000	9.55800
1577913600	9.50500	9.43600
1577914200	9.50500	9.45000
1577914800	9.50900	9.43000
1577915400	9.50500	9.59000
1577916000	9.50300	9.58700
1577916600	9.50700	9.39000
1577917200	9.50900	9.42600
1577917800	9.50500	9.54400
1577918400	9.50600	9.56100
1577919000	9.49400	9.58900
1577919600	9.49700	9.41900
1577920200	9.49700	9.41300
1577920800	9.51200	9.44100
1577921400	9.50100	9.43700
1577922000	9.49900	9.52400
1577922600	9.50900	9.44300
1577923200	9.51300	9.54400
1577923800	9.52700	9.43400
1577924400	9.54100	9.58300
1577925000	9.54500	9.52500
1577925600	6.30100	9.50800
1577926200	9.53400	6.35900
1577926800	9.53300	9.47900
1577927400	9.54300	9.52600
1577928000	9.55000	9.53100
1577928600	9.56600	9.60000
1577929200	9.55800	9.51100
1577929800	9.54200	9.50700
1577930400	9.55100	9.56900
1577931000	9.52900	9.59600
1577931600	9.50500	9.61300
1577932200	9.49700	9.53100
1577932800	9.50800	9.42300
1577933400	9.51200	9.45100
1577934000	9.53300	9.58400
1577934600	9.53900	9.56200
1577935200	9.53500	9.49300
1577935800	9.54400	9.59200
1577936400	9.55300	9.49200
1577937000	9.56000	9.49800
1577937600	9.57000	9.64100
1577938800	9.55200	9.49100
1577939400	9.52300	9.51500
1577940000	9.51200	9.43200
1577940600	9.50400	9.42200
1577941200	9.50500	9.54400
1577941800	9.50400	9.39800
1577942400	9.50200	9.44000
1577943000	9.49900	9.57400
1577943600	9.50600	9.44400
1577944200	9.50800	9.59300
1577944800	9.51500	9.59000
1577945400	9.51600	9.57100
1577946000	9.52700	9.60800
1577946600	9.52700	9.59700
1577947200	9.53500	9.61100
1577947800	9.54000	9.47400
1577948400	9.54600	9.49000
1577949000	9.55000	9.62900
1577949600	9.55600	9.47900
1577950200	9.56500	9.64800
1577950800	9.56800	9.62900
1577951400	9.57200	9.53600
1577952000	9.57500	9.65400
1577952600	9.58100	9.48600
1577953200	9.57600	9.62500
1577953800	9.57400	9.52100
1577954400	9.57100	9.49800
1577955000	9.57100	9.64900
1577955600	9.56500	9.48200
1577956200	9.55400	9.64700
1577956800	9.54800	9.62400
1577957400	9.55000	9.48800
1577958000	9.54500	9.58500
1577958600	9.54100	9.49900
1577959200	9.53600	9.48300
1577959800	9.53100	9.42500
1577960400	9.53300	9.60300
1577961000	9.53800	9.61400
1577961600	9.53800	9.60400
1577962800	9.53000	9.60800
1577963400	9.53400	9.58800
1577964000	9.55300	9.49600
1577964600	9.57200	9.52100
1577965200	9.57800	9.45900
1577965800	9.59100	9.46700
1577966400	9.61100	9.48400
1577967000	9.61500	9.53200
1577967600	9.62000	9.53600
1577968200	9.61200	9.69800
1577969400	9.60700	9.50500
1577970600	9.61400	9.66800
1577971200	9.62600	9.56100
1577971800	9.63700	9.67700
1577972400	9.64500	9.59900
1577973000	9.65600	9.58900
1577973600	9.64800	9.60300
1577974800	9.63100	9.60900
1577975400	9.63900	9.59200
1577976000	9.63100	9.72600
1577976600	9.63200	9.58500
1577977200	9.62600	9.66200
1577977800	9.62100	9.66500
1577978400	13.02900	9.54600
1577979000	9.61100	13.05700
1577979600	9.61900	9.53900
1577980200	9.61100	9.55500
1577981400	9.62100	9.54700
1577982000	9.62500	9.56100
1577982600	9.61900	9.65600
1577983200	9.61800	9.52900
1577983800	9.63100	9.56200
1577984400	9.61100	9.70900
1577985000	9.58900	9.66200
1577985600	9.59900	9.50300
1577986200	9.59800	9.65500
1577986800	9.61100	9.53800
1577987400	9.61700	9.56800
1577988000	9.60900	9.50400
1577988600	9.61600	9.57200
1577989200	9.61800	9.70100
1577989800	9.61700	9.56000
1577990400	9.60900	9.52700
1577991000	9.60900	9.69400
1577991600	9.60700	9.67300
1577992200	9.59600	9.67700
1577992800	9.60000	9.67800
1577993400	9.58800	9.65600
1577994000	9.59900	9.62300
1577994600	9.59600	9.65700
1577995200	9.59400	9.52400
1577995800	9.58600	9.62400
1577996400	9.58400	9.49800
1577997000	9.58800	9.50300
1577997600	9.57700	9.62600
1577998200	9.57600	9.48900
1577998800	9.58000	9.70900
1577999400	9.57300	9.66400
1578000000	9.57900	9.65500
1578000600	9.58300	9.65100
1578001200	9.56700	9.65300
1578001800	9.56300	9.60100
1578002400	9.56700	9.61900
1578003000	9.57200	9.48600
1578003600	9.56000	9.65900
1578004200	9.55400	9.49600
1578004800	9.55300	9.62600
1578005400	9.56000	9.49100
1578006000	9.55300	9.43600
1578006600	9.56200	9.63100
1578007200	9.56000	9.48300
1578007800	9.56500	9.45300
1578008400	9.56100	9.64600
1578009000	9.56200	9.61400
1578009600	9.56800	9.63400
1578010200	9.57400	9.52500
1578010800	9.57600	9.49000
1578011400	9.58100	9.63400
1578012000	9.58400	9.49700
1578012600	9.58300	9.53600
1578013200	9.58700	9.47200
1578013800	9.59100	9.65100
1578014400	9.58500	9.48400
1578015000	9.59500	9.50300
1578015600	9.59800	9.64300
1578016200	9.60300	9.52200
1578016800	9.60700	9.65900
1578017400	9.60700	9.66500
1578018000	9.61100	9.67300
1578018600	9.60200	9.57900
1578019200	9.60400	9.67700
1578019800	9.59800	9.51600
1578020400	9.60100	9.54300
1578021000	9.59300	9.51200
1578021600	9.55700	9.51100
1578022200	9.54700	9.51600
1578022800	9.54800	9.46200
1578023400	9.55500	9.48800
1578024000	9.57800	9.46700
1578025200	9.59100	9.51100
1578025800	9.59400	9.55400
1578026400	9.60100	9.53200
1578027000	9.60500	9.65700
1578027600	9.62200	9.65400
1578028200	9.63700	9.66300
1578028800	9.64100	9.58800
1578029400	9.62700	9.55200
1578030000	9.63900	9.66900
1578030600	9.63600	9.58400
1578031200	9.63100	9.68100
1578031800	9.62600	9.57100
1578032400	9.63500	9.71300
1578033000	9.64000	9.57000
1578033600	9.63800	9.69600
1578034200	9.63400	9.68400
1578034800	9.61900	9.58100
1578035400	9.61700	9.52900
1578036000	9.62500	9.50400
1578036600	9.64000	9.69800
1578037200	9.63500	9.61400
1578037800	9.63700	9.71400
1578038400	9.64000	9.59100
1578039000	9.64500	9.57200
1578039600	9.65400	9.72700
1578040200	9.65900	9.57300
1578040800	9.65800	9.74400
1578041400	9.65100	9.74700
1578042000	9.64900	9.73200
1578042600	9.63800	9.60900
1578043200	9.63200	9.69600
1578043800	9.62200	9.68000
1578044400	9.62200	9.56100
1578045000	9.62000	9.54300
1578045600	9.60400	9.65500
1578046200	9.60500	9.63600
1578046800	9.60800	9.63900
1578047400	9.61000	9.54500
1578048000	9.62800	9.54300
1578048600	9.62400	9.53900
1578049200	9.62600	9.53000
1578049800	9.62500	9.58600
1578050400	9.62400	9.51800
1578051000	9.63000	9.68700
1578051600	9.63000	9.58400
1578052200	9.63300	9.69500
1578052800	9.64500	9.56600
1578053400	9.64700	9.71500
1578054000	9.66000	9.59200
1578054600	9.66800	9.60100
1578055200	9.67100	9.63600
1578055800	9.68600	9.63900
1578056400	9.70500	9.62100
1578057000	9.72100	9.75300
1578057600	9.71300	9.67200
1578058200	9.71800	9.65800
1578058800	9.70800	9.61100
1578059400	9.71100	9.76600
1578060600	9.68900	9.62100
1578061200	9.70400	9.57600
1578061800	9.72600	9.60300
1578062400	9.73000	9.80000
1578063000	9.74000	9.68400
1578063600	9.74600	9.82400
1578064200	9.74300	9.66500
1578064800	9.74300	9.81800
1578065400	9.74300	9.83000
1578066000	9.73600	9.83000
1578067200	9.71200	9.81700
1578067800	9.71500	9.64500
1578068400	9.70600	9.65900
1578069000	9.70700	9.75800
1578069600	9.71400	9.63300
1578070200	9.71000	9.78700
1578070800	9.71200	9.78200
1578071400	9.71100	9.65700
1578072000	9.71400	9.65600
1578072600	9.71300	9.61800
1578073200	9.70700	9.62300
1578073800	9.72100	9.84000
1578074400	9.72600	9.67500
1578075000	9.71900	9.78400
1578075600	9.71800	9.77000
1578076200	9.69600	9.78800
1578076800	9.69100	9.60600
1578077400	9.69000	9.61500
1578078000	9.68600	9.76000
1578078600	9.68400	9.71600
1578079200	9.68800	9.72000
1578079800	9.68600	9.73600
1578080400	9.68700	9.76400
1578081000	9.68000	9.65000
1578081600	9.68300	9.62500
1578082200	9.68500	9.75300
1578082800	9.68500	9.76600
1578083400	9.67900	9.74100
1578084000	9.67400	9.60400
1578084600	9.67900	9.59100
1578085200	9.68100	9.76600
1578085800	9.67200	9.60500
1578086400	9.67200	9.62300
1578087000	9.67900	9.75900
1578087600	9.67300	9.59100
1578088200	9.66500	9.60200
1578088800	9.66300	9.79800
1578089400	9.65300	9.58200
1578090000	9.64000	9.61500
1578090600	9.63000	9.72100
1578091200	9.63100	9.57500
1578091800	9.63200	9.71200
1578092400	9.62500	9.56000
1578093000	9.61800	9.68300
1578093600	9.62300	9.53600
1578094200	9.61500	9.54800
1578110400	9.28100	9.55100
1578111000	9.43800	9.27700
1578111600	9.60000	9.36400
1578112200	9.64300	9.65800
1578112800	9.65200	9.63600
1578113400	9.67900	9.59600
1578114000	9.69500	9.62400
1578114600	9.71400	9.61500
1578115200	9.71700	9.66600
1578115800	9.72000	9.63700
1578116400	9.75100	9.79200
1578117000	9.76500	9.80800
1578117600	9.76500	9.89800
1578118200	9.77600	9.85000
1578118800	9.78200	9.66900
1578119400	9.78100	9.69900
1578120000	9.78400	9.69400
1578120600	9.78200	9.87600
1578121200	9.77300	9.73900
1578121800	9.76600	9.69800
1578122400	9.76600	9.67800
1578123000	9.76400	9.83800
1578123600	9.75700	9.69600
1578124200	9.75700	9.70700
1578124800	9.76000	9.83000
1578125400	9.75100	9.84100
1578126000	9.75300	9.70100
1578126600	9.75200	9.69100
1578127200	9.75400	9.68100
1578127800	9.75300	9.71500
1578128400	6.31300	9.69300
1578129000	9.75100	6.21200
1578129600	9.74900	9.78500
1578130200	9.74200	9.72200
1578130800	9.74300	9.76800
1578131400	9.73500	9.68700
1578132000	9.73600	9.67700
1578132600	9.72400	9.80700
1578133200	9.71500	9.79600
1578133800	9.71300	9.62700
1578134400	9.71200	9.74900
1578135000	9.70900	9.63000
1578135600	9.70200	9.62300
1578136200	9.69300	9.78000
1578136800	9.70100	9.75600
1578137400	9.70400	9.60000
1578138000	9.71400	9.77900
1578138600	9.71000	9.64500
1578139800	9.70500	9.64200
1578140400	9.72900	9.75200
1578141000	9.74000	9.62200
1578141600	9.74500	9.63300
1578142200	9.76100	9.67000
1578143400	9.73700	9.84600
1578144000	9.74600	9.68800
1578144600	9.76200	9.83800
1578145200	9.75900	9.68300
1578145800	9.76400	9.78900
1578146400	9.77600	9.80800
1578147000	9.78200	9.69200
1578147600	9.79400	9.84000
1578148200	9.80600	9.83200
1578148800	9.81100	9.76800
1578149400	9.81100	9.87700
1578150000	9.80900	9.73200
1578150600	9.81100	9.71800
1578151200	9.81500	9.70400
1578151800	9.81900	9.73000
1578152400	9.82200	9.85500
1578153600	9.81200	9.74100
1578154200	9.81400	9.75300
1578154800	9.80700	9.73000
1578155400	9.80900	9.86300
1578156000	9.79100	9.74200
1578156600	9.79700	9.70100
1578157200	9.79100	9.70300
1578157800	9.76900	9.84900
1578158400	9.77200	9.83900
1578159000	9.75900	9.80100
1578159600	9.75100	9.64600
1578160200	9.77700	9.78000
1578160800	9.77200	9.71900
1578161400	9.76600	9.74000
1578162000	9.78500	9.83900
1578162600	9.78300	9.71900
1578163200	9.77700	9.86600
1578163800	9.77100	9.84600
1578180600	9.49200	9.81400
1578181200	9.58500	9.38500
1578181800	9.66600	9.52400
1578182400	9.69900	9.74300
1578183000	9.71000	9.63400
1578184800	9.73500	9.77400
1578185400	9.74400	9.72000
1578186000	9.74700	9.65400
1578186600	9.75500	9.65900
1578187200	9.75600	9.68000
1578187800	9.75700	9.82000
1578188400	9.76000	9.67200
1578189000	9.75200	9.81600
1578189600	9.75800	9.83400
1578190200	9.76300	9.83100
1578190800	9.76800	9.84500
1578191400	9.77700	9.69900
1578192000	9.78400	9.66400
1578192600	9.77800	9.86500
1578193200	9.77200	9.85000
1578193800	9.77700	9.70800
1578194400	9.77400	9.83300
1578195000	9.78600	9.71400
1578195600	9.77700	9.72200
1578196200	9.77800	9.83500
1578196800	9.77900	9.83600
1578197400	9.78800	9.83000
1578198000	9.78300	9.70900
1578198600	9.79300	9.72300
1578199200	9.80400	9.87100
1578199800	9.81500	9.88900
1578200400	9.82700	9.88600
1578201000	9.84900	9.88300
1578201600	9.85200	9.91900
1578202200	9.84200	9.80200
1578202800	9.83500	9.78400
1578203400	9.83400	9.87100
1582248600	12.22400	9.87600
1582249200	12.96200	12.18900
1582249800	12.89900	12.97800
1582250400	12.87300	12.93900
1582251000	12.85600	12.76600
1582251600	12.83400	12.91300
1582252200	12.82200	12.79300
1582252800	12.78700	12.87000
1582253400	12.76200	12.73200
1582254000	12.73400	12.84500
1582254600	12.71100	12.79000
1582255200	12.69400	12.76300
1582255800	12.68100	12.65200
1582256400	12.65300	12.61100
1582257000	12.63500	12.59900
1582257600	12.61100	12.52200
1582258800	12.58300	12.52000
1582260000	12.56500	12.49600
1582260600	12.55800	12.59000
1582261200	12.54400	12.51200
1582261800	12.54500	12.60200
1582262400	12.53100	12.46100
1582263000	12.53000	12.45600
1582263600	12.51300	12.54800
1582264200	12.50700	12.55300
1582264800	12.49700	12.53600
1582265400	12.48500	12.40800
1582266000	12.48200	12.55700
1582266600	12.48400	12.51700
1582267200	12.48900	12.57600
1582267800	12.48200	12.56700
1582268400	12.46300	12.43300
1582269000	12.47600	12.48600
1582269600	12.45400	12.39700
1582270200	12.43800	12.46900
1582270800	12.42700	12.36700
1582271400	12.41800	12.46500
1582272000	12.41100	12.33900
1582272600	12.40500	12.47600
1582273200	12.39000	12.36200
1582274400	12.38900	12.35700
1582275000	12.39800	12.31000
1582275600	12.41000	12.36000
1582276200	12.42300	12.36100
1582276800	12.44700	12.48700
1582277400	12.46100	12.38700
1582278000	12.47800	12.35400
1582278600	12.49000	12.38800
1582279200	12.50000	12.42600
1582279800	12.50600	12.44400
1582280400	12.50900	12.57000
1582281000	12.51400	12.39600
1582281600	12.50500	12.59700
1582282200	12.51500	12.42500
1582282800	12.51400	12.46900
1582283400	12.51500	12.46800
1582284000	12.50500	12.45100
1582284600	12.50300	12.59200
1582285200	12.49400	12.56400
1582285800	12.49300	12.57600
1582290600	12.37400	12.56500
1582291200	12.36400	12.26300
1582291800	12.34400	12.36000
1582292400	12.34400	12.38400
1582293000	12.37600	12.32900
1582293600	12.44000	12.37400
1582294200	12.55300	12.49800
1582294800	12.70600	12.63100
1582295400	12.87900	12.76400
1582296000	13.07100	12.81800
1582296600	13.25900	13.01600
1582297200	13.44000	13.33300
1582297800	13.59500	13.43300
1582298400	13.72300	13.55700
1582299000	13.82200	13.66100
1582299600	13.92400	13.74100
1582300800	14.04200	14.00600
1582301400	14.08000	13.94100
1582302000	14.09600	14.00400
1582302600	14.11500	14.01200
1582303200	14.12700	14.03000
1582303800	14.13800	14.13200
1582304400	14.13800	14.01400
1582305000	14.13100	14.07100
1582305600	14.12500	14.21800
1582306200	14.10200	14.01400
1582306800	14.08600	14.18300
1582307400	14.07700	14.00100
1582308000	14.05200	13.98600
1582308600	14.04400	13.98800
1582309200	14.01100	14.00300
1582309800	13.99200	14.09400
1582310400	13.96700	13.95100
1582311000	13.95300	13.87600
1582311600	13.93400	13.86500
1582312200	13.90900	14.00200
1582312800	13.89600	13.84500
1582313400	13.86000	13.81400
1582314000	13.84200	13.79000
1582314600	13.82200	13.74600
1582315200	13.80800	13.86400
1582315800	13.78800	13.87200
1582316400	13.76500	13.82200
1582317000	13.75000	13.68600
1582317600	13.72900	13.77700
1582318200	13.70000	13.65100
1582318800	13.69000	13.77200
1582319400	13.68100	13.76000
1582320000	13.66300	13.61200
1582320600	13.62700	13.74400
1582321200	13.61800	13.76000
1582321800	13.59400	13.57900
1582322400	13.58100	13.66400
1582323000	13.58000	13.63700
1582328400	13.52800	13.46700
1582329000	13.52700	13.41500
1582329600	13.53600	13.55600
1582330200	13.54700	13.53600
1582330800	13.55400	13.61200
1582332000	13.56600	13.49700
1582332600	13.57300	13.62400
1582333200	13.57900	13.62900
1582333800	13.59800	13.65700
1582334400	13.60000	13.67000
1582335000	13.60400	13.63800
1582335600	13.60600	13.51500
1582336200	13.61300	13.66700
1582336800	13.62600	13.55300
1582337400	13.63400	13.54600
1582338000	13.68300	13.58800
1582338600	13.70500	13.64500
1582339200	13.70800	13.65900
1582339800	13.70300	13.65300
1582340400	13.71500	13.71300
1582341000	13.71600	13.74600
1582341600	13.72700	13.64400
1582342200	13.72900	13.69500
1582342800	13.72500	13.77000
1582343400	13.73000	13.61200
1582344000	13.72900	13.77900
1582344600	13.72800	13.68300
1582345200	13.73300	13.63900
1582345800	13.71900	13.65100
1582346400	13.73400	13.66100
1582347000	13.73000	13.80000
1582347600	13.72100	13.80200
1582348200	13.72500	13.80600
1582348800	13.73400	13.64000
1582349400	13.73100	13.65500
1582350000	13.72800	13.78700
1582350600	13.72600	13.66400
1582351200	13.73000	13.78400
1582351800	13.72500	13.76600
1582352400	13.72600	13.78100
1582353000	13.71100	13.61900
1582353600	13.71400	13.63500
1582354200	13.68200	13.77000
1582354800	13.66600	13.74300
1582355400	13.65500	13.70500
1582356000	13.64800	13.69500
1582356600	13.64700	13.61100
1582357200	13.63400	13.68500
1582357800	13.62200	13.70400
1582358400	13.60600	13.53200
1582359000	13.59300	13.68900
1582359600	13.57700	13.68500
1582360200	13.57800	13.52100
1582360800	13.57300	13.53500
1582361400	13.56400	13.60400
1582362000	13.55900	13.49700
1582362600	13.57400	13.63200
1582363200	13.55400	13.53600
1582363800	13.54500	13.62600
1582364400	13.53600	13.62300
1582365000	13.52800	13.46800
1582365600	13.51700	13.58900
1582366200	13.51200	13.44500
1582366800	13.50700	13.64500
1582367400	13.49500	13.56300
1582368000	13.48800	13.45700
1582368600	13.48200	13.53300
1582369200	13.47500	13.44400
1582377000	13.36500	13.41900
1582377600	13.36000	13.31000
1582378800	13.34700	13.35500
1582379400	13.33900	13.24000
1582380000	13.32300	13.37100
[truncated: 9,624 more rows]
