# Supplementary material for: A novel dissolved oxygen prediction model based on enhanced semi-naive Bayes for ocean ranches in northeast China
Source: PeerJ Comput Sci. 2021 Jun 11;7:e591. doi: 10.7717/peerj-cs.591 (PMC8205303; doi:10.7717/peerj-cs.591)
Supplement: Supplemental Information 5 [file peerj-cs-07-591-s005.zip › bestResult/16.txt]

Timestamp	real	predict
1586506200	6.31536	6.31536
1586506800	6.31536	6.31536
1586507400	6.31536	6.31536
1586508000	6.31536	6.31536
1586508600	6.31536	6.31536
1586509200	6.31536	6.31536
1586509800	6.31536	6.31536
1586510400	6.31536	6.31536
1586511000	6.31536	6.31536
1586511600	6.31536	6.31536
1586512200	6.31536	6.31536
1586512800	6.31536	6.31536
1586513400	6.31536	6.31536
1586514000	6.31536	6.31536
1586514600	6.31536	6.31536
1586515200	6.31536	6.31536
1586515800	6.31536	6.31536
1586516400	6.31536	6.31536
1586517000	6.31536	6.31536
1586517600	6.31536	6.31536
1586518200	6.31536	6.31536
1586518800	6.31536	6.31536
1586519400	6.31536	6.31536
1586520000	6.31536	6.31536
1586520600	6.31536	6.31536
1586521200	6.31536	6.31536
1586521800	6.31536	6.31536
1586522400	6.31536	6.31536
1586523000	6.31536	6.31536
1586523600	6.31536	6.31536
1586524200	6.31536	6.31536
1586524800	6.31536	6.31536
1586525400	6.31536	6.31536
1586526000	6.31536	6.31536
1586526600	6.31536	6.31536
1586527200	6.31536	6.31536
1586527800	6.31536	6.31536
1586528400	6.31536	6.31536
1586529000	6.31536	6.31536
1586529600	6.31536	6.31536
1586530200	6.31536	6.31536
1586530800	6.31536	6.31536
1586531400	6.31536	6.31536
1586532000	6.31536	6.31536
1586532600	6.31536	6.31536
1586533200	6.31536	6.31536
1586534400	6.31536	6.31536
1586535000	6.31536	6.31536
1586535600	6.31536	6.31536
1586536200	6.31536	6.31536
1586536800	6.31536	6.31536
1586537400	6.31536	6.31536
1586538000	6.31536	6.31536
1586538600	6.31536	6.31536
1586539200	6.31536	6.31536
1586539800	6.31536	6.31536
1586540400	6.31536	6.31536
1586541000	6.31536	6.31536
1586541600	6.31536	6.31536
1586542200	6.31536	6.31536
1586542800	6.31536	6.31536
1586543400	6.31536	6.31536
1586544000	6.31536	6.31536
1586544600	6.31536	6.31536
1586545200	6.31536	6.31536
1586545800	6.31536	6.31536
1586546400	6.31536	6.31536
1586547000	6.31536	6.31536
1586547600	6.31536	6.31536
1586548200	6.31536	6.31536
1586548800	6.31536	6.31536
1586549400	6.31536	6.31536
1586550000	6.31536	6.31536
1586550600	6.31536	6.31536
1586551200	6.31536	6.31536
1586551800	6.31536	6.31536
1586552400	6.31536	6.31536
1586553000	6.31536	6.31536
1586553600	6.31536	6.31536
1586554200	6.31536	6.31536
1586554800	6.31536	6.31536
1586555400	6.31536	6.31536
1586556000	6.31536	6.31536
1586556600	6.31536	6.31536
1586557200	6.31536	6.31536
1586557800	6.31536	6.31536
1586558400	6.31536	6.31536
1586559000	6.31536	6.31536
1586559600	6.31536	6.31536
1586560200	6.31536	6.31536
1586560800	6.31536	6.31536
1586561400	6.31536	6.31536
1586562000	6.31536	6.31536
1586562600	6.31536	6.31536
1586563200	6.31536	6.31536
1586563800	6.31536	6.31536
1586564400	6.31536	6.31536
1586565000	6.31536	6.31536
1586565600	6.31536	6.31536
1586566200	6.31536	6.31536
1586566800	6.31536	6.31536
1586567400	6.31536	6.31536
1586568000	6.31536	6.31536
1586568600	6.31536	6.31536
1586569200	6.31536	6.31536
1586569800	6.31536	6.31536
1586570400	6.31536	6.31536
1586571000	6.31536	6.31536
1586571600	6.31536	6.31536
1586572200	6.31536	6.31536
1586572800	6.31536	6.31536
1586573400	6.31536	6.31536
1586574000	6.31536	6.31536
1586574600	6.31536	6.31536
1586575200	6.31536	6.31536
1586575800	6.31536	6.31536
1586576400	6.31536	6.31536
1586577000	6.31536	6.31536
1586577600	6.31536	6.31536
1586578200	6.31536	6.31536
1586578800	6.31536	6.31536
1586579400	6.31536	6.31536
1586580000	6.31536	6.31536
1586580600	6.31536	6.31536
1586581200	6.31536	6.31536
1586581800	6.31536	6.31536
1586582400	6.31536	6.31536
1586583000	6.31536	6.31536
1586583600	6.31536	6.31536
1586584200	6.31536	6.31536
1586584800	6.31536	6.31536
1586585400	6.31536	6.31536
1586586000	6.31536	6.31536
1586586600	6.31536	6.31536
1586587200	6.31536	6.31536
1586587800	6.31536	6.31536
1586588400	6.31536	6.31536
1586589000	6.31536	6.31536
1586589600	6.31536	6.31536
1586590200	6.31536	6.31536
1586590800	6.31536	6.31536
1586591400	6.31536	6.31536
1586592000	6.31536	6.31536
1586592600	6.31536	6.31536
1586593200	6.31536	6.31536
1586593800	6.31536	6.31536
1586594400	6.31536	6.31536
1586595000	6.31536	6.31536
1586595600	6.31536	6.31536
1586596200	6.31536	6.31536
1586596800	6.31536	6.31536
1586597400	6.31536	6.31536
1586598000	6.31536	6.31536
1586598600	6.31536	6.31536
1586599200	6.31536	6.31536
1586599800	6.31536	6.31536
1586600400	6.31536	6.31536
1586601000	6.31536	6.31536
1586601600	6.31536	6.31536
1586602200	6.31536	6.31536
1586602800	6.31536	6.31536
1586603400	6.31536	6.31536
1586604000	6.31536	6.31536
1586604600	6.31536	6.31536
1586605200	6.31536	6.31536
1586605800	6.31536	6.31536
1586606400	6.31536	6.31536
1586607000	6.31536	6.31536
1586607600	6.31536	6.31536
1586608200	6.31536	6.31536
1586608800	6.31536	6.31536
1586609400	6.31536	6.31536
1586610000	6.31536	6.31536
1586610600	6.31536	6.31536
1586611200	6.31536	6.31536
1586611800	6.31536	6.31536
1586612400	6.31536	6.31536
1586613000	6.31536	6.31536
1586613600	6.31536	6.31536
1586614200	6.31536	6.31536
1586614800	6.31536	6.31536
1586615400	6.31536	6.31536
1586616000	6.31536	6.31536
1586616600	6.31536	6.31536
1586617200	6.31536	6.31536
1586617800	6.31536	6.31536
1586618400	6.31536	6.31536
1586619000	6.31536	6.31536
1586619600	6.31536	6.31536
1586620800	6.31536	6.31536
1586621400	6.31536	6.31536
1586622000	6.31536	6.31536
1586622600	6.31536	6.31536
1586623200	6.31536	6.31536
1586623800	6.31536	6.31536
1586624400	6.31536	6.31536
1586625000	6.31536	6.31536
1586625600	6.31536	6.31536
1586626200	6.31536	6.31536
1586626800	6.31536	6.31536
1586627400	6.31536	6.31536
1586628000	6.31536	6.31536
1586628600	6.31536	6.31536
1586629200	6.31536	6.31536
1586629800	6.31536	6.31536
1586630400	6.31536	6.31536
1586631000	6.31536	6.31536
1586631600	6.31536	6.31536
1586632200	6.31536	6.31536
1586632800	6.31536	6.31536
1586633400	6.31536	6.31536
1586634000	6.31536	6.31536
1586634600	6.31536	6.31536
1586635200	6.31536	6.31536
1586635800	6.31536	6.31536
1586636400	6.31536	6.31536
1586637000	6.31536	6.31536
1586637600	6.31536	6.31536
1586638200	6.31536	6.31536
1586638800	6.31536	6.31536
1586639400	6.31536	6.31536
1586640000	6.31536	6.31536
1586640600	6.31536	6.31536
1586641200	6.31536	6.31536
1586641800	6.31536	6.31536
1586642400	6.31536	6.31536
1586643000	6.31536	6.31536
1586643600	6.31536	6.31536
1586644200	6.31536	6.31536
1586644800	6.31536	6.31536
1586645400	6.31536	6.31536
1586646000	6.31536	6.31536
1586646600	6.31536	6.31536
1586647200	6.31536	6.31536
1586647800	6.31536	6.31536
1586648400	6.31536	6.31536
1586649000	6.31536	6.31536
1586649600	6.31536	6.31536
1586650200	6.31536	6.31536
1586650800	6.31536	6.31536
1586651400	6.31536	6.31536
1586652000	6.31536	6.31536
1586652600	6.31536	6.31536
1586653200	6.31536	6.31536
1586653800	6.31536	6.31536
1586654400	6.31536	6.31536
1586655000	6.31536	6.31536
1586655600	6.31536	6.31536
1586656200	6.31536	6.31536
1586656800	6.31536	6.31536
1586657400	6.31536	6.31536
1586658000	6.31536	6.31536
1586658600	6.31536	6.31536
1586659200	6.31536	6.31536
1586659800	6.31536	6.31536
1586660400	6.31536	6.31536
1586661000	6.31536	6.31536
1586661600	6.31536	6.31536
1586662200	6.31536	6.31536
1586662800	6.31536	6.31536
1586663400	6.31536	6.31536
1586664000	6.31536	6.31536
1586664600	6.31536	6.31536
1586665200	6.31536	6.31536
1586665800	6.31536	6.31536
1586666400	6.31536	6.31536
1586667000	6.31536	6.31536
1586667600	6.31536	6.31536
1586668200	6.31536	6.31536
1586668800	6.31536	6.31536
1586669400	6.31536	6.31536
1586670000	6.31536	6.31536
1586670600	6.31536	6.31536
1586671200	6.31536	6.31536
1586671800	6.31536	6.31536
1586672400	6.31536	6.31536
1586673000	6.31536	6.31536
1586673600	6.31536	6.31536
1586674200	6.31536	6.31536
1586674800	6.31536	6.31536
1586675400	6.31536	6.31536
1586676000	6.31536	6.31536
1586676600	6.31536	6.31536
1586677200	6.31536	6.31536
1586677800	6.31536	6.31536
1586678400	6.31536	6.31536
1586679000	6.31536	6.31536
1586679600	6.31536	6.31536
1586680200	6.31536	6.31536
1586680800	6.31536	6.31536
1586681400	6.31536	6.31536
1586682000	6.31536	6.31536
1586682600	6.31536	6.31536
1586683200	6.31536	6.31536
1586683800	6.31536	6.31536
1586684400	6.31536	6.31536
1586685000	6.31536	6.31536
1586685600	6.31536	6.31536
1586686200	6.31536	6.31536
1586686800	6.31536	6.31536
1586687400	6.31536	6.31536
1586688000	6.31536	6.31536
1586688600	6.31536	6.31536
1586689200	6.31536	6.31536
1586689800	6.31536	6.31536
1586690400	6.31536	6.31536
1586691000	6.31536	6.31536
1586691600	6.31536	6.31536
1586692200	6.31536	6.31536
1586692800	6.31536	6.31536
1586693400	6.31536	6.31536
1586694000	6.31536	6.31536
1586694600	6.31536	6.31536
1586695200	6.31536	6.31536
1586695800	6.31536	6.31536
1586696400	6.31536	6.31536
1586697000	6.31536	6.31536
1586697600	6.31536	6.31536
1586698200	6.31536	6.31536
1586698800	6.31536	6.31536
1586699400	6.31536	6.31536
1586700000	6.31536	6.31536
1586700600	6.31536	6.31536
1586701200	6.31536	6.31536
1586701800	6.31536	6.31536
1586702400	6.31536	6.31536
1586703000	6.31536	6.31536
1586703600	6.31536	6.31536
1586704200	6.31536	6.31536
1586704800	6.31536	6.31536
1586705400	6.31536	6.31536
1586706000	6.31536	6.31536
1586707200	6.31536	6.31536
1586707800	6.31536	6.31536
1586708400	6.31536	6.31536
1586709000	6.31536	6.31536
1586709600	6.31536	6.31536
1586710200	6.31536	6.31536
1586710800	6.31536	6.31536
1586711400	6.31536	6.31536
1586712000	6.31536	6.31536
1586712600	6.31536	6.31536
1586713200	6.31536	6.31536
1586713800	6.31536	6.31536
1586714400	6.31536	6.31536
1586715000	6.31536	6.31536
1586715600	6.31536	6.31536
1586716200	6.31536	6.31536
1586716800	6.31536	6.31536
1586717400	6.31536	6.31536
1586718000	6.31536	6.31536
1586718600	6.31536	6.31536
1586719200	6.31536	6.31536
1586719800	6.31536	6.31536
1586720400	6.31536	6.31536
1586721000	6.31536	6.31536
1586721600	6.31536	6.31536
1586722200	6.31536	6.31536
1586722800	6.31536	6.31536
1586723400	6.31536	6.31536
1586724000	6.31536	6.31536
1586724600	6.31536	6.31536
1586725200	6.31536	6.31536
1586725800	6.31536	6.31536
1586726400	6.31536	6.31536
1586727000	6.31536	6.31536
1586727600	6.31536	6.31536
1586728200	6.31536	6.31536
1586728800	6.31536	6.31536
1586729400	6.31536	6.31536
1586730000	6.31536	6.31536
1586730600	6.31536	6.31536
1586731200	6.31536	6.31536
1586731800	6.31536	6.31536
1586732400	6.31536	6.31536
1586733000	6.31536	6.31536
1586733600	6.31536	6.31536
1586734200	6.31536	6.31536
1586734800	6.31536	6.31536
1586735400	6.31536	6.31536
1586736000	6.31536	6.31536
1586736600	6.31536	6.31536
1586737200	6.31536	6.31536
1586737800	6.31536	6.31536
1586738400	6.31536	6.31536
1586739000	6.31536	6.31536
1586739600	6.31536	6.31536
1586740200	6.31536	6.31536
1586740800	6.31536	6.31536
1586741400	6.31536	6.31536
1586742000	6.31536	6.31536
1586742600	6.31536	6.31536
1586743200	6.31536	6.31536
1586743800	6.31536	6.31536
1586744400	6.31536	6.31536
1586745000	6.31536	6.31536
1586745600	6.31536	6.31536
1586746200	6.31536	6.31536
1586746800	6.31536	6.31536
1586747400	6.31536	6.31536
1586748000	6.31536	6.31536
1586748600	6.31536	6.31536
1586749200	6.31536	6.31536
1586749800	6.31536	6.31536
1586750400	6.31536	6.31536
1586751000	6.31536	6.31536
1586751600	6.31536	6.31536
1586752200	6.31536	6.31536
1586752800	6.31536	6.31536
1586753400	6.31536	6.31536
1586754000	6.31536	6.31536
1586754600	6.31536	6.31536
1586755200	6.31536	6.31536
1586755800	6.31536	6.31536
1586756400	6.31536	6.31536
1586757000	6.31536	6.31536
1586757600	6.31536	6.31536
1586758200	6.31536	6.31536
1586758800	6.31536	6.31536
1586759400	6.31536	6.31536
1586760000	6.31536	6.31536
1586760600	6.31536	6.31536
1586761200	6.31536	6.31536
1586761800	6.31536	6.31536
1586762400	6.31536	6.31536
1586763000	6.31536	6.31536
1586763600	6.31536	6.31536
1586764200	6.31536	6.31536
1586764800	6.31536	6.31536
1586765400	6.31536	6.31536
1586766000	6.31536	6.31536
1586766600	6.31536	6.31536
1586767200	6.31536	6.31536
1586767800	6.31536	6.31536
1586768400	6.31536	6.31536
1586769000	6.31536	6.31536
1586769600	6.31536	6.31536
1586770200	6.31536	6.31536
1586770800	6.31536	6.31536
1586771400	6.31536	6.31536
1586772000	6.31536	6.31536
1586772600	6.31536	6.31536
1586773200	6.31536	6.31536
1586773800	6.31536	6.31536
1586774400	6.31536	6.31536
1586775000	6.31536	6.31536
1586775600	6.31536	6.31536
1586776200	6.31536	6.31536
1586776800	6.31536	6.31536
1586777400	6.31536	6.31536
1586778000	6.31536	6.31536
1586778600	6.31536	6.31536
1586779200	6.31536	6.31536
1586779800	6.31536	6.31536
1586780400	6.31536	6.31536
1586781000	6.31536	6.31536
1586781600	6.31536	6.31536
1586782200	6.31536	6.31536
1586782800	6.31536	6.31536
1586783400	6.31536	6.31536
1586784000	6.31536	6.31536
1586784600	6.31536	6.31536
1586785200	6.31536	6.31536
1586785800	6.31536	6.31536
1586786400	6.31536	6.31536
1586787000	6.31536	6.31536
1586787600	6.31536	6.31536
1586788200	6.31536	6.31536
1586788800	6.31536	6.31536
1586789400	6.31536	6.31536
1586790000	6.31536	6.31536
1586790600	6.31536	6.31536
1586791200	6.31536	6.31536
1586791800	6.31536	6.31536
1586792400	6.31536	6.31536
1586793600	6.31536	6.31536
1586794200	6.31536	6.31536
1586794800	6.31536	6.31536
1586795400	6.31536	6.31536
1586796000	6.31536	6.31536
1586796600	6.31536	6.31536
1586797200	6.31536	6.31536
1586797800	6.31536	6.31536
1586798400	6.31536	6.31536
1586799000	6.31536	6.31536
1586799600	6.31536	6.31536
1586800200	6.31536	6.31536
1586800800	6.31536	6.31536
1586801400	6.31536	6.31536
1586802000	6.31536	6.31536
1586802600	6.31536	6.31536
1586803200	6.31536	6.31536
1586803800	6.31536	6.31536
1586804400	6.31536	6.31536
1586805000	6.31536	6.31536
1586805600	6.31536	6.31536
1586806200	6.31536	6.31536
1586806800	6.31536	6.31536
1586807400	6.31536	6.31536
1586808000	6.31536	6.31536
1586808600	6.31536	6.31536
1586809200	6.31536	6.31536
1586809800	6.31536	6.31536
1586810400	6.31536	6.31536
1586811000	6.31536	6.31536
1586811600	6.31536	6.31536
1586812200	6.31536	6.31536
1586812800	6.31536	6.31536
1586813400	6.31536	6.31536
1586814000	6.31536	6.31536
1586814600	6.31536	6.31536
1586815200	6.31536	6.31536
1586815800	6.31536	6.31536
1586816400	6.31536	6.31536
1586817000	6.31536	6.31536
1586817600	6.31536	6.31536
1586818200	6.31536	6.31536
1586818800	6.31536	6.31536
1586819400	6.31536	6.31536
1586820000	6.31536	6.31536
1586820600	6.31536	6.31536
1586821200	6.31536	6.31536
1586821800	6.31536	6.31536
1586822400	6.31536	6.31536
1586823000	6.31536	6.31536
1586823600	6.31536	6.31536
1586824200	6.31536	6.31536
1586824800	6.31536	6.31536
1586825400	6.31536	6.31536
1586826000	6.31536	6.31536
1586826600	6.31536	6.31536
1586827200	6.31536	6.31536
1586827800	6.31536	6.31536
1586828400	6.31536	6.31536
1586829000	6.31536	6.31536
1586829600	6.31536	6.31536
1586830200	6.31536	6.31536
1586830800	6.31536	6.31536
1586831400	6.31536	6.31536
1586832000	6.31536	6.31536
1586832600	6.31536	6.31536
1586833200	6.31536	6.31536
1586833800	6.31536	6.31536
1586834400	6.31536	6.31536
1586835000	6.31536	6.31536
1586835600	6.31536	6.31536
1586836200	6.31536	6.31536
1586836800	6.31536	6.31536
1586837400	6.31536	6.31536
1586838000	6.31536	6.31536
1586838600	6.31536	6.31536
1586839200	6.31536	6.31536
1586839800	6.31536	6.31536
1586840400	6.31536	6.31536
1586841000	6.31536	6.31536
1586841600	6.31536	6.31536
1586842200	6.31536	6.31536
1586842800	6.31536	6.31536
1586843400	6.31536	6.31536
1586844000	6.31536	6.31536
1586844600	6.31536	6.31536
1586845200	6.31536	6.31536
1586845800	6.31536	6.31536
1586846400	6.31536	6.31536
1586847000	6.31536	6.31536
1586847600	6.31536	6.31536
1586848200	6.31536	6.31536
1586848800	6.31536	6.31536
1586849400	6.31536	6.31536
1586850000	6.31536	6.31536
1586850600	6.31536	6.31536
1586851200	6.31536	6.31536
1586851800	6.31536	6.31536
1586852400	6.31536	6.31536
1586853000	6.31536	6.31536
1586853600	6.31536	6.31536
1586854200	6.31536	6.31536
1586854800	6.31536	6.31536
1586855400	6.31536	6.31536
1586856000	6.31536	6.31536
1586856600	6.31536	6.31536
1586857200	6.31536	6.31536
1586857800	6.31536	6.31536
1586858400	6.31536	6.31536
1586859000	6.31536	6.31536
1586859600	6.31536	6.31536
1586860200	6.31536	6.31536
1586860800	6.31536	6.31536
1586861400	6.31536	6.31536
1586862000	6.31536	6.31536
1586862600	6.31536	6.31536
1586863200	6.31536	6.31536
1586863800	6.31536	6.31536
1586864400	6.31536	6.31536
1586865000	6.31536	6.31536
1586865600	6.31536	6.31536
1586866200	6.31536	6.31536
1586866800	6.31536	6.31536
1586867400	6.31536	6.31536
1586868000	6.31536	6.31536
1586868600	6.31536	6.31536
1586869200	6.31536	6.31536
1586869800	6.31536	6.31536
1586870400	6.31536	6.31536
1586871000	6.31536	6.31536
1586871600	6.31536	6.31536
1586872200	6.31536	6.31536
1586872800	6.31536	6.31536
1586873400	6.31536	6.31536
1586874000	6.31536	6.31536
1586874600	6.31536	6.31536
1586875200	6.31536	6.31536
1586875800	6.31536	6.31536
1586876400	6.31536	6.31536
1586877000	6.31536	6.31536
1586877600	6.31536	6.31536
1586878200	6.31536	6.31536
1586878800	6.31536	6.31536
1586880000	6.31536	6.31536
1586880600	6.31536	6.31536
1586881200	6.31536	6.31536
1586881800	6.31536	6.31536
1586882400	6.31536	6.31536
1586883000	6.31536	6.31536
1586883600	6.31536	6.31536
1586884200	6.31536	6.31536
1586884800	6.31536	6.31536
1586885400	6.31536	6.31536
1586886000	6.31536	6.31536
1586886600	6.31536	6.31536
1586887200	6.31536	6.31536
1586887800	6.31536	6.31536
1586888400	6.31536	6.31536
1586889000	6.31536	6.31536
1586889600	6.31536	6.31536
1586890200	6.31536	6.31536
1586890800	6.31536	6.31536
1586891400	6.31536	6.31536
1586892000	6.31536	6.31536
1586892600	6.31536	6.31536
1586893200	6.31536	6.31536
1586893800	6.31536	6.31536
1586894400	6.31536	6.31536
1586895000	6.31536	6.31536
1586895600	6.31536	6.31536
1586896200	6.31536	6.31536
1586896800	6.31536	6.31536
1586897400	6.31536	6.31536
1586898000	6.31536	6.31536
1586898600	6.31536	6.31536
1586899200	6.31536	6.31536
1586899800	6.31536	6.31536
1586900400	6.31536	6.31536
1586901000	6.31536	6.31536
1586901600	6.31536	6.31536
1586902200	6.31536	6.31536
1586902800	6.31536	6.31536
1586903400	6.31536	6.31536
1586904000	6.31536	6.31536
1586904600	6.31536	6.31536
1586905200	6.31536	6.31536
1586905800	6.31536	6.31536
1586906400	6.31536	6.31536
1586907000	6.31536	6.31536
1586907600	6.31536	6.31536
1586908200	6.31536	6.31536
1586908800	6.31536	6.31536
1586909400	6.31536	6.31536
1586910000	6.31536	6.31536
1586910600	6.31536	6.31536
1586911200	6.31536	6.31536
1586911800	6.31536	6.31536
1586912400	6.31536	6.31536
1586913000	6.31536	6.31536
1586913600	6.31536	6.31536
1586914200	6.31536	6.31536
1586914800	6.31536	6.31536
1586915400	6.31536	6.31536
1586916000	6.31536	6.31536
1586916600	6.31536	6.31536
1586917200	6.31536	6.31536
1586917800	6.31536	6.31536
1586918400	6.31536	6.31536
1586919000	6.31536	6.31536
1586919600	6.31536	6.31536
1586920200	6.31536	6.31536
1586920800	6.31536	6.31536
1586921400	6.31536	6.31536
1586922000	6.31536	6.31536
1586922600	6.31536	6.31536
1586923200	6.31536	6.31536
1586923800	6.31536	6.31536
1586924400	6.31536	6.31536
1586925000	6.31536	6.31536
1586925600	6.31536	6.31536
1586926200	6.31536	6.31536
1586927400	6.31536	6.31536
1586928000	6.31536	6.31536
1586928600	6.31536	6.31536
1586929200	6.31536	6.31536
1586929800	6.31536	6.31536
1586930400	6.31536	6.31536
1586931000	6.31536	6.31536
1586931600	6.31536	6.31536
1586932200	6.31536	6.31536
1586932800	6.31536	6.31536
1586933400	6.31536	6.31536
1586934000	6.31536	6.31536
1586934600	6.31536	6.31536
1586935200	6.31536	6.31536
1586935800	6.31536	6.31536
1586936400	6.31536	6.31536
1586937000	6.31536	6.31536
1586937600	6.31536	6.31536
1586938200	6.31536	6.31536
1586938800	6.31536	6.31536
1586939400	6.31536	6.31536
1586940000	6.31536	6.31536
1586940600	6.31536	6.31536
1586941200	6.31536	6.31536
1586941800	6.31536	6.31536
1586942400	6.31536	6.31536
1586943000	6.31536	6.31536
1586943600	6.31536	6.31536
1586944200	6.31536	6.31536
1586944800	6.31536	6.31536
1586945400	6.31536	6.31536
1586946000	6.31536	6.31536
1586946600	6.31536	6.31536
1586947200	6.31536	6.31536
1586947800	6.31536	6.31536
1586948400	6.31536	6.31536
1586949000	6.31536	6.31536
1586949600	6.31536	6.31536
1586950200	6.31536	6.31536
1586950800	6.31536	6.31536
1586951400	6.31536	6.31536
1586952000	6.31536	6.31536
1586952600	6.31536	6.31536
1586953200	6.31536	6.31536
1586953800	6.31536	6.31536
1586954400	6.31536	6.31536
1586955000	6.31536	6.31536
1586955600	6.31536	6.31536
1586956200	6.31536	6.31536
1586956800	6.31536	6.31536
1586957400	6.31536	6.31536
1586958000	6.31536	6.31536
1586958600	6.31536	6.31536
1586959200	6.31536	6.31536
1586959800	6.31536	6.31536
1586960400	6.31536	6.31536
1586961000	6.31536	6.31536
1586961600	6.31536	6.31536
1586962200	6.31536	6.31536
1586962800	6.31536	6.31536
1586963400	6.31536	6.31536
1586964000	6.31536	6.31536
1586964600	6.31536	6.31536
1586965200	6.31536	6.31536
1586965800	6.31536	6.31536
1586966400	6.31536	6.31536
1586967000	6.31536	6.31536
1586967600	6.31536	6.31536
1586968200	6.31536	6.31536
1586968800	6.31536	6.31536
1586969400	6.31536	6.31536
1586970000	6.31536	6.31536
1586970600	6.31536	6.31536
1586971200	6.31536	6.31536
1586971800	6.31536	6.31536
1586972400	6.31536	6.31536
1586973000	6.31536	6.31536
1586973600	6.31536	6.31536
1586974200	6.31536	6.31536
1586974800	6.31536	6.31536
1586975400	6.31536	6.31536
1586976000	6.31536	6.31536
1586976600	6.31536	6.31536
1586977200	6.31536	6.31536
1586977800	6.31536	6.31536
1586978400	6.31536	6.31536
1586979000	6.31536	6.31536
1586979600	6.31536	6.31536
1586980200	6.31536	6.31536
1586980800	6.31536	6.31536
1586981400	6.31536	6.31536
1586982000	6.31536	6.31536
1586982600	6.31536	6.31536
1586983200	6.31536	6.31536
1586983800	6.31536	6.31536
1586984400	6.31536	6.31536
1586985000	6.31536	6.31536
1586985600	6.31536	6.31536
1586986200	6.31536	6.31536
1586986800	6.31536	6.31536
1586987400	6.31536	6.31536
1586988000	6.31536	6.31536
1586988600	6.31536	6.31536
1586989200	6.31536	6.31536
1586989800	6.31536	6.31536
1586990400	6.31536	6.31536
1586991000	6.31536	6.31536
1586991600	6.31536	6.31536
1586992200	6.31536	6.31536
1586992800	6.31536	6.31536
1586993400	6.31536	6.31536
1586994000	6.31536	6.31536
1586994600	6.31536	6.31536
1586995200	6.31536	6.31536
1586995800	6.31536	6.31536
1586996400	6.31536	6.31536
1586997000	6.31536	6.31536
1586997600	6.31536	6.31536
1586998200	6.31536	6.31536
1586998800	6.31536	6.31536
1586999400	6.31536	6.31536
1587000000	6.31536	6.31536
1587000600	6.31536	6.31536
1587001200	6.31536	6.31536
1587001800	6.31536	6.31536
1587002400	6.31536	6.31536
1587003000	6.31536	6.31536
1587003600	6.31536	6.31536
1587004200	6.31536	6.31536
1587004800	6.31536	6.31536
1587005400	6.31536	6.31536
1587006000	6.31536	6.31536
1587006600	6.31536	6.31536
1587007200	6.31536	6.31536
1587007800	6.31536	6.31536
1587008400	6.31536	6.31536
1587009000	6.31536	6.31536
1587009600	6.31536	6.31536
1587010200	6.31536	6.31536
1587010800	6.31536	6.31536
1587011400	6.31536	6.31536
1587012000	6.31536	6.31536
1587012600	6.31536	6.31536
1587013200	6.31536	6.31536
1587013800	6.31536	6.31536
1587014400	6.31536	6.31536
1587015000	6.31536	6.31536
1587015600	6.31536	6.31536
1587016200	6.31536	6.31536
1587016800	6.31536	6.31536
1587017400	6.31536	6.31536
1587018000	6.31536	6.31536
1587018600	6.31536	6.31536
1587019200	6.31536	6.31536
1587019800	6.31536	6.31536
1587020400	6.31536	6.31536
1587021000	6.31536	6.31536
1587021600	6.31536	6.31536
1587022200	6.31536	6.31536
1587022800	6.31536	6.31536
1587023400	6.31536	6.31536
1587024000	6.31536	6.31536
1587024600	6.31536	6.31536
1587025200	6.31536	6.31536
1587025800	6.31536	6.31536
1587026400	6.31536	6.31536
1587027000	6.31536	6.31536
1587027600	6.31536	6.31536
1587028200	6.31536	6.31536
1587028800	6.31536	6.31536
1587029400	6.31536	6.31536
1587030000	6.31536	6.31536
1587030600	6.31536	6.31536
1587031200	6.31536	6.31536
1587031800	6.31536	6.31536
1587032400	6.31536	6.31536
1587033000	6.31536	6.31536
1587033600	6.31536	6.31536
1587034200	6.31536	6.31536
1587034800	6.31536	6.31536
1587035400	6.31536	6.31536
1587036000	6.31536	6.31536
1587036600	6.31536	6.31536
1587037200	6.31536	6.31536
1587037800	6.31536	6.31536
1587038400	6.31536	6.31536
1587039000	6.31536	6.31536
1587039600	6.31536	6.31536
1587040200	6.31536	6.31536
1587040800	6.31536	6.31536
1587041400	6.31536	6.31536
1587042000	6.31536	6.31536
1587042600	6.31536	6.31536
1587043200	6.31536	6.31536
1587043800	6.31536	6.31536
1587044400	6.31536	6.31536
1587045000	6.31536	6.31536
1587045600	6.31536	6.31536
1587046200	6.31536	6.31536
1587046800	6.31536	6.31536
1587047400	6.31536	6.31536
1587048000	6.31536	6.31536
1587048600	6.31536	6.31536
1587049200	6.31536	6.31536
1587049800	6.31536	6.31536
1587050400	6.31536	6.31536
1587051000	6.31536	6.31536
1587051600	6.31536	6.31536
1587052800	6.31536	6.31536
1587053400	6.31536	6.31536
1587054000	6.31536	6.31536
1587054600	6.31536	6.31536
1587055200	6.31536	6.31536
1587055800	6.31536	6.31536
1587056400	6.31536	6.31536
1587057000	6.31536	6.31536
1587057600	6.31536	6.31536
1587058200	6.31536	6.31536
1587058800	6.31536	6.31536
1587059400	6.31536	6.31536
1587060000	6.31536	6.31536
1587060600	6.31536	6.31536
1587061200	6.31536	6.31536
1587061800	6.31536	6.31536
1587062400	6.31536	6.31536
1587063000	6.31536	6.31536
1587063600	6.31536	6.31536
1587064200	6.31536	6.31536
1587064800	6.31536	6.31536
1587065400	6.31536	6.31536
1587066000	6.31536	6.31536
1587066600	6.31536	6.31536
1587067200	6.31536	6.31536
1587067800	6.31536	6.31536
1587068400	6.31536	6.31536
1587069000	6.31536	6.31536
1587069600	6.31536	6.31536
1587070200	6.31536	6.31536
1587070800	6.31536	6.31536
1587071400	6.31536	6.31536
1587072000	6.31536	6.31536
1587072600	6.31536	6.31536
1587073200	6.31536	6.31536
1587073800	6.31536	6.31536
1587074400	6.31536	6.31536
1587075000	6.31536	6.31536
1587075600	6.31536	6.31536
1587076200	6.31536	6.31536
1587076800	6.31536	6.31536
1587077400	6.31536	6.31536
1587078000	6.31536	6.31536
1587078600	6.31536	6.31536
1587079200	6.31536	6.31536
1587079800	6.31536	6.31536
1587080400	6.31536	6.31536
1587081000	6.31536	6.31536
1587081600	6.31536	6.31536
1587082200	6.31536	6.31536
1587082800	6.31536	6.31536
1587083400	6.31536	6.31536
1587084000	6.31536	6.31536
1587084600	6.31536	6.31536
1587085200	6.31536	6.31536
1587085800	6.31536	6.31536
1587086400	6.31536	6.31536
1587087000	6.31536	6.31536
1587087600	6.31536	6.31536
1587088200	6.31536	6.31536
1587088800	6.31536	6.31536
1587089400	6.31536	6.31536
1587090000	6.31536	6.31536
1587090600	6.31536	6.31536
1587091200	6.31536	6.31536
1587091800	6.31536	6.31536
1587092400	6.31536	6.31536
1587093000	6.31536	6.31536
1587093600	6.31536	6.31536
1587094200	6.31536	6.31536
1587094800	6.31536	6.31536
1587095400	6.31536	6.31536
1587096000	6.31536	6.31536
1587096600	6.31536	6.31536
1587097200	6.31536	6.31536
1587097800	6.31536	6.31536
1587098400	6.31536	6.31536
1587099000	6.31536	6.31536
1587099600	6.31536	6.31536
1587100200	6.31536	6.31536
1587100800	6.31536	6.31536
1587101400	6.31536	6.31536
1587102000	6.31536	6.31536
1587102600	6.31536	6.31536
1587103200	6.31536	6.31536
1587103800	6.31536	6.31536
1587104400	6.31536	6.31536
1587105000	6.31536	6.31536
1587105600	6.31536	6.31536
1587106200	6.31536	6.31536
1587106800	6.31536	6.31536
1587107400	6.31536	6.31536
1587108000	6.31536	6.31536
1587108600	6.31536	6.31536
1587109200	6.31536	6.31536
1587109800	6.31536	6.31536
1587110400	6.31536	6.31536
1587111000	6.31536	6.31536
1587111600	6.31536	6.31536
1587112200	6.31536	6.31536
1587112800	6.31536	6.31536
1587113400	6.31536	6.31536
1587114000	6.31536	6.31536
1587114600	6.31536	6.31536
1587115200	6.31536	6.31536
1587115800	6.31536	6.31536
1587116400	6.31536	6.31536
1587117000	6.31536	6.31536
1587117600	6.31536	6.31536
1587118200	6.31536	6.31536
1587118800	6.31536	6.31536
1587119400	6.31536	6.31536
1587120000	6.31536	6.31536
1587120600	6.31536	6.31536
1587121200	6.31536	6.31536
1587121800	6.31536	6.31536
1587122400	6.31536	6.31536
1587123000	6.31536	6.31536
1587123600	6.31536	6.31536
1587124200	6.31536	6.31536
1587124800	6.31536	6.31536
1587125400	6.31536	6.31536
1587126000	6.31536	6.31536
1587126600	6.31536	6.31536
1587127200	6.31536	6.31536
1587127800	6.31536	6.31536
1587128400	6.31536	6.31536
1587129000	6.31536	6.31536
1587129600	6.31536	6.31536
1587130200	6.31536	6.31536
1587130800	6.31536	6.31536
1587131400	6.31536	6.31536
1587132000	6.31536	6.31536
1587132600	6.31536	6.31536
1587133200	6.31536	6.31536
1587133800	6.31536	6.31536
1587134400	6.31536	6.31536
1587135000	6.31536	6.31536
1587135600	6.31536	6.31536
1587136200	6.31536	6.31536
1587136800	6.31536	6.31536
1587137400	6.31536	6.31536
1587138000	6.31536	6.31536
1587139200	6.31536	6.31536
1587139800	6.31536	6.31536
1587140400	6.31536	6.31536
1587141000	6.31536	6.31536
1587141600	6.31536	6.31536
1587142200	6.31536	6.31536
1587142800	6.31536	6.31536
1587143400	6.31536	6.31536
1587144000	6.31536	6.31536
1587144600	6.31536	6.31536
1587145200	6.31536	6.31536
1587145800	6.31536	6.31536
1587146400	6.31536	6.31536
1587147000	6.31536	6.31536
1587147600	6.31536	6.31536
1587148200	6.31536	6.31536
1587148800	6.31536	6.31536
1587149400	6.31536	6.31536
1587150000	6.31536	6.31536
1587150600	6.31536	6.31536
1587151200	6.31536	6.31536
1587151800	6.31536	6.31536
1587152400	6.31536	6.31536
1587153000	6.31536	6.31536
1587153600	6.31536	6.31536
1587154200	6.31536	6.31536
1587154800	6.31536	6.31536
1587155400	6.31536	6.31536
1587156000	6.31536	6.31536
1587156600	6.31536	6.31536
1587157200	6.31536	6.31536
1587157800	6.31536	6.31536
1587158400	6.31536	6.31536
1587159000	6.31536	6.31536
1587159600	6.31536	6.31536
1587160200	6.31536	6.31536
1587160800	6.31536	6.31536
1587161400	6.31536	6.31536
1587162000	6.31536	6.31536
1587162600	6.31536	6.31536
1587163200	6.31536	6.31536
1587163800	6.31536	6.31536
1587164400	6.31536	6.31536
1587165000	6.31536	6.31536
1587165600	6.31536	6.31536
1587166200	6.31536	6.31536
1587166800	6.31536	6.31536
1587167400	6.31536	6.31536
1587168000	6.31536	6.31536
1587168600	6.31536	6.31536
1587169200	6.31536	6.31536
1587169800	6.31536	6.31536
1587170400	6.31536	6.31536
1587171000	6.31536	6.31536
1587171600	6.31536	6.31536
1587172200	6.31536	6.31536
1587172800	6.31536	6.31536
1587173400	6.31536	6.31536
1587174000	6.31536	6.31536
1587174600	6.31536	6.31536
1587175200	6.31536	6.31536
1587175800	6.31536	6.31536
1587176400	6.31536	6.31536
1587177000	6.31536	6.31536
1587177600	6.31536	6.31536
1587178200	6.31536	6.31536
1587178800	6.31536	6.31536
1587179400	6.31536	6.31536
1587180000	6.31536	6.31536
1587180600	6.31536	6.31536
1587181200	6.31536	6.31536
1587181800	6.31536	6.31536
1587182400	6.31536	6.31536
1587183000	6.31536	6.31536
1587183600	6.31536	6.31536
1587184200	6.31536	6.31536
1587184800	6.31536	6.31536
1587185400	6.31536	6.31536
1587186000	6.31536	6.31536
1587186600	6.31536	6.31536
1587187200	6.31536	6.31536
1587187800	6.31536	6.31536
1587188400	6.31536	6.31536
1587189000	6.31536	6.31536
1587189600	6.31536	6.31536
1587190200	6.31536	6.31536
1587190800	6.31536	6.31536
1587191400	6.31536	6.31536
1587192000	6.31536	6.31536
1587192600	6.31536	6.31536
1587193200	6.31536	6.31536
1587193800	6.31536	6.31536
1587194400	6.31536	6.31536
1587195000	6.31536	6.31536
1587195600	6.31536	6.31536
1587196200	6.31536	6.31536
1587196800	6.31536	6.31536
1587197400	6.31536	6.31536
1587198000	6.31536	6.31536
1587198600	6.31536	6.31536
1587199200	6.31536	6.31536
1587199800	6.31536	6.31536
1587200400	6.31536	6.31536
1587201000	6.31536	6.31536
1587201600	6.31536	6.31536
1587202200	6.31536	6.31536
1587202800	6.31536	6.31536
1587203400	6.31536	6.31536
1587204000	6.31536	6.31536
1587204600	6.31536	6.31536
1587205200	6.31536	6.31536
1587205800	6.31536	6.31536
1587206400	6.31536	6.31536
1587207000	6.31536	6.31536
1587207600	6.31536	6.31536
1587208200	6.31536	6.31536
1587208800	6.31536	6.31536
1587209400	6.31536	6.31536
1587210000	6.31536	6.31536
1587210600	6.31536	6.31536
1587211200	6.31536	6.31536
1587211800	6.31536	6.31536
1587212400	6.31536	6.31536
1587213000	6.31536	6.31536
1587213600	6.31536	6.31536
1587214200	6.31536	6.31536
1587214800	6.31536	6.31536
1587215400	6.31536	6.31536
1587216000	6.31536	6.31536
1587216600	6.31536	6.31536
1587217200	6.31536	6.31536
1587217800	6.31536	6.31536
1587218400	6.31536	6.31536
1587219000	6.31536	6.31536
1587219600	6.31536	6.31536
1587220200	6.31536	6.31536
1587220800	6.31536	6.31536
1587221400	6.31536	6.31536
1587222000	6.31536	6.31536
1587222600	6.31536	6.31536
1587223200	6.31536	6.31536
1587223800	6.31536	6.31536
1587224400	6.31536	6.31536
1587225600	6.31536	6.31536
1587226200	6.31536	6.31536
1587226800	6.31536	6.31536
1587227400	6.31536	6.31536
1587228000	6.31536	6.31536
1587228600	6.31536	6.31536
1587229200	6.31536	6.31536
1587229800	6.31536	6.31536
1587230400	6.31536	6.31536
1587231000	6.31536	6.31536
1587231600	6.31536	6.31536
1587232200	6.31536	6.31536
1587232800	6.31536	6.31536
1587233400	6.31536	6.31536
1587234000	6.31536	6.31536
1587234600	6.31536	6.31536
1587235200	6.31536	6.31536
1587235800	6.31536	6.31536
1587236400	6.31536	6.31536
1587237000	6.31536	6.31536
1587237600	6.31536	6.31536
1587238200	6.31536	6.31536
1587238800	6.31536	6.31536
1587239400	6.31536	6.31536
1587240000	6.31536	6.31536
1587240600	6.31536	6.31536
1587241200	6.31536	6.31536
1587241800	6.31536	6.31536
1587242400	6.31536	6.31536
1587243000	6.31536	6.31536
1587243600	6.31536	6.31536
1587244200	6.31536	6.31536
1587244800	6.31536	6.31536
1587245400	6.31536	6.31536
1587246000	6.31536	6.31536
1587246600	6.31536	6.31536
1587247200	6.31536	6.31536
1587247800	6.31536	6.31536
1587248400	6.31536	6.31536
1587249000	6.31536	6.31536
1587249600	6.31536	6.31536
1587250200	6.31536	6.31536
1587250800	6.31536	6.31536
1587251400	6.31536	6.31536
1587252000	6.31536	6.31536
1587252600	6.31536	6.31536
1587253200	6.31536	6.31536
1587253800	6.31536	6.31536
1587254400	6.31536	6.31536
1587255000	6.31536	6.31536
1587255600	6.31536	6.31536
1587256200	6.31536	6.31536
1587256800	6.31536	6.31536
1587257400	6.31536	6.31536
1587258000	6.31536	6.31536
1587258600	6.31536	6.31536
1587259200	6.31536	6.31536
1587259800	6.31536	6.31536
1587260400	6.31536	6.31536
1587261000	6.31536	6.31536
1587261600	6.31536	6.31536
1587262200	6.31536	6.31536
1587262800	6.31536	6.31536
1587263400	6.31536	6.31536
1587264000	6.31536	6.31536
1587264600	6.31536	6.31536
1587265200	6.31536	6.31536
1587265800	6.31536	6.31536
1587266400	6.31536	6.31536
1587267000	6.31536	6.31536
1587267600	6.31536	6.31536
1587268200	6.31536	6.31536
1587268800	6.31536	6.31536
1587269400	6.31536	6.31536
1587270000	6.31536	6.31536
1587270600	6.31536	6.31536
1587271200	6.31536	6.31536
1587271800	6.31536	6.31536
1587272400	6.31536	6.31536
1587273000	6.31536	6.31536
1587273600	6.31536	6.31536
1587274200	6.31536	6.31536
1587274800	6.31536	6.31536
1587275400	6.31536	6.31536
1587276000	6.31536	6.31536
1587276600	6.31536	6.31536
1587277200	6.31536	6.31536
1587277800	6.31536	6.31536
1587278400	6.31536	6.31536
1587279000	6.31536	6.31536
1587279600	6.31536	6.31536
1587280200	6.31536	6.31536
1587280800	6.31536	6.31536
1587281400	6.31536	6.31536
1587282000	6.31536	6.31536
1587282600	6.31536	6.31536
1587283200	6.31536	6.31536
1587283800	6.31536	6.31536
1587284400	6.31536	6.31536
1587285000	6.31536	6.31536
1587285600	6.31536	6.31536
1587286200	6.31536	6.31536
1587286800	6.31536	6.31536
1587287400	6.31536	6.31536
1587288000	6.31536	6.31536
1587288600	6.31536	6.31536
1587289200	6.31536	6.31536
1587289800	6.31536	6.31536
1587290400	6.31536	6.31536
1587291000	6.31536	6.31536
1587291600	6.31536	6.31536
1587292200	6.31536	6.31536
1587292800	6.31536	6.31536
1587293400	6.31536	6.31536
1587294000	6.31536	6.31536
1587294600	6.31536	6.31536
1587295200	6.31536	6.31536
1587295800	6.31536	6.31536
1587296400	6.31536	6.31536
1587297000	6.31536	6.31536
1587297600	6.31536	6.31536
1587298200	6.31536	6.31536
1587298800	6.31536	6.31536
1587299400	6.31536	6.31536
1587300000	6.31536	6.31536
1587300600	6.31536	6.31536
1587301200	6.31536	6.31536
1587301800	6.31536	6.31536
1587302400	6.31536	6.31536
1587303000	6.31536	6.31536
1587303600	6.31536	6.31536
1587304200	6.31536	6.31536
1587304800	6.31536	6.31536
1587305400	6.31536	6.31536
1587306000	6.31536	6.31536
1587306600	6.31536	6.31536
1587307200	6.31536	6.31536
1587307800	6.31536	6.31536
1587308400	6.31536	6.31536
1587309000	6.31536	6.31536
1587309600	6.31536	6.31536
1587310200	6.31536	6.31536
1587310800	6.31536	6.31536
1587312000	6.31536	6.31536
1587312600	6.31536	6.31536
1587313200	6.31536	6.31536
1587313800	6.31536	6.31536
1587314400	6.31536	6.31536
1587315000	6.31536	6.31536
1587315600	6.31536	6.31536
1587316200	6.31536	6.31536
1587316800	6.31536	6.31536
1587317400	6.31536	6.31536
1587318000	6.31536	6.31536
1587318600	6.31536	6.31536
1587319200	6.31536	6.31536
1587319800	6.31536	6.31536
1587320400	6.31536	6.31536
1587321000	6.31536	6.31536
1587321600	6.31536	6.31536
1587322200	6.31536	6.31536
1587322800	6.31536	6.31536
1587323400	6.31536	6.31536
1587324000	6.31536	6.31536
1587324600	6.31536	6.31536
1587325200	6.31536	6.31536
1587325800	6.31536	6.31536
1587326400	6.31536	6.31536
1587327000	6.31536	6.31536
1587327600	6.31536	6.31536
1587328200	6.31536	6.31536
1587328800	6.31536	6.31536
1587329400	6.31536	6.31536
1587330000	6.31536	6.31536
1587330600	6.31536	6.31536
1587331200	6.31536	6.31536
1587331800	6.31536	6.31536
1587332400	6.31536	6.31536
1587333000	6.31536	6.31536
1587333600	6.31536	6.31536
1587334200	6.31536	6.31536
1587334800	6.31536	6.31536
1587335400	6.31536	6.31536
1587336000	6.31536	6.31536
1587336600	6.31536	6.31536
1587337200	6.31536	6.31536
1587337800	6.31536	6.31536
1587338400	6.31536	6.31536
1587339000	6.31536	6.31536
1587339600	6.31536	6.31536
1587340200	6.31536	6.31536
1587340800	6.31536	6.31536
1587341400	6.31536	6.31536
1587342000	6.31536	6.31536
1587342600	6.31536	6.31536
1587343200	6.31536	6.31536
1587343800	6.31536	6.31536
1587344400	6.31536	6.31536
1587345000	6.31536	6.31536
1587345600	6.31536	6.31536
1587346200	6.31536	6.31536
1587346800	6.31536	6.31536
1587347400	6.31536	6.31536
1587348000	6.31536	6.31536
1587348600	6.31536	6.31536
1587349200	6.31536	6.31536
1587349800	6.31536	6.31536
1587350400	6.31536	6.31536
1587351000	6.31536	6.31536
1587351600	6.31536	6.31536
1587352200	6.31536	6.31536
1587352800	6.31536	6.31536
1587353400	6.31536	6.31536
1587354000	6.31536	6.31536
1587354600	6.31536	6.31536
1587355200	6.31536	6.31536
1587355800	6.31536	6.31536
1587356400	6.31536	6.31536
1587357000	6.31536	6.31536
1587357600	6.31536	6.31536
1587358200	6.31536	6.31536
1587358800	6.31536	6.31536
1587359400	6.31536	6.31536
1587360000	6.31536	6.31536
1587360600	6.31536	6.31536
1587361200	6.31536	6.31536
1587361800	6.31536	6.31536
1587362400	6.31536	6.31536
1587363000	6.31536	6.31536
1587363600	6.31536	6.31536
1587364200	6.31536	6.31536
1587364800	6.31536	6.31536
1587365400	6.31536	6.31536
1587366000	6.31536	6.31536
1587366600	6.31536	6.31536
1587367200	6.31536	6.31536
1587367800	6.31536	6.31536
1587368400	6.31536	6.31536
1587369000	6.31536	6.31536
1587369600	6.31536	6.31536
1587370200	6.31536	6.31536
1587370800	6.31536	6.31536
1587371400	6.31536	6.31536
1587372000	6.31536	6.31536
1587372600	6.31536	6.31536
1587373200	6.31536	6.31536
1587373800	6.31536	6.31536
1587374400	6.31536	6.31536
1587375000	6.31536	6.31536
1587375600	6.31536	6.31536
1587376200	6.31536	6.31536
1587376800	6.31536	6.31536
1587377400	6.31536	6.31536
1587378000	6.31536	6.31536
1587378600	6.31536	6.31536
1587379200	6.31536	6.31536
1587379800	6.31536	6.31536
1587380400	6.31536	6.31536
1587381000	6.31536	6.31536
1587381600	6.31536	6.31536
1587382200	6.31536	6.31536
1587382800	6.31536	6.31536
1587383400	6.31536	6.31536
1587384000	6.31536	6.31536
1587384600	6.31536	6.31536
1587385200	6.31536	6.31536
1587385800	6.31536	6.31536
1587386400	6.31536	6.31536
1587387000	6.31536	6.31536
1587387600	6.31536	6.31536
1587388200	6.31536	6.31536
1587388800	6.31536	6.31536
1587389400	6.31536	6.31536
1587390000	6.31536	6.31536
1587390600	6.31536	6.31536
1587391200	6.31536	6.31536
1587391800	6.31536	6.31536
1587392400	6.31536	6.31536
1587393000	6.31536	6.31536
1587393600	6.31536	6.31536
1587394200	6.31536	6.31536
1587394800	6.31536	6.31536
1587395400	6.31536	6.31536
1587396000	6.31536	6.31536
1587396600	6.31536	6.31536
1587397200	6.31536	6.31536
1587398400	6.31536	6.31536
1587399000	6.31536	6.31536
1587399600	6.31536	6.31536
1587400200	6.31536	6.31536
1587400800	6.31536	6.31536
1587401400	6.31536	6.31536
1587402000	6.31536	6.31536
1587402600	6.31536	6.31536
1587403200	6.31536	6.31536
1587403800	6.31536	6.31536
1587404400	6.31536	6.31536
1587405000	6.31536	6.31536
1587405600	6.31536	6.31536
1587406200	6.31536	6.31536
1587406800	6.31536	6.31536
1587407400	6.31536	6.31536
1587408000	6.31536	6.31536
1587408600	6.31536	6.31536
1587409200	6.31536	6.31536
1587409800	6.31536	6.31536
1587410400	6.31536	6.31536
1587411000	6.31536	6.31536
1587411600	6.31536	6.31536
1587412200	6.31536	6.31536
1587412800	6.31536	6.31536
1587413400	6.31536	6.31536
1587414000	6.31536	6.31536
1587414600	6.31536	6.31536
1587415200	6.31536	6.31536
1587415800	6.31536	6.31536
1587416400	6.31536	6.31536
1587417000	6.31536	6.31536
1587417600	6.31536	6.31536
1587418200	6.31536	6.31536
1587418800	6.31536	6.31536
1587419400	6.31536	6.31536
1587420000	6.31536	6.31536
1587420600	6.31536	6.31536
1587421200	6.31536	6.31536
1587421800	6.31536	6.31536
1587422400	6.31536	6.31536
1587423000	6.31536	6.31536
1587423600	6.31536	6.31536
1587424200	6.31536	6.31536
1587424800	6.31536	6.31536
1587425400	6.31536	6.31536
1587426000	6.31536	6.31536
1587426600	6.31536	6.31536
1587427200	6.31536	6.31536
1587427800	6.31536	6.31536
1587428400	6.31536	6.31536
1587429000	6.31536	6.31536
1587429600	6.31536	6.31536
1587430200	6.31536	6.31536
1587430800	6.31536	6.31536
1587431400	6.31536	6.31536
1587432000	6.31536	6.31536
1587432600	6.31536	6.31536
1587433200	6.31536	6.31536
1587433800	6.31536	6.31536
1587434400	6.31536	6.31536
1587435000	6.31536	6.31536
1587435600	6.31536	6.31536
1587436200	6.31536	6.31536
1587436800	6.31536	6.31536
1587437400	6.31536	6.31536
1587438000	6.31536	6.31536
1587438600	6.31536	6.31536
1587439200	6.31536	6.31536
1587439800	6.31536	6.31536
1587440400	6.31536	6.31536
1587441000	6.31536	6.31536
1587441600	6.31536	6.31536
1587442200	6.31536	6.31536
1587442800	6.31536	6.31536
1587443400	6.31536	6.31536
1587444000	6.31536	6.31536
1587444600	6.31536	6.31536
1587445200	6.31536	6.31536
1587445800	6.31536	6.31536
1587446400	6.31536	6.31536
1587447000	6.31536	6.31536
1587447600	6.31536	6.31536
1587448200	6.31536	6.31536
1587448800	6.31536	6.31536
1587449400	6.31536	6.31536
1587450000	6.31536	6.31536
1587450600	6.31536	6.31536
1587451200	6.31536	6.31536
1587451800	6.31536	6.31536
1587452400	6.31536	6.31536
1587453000	6.31536	6.31536
1587453600	6.31536	6.31536
1587454200	6.31536	6.31536
1587454800	6.31536	6.31536
1587455400	6.31536	6.31536
1587456000	6.31536	6.31536
1587456600	6.31536	6.31536
1587457200	6.31536	6.31536
1587457800	6.31536	6.31536
1587458400	6.31536	6.31536
1587459000	6.31536	6.31536
1587459600	6.31536	6.31536
1587460200	6.31536	6.31536
1587460800	6.31536	6.31536
1587461400	6.31536	6.31536
1587462000	6.31536	6.31536
1587462600	6.31536	6.31536
1587463200	6.31536	6.31536
1587463800	6.31536	6.31536
1587464400	6.31536	6.31536
1587465000	6.31536	6.31536
1587465600	6.31536	6.31536
1587466200	6.31536	6.31536
1587466800	6.31536	6.31536
1587467400	6.31536	6.31536
1587468000	6.31536	6.31536
1587468600	6.31536	6.31536
1587469200	6.31536	6.31536
1587469800	6.31536	6.31536
1587470400	6.31536	6.31536
1587471000	6.31536	6.31536
1587471600	6.31536	6.31536
1587472200	6.31536	6.31536
1587472800	6.31536	6.31536
1587473400	6.31536	6.31536
1587474000	6.31536	6.31536
1587474600	6.31536	6.31536
1587475200	6.31536	6.31536
1587475800	6.31536	6.31536
1587476400	6.31536	6.31536
1587477000	6.31536	6.31536
1587477600	6.31536	6.31536
1587478200	6.31536	6.31536
1587478800	6.31536	6.31536
1587479400	6.31536	6.31536
1587480000	6.31536	6.31536
1587480600	6.31536	6.31536
1587481200	6.31536	6.31536
1587481800	6.31536	6.31536
1587482400	6.31536	6.31536
1587483000	6.31536	6.31536
1587483600	6.31536	6.31536
1587484800	6.31536	6.31536
1587485400	6.31536	6.31536
1587486000	6.31536	6.31536
1587486600	6.31536	6.31536
1587487200	6.31536	6.31536
1587487800	6.31536	6.31536
1587488400	6.31536	6.31536
1587489000	6.31536	6.31536
1587489600	6.31536	6.31536
1587490200	6.31536	6.31536
1587490800	6.31536	6.31536
1587491400	6.31536	6.31536
1587492000	6.31536	6.31536
1587492600	6.31536	6.31536
1587493200	6.31536	6.31536
1587493800	6.31536	6.31536
1587494400	6.31536	6.31536
1587495000	6.31536	6.31536
1587495600	6.31536	6.31536
1587496200	6.31536	6.31536
1587496800	6.31536	6.31536
1587497400	6.31536	6.31536
1587498000	6.31536	6.31536
1587498600	6.31536	6.31536
1587499200	6.31536	6.31536
1587499800	6.31536	6.31536
1587500400	6.31536	6.31536
1587501000	6.31536	6.31536
1587501600	6.31536	6.31536
1587502200	6.31536	6.31536
1587502800	6.31536	6.31536
1587503400	6.31536	6.31536
1587504000	6.31536	6.31536
1587504600	6.31536	6.31536
1587505200	6.31536	6.31536
1587505800	6.31536	6.31536
1587506400	6.31536	6.31536
1587507000	6.31536	6.31536
1587507600	6.31536	6.31536
1587508200	6.31536	6.31536
1587508800	6.31536	6.31536
1587509400	6.31536	6.31536
1587510000	6.31536	6.31536
1587510600	6.31536	6.31536
1587511200	6.31536	6.31536
1587511800	6.31536	6.31536
1587512400	6.31536	6.31536
1587513000	6.31536	6.31536
1587513600	6.31536	6.31536
1587514200	6.31536	6.31536
1587514800	6.31536	6.31536
1587515400	6.31536	6.31536
1587516000	6.31536	6.31536
1587516600	6.31536	6.31536
1587517800	6.31536	6.31536
1587519000	6.31536	6.31536
1587519600	6.31536	6.31536
1587520200	6.31536	6.31536
1587520800	6.31536	6.31536
1587521400	6.31536	6.31536
1587522000	6.31536	6.31536
1587522600	6.31536	6.31536
1587523200	6.31536	6.31536
1587523800	6.31536	6.31536
1587524400	6.31536	6.31536
1587525000	6.31536	6.31536
1587526200	6.31536	6.31536
1587526800	6.31536	6.31536
1587527400	6.31536	6.31536
1587528000	6.31536	6.31536
1587528600	6.31536	6.31536
1587529200	6.31536	6.31536
1587529800	6.31536	6.31536
1587530400	6.31536	6.31536
1587531000	6.31536	6.31536
1587531600	6.31536	6.31536
1587532200	6.31536	6.31536
1587532800	6.31536	6.31536
1587533400	6.31536	6.31536
1587534000	6.31536	6.31536
1587534600	6.31536	6.31536
1587535200	6.31536	6.31536
1587535800	6.31536	6.31536
1587536400	6.31536	6.31536
1587537000	6.31536	6.31536
1587537600	6.31536	6.31536
1587538200	6.31536	6.31536
1587538800	6.31536	6.31536
1587539400	6.31536	6.31536
1587540000	6.31536	6.31536
1587540600	6.31536	6.31536
1587541200	6.31536	6.31536
1587541800	6.31536	6.31536
1587542400	6.31536	6.31536
1587543000	6.31536	6.31536
1587543600	6.31536	6.31536
1587544200	6.31536	6.31536
1587544800	6.31536	6.31536
1587545400	6.31536	6.31536
1587546000	6.31536	6.31536
1587546600	6.31536	6.31536
1587547200	6.31536	6.31536
1587547800	6.31536	6.31536
1587548400	6.31536	6.31536
1587549000	6.31536	6.31536
1587549600	6.31536	6.31536
1587550200	6.31536	6.31536
1587550800	6.31536	6.31536
1587551400	6.31536	6.31536
1587552000	6.31536	6.31536
1587552600	6.31536	6.31536
1587553200	6.31536	6.31536
1587553800	6.31536	6.31536
1587554400	6.31536	6.31536
1587555000	6.31536	6.31536
1587555600	6.31536	6.31536
1587556200	6.31536	6.31536
1587556800	6.31536	6.31536
1587557400	6.31536	6.31536
1587558000	6.31536	6.31536
1587558600	6.31536	6.31536
1587559200	6.31536	6.31536
1587559800	6.31536	6.31536
1587560400	6.31536	6.31536
1587561000	6.31536	6.31536
1587561600	6.31536	6.31536
1587562200	6.31536	6.31536
1587562800	6.31536	6.31536
1587563400	6.31536	6.31536
1587564000	6.31536	6.31536
1587564600	6.31536	6.31536
1587565200	6.31536	6.31536
1587565800	6.31536	6.31536
1587566400	6.31536	6.31536
1587567000	6.31536	6.31536
1587567600	6.31536	6.31536
1587568200	6.31536	6.31536
1587568800	6.31536	6.31536
1587569400	6.31536	6.31536
1587570000	6.31536	6.31536
1587570600	6.31536	6.31536
1587571200	6.31536	6.31536
1587571800	6.31536	6.31536
1587572400	6.31536	6.31536
1587573000	6.31536	6.31536
1587573600	6.31536	6.31536
1587574200	6.31536	6.31536
1587574800	6.31536	6.31536
1587575400	6.31536	6.31536
1587576000	6.31536	6.31536
1587576600	6.31536	6.31536
1587577200	6.31536	6.31536
1587577800	6.31536	6.31536
1587578400	6.31536	6.31536
1587579000	6.31536	6.31536
1587579600	6.31536	6.31536
1587580200	6.31536	6.31536
1587580800	6.31536	6.31536
1587581400	6.31536	6.31536
1587582000	6.31536	6.31536
1587582600	6.31536	6.31536
1587583200	6.31536	6.31536
1587583800	6.31536	6.31536
1587584400	6.31536	6.31536
1587585000	6.31536	6.31536
1587585600	6.31536	6.31536
1587586200	6.31536	6.31536
1587586800	6.31536	6.31536
1587587400	6.31536	6.31536
1587588000	6.31536	6.31536
1587588600	6.31536	6.31536
1587589200	6.31536	6.31536
1587589800	6.31536	6.31536
1587590400	6.31536	6.31536
1587591000	6.31536	6.31536
1587591600	6.31536	6.31536
1587592200	6.31536	6.31536
1587592800	6.31536	6.31536
1587593400	6.31536	6.31536
1587594000	6.31536	6.31536
1587594600	6.31536	6.31536
1587595200	6.31536	6.31536
1587595800	6.31536	6.31536
1587596400	6.31536	6.31536
1587597000	6.31536	6.31536
1587597600	6.31536	6.31536
1587598200	6.31536	6.31536
1587598800	6.31536	6.31536
1587599400	6.31536	6.31536
1587600000	6.31536	6.31536
1587600600	6.31536	6.31536
1587601200	6.31536	6.31536
1587601800	6.31536	6.31536
1587602400	6.31536	6.31536
1587603000	6.31536	6.31536
1587603600	6.31536	6.31536
1587604200	6.31536	6.31536
1587604800	6.31536	6.31536
1587605400	6.31536	6.31536
1587606000	6.31536	6.31536
1587606600	6.31536	6.31536
1587607200	6.31536	6.31536
1587607800	6.31536	6.31536
1587608400	6.31536	6.31536
1587609000	6.31536	6.31536
1587609600	6.31536	6.31536
1587610200	6.31536	6.31536
1587610800	6.31536	6.31536
1587611400	6.31536	6.31536
1587612000	6.31536	6.31536
1587612600	6.31536	6.31536
1587613200	6.31536	6.31536
1587613800	6.31536	6.31536
1587614400	6.31536	6.31536
1587615000	6.31536	6.31536
1587615600	6.31536	6.31536
1587616200	6.31536	6.31536
1587616800	6.31536	6.31536
1587617400	6.31536	6.31536
1587618000	6.31536	6.31536
1587618600	6.31536	6.31536
1587619200	6.31536	6.31536
1587619800	6.31536	6.31536
1587620400	6.31536	6.31536
1587621000	6.31536	6.31536
1587621600	6.31536	6.31536
1587622200	6.31536	6.31536
1587622800	6.31536	6.31536
1587623400	6.31536	6.31536
1587624000	6.31536	6.31536
1587624600	6.31536	6.31536
1587625200	6.31536	6.31536
1587625800	6.31536	6.31536
1587626400	6.31536	6.31536
1587627000	6.31536	6.31536
1587627600	6.31536	6.31536
1587628200	6.31536	6.31536
1587628800	6.31536	6.31536
1587629400	6.31536	6.31536
1587630000	6.31536	6.31536
1587630600	6.31536	6.31536
1587631200	6.31536	6.31536
1587631800	6.31536	6.31536
1587632400	6.31536	6.31536
1587633000	6.31536	6.31536
1587633600	6.31536	6.31536
1587634200	6.31536	6.31536
1587634800	6.31536	6.31536
1587635400	6.31536	6.31536
1587636000	6.31536	6.31536
1587636600	6.31536	6.31536
1587637200	6.31536	6.31536
1587637800	6.31536	6.31536
1587638400	6.31536	6.31536
1587639000	6.31536	6.31536
1587639600	6.31536	6.31536
1587640200	6.31536	6.31536
1587640800	6.31536	6.31536
1587641400	6.31536	6.31536
1587642000	6.31536	6.31536
1587642600	6.31536	6.31536
1587643200	6.31536	6.31536
1587643800	6.31536	6.31536
1587644400	6.31536	6.31536
1587645000	6.31536	6.31536
1587645600	6.31536	6.31536
1587646200	6.31536	6.31536
1587646800	6.31536	6.31536
1587647400	6.31536	6.31536
1587648600	6.31536	6.31536
1587649200	6.31536	6.31536
1587649800	6.31536	6.31536
1587650400	6.31536	6.31536
1587651000	6.31536	6.31536
1587651600	6.31536	6.31536
1587652200	6.31536	6.31536
1587652800	6.31536	6.31536
1587653400	6.31536	6.31536
1587654000	6.31536	6.31536
1587654600	6.31536	6.31536
1587655200	6.31536	6.31536
1587655800	6.31536	6.31536
1587656400	6.31536	6.31536
1587657000	6.31536	6.31536
1587657600	6.31536	6.31536
1587658200	6.31536	6.31536
1587658800	6.31536	6.31536
1587659400	6.31536	6.31536
1587660000	6.31536	6.31536
1587660600	6.31536	6.31536
1587661200	6.31536	6.31536
1587661800	6.31536	6.31536
1587662400	6.31536	6.31536
1587663000	6.31536	6.31536
1587663600	6.31536	6.31536
1587664200	6.31536	6.31536
1587664800	6.31536	6.31536
1587665400	6.31536	6.31536
1587666000	6.31536	6.31536
1587666600	6.31536	6.31536
1587667200	6.31536	6.31536
1587667800	6.31536	6.31536
1587668400	6.31536	6.31536
1587669000	6.31536	6.31536
1587669600	6.31536	6.31536
1587670200	6.31536	6.31536
1587670800	6.31536	6.31536
1587671400	6.31536	6.31536
1587672000	6.31536	6.31536
1587672600	6.31536	6.31536
1587673200	6.31536	6.31536
1587673800	6.31536	6.31536
1587674400	6.31536	6.31536
1587675000	6.31536	6.31536
1587675600	6.31536	6.31536
1587676200	6.31536	6.31536
1587676800	6.31536	6.31536
1587677400	6.31536	6.31536
1587678000	6.31536	6.31536
1587678600	6.31536	6.31536
1587679200	6.31536	6.31536
1587679800	6.31536	6.31536
1587680400	6.31536	6.31536
1587681000	6.31536	6.31536
1587681600	6.31536	6.31536
1587682200	6.31536	6.31536
1587682800	6.31536	6.31536
1587683400	6.31536	6.31536
1587684000	6.31536	6.31536
1587684600	6.31536	6.31536
1587685200	6.31536	6.31536
1587685800	6.31536	6.31536
1587686400	6.31536	6.31536
1587687000	6.31536	6.31536
1587687600	6.31536	6.31536
1587688200	6.31536	6.31536
1587688800	6.31536	6.31536
1587689400	6.31536	6.31536
1587690000	6.31536	6.31536
1587690600	6.31536	6.31536
1587691200	6.31536	6.31536
1587691800	6.31536	6.31536
1587692400	6.31536	6.31536
1587693000	6.31536	6.31536
1587693600	6.31536	6.31536
1587694200	6.31536	6.31536
1587694800	6.31536	6.31536
1587695400	6.31536	6.31536
1587696000	6.31536	6.31536
1587696600	6.31536	6.31536
1587697200	6.31536	6.31536
1587697800	6.31536	6.31536
1587698400	6.31536	6.31536
1587699000	6.31536	6.31536
1587699600	6.31536	6.31536
1587700200	6.31536	6.31536
1587700800	6.31536	6.31536
1587701400	6.31536	6.31536
1587702000	6.31536	6.31536
1587702600	6.31536	6.31536
1587703200	6.31536	6.31536
1587703800	6.31536	6.31536
1587704400	6.31536	6.31536
1587705000	6.31536	6.31536
1587705600	6.31536	6.31536
1587706200	6.31536	6.31536
1587706800	6.31536	6.31536
1587707400	6.31536	6.31536
1587708000	6.31536	6.31536
1587708600	6.31536	6.31536
1587709200	6.31536	6.31536
1587709800	6.31536	6.31536
1587710400	6.31536	6.31536
1587711000	6.31536	6.31536
1587711600	6.31536	6.31536
1587712200	6.31536	6.31536
1587712800	6.31536	6.31536
1587713400	6.31536	6.31536
1587714000	6.31536	6.31536
1587714600	6.31536	6.31536
[truncated: 9,049 more rows]
