# Supplementary material for: A novel dissolved oxygen prediction model based on enhanced semi-naive Bayes for ocean ranches in northeast China
Source: PeerJ Comput Sci. 2021 Jun 11;7:e591. doi: 10.7717/peerj-cs.591 (PMC8205303; doi:10.7717/peerj-cs.591)
Supplement: Supplemental Information 5 [file peerj-cs-07-591-s005.zip › bestResult/13.txt]

Timestamp	real	predict
1565700600	0.07300	0.12200
1565701200	0.07300	0.11000
1565701800	0.07300	0.11100
1565702400	0.07300	0.11000
1565703000	0.07300	0.02500
1565703600	0.07300	0.15800
1565704200	0.07300	0.12100
1565704800	0.07300	0.11900
1565705400	0.07300	0.10700
1565706000	0.07200	0.11200
1565706600	0.07300	0.11800
1565707200	0.07300	0.05100
1565707800	0.07300	0.12600
1565708400	0.07300	0.01500
1565709000	0.07300	0.11400
1565709600	0.07300	0.03700
1565710200	0.07300	0.10600
1565710800	0.07300	0.11400
1565712000	0.07300	0.11200
1565712600	0.07300	0.01900
1565713200	0.07300	0.10600
1565713800	0.07200	0.01500
1565714400	0.07300	0.12000
1565715000	0.07300	0.05100
1565715600	0.07300	0.11700
1565716200	0.07200	0.10200
1565716800	0.07300	0.02500
1565717400	0.07300	0.03900
1565718000	0.07300	0.11900
1565718600	0.07300	0.11600
1565719200	0.07300	0.09900
1566310200	9.69000	0.22600
1566310800	9.67100	9.70700
1566311400	9.68400	9.60500
1566312000	9.67100	9.62800
1566312600	9.67100	9.61200
1566313200	9.66500	9.69600
1566313800	9.67700	9.70400
1566314400	9.65000	9.62300
1566315000	9.64900	9.70200
1566315600	9.61700	9.69300
1566316200	9.49200	9.64500
1566343800	9.60500	9.54800
1566344400	9.56800	9.64900
1566345000	9.57500	9.51000
1566345600	9.55400	9.55800
1566346200	9.51300	9.63900
1566346800	9.42800	9.46000
1566347400	9.45400	9.45800
1566348000	9.48200	9.45700
1566348600	9.47900	9.41900
1566349200	9.47400	9.56000
1566349800	9.44600	9.40700
1566350400	9.44600	9.37800
1566351000	9.51300	9.51300
1566351600	9.48200	9.54400
1566352200	9.49500	9.52200
1566352800	9.50100	9.58000
1566353400	9.46900	9.54000
1566354000	9.46700	9.40300
1566354600	9.53000	9.52800
1566355200	9.51700	9.48200
1566355800	9.44000	9.48800
1566356400	9.43000	9.38200
1566357000	9.43400	9.36400
1566357600	9.44900	9.43800
1566358200	9.41900	9.41800
1566358800	9.43600	9.46700
1566359400	9.43600	9.49200
1566360000	9.39000	9.45600
1566360600	9.39700	9.43200
1566361200	9.42600	9.43200
1566361800	9.43400	9.38300
1566362400	9.42700	9.47000
1566363000	9.41900	9.47700
1566363600	9.41300	9.46200
1566364200	9.42600	9.35500
1566364800	9.43100	9.36700
1566365400	9.43100	9.38200
1566366000	9.37700	9.38900
1566366600	9.33900	9.34100
1566367200	9.32800	9.37800
1566367800	9.32400	9.32800
1566368400	9.32000	9.36300
1566369000	9.31300	9.36500
1566369600	9.31300	9.34200
1566370200	9.28800	9.25900
1566370800	9.30400	9.32700
1566371400	9.32700	9.22000
1566372000	9.31000	9.27900
1566372600	9.35700	9.25800
1566373200	9.36600	9.34200
1566373800	9.39000	9.37300
1566375000	9.41200	9.38400
1566376200	9.44500	9.36900
1566376800	9.44200	9.40800
1566377400	9.42600	9.48200
1566378000	9.40100	9.36800
1566378600	9.42000	9.40500
1566379200	9.43800	9.36600
1566379800	9.42800	9.50800
1566381000	9.47900	9.46700
1566381600	9.48600	9.53700
1566382200	9.47700	9.47100
1566383400	9.47100	9.51600
1566384000	9.47200	9.41300
1566384600	9.47400	9.39800
1566385200	9.47800	9.45500
1566386400	9.49100	9.42400
1566387000	9.48700	9.53500
1566388200	9.48400	9.43900
1566388800	9.47300	9.53500
1566389400	9.48800	9.51000
1566390600	9.46500	9.53600
1566391200	9.45100	9.39700
1566392400	9.38200	9.51200
1566393000	9.37400	9.42400
1566394200	9.35900	9.37700
1566394800	9.36300	9.31600
1566395400	9.36400	9.30100
1566396600	9.38500	9.40900
1566397200	9.38100	9.33900
1566397800	9.39900	9.41300
1566398400	9.43900	9.44000
1566399600	9.50000	9.44300
1566400200	9.47900	9.53500
1566400800	9.53600	9.43800
1566401400	9.62100	9.50400
1566402600	9.47700	9.67100
1566403200	9.40100	9.49300
1566403800	9.36700	9.39800
1566404400	9.36100	9.37200
1566405000	9.34500	9.38200
1566405600	9.35600	9.36600
1566406200	9.36100	9.41200
1566406800	9.34800	9.33500
1566407400	9.33900	9.27600
1566408000	9.33600	9.38600
1566408600	9.34000	9.40600
1566409200	9.26800	9.38100
1566409800	9.32700	9.30100
1566410400	9.30600	9.34800
1566411000	9.24300	9.30500
1566411600	9.32400	9.21400
1566412200	9.30000	9.34500
1566412800	9.29200	9.26600
1566413400	9.32500	9.32900
1566414000	9.33300	9.36700
1566414600	9.31300	9.28200
1566415200	9.34700	9.36500
1566415800	9.40500	9.37500
1566416400	9.39400	9.45700
1566417000	9.54700	9.43800
1566417600	9.56900	9.55800
1566418200	9.54000	9.65000
1566418800	9.57400	9.48500
1566419400	9.56500	9.55200
1566420000	9.55800	9.50200
1566420600	9.54200	9.60800
1566421200	9.54200	9.46500
1566421800	9.51900	9.57600
1566422400	9.52200	9.45100
1566423000	9.53200	9.56900
1566423600	9.53600	9.58200
1566424200	9.53900	9.46200
1566424800	9.51300	9.48700
1566425400	9.50600	9.59400
1566426000	9.51900	9.45200
1566426600	9.47500	9.55400
1566427200	9.50200	9.45300
1566427800	9.43900	9.52000
1566428400	9.45200	9.41700
1566429000	9.45000	9.48300
1566429600	9.48600	9.42500
1566430200	9.45500	9.40900
1566430800	9.50600	9.41200
1566431400	9.43900	9.49100
1566432000	9.44800	9.47400
1566432600	9.46800	9.40800
1566433200	9.45500	9.50800
1566433800	9.46900	9.40700
1566434400	9.47300	9.42900
1566435000	9.45600	9.43900
1566435600	9.45600	9.41300
1566436200	9.48000	9.50400
1566436800	0.09700	9.48500
1566437400	0.09700	0.11400
1566438000	0.09700	0.13300
1566438600	0.09700	0.07700
1566439200	0.09700	0.15300
1566439800	0.09700	0.15200
1566440400	0.09700	0.15300
1566441000	0.09700	0.05400
1566441600	0.09700	0.04100
1566442200	0.09700	0.15100
1566442800	0.09700	0.06100
1566443400	0.09700	0.04500
1566444000	0.09700	0.14300
1566444600	0.09700	0.02100
1566445200	0.09600	0.05000
1566445800	0.09600	0.15000
1566446400	0.09600	0.13400
1566447000	0.09600	0.02800
1566447600	0.09600	0.14200
1566448200	0.09600	0.04400
1566448800	0.09500	0.04800
1566449400	0.09500	0.13900
1566450000	0.09500	0.01100
1566450600	0.09500	0.13400
1566451200	0.09500	0.14300
1566451800	0.09500	0.02700
1566452400	0.09400	0.13400
1566453000	0.09400	0.01800
1566453600	0.09400	0.15200
1566454200	0.09300	0.03400
1566454800	0.09300	0.14500
1566455400	0.09300	0.03700
1566456000	0.09300	0.14100
1566456600	0.09300	0.17400
1566457200	0.09300	0.14600
1566457800	0.09300	0.13200
1566458400	0.09200	0.12700
1566459000	9.46200	0.14000
1566483600	0.09500	9.45600
1566484200	0.09500	0.12100
1566484800	0.09600	0.10200
1566485400	0.09500	0.11300
1566486000	0.09600	0.16500
1566486600	0.09500	0.14100
1566487200	0.09500	0.03700
1566487800	0.09500	0.12800
1566488400	0.09500	0.13500
1566489000	9.49200	0.16500
1566489600	0.09500	9.44000
1566490200	0.09500	0.12100
1566490800	0.09500	0.02700
1566491400	0.09400	0.15000
1566492000	0.09500	0.13500
1566492600	0.09400	0.12900
1566493200	0.09400	0.12900
1566493800	0.09400	0.04200
1566494400	0.09400	0.16200
1566495000	0.09300	0.05000
1566495600	0.09300	0.14700
1566496200	0.09300	0.03300
1566496800	0.09300	0.13200
1566497400	0.09300	0.13200
1566498000	0.09300	0.03900
1566498600	0.09200	0.05000
1566499200	0.09200	0.12400
1566499800	0.09200	0.12300
1566500400	0.09200	0.13600
1566501000	0.09100	0.04000
1566501600	0.09100	0.13400
1566502200	0.09100	0.17600
1566502800	0.09100	0.02400
1566503400	0.09100	0.14600
1566504000	0.09100	0.12900
1566504600	0.09100	0.13000
1566505200	0.09100	0.13700
1566505800	0.09100	0.13000
1566506400	0.09100	0.01900
1566507000	0.09100	0.12900
1566507600	0.09100	0.13900
1566508200	0.09100	0.00700
1566508800	0.09100	0.04400
1566509400	0.09100	0.03300
1566510000	0.09100	0.03800
1566510600	0.09100	0.02300
1566511200	0.09100	0.03500
1566511800	0.09100	0.05700
1566512400	0.09100	0.04300
1566513000	0.09100	0.12500
1566513600	0.09100	0.12900
1566514200	0.09100	0.14300
1566514800	0.09100	0.14800
1566515400	0.09100	0.24400
1566516000	0.09100	0.02400
1566516600	0.09100	0.14400
1566517200	0.09200	0.04300
1566517800	0.09200	0.13000
1566518400	0.09200	0.06600
1566519000	0.09200	0.13100
1566519600	0.09300	0.01800
1566520200	0.09300	0.01700
1566520800	0.09300	0.14100
1566521400	0.09300	0.03500
1566522000	0.09400	0.14700
1566522600	0.09400	0.14800
1566523200	0.09400	0.04600
1566523800	0.09400	0.07800
1566524400	0.09500	0.04600
1566525000	0.09500	0.02800
1566525600	0.09500	0.01900
1566526200	0.09500	0.13700
1566526800	0.09500	0.01800
1566527400	0.09500	0.14300
1566528000	0.09500	0.14300
1566529200	0.09500	0.03000
1566529800	0.09500	0.12100
1566530400	0.09500	0.14300
1566531000	0.09500	0.14900
1566531600	0.09500	0.12100
1566532200	0.09500	0.03000
1566532800	0.09500	0.05200
1566533400	0.09500	0.13700
1566534000	0.09400	0.15400
1566534600	0.09500	0.13700
1566535200	0.09400	0.04600
1566536400	0.09400	0.06400
1566537000	0.09400	0.12000
1566537600	0.09400	0.03600
1566538200	0.09400	0.04700
1566538800	0.09400	0.15500
1566539400	0.09400	0.14800
1566540000	0.09300	0.12700
1566540600	0.09300	0.04700
1566541200	0.09300	0.14100
1566541800	0.09300	0.14000
1566542400	0.09200	0.04300
1566543000	0.09200	0.13500
1566543600	0.09200	0.14800
1566544200	0.09200	0.14600
1566544800	0.09100	0.04400
1566545400	0.09100	0.13400
1566546000	0.09100	0.03300
1566546600	0.09100	0.03800
1566547200	0.09100	0.14200
1566547800	0.09100	0.13000
1566548400	0.09000	0.14000
1566549000	0.09100	0.01800
1566549600	0.09100	0.06900
1566550200	0.09100	0.15100
1566550800	0.09000	0.13700
1566551400	0.09000	0.11000
1566552000	0.09000	0.14600
1566552600	0.09100	0.14400
1566553200	0.09000	0.14500
1566553800	0.09000	0.03600
1566554400	0.09000	0.03400
1566555000	0.09000	0.04300
1566555600	0.09000	0.16000
1566556200	0.09000	0.12300
1566556800	0.09000	0.06400
1566557400	0.09100	0.13800
1566558000	0.09000	0.05100
1566558600	0.09000	0.14800
1566559200	0.09000	0.13300
1566559800	0.09000	0.12100
1566560400	0.09000	0.14600
1566561000	0.09000	0.03400
1566561600	0.09000	0.12400
1566562200	0.09100	0.14200
1566562800	0.09100	0.12200
1566563400	0.09100	0.12900
1566564000	0.09100	0.02600
1566564600	0.09100	0.13000
1566565200	0.09200	0.13000
1566565800	0.09200	0.13800
1566566400	0.09200	0.05800
1566567000	0.09200	0.02400
1566567600	0.09200	0.02400
1566568200	0.09300	0.04000
1566568800	0.09300	0.13200
1566569400	0.09300	0.04800
1566570000	0.09300	0.11900
1566570600	0.09300	0.02100
1566571200	0.09300	0.12400
1566571800	0.09300	0.14800
1566572400	0.09400	0.00900
1566573000	0.09400	0.03600
1566573600	0.09400	0.06800
1566574200	0.09400	0.04200
1566574800	0.09400	0.14800
1566576000	0.09400	0.02300
1566576600	0.09400	0.03400
1566577200	0.09400	0.02600
1566577800	0.09400	0.05100
1566578400	0.09400	0.14800
1566579000	0.09400	0.02600
1566579600	0.09400	0.14000
1566580200	0.09300	0.13900
1566580800	0.09300	0.02600
1566581400	0.09300	0.14100
1566582000	0.09300	0.03000
1566582600	0.09300	0.01900
1566583200	0.09300	0.13200
1566583800	0.09300	0.13200
1566584400	0.09200	0.16300
1566585000	0.09200	0.11200
1566585600	0.09200	0.04100
1566586200	0.09200	0.02400
1566586800	0.09100	0.12000
1566587400	0.09100	0.14100
1566588000	0.09100	0.14600
1566588600	0.09100	0.14500
1566589200	0.09100	0.13000
1566589800	0.09100	0.14600
1566590400	0.09100	0.03800
1566591000	0.09000	0.13000
1566591600	0.09000	0.13800
1566592200	0.09000	0.04400
1566592800	0.09000	0.04700
1566593400	0.09000	0.12300
1566594000	0.09000	0.12900
1566594600	0.09000	0.12700
1566595200	0.09000	0.16000
1566595800	0.09000	0.12200
1566596400	0.09000	0.04300
1566597000	0.09000	0.11800
1566597600	0.09000	0.14600
1566598200	0.09000	0.03900
1566598800	0.09000	0.11600
1566599400	0.09000	0.13100
1566600000	0.09000	0.13700
1566600600	0.09000	0.00600
1566601200	0.09000	0.04300
1566601800	0.09000	0.01800
1566602400	0.09000	0.04200
1566603000	0.09000	0.02500
1566603600	0.09000	0.14500
1566604200	0.09000	0.14200
1566604800	0.09000	0.14500
1566605400	0.09100	0.12400
1566606000	0.09000	0.03300
1566606600	0.09000	0.01800
1566607200	0.09100	0.04700
1566607800	0.09100	0.13700
1566608400	0.09100	0.14500
1566609000	0.09200	0.05700
1566609600	0.09200	0.13100
1566610200	0.09200	0.05800
1566610800	0.09200	0.04500
1566611400	0.09200	0.04400
1566612000	0.09200	0.11800
1566612600	0.09200	0.00800
1566613200	0.09200	0.05600
1566613800	0.09300	0.03900
1566614400	0.09300	0.16300
1566615000	0.09300	0.12400
1566615600	0.09300	0.03800
1566616200	0.09300	0.17800
1566616800	0.09300	0.04100
1566617400	0.09300	0.14900
1566618000	0.09300	0.13100
1566618600	0.09300	0.01900
1566619200	0.09400	0.03800
1566619800	0.09300	0.01000
1566620400	0.09300	0.05500
1566621000	0.09400	0.04400
1566621600	0.09300	0.13300
1566622200	0.09300	0.13600
1566622800	0.09300	0.03400
1566623400	0.09300	0.11900
1566624000	0.09300	0.14600
1566624600	0.09300	0.14800
1566625200	0.09300	0.03400
1566625800	0.09300	0.04500
1566626400	0.09300	0.14800
1566627000	0.09300	0.14800
1566627600	0.09200	0.14400
1566628200	0.09200	0.05600
1566628800	0.09200	0.05800
1566629400	0.09200	0.07000
1566630000	0.09200	0.05600
1566630600	0.09100	0.15200
1566631200	0.09100	0.02400
1566631800	0.09100	0.02300
1566632400	0.09100	0.03300
1566633000	0.09100	0.13000
1566633600	0.09000	0.14700
1566634200	0.09000	0.04500
1566634800	0.09000	0.03600
1566635400	0.09000	0.14500
1566636000	0.09000	0.16000
1566637800	0.09000	0.11600
1566638400	0.08900	0.14900
1566639600	0.08900	0.12000
1566640200	0.08900	0.13200
1566640800	0.08900	0.12600
1566641400	0.08900	0.04900
1566643200	0.08900	0.12800
1566643800	0.08900	0.04100
1566644400	0.08900	0.14700
1566645000	0.08900	0.03300
1566645600	0.08900	0.12800
1566646200	0.08900	0.12900
1566646800	0.08900	0.14100
1566647400	0.08900	0.12000
1566648000	0.08900	0.03700
1566648600	0.08900	0.05300
1566649200	0.08900	0.12800
1566649800	0.08900	0.13100
1566650400	0.08900	0.12300
1566651000	0.08900	0.14400
1566651600	0.08900	0.14500
1566652200	0.09000	0.17400
1566652800	0.09000	0.05600
1566653400	0.09000	0.06400
1566654000	0.09000	0.02200
1566654600	0.09000	0.14800
1566655200	0.09000	0.12100
1566655800	0.09100	0.13900
1566656400	0.09100	0.13000
1566657000	0.09100	0.13200
1566657600	0.09100	0.13700
1566658200	0.09100	0.15200
1566658800	0.09100	0.01500
1566659400	0.09200	0.04400
1566660000	0.09200	0.13000
1566660600	0.09200	0.14700
1566661200	0.09200	0.17300
1566662400	0.09300	0.01600
1566663000	0.09300	0.14000
1566663600	0.09300	0.05900
1566664200	0.09300	0.13100
1566664800	0.09300	0.14800
1566665400	0.09300	0.04900
1566666000	0.09300	0.14800
1566666600	0.09300	0.03900
1566667200	0.09300	0.12400
1566667800	0.09300	0.04100
1566668400	0.09300	0.12400
1566669000	0.09300	0.13500
1566669600	0.09300	0.04900
1566670200	0.09300	0.13200
1566670800	0.09300	0.12700
1566671400	0.09300	0.06700
1566672000	0.09300	0.14900
1566672600	0.09300	0.13200
1566673200	0.09200	0.05300
1566673800	0.09200	0.13000
1566674400	0.09200	0.04900
1566675000	0.09200	0.13200
1566675600	0.09200	0.04600
1566676200	0.09200	0.04500
1566676800	0.09200	0.11800
1566677400	0.09100	0.03400
1566678000	0.09100	0.14500
1566678600	0.09100	0.05700
1566679200	0.09100	0.03500
1566679800	0.09100	0.13000
1566680400	0.09100	0.12200
1566681000	0.09100	0.13700
1566681600	0.09100	0.13000
1566682200	0.09100	0.14900
1566682800	0.09000	0.16100
1566683400	0.09000	0.14200
1566684000	0.09000	0.11400
1566684600	0.09000	0.12900
1566685200	0.09000	0.12900
1566685800	0.09000	0.03900
1566686400	0.09000	0.12100
1566687000	0.09000	0.02200
1566687600	0.09000	0.04500
1566688200	0.09000	0.15000
1566688800	0.09000	0.04200
1566689400	0.09000	0.03500
1566690000	0.09000	0.14200
1566690600	0.09000	0.12900
1566691200	0.09000	0.13700
1566691800	0.09000	0.12300
1566692400	0.09000	0.03700
1566693000	0.09000	0.14600
1566693600	0.09000	0.02200
1566694200	0.09000	0.11800
1566694800	0.09000	0.13600
1566695400	0.09000	0.04300
1566696000	0.09000	0.14400
1566696600	0.09000	0.13700
1566697200	0.09000	0.13800
1566697800	0.09000	0.13800
1566698400	0.09000	0.13200
1566699000	0.09100	0.17500
1566699600	0.09100	0.12200
1566700200	0.09100	0.04600
1566700800	0.09100	0.12200
1566701400	0.09100	0.13000
1566702000	0.09200	0.13000
1566702600	0.09200	0.13100
1566703200	0.09200	0.13900
1566703800	0.09200	0.12500
1566704400	0.09200	0.13200
1566705000	0.09200	0.13100
1566705600	0.09200	0.13100
1566706200	0.09200	0.13900
1566706800	0.09200	0.14700
1566707400	0.09200	0.14700
1566708000	0.09200	0.13400
1566708600	0.09200	0.12900
1566709200	0.09300	0.01800
1566709800	0.09200	0.04200
1566710400	0.09300	0.14300
1566711000	0.09200	0.14000
1566711600	0.09300	0.12800
1566712200	0.09200	0.11900
1566712800	0.09300	0.04000
1566713400	0.09200	0.15400
1566714000	0.09200	0.13800
1566714600	0.09200	0.12500
1566715200	0.09200	0.13100
1566715800	0.09200	0.13300
1566716400	0.09200	0.05600
1566717000	0.09200	0.02000
1566717600	0.09200	0.04600
1566718200	0.09200	0.14600
1566718800	0.09100	0.12500
1566719400	0.09100	0.01700
1566720000	0.09100	0.05200
1566720600	0.09100	0.11500
1566721200	0.09100	0.12400
1566721800	0.09000	0.03200
1566722400	0.09000	0.02200
1566723000	0.09000	0.03500
1566723600	0.09000	0.03800
1566724200	0.09000	0.12900
1566724800	0.08900	0.12900
1566725400	0.08900	0.04800
1566726000	0.08900	0.13200
1566726600	0.08900	0.14400
1566727200	0.08900	0.05300
1566727800	0.08900	0.12700
1566728400	0.08900	0.01300
1566729000	0.08900	0.12800
1566729600	0.08900	0.13700
1566730200	0.08900	0.12200
1566730800	0.08900	0.14900
1566731400	0.08800	0.03100
1566732000	0.08800	0.05200
1566732600	0.08900	0.14300
1566733200	0.08800	0.11500
1566733800	0.08800	0.13400
1566734400	0.08800	0.12600
1566735000	0.08800	0.13600
1566735600	0.08800	0.16900
1566736200	0.08800	0.11600
1566736800	0.08800	0.02900
1566737400	0.08800	0.13600
1566738000	0.08800	0.15500
1566738600	0.08800	0.03700
1566739200	0.08800	0.12700
1566739800	0.08900	0.13500
1566741000	0.08800	0.04200
1566741600	0.08900	0.03700
1566742200	0.08900	0.05900
1566742800	0.08900	0.03600
1566743400	0.08900	0.02600
1566744000	0.08900	0.03400
1566744600	0.08900	0.12800
1566745200	0.08900	0.13500
1566745800	0.09000	0.14400
1566746400	0.09000	0.13100
1566747000	0.09000	0.14200
1566747600	0.09000	0.01800
1566748800	0.09100	0.14100
1566749400	0.09100	0.15200
1566750000	0.09100	0.04800
1566750600	0.09100	0.12900
1566751200	0.09200	0.13200
1566751800	0.09200	0.14600
1566752400	0.09200	0.13600
1566753000	0.09200	0.01500
1566753600	0.09200	0.13200
1566754200	0.09200	0.16200
1566754800	0.09200	0.03300
1566755400	0.09200	0.04400
1566756000	0.09300	0.01800
1566756600	0.09300	0.14900
1566757200	0.09300	0.04500
1566757800	0.09300	0.07700
1566758400	0.09300	0.02500
1566759000	0.09300	0.13100
1566759600	0.09300	0.14700
1566760200	0.09300	0.12400
1566760800	0.09200	0.13100
1566761400	0.09200	0.13800
1566762000	0.09200	0.03600
1566762600	0.09200	0.13800
1566763200	0.09200	0.03900
1566763800	0.09200	0.14800
1566764400	0.09200	0.16000
1566765000	0.09200	0.03400
1566765600	0.09200	0.04100
1566766200	0.09200	0.14700
1566766800	0.09200	0.04400
1566767400	0.09100	0.14500
1566768000	0.09100	0.03700
1566768600	0.09100	0.13700
1566769200	0.09100	0.04300
1566769800	0.09100	0.04600
1566770400	0.09100	0.03800
1566771000	0.09100	0.14500
1566771600	0.09100	0.13000
1566772200	0.09100	0.04300
1566772800	0.09000	0.11700
1566773400	0.09100	0.02200
1566774000	0.09000	0.13600
1566774600	0.09000	0.15100
1566775200	0.09100	0.14300
1566775800	0.09000	0.04400
1566776400	0.09000	0.13800
1566777000	0.09000	0.12800
1566777600	0.09000	0.02500
1566778200	0.09000	0.02400
1566778800	0.09000	0.24300
1566779400	0.09000	0.01400
1566781200	0.09000	0.12900
1566781800	0.09000	0.12300
1566782400	0.09000	0.12300
1566783000	0.09000	0.14400
1566783600	0.09000	0.03000
1566784200	0.09000	0.14500
1566784800	0.09000	0.14200
1566785400	0.09000	0.14300
1566786000	0.09000	0.03600
1566786600	0.09000	0.17100
1566787200	0.09000	0.14200
1566787800	0.09000	0.02300
1566788400	0.09000	0.11600
1566789000	0.09000	0.12800
1566789600	0.09100	0.12800
1566790200	0.09100	0.04400
1566790800	0.09100	0.24400
1566791400	0.09100	0.03900
1566792000	0.09100	0.14500
1566792600	0.09200	0.02300
1566793200	0.09200	0.12900
1566793800	0.09200	0.02000
1566794400	0.09200	0.14300
1566795000	0.09100	0.01600
1566795600	0.09200	0.03900
1566796200	0.09200	0.13700
1566796800	0.09200	0.02000
1566797400	0.09200	0.05600
1566798000	0.09200	0.03400
1566798600	0.09200	0.14700
1566799200	0.09200	0.14000
1566799800	0.09200	0.13100
1566800400	0.09200	0.13400
1566801000	0.09200	0.17300
1566801600	0.09200	0.03200
1566802200	0.09200	0.01600
1566802800	0.09200	0.13800
1566803400	0.09200	0.17700
1566804000	0.09200	0.14600
1566804600	0.09200	0.13100
1566805200	0.09200	0.13100
1566805800	0.09200	0.06600
1566806400	0.09100	0.02400
1566807000	0.09100	0.04400
1566807600	0.09100	0.14500
1566808200	0.09100	0.16100
1566808800	0.09100	0.13300
1566809400	0.09100	0.02300
1566810000	0.09100	0.03600
1566810600	0.09000	0.13200
1566811200	0.09000	0.02500
1566811800	0.09000	0.01400
1566812400	0.09000	0.15100
1566813000	0.09000	0.04700
1566813600	0.09000	0.13000
1566814200	0.08900	0.05400
1566814800	0.08900	0.13200
1566815400	0.08900	0.03800
1566816000	0.08900	0.12800
1566816600	0.08900	0.03400
1566817200	0.08900	0.14300
1566817800	0.08900	0.12300
1566818400	0.08900	0.01500
1566819000	0.08900	0.04200
1566819600	0.08900	0.14200
1566820200	0.08900	0.04600
1566820800	0.08800	0.12600
1566821400	0.08800	0.03000
1566822000	0.08900	0.13100
1566822600	0.08800	0.12800
1566823200	0.08800	0.12300
1566823800	0.08800	0.13400
1566824400	0.08800	0.14300
1566825000	0.08800	0.12900
1566825600	0.08800	0.14200
1566826200	0.08800	0.02100
1566826800	0.08800	0.04100
1566827400	0.08800	0.12600
1566828000	0.08800	0.13600
1566828600	0.08800	0.03400
1566829200	0.08900	0.03000
1566829800	0.08800	0.12900
1566830400	0.08800	0.13800
1566831000	0.08900	0.12700
1566831600	0.08900	0.13700
1566832200	0.08900	0.02700
1566832800	0.08900	0.14300
1566833400	0.08900	0.01300
1566834000	0.09000	0.14300
1566835200	0.09000	0.14600
1566835800	0.09000	0.06400
1566836400	0.09000	0.14400
1566837000	0.09100	0.13000
1566837600	0.09100	0.14500
1566838200	0.09100	0.17600
1566838800	0.09100	0.13400
1566839400	0.09200	0.12900
1566840000	0.09100	0.12900
1566840600	0.09200	0.17600
1566841200	0.09200	0.04100
1566841800	0.09200	0.14700
1566842400	0.09200	0.12500
1566843000	0.09300	0.14600
1566843600	0.09300	0.05200
1566844200	0.09300	0.06700
1566844800	0.09300	0.14900
1566845400	0.09300	0.14800
1566846000	0.09300	0.04600
1566846600	0.09300	0.04500
1566847200	0.09300	0.13200
1566847800	0.09300	0.02600
1566848400	0.09300	0.12400
1566849000	0.09300	0.03800
1566849600	0.09300	0.13200
1566850200	0.09300	0.03000
1566850800	0.09300	0.16100
1566851400	0.09300	0.13000
1566852000	0.09300	0.12600
1566852600	0.09300	0.04200
1566853200	0.09300	0.17800
1566853800	0.09300	0.12600
1566854400	0.09200	0.14800
1566855000	0.09200	0.14400
1566855600	0.09200	0.12500
1566856200	0.09200	0.07000
1566856800	0.09200	0.01600
1566857400	0.09200	0.04600
1566858000	0.09200	0.12500
1566858600	0.09200	0.04500
1566859200	0.09200	0.03200
1566859800	0.09200	0.13100
1566860400	0.09100	0.14700
1566861000	0.09100	0.04300
1566861600	0.09100	0.16100
1566862200	0.09100	0.03300
1566862800	0.09100	0.14300
1566863400	0.09100	0.04400
1566864000	0.09100	0.15900
1566864600	0.09100	0.13300
1566865200	0.09000	0.01500
1566865800	0.09000	0.13300
1566866400	0.09000	0.13300
1566867000	0.09000	0.05400
1566867600	0.09000	0.14200
1566868200	0.09000	0.04300
1566868800	0.09000	0.13600
1566869400	0.09000	0.04300
1566870600	0.09000	0.12200
1566871200	0.09000	0.14400
1566871800	0.09000	0.05400
1566872400	0.09000	0.14200
1566873000	0.09000	0.03200
1566873600	0.09000	0.12400
1566874200	0.09000	0.01400
1566874800	0.09000	0.03200
1566875400	0.09000	0.03600
1566876000	0.09000	0.14400
1566876600	0.09000	0.03800
1566877200	0.09000	0.04200
1566877800	0.09000	0.02300
1566878400	0.09100	0.03600
1566879000	0.09100	0.05000
1566879600	0.09100	0.17600
1566880200	0.09100	0.14500
1566880800	0.09100	0.13000
1566881400	0.09200	0.13000
1566882000	0.09100	0.03800
1566882600	0.09100	0.03300
1566883200	0.09200	0.01700
1566883800	0.09200	0.03200
1566884400	0.09200	0.04900
1566885000	0.09200	0.05800
1566885600	0.09200	0.04000
1566886200	0.09200	0.00800
1566886800	0.09200	0.01700
1566887400	0.09200	0.04500
1566888000	0.09200	0.14400
1566888600	0.09200	0.11800
1566889200	0.09200	0.01800
1566889800	0.09200	0.12400
1566890400	0.09200	0.05800
1566891000	0.09200	0.16200
1566891600	0.09200	0.12500
1566892200	0.09200	0.13300
1566892800	0.09200	0.13100
1566893400	0.09200	0.02600
1566894000	0.09200	0.04200
1566894600	0.09100	0.01600
1566895200	0.09100	0.05500
1566895800	0.09100	0.01600
1566896400	0.09100	0.13700
1566897000	0.09100	0.12200
1566897600	0.09100	0.13700
1566898200	0.09100	0.13100
1566898800	0.09100	0.03300
1566899400	0.09100	0.17200
1566900000	0.09000	0.12300
1566900600	0.09000	0.05200
1566901200	0.09000	0.04200
1566901800	0.09000	0.14600
1566902400	0.09000	0.13000
1566903000	0.09000	0.04700
1566903600	0.09000	0.14600
1566904200	0.08900	0.03600
1566904800	0.08900	0.05300
1566905400	0.08900	0.03800
1566906000	0.08900	0.04100
1566906600	0.08900	0.12800
1566907200	0.08900	0.03800
1566907800	0.08800	0.14300
1566908400	0.08900	0.13100
1566909000	0.08800	0.05300
1566909600	0.08800	0.02000
1566910200	0.08800	0.12300
1566910800	0.08800	0.04300
1566911400	0.08800	0.14000
1566912000	0.08800	0.11400
1566912600	0.08800	0.12000
1566913200	0.08800	0.13000
1566913800	0.08800	0.12100
1566914400	0.08800	0.15600
1566915000	0.08800	0.12700
1566915600	0.08800	0.12100
1566916200	0.08800	0.02000
1566916800	0.08800	0.16900
1566917400	0.08800	0.12700
1566918000	0.08800	0.12700
1566918600	0.08800	0.14000
1566919200	0.08800	0.14400
1566919800	0.08800	0.11900
1566920400	0.08800	0.14200
1566921600	0.08800	0.03000
1566922200	0.08900	0.03600
1566922800	0.08900	0.01200
1566923400	0.08900	0.03500
1566924000	0.08900	0.12300
1566924600	0.08900	0.12200
1566925200	0.09000	0.01400
1566925800	0.09000	0.13800
1566926400	0.09000	0.01300
1566927000	0.09000	0.04400
1566927600	0.09000	0.01400
1566928200	0.09000	0.02200
1566928800	0.09100	0.12800
1566929400	0.09100	0.13000
1566930000	0.09100	0.06200
1566930600	0.09100	0.03700
1566931200	0.09100	0.13000
1566931800	0.09100	0.13000
1566932400	0.09200	0.13800
1566933000	0.09200	0.03200
1566933600	0.09200	0.06600
1566934200	0.09200	0.02600
1566934800	0.09200	0.12500
1566935400	0.09200	0.04900
1566936000	0.09200	0.01500
1566936600	0.09200	0.13800
1566937200	0.09200	0.03100
1566937800	0.09200	0.01500
1566938400	0.09200	0.13100
1566939000	0.09200	0.02400
1566939600	0.09200	0.04400
1566940200	0.09200	0.11800
1566940800	0.09200	0.17300
1566941400	0.09200	0.16200
1566942000	0.09200	0.04100
1566942600	0.09200	0.12400
1566943200	0.09200	0.12300
1566943800	0.09200	0.14400
1566944400	0.09100	0.14800
1566945000	0.09100	0.13900
1566945600	0.09100	0.13400
1566946200	0.09100	0.02400
1566946800	0.09100	0.11700
1566947400	0.09100	0.01700
1566948000	0.09100	0.14500
1566948600	0.09100	0.04900
1566949200	0.09000	0.12300
1566949800	0.09000	0.14100
1566950400	0.09000	0.12300
1566951000	0.09000	0.03600
1566951600	0.09000	0.03900
1566952200	0.09000	0.03800
1566952800	0.09000	0.03100
1566953400	0.09000	0.16000
1566954000	0.09000	0.12100
1566954600	0.08900	0.14100
1566955200	0.09000	0.12800
1566955800	0.08900	0.14200
1566956400	0.08900	0.03100
1566957000	0.08900	0.05000
1566957600	0.08900	0.12500
1566958200	0.08900	0.14400
1566958800	0.08900	0.13500
1566959400	0.08900	0.02400
1566960000	0.08900	0.04400
1566960600	0.08900	0.14300
1566961200	0.08900	0.13500
1566961800	0.08900	0.12800
1566962400	0.08900	0.17400
1566963000	0.08900	0.03500
1566963600	0.08900	0.12700
1566964200	0.08900	0.01300
1566964800	0.08900	0.13600
1566965400	0.08900	0.01300
1566966000	0.08900	0.01700
1566966600	0.08900	0.14300
1566967200	0.08900	0.12800
1566967800	0.09000	0.13400
1566968400	0.09000	0.04500
1566969000	0.09000	0.02200
1566969600	0.09000	0.01400
1566970200	0.09000	0.05600
1566970800	0.09000	0.13800
1566971400	0.09000	0.13800
1566972000	0.09000	0.14500
1566972600	0.09000	0.01400
1566973200	0.09100	0.11800
1566973800	0.09100	0.12900
1566974400	0.09100	0.17600
1566975000	0.09100	0.04700
1566975600	0.09100	0.13000
1566976200	0.09100	0.13300
1566976800	0.09100	0.13000
1566977400	0.09100	0.13000
1566978000	0.09100	0.14600
1566978600	0.09100	0.17200
1566979200	0.09100	0.04600
1566979800	0.09100	0.12400
1566980400	0.09100	0.03100
1566981000	0.09100	0.02300
1566981600	0.09100	0.13700
1566982200	0.09100	0.14600
1566982800	0.09100	0.03300
1566983400	0.09000	0.17600
1566984000	0.09100	0.11000
1566984600	0.09000	0.16100
1566985200	0.09000	0.02200
1566985800	0.09000	0.01400
1566986400	0.09000	0.11600
1566987000	0.09000	0.12900
1566987600	0.09000	0.12900
1566988200	0.09000	0.04200
1566988800	0.08900	0.02200
1566989400	0.09000	0.11500
1566990000	0.08900	0.06800
1566990600	0.08900	0.13200
1566991200	0.08900	0.04900
1566991800	0.08900	0.14500
1566992400	0.08900	0.13600
1566993000	0.08900	0.13100
1566993600	0.08800	0.02900
1566994200	0.08800	0.14200
1566994800	0.08800	0.14800
1566995400	0.08700	0.13400
1566996000	0.08800	0.12000
1566996600	0.08800	0.11200
1566997200	0.08700	0.04700
1566997800	0.08700	0.01500
1566998400	0.08700	0.02700
1566999000	0.08700	0.14100
1566999600	0.08600	0.14100
1567000200	0.08600	0.01800
1567000800	0.08600	0.04200
1567001400	0.08600	0.06000
1567002000	0.08600	0.03300
1567002600	0.08600	0.13300
1567003200	0.08600	0.11400
1567003800	0.08600	0.04200
1567004400	0.08700	0.13700
1567005000	0.08600	0.12600
1567005600	0.08600	0.13000
1567006200	0.08600	0.12900
1567006800	0.08600	0.12500
1567008000	0.08600	0.13400
1567008600	0.08700	0.02800
1567009200	0.08700	0.01500
1567009800	0.08600	0.13800
1567010400	0.08700	0.01900
1567011000	0.08700	0.14500
1567011600	0.08700	0.13500
1567012200	0.08800	0.00300
1567012800	0.08700	0.03600
1567013400	0.08800	0.13800
1567014000	0.08800	0.12300
1567014600	0.08800	0.06200
1567015200	0.08800	0.04500
1567015800	0.08800	0.12600
1567016400	0.08800	0.03600
1567017000	0.08900	0.02000
1567017600	0.08900	0.13400
1567018200	0.08900	0.17400
1567018800	0.08900	0.03800
1567019400	0.08900	0.03400
1567020000	0.09000	0.13700
1567020600	0.09000	0.12800
1567021200	0.09000	0.05400
1567021800	0.09000	0.04700
1567022400	0.09000	0.13200
1567023000	0.09000	0.03400
1567023600	0.09100	0.03800
1567024200	0.09000	0.12200
1567024800	0.09000	0.14500
1567025400	0.09000	0.12500
1567026000	0.09000	0.12900
1567026600	0.09100	0.01400
1567027200	0.09100	0.01900
1567027800	0.09000	0.03300
1567028400	0.09100	0.03600
1567029000	0.09000	0.03500
1567029600	0.09000	0.02500
1567030200	0.09000	0.04200
1567030800	0.09000	0.14200
1567031400	0.09100	0.12900
1567032000	0.09000	0.13000
1567032600	0.09000	0.14600
1567033200	0.09000	0.12500
1567033800	0.09000	0.13000
1567034400	0.09000	0.01400
1567035000	0.09000	0.12900
1567035600	0.09000	0.01600
1567036200	0.09000	0.12100
1567036800	0.09000	0.12900
1567037400	0.09000	0.13800
1567038000	0.08900	0.03200
1567038600	0.08900	0.13500
1567039200	0.08900	0.03200
1567039800	0.08900	0.14400
1567040400	0.08900	0.11500
1567041000	0.08900	0.01300
1567041600	0.08800	0.03800
1567042200	0.08800	0.02000
1567042800	0.08800	0.13400
1567043400	0.08800	0.13500
1567044000	0.08800	0.12700
1567044600	0.08800	0.06200
1567045200	0.08800	0.12600
1567045800	0.08800	0.14900
1567046400	0.08800	0.02300
1567047000	0.08800	0.05200
1567047600	0.08800	0.02700
1567048200	0.08800	0.04100
1567048800	0.08800	0.12700
1567049400	0.08800	0.02900
1567050000	0.08800	0.14100
1567050600	0.08800	0.12700
1567051200	0.08800	0.04100
1567051800	0.08800	0.15800
1567052400	0.08800	0.12700
1567053000	0.08800	0.03900
1567053600	0.08800	0.12200
1567054200	0.08800	0.04000
1567054800	0.08800	0.11400
1567055400	0.08800	0.13000
1567056000	0.08800	0.11900
1567056600	0.08800	0.12700
1567057200	0.08800	0.14400
1567057800	0.08800	0.12600
1567058400	0.08800	0.12600
1567059000	0.08800	0.13600
1567059600	0.08800	0.14000
1567060200	0.08800	0.00400
1567060800	0.08800	0.03800
1567061400	0.08900	0.12900
1567062000	0.08900	0.11700
1567062600	0.08900	0.14700
1567063200	0.08900	0.12000
1567063800	0.08900	0.14300
1567064400	0.08900	0.12800
1567065000	0.08900	0.04100
1567065600	0.09000	0.04100
1567066200	0.09000	0.03100
1567066800	0.09000	0.14000
1567067400	0.09000	0.13600
1567068000	0.08900	0.03200
1567068600	0.09000	0.14800
1567069200	0.09000	0.15800
1567069800	0.08900	0.13600
1567070400	0.09000	0.03300
1567071000	0.09000	0.14500
1567071600	0.08900	0.13800
1567072200	0.08900	0.14000
1567072800	0.08900	0.04100
1567073400	0.08900	0.13700
1567074000	0.08900	0.11500
1567074600	0.08900	0.13500
1567075200	0.08900	0.04200
1567075800	0.08900	0.13500
1567076400	0.08900	0.01300
1567077000	0.08800	0.04100
1567077600	0.08800	0.15600
1567078200	0.08800	0.13100
1567078800	0.08800	0.12100
1567079400	0.08800	0.01200
1567080000	0.08800	0.02000
1567080600	0.08800	0.14400
1567081200	0.08700	0.02300
1567081800	0.08700	0.13900
1567082400	0.08700	0.14100
1567083000	0.08700	0.12600
1567083600	0.08700	0.01900
1567084200	0.08700	0.12600
1567084800	0.08700	0.05100
1567085400	0.08700	0.12900
1567086000	0.08700	0.12900
1567086600	0.08700	0.02300
1567087200	0.08600	0.12000
1567087800	0.08600	0.14400
1567088400	0.08600	0.13300
1567089000	0.08600	0.14000
1567089600	0.08600	0.12300
1567090200	0.08600	0.17100
1567090800	0.08600	0.16700
1567091400	0.08600	0.14400
1567092000	0.08600	0.11900
1567092600	0.08600	0.12500
1567093200	0.08600	0.02600
1567094400	0.08700	0.15600
1567095000	0.08600	0.13500
1567095600	0.08600	0.10600
1567096200	0.08600	0.00900
1567096800	0.08600	0.14600
1567097400	0.08600	0.02700
1567098000	0.08600	0.11900
1567098600	0.08600	0.12500
1567099200	0.08700	0.12500
1567099800	0.08600	0.14100
1567100400	0.08700	0.01200
1567101000	0.08700	0.00300
1567101600	0.08700	0.03900
1567102200	0.08700	0.03500
1567102800	0.08700	0.14100
1567103400	0.08700	0.01000
1567104000	0.08700	0.11500
1567104600	0.08800	0.12600
1567105200	0.08800	0.12700
1567105800	0.08800	0.03000
1567106400	0.08800	0.13100
1567107000	0.08800	0.04400
1567107600	0.08900	0.13600
1567108200	0.08900	0.12000
1567108800	0.08900	0.01300
1567109400	0.08900	0.04900
1567110000	0.08900	0.03600
1567110600	0.08900	0.14500
1567111200	0.09000	0.04200
1567111800	0.08900	0.12900
1567112400	0.09000	0.13500
1567113000	0.09000	0.03800
1567113600	0.08900	0.13800
1567114200	0.09000	0.14300
1567114800	0.09000	0.03200
1567115400	0.08900	0.02700
1567116000	0.09000	0.11600
1567116600	0.09000	0.04900
1567117200	0.09000	0.02000
1567117800	0.08900	0.11900
1567118400	0.09000	0.12900
1567119000	0.08900	0.14400
1567119600	0.08900	0.14100
1567120200	0.08900	0.03700
1567120800	0.08900	0.04100
1567121400	0.08900	0.03400
1567122000	0.08900	0.24200
1567122600	0.08900	0.01700
1567123200	0.08900	0.12800
1567123800	0.08900	0.14400
1567124400	0.08900	0.12200
1567125000	0.08800	0.01700
1567125600	0.08800	0.12900
1567126200	0.08800	0.13400
1567126800	0.08800	0.03300
1567127400	0.08800	0.03000
1567128000	0.08800	0.01200
1567128600	0.08800	0.14500
1567129200	0.08700	0.13600
1567129800	0.08700	0.11900
1567130400	0.08700	0.02900
1567131000	0.08700	0.12600
1567131600	0.08700	0.14100
1567132200	0.08700	0.05300
1567132800	0.08700	0.01100
1567133400	0.08700	0.05100
1567134000	0.08600	0.17200
1567134600	0.08600	0.04200
1567135200	0.08600	0.01800
1567135800	0.08600	0.14700
1567136400	0.08600	0.03900
1567137000	0.08600	0.13400
1567137600	0.08600	0.11700
1567138200	0.08600	0.03000
1567138800	0.08600	0.11400
1567139400	0.08600	0.14200
1567140000	0.08600	0.04200
1567140600	0.08600	0.01600
1567141200	0.08600	0.12500
1567141800	0.08600	0.12500
1567142400	0.08700	0.04300
1567143000	0.08700	0.14200
1567143600	0.08600	0.14100
1567144200	0.08600	0.01100
1567144800	0.08700	0.03900
1567145400	0.08600	0.02800
1567146000	0.08700	0.12900
1567146600	0.08700	0.11600
1567147200	0.08700	0.02700
1567147800	0.08700	0.01100
1567148400	0.08700	0.03200
1567149000	0.08700	0.12900
1567149600	0.08700	0.14200
1567150200	0.08700	0.03200
1567150800	0.08700	0.03900
1567151400	0.08700	0.03300
1567152000	0.08700	0.01500
1567152600	0.08700	0.13300
1567153200	0.08700	0.04700
1567153800	0.08800	0.17200
1567154400	0.08700	0.12900
1567155000	0.08700	0.13000
1567155600	0.08700	0.12100
1567156200	0.08800	0.13100
1567156800	0.08700	0.03000
1567157400	0.08700	0.12900
1567158000	0.08800	0.02800
1567158600	0.08700	0.14300
1567159200	0.08700	0.13000
1567159800	0.08700	0.05300
1567160400	0.08700	0.13100
1567161000	0.08700	0.12500
1567161600	0.08700	0.13500
1567162200	0.08700	0.12700
1567162800	0.08700	0.03500
1567163400	0.08700	0.14800
1567164000	0.08700	0.02600
1567164600	0.08700	0.02400
1567165200	0.08700	0.12100
1567165800	0.08700	0.13500
1567166400	0.08700	0.14200
1567167600	0.08600	0.11800
1567168200	0.08600	0.11900
1567168800	0.08600	0.12400
1567169400	0.08500	0.03000
1567170000	0.08500	0.03700
1567170600	0.08500	0.11800
1567171200	0.08500	0.12400
1567172400	0.08500	0.12400
1567173600	0.08500	0.05900
1567174200	0.08500	0.14000
1567175400	0.08500	0.12400
1567176000	0.08400	0.12500
1567176600	0.08400	0.00800
1567177200	0.08400	0.03600
1567177800	0.08400	0.12800
1567178400	0.08400	0.13900
1567179000	0.08400	0.03700
1567179600	0.08400	0.02800
1567182000	0.08400	0.05800
1567182600	0.08400	0.02600
1567183200	0.08400	0.03000
1567185600	0.08400	0.16500
1567186200	0.08400	0.01200
1567186800	0.08400	0.12300
1567187400	0.08400	0.02600
1567188000	0.08400	0.13800
1567188600	0.08400	0.01600
1567189200	0.08400	0.01600
1567189800	0.08400	0.12300
1567190400	0.08500	0.02500
1567191000	0.08500	0.04900
1567191600	0.08500	0.03700
1567192200	0.08500	0.01300
1567192800	0.08500	0.01100
1567193400	0.08500	0.01100
1567194000	0.08500	0.01000
1567194600	0.08500	0.01800
1567195200	0.08500	0.00900
1567195800	0.08500	0.12400
1567196400	0.08600	0.12400
1567197000	0.08600	0.17100
1567197600	0.08600	0.05000
1567198200	0.08600	0.17100
1567198800	0.08600	0.01000
1567199400	0.08600	0.01800
1567200000	0.08600	0.14100
1567200600	0.08600	0.03300
1567201200	0.08600	0.01600
1567201800	0.08600	0.04400
1567202400	0.08600	0.12500
1567203000	0.08600	0.12300
1567203600	0.08600	0.03200
1567204200	0.08600	0.03500
1567204800	0.08600	0.12500
1567205400	0.08700	0.03800
1567206000	0.08600	0.17200
1567206600	0.08600	0.14200
1567207200	0.08600	0.11900
1567207800	0.08600	0.12500
1567208400	0.08600	0.15600
1567209000	0.08600	0.14400
1567209600	0.08600	0.13300
1567210200	0.08600	0.14600
1567210800	0.08600	0.03900
1567211400	0.08600	0.12500
1567212000	0.08500	0.12700
1567212600	0.08600	0.03500
1567213200	0.08600	0.02600
1567213800	0.08500	0.06000
1567214400	0.08500	0.03200
1567215000	0.08500	0.02700
1567215600	0.08500	0.12400
1567216200	0.08500	0.14000
1567216800	0.08500	0.11600
1567217400	0.08500	0.01800
1567218000	0.08400	0.12700
1567218600	0.08500	0.01000
1567219200	0.08400	0.12200
1567219800	0.08400	0.12300
1567220400	0.08400	0.12700
1567221000	0.08400	0.13900
1567221600	0.08400	0.11700
1567222200	0.08400	0.13900
1567222800	0.08400	0.03500
1567223400	0.08400	0.03600
1567224600	0.08300	0.13900
1567225200	0.08300	0.12700
1567227000	0.08300	0.03500
1567227600	0.08300	0.02400
1567229400	0.08300	0.12200
1567231200	0.08300	0.12500
1567231800	0.08300	0.13900
1567235400	0.08400	0.13900
1567238400	0.08400	0.11000
1567242600	0.08400	0.13600
1567243200	0.08400	0.12500
1567243800	0.08400	0.02100
1567244400	0.08400	0.02400
1567245000	0.08400	0.12400
1567245600	0.08400	0.00700
1567246200	0.08400	0.00000
1567246800	0.08400	0.13900
1567247400	0.08400	0.01600
1567248000	0.08400	0.01500
1567248600	0.08400	0.04000
1567249200	0.08400	0.15200
1567249800	0.08400	0.12200
1567250400	0.08400	0.01600
1567251000	0.08400	0.03600
1567251600	0.08400	0.12300
1567252200	0.08400	0.12300
1567252800	0.08400	0.04400
1567253400	0.08400	0.02600
1567254000	0.08400	0.13200
1567254600	0.08400	0.03000
1567255200	0.08300	0.13900
1567255800	0.08300	0.13900
1567256400	0.08300	0.04300
1567257000	0.08300	0.13800
1567257600	0.08300	-0.00100
1567258200	0.08300	0.12900
1567258800	0.08200	0.00700
1567259400	0.08200	0.12200
1567260000	0.08200	0.13700
1567260600	0.08200	0.12300
1567261200	0.08200	0.13600
1567261800	0.08200	0.12400
1567262400	0.08200	0.13600
1567263000	0.08100	0.13400
1567263600	0.08200	0.02100
1567264200	0.08100	0.13300
1567264800	0.08100	0.03200
1567265400	0.08100	0.11000
1567266000	0.08100	0.14100
1567267200	0.08100	0.12700
1567267800	0.08100	0.02200
1567268400	0.08200	0.12000
1567269000	0.08100	0.01400
1567269600	0.08100	0.13700
1567270200	0.08100	0.12800
1567270800	0.08200	0.16600
1567271400	0.08100	0.04100
1567272000	0.08100	0.11500
1567272600	0.08100	0.01400
1567273200	0.08100	0.04500
1567273800	0.08100	0.16200
1567274400	0.08100	0.00400
1567275000	0.08100	0.13600
1567275600	0.08100	0.13700
1567276200	0.08200	0.15100
1567276800	0.08200	0.12100
1567277400	0.08100	0.04800
1567278000	0.08200	0.13200
1567278600	0.08200	0.12900
1567279200	0.08200	0.11700
1567279800	0.08200	0.06600
1567280400	0.08200	0.03100
1567281000	0.08200	0.04600
1567281600	0.08200	0.13600
1567282200	0.08200	0.04600
1567282800	0.08200	0.13700
1567283400	0.08200	0.11000
1567284000	0.08200	0.11000
1567284600	0.08200	0.01900
1567285200	0.08200	0.11000
1567285800	0.08200	0.11000
1567286400	0.08300	0.03400
1567287000	0.08300	0.12200
1567287600	0.08300	0.05700
1567288200	0.08300	0.14400
1567288800	0.08300	0.15300
1567289400	0.08300	0.12200
1567290000	0.08300	0.04100
1567290600	0.08300	0.11600
1567291200	0.08300	0.11600
1567291800	0.08300	0.14100
1567292400	0.08300	0.12100
1567293000	0.08300	0.02800
1567293600	0.08300	0.13600
1567294200	0.08300	0.13700
1567294800	0.08300	0.13100
1567295400	0.08300	0.12100
1567296000	0.08300	0.02000
1567296600	0.08300	0.02500
1567297200	0.08300	0.13100
1567297800	0.08300	0.11600
1567298400	0.08300	0.10900
1567299000	0.08300	0.10900
1567299600	0.08300	0.12200
1567300200	0.08300	0.12900
1567300800	0.08200	0.12300
1567301400	0.08300	0.05900
1567302000	0.08200	0.02800
1567302600	0.08200	0.12600
1567303200	0.08200	0.11500
1567303800	0.08200	0.01600
1567304400	0.08200	0.10800
1567305000	0.08200	0.00500
1567305600	0.08200	0.04800
1567306200	0.08100	0.03000
1567306800	0.08100	0.12900
1567307400	0.08100	0.16600
1567308000	0.08100	0.05900
1567308600	0.08100	0.13500
1567309200	0.08100	0.13600
1567309800	0.08100	0.02700
1567310400	0.08100	0.13600
1567311000	0.08100	0.03300
1567311600	0.08100	0.01500
1567312200	0.08000	0.14800
1567312800	0.08100	0.11100
1567313400	0.08100	0.12400
1567314000	0.08100	0.03000
1567314600	0.08100	0.01300
1567315200	0.08100	0.13500
1567315800	0.08100	0.12000
1567316400	0.08100	0.03300
1567317000	0.08100	0.11800
1567317600	0.08000	0.13700
1567318200	0.08100	0.11300
1567318800	0.08100	0.13600
1567319400	0.08100	0.11900
1567320000	0.08100	0.01300
1567320600	0.08100	0.12000
1567321200	0.08100	0.02100
1567321800	0.08100	0.13500
1567322400	0.08100	0.13600
1567323000	0.08100	0.03400
1567323600	0.08100	0.12000
1567324200	0.08100	0.13300
1567324800	0.08100	0.12700
1567325400	0.08100	0.13600
1567326000	0.08100	0.02500
1567326600	0.08100	0.02500
1567327200	0.08100	0.13700
1567327800	0.08200	0.12000
1567328400	0.08100	0.00500
1567329000	0.08100	0.13300
1567329600	0.08100	0.01400
1567330200	0.08200	0.13600
1567330800	0.08200	0.04100
1567331400	0.08200	0.05600
1567332000	0.08100	0.04200
1567332600	0.08100	0.12300
1567333200	0.08100	0.13500
1567333800	0.08200	0.12700
1567334400	0.08200	0.11000
1567335000	0.08200	0.05600
1567335600	0.08200	0.01700
1567336200	0.08200	0.13400
1567336800	0.08100	0.01400
1567337400	0.08100	0.12900
1567338000	0.08200	0.03000
1567338600	0.08100	0.12100
1567339200	0.08100	0.11600
1567339800	0.08200	0.11400
1567340400	0.08100	0.13600
1567341000	0.08100	0.04500
1567341600	0.08100	0.12400
1567342200	0.08100	0.12000
1567342800	0.08100	0.00900
1567343400	0.08100	0.03700
1567344000	0.08100	0.11200
1567344600	0.08100	0.13600
1567345200	0.08100	0.01300
1567345800	0.08100	0.15100
1567346400	0.08100	0.13500
1567347000	0.08000	0.00500
1567347600	0.08100	0.02800
1567348200	0.08000	0.10900
1567348800	0.08000	0.01500
1567349400	0.08000	0.10600
1567350000	0.08000	0.11900
1567350600	0.07900	0.13700
1567351200	0.08000	0.13500
1567351800	0.07900	0.12700
1567352400	0.08000	0.12000
1567353600	0.08000	0.01500
1567354200	0.07900	0.01900
1567354800	0.07900	0.12200
1567355400	0.07900	0.02100
1567356000	0.07900	0.13500
1567356600	0.07900	0.14700
1567357200	0.07900	0.04300
1567357800	0.07900	0.03000
1567358400	0.07900	0.12500
1567359000	0.07800	0.00500
1567359600	0.07900	0.03700
1567360200	0.07900	0.11900
1567360800	0.07900	0.01200
1567361400	0.07900	0.11000
1567362000	0.07900	0.13500
1567362600	0.07900	0.03100
1567363200	0.07900	0.03400
1567363800	0.07900	0.11700
1567364400	0.07900	0.11000
1567365000	0.07900	0.03700
1567365600	0.07900	0.13500
1567366200	0.07900	0.11100
1567366800	0.08000	0.02700
1567367400	0.08000	0.13900
1567368000	0.08000	0.12600
1567369200	0.08000	0.11400
1567369800	0.08000	0.13400
1567370400	0.08000	0.03200
1567371000	0.08000	0.13200
1567371600	0.08000	0.02200
1567372200	0.08000	0.16500
1567372800	0.08000	0.02900
1567373400	0.08000	0.12000
1567374000	0.08100	0.02200
1567374600	0.08100	0.03000
1567375200	0.08100	0.13900
1567375800	0.08100	0.04100
1567376400	0.08100	0.11900
1567377000	0.08100	0.10700
1567377600	0.08100	0.13900
1567378200	0.08100	0.13500
1567378800	0.08100	0.03400
1567379400	0.08100	0.04500
1567380000	0.08100	0.00900
1567380600	0.08100	-0.00300
1567381200	0.08100	0.00500
1567381800	0.08100	0.12000
1567382400	0.08100	0.00500
1567383000	0.08100	0.10900
1567383600	0.08100	0.13700
1567384200	0.08100	0.11400
1567384800	0.08100	0.12000
1567385400	0.08100	0.13600
1567386000	0.08100	0.12000
1567386600	0.08100	0.10700
1567387200	0.08100	0.12000
1567387800	0.08100	0.03400
1567388400	0.08100	0.05500
1567389000	0.08000	0.01800
1567389600	0.08000	0.10600
1567390200	0.08000	0.12600
1567390800	0.08000	0.11900
1567391400	0.08000	0.03200
1567392000	0.08000	0.11100
1567392600	0.08000	0.02800
1567393200	0.08000	0.12700
1567393800	0.08000	0.00400
1567394400	0.08000	0.11900
1567395000	0.07900	0.03300
1567395600	0.08000	0.13300
1567396200	0.07900	0.12800
1567396800	0.07900	0.00700
1567397400	0.07900	0.11800
1567398000	0.07900	0.03700
1567398600	0.07900	0.13400
1567399200	0.07900	0.03500
1567399800	0.07900	0.10500
1567401000	0.07900	0.03500
1567403400	0.07800	0.10700
1567404600	0.07800	0.02900
1567407600	0.07800	0.13600
1567408800	0.07900	0.11800
1567409400	0.07900	0.12500
1567410000	0.07900	0.12000
1567410600	0.07900	0.11700
1567411200	0.07900	0.13700
1567411800	0.07900	0.11900
1567412400	0.07900	0.03500
1567413000	0.07900	0.00900
1567413600	0.07900	0.02500
1567414200	0.07900	0.11700
1567414800	0.07900	0.00500
1567415400	0.07900	0.12700
1567416000	0.07900	0.14500
1567416600	0.07900	0.02000
1567417200	0.07900	0.02600
1567417800	0.08000	0.16400
1567418400	0.07900	0.11300
1567419000	0.08000	0.13400
1567419600	0.08000	0.00600
1567420200	0.08000	0.12800
1567420800	0.08000	0.01300
1567421400	0.08000	0.03300
1567422000	0.08000	0.03300
1567425600	0.08000	0.04400
1567426200	0.08000	0.02400
1567426800	0.08000	0.01500
1567427400	0.08000	0.12600
1567428000	0.08000	0.12700
1567428600	0.08000	0.02600
1567429200	0.08000	0.14800
1567429800	0.08000	0.13100
1567430400	0.08000	0.11900
1567431000	0.08000	0.00600
1567431600	0.08000	0.02700
1567432200	0.08000	0.00800
1567432800	0.07900	0.13100
1567433400	0.08000	0.01700
1567434000	0.07900	0.12300
1567434600	0.07900	0.09900
1567435200	0.08000	0.12000
1567435800	0.07900	0.03300
1567436400	0.07900	0.12500
1567437000	0.07900	0.11400
1567437600	0.07900	0.12500
1567438200	0.07900	0.11700
1567438800	0.07900	0.10700
1567440000	0.07900	0.13900
1567440600	0.07800	0.00300
1567441200	0.07800	0.12100
1567441800	0.07800	0.10900
1567442400	0.07800	0.05600
1567443000	0.07800	0.14600
1567443600	0.07800	0.12400
1567444200	0.07800	-0.00600
1567444800	0.07800	0.03000
1567445400	0.07800	0.10400
1567446000	0.07800	0.11700
1567446600	0.07800	0.03500
1567447200	0.07800	0.04200
1567447800	0.07800	0.16300
1567448400	0.07800	0.11100
1567449000	0.07800	0.11700
1567449600	0.07800	0.11600
1567450200	0.07800	0.13400
1567450800	0.07800	0.14800
1567451400	0.07800	0.12000
1567452000	0.07800	0.00200
1567452600	0.07800	0.13200
1567453200	0.07800	0.01000
1567453800	0.07800	0.11600
1567454400	0.07900	0.03300
1567455000	0.07800	0.03100
1567455600	0.07800	0.11700
1567456200	0.07900	0.16300
1567456800	0.07900	0.10500
1567457400	0.07900	0.02100
1567458000	0.07900	0.12500
1567458600	0.07900	0.03100
1567459200	0.07900	0.12000
1567459800	0.07900	0.11300
1567460400	0.07900	0.10500
1567461000	0.07900	0.13400
1567461600	0.07900	0.10500
1567462200	0.07900	0.13400
1567462800	0.07900	0.12800
1567463400	0.08000	0.14000
1567464000	0.08000	-0.00400
1567464600	0.08000	0.12400
1567465200	0.08000	0.02800
1567465800	0.08000	0.02700
1567466400	0.08000	0.11300
1567467000	0.08000	0.11900
1567467600	0.08000	0.12600
1567468200	0.08000	0.03000
1567468800	0.08000	0.13400
1567469400	0.08000	0.13400
1567470000	0.08000	0.11100
1567470600	0.08000	0.12200
1567471200	0.08000	0.13500
1567471800	0.08000	0.13500
1567472400	0.08000	0.14600
1567473000	0.08000	0.04600
1567473600	0.08000	0.03300
1567474200	0.08000	0.11900
1567475400	0.08000	0.11400
1567476000	0.08000	0.11400
1567477800	0.07900	0.12000
1567478400	0.08000	0.02600
1567479000	0.07900	0.13600
1567479600	0.07900	0.01100
1567480200	0.07900	0.16400
1567480800	0.07900	0.01300
1567481400	0.07900	0.12100
1567486800	0.07800	0.13100
1567487400	0.07800	0.10900
1567488000	0.07800	0.11100
1567488600	0.07800	0.12200
1567489200	0.07800	0.12400
1567489800	0.07800	0.11600
1567490400	0.07800	0.10600
1567491000	0.07800	0.02000
1567491600	0.07800	0.11700
1567492200	0.07800	0.04200
1567492800	0.07800	0.12600
1567493400	0.07800	0.16300
1567494000	0.07800	0.15900
1567494600	0.07800	-0.00600
1567495200	0.07800	0.02000
1567496400	0.07800	0.11700
1567497000	0.07800	0.11800
1567497600	0.07800	0.10900
1567498200	0.07800	0.01800
1567498800	0.07800	0.00200
1567499400	0.07800	0.02000
1567500000	0.07900	0.11800
1567501800	0.07900	0.01800
1567504800	0.07900	0.02600
1567505400	0.07900	0.03900
1567506000	0.07900	0.00700
1567506600	0.08000	0.03200
1567507200	0.07900	0.00800
1567507800	0.08000	0.01500
1567508400	0.08000	0.12800
1567513200	0.07900	0.12400
1567513800	0.08000	0.12200
1567514400	0.07900	0.02600
1567515000	0.07900	0.13100
1567515600	0.08000	0.06300
1567516200	0.08000	0.12500
1567516800	0.08000	0.12500
1567517400	0.07900	0.01200
1567518000	0.07900	0.13300
1567518600	0.07900	0.04500
1567519200	0.07900	0.12300
1567519800	0.07900	0.01300
1567520400	0.07900	0.11800
1567521000	0.07900	0.01800
1567521600	0.07900	0.12700
1567522200	0.07900	0.00700
1567522800	0.07900	0.12600
1567523400	0.07900	0.13400
1567524000	0.07900	0.02100
1567527600	0.07900	0.04300
1567528200	0.07900	0.12700
1567528800	0.07900	0.12700
1567529400	0.07900	0.11300
1567530000	0.07900	0.16400
1567530600	0.07900	0.11700
1567531200	0.07900	0.13100
1567531800	0.07900	0.00300
1567532400	0.07900	0.13400
1567533000	0.07800	0.13400
1567533600	0.07800	0.16300
1567534200	0.07800	0.00200
1567534800	0.07800	0.01600
1567535400	0.07800	0.03800
1567536000	0.07800	0.10900
1567536600	0.07800	0.13200
1567537200	0.07800	0.03400
1567537800	0.07800	0.13600
1567538400	0.07900	0.10900
1567539600	0.07800	0.11800
1567540200	0.07800	0.12100
1567540800	0.07800	0.13200
1567541400	0.07800	0.11900
1567542000	0.07900	0.11700
1567542600	0.07900	0.02500
1567543200	0.07900	0.13700
1567543800	0.07900	0.12100
1567544400	0.07900	0.11800
1567545000	0.07900	0.11800
1567545600	0.07900	0.03100
1567546200	0.07900	0.11300
1567546800	0.07900	0.04300
1567547400	0.07900	0.12700
1567548000	0.07900	0.12100
1567548600	0.08000	0.12600
1567549200	0.07900	0.12000
1567549800	0.08000	0.13700
1567550400	0.08000	0.01200
1567551000	0.08000	0.00300
1567551600	0.08000	0.10900
1567552200	0.08000	0.02000
1567552800	0.08000	0.02800
1567553400	0.08000	0.12800
1567554000	0.08000	0.11900
1567554600	0.08000	0.03200
1567555200	0.08000	0.02600
1567555800	0.08000	0.03300
1567556400	0.08000	0.03700
1567557000	0.08000	0.13200
1567557600	0.07900	0.11400
1567558200	0.08000	0.13300
1567558800	0.08000	0.12600
1567559400	0.08000	0.11400
1567560000	0.07900	0.10800
1567560600	0.08000	0.13300
1567561200	0.08000	0.10800
1567561800	0.08000	0.05400
1567562400	0.08000	0.10900
1567563000	0.07900	0.11400
1567563600	0.07900	0.11100
1567564200	0.07900	0.11200
1567564800	0.07900	0.00300
1567565400	0.08000	0.03100
1567566000	0.07900	0.11100
1567566600	0.07900	0.02500
1567567200	0.07900	0.12200
1567567800	0.07900	0.16000
1567568400	0.07900	0.12000
1567569000	0.07900	0.14900
1567569600	0.07900	0.11800
1567570200	0.07900	0.11100
1567570800	0.07900	0.01400
1567571400	0.07900	0.02700
1567572000	0.07900	0.11000
1567572600	0.07900	0.12100
1567573200	0.07900	0.13900
1567573800	0.07900	0.11300
1567574400	0.07900	0.01100
1567575000	0.07900	0.11800
1567575600	0.07900	0.13000
1567576200	0.07900	0.13400
1567576800	0.07900	0.11200
1567577400	0.07900	0.04500
1567578000	0.07900	0.13400
1567578600	0.07800	0.02000
1567579200	0.07800	0.01500
1567579800	0.07900	0.14500
1567580400	0.07800	0.14000
1567581000	0.07900	0.10900
1567581600	0.07900	0.12200
1567582200	0.07800	0.02100
1567582800	0.07900	0.01000
1567583400	0.07800	0.03500
1567584000	0.07800	0.02600
1567584600	0.07900	0.23100
1567585200	0.07800	0.12300
1567585800	0.07900	0.12400
1567586400	0.07900	0.12500
1567587000	0.07900	0.11900
1567587600	0.07900	0.05300
1567588200	0.07900	0.04300
1567588800	0.07900	0.11100
1567589400	0.07900	0.11800
1567590000	0.07900	0.13100
1567590600	0.07900	0.12500
1567591200	0.07900	0.03100
1567591800	0.07900	0.14000
1567592400	0.07900	0.11200
1567593000	0.07900	0.11800
1567593600	0.07900	0.12100
1567594200	0.07900	0.02600
1567594800	0.07900	0.02900
1567595400	0.07900	0.11800
1567596000	0.07900	0.13300
1567596600	0.07900	0.01600
1567597200	0.07900	0.11300
1567597800	0.07900	0.01400
1567598400	0.07900	0.01600
1567599000	0.07900	0.13100
1567599600	0.07800	0.14900
1567600200	0.07900	0.10900
1567600800	0.07900	0.11300
1567601400	0.07900	0.13100
1567602000	0.07900	0.04500
1567602600	0.07900	0.04300
1567603200	0.07900	0.12500
1567603800	0.07900	0.11800
1567604400	0.07900	0.13300
1567605000	0.07900	0.02100
1567605600	0.07900	0.13700
1567606200	0.07900	0.12500
1567606800	0.07900	0.01100
1567607400	0.07800	0.01800
1567608000	0.07900	0.03200
1567608600	0.07900	0.03400
[truncated: 8,318 more rows]
