# Supplementary material for: A novel dissolved oxygen prediction model based on enhanced semi-naive Bayes for ocean ranches in northeast China
Source: PeerJ Comput Sci. 2021 Jun 11;7:e591. doi: 10.7717/peerj-cs.591 (PMC8205303; doi:10.7717/peerj-cs.591)
Supplement: Supplemental Information 5 [file peerj-cs-07-591-s005.zip › bestResult/12.txt]

Timestamp	real	predict
1578256200	7.17000	7.20800
1578256800	7.16700	7.21400
1578257400	7.16600	7.12900
1578258000	7.16500	7.21200
1578258600	7.17100	7.12200
1578259200	7.17800	7.13100
1578259800	7.18800	7.22400
1578260400	7.20600	7.15000
1578261000	7.23000	7.25200
1578261600	7.25900	7.20900
1578262200	7.29100	7.30200
1578262800	7.31100	7.33500
1578263400	7.32400	7.28700
1578264000	7.33000	7.28700
1578264600	7.34200	7.29000
1578265200	7.34300	7.31500
1578265800	7.35100	7.38800
1578266400	7.35500	7.32200
1578267000	7.36800	7.30800
1578267600	7.38700	7.32800
1578268200	7.40200	7.33500
1578268800	7.42200	7.36700
1578269400	7.43300	7.38100
1578270000	7.43600	7.39200
1578270600	7.44400	7.46800
1578271200	7.44200	7.41300
1578271800	7.44000	7.40100
1578272400	7.44200	7.39500
1578273000	7.43500	7.47500
1578273600	7.42400	7.40600
1578274200	7.41500	7.47000
1578274800	7.41200	7.37200
1578275400	7.40600	7.45600
1578276000	7.40200	7.45200
1578276600	7.39400	7.44600
1578277200	7.38900	7.34700
1578277800	7.38400	7.43100
1578278400	7.37700	7.43000
1578279000	7.36900	7.40500
1578279600	7.36700	7.40600
1578280200	7.35600	7.32300
1578280800	7.35300	7.30900
1578281400	7.34500	7.38400
1578282000	7.33800	7.30400
1578282600	7.33000	7.29200
1578283200	7.32400	7.37300
1578283800	7.31400	7.35800
1578284400	7.31400	7.35700
1578285000	7.29900	7.35400
1578285600	7.29400	7.33600
1578286200	7.28900	7.24800
1578286800	7.27600	7.33400
1578287400	7.27200	7.22800
1578288000	7.26400	7.31600
1578288600	7.25500	7.29800
1578289800	7.23400	7.21000
1578290400	7.23300	7.26900
1578291000	7.22100	7.27100
1578291600	7.20900	7.18200
1578292200	7.20500	7.25100
1578292800	7.19300	7.25000
1578293400	7.18400	7.14800
1578294000	7.18100	7.22800
1578294600	7.17700	7.22500
1578295200	7.16800	7.22100
1578295800	7.16200	7.12400
1578296400	7.14900	7.11000
1578297000	7.14100	7.17300
1578297600	7.13600	7.18100
1578298200	7.12700	7.09100
1578298800	7.12300	7.17000
1578299400	7.11700	7.07100
1578300000	7.10500	7.07900
1578300600	7.09900	7.14900
1578301800	7.08600	7.05300
1578302400	7.08200	7.11000
1578303000	7.07600	7.12600
1578303600	7.06600	7.03300
1578304200	7.06600	7.10900
1578304800	7.07200	7.02000
1578305400	7.07900	7.10800
1578306000	7.08300	7.03800
1578306600	7.09900	7.04200
1578307200	7.09700	7.14400
1578307800	7.10300	7.13300
1578308400	7.10000	7.14800
1578309000	7.10800	7.05300
1578309600	7.11000	7.06300
1578310200	7.12100	7.15300
1578310800	7.12200	7.08200
1578311400	7.12200	7.08200
1578312000	7.12100	7.07800
1578312600	7.11800	7.07400
1578313200	7.11200	7.16100
1578313800	7.10500	7.07100
1578314400	7.09700	7.14200
1578315000	7.10100	7.14300
1578315600	7.10100	7.13900
1578316200	7.09800	7.06600
1578316800	7.09700	7.14200
1578317400	7.09400	7.05800
1578318000	7.09600	7.05500
1578318600	7.09100	7.13100
1578319200	7.08800	7.05100
1578319800	7.08200	7.04100
1578320400	7.07600	7.04000
1578321000	7.08000	7.03000
1578321600	7.08000	7.02800
1578322200	7.08000	7.03400
1578322800	7.07900	7.12000
1578323400	7.08700	7.04100
1578324000	7.10300	7.13000
1578324600	7.12000	7.06500
1578325200	7.13700	7.08600
1578325800	7.15800	7.17000
1578326400	7.18400	7.11300
1578327000	7.20400	7.15500
1578327600	7.22400	7.16600
1578328200	7.24100	7.18300
1578328800	7.26100	7.21200
1578329400	7.27700	7.30000
1578330000	7.29800	7.23600
1578331200	7.31800	7.27100
1578331800	7.31900	7.27900
1578332400	7.32200	7.27700
1578333000	7.32200	7.28100
1578333600	7.33100	7.28700
1578334200	7.34600	7.29500
1578334800	7.35500	7.31000
1578335400	7.37100	7.31200
1578336000	7.37900	7.33000
1578336600	7.38100	7.34600
1578337200	7.38200	7.33400
1578337800	7.37500	7.33600
1578338400	7.37400	7.40300
1578339000	7.37900	7.33400
1578339600	7.37400	7.33500
1578340200	7.35600	7.32900
1578340800	7.34000	7.38300
1578341400	7.31600	7.37300
1578342000	7.27900	7.34900
1578342600	7.24200	7.23200
1578343200	7.21100	7.25700
1578343800	7.17100	7.23200
1578344400	7.10500	7.18100
1578345000	6.99900	7.08500
1578345600	6.87800	6.99700
1578346200	6.75300	6.87600
1578346800	6.61500	6.75400
1578347400	6.48900	6.63400
1578348000	6.36800	6.48300
1578348600	6.26300	6.37400
1578349200	6.18400	6.24100
1578349800	6.14200	6.14400
1578350400	6.12900	6.17500
1578351000	6.17200	6.15500
1578351600	6.23700	6.16900
1578352200	6.36900	6.22000
1578352800	6.44600	6.35200
1578353400	6.51400	6.41100
1578354000	6.63300	6.53200
1578354600	6.75400	6.64800
1578355200	6.90000	6.71600
1578355800	7.04400	6.87300
1578356400	7.22200	7.00400
1578357000	7.43100	7.18900
1578357600	7.61100	7.39600
1578358200	7.74400	7.62100
1578358800	7.84900	7.70100
1578359400	7.91100	7.84700
1578360000	7.89600	7.90400
1578360600	7.82500	7.86200
1578361200	7.79300	7.82900
1578361800	7.79900	7.78600
1578362400	7.82400	7.75700
1578363000	7.88700	7.78500
1578363600	7.95700	7.84700
1578364200	8.03300	7.99600
1578364800	8.10200	8.00700
1578365400	8.19400	8.08200
1578366000	8.28900	8.23900
1578366600	8.36400	8.31500
1578367200	8.43800	8.40100
1578367800	8.46700	8.44400
1578368400	8.54000	8.47700
1578369000	8.61300	8.49900
1578369600	8.69400	8.64200
1578370200	8.75400	8.70700
1578370800	8.80600	8.79900
1578371400	8.84100	8.77800
1578372000	8.88300	8.82400
1578372600	8.91100	8.84300
1578373200	8.93400	8.93700
1578373800	8.94200	8.90700
1578374400	8.95600	8.97700
1578375000	8.97500	9.00000
1578375600	9.00200	8.99700
1578376200	9.02500	8.96100
1578376800	9.04900	8.99300
1578377400	9.08300	9.00800
1578378000	9.11100	9.05100
1578378600	9.14100	9.06400
1578379200	9.16300	9.11400
1578379800	9.19000	9.15000
1578380400	9.21600	9.16100
1578381000	9.23500	9.25800
1578381600	9.26200	9.28100
1578382200	9.28500	9.22200
1578382800	9.29300	9.24200
1578383400	9.30500	9.26900
1578384000	9.31000	9.26000
1578384600	9.33100	9.27900
1578385200	9.33200	9.37500
1578385800	9.34300	9.37800
1578386400	9.33500	9.38300
1578387000	9.33300	9.29300
1578387600	9.34100	9.30400
1578388200	9.35000	9.29900
1578388800	9.35200	9.30800
1578389400	9.35700	9.31600
1578390000	9.35700	9.40200
1578390600	9.36000	9.31600
1578391200	9.35600	9.39600
1578391800	9.36200	9.40000
1578392400	9.36100	9.31900
1578393000	9.36700	9.40600
1578393600	9.37400	9.32500
1578394200	9.38100	9.33600
1578394800	9.38400	9.33500
1578395400	9.38600	9.42800
1578396000	9.38900	9.33900
1578396600	9.39100	9.34200
1578397200	9.38600	9.34900
1578397800	9.39100	9.34000
1578398400	9.40400	9.34500
1578399000	9.39800	9.35900
1578399600	9.39200	9.35300
1578400200	9.38000	9.35100
1578400800	9.36700	9.33700
1578401400	9.36400	9.41300
1578402000	9.36800	9.39900
1578402600	9.36900	9.40500
1578403200	9.37400	9.32400
1578403800	9.38400	9.40900
1578404400	9.39400	9.42000
1578405000	9.39600	9.35900
1578405600	9.39100	9.35500
1578406200	9.40000	9.34600
1578406800	9.41200	9.35500
1578407400	9.43800	9.37100
1578408000	9.45100	9.39400
1578408600	9.46400	9.49300
1578409200	9.47100	9.49700
1578409800	9.48400	9.51600
1578410400	9.49300	9.46000
1578411000	9.50000	9.45400
1578411600	9.50500	9.46200
1578412200	9.53100	9.46000
1578412800	9.53300	9.48800
1578413400	9.53300	9.48100
1578414000	9.54300	9.49800
1578414600	9.54800	9.51400
1578415200	9.55500	9.51900
1578415800	9.56900	9.51200
1578416400	9.57600	9.61400
1578417000	9.57900	9.53200
1578417600	9.59000	9.53200
1578418200	9.58800	9.54500
1578418800	9.59200	9.62800
1578419400	9.58900	9.63700
1578420000	9.58500	9.63400
1578420600	9.58300	9.61500
1578421200	9.58000	9.62700
1578421800	9.57500	9.62000
1578422400	9.56900	9.54600
1578423000	9.56100	9.52300
1578423600	9.54700	9.51400
1578424200	9.54600	9.50600
1578424800	9.54000	9.50400
1578425400	9.53900	9.57500
1578426000	9.53100	9.49300
1578426600	9.51800	9.57500
1578427200	9.51200	9.47100
1578427800	9.50500	9.46700
1578428400	9.50600	9.55100
1578429000	9.50200	9.55000
1578429600	9.50000	9.53700
1578430200	9.49300	9.45400
1578430800	9.49100	9.44900
1578431400	9.48600	9.45500
1578432000	9.48100	9.52400
1578432600	9.46900	9.42900
1578433200	9.46700	9.51100
1578433800	9.46500	9.42100
1578434400	9.45300	9.42900
1578435000	9.44800	9.49700
1578435600	9.44600	9.40500
1578436200	9.44900	9.40500
1578436800	9.46200	9.41100
1578437400	9.48400	9.41500
1578438000	9.50000	9.44100
1578438600	9.50600	9.45700
1578439200	9.51500	9.46500
1578439800	9.51300	9.47600
1578440400	9.50700	9.55300
1578441000	9.49800	9.55100
1578441600	9.49200	9.45600
1578442200	9.48500	9.53600
1578442800	9.47600	9.44700
1578443400	9.47600	9.43200
1578444000	9.46800	9.44100
1578444600	9.46300	9.43000
1578445200	9.45900	9.42000
1578445800	9.46000	9.41900
1578446400	9.47000	9.41400
1578447000	9.46900	9.51300
1578447600	9.47000	9.43300
1578448200	9.46800	9.43500
1578448800	9.47200	9.42700
1578449400	9.47100	9.42000
1578450000	9.46900	9.51300
1578450600	9.45800	9.42400
1578451200	9.44800	9.41400
1578451800	9.44500	9.49400
1578452400	9.46400	9.48500
1578453000	9.49200	9.43600
1578453600	9.51700	9.45400
1578454200	9.54700	9.47200
1578454800	9.55600	9.50800
1578455400	9.57200	9.52900
1578456000	9.57500	9.53400
1578456600	9.58000	9.53900
1578457200	9.58300	9.55300
1578457800	9.58900	9.61000
1578458400	9.59300	9.55400
1578459000	9.59300	9.55500
1578459600	9.59400	9.54800
1578460200	9.59500	9.55500
1578460800	9.59500	9.55000
1578461400	9.60700	9.63200
1578462000	9.60300	9.56200
1578462600	9.60100	9.55900
1578463200	9.60900	9.56500
1578463800	9.59900	9.57100
1578464400	9.60400	9.55500
1578465000	9.60100	9.56400
1578465600	9.59700	9.55400
1578466200	9.59300	9.64100
1578466800	9.59200	9.54700
1578467400	9.59000	9.54900
1578468000	9.59200	9.56100
1578468600	9.58100	9.63600
1578469200	9.58500	9.54100
1578469800	9.57400	9.54200
1578470400	9.57700	9.52900
1578471000	9.57000	9.60700
1578471600	9.57700	9.60000
1578472200	9.58400	9.54200
1578472800	9.59100	9.63000
1578473400	9.59000	9.55000
1578474000	9.59200	9.55200
1578474600	9.59800	9.55200
1578475200	9.60300	9.55800
1578475800	9.60600	9.55700
1578476400	9.60800	9.63800
1578477000	9.60900	9.57900
1578477600	9.60200	9.56400
1578478200	9.60000	9.56200
1578478800	9.60700	9.55400
1578479400	9.60900	9.56400
1578480000	9.60300	9.56600
1578480600	9.60400	9.63800
1578481200	9.59800	9.56100
1578481800	9.59700	9.56000
1578482400	9.59000	9.56400
1578483000	9.58600	9.55500
1578483600	9.58400	9.62300
1578484200	9.58400	9.54000
1578484800	9.57900	9.53800
1578485400	9.58200	9.61700
1578486000	9.58300	9.53500
1578486600	9.57200	9.54300
1578487200	9.58300	9.52500
1578487800	9.57600	9.54500
1578488400	9.58000	9.53400
1578489000	9.57800	9.54500
1578489600	9.56700	9.61500
1578490200	9.56300	9.60500
1578490800	9.55900	9.51500
1578491400	9.55000	9.51500
1578492000	9.55600	9.50400
1578492600	9.55700	9.50400
1578493200	9.56200	9.59000
1578493800	9.57400	9.51700
1578494400	9.57600	9.53400
1578495000	9.58100	9.52400
1578495600	9.58700	9.53700
1578496200	9.58600	9.54900
1578496800	9.59400	9.54800
1578497400	9.59300	9.64000
1578498000	9.58600	9.56400
1578499200	9.59900	9.62300
1578499800	9.59500	9.56200
1578500400	9.59600	9.55400
1578501000	9.59800	9.63200
1578501600	9.59800	9.64300
1578502200	9.58700	9.55100
1578502800	9.58500	9.53900
1578503400	9.58100	9.62500
1578504000	9.58300	9.54000
1578504600	9.57200	9.54000
1578505200	9.56900	9.52800
1578505800	9.57100	9.59900
1578506400	9.56700	9.53500
1578507000	9.56900	9.52700
1578507600	9.57400	9.52800
1578508200	9.57200	9.52800
1578508800	9.56800	9.52700
1578509400	9.56200	9.52900
1578510000	9.55800	9.52000
1578510600	9.55400	9.60400
1578511200	9.54900	9.51300
1578511800	9.53200	9.58700
1578512400	9.51400	9.56700
1578513000	9.50900	9.54100
1578513600	9.49100	9.55300
1578514200	9.47700	9.52500
1578514800	9.46100	9.50800
1578515400	9.45400	9.50500
1578516000	9.43100	9.41400
1578516600	9.42500	9.47600
1578517200	9.41300	9.46300
1578517800	9.40100	9.36700
1578518400	9.37700	9.44300
1578519000	9.35200	9.41300
1578519600	9.33700	9.38700
1578520200	9.32600	9.29700
1578520800	9.30100	9.36000
1578521400	9.29300	9.33200
1578522000	9.27200	9.25000
1578522600	9.25900	9.30800
1578523200	9.24800	9.21200
1578523800	9.24000	9.20200
1578524400	9.22600	9.28400
1578525000	9.21300	9.19000
1578525600	9.20200	9.16600
1578526200	9.18900	9.15600
1578526800	9.18500	9.23300
1578527400	9.18500	9.22200
1578528000	9.18000	9.21900
1578528600	9.18300	9.22300
1578529200	9.18000	9.13600
1578529800	9.18000	9.21800
1578530400	9.17500	9.13700
1578531000	9.16600	9.22000
1578531600	9.16700	9.20100
1578532200	9.16000	9.12900
1578532800	9.15800	9.12000
1578533400	9.16500	9.11700
1578534000	9.17200	9.12000
1578534600	9.17500	9.21600
1578535200	9.17800	9.13200
1578535800	9.17800	9.21000
1578536400	9.18400	9.13500
1578537000	9.17700	9.22800
1578537600	9.17000	9.20700
1578538200	9.16600	9.12400
1578538800	9.16700	9.13700
1578539400	9.17000	9.21300
1578540000	9.18000	9.20800
1578540600	9.19100	9.13900
1578541200	9.19900	9.15300
1578541800	9.20300	9.15800
1578542400	9.22000	9.24700
1578543000	9.22000	9.17300
1578543600	9.22100	9.26200
1578544200	9.22200	9.17600
1578544800	9.22100	9.17000
1578545400	9.21900	9.18100
1578546000	9.21300	9.18200
1578546600	9.20700	9.24800
1578547200	9.19900	9.17100
1578547800	9.20500	9.24100
1578548400	9.20600	9.16000
1578549000	9.19700	9.25200
1578549600	9.19300	9.15200
1578550200	9.19000	9.23700
1578550800	9.19100	9.14700
1578551400	9.18400	9.15500
1578552000	9.18000	9.23000
1578552600	9.17400	9.22400
1578553200	9.18100	9.12600
1578553800	9.16600	9.14600
1578554400	9.16300	9.12000
1578555000	9.15900	9.11600
1578555600	9.14500	9.19600
1578556200	9.13300	9.10000
1578556800	9.12200	9.09100
1578557400	9.12000	9.07600
1578558000	9.10500	9.07400
1578558600	9.10000	9.06200
1578559200	9.08900	9.05500
1578559800	9.08700	9.12600
1578560400	9.07900	9.12700
1578561000	9.07300	9.12400
1578561600	9.07300	9.02100
1578562200	9.07000	9.02900
1578562800	9.06600	9.03200
1578563400	9.06600	9.02800
1578564000	9.06100	9.02000
1578564600	9.06000	9.10500
1578565200	9.06000	9.02200
1578565800	9.05500	9.00800
1578566400	9.05300	9.09300
1578567000	9.04700	9.09700
1578567600	9.04400	9.00800
1578568200	9.04100	9.00600
1578568800	9.04200	9.08500
1578569400	9.03700	9.08800
1578570000	9.03600	9.07500
1578570600	9.03300	8.99300
1578571200	9.02500	9.07700
1578571800	9.02000	8.98400
1578572400	9.01500	8.97500
1578573000	9.02100	9.05900
1578573600	9.02000	8.97600
1578574200	9.02600	8.97300
1578574800	9.02800	8.97400
1578575400	9.03100	9.07000
1578576000	9.02000	8.99300
1578576600	9.02100	9.05800
1578577200	9.01900	9.06600
1578577800	9.01300	8.97400
1578578400	8.99900	9.04800
1578579000	9.01400	8.97000
1578579600	9.04000	8.97800
1578580200	9.06500	8.99700
1578580800	9.09200	9.09200
1578581400	9.11500	9.05200
1578582000	9.12500	9.07400
1578582600	9.14200	9.09200
1578583200	9.14500	9.18600
1578583800	9.16300	9.09800
1578584400	9.16300	9.11800
1578585600	9.17500	9.20800
1578586200	9.17500	9.13400
1578586800	9.17500	9.14400
1578587400	9.18000	9.13200
1578588000	9.17700	9.22600
1578588600	9.17700	9.13200
1578589200	9.17600	9.13100
1578589800	9.16800	9.13500
1578590400	9.16400	9.12500
1578591000	9.16200	9.20800
1578591600	9.16100	9.20200
1578592200	9.15200	9.12300
1578592800	9.14800	9.10700
1578593400	9.14600	9.10700
1578594000	9.14600	9.10500
1578594600	9.14200	9.10800
1578595200	9.13700	9.17300
1578595800	9.13200	9.09400
1578596400	9.12400	9.08700
1578597000	9.12500	9.07600
1578597600	9.11400	9.07800
1578598200	9.11000	9.07800
1578598800	9.10500	9.15500
1578599400	9.10200	9.06200
1578600000	9.09000	9.05600
1578601200	9.08100	9.12100
1578601800	9.07600	9.03500
1578602400	9.06400	9.12000
1578603000	9.06100	9.10800
1578603600	9.05400	9.09200
1578604200	9.04800	9.00600
1578604800	9.04000	9.00500
1578605400	9.03400	9.08600
1578606000	9.02600	8.98800
1578606600	9.02000	9.07200
1578607200	9.00900	8.97800
1578607800	9.00800	9.05300
1578608400	9.00100	8.96100
1578609000	9.00100	9.04500
1578609600	8.98400	8.95500
1578610200	8.97900	9.02200
1578610800	8.97300	9.02100
1578611400	8.97100	8.92800
1578612000	8.96400	8.93000
1578612600	8.95700	8.91700
1578613200	8.95600	8.91200
1578613800	8.94600	8.91900
1578614400	8.95000	8.90200
1578615000	8.94400	8.89800
1578615600	8.94800	8.97900
1578616200	8.95100	8.99200
1578616800	8.94900	8.90600
1578617400	8.95200	8.90100
1578618000	8.94400	8.90900
1578618600	8.96100	8.98700
1578619200	9.01300	9.00700
1578619800	9.05700	9.00200
1578620400	9.09400	9.06500
1578621000	9.13900	9.07200
1578621600	9.17400	9.09600
1578622200	9.20300	9.13100
1578622800	9.22700	9.17500
1578624000	9.25500	9.18300
1578624600	9.26900	9.22500
1578625200	9.28500	9.23000
1578625800	9.29100	9.24400
1578626400	9.30000	9.25500
1578627000	9.30300	9.26600
1578627600	9.31800	9.25800
1578628200	9.32300	9.27400
1578628800	9.32200	9.35900
1578629400	9.33000	9.27900
1578630000	9.33500	9.28600
1578630600	9.34200	9.37900
1578631200	9.34600	9.37100
1578631800	9.34500	9.30300
1578632400	9.34500	9.30700
1578633000	9.34300	9.30600
1578633600	9.34600	9.38700
1578634200	9.34200	9.30100
1578634800	9.33300	9.30100
1578635400	9.32600	9.28500
1578636000	9.32700	9.36300
1578636600	9.32300	9.28100
1578637200	9.31900	9.36700
1578637800	9.31000	9.27800
1578639000	9.29300	9.34400
1578639600	9.27500	9.25700
1578640200	9.26600	9.23700
1578640800	9.26100	9.21800
1578641400	9.25500	9.22300
1578642000	9.24600	9.21700
1578642600	9.24100	9.29200
1578643200	9.23300	9.27900
1578643800	9.22700	9.19200
1578644400	9.22300	9.27300
1578645000	9.21400	9.25600
1578645600	9.20900	9.24800
1578646200	9.19000	9.16500
1578646800	9.19100	9.22300
1578647400	9.18000	9.15000
1578648000	9.17400	9.14000
1578648600	9.16800	9.12900
1578649200	9.16900	9.12500
1578649800	9.16700	9.13300
1578650400	9.16200	9.20400
1578651000	9.16100	9.11700
1578651600	9.16000	9.19200
1578652200	9.15500	9.12200
1578652800	9.15400	9.12000
1578653400	9.15200	9.10900
1578654000	9.15400	9.19600
1578654600	9.15000	9.19600
1578655200	9.15000	9.10900
1578655800	9.15100	9.10700
1578656400	9.14000	9.10800
1578657000	9.14500	9.09600
1578657600	9.13600	9.10300
1578658200	9.12700	9.18100
1578659400	9.11000	9.16500
1578660000	9.10600	9.14100
1578660600	9.10300	9.06900
1578661200	9.08700	9.07400
1578661800	9.08300	9.03900
1578662400	9.07600	9.12900
1578663000	9.06800	9.11800
1578663600	9.05600	9.02400
1578664200	9.04700	9.09900
1578664800	9.04600	9.00400
1578665400	9.03400	8.99900
1578666000	9.02600	9.07400
1578666600	9.01900	8.98000
1578667200	9.00400	9.04900
1578667800	8.99100	8.96400
1578668400	8.98700	9.03500
1578669000	8.97100	9.02500
1578669600	8.96500	8.92500
1578670200	8.95400	8.91900
1578670800	8.94500	8.90800
1578671400	8.93400	8.99000
1578672000	8.92300	8.97900
1578672600	8.91400	8.96600
1578673200	8.90900	8.87800
1578673800	8.89900	8.86400
1578674400	8.88700	8.94400
1578675000	8.87600	8.84600
1578675600	8.86700	8.82900
1578676200	8.85100	8.83300
1578676800	8.84100	8.89500
1578677400	8.82900	8.87500
1578678000	8.82400	8.78800
1578678600	8.80900	8.86200
1578679200	8.79600	8.76900
1578679800	8.78600	8.76000
1578680400	8.77500	8.82900
1578681000	8.76900	8.73200
1578681600	8.76100	8.80700
1578682200	8.75300	8.79800
1578682800	8.74300	8.79700
1578683400	8.72900	8.69900
1578684000	8.72100	8.68800
1578684600	8.71300	8.74600
1578685200	8.70000	8.67300
1578685800	8.69200	8.72700
1578686400	8.68200	8.72900
1578687000	8.66800	8.72500
1578687600	8.66700	8.62900
1578688200	8.65200	8.70100
1578688800	8.64400	8.61300
1578689400	8.63000	8.59800
1578690000	8.62900	8.57800
1578690600	8.62800	8.58700
1578691200	8.62000	8.58500
1578691800	8.61300	8.64700
1578692400	8.60300	8.64700
1578693000	8.59800	8.64600
1578693600	8.59200	8.63800
1578694200	8.58600	8.55300
1578694800	8.57200	8.62100
1578695400	8.56700	8.52800
1578696000	8.56400	8.60500
1578696600	8.54700	8.51700
1578697200	8.54700	8.50600
1578697800	8.53600	8.50100
1578698400	8.52600	8.50000
1578699000	8.51900	8.56600
1578699600	8.51400	8.54900
1578700200	8.50700	8.55800
1578700800	8.49000	8.53700
1578701400	8.48600	8.44400
1578702000	8.47700	8.44000
1578702600	8.46900	8.52100
1578703200	8.45900	8.42800
1578703800	8.44300	8.47300
1578704400	8.44100	8.39500
1578705000	8.43300	8.39300
1578705600	8.41800	8.39200
1578706200	8.41000	8.45300
1578706800	8.40400	8.36900
1578707400	8.40300	8.43800
1578708000	8.39400	8.36500
1578708600	8.42000	8.34800
1578709200	8.50700	8.37600
1578709800	8.62900	8.48700
1578710400	8.72900	8.58700
1578711000	8.81600	8.76900
1578711600	8.89700	8.83500
1578712200	8.95300	8.88900
1578712800	8.99900	8.91700
1578713400	9.03900	8.99700
1578714000	9.06800	8.99800
1578714600	9.09100	9.02900
1578715200	9.11400	9.13700
1578715800	9.13400	9.08100
1578716400	9.13900	9.09200
1578717000	9.14800	9.11400
1578717600	9.16300	9.10300
1578718200	9.16400	9.12200
1578718800	9.16800	9.12900
1578719400	9.16100	9.14100
1578720000	9.16900	9.11800
1578720600	9.16700	9.13600
1578721200	9.16100	9.21100
1578721800	9.14800	9.11400
1578722400	9.14500	9.19200
1578723000	9.13800	9.10700
1578723600	9.13600	9.17800
1578724200	9.13300	9.08400
1578724800	9.12400	9.09000
1578725400	9.11900	9.08000
1578726000	9.10400	9.16100
1578726600	9.10600	9.14700
1578727200	9.10300	9.15000
1578727800	9.09000	9.05600
1578728400	9.08200	9.04900
1578729000	9.07200	9.04200
1578729600	9.07100	9.03100
1578730200	9.06200	9.11400
1578730800	9.05500	9.01600
1578731400	9.04800	9.08500
1578732000	9.03900	9.00400
1578732600	9.03500	9.07300
1578733200	9.02500	9.08100
1578733800	9.00200	9.06800
1578734400	8.99200	8.96900
1578735000	8.97000	9.02100
1578735600	8.95200	9.00300
1578736200	8.94900	8.97900
1578736800	8.93300	8.91100
1578737400	8.92300	8.96800
1578738000	8.89600	8.87500
1578738600	8.88200	8.85300
1578739200	8.85300	8.91300
1578739800	8.83500	8.88800
1578740400	8.81300	8.87700
1578741000	8.79300	8.77800
1578741600	8.77600	8.82300
1578742200	8.76000	8.73300
1578742800	8.74300	8.71300
1578743400	8.73600	8.78600
1578744000	8.72700	8.77800
1578744600	8.71100	8.68100
1578745200	8.70700	8.75500
1578745800	8.70700	8.65900
1578746400	8.69600	8.67200
1578747000	8.69000	8.65600
1578747600	8.68100	8.72500
1578748200	8.67500	8.63800
1578748800	8.66200	8.71300
1578749400	8.64000	8.62200
1578750000	8.60800	8.59400
1578750600	8.57000	8.56400
1578751200	8.56700	8.60200
1578751800	8.57800	8.59900
1578752400	8.59500	8.53900
1578753000	8.61300	8.63100
1578753600	8.63500	8.64200
1578754200	8.65300	8.67300
1578754800	8.66900	8.69600
1578755400	8.68600	8.61700
1578756000	8.69600	8.66200
1578756600	8.69200	8.66600
1578757200	8.70000	8.66300
1578758400	8.73800	8.65500
1578759000	8.76400	8.70500
1578759600	8.77800	8.72300
1578760200	8.79200	8.74200
1578760800	8.80600	8.74700
1578761400	8.81300	8.78200
1578762000	8.82000	8.84800
1578762600	8.82600	8.77300
1578763200	8.83100	8.78500
1578763800	8.83500	8.87700
1578764400	8.83100	8.78900
1578765000	8.83100	8.79000
1578765600	8.82900	8.87500
1578766200	8.82500	8.78800
1578766800	8.81900	8.78600
1578767400	8.80900	8.86300
1578768000	8.80900	8.85300
1578768600	8.79400	8.76300
1578769200	8.77900	8.75500
1578769800	8.75100	8.81400
1578770400	8.72500	8.79700
1578771000	8.69600	8.67700
1578771600	8.65600	8.73900
1578772200	8.60900	8.70200
1578772800	8.55300	8.56300
1578773400	8.48500	8.52900
1578774000	8.42400	8.51500
1578774600	8.35100	8.42100
1578775200	8.28700	8.30600
1578775800	8.22500	8.32000
1578776400	8.15100	8.25500
1578777000	8.08300	8.11900
1578777600	8.03900	8.04400
1578778200	8.02100	8.06800
1578778800	8.02700	8.00400
1578779400	8.03800	8.00500
1578780000	8.05400	7.99900
1578780600	8.08600	8.07500
1578781200	8.13000	8.05700
1578781800	8.16700	8.08500
1578782400	8.21200	8.12600
1578783000	8.25500	8.19400
1578783600	8.30700	8.23900
1578784200	8.36200	8.26800
1578784800	8.41500	8.32200
1578785400	8.47000	8.37000
1578786000	8.52700	8.45200
1578786600	8.57800	8.53700
1578787200	8.63300	8.56600
1578787800	8.68200	8.60800
1578788400	8.72100	8.64500
1578789000	8.75900	8.72800
1578789600	8.78700	8.73200
1578790200	8.80500	8.75500
1578790800	8.82500	8.75700
1578791400	8.83600	8.85400
1578792000	8.84500	8.86800
1578792600	8.85500	8.83200
1578793200	8.85700	8.81400
1578793800	8.86500	8.89100
1578794400	8.88800	8.90700
1578795000	8.90600	8.84800
1578795600	8.92400	8.95000
1578796200	8.94400	8.96600
1578796800	8.98000	8.90600
1578797400	9.05600	8.93900
1578798000	9.14300	9.03300
1578798600	9.21700	9.13700
1578799200	9.26800	9.17400
1578799800	9.30800	9.30300
1578800400	9.34000	9.31900
1578801000	9.37700	9.36600
1578801600	9.40200	9.39600
1578802200	9.41500	9.39300
1578802800	9.43700	9.37300
1578803400	9.44400	9.41000
1578804000	9.45300	9.40000
1578804600	9.46100	9.43100
1578805200	9.46700	9.49600
1578805800	9.47300	9.42300
1578806400	9.48500	9.42800
1578807000	9.48800	9.51700
1578807600	9.48300	9.44300
1578808200	9.47800	9.43100
1578808800	9.46700	9.43600
1578809400	9.46000	9.42200
1578810000	9.45500	9.50000
1578810600	9.44400	9.41900
1578811200	9.42900	9.49000
1578811800	9.42500	9.46400
1578812400	9.40700	9.46900
1578813000	9.39800	9.44100
1578813600	9.38600	9.44300
1578814200	9.37000	9.34900
1578814800	9.34700	9.40800
1578815400	9.32700	9.37600
1578816000	9.31300	9.37000
1578816600	9.27900	9.35500
1578817200	9.25200	9.23600
1578817800	9.22300	9.27200
1578818400	9.19000	9.18000
1578819000	9.16000	9.22400
1578819600	9.13800	9.20300
1578820200	9.12000	9.18100
1578820800	9.11100	9.15000
1578821400	9.09500	9.15600
1578822000	9.08100	9.11600
1578822600	9.06600	9.12100
1578823200	9.05000	9.02000
1578823800	9.03700	9.08300
1578824400	9.03400	9.08100
1578825000	9.03300	8.99100
1578825600	9.01400	8.98600
1578826200	9.00500	9.06000
1578826800	8.99600	8.95700
1578827400	8.98800	8.95200
1578828000	8.98300	9.02800
1578828600	8.97000	8.93900
1578829200	8.96900	9.00900
1578829800	8.96400	8.92200
1578830400	8.95500	8.91900
1578831000	8.94900	8.91100
1578831600	8.94500	8.99200
1578832200	8.93200	8.98900
1578832800	8.92700	8.89100
1578833400	8.92100	8.97200
1578834000	8.92100	8.96600
1578834600	8.91700	8.96400
1578835200	8.90500	8.87600
1578835800	8.89500	8.95000
1578836400	8.89700	8.85400
1578837000	8.88700	8.94000
1578837600	8.88300	8.93100
1578838200	8.88000	8.91600
1578838800	8.87200	8.84200
1578839400	8.86300	8.82600
1578840000	8.85500	8.82000
1578840600	8.84400	8.89900
1578841200	8.84000	8.87800
1578841800	8.83200	8.88000
1578842400	8.82900	8.78700
1578843000	8.82400	8.78200
1578843600	8.81300	8.78300
1578844800	8.79500	8.77600
1578845400	8.78400	8.83500
1578846000	8.77000	8.82600
1578846600	8.76500	8.80000
1578847200	8.76000	8.71300
1578847800	8.75000	8.79800
1578848400	8.74900	8.78400
1578849000	8.74500	8.78900
1578849600	8.74200	8.69300
1578850200	8.73300	8.69900
1578850800	8.72900	8.69200
1578851400	8.72000	8.68800
1578852000	8.71500	8.75500
1578852600	8.71200	8.75700
1578853200	8.70400	8.67300
1578853800	8.69500	8.66300
1578854400	8.68100	8.64800
1578855000	8.66600	8.72500
1578855600	8.65400	8.71100
1578856200	8.64200	8.61400
1578856800	8.63200	8.67100
1578857400	8.62000	8.67700
1578858000	8.60900	8.66400
1578858600	8.59300	8.64800
1578859200	8.58800	8.63500
1578859800	8.57900	8.54500
1578860400	8.56500	8.53100
1578861000	8.55500	8.52100
1578861600	8.54600	8.50900
1578862200	8.53900	8.58200
1578862800	8.53500	8.50400
1578863400	8.53000	8.49700
1578864000	8.52600	8.48500
1578864600	8.51900	8.57000
1578865200	8.51500	8.54900
1578865800	8.52500	8.55900
1578866400	8.52900	8.48400
1578867000	8.53400	8.48300
1578867600	8.54500	8.57700
1578868200	8.57600	8.57500
1578868800	8.59700	8.53600
1578869400	8.63000	8.63900
1578870000	8.64000	8.58900
1578870600	8.66400	8.60800
1578871200	8.67600	8.61900
1578871800	8.69800	8.63500
1578872400	8.71000	8.74400
1578873000	8.72600	8.68000
1578873600	8.73100	8.68200
1578874200	8.74100	8.69900
1578874800	8.74900	8.69600
1578875400	8.74800	8.79500
1578876000	8.75300	8.71000
1578876600	8.75500	8.70100
1578877200	8.75300	8.71700
1578877800	8.75100	8.71200
1578878400	8.74900	8.70400
1578879000	8.73900	8.71000
1578879600	8.73200	8.78300
1578880200	8.72500	8.68400
1578880800	8.72100	8.75300
1578881400	8.71400	8.76500
1578882000	8.71600	8.66800
1578882600	8.71800	8.76000
1578883200	8.72600	8.76200
1578883800	8.73000	8.68600
1578884400	8.73300	8.68800
1578885000	8.73500	8.76500
1578885600	8.74800	8.68700
1578886200	8.78400	8.70800
1578886800	8.87300	8.73900
1578887400	8.98500	8.83600
1578888000	9.07400	8.96600
1578888600	9.15100	9.11800
1578889200	9.20100	9.12400
1578889800	9.25500	9.16600
1578890400	9.28200	9.23800
1578893400	9.39200	9.29200
1578894600	9.41800	9.35300
1578895200	9.42300	9.37800
1578895800	9.44200	9.40700
1578896400	9.45000	9.40300
1578897000	9.45000	9.41700
1578897600	9.45000	9.46700
1578898200	9.44700	9.40900
1578898800	9.45200	9.40700
1578899400	9.45800	9.40800
1578900000	9.45700	9.50400
1578900600	9.45800	9.50100
1578901200	9.45900	9.40600
1578901800	9.45200	9.41900
1578902400	9.44700	9.42300
1578903000	9.44700	9.49300
1578903600	9.43800	9.40100
1578904200	9.42900	9.39400
1578904800	9.43000	9.38200
1578905400	9.42200	9.39400
1578906000	9.41300	9.38200
1578906600	9.40300	9.36800
1578907200	9.39600	9.36300
1578907800	9.38800	9.36300
1578908400	9.38100	9.43200
1578909000	9.37300	9.34100
1578909600	9.37100	9.33200
1578910200	9.36500	9.33000
1578910800	9.35600	9.32600
1578911400	9.35800	9.32700
1578912000	9.34300	9.40400
1578912600	9.34700	9.30500
1578913200	9.35100	9.30600
1578913800	9.34300	9.39700
1578914400	9.33900	9.30200
1578915000	9.34000	9.36900
1578915600	9.34000	9.38400
1578916200	9.33300	9.30500
1578916800	9.33800	9.28900
1578917400	9.34100	9.37400
1578918000	9.33500	9.30500
1578918600	9.32700	9.29200
1578919200	9.32900	9.28600
1578919800	9.31700	9.28300
1578920400	9.30700	9.35900
1578921000	9.30600	9.35300
1578921600	9.29300	9.26600
1578922200	9.28900	9.33600
1578922800	9.28300	9.32200
1578923400	9.28100	9.31800
1578924000	9.26800	9.32400
1578924600	9.26200	9.22100
1578925200	9.26100	9.29300
1578925800	9.24700	9.22400
1578926400	9.23600	9.20300
1578927000	9.22100	9.27900
1578927600	9.20800	9.25400
1578928200	9.18500	9.23200
1578928800	9.17700	9.21400
1578929400	9.16700	9.21900
1578930000	9.15900	9.20000
1578930600	9.15600	9.12600
1578931200	9.15500	9.10900
1578931800	9.14100	9.19300
1578932400	9.13600	9.10100
1578933000	9.13600	9.18000
1578933600	9.12800	9.08400
1578934200	9.13800	9.08500
1578934800	9.13600	9.10300
1578935400	9.12400	9.09400
1578936000	9.11900	9.08500
1578936600	9.10100	9.08000
1578937200	9.08700	9.06300
1578937800	9.07600	9.12900
1578938400	9.06500	9.03800
1578939000	9.04600	9.02000
1578939600	9.04000	9.00400
1578940200	9.02700	8.99400
1578940800	9.01500	8.98700
1578941400	9.00200	9.04800
1578942000	8.99800	9.03700
1578942600	8.98400	9.04200
1578943200	8.96900	9.02000
1578943800	8.96000	8.92700
1578944400	8.95300	8.92400
1578945000	8.94100	8.91000
1578945600	8.93400	8.98500
1578946200	8.92500	8.98000
1578946800	8.91000	8.88500
1578947400	8.90400	8.86700
1578948000	8.88900	8.85700
1578948600	8.88100	8.84900
1578949200	8.87500	8.84000
1578949800	8.87000	8.92100
1578950400	8.86600	8.91400
1578951000	8.85800	8.82500
1578951600	8.84500	8.90200
1578952200	8.84400	8.88800
1578952800	8.83900	8.79900
1578953400	8.82800	8.87600
1578954000	8.82400	8.77600
1578954600	8.82100	8.77800
1578955200	8.81300	8.77800
1578955800	8.80200	8.85700
1578956400	8.79900	8.75600
1578957000	8.79400	8.82900
1578957600	8.78900	8.83700
1578958200	8.77800	8.82700
1578958800	8.76100	8.82000
1578959400	8.74100	8.79500
1578960000	8.71700	8.69500
1578960600	8.69500	8.74700
1578961200	8.65900	8.73700
1578961800	8.61800	8.67300
1578962400	8.58100	8.57500
1578963000	8.52600	8.57800
1578963600	8.47800	8.54700
1578964200	8.42800	8.46100
1578964800	8.37300	8.44000
1578965400	8.32600	8.40300
1578966000	8.28400	8.30900
1578966600	8.24800	8.32200
1578967200	8.22900	8.24100
1578967800	8.21600	8.24000
1578968400	8.20400	8.23500
1578969000	8.19500	8.24000
1578969600	8.19600	8.23200
1578970200	8.19300	8.24100
1578970800	8.19400	8.15300
1578971400	8.20200	8.15300
1578972000	8.20100	8.16100
1578972600	8.20300	8.16300
1578973200	8.20500	8.15100
1578973800	8.21600	8.16500
1578974400	8.31000	8.16400
1578975000	8.46600	8.26500
1578975600	8.62700	8.44200
1578976200	8.75100	8.57500
1578976800	8.85900	8.78400
1578977400	8.94700	8.88500
1578978000	9.01400	8.98200
1578978600	9.06300	8.98000
1578979200	9.10400	9.09300
1578979800	9.14200	9.11500
1578980400	9.17300	9.17900
1578981000	9.18400	9.18300
1578981600	9.21100	9.14300
1578982200	9.22600	9.25700
1578982800	9.24800	9.18500
1578983400	9.26300	9.20300
1578984000	9.28100	9.22700
1578984600	9.29700	9.24100
1578985200	9.31200	9.25300
1578985800	9.31000	9.28000
1578986400	9.32400	9.34600
1578987000	9.32800	9.36200
1578987600	9.33000	9.28300
1578988200	9.32700	9.28900
1578988800	9.33000	9.28200
1578989400	9.32800	9.36200
1578990000	9.32600	9.36400
1578990600	9.32500	9.28700
1578991200	9.31700	9.28000
1578991800	9.31600	9.28200
1578992400	9.31000	9.27900
1578993000	9.31200	9.27200
1578993600	9.30800	9.26000
1578994200	9.29800	9.26800
1578994800	9.28200	9.25200
1578995400	9.27900	9.23900
1578996000	9.27300	9.23500
1578996600	9.26000	9.30800
1578997200	9.26100	9.30400
1578997800	9.25400	9.21600
1578998400	9.24900	9.29700
1578999000	9.24200	9.20600
1578999600	9.23600	9.27200
1579000200	9.23000	9.20000
1579000800	9.22600	9.18300
1579001400	9.21900	9.27000
1579002000	9.21700	9.25600
1579002600	9.21400	9.17100
1579003200	9.21400	9.17000
1579003800	9.20400	9.18500
1579004400	9.20500	9.25000
1579005000	9.20300	9.24900
1579005600	9.20700	9.16200
1579006200	9.20700	9.15500
1579006800	9.20200	9.16400
1579007400	9.20100	9.15400
1579008000	9.19500	9.16400
1579008600	9.18900	9.23000
1579009200	9.17800	9.22600
1579009800	9.17700	9.14200
1579010400	9.17100	9.13100
1579011000	9.16400	9.12600
1579011600	9.16000	9.20100
1579012200	9.15400	9.11900
1579012800	9.15300	9.11100
1579013400	9.14200	9.11600
1579014000	9.13500	9.09600
1579014600	9.12900	9.16500
1579015200	9.12300	9.17300
1579015800	9.11900	9.08000
1579016400	9.10900	9.07400
1579017600	9.12000	9.14300
1579018200	9.12000	9.07600
1579018800	9.12700	9.08500
1579019400	9.13100	9.08300
1579020000	9.12700	9.17500
1579020600	9.12600	9.08000
1579021200	9.11800	9.17200
1579021800	9.11500	9.08300
1579022400	9.11000	9.07700
1579023000	9.10800	9.06500
1579023600	9.09500	9.15200
1579024200	9.07400	9.05600
1579024800	9.05800	9.10000
1579025400	9.06800	9.09500
1579026000	9.10400	9.11200
1579026600	9.14800	9.08000
1579027200	9.19800	9.12400
1579027800	9.22900	9.19000
1579028400	9.25900	9.18200
1579029000	9.28200	9.30100
1579029600	9.29400	9.25500
1579030200	9.31200	9.33700
1579030800	9.31200	9.27300
1579031400	9.32600	9.28100
1579032000	9.32400	9.28500
1579032600	9.33000	9.28300
1579033200	9.34500	9.28500
1579033800	9.34200	9.31600
1579034400	9.34700	9.29600
1579035000	9.34600	9.39300
1579035600	9.34000	9.29900
1579036200	9.33200	9.37500
1579036800	9.33300	9.37500
1579037400	9.32800	9.37900
1579038000	9.31900	9.29900
1579038600	9.32100	9.35300
1579039200	9.31600	9.36500
1579039800	9.31100	9.27100
1579040400	9.30000	9.34800
1579041000	9.29700	9.33800
1579041600	9.29100	9.34300
1579042200	9.28600	9.24600
1579042800	9.28500	9.32800
1579043400	9.28100	9.32000
1579044000	9.27200	9.24400
1579044600	9.27600	9.30600
1579045200	9.27000	9.23300
1579045800	9.27300	9.22800
1579046400	9.26500	9.23000
1579047000	9.26700	9.31100
1579047600	9.26100	9.30900
1579048200	9.26200	9.21500
1579048800	9.25600	9.30800
1579049400	9.25300	9.21400
1579050000	9.25200	9.20900
1579050600	9.24800	9.20800
1579051200	9.25300	9.29200
1579051800	9.25800	9.29500
1579052400	9.24900	9.21200
1579053000	9.25100	9.20300
1579053600	9.24600	9.20500
1579054200	9.24000	9.20100
1579054800	9.23300	9.21100
1579055400	9.23100	9.26100
1579056000	9.21800	9.26900
1579056600	9.21100	9.26200
1579057200	9.20800	9.16400
1579057800	9.20400	9.16400
1579058400	9.19800	9.24700
1579059000	9.18300	9.15100
1579059600	9.17900	9.22700
1579060200	9.16700	9.13400
1579060800	9.16900	9.20100
1579061400	9.16900	9.20600
1579062000	9.17000	9.21100
1579062600	9.16400	9.13100
1579063200	9.15700	9.12400
1579063800	9.16000	9.11300
1579064400	9.14800	9.11700
1579065000	9.14900	9.18100
1579065600	9.14300	9.19300
1579066200	9.12300	9.10300
1579066800	9.13500	9.15900
1579067400	9.18000	9.09000
1579068000	9.22800	9.13500
1579068600	9.25800	9.25500
1579069200	9.29900	9.21800
1579069800	9.33300	9.27500
1579070400	9.36100	9.31700
1579071000	9.38800	9.35300
1579071600	9.40100	9.42800
1579072200	9.41300	9.37600
1579072800	9.42100	9.38500
1579073400	9.43600	9.38000
1579074000	9.44100	9.48000
1579074600	9.44400	9.40300
1579075200	9.44200	9.47700
1579075800	9.44600	9.41100
1579076400	9.44400	9.40500
1579077000	9.44000	9.39900
1579077600	9.43700	9.47200
1579078200	9.44600	9.39300
1579078800	9.44300	9.40800
1579079400	9.43700	9.48900
1579080000	9.43400	9.39500
1579080600	9.43000	9.48000
1579081200	9.42400	9.38400
1579081800	9.41500	9.45800
1579082400	9.41000	9.45900
1579083000	9.40200	9.36500
1579083600	9.40100	9.44200
1579084200	9.39500	9.36000
1579084800	9.38800	9.34900
1579085400	9.38300	9.42500
1579086000	9.37600	9.42600
1579086600	9.37000	9.33000
1579087200	9.36900	9.32800
1579087800	9.35500	9.32600
1579088400	9.34900	9.39500
1579089000	9.34300	9.38600
1579089600	9.33600	9.30300
1579090200	9.32600	9.29000
1579090800	9.31600	9.37100
1579091400	9.31600	9.26800
1579092000	9.30500	9.26400
1579092600	9.30400	9.34300
1579093200	9.29600	9.26700
1579093800	9.29000	9.26100
1579094400	9.28900	9.24800
1579095000	9.29200	9.25100
1579095600	9.28100	9.25400
1579096200	9.27900	9.23600
1579096800	9.26900	9.31500
1579097400	9.27100	9.22800
1579098000	9.26800	9.24200
1579098600	9.26000	9.22400
1579099200	9.26200	9.30400
1579099800	9.25800	9.22200
1579100400	9.25700	9.21800
1579101000	9.25100	9.21400
1579101600	9.24400	9.21600
1579102200	9.24200	9.29000
1579102800	9.24000	9.19600
1579104000	9.22900	9.20100
1579104600	9.22400	9.27300
1579105200	9.22600	9.19500
1579105800	9.21300	9.18200
1579106400	9.20100	9.16600
1579107000	9.18700	9.16300
1579107600	9.18100	9.21600
1579108200	9.16300	9.13500
1579108800	9.15400	9.20500
1579109400	9.14300	9.18100
1579110000	9.13600	9.17700
1579110600	9.13500	9.17100
1579111200	9.12300	9.16500
1579111800	9.11800	9.08000
1579112400	9.12000	9.07200
1579113000	9.12400	9.16200
1579113600	9.12800	9.16700
1579114200	9.12300	9.08300
1579114800	9.10000	9.16100
1579115400	9.07500	9.14500
1579116000	9.04000	9.10800
1579116600	9.03500	9.07900
1579117200	9.02000	9.06400
1579117800	9.01600	9.06500
1579118400	9.00300	9.05000
1579119000	8.99800	9.04000
1579119600	8.99100	8.94600
1579120200	8.98400	9.03400
1579120800	8.97800	9.01400
1579121400	8.96800	9.01800
1579122000	8.96000	8.92300
1579122600	8.95200	8.91200
1579123200	8.94700	8.91100
1579123800	8.94300	8.98900
1579124400	8.93700	8.98700
1579125000	8.93200	8.97200
1579125600	8.92200	8.97600
1579126200	8.91900	8.88100
1579126800	8.91100	8.88100
1579127400	8.90400	8.95500
1579128000	8.89800	8.86100
1579128600	8.88600	8.85600
1579129200	8.88300	8.84200
1579129800	8.87600	8.84900
1579130400	8.87000	8.91300
1579131000	8.86400	8.91400
1579131600	8.85500	8.82000
1579132200	8.85600	8.88900
1579132800	8.85000	8.81800
1579133400	8.84800	8.81000
1579134000	8.84400	8.79600
1579134600	8.84300	8.88600
1579135200	8.84800	8.79600
1579135800	8.84200	8.80200
1579136400	8.84300	8.80000
1579137000	8.84200	8.80500
1579137600	8.83900	8.79700
1579138200	8.84100	8.80200
1579138800	8.83500	8.80000
1579139400	8.83500	8.78900
1579140000	8.83100	8.80000
1579140600	8.82900	8.87500
1579141200	8.82700	8.78800
1579141800	8.83200	8.87300
1579142400	8.83400	8.78900
1579143000	8.83900	8.87800
1579143600	8.84000	8.79500
1579144200	8.83600	8.79400
1579144800	8.83500	8.79500
1579145400	8.83700	8.80200
1579146000	8.82900	8.88000
1579146600	8.83000	8.86900
1579147200	8.82700	8.78500
1579147800	8.82800	8.86700
1579148400	8.82100	8.78000
1579149000	8.82000	8.77700
1579149600	8.81400	8.77700
1579150200	8.81200	8.76800
1579150800	8.80900	8.77100
1579151400	8.80100	8.85100
1579152000	8.79600	8.77200
1579152600	8.79200	8.75300
1579153200	8.79700	8.83400
1579153800	8.79500	8.75900
1579154400	8.78800	8.83700
1579155000	8.80800	8.81800
1579155600	8.85700	8.76000
1579156200	8.92700	8.82100
1579156800	8.98200	8.94200
1579157400	9.03700	9.02000
1579158000	9.07400	9.04300
1579158600	9.09200	9.08300
1579159200	9.11800	9.08900
1579159800	9.13700	9.15000
1579160400	9.15500	9.11300
1579161000	9.17200	9.14300
1579161600	9.18700	9.13400
1579162200	9.19600	9.15200
1579162800	9.20800	9.15500
1579163400	9.21000	9.16300
1579164000	9.22000	9.18200
1579164600	9.21700	9.18300
1579165200	9.22500	9.26100
1579165800	9.23000	9.18700
1579166400	9.23500	9.18500
1579167000	9.23300	9.19700
1579167600	9.23600	9.26900
1579168200	9.23300	9.26800
1579168800	9.23100	9.18900
1579169400	9.22900	9.19000
1579170000	9.22500	9.19000
1579170600	9.22100	9.26900
1579171200	9.21100	9.17500
1579171800	9.21100	9.17000
1579172400	9.20700	9.16500
1579173000	9.19900	9.16600
1579173600	9.18900	9.23300
1579174200	9.18600	9.23200
1579175400	9.17200	9.13900
1579176000	9.15700	9.12400
1579176600	9.15800	9.19000
1579177200	9.15000	9.11200
1579177800	9.13900	9.19300
1579178400	9.13700	9.09300
1579179000	9.13200	9.08900
1579179600	9.12500	9.17400
1579180200	9.11500	9.15600
1579180800	9.11400	9.07100
1579181400	9.11500	9.06800
1579182000	9.10800	9.08000
1579182600	9.10600	9.14500
1579183200	9.09900	9.06500
1579183800	9.09700	9.12700
1579184400	9.09000	9.05400
1579185000	9.08600	9.12800
1579185600	9.08300	9.04200
1579186200	9.08400	9.03700
1579186800	9.07300	9.05000
1579187400	9.07300	9.02600
1579188000	9.07700	9.10800
1579188600	9.07300	9.11400
1579189200	9.07600	9.11300
1579189800	9.07000	9.03800
1579190400	9.06900	9.11600
1579191000	9.07200	9.03200
1579191600	9.07000	9.02700
1579192200	9.06300	9.10800
1579192800	9.06500	9.09300
1579193400	9.06100	9.01800
1579194000	9.05400	9.10700
1579194600	9.05300	9.00800
1579195200	9.05900	9.01000
1579195800	9.04700	9.01600
1579196400	9.04600	9.08900
1579197000	9.03800	9.00500
1579197600	9.03200	8.99700
1579198200	9.03200	8.98900
1579198800	9.04100	8.98900
1579199400	9.03800	9.00100
1579200000	9.04000	9.00000
1579200600	9.03700	8.99600
1579201200	9.04500	8.98500
1579201800	9.03700	9.00400
1579202400	9.03500	8.99100
1579203000	9.03400	8.98900
1579203600	9.03100	8.99100
1579204200	9.02500	9.07700
1579204800	9.01900	8.98400
1579205400	9.01200	9.06300
1579206000	9.00100	9.04200
1579206600	8.99800	9.04300
1579207200	8.98700	8.95400
1579207800	8.98100	9.03200
1579208400	8.97500	9.01900
1579209000	8.96800	8.92300
1579209600	8.95400	8.92400
1579210200	8.95400	8.99600
1579210800	8.93800	8.99200
1579211400	8.93500	8.97300
1579212000	8.92200	8.90000
1579212600	8.91300	8.87500
1579213200	8.90700	8.86900
1579213800	8.89500	8.86100
1579214400	8.88700	8.93700
1579215000	8.87600	8.92400
1579215600	8.87200	8.91200
1579216200	8.86000	8.90200
1579216800	8.85600	8.90000
1579217400	8.84600	8.81700
1579218000	8.83700	8.80000
1579218600	8.82000	8.80000
1579219200	8.81900	8.85100
1579219800	8.80400	8.86300
1579220400	8.79600	8.75800
1579221000	8.78800	8.83300
1579221600	8.77900	8.74700
1579222200	8.77200	8.73200
1579222800	8.76300	8.73400
1579223400	8.74600	8.80300
1579224000	8.74100	8.70500
1579224600	8.72700	8.69600
1579225200	8.72000	8.76300
1579225800	8.71300	8.74800
1579226400	8.71200	8.67300
1579227000	8.70400	8.66900
1579227600	8.68500	8.75000
1579228200	8.67500	8.63800
1579228800	8.66600	8.71800
1579229400	8.64600	8.63300
1579230000	8.64600	8.67100
1579230600	8.62600	8.60000
1579231200	8.61900	8.66900
1579231800	8.61500	8.65600
1579232400	8.60000	8.65800
1579233000	8.59300	8.55600
1579233600	8.58200	8.62300
1579234200	8.57900	8.53900
1579234800	8.56000	8.60900
1579235400	8.56300	8.51500
1579236000	8.55500	8.59500
1579236600	8.54700	8.51400
1579237200	8.53400	8.50600
1579237800	8.52800	8.48800
1579238400	8.52100	8.56200
1579239000	8.51200	8.47700
1579239600	8.50300	8.54600
1579240200	8.49300	8.45500
1579240800	8.48900	8.53600
1579241400	8.47500	8.52900
1579242000	8.46900	8.51700
1579242600	8.46600	8.49400
1579243200	8.45400	8.42600
1579243800	8.43000	8.41300
1579244400	8.41700	8.45900
1579245000	8.45600	8.45400
1579245600	8.56100	8.42100
1579246200	8.66400	8.53200
1579246800	8.75000	8.66200
1579247400	8.82400	8.72300
1579248000	8.87700	8.84100
1579248600	8.92200	8.88500
1579249200	8.95700	8.90600
1579249800	8.99300	8.92400
1579250400	9.02300	8.97200
1579251000	9.04400	9.00600
1579251600	9.05900	9.06200
1579252200	9.07100	9.09700
1579252800	9.09400	9.04300
1579253400	9.11000	9.05300
1579254000	9.11700	9.07300
1579254600	9.13300	9.15300
1579255200	9.13700	9.16800
1579255800	9.14500	9.09800
1579256400	9.15300	9.10600
1579257000	9.15600	9.18200
1579257600	9.16600	9.11100
1579258200	9.16700	9.12500
1579258800	9.16600	9.20400
1579259400	9.17000	9.12500
1579260000	9.16500	9.12700
1579260600	9.15800	9.12000
1579261200	9.16500	9.18800
1579261800	9.15000	9.11800
1579262400	9.14400	9.18900
1579263000	9.14800	9.17700
1579263600	9.13800	9.10500
1579264200	9.13300	9.09300
1579264800	9.12800	9.08500
1579265400	9.11900	9.17300
1579266000	9.11800	9.07100
1579266600	9.11300	9.14900
1579267200	9.10600	9.14000
1579267800	9.09800	9.13600
1579268400	9.09400	9.14400
1579269000	9.08800	9.13800
1579269600	9.08300	9.04600
1579270200	9.07600	9.12500
1579270800	9.07000	9.11800
1579271400	9.05700	9.02700
1579272000	9.05100	9.08100
1579272600	9.04700	9.00600
1579273200	9.04300	9.09100
1579273800	9.04600	9.08600
1579274400	9.02900	9.00800
1579275000	9.02900	9.06400
1579275600	9.02200	8.98300
1579276800	9.01500	9.05200
1579277400	9.00700	9.04500
1579278000	8.99900	9.05300
1579278600	9.00400	9.04300
1579279200	8.99300	9.04000
1579279800	8.98900	9.02700
1579280400	8.97600	9.03400
1579281000	8.97500	8.94000
1579281600	8.97800	8.92800
1579282200	8.96800	9.01500
1579282800	8.95800	8.92700
1579283400	8.95000	9.00100
1579284000	8.93100	8.90800
1579284600	8.91600	8.88600
1579285200	8.90900	8.87300
1579285800	8.90700	8.86500
1579286400	8.89700	8.86600
1579287000	8.89100	8.85600
1579287600	8.88300	8.93500
1579288200	8.88000	8.83600
1579288800	8.88000	8.83600
1579289400	8.87700	8.83600
1579290000	8.87300	8.83900
1579290600	8.87100	8.91500
1579291200	8.87100	8.83000
1579291800	8.87100	8.83600
1579292400	8.87800	8.82800
1579293000	8.88700	8.83900
1579293600	8.90000	8.84100
1579294200	8.90800	8.86000
1579294800	8.91000	8.86300
1579295400	8.91800	8.85800
1579296000	8.91200	8.87200
1579296600	8.91300	8.86500
1579297200	8.91200	8.95700
1579297800	8.91300	8.86500
1579298400	8.91400	8.87600
1579299000	8.90600	8.95000
1579299600	8.90400	8.86200
1579300200	8.90000	8.94100
1579300800	8.89300	8.94400
1579301400	8.89200	8.92100
1579302000	8.88700	8.85500
1579302600	8.87700	8.84200
1579303200	8.87100	8.92300
1579303800	8.86300	8.91100
1579304400	8.86100	8.90700
1579305000	8.85800	8.90500
1579305600	8.84900	8.81400
1579306200	8.84200	8.82000
1579306800	8.83800	8.79900
1579307400	8.83200	8.88200
1579308000	8.82500	8.78500
1579308600	8.81900	8.86300
1579309200	8.80800	8.77300
1579309800	8.80900	8.85400
1579310400	8.79800	8.75700
1579311000	8.79400	8.75400
1579311600	8.78600	8.74200
1579312200	8.77900	8.82300
1579312800	8.77000	8.80900
1579313400	8.75800	8.72700
1579314000	8.74700	8.80300
1579314600	8.74500	8.78000
1579315200	8.73300	8.78300
1579315800	8.73200	8.77500
1579316400	8.72400	8.77000
1579317000	8.71600	8.76100
1579317600	8.71200	8.75900
1579318200	8.70700	8.75600
1579318800	8.69900	8.66100
1579319400	8.68600	8.74500
1579320000	8.67900	8.73100
1579320600	8.67500	8.63500
1579321200	8.65800	8.70900
1579321800	8.65200	8.70200
1579322400	8.65100	8.69600
1579323000	8.64400	8.68600
1579323600	8.64400	8.60900
1579324200	8.63200	8.59800
1579324800	8.62800	8.67600
1579325400	8.61600	8.58700
1579326000	8.61400	8.66100
1579326600	8.61000	8.65800
1579327200	8.59600	8.56200
1579327800	8.58800	8.64000
1579328400	8.58600	8.63200
1579329000	8.57900	8.62500
1579329600	8.56800	8.54100
1579330200	8.56500	8.52500
1579330800	8.55600	8.60700
1579331400	8.55200	8.59300
1579332000	8.55200	8.59600
1579332600	8.55200	8.50000
1579333200	8.55000	8.51700
1579333800	8.54200	8.51100
1579334400	8.53300	8.57900
1579335000	8.52400	8.56700
1579335600	8.56900	8.47600
1579336200	8.65500	8.55100
1579336800	8.74000	8.70000
1579337400	8.83300	8.73800
1579338000	8.89900	8.87000
1579338600	8.94900	8.88100
1579339200	8.99000	8.97800
1579339800	9.03000	9.01400
1579340400	9.06100	9.04200
1579341000	9.09500	9.01900
1579341600	9.12400	9.05500
1579342200	9.14000	9.09400
1579342800	9.15900	9.09500
1579343400	9.17300	9.14400
1579344000	9.18100	9.13300
1579344600	9.18700	9.14000
1579345200	9.19800	9.14200
1579345800	9.20000	9.15300
1579346400	9.21300	9.15700
1579347000	9.21100	9.17200
1579347600	9.20900	9.25500
1579348200	9.21700	9.17000
1579348800	9.21500	9.17900
1579349400	9.20900	9.17100
1579350000	9.20000	9.17400
1579350600	9.20300	9.23400
1579351200	9.19800	9.16200
1579351800	9.18600	9.24400
1579352400	9.18300	9.13900
1579353000	9.17800	9.13100
1579353600	9.17500	9.13400
1579354200	9.17300	9.22100
1579354800	9.16800	9.12500
1579355400	9.15800	9.12300
1579356000	9.15400	9.20300
1579356600	9.15100	9.10600
1579357200	9.14400	9.18500
1579357800	9.14100	9.09200
1579358400	9.13900	9.18400
1579359000	9.12800	9.18300
1579359600	9.12400	9.07600
1579360200	9.11800	9.15500
1579360800	9.11000	9.15200
1579361400	9.10500	9.15600
1579362000	9.10200	9.05800
1579363200	9.08100	9.14600
1579363800	9.08200	9.11200
1579364400	9.07700	9.04200
1579365000	9.06700	9.03700
1579365600	9.05800	9.11100
1579366200	9.05900	9.08900
1579366800	9.06200	9.01100
1579367400	9.05400	9.02600
1579368000	9.05000	9.01000
1579368600	9.05000	9.00900
1579369200	9.04500	9.01400
1579369800	9.04100	9.08700
1579370400	9.04000	9.00200
1579371000	9.03200	9.07100
1579371600	9.03300	9.07600
1579372200	9.02100	8.98800
1579372800	9.01600	9.06300
1579373400	9.00600	9.06100
1579374000	8.99700	8.95800
1579374600	8.97800	9.03100
1579375200	8.97400	9.01700
1579375800	8.96100	8.93600
1579376400	8.94800	9.00400
1579377000	8.94800	8.90100
1579377600	8.93900	8.98500
1579378200	8.94200	8.98400
1579378800	8.93900	8.89500
1579379400	8.93600	8.97500
1579380000	8.93400	8.98000
1579380600	8.93000	8.89200
1579381200	8.93400	8.89100
1579381800	8.92700	8.89100
1579382400	8.92900	8.88300
1579383000	8.93500	8.95900
1579383600	8.95000	8.88800
1579384200	8.95900	8.98800
1579384800	8.95300	8.90700
1579385400	8.93800	8.98800
1579386000	8.93600	8.98000
1579386600	8.93900	8.97900
1579387200	8.93300	8.90000
1579387800	8.92900	8.97100
1579388400	8.91900	8.97500
1579389000	8.91000	8.95900
1579389600	8.89900	8.87200
1579390200	8.88500	8.84700
1579390800	8.88700	8.91800
1579391400	8.87300	8.93000
1579392000	8.86000	8.82700
1579392600	8.84900	8.82500
1579393200	8.83500	8.80900
1579393800	8.82800	8.87800
1579394400	8.81100	8.78500
1579395000	8.79300	8.85300
1579395600	8.76900	8.83100
1579396200	8.76300	8.72200
1579396800	8.73800	8.80700
1579397400	8.72900	8.77300
1579398000	8.70000	8.75700
1579398600	8.67900	8.72700
1579399200	8.65300	8.63200
1579399800	8.60700	8.69800
1579400400	8.55100	8.63600
1579401000	8.48800	8.59400
1579401600	8.43700	8.51400
1579402200	8.36900	8.44700
1579402800	8.30900	8.36800
1579403400	8.25100	8.28900
1579404000	8.19600	8.25900
1579404600	8.15800	8.22300
1579405200	8.13300	8.20100
1579405800	8.11900	8.08800
1579406400	8.11500	8.14200
1579407000	8.11000	8.12500
1579407600	8.12700	8.14100
1579408200	8.13800	8.08400
1579408800	8.16600	8.16900
1579409400	8.20200	8.12300
1579410000	8.23900	8.15800
1579410600	8.26900	8.21900
1579411200	8.29100	8.22800
1579411800	8.30700	8.33400
1579412400	8.32600	8.35000
1579413000	8.34200	8.28500
1579413600	8.36100	8.29700
1579414200	8.37700	8.32500
1579414800	8.37900	8.33900
1579415400	8.39300	8.33400
1579416000	8.40600	8.35800
1579416600	8.41600	8.45100
1579417200	8.41400	8.37500
1579417800	8.42100	8.36700
1579418400	8.42700	8.38000
1579419000	8.42500	8.45800
1579419600	8.42500	8.37800
1579420200	8.42500	8.38000
1579420800	8.42000	8.45600
1579421400	8.41500	8.37700
1579422000	8.41300	8.46000
1579422600	8.40100	8.36100
1579423200	8.39000	8.35700
1579423800	8.38400	8.43600
1579424400	8.37000	8.33800
1579425000	8.36100	8.32900
1579425600	8.34300	8.31400
1579426200	8.32300	8.30300
1579426800	8.30200	8.35900
1579427400	8.29200	8.25900
1579428000	8.29600	8.25100
1579428600	8.37400	8.25000
1579429200	8.47200	8.41900
1579429800	8.57000	8.43200
1579430400	8.65500	8.53000
1579431000	8.72400	8.63400
1579431600	8.78500	8.69700
1579432200	8.83700	8.77700
1579432800	8.88700	8.83500
1579433400	8.92000	8.84300
1579434000	8.95800	8.94600
1579434600	8.98400	8.99000
1579435200	9.00400	8.93900
1579435800	9.01900	9.00200
1579436400	9.04200	8.97800
1579437000	9.06700	9.03100
1579437600	9.07600	9.02600
1579438200	9.08700	9.11800
1579438800	9.09700	9.04500
1579439400	9.10300	9.05400
1579440000	9.09800	9.06700
1579440600	9.09800	9.05200
1579441200	9.09000	9.05300
1579441800	9.08900	9.04300
1579442400	9.09000	9.04700
1579443000	9.07800	9.05500
1579443600	9.06900	9.03800
1579444200	9.06500	9.11400
1579444800	9.05500	9.01800
1579445400	9.04700	9.10100
1579446000	9.04300	9.08700
1579446600	9.03900	9.00300
1579447200	9.03600	8.99300
1579447800	9.03000	9.07000
1579448400	9.02100	9.06500
1579449600	9.00800	8.97500
1579450200	9.01100	9.05000
1579450800	9.00300	8.96500
1579451400	9.00000	8.96200
1579452000	8.99400	9.04000
1579452600	8.98600	8.94800
1579453200	8.97800	9.02600
1579453800	8.97700	9.01500
1579454400	8.97800	8.93100
1579455000	8.96900	9.02400
1579455600	8.96300	8.92500
1579456200	8.96200	9.00500
1579456800	8.95000	9.00600
1579457400	8.94300	8.91500
1579458000	8.92700	8.98000
1579458600	8.91900	8.96500
1579459200	8.91500	8.87400
1579459800	8.90000	8.86800
1579460400	8.88400	8.85400
1579461000	8.86800	8.91800
1579461600	8.86100	8.82300
1579462200	8.84900	8.81600
1579462800	8.83800	8.89400
1579463400	8.81700	8.88300
1579464000	8.80600	8.77900
1579464600	8.79200	8.85000
1579465200	8.78700	8.82800
1579465800	8.77100	8.75100
1579466400	8.76400	8.80600
1579467000	8.75200	8.79800
1579467600	8.75500	8.70500
1579468200	8.76000	8.70800
[truncated: 14,531 more rows]
