# Supplementary material for: A novel dissolved oxygen prediction model based on enhanced semi-naive Bayes for ocean ranches in northeast China
Source: PeerJ Comput Sci. 2021 Jun 11;7:e591. doi: 10.7717/peerj-cs.591 (PMC8205303; doi:10.7717/peerj-cs.591)
Supplement: Supplemental Information 5 [file peerj-cs-07-591-s005.zip › bestResult/10.txt]

Timestamp	real	predict
1579766400	1.00800	0.96800
1579767000	1.00600	0.96800
1579767600	1.00500	1.03800
1579768200	1.00400	0.96000
1579768800	1.00200	0.95900
1579769400	1.00000	0.96100
1579770000	1.00100	0.95900
1579770600	0.99900	1.04200
1579771200	0.99700	0.95300
1579771800	1.00000	1.03700
1579772400	0.99800	0.95700
1579773000	0.99800	0.95700
1579773600	0.99800	1.03700
1579774200	0.99900	0.95300
1579774800	0.99800	0.95700
1579775400	0.99900	0.95500
1579776000	1.00100	0.95700
1579776600	1.00100	0.95600
1579777200	0.99900	0.95900
1579777800	1.00200	0.95800
1579778400	1.00300	1.03400
1579779000	1.00500	1.04100
1579779600	1.00800	1.04600
1579780200	1.00500	0.96100
1579780800	1.00700	0.96400
1579781400	1.00800	0.96700
1579782000	1.01100	1.04800
1579782600	1.01200	0.96400
1579783200	1.01000	0.98000
1579783800	1.01100	0.96400
1579784400	1.01200	0.96500
1579785000	1.01300	0.96500
1579785600	1.01500	0.96700
1579786200	1.01700	0.97200
1579786800	1.01800	0.97100
1579787400	1.01900	0.97600
1579788000	1.02000	0.97700
1579788600	1.02000	0.97800
1579789200	1.02100	1.05700
1579789800	1.02300	1.06100
1579790400	1.02500	0.97600
1579791000	1.02400	0.98300
1579791600	1.02400	1.06100
1579792200	1.02300	0.98200
1579792800	1.02500	0.98900
1579793400	1.02000	0.98900
1579794000	1.02200	0.97800
1579795200	1.01900	1.06300
1579795800	1.01500	0.97400
1579796400	1.01500	0.96800
1579797000	1.01600	1.05400
1579797600	1.01200	1.05000
1579798200	1.01200	1.05200
1579798800	1.00900	1.05100
1579799400	1.00800	1.04600
1579800000	1.00600	0.96200
1579800600	1.00900	0.96500
1579801200	1.00500	0.96400
1579801800	1.00400	0.95900
1579802400	0.99900	0.96400
1579803000	0.99800	1.03500
1579803600	0.99800	1.03100
1579804200	0.99800	1.03700
1579804800	0.99700	0.95200
1579805400	0.99400	0.96100
1579806000	0.99400	0.95800
1579806600	0.99100	0.95200
1579807200	0.98800	1.03100
1579807800	0.98700	1.02500
1579808400	0.98300	0.94700
1579809000	0.97900	1.02100
1579809600	0.97700	1.01700
1579810200	0.97600	1.01700
1579810800	0.97000	1.01600
1579811400	0.96800	0.92400
1579812000	0.96500	0.91900
1579812600	0.96300	0.99600
1579813200	0.96100	0.92300
1579813800	0.96100	0.91500
1579814400	0.95500	0.99800
1579815000	0.95500	0.99600
1579815600	0.95400	0.99500
1579816200	0.95400	0.99500
1579816800	0.95400	0.91800
1579817400	0.95500	0.91000
1579818000	0.95100	0.99500
1579818600	0.95300	0.91100
1579819200	0.95300	0.90600
1579819800	0.95100	0.99000
1579820400	0.95300	0.98400
1579821000	0.95200	0.99500
1579821600	0.95400	0.90500
1579822200	0.95200	0.99400
1579822800	0.95400	0.99300
1579823400	0.95400	0.99400
1579824000	0.95500	0.91200
1579824600	0.95600	0.99500
1579825200	0.95600	0.90900
1579825800	0.95500	0.91600
1579826400	0.95800	0.90900
1579827000	0.95900	0.91900
1579827600	0.95700	0.91700
1579828200	0.95900	0.91600
1579828800	0.96100	1.00100
1579829400	0.95900	0.91900
1579830000	0.95800	0.99600
1579830600	0.96300	0.91300
1579831200	0.96300	0.91700
1579831800	0.96400	1.00300
1579832400	0.96500	1.00500
1579833000	0.96600	0.92900
1579833600	0.97100	0.92100
1579834200	0.96800	0.92600
1579834800	0.97200	1.01000
1579835400	0.96700	0.93200
1579836000	0.96900	0.92600
1579836600	0.96900	1.00900
1579837200	0.97000	0.92400
1579837800	0.97100	0.92400
1579838400	0.97200	0.92400
1579839000	0.97300	1.01500
1579839600	0.97400	1.01500
1579840200	0.97200	1.00600
1579840800	0.97500	1.01200
1579841400	0.97500	1.01500
1579842000	0.97400	0.93300
1579842600	0.97500	1.00600
1579843200	0.97800	0.93000
1579843800	0.97700	1.02000
1579844400	0.97700	0.93100
1579845000	0.97800	1.01600
1579845600	0.98000	0.93100
1579846200	0.98200	1.02000
1579846800	0.98200	0.93500
1579847400	0.98400	0.94000
1579848000	0.98400	1.02400
1579848600	0.98700	1.02100
1579849200	0.98600	1.02400
1579849800	0.98600	0.95000
1579850400	0.98600	1.02600
1579851000	0.98900	1.01800
1579851600	0.98600	1.02900
1579852200	0.98500	1.02400
1579852800	0.98300	0.93800
1579853400	0.98200	0.94900
1579854000	0.98300	0.95500
1579854600	0.98100	0.94000
1579855200	0.97900	1.02100
1579855800	0.97800	1.02000
1579856400	0.97800	1.02000
1579857000	0.97600	1.01900
1579857600	0.97600	1.01600
1579858200	0.97600	1.01500
1579858800	0.97400	0.93400
1579859400	0.97400	1.01500
1579860000	0.97600	0.94200
1579860600	0.97400	0.93000
1579861200	0.97100	0.92800
1579861800	0.97500	0.92500
1579862400	0.97500	0.93500
1579863000	0.97700	0.93700
1579863600	0.97600	1.01700
1579864200	0.97500	0.92900
1579864800	0.97600	1.01200
1579865400	0.97700	0.92700
1579866000	0.98100	0.93900
1579866600	0.98200	0.93500
1579867200	0.98400	0.94000
1579867800	0.98500	1.02600
1579868400	0.98700	1.01700
1579869000	0.98600	1.02900
1579869600	0.98800	0.94100
1579870200	0.98900	1.02800
1579870800	0.99100	0.94200
1579871400	0.99200	1.02800
1579872000	0.99400	1.02400
1579872600	0.99600	0.94900
1579873200	0.99900	0.95000
1579873800	1.00100	1.03900
1579874400	1.00400	1.03800
1579875000	1.00500	0.96200
1579875600	1.00800	0.96300
1579876200	1.01000	0.96200
1579876800	1.01200	1.05000
1579877400	1.01200	1.05400
1579878000	1.01400	0.96700
1579878600	1.01300	1.05400
1579879200	1.01600	0.97100
1579879800	1.01700	1.05300
1579880400	1.01700	0.97500
1579881600	1.01500	1.05600
1579882200	1.01800	1.05500
1579882800	1.01600	0.97700
1579883400	1.01700	1.05400
1579884000	1.01500	1.05700
1579884600	1.01400	1.05500
1579885200	1.00900	1.04500
1579885800	1.01000	0.96600
1579886400	1.00700	0.96800
1579887000	1.00600	0.96400
1579887600	1.00500	0.96600
1579888200	1.00000	0.95900
1579888800	1.00100	0.96100
1579889400	0.99800	0.95900
1579890000	0.99700	0.95300
1579890600	0.99800	0.95700
1579891200	0.99400	0.95600
1579891800	0.99300	0.96000
1579892400	0.99100	0.94800
1579893000	0.98800	0.95000
1579893600	0.98800	1.02100
1579894200	0.98300	1.02900
1579894800	0.98500	0.94300
1579895400	0.98100	0.94400
1579896000	0.98100	0.93600
1579896600	0.97800	1.02100
1579897200	0.97400	1.01200
1579897800	0.97100	1.00700
1579898400	0.96900	1.00800
1579899000	0.96600	1.00300
1579899600	0.96200	0.99800
1579900200	0.95800	0.92200
1579900800	0.95600	0.99900
1579901400	0.95500	0.99000
1579902000	0.95300	0.98700
1579902600	0.95100	0.99300
1579903200	0.94800	0.90500
1579903800	0.94800	0.97900
1579904400	0.94700	0.98800
1579905000	0.94600	0.90200
1579905600	0.94400	0.98800
1579906200	0.94400	0.89700
1579906800	0.94200	0.98400
1579907400	0.94200	0.98300
1579908000	0.94300	0.97900
1579908600	0.94400	0.98300
1579909200	0.94200	0.89800
1579909800	0.94400	0.89600
1579910400	0.94400	0.98400
1579911000	0.94700	0.90200
1579911600	0.94700	0.97900
1579912200	0.94700	0.90500
1579912800	0.94900	0.98700
1579913400	0.95000	0.91300
1579914000	0.95300	0.90400
1579914600	0.95500	0.99000
1579915200	0.95800	0.90900
1579915800	0.96000	0.91200
1579916400	0.96100	0.92600
1579917000	0.96300	0.91500
1579917600	0.96600	0.91600
1579918200	0.96800	0.92400
1579918800	0.97000	1.00800
1579919400	0.97400	1.01200
1579920000	0.97500	1.01500
1579920600	0.97800	0.94400
1579921200	0.98100	0.93300
1579921800	0.98300	0.93500
1579922400	0.98800	0.95100
1579923000	0.98700	0.94100
1579923600	0.99100	0.94000
1579924200	0.99200	0.94500
1579924800	0.99300	0.95100
1579925400	0.99400	1.03300
1579926000	0.99400	0.95600
1579926600	0.99400	1.03100
1579927200	0.99500	1.03400
1579927800	0.99600	0.95300
1579928400	0.99600	0.94900
1579929000	0.99700	1.03500
1579929600	0.99600	1.02900
1579930200	0.99500	0.96000
1579930800	0.99400	0.94900
1579931400	0.99400	0.94700
1579932600	0.99500	1.03500
1579933200	0.99600	1.03500
1579933800	0.99400	0.95600
1579934400	0.99300	1.03400
1579935000	0.99400	1.03600
1579935600	0.99300	0.95100
1579936200	0.99200	1.03300
1579936800	0.99400	1.03400
1579937400	0.99700	0.96000
1579938000	0.99500	0.95200
1579938600	0.99400	1.03200
1579939200	0.99200	0.94900
1579939800	0.99400	0.95800
1579940400	0.99200	1.03600
1579941000	0.99200	0.95100
1579941600	0.99000	1.02900
1579942200	0.98700	0.94700
1579942800	0.98600	0.95500
1579943400	0.98200	0.94100
1579944000	0.98300	1.02200
1579944600	0.98300	1.02100
1579945200	0.98000	0.93800
1579945800	0.97700	1.01700
1579946400	0.97600	0.94500
1579947000	0.97500	0.93100
1579947600	0.97500	0.93000
1579948200	0.97400	0.94100
1579948800	0.97300	0.92900
1579949400	0.97300	1.01400
1579950000	0.97400	0.92700
1579950600	0.97300	0.93200
1579951200	0.97700	1.01500
1579951800	0.97900	1.01800
1579952400	0.97800	0.94800
1579953000	0.97800	0.93800
1579953600	0.97900	0.94000
1579954200	0.98000	1.02100
1579954800	0.98100	0.93700
1579955400	0.98100	0.94100
1579956000	0.98200	1.02300
1579956600	0.98500	0.94000
1579957200	0.98700	0.95300
1579957800	0.98600	0.94100
1579958400	0.98700	0.94100
1579959000	0.99000	0.94500
1579959600	0.99000	1.03200
1579960200	0.99400	0.95800
1579960800	0.99600	0.95300
1579961400	0.99800	0.95000
1579962000	0.99800	0.95600
1579962600	1.00200	1.03700
1579963200	1.00200	1.03900
1579963800	1.00500	0.97100
1579964400	1.00500	1.03700
1579965000	1.00900	1.04200
1579965600	1.01000	0.96800
1579966200	1.01200	0.96400
1579966800	1.01200	1.05400
1579968000	1.01300	1.05100
1579968600	1.01300	1.05300
1579969200	1.01500	1.05300
1579969800	1.01400	1.04700
1579970400	1.01200	0.97800
1579971000	1.01200	0.96500
1579971600	1.01100	1.05100
1579972200	1.01200	1.05100
1579972800	1.01200	1.05200
1579973400	1.01000	0.97200
1579974000	1.00600	1.05100
1579974600	1.00700	1.03700
1579975200	1.00500	1.05000
1579975800	1.00500	0.95600
1579976400	1.00300	1.04600
1579977000	1.00000	0.95700
1579977600	0.99700	1.04000
1579978200	0.99800	0.95200
1579978800	0.99600	1.04100
1579979400	0.99500	0.95500
1579980000	0.99300	1.02600
1579980600	0.99100	0.94700
1579981200	0.98900	1.03200
1579981800	0.98900	1.02900
1579982400	0.98800	1.02100
1579983000	0.98700	1.02800
1579983600	0.98300	1.02900
1579984200	0.98300	1.02400
1579984800	0.97900	1.02300
1579985400	0.97700	1.01900
1579986000	0.97400	1.01000
1579986600	0.97000	1.00600
1579987200	0.96700	1.00300
1579987800	0.96500	0.92000
1579988400	0.96100	0.92200
1579989000	0.95800	1.00100
1579989600	0.95600	0.91100
1579990200	0.95300	0.99000
1579990800	0.95000	0.98600
1579991400	0.94800	0.90300
1579992000	0.94600	0.98900
1579992600	0.94500	0.98500
1579993200	0.94500	0.97600
1579993800	0.94400	0.90300
1579994400	0.94200	0.89900
1579995000	0.94200	0.98400
1579995600	0.94100	0.97400
1579996200	0.94200	0.98200
1579996800	0.94100	0.98200
1579997400	0.93900	0.90700
1579998000	0.94300	0.89300
1579998600	0.94300	0.90400
1579999200	0.94400	0.89700
1579999800	0.94500	0.89900
1580000400	0.94600	0.91000
1580001000	0.94800	0.89900
1580001600	0.95100	0.90100
1580002200	0.95300	0.90500
1580002800	0.95600	0.99000
1580003400	0.95500	0.91100
1580004000	0.95700	0.91700
1580004600	0.96000	0.91000
1580005200	0.96200	0.91400
1580005800	0.96400	0.99900
1580006400	0.96500	1.00700
1580007000	0.96600	1.00500
1580007600	0.96800	1.00800
1580008200	0.97100	0.92200
1580008800	0.97300	0.92600
1580009400	0.97800	0.94100
1580010000	0.97900	0.93100
1580010600	0.98300	0.93300
1580011200	0.98400	0.93700
1580011800	0.98600	0.93800
1580012400	0.98800	0.94600
1580013000	0.99000	0.94100
1580013600	0.99400	0.94400
1580014200	0.99000	0.95200
1580014800	0.98900	0.94100
1580015400	0.98800	0.94400
1580016000	0.98900	0.94300
1580016600	0.99200	0.94000
1580017200	0.98700	1.03400
1580017800	0.98900	1.02300
1580018400	0.99000	1.03200
1580019000	0.99000	1.02200
1580019600	0.99100	1.03200
1580020200	0.99000	1.03100
1580020800	0.98900	0.94400
1580021400	0.99000	0.94200
1580022000	0.98700	0.94300
1580022600	0.98600	0.95300
1580023200	0.98600	0.94100
1580023800	0.99000	0.94400
1580024400	0.99200	0.95600
1580025000	0.99100	0.94500
1580025600	0.99100	0.94900
1580026200	0.99100	1.03000
1580026800	0.99000	1.02800
1580027400	0.98900	1.03000
1580028000	0.98900	1.02900
1580028600	0.98600	0.94700
1580029200	0.98700	0.94100
1580029800	0.98500	0.94500
1580030400	0.98400	0.94600
1580031000	0.98000	1.02600
1580031600	0.97800	1.01200
1580032200	0.97300	0.94400
1580032800	0.97400	1.00700
1580033400	0.97100	1.00700
1580034000	0.96900	1.00800
1580034600	0.96700	0.92600
1580035200	0.96500	0.92600
1580035800	0.96600	0.99600
1580036400	0.96500	1.00200
1580037000	0.96200	1.00800
1580037600	0.96300	1.00200
1580038200	0.96300	0.92100
1580038800	0.96400	0.92400
1580039400	0.96500	1.00400
1580040000	0.96300	0.99700
1580040600	0.96500	0.91700
1580041200	0.96600	0.91600
1580041800	0.96700	0.92000
1580042400	0.96900	0.92200
1580043000	0.97000	1.01100
1580043600	0.97000	0.92800
1580044200	0.97100	1.01200
1580044800	0.97200	0.92500
1580045400	0.97500	0.92600
1580046000	0.97600	1.01700
1580046600	0.98100	0.94400
1580047200	0.98200	0.93500
1580047800	0.98100	0.94000
1580048400	0.98300	0.95400
1580049000	0.98500	0.93700
1580049600	0.98400	0.93900
1580050200	0.98400	0.94200
1580050800	0.98500	1.02300
1580051400	0.98600	0.93900
1580052000	0.99000	0.94000
1580052600	0.99700	0.94300
1580053200	0.99800	0.95000
1580054400	0.99500	0.95800
1580055000	1.00000	0.95000
1580055600	1.00000	0.96300
1580056200	1.00000	1.04200
1580056800	0.99900	0.95400
1580057400	1.00100	0.96300
1580058000	1.00100	0.95900
1580058600	1.00400	0.95900
1580059200	1.00400	0.96500
1580059800	1.00200	0.96800
1580060400	1.00100	1.03400
1580061000	1.00000	1.04300
1580061600	0.99900	0.95400
1580062200	0.99900	0.96500
1580062800	0.99900	0.95300
1580063400	0.99500	1.04000
1580064000	0.99600	0.95900
1580064600	0.99400	1.03900
1580065200	0.99200	0.95300
1580065800	0.98800	0.94600
1580066400	0.98600	0.94200
1580067000	0.98400	0.94000
1580067600	0.98700	1.01800
1580068200	0.98500	1.02000
1580068800	0.98400	0.94400
1580069400	0.98000	1.02300
1580070000	0.97800	0.93500
1580070600	0.97800	0.93200
1580071200	0.97900	1.01700
1580071800	0.97500	1.01100
1580072400	0.97400	0.93900
1580073000	0.97100	0.93100
1580073600	0.96800	1.00500
1580074200	0.96600	0.93400
1580074800	0.96200	1.00900
1580075400	0.95900	1.00100
1580076000	0.95500	0.99600
1580076600	0.95200	0.98700
1580077200	0.95100	0.90900
1580077800	0.94800	0.98500
1580078400	0.94500	0.98500
1580079000	0.94400	0.89800
1580079600	0.94000	0.98000
1580080200	0.94200	0.97800
1580080800	0.93800	0.90800
1580081400	0.93600	0.97200
1580082000	0.93800	0.88900
1580082600	0.93600	0.97800
1580083200	0.93600	0.88900
1580083800	0.93100	0.97300
1580084400	0.92900	0.96700
1580085000	0.92800	0.97200
1580085600	0.92100	0.88500
1580086200	0.91800	0.96300
1580086800	0.90800	0.95500
1580087400	0.91100	0.94500
1580088000	0.91400	0.95400
1580088600	0.91400	0.95700
1580089200	0.92400	0.95300
1580089800	0.93200	0.95600
1580090400	0.93400	0.89000
1580091000	0.93600	0.89100
1580091600	0.94200	0.97900
1580092200	0.95000	0.97900
1580092800	0.95700	0.90400
1580093400	0.96700	0.99700
1580094000	0.96700	1.00700
1580094600	0.96900	1.00600
1580095200	0.97800	0.92400
1580095800	0.98500	1.01600
1580096400	0.99600	0.93600
1580097000	1.00200	0.94900
1580097600	1.00800	0.96800
1580098200	1.01300	0.97300
1580098800	1.01600	0.97100
1580099400	1.02300	1.05600
1580100000	1.02900	1.06100
1580100600	1.03300	1.06200
1580101200	1.03600	0.99400
1580101800	1.03900	1.00500
1580102400	1.04000	1.07800
1580103000	1.04600	0.99100
1580103600	1.04400	1.08800
1580104200	1.04900	0.99700
1580104800	1.04900	1.08000
1580105400	1.05000	1.00900
1580106000	1.05100	1.09000
1580106600	1.05300	1.09100
1580107200	1.05200	1.00700
1580107800	1.05100	1.00700
1580108400	1.05100	1.08800
1580109000	1.05100	1.08800
1580109600	1.05000	1.09000
1580110200	1.05100	1.01400
1580110800	1.05400	1.09100
1580111400	1.05400	1.00700
1580112000	1.05500	1.01400
1580112600	1.05400	1.01500
1580113200	1.05600	1.00700
1580113800	1.05500	1.00900
1580114400	1.05600	1.00900
1580115000	1.05700	1.01400
1580115600	1.05600	1.01200
1580116200	1.05700	1.01000
1580116800	1.05700	1.08900
1580117400	1.05800	1.01500
1580118000	1.05800	1.09900
1580118600	1.06000	1.02200
1580119200	1.05800	1.01500
1580119800	1.05900	1.09800
1580120400	1.05400	1.09100
1580121000	1.05600	1.00800
1580121600	1.05300	1.01100
1580122200	1.05200	1.00800
1580122800	1.05200	1.08900
1580123400	1.05300	1.01000
1580124000	1.05400	1.01000
1580124600	1.05400	1.09600
1580125200	1.05400	1.01200
1580125800	1.05400	1.08600
1580126400	1.05900	1.09400
1580127000	1.05800	1.02300
1580127600	1.05700	1.01100
1580128200	1.05800	1.09700
1580128800	1.06200	1.02000
1580129400	1.06500	1.02100
1580130000	1.06800	1.01800
1580130600	1.07300	1.02300
1580131200	1.07400	1.03500
1580131800	1.07900	1.11700
1580132400	1.08300	1.11900
1580133000	1.08200	1.04200
1580133600	1.08700	1.03600
1580134200	1.08700	1.04900
1580134800	1.09000	1.12400
1580135400	1.09300	1.12200
1580136000	1.09500	1.13600
1580136600	1.09800	1.13800
1580137200	1.10300	1.05500
1580137800	1.10700	1.06900
1580138400	1.11100	1.08000
1580139000	1.11300	1.15100
1580139600	1.11900	1.15200
1580140800	1.12700	1.07900
1580141400	1.12800	1.08900
1580142000	1.13100	1.16000
1580142600	1.13600	1.08600
1580143200	1.14100	1.17900
1580143800	1.14300	1.09900
1580144400	1.14300	1.10100
1580145000	1.14700	1.18200
1580145600	1.14900	1.10600
1580146200	1.15100	1.10300
1580146800	1.15100	1.11300
1580147400	1.15300	1.19000
1580148000	1.15100	1.19000
1580148600	1.15200	1.19400
1580149200	1.15200	1.11400
1580149800	1.15200	1.19400
1580150400	1.15000	1.11200
1580151000	1.14900	1.11400
1580151600	1.14900	1.10500
1580152200	1.14800	1.18800
1580152800	1.14500	1.10100
1580153400	1.14300	1.10900
1580154000	1.14200	1.09600
1580154600	1.14100	1.09600
1580155200	1.14100	1.09200
1580155800	1.14000	1.17800
1580156400	1.14100	1.09100
1580157000	1.14100	1.09900
1580157600	1.13900	1.18300
1580158200	1.13700	1.18000
1580158800	1.13700	1.16900
1580159400	1.13500	1.16900
1580160000	1.13400	1.08800
1580160600	1.13000	1.16500
1580161200	1.12900	1.08700
1580161800	1.12800	1.08400
1580162400	1.12200	1.08300
1580163000	1.11800	1.16500
1580163600	1.11400	1.15600
1580164200	1.11300	1.07400
1580164800	1.11300	1.07200
1580165400	1.10800	1.14700
1580166000	1.10700	1.14400
1580166600	1.10300	1.06000
1580167200	1.10300	1.13900
1580167800	1.10200	1.06300
1580168400	1.10200	1.13600
1580169000	1.09800	1.14100
1580169600	1.10000	1.13000
1580170200	1.09800	1.14000
1580170800	1.09900	1.13800
1580171400	1.09800	1.05300
1580172000	1.09800	1.05200
1580172600	1.10100	1.13900
1580173200	1.10400	1.05600
1580173800	1.10400	1.14400
1580174400	1.10400	1.07200
1580175000	1.10700	1.14300
1580175600	1.11200	1.14400
1580176200	1.11200	1.15000
1580176800	1.11500	1.15100
1580177400	1.11800	1.07000
1580178000	1.12100	1.15800
1580178600	1.12500	1.08900
1580179200	1.12600	1.16800
1580179800	1.12900	1.16800
1580180400	1.13200	1.10200
1580181000	1.13900	1.08600
1580181600	1.14000	1.10700
1580182200	1.14300	1.10300
1580182800	1.14600	1.18500
1580183400	1.14700	1.10000
1580184000	1.15100	1.10500
1580184600	1.15500	1.11700
1580185200	1.15900	1.12100
1580185800	1.16000	1.11900
1580187000	1.16900	1.11700
1580187600	1.17400	1.13100
1580188200	1.17400	1.13600
1580188800	1.17600	1.21600
1580189400	1.18200	1.20800
1580190000	1.18500	1.14000
1580190600	1.18300	1.15800
1580191200	1.18400	1.14200
1580191800	1.18800	1.14100
1580192400	1.18600	1.14300
1580193000	1.18900	1.14000
1580193600	1.18800	1.14400
1580194200	1.18900	1.15000
1580194800	1.18900	1.14200
1580195400	1.19100	1.22600
1580196000	1.18800	1.16400
1580196600	1.18700	1.22500
1580197200	1.18800	1.22400
1580197800	1.18700	1.14600
1580198400	1.18800	1.22700
1580199000	1.18600	1.22400
1580199600	1.18800	1.13700
1580200200	1.18800	1.22800
1580200800	1.19000	1.14600
1580201400	1.19000	1.22200
1580202000	1.18800	1.15400
1580202600	1.18700	1.14700
1580203200	1.19000	1.21900
1580203800	1.18900	1.23000
1580204400	1.18600	1.14200
1580205000	1.18600	1.14100
1580205600	1.18600	1.22500
1580206200	1.18400	1.14000
1580206800	1.17800	1.14400
1580207400	1.17600	1.21400
1580208000	1.17500	1.21600
1580208600	1.17200	1.13000
1580209200	1.17000	1.12700
1580209800	1.17000	1.12400
1580210400	1.16500	1.20900
1580211000	1.16200	1.20100
1580211600	1.16100	1.19800
1580212200	1.16000	1.11200
1580212800	1.15900	1.11500
1580213400	1.15700	1.11200
1580214000	1.15700	1.11600
1580214600	1.15600	1.19700
1580215200	1.15600	1.11100
1580215800	1.15500	1.11000
1580216400	1.15500	1.12100
1580217000	1.15400	1.11300
1580217600	1.15500	1.18600
1580218200	1.15600	1.19600
1580218800	1.15900	1.10900
1580219400	1.16000	1.20100
1580220000	1.15900	1.11800
1580220600	1.15900	1.20100
1580221200	1.16100	1.11400
1580221800	1.16200	1.11500
1580222400	1.16600	1.20300
1580223000	1.16800	1.20300
1580223600	1.17100	1.12700
1580224200	1.17100	1.21000
1580224800	1.17400	1.13600
1580225400	1.17400	1.12900
1580226000	1.17600	1.21400
1580227200	1.17900	1.13500
1580227800	1.17900	1.14300
1580228400	1.18500	1.21800
1580229000	1.18700	1.13800
1580229600	1.18700	1.23000
1580230200	1.19100	1.14500
1580230800	1.19200	1.23100
1580231400	1.19300	1.16100
1580232000	1.19500	1.15000
1580232600	1.20100	1.15700
1580233200	1.20100	1.15200
1580233800	1.19800	1.15800
1580234400	1.20200	1.23500
1580235000	1.20000	1.16600
1580235600	1.20400	1.15900
1580236200	1.19900	1.24400
1580236800	1.19900	1.23700
1580237400	1.19700	1.23900
1580238000	1.19700	1.23300
1580238600	1.19400	1.23900
1580239200	1.18900	1.23100
1580239800	1.19100	1.23200
1580240400	1.19100	1.14600
1580241000	1.18800	1.23000
1580241600	1.18700	1.22500
1580242200	1.18400	1.15100
1580242800	1.18500	1.22100
1580243400	1.18300	1.21700
1580244000	1.17900	1.13800
1580244600	1.17800	1.21100
1580245200	1.17800	1.13200
1580245800	1.17700	1.21900
1580246400	1.17700	1.13200
1580247000	1.17700	1.14100
1580247600	1.17400	1.13500
1580248200	1.17100	1.21100
1580248800	1.16800	1.20800
1580249400	1.16600	1.11900
1580250000	1.16300	1.20400
1580250600	1.15900	1.19900
1580251200	1.15700	1.11900
1580251800	1.15300	1.11100
1580252400	1.15000	1.10700
1580253000	1.14600	1.10300
1580253600	1.14100	1.10600
1580254200	1.14000	1.17400
1580254800	1.13500	1.09300
1580255400	1.13200	1.16800
1580256000	1.12700	1.08500
1580256600	1.12800	1.08700
1580257200	1.12700	1.08800
1580257800	1.12400	1.08800
1580258400	1.12300	1.16100
1580259000	1.12300	1.07400
1580259600	1.12300	1.16400
1580260200	1.12200	1.16200
1580260800	1.12000	1.15800
1580261400	1.12200	1.08000
1580262000	1.12200	1.07600
1580262600	1.12400	1.15900
1580263200	1.12400	1.16100
1580263800	1.12400	1.16300
1580264400	1.12800	1.15600
1580265000	1.12900	1.08200
1580265600	1.13100	1.16100
1580266200	1.13000	1.08600
1580266800	1.13400	1.08300
1580267400	1.13700	1.08800
1580268000	1.14100	1.18000
1580268600	1.14100	1.18000
1580269200	1.14400	1.11000
1580269800	1.14600	1.17600
1580270400	1.14600	1.09900
1580271000	1.15000	1.18800
1580271600	1.15400	1.11600
1580272200	1.15500	1.11300
1580272800	1.15800	1.12400
1580273400	1.15900	1.20000
1580274000	1.16400	1.12100
1580274600	1.16600	1.11500
1580275200	1.16700	1.11900
1580275800	1.17100	1.12600
1580276400	1.17500	1.21200
1580277000	1.17700	1.12900
1580277600	1.18200	1.13700
1580278200	1.18100	1.14700
1580278800	1.18200	1.13400
1580279400	1.18300	1.13600
1580280000	1.18300	1.21500
1580280600	1.18300	1.22400
1580281200	1.18600	1.22000
1580281800	1.18600	1.14000
1580282400	1.18400	1.22500
1580283000	1.18400	1.14300
1580283600	1.18100	1.22600
1580284200	1.18100	1.22100
1580284800	1.18100	1.22100
1580285400	1.18100	1.22100
1580286000	1.18200	1.14100
1580286600	1.18000	1.14000
1580287200	1.18000	1.22000
1580287800	1.18000	1.13600
1580288400	1.18200	1.13800
1580289000	1.18300	1.22200
1580289600	1.18000	1.14700
1580290200	1.18300	1.13300
1580290800	1.18200	1.14300
1580291400	1.18100	1.13600
1580292000	1.18200	1.13600
1580292600	1.18100	1.13700
1580293200	1.17900	1.14000
1580293800	1.17800	1.22000
1580294400	1.17800	1.13300
1580295000	1.17300	1.13600
1580295600	1.17200	1.21500
1580296200	1.17200	1.13100
1580296800	1.16800	1.20800
1580297400	1.16100	1.13400
1580298000	1.16300	1.20200
1580298600	1.16100	1.19700
1580299200	1.15800	1.20000
1580299800	1.15600	1.19800
1580300400	1.15300	1.19300
1580301000	1.15400	1.19300
1580301600	1.15100	1.19500
1580302200	1.15200	1.10400
1580302800	1.15100	1.19000
1580303400	1.15100	1.10400
1580304000	1.15100	1.11100
1580304600	1.15400	1.18700
1580305200	1.15100	1.11800
1580305800	1.15100	1.11500
1580306400	1.15500	1.19000
1580307000	1.15500	1.11400
1580307600	1.15600	1.19500
1580308200	1.16100	1.19200
1580308800	1.15800	1.11400
1580309400	1.15900	1.12600
1580310000	1.16100	1.19900
1580310600	1.16000	1.11600
1580311200	1.16300	1.11500
1580311800	1.16500	1.11600
1580312400	1.16700	1.20300
1580313600	1.17000	1.20800
1580314200	1.17000	1.20700
1580314800	1.17400	1.20800
1580315400	1.17600	1.21400
1580316000	1.17700	1.21600
1580316600	1.18300	1.21600
1580317200	1.18100	1.14600
1580317800	1.18700	1.22100
1580318400	1.18800	1.21900
1580319000	1.19200	1.22800
1580319600	1.19000	1.23200
1580320200	1.19200	1.14300
1580320800	1.19400	1.22400
1580321400	1.19300	1.15600
1580322000	1.19700	1.23500
1580322600	1.19500	1.15000
1580323200	1.19600	1.23500
1580323800	1.19400	1.23600
1580324400	1.19400	1.23400
1580325000	1.19400	1.23400
1580325600	1.19100	1.15100
1580326200	1.19100	1.22800
1580326800	1.19100	1.23000
1580327400	1.18900	1.14900
1580328000	1.18800	1.22900
1580328600	1.18500	1.14200
1580329200	1.18200	1.14000
1580329800	1.18100	1.13500
1580330400	1.17900	1.22200
1580331000	1.17700	1.13900
1580331600	1.17700	1.21900
1580332200	1.17400	1.21800
1580332800	1.17400	1.21500
1580333400	1.17300	1.21600
1580334000	1.17200	1.12800
1580334600	1.17600	1.21500
1580335200	1.17300	1.14200
1580335800	1.16900	1.12600
1580336400	1.16700	1.12900
1580337000	1.16400	1.20700
1580337600	1.16200	1.11900
1580338200	1.16100	1.11500
1580338800	1.16100	1.20200
1580339400	1.15600	1.11800
1580340000	1.15200	1.11000
1580340600	1.14800	1.11000
1580341200	1.14600	1.10800
1580341800	1.14300	1.10500
1580342400	1.13700	1.18200
1580343000	1.13700	1.09000
1580343600	1.13500	1.17500
1580344200	1.13300	1.09200
1580344800	1.13000	1.16400
1580345400	1.12900	1.16700
1580346000	1.12900	1.08900
1580346600	1.12900	1.17000
1580347200	1.12800	1.16700
1580347800	1.13000	1.16900
1580348400	1.12900	1.08300
1580349000	1.12700	1.08700
1580349600	1.12900	1.08000
1580350200	1.13100	1.17100
1580350800	1.13100	1.17100
1580351400	1.13200	1.17100
1580352000	1.13200	1.17300
1580352600	1.13400	1.17200
1580353200	1.13700	1.17400
1580353800	1.13900	1.18000
1580354400	1.14000	1.09200
1580355000	1.14000	1.09800
1580355600	1.14500	1.18000
1580356200	1.14600	1.09900
1580356800	1.15100	1.11000
1580357400	1.15100	1.10400
1580358000	1.15600	1.11300
1580358600	1.15700	1.18800
1580359200	1.16200	1.19700
1580359800	1.16200	1.11500
1580360400	1.16600	1.12200
1580361000	1.16700	1.12400
1580361600	1.17000	1.20700
1580362200	1.17200	1.12800
1580362800	1.17600	1.12600
1580363400	1.18100	1.21900
1580364000	1.18200	1.13500
1580364600	1.18500	1.21400
1580365200	1.18700	1.14000
1580365800	1.18900	1.15500
1580366400	1.19000	1.14300
1580367000	1.19100	1.14300
1580367600	1.19200	1.14500
1580368200	1.19400	1.14500
1580368800	1.19400	1.14700
1580369400	1.19400	1.14500
1580370000	1.19400	1.23400
1580370600	1.19300	1.23400
1580371200	1.19600	1.23300
1580371800	1.19300	1.16000
1580372400	1.19200	1.23000
1580373000	1.19200	1.14600
1580373600	1.19200	1.15200
1580374200	1.19100	1.22400
1580374800	1.19000	1.15500
1580375400	1.18800	1.15000
1580376000	1.19000	1.15400
1580376600	1.19200	1.22100
1580377200	1.18900	1.23500
1580377800	1.19000	1.23000
1580378400	1.18900	1.14300
1580379000	1.19000	1.14400
1580379600	1.18800	1.22800
1580380200	1.19000	1.14100
1580380800	1.18500	1.22900
1580381400	1.18400	1.14500
1580382000	1.18400	1.14200
1580382600	1.18100	1.13900
1580383200	1.18000	1.14300
1580383800	1.17700	1.22100
1580384400	1.17300	1.13000
1580385000	1.17300	1.12600
1580385600	1.17200	1.21400
1580386200	1.16700	1.12500
1580386800	1.16300	1.13100
1580387400	1.16300	1.12200
1580388000	1.16100	1.11700
1580388600	1.16000	1.12100
1580389200	1.16000	1.11400
1580389800	1.15900	1.11800
1580390400	1.15900	1.12500
1580391000	1.15900	1.12700
1580391600	1.15900	1.19100
1580392200	1.15900	1.20000
1580392800	1.15900	1.19900
1580393400	1.15900	1.12300
1580394000	1.15900	1.11700
1580394600	1.15900	1.11700
1580395200	1.16200	1.19900
1580395800	1.16300	1.20200
1580396400	1.16200	1.12100
1580397000	1.16400	1.11700
1580397600	1.16300	1.11900
1580398200	1.16500	1.12200
1580398800	1.16800	1.20200
1580400000	1.17000	1.12100
1580400600	1.17100	1.13800
1580401200	1.17600	1.20300
1580401800	1.17400	1.13100
1580402400	1.17800	1.12800
1580403000	1.18100	1.13900
1580403600	1.18100	1.14300
1580404200	1.18500	1.21800
1580404800	1.18700	1.22500
1580405400	1.19100	1.14100
1580406000	1.19200	1.23000
1580406600	1.19300	1.15100
1580407200	1.19700	1.15000
1580407800	1.19800	1.23700
1580408400	1.20100	1.15100
1580409000	1.20000	1.24000
1580409600	1.20100	1.16200
1580410200	1.20400	1.24300
1580410800	1.20200	1.17000
1580411400	1.20400	1.15500
1580412000	1.20200	1.15900
1580412600	1.20300	1.23900
1580413200	1.20100	1.15700
1580413800	1.20100	1.24200
1580414400	1.20100	1.24200
1580415000	1.19900	1.24000
1580415600	1.19800	1.24000
1580416200	1.19500	1.23000
1580416800	1.19500	1.15000
1580417400	1.19400	1.23600
1580418000	1.19000	1.23500
1580418600	1.19000	1.15000
1580419200	1.18900	1.15000
1580419800	1.18800	1.14400
1580420400	1.18600	1.15200
1580421000	1.18600	1.22600
1580421600	1.18400	1.22700
1580422200	1.18200	1.14400
1580422800	1.18000	1.21400
1580423400	1.18200	1.21100
1580424000	1.17900	1.13600
1580424600	1.17700	1.22000
1580425200	1.17600	1.13000
1580425800	1.17500	1.13600
1580426400	1.17100	1.12800
1580427000	1.16800	1.13700
1580427600	1.16700	1.20800
1580428200	1.16300	1.21000
1580428800	1.16100	1.11400
1580429400	1.15800	1.20100
1580430000	1.15400	1.19700
1580430600	1.15500	1.10800
1580431200	1.15200	1.19600
1580431800	1.15200	1.19400
1580432400	1.15000	1.19100
1580433000	1.14900	1.18200
1580433600	1.14700	1.18900
1580434200	1.14600	1.10000
1580434800	1.14600	1.10100
1580435400	1.14500	1.10000
1580436000	1.14600	1.09800
1580436600	1.14600	1.18600
1580437200	1.14600	1.10400
1580437800	1.14500	1.10600
1580438400	1.14900	1.18500
1580439000	1.14600	1.10800
1580439600	1.15100	1.10500
1580440200	1.15100	1.19200
1580440800	1.15200	1.19400
1580441400	1.15300	1.19400
1580442000	1.15400	1.11700
1580442600	1.15500	1.10900
1580443200	1.15600	1.11000
1580443800	1.15900	1.11300
1580444400	1.16200	1.11200
1580445000	1.16400	1.20000
1580445600	1.16500	1.20700
1580446200	1.16900	1.19700
1580446800	1.17100	1.21000
1580447400	1.17200	1.12200
1580448000	1.17700	1.12700
1580448600	1.18100	1.12800
1580449200	1.18300	1.14000
1580449800	1.18600	1.13700
1580450400	1.18900	1.14600
1580451000	1.19200	1.14400
1580451600	1.19300	1.23000
1580452200	1.19700	1.15100
1580452800	1.20000	1.23900
1580453400	1.20100	1.16600
1580454000	1.20200	1.15200
1580454600	1.20300	1.16700
1580455200	1.20200	1.23500
1580455800	1.20500	1.15500
1580456400	1.20300	1.15900
1580457000	1.20400	1.16900
1580457600	1.20400	1.15800
1580458200	1.20400	1.24300
1580458800	1.20400	1.24300
1580459400	1.20500	1.24500
1580460000	1.20300	1.15900
1580460600	1.20300	1.16200
1580461200	1.20100	1.24300
1580461800	1.20100	1.15500
1580462400	1.20100	1.16500
1580463000	1.20100	1.24200
1580463600	1.20200	1.24200
1580464200	1.20100	1.16200
1580464800	1.19700	1.24100
1580465400	1.19800	1.15100
1580466000	1.19700	1.23800
1580466600	1.19700	1.15200
1580467200	1.19500	1.23600
1580467800	1.19500	1.14900
1580468400	1.19500	1.15300
1580469000	1.19300	1.23500
1580469600	1.19100	1.23400
1580470200	1.18900	1.23000
1580470800	1.18700	1.14300
1580471400	1.18400	1.22600
1580472000	1.18200	1.14400
1580472600	1.18000	1.14200
1580473200	1.17700	1.22100
1580473800	1.17700	1.21900
1580474400	1.17300	1.13500
1580475000	1.17200	1.12400
1580475600	1.17000	1.21400
1580476200	1.16500	1.20400
1580476800	1.16300	1.20500
1580477400	1.16200	1.11700
1580478000	1.16200	1.20100
1580478600	1.16000	1.12000
1580479200	1.16200	1.12600
1580479800	1.16300	1.12600
1580480400	1.16000	1.11700
1580481000	1.15900	1.19700
1580481600	1.15900	1.11600
1580482200	1.16100	1.12100
1580482800	1.16300	1.11600
1580483400	1.16200	1.12700
1580484000	1.16500	1.19900
1580484600	1.16500	1.20200
1580485200	1.16500	1.13300
1580486400	1.16700	1.11900
1580487000	1.16800	1.13100
1580487600	1.16700	1.20000
1580488200	1.17100	1.12200
1580488800	1.17100	1.21200
1580489400	1.17400	1.12200
1580490000	1.17500	1.21300
1580490600	1.17600	1.13200
1580491200	1.18000	1.21800
1580491800	1.18000	1.22100
1580492400	1.18400	1.13800
1580493000	1.18800	1.21600
1580494200	1.18900	1.15700
1580495400	1.19200	1.14900
1580496600	1.19700	1.15200
1580498400	1.19700	1.15900
1580499000	1.20300	1.16500
1580501400	1.20200	1.15600
1580502000	1.20100	1.15500
1580505000	1.19400	1.15600
1580505600	1.19500	1.14700
1580506200	1.19300	1.14900
1580509800	1.18800	1.23500
1580510400	1.18300	1.22800
1580511000	1.18600	1.22300
1580512800	1.18300	1.14400
1580515800	1.17700	1.22300
1580516400	1.17000	1.12800
1580517000	1.16900	1.12400
1580517600	1.16700	1.12000
1580520000	1.15700	1.12100
1580520600	1.15400	1.19500
1580526000	1.14800	1.19100
1580527800	1.15100	1.18400
1580529600	1.15200	1.19200
1580530200	1.15300	1.11000
1580532000	1.15800	1.11000
1580534400	1.16400	1.20000
1580535000	1.16600	1.20600
1580535600	1.17000	1.12400
1580536200	1.17100	1.21300
1580538000	1.17500	1.12400
1580541000	1.18100	1.20800
1580541600	1.18700	1.14400
1580542200	1.19100	1.22900
1580542800	1.19200	1.23400
1580543400	1.19200	1.14500
1580546400	1.19300	1.22500
1580548800	1.18900	1.22500
1580550000	1.19100	1.14300
1580550600	1.18900	1.23100
1580551200	1.18700	1.14800
1580551800	1.18600	1.21900
1580552400	1.18700	1.21700
1580554800	1.18600	1.22800
1580559000	1.17800	1.22900
1580560200	1.17700	1.21800
1580560800	1.17400	1.13000
1580561400	1.17100	1.12700
1580562000	1.16900	1.12400
1580563200	1.16400	1.21100
1580566800	1.15700	1.12500
1580567400	1.15100	1.11000
1580570400	1.15100	1.19200
1580571000	1.15200	1.19200
1580572200	1.14900	1.11000
1580578200	1.14900	1.18900
1580581800	1.16700	1.18600
1580584800	1.17100	1.20800
1580587800	1.17600	1.21100
1580588400	1.17900	1.14700
1580590800	1.17600	1.13700
1580594400	1.17200	1.14400
1580595000	1.16900	1.13400
1580598600	1.16800	1.12400
1580599200	1.16500	1.11900
1580602200	1.16100	1.11800
1580603400	1.16000	1.12700
1580607000	1.14500	1.11500
1580607600	1.14400	1.10500
1580608200	1.14100	1.09500
1580608800	1.13900	1.17200
1580609400	1.13800	1.17900
1580610000	1.13800	1.17400
1580610600	1.13700	1.17500
1580611200	1.13600	1.09100
1580611800	1.13400	1.17600
1580612400	1.13400	1.09300
1580613000	1.13300	1.09200
1580613600	1.13400	1.08800
1580614200	1.13400	1.09200
1580614800	1.13400	1.17500
1580615400	1.13500	1.17100
1580616000	1.13500	1.09300
1580616600	1.13500	1.08900
1580617200	1.13700	1.17500
1580617800	1.13600	1.09100
1580618400	1.13800	1.17600
1580619000	1.14000	1.09100
1580619600	1.14100	1.09800
1580620200	1.14100	1.18200
1580620800	1.14200	1.09600
1580621400	1.14700	1.17400
1580622000	1.14800	1.10100
1580622600	1.15000	1.19000
1580623200	1.15100	1.10500
1580623800	1.15300	1.18300
1580624400	1.15500	1.11100
1580625000	1.15600	1.11000
1580625600	1.15800	1.11400
1580626200	1.15800	1.19500
1580626800	1.16100	1.11600
1580627400	1.16500	1.19800
1580628000	1.16600	1.20500
1580628600	1.16700	1.20600
1580629200	1.16800	1.12500
1580629800	1.16700	1.13300
1580630400	1.17000	1.12100
1580631000	1.17300	1.12300
1580631600	1.17500	1.13900
1580632200	1.17400	1.21700
1580632800	1.17600	1.12700
1580633400	1.17700	1.14200
1580634000	1.17600	1.13100
1580634600	1.17600	1.21600
1580635200	1.17500	1.21300
1580635800	1.17800	1.14100
1580636400	1.17500	1.14200
1580637000	1.17400	1.21300
1580637600	1.17300	1.21600
1580638200	1.17100	1.12600
1580638800	1.16900	1.13700
1580639400	1.17100	1.12300
1580640000	1.16800	1.21300
1580640600	1.16800	1.12300
1580641200	1.16800	1.20800
1580641800	1.16400	1.21000
1580642400	1.16500	1.13200
1580643000	1.16700	1.19700
1580643600	1.16500	1.12200
1580644200	1.16400	1.11900
1580644800	1.16300	1.11900
1580645400	1.16300	1.11700
1580646000	1.16000	1.20400
1580646600	1.15900	1.20100
1580647200	1.15500	1.12300
1580647800	1.15500	1.10800
1580648400	1.15400	1.19200
1580649000	1.15400	1.19000
1580649600	1.15400	1.19300
1580650200	1.15200	1.18600
1580650800	1.14800	1.12000
1580651400	1.14700	1.10800
1580652000	1.14400	1.10100
1580652600	1.14400	1.18100
1580653200	1.14100	1.18600
1580653800	1.13800	1.17800
1580654400	1.13800	1.09100
1580655000	1.13300	1.17700
1580655600	1.13400	1.09400
1580656200	1.13200	1.17200
1580656800	1.13300	1.09100
1580657400	1.12900	1.16500
1580658000	1.13200	1.08300
1580659200	1.12800	1.17200
1580659800	1.13100	1.16200
1580660400	1.13000	1.08600
1580661000	1.13100	1.16400
1580661600	1.13000	1.08200
1580662200	1.13000	1.17200
1580662800	1.13300	1.16700
1580663400	1.13100	1.09400
1580664000	1.13200	1.09000
1580664600	1.13100	1.17200
1580665200	1.13200	1.09700
1580665800	1.13300	1.09100
1580666400	1.13500	1.17500
1580667000	1.13500	1.08800
1580667600	1.13600	1.17400
1580668200	1.14000	1.17600
1580668800	1.14000	1.09300
1580669400	1.14300	1.18000
1580670000	1.14500	1.10300
1580670600	1.14700	1.10000
1580671200	1.14600	1.10200
1580671800	1.14800	1.10400
1580672400	1.14900	1.12100
1580673000	1.15000	1.10200
1580673600	1.15400	1.10500
1580674200	1.15200	1.11300
1580674800	1.15600	1.10600
1580675400	1.15400	1.18700
1580676000	1.15500	1.11300
1580676600	1.15400	1.19500
1580677200	1.15500	1.19500
1580677800	1.15500	1.11200
1580678400	1.15500	1.11000
1580679000	1.15500	1.11300
1580679600	1.15400	1.19500
1580680200	1.15200	1.11800
1580680800	1.15400	1.10500
1580681400	1.15100	1.10800
1580682000	1.15200	1.18800
1580682600	1.15000	1.19300
1580683200	1.15100	1.11100
1580683800	1.14900	1.18900
1580684400	1.14900	1.10300
1580685000	1.14900	1.18600
1580685600	1.14900	1.10700
1580686200	1.14600	1.11300
1580686800	1.14500	1.09900
1580687400	1.14700	1.10500
1580688000	1.14600	1.10200
1580688600	1.14600	1.10100
1580689200	1.14500	1.18200
1580689800	1.14400	1.11100
1580690400	1.14300	1.18400
1580691000	1.14200	1.10900
1580691600	1.14300	1.09700
1580692200	1.14100	1.09400
1580692800	1.13900	1.18200
1580693400	1.13700	1.17000
1580694000	1.13800	1.09600
1580694600	1.13600	1.09600
1580695200	1.13300	1.09500
1580695800	1.13100	1.16400
1580696400	1.12900	1.09000
1580697000	1.12900	1.16900
1580697600	1.12600	1.17000
1580698200	1.12300	1.16700
1580698800	1.12300	1.08700
1580699400	1.12400	1.16500
1580700000	1.12100	1.16400
1580700600	1.12100	1.15700
1580701200	1.12200	1.15700
1580701800	1.12000	1.15400
1580702400	1.11900	1.07900
1580703000	1.12200	1.07400
1580703600	1.12000	1.07600
1580704200	1.12100	1.07300
1580704800	1.11900	1.07800
1580705400	1.11900	1.08500
1580706000	1.12100	1.07300
1580706600	1.12200	1.07500
1580707200	1.12300	1.16300
1580707800	1.12400	1.16500
1580708400	1.12400	1.07700
1580709000	1.12600	1.07900
1580709600	1.12700	1.08000
1580710200	1.12800	1.08500
1580710800	1.12900	1.08300
1580711400	1.13000	1.16100
1580712000	1.13200	1.08400
1580712600	1.13100	1.17400
1580713200	1.13400	1.08900
1580713800	1.13700	1.08900
1580714400	1.13700	1.09000
1580715000	1.13800	1.10500
1580715600	1.14100	1.09900
1580716200	1.14100	1.09400
1580716800	1.14600	1.17800
1580717400	1.14500	1.18800
1580718000	1.14600	1.11100
1580718600	1.14800	1.10500
1580719200	1.14900	1.11000
1580719800	1.15100	1.19000
1580720400	1.15200	1.18800
1580721000	1.15200	1.10500
1580721600	1.15300	1.19100
1580722200	1.15400	1.10400
1580722800	1.15300	1.11200
1580723400	1.15400	1.10600
1580724000	1.15600	1.18600
1580724600	1.15500	1.10900
1580725200	1.15300	1.10900
1580725800	1.15200	1.11300
1580726400	1.15200	1.10600
1580727000	1.15400	1.19300
1580727600	1.15300	1.10700
1580728200	1.15000	1.11700
1580728800	1.15100	1.10300
1580729400	1.15100	1.10400
1580730000	1.14800	1.10900
1580730600	1.14900	1.10300
1580731200	1.14700	1.10700
1580731800	1.14300	1.10200
1580732400	1.14500	1.17500
1580733000	1.14200	1.18100
1580733600	1.14100	1.18200
1580734200	1.14100	1.09400
1580734800	1.14100	1.09900
1580735400	1.13900	1.18100
1580736000	1.14000	1.09200
1580736600	1.13600	1.18000
1580737200	1.13400	1.09100
1580737800	1.13000	1.17500
1580738400	1.13100	1.08700
1580739000	1.12900	1.16300
1580739600	1.12800	1.16300
1580740200	1.12600	1.08200
1580740800	1.12500	1.08000
1580741400	1.12100	1.09100
1580742000	1.11900	1.15300
1580742600	1.11700	1.15900
1580743200	1.11600	1.15800
1580743800	1.11600	1.14700
1580744400	1.11300	1.15600
1580745600	1.11100	1.15300
1580746200	1.10700	1.15400
1580746800	1.10800	1.13900
1580747400	1.10600	1.14000
1580748000	1.10700	1.06000
1580748600	1.10500	1.14800
1580749200	1.10600	1.14500
1580749800	1.10400	1.13800
1580750400	1.10300	1.14400
1580751000	1.10300	1.14300
1580751600	1.10400	1.06100
1580752200	1.10300	1.14500
1580752800	1.10200	1.06700
1580753400	1.10300	1.05500
1580754000	1.10400	1.05700
1580754600	1.10500	1.06500
1580755200	1.10400	1.14800
1580755800	1.10500	1.05700
1580756400	1.10600	1.06300
1580757000	1.10700	1.06100
1580757600	1.10500	1.06400
1580758200	1.10800	1.06400
1580758800	1.10800	1.14800
1580759400	1.11000	1.14500
1580760000	1.11000	1.06400
1580760600	1.11200	1.15000
1580761200	1.11300	1.15200
1580761800	1.11300	1.15300
1580762400	1.11300	1.06400
1580763000	1.11600	1.07100
1580763600	1.11800	1.15600
1580764200	1.11800	1.08200
1580764800	1.12100	1.06900
1580765400	1.12100	1.15300
1580766000	1.12300	1.07500
1580766600	1.12400	1.16300
1580767200	1.12500	1.08100
1580767800	1.12700	1.15700
1580768400	1.12500	1.16900
1580769000	1.12600	1.07800
1580769600	1.12400	1.16600
1580770200	1.12800	1.07800
1580770800	1.12700	1.16700
1580771400	1.12600	1.08600
1580772000	1.12600	1.08600
1580772600	1.12500	1.16700
1580773200	1.12700	1.08000
1580773800	1.12600	1.16800
1580774400	1.12900	1.08100
1580775000	1.12700	1.16600
1580775600	1.12700	1.08700
1580776200	1.12600	1.16600
1580776800	1.12500	1.16600
1580777400	1.12700	1.16500
1580778000	1.12700	1.08200
1580778600	1.12600	1.08500
1580779200	1.12800	1.08600
1580779800	1.12700	1.16800
1580780400	1.12700	1.08200
1580781000	1.12500	1.08500
1580781600	1.12600	1.15700
1580782200	1.12700	1.08000
1580782800	1.12600	1.08500
1580783400	1.12600	1.16700
1580784000	1.12300	1.16500
1580784600	1.12500	1.08900
1580785200	1.12400	1.07900
1580785800	1.12300	1.07900
1580786400	1.12100	1.07600
1580787000	1.12100	1.07400
1580787600	1.12000	1.07900
1580788200	1.11900	1.08000
1580788800	1.11600	1.07900
1580789400	1.11800	1.06700
1580790000	1.11700	1.07300
1580790600	1.11600	1.07200
1580791200	1.11600	1.15300
1580791800	1.11600	1.08200
1580792400	1.11600	1.15700
1580793000	1.11700	1.15500
1580793600	1.11600	1.08100
1580794200	1.11800	1.08000
1580794800	1.11600	1.07100
1580795400	1.11700	1.07000
1580796000	1.11700	1.16000
1580796600	1.12100	1.06800
1580797200	1.11900	1.07500
1580797800	1.12100	1.08800
1580798400	1.12200	1.16100
1580799000	1.12200	1.08300
1580799600	1.12200	1.16300
1580800200	1.12400	1.16300
1580801400	1.12500	1.07800
1580802000	1.12700	1.08900
1580802600	1.12800	1.08200
1580803200	1.13000	1.08600
1580803800	1.13200	1.16700
1580804400	1.13200	1.09000
1580805000	1.13300	1.17100
1580805600	1.13400	1.17000
1580806200	1.13400	1.09800
1580806800	1.13800	1.09200
1580807400	1.13700	1.09100
1580808000	1.14200	1.09100
1580808600	1.14300	1.18100
1580809200	1.14300	1.10000
1580809800	1.14500	1.18400
1580810400	1.14500	1.10500
1580811000	1.14600	1.18500
1580811600	1.15000	1.10400
1580812200	1.14700	1.19100
1580812800	1.14800	1.18400
1580813400	1.15000	1.10300
1580814000	1.15300	1.10500
1580814600	1.15200	1.10700
1580815200	1.15200	1.19000
1580815800	1.15100	1.19400
1580816400	1.15100	1.10200
1580817000	1.14800	1.11000
1580817600	1.15000	1.18000
1580818200	1.14900	1.11000
1580818800	1.14900	1.10400
1580819400	1.14800	1.18600
1580820000	1.14600	1.18400
1580820600	1.14600	1.10500
1580821200	1.14400	1.18300
1580821800	1.14300	1.09800
1580822400	1.14400	1.10700
1580823000	1.14100	1.18600
1580823600	1.14100	1.09400
1580824200	1.13800	1.18200
1580824800	1.13800	1.09100
1580825400	1.13600	1.10200
1580826000	1.13500	1.09500
1580826600	1.13400	1.08900
1580827200	1.13300	1.08800
1580827800	1.13300	1.17400
1580828400	1.12900	1.17400
1580829000	1.12700	1.16900
1580829600	1.12700	1.16800
1580830200	1.12600	1.15900
1580830800	1.12200	1.15800
1580832000	1.12000	1.07600
1580832600	1.11700	1.16000
1580833200	1.11500	1.15700
1580833800	1.11600	1.07500
1580834400	1.11300	1.07000
1580835000	1.11300	1.06800
1580835600	1.11100	1.15000
1580836200	1.10900	1.07000
1580836800	1.10600	1.14900
1580837400	1.10400	1.14300
1580838000	1.10600	1.14500
1580838600	1.10300	1.14600
1580839200	1.10100	1.14500
1580839800	1.10000	1.13800
1580840400	1.10200	1.05400
1580841000	1.10100	1.05500
1580841600	1.10000	1.05400
1580842200	1.09900	1.05500
1580842800	1.09800	1.05900
1580843400	1.09800	1.06000
1580844000	1.09900	1.04900
1580844600	1.09900	1.13900
1580845200	1.09900	1.06300
1580845800	1.09900	1.13900
1580846400	1.09700	1.13600
1580847000	1.09900	1.05600
1580847600	1.09900	1.05300
1580848200	1.09900	1.05700
1580848800	1.10000	1.14000
1580849400	1.09900	1.06400
1580850000	1.10200	1.06300
1580850600	1.10200	1.05700
1580851200	1.10500	1.14000
1580851800	1.10500	1.06000
1580852400	1.10600	1.06900
1580853000	1.10900	1.14900
1580853600	1.11000	1.14900
1580854200	1.11300	1.06800
1580854800	1.11500	1.06700
1580855400	1.11700	1.08100
1580856000	1.12100	1.07000
1580856600	1.12100	1.07900
1580857200	1.12200	1.07500
1580857800	1.12200	1.16100
1580858400	1.12400	1.08300
1580859000	1.12400	1.07800
1580859600	1.12700	1.16300
1580860200	1.12500	1.17000
1580860800	1.12600	1.07900
1580861400	1.12600	1.08100
1580862000	1.12800	1.08600
1580862600	1.12700	1.08200
1580863200	1.12800	1.09100
1580863800	1.12600	1.08600
1580864400	1.12800	1.07900
1580865000	1.12800	1.08200
1580865600	1.12700	1.08200
1580866200	1.12800	1.16400
1580866800	1.12600	1.16800
1580867400	1.13000	1.09200
1580868000	1.12700	1.17100
1580868600	1.12900	1.08600
1580869200	1.12900	1.08900
1580869800	1.12900	1.09400
1580870400	1.12500	1.16800
1580871000	1.12600	1.07900
1580871600	1.12500	1.16600
1580872200	1.12600	1.07600
1580872800	1.12500	1.08400
1580873400	1.12300	1.09100
1580874000	1.12400	1.07700
1580874600	1.12300	1.08200
1580875200	1.12200	1.07800
1580875800	1.12200	1.16300
1580876400	1.12100	1.16100
1580877000	1.12000	1.16200
1580877600	1.12100	1.08400
1580878200	1.12000	1.07900
1580878800	1.11900	1.16200
1580879400	1.11900	1.07900
1580880000	1.11800	1.15800
1580880600	1.11800	1.15800
1580881200	1.11500	1.08600
1580881800	1.11700	1.07000
1580882400	1.11600	1.15800
1580883000	1.11600	1.07100
1580883600	1.11600	1.07400
1580884200	1.11600	1.14800
1580884800	1.11500	1.08000
1580885400	1.11500	1.07500
1580886000	1.11500	1.07300
1580886600	1.11600	1.15200
1580887200	1.11500	1.07400
1580887800	1.11700	1.07500
1580888400	1.11800	1.07100
1580889000	1.11700	1.15000
1580889600	1.11800	1.15800
1580890200	1.11800	1.07600
1580890800	1.12000	1.15700
1580891400	1.12100	1.16000
1580892000	1.12200	1.16100
1580892600	1.12400	1.07700
1580893200	1.12300	1.07700
1580893800	1.12400	1.07800
1580894400	1.12600	1.08200
1580895000	1.12600	1.09200
1580895600	1.12900	1.08400
1580896200	1.12800	1.16600
1580896800	1.13000	1.08100
1580897400	1.13100	1.08500
1580898000	1.13000	1.08900
1580898600	1.13100	1.08900
1580899200	1.13200	1.16300
1580899800	1.13500	1.08600
1580900400	1.13500	1.17600
1580901000	1.13700	1.09300
1580901600	1.13800	1.09200
1580902200	1.14000	1.17800
1580902800	1.14000	1.09900
1580903400	1.14100	1.17900
1580904000	1.14300	1.17300
1580904600	1.14300	1.10700
1580905200	1.14400	1.18000
1580905800	1.14400	1.17600
1580906400	1.14300	1.18400
1580907000	1.14400	1.09700
1580907600	1.14500	1.17600
1580908200	1.14100	1.18700
1580908800	1.14100	1.09600
1580909400	1.13800	1.18000
1580910000	1.13600	1.09200
1580910600	1.13400	1.09500
1580911200	1.13400	1.17400
1580911800	1.13000	1.17200
1580912400	1.13000	1.17100
1580913000	1.12900	1.17100
1580913600	1.13100	1.08000
1580914200	1.12900	1.09500
1580914800	1.12700	1.08200
1580915400	1.12600	1.16800
1580916000	1.12400	1.15700
1580916600	1.12300	1.16400
1580917200	1.12100	1.07800
1580918400	1.11500	1.16400
1580919000	1.11500	1.15600
1580919600	1.11200	1.15700
1580920200	1.11100	1.14900
1580920800	1.10900	1.15100
1580921400	1.10600	1.14900
1580922000	1.10500	1.14500
1580922600	1.10300	1.06500
1580923200	1.10100	1.05400
1580923800	1.10100	1.06700
1580924400	1.09900	1.14000
1580925000	1.09600	1.13100
1580925600	1.09500	1.05600
1580926200	1.09300	1.05000
1580926800	1.09200	1.04700
1580927400	1.08800	1.05200
1580928000	1.08700	1.12000
1580928600	1.08400	1.05300
1580929200	1.08300	1.12500
1580929800	1.08100	1.04900
1580930400	1.07900	1.03400
1580931000	1.08000	1.11100
1580931600	1.07800	1.11600
1580932200	1.07900	1.12000
1580932800	1.07700	1.11900
1580933400	1.07700	1.03700
1580934000	1.07800	1.11400
1580934600	1.07900	1.03500
1580935200	1.08000	1.03300
1580935800	1.07900	1.12200
1580936400	1.08000	1.03300
1580937000	1.08100	1.11200
1580937600	1.08000	1.03900
1580938200	1.08000	1.03400
1580938800	1.08300	1.03800
1580939400	1.08500	1.12300
1580940000	1.08800	1.04900
1580940600	1.08900	1.13100
1580941200	1.09000	1.04300
1580941800	1.09100	1.12200
1580942400	1.09300	1.04200
1580943000	1.09400	1.05200
1580943600	1.09500	1.12600
1580944200	1.09800	1.05000
1580944800	1.10100	1.14000
1580945400	1.10600	1.14100
1580946000	1.10700	1.06000
1580946600	1.11000	1.14900
1580947200	1.11200	1.06700
1580947800	1.11200	1.07100
1580948400	1.11500	1.15100
1580949000	1.11600	1.08100
1580949600	1.11900	1.06900
1580950200	1.12100	1.07200
1580950800	1.12000	1.15900
1580951400	1.12400	1.16200
1580952000	1.12500	1.08300
1580952600	1.12500	1.07600
1580953200	1.12800	1.16600
1580953800	1.12600	1.08300
1580954400	1.12800	1.08000
1580955000	1.12600	1.08300
1580955600	1.12800	1.16900
1580956200	1.12700	1.16500
1580956800	1.12800	1.08700
1580957400	1.12800	1.16900
1580958000	1.13100	1.08600
1580958600	1.12900	1.08500
1580959200	1.12800	1.08800
1580959800	1.12800	1.16800
1580960400	1.13000	1.08600
1580961000	1.13000	1.08900
1580961600	1.12900	1.09400
1580962200	1.13000	1.08400
1580962800	1.13000	1.16200
1580963400	1.13000	1.08500
1580964000	1.12900	1.17100
1580964600	1.12700	1.08900
1580965200	1.12800	1.08600
1580965800	1.12800	1.17100
1580966400	1.12600	1.16900
1580967000	1.12600	1.16600
1580967600	1.12400	1.16800
1580968200	1.12200	1.08300
1580968800	1.12300	1.16400
1580969400	1.12200	1.16400
1580970000	1.12100	1.07500
1580970600	1.11900	1.07800
1580971200	1.11800	1.08500
1580971800	1.11800	1.15700
1580972400	1.11800	1.15900
1580973000	1.11800	1.07600
1580973600	1.11700	1.15800
1580974200	1.11700	1.08500
1580974800	1.11700	1.15600
1580975400	1.11700	1.15700
1580976000	1.11700	1.07500
1580976600	1.11600	1.07500
1580977200	1.11700	1.08000
1580977800	1.11700	1.07100
1580978400	1.11900	1.07700
1580979000	1.11800	1.07300
1580979600	1.11900	1.15800
1580980200	1.11900	1.07300
1580980800	1.12100	1.07700
1580981400	1.12300	1.07500
1580982000	1.12300	1.16600
1580982600	1.12600	1.08100
1580983200	1.12700	1.16300
1580983800	1.12700	1.08500
1580984400	1.13000	1.16700
1580985000	1.13000	1.16200
1580985600	1.13200	1.09000
1580986200	1.13700	1.17200
1580986800	1.13900	1.09400
1580987400	1.14100	1.09800
1580988000	1.14100	1.09500
1580988600	1.14200	1.18100
1580989200	1.14400	1.18200
1580989800	1.14300	1.09800
1580990400	1.14400	1.09600
1580991000	1.14400	1.17600
1580991600	1.14400	1.10200
1580992200	1.14400	1.18300
1580992800	1.14700	1.10800
1580993400	1.14700	1.10800
1580994000	1.14800	1.18700
1580994600	1.14600	1.10300
1580995200	1.14700	1.11200
1580995800	1.14700	1.10100
1580996400	1.14800	1.10700
1580997000	1.14800	1.10600
1580997600	1.14900	1.18800
1580998200	1.14800	1.18100
1580998800	1.14700	1.10200
1580999400	1.14500	1.10100
1581000000	1.14600	1.18500
1581000600	1.14400	1.18700
1581001200	1.14300	1.18600
1581001800	1.14100	1.18300
1581002400	1.13900	1.18100
1581003000	1.13800	1.17800
1581003600	1.13800	1.17800
1581004800	1.13600	1.09800
1581005400	1.13400	1.17700
1581006000	1.13100	1.17600
1581006600	1.13100	1.17000
1581007200	1.12900	1.17100
1581007800	1.12800	1.16900
1581008400	1.12900	1.16600
1581009000	1.12500	1.08700
1581009600	1.12400	1.15700
1581010200	1.12100	1.16400
1581010800	1.11900	1.15800
1581011400	1.11800	1.08500
1581012000	1.11500	1.07200
1581012600	1.11200	1.15300
1581013200	1.10900	1.06700
1581013800	1.10800	1.06400
1581014400	1.10500	1.14600
1581015000	1.10200	1.06000
1581015600	1.10100	1.05500
1581016200	1.09900	1.06100
1581016800	1.09800	1.05800
1581017400	1.09500	1.05300
1581018000	1.09300	1.04900
1581018600	1.09100	1.13400
1581019200	1.08900	1.13100
1581019800	1.08800	1.12700
1581020400	1.08700	1.12900
1581021000	1.08500	1.12800
1581021600	1.08600	1.12700
1581022200	1.08400	1.12600
1581022800	1.08400	1.04400
1581023400	1.08500	1.12400
1581024000	1.08600	1.12500
1581024600	1.08600	1.04000
1581025200	1.08600	1.12700
1581025800	1.08700	1.11800
1581026400	1.08800	1.04500
1581027000	1.08900	1.12800
1581027600	1.09000	1.13100
1581028200	1.09000	1.13200
1581028800	1.09100	1.13200
1581029400	1.09200	1.04500
1581030000	1.09400	1.13400
1581030600	1.09500	1.04800
1581031200	1.09700	1.12700
1581031800	1.09800	1.13900
1581032400	1.10100	1.05200
1581033000	1.10300	1.14100
1581033600	1.10500	1.05600
1581034200	1.10900	1.05900
1581034800	1.10900	1.06400
1581035400	1.11100	1.14800
1581036000	1.11500	1.14300
1581036600	1.11700	1.15800
1581037200	1.11800	1.07600
1581037800	1.11900	1.07600
1581038400	1.12200	1.15100
1581039000	1.12300	1.07700
1581039600	1.12500	1.16300
1581040200	1.12800	1.16700
1581040800	1.12700	1.08100
1581041400	1.12900	1.08600
1581042000	1.13000	1.08300
1581042600	1.13100	1.08500
1581043200	1.13100	1.08900
1581043800	1.13200	1.08900
1581044400	1.13200	1.16400
1581045000	1.13100	1.09600
1581045600	1.13200	1.08400
1581046200	1.13100	1.17200
1581046800	1.13000	1.08600
1581047400	1.13000	1.08400
1581048000	1.13100	1.16900
1581048600	1.13000	1.08900
1581049200	1.13000	1.09100
[truncated: 11,369 more rows]
