# Supplementary material for: A novel dissolved oxygen prediction model based on enhanced semi-naive Bayes for ocean ranches in northeast China
Source: PeerJ Comput Sci. 2021 Jun 11;7:e591. doi: 10.7717/peerj-cs.591 (PMC8205303; doi:10.7717/peerj-cs.591)
Supplement: Supplemental Information 5 [file peerj-cs-07-591-s005.zip › bestResult/11.txt]

Timestamp	real	predict
1573869000	8.56300	8.59800
1573869600	8.56100	8.51600
1573870200	8.56800	8.60600
1573870800	8.57000	8.61200
1573871400	8.53800	8.60100
1573872000	8.53200	8.58300
1573872600	8.49500	8.48400
1573873200	8.42600	8.45500
1573873800	8.43900	8.45100
1573874400	8.33900	8.45100
1573875000	8.28500	8.33400
1573875600	8.31400	8.28500
1573876200	8.30800	8.35100
1573876800	8.34200	8.28900
1573877400	8.36800	8.36200
1573878000	8.40700	8.34500
1573878600	8.45000	8.41000
1573879200	8.49100	8.42400
1573879800	8.52300	8.53700
1573880400	8.56300	8.56800
1573881000	8.60300	8.51800
1573881600	8.61700	8.55800
1573882200	8.64100	8.62900
1573882800	8.65200	8.63100
1573883400	8.66800	8.61600
1573884000	8.68400	8.64000
1573884600	8.68900	8.63700
1573885200	8.69100	8.64400
1573885800	8.70300	8.64400
1573886400	8.70900	8.74800
1573887000	8.71500	8.75400
1573887600	8.72500	8.76000
1573888200	8.71400	8.69000
1573888800	8.73100	8.73900
1573889400	8.74400	8.70000
1573890000	8.74300	8.71200
1573890600	8.76300	8.77400
1573891200	8.76100	8.74100
1573891800	8.77800	8.72200
1573892400	8.78500	8.73200
1573893000	8.77500	8.83200
1573893600	8.79600	8.73300
1573894200	8.78800	8.84000
1573894800	8.77400	8.74800
1573895400	8.78100	8.81700
1573896000	8.75700	8.73400
1573896600	8.73400	8.80400
1573897200	8.72400	8.75900
1573897800	8.70300	8.74600
1573898400	8.67400	8.73100
1573899000	8.63400	8.71100
1573899600	8.60800	8.67200
1573900200	8.57800	8.65000
1573900800	8.54700	8.59300
1573901400	8.50700	8.57200
1573902000	8.48700	8.53000
1573902600	8.45600	8.48900
1573903200	8.42700	8.49100
1573903800	8.41700	8.44800
1573904400	8.39300	8.45500
1573905000	8.37400	8.40900
1573905600	8.36200	8.41200
1573906200	8.34900	8.40100
1573906800	8.36000	8.37600
1573907400	8.35800	8.31600
1573908000	8.33900	8.40100
1573908600	8.34600	8.37000
1573909200	8.34400	8.39300
1573909800	8.35000	8.29900
1573910400	8.35400	8.32300
1573911000	8.35800	8.30600
1573911600	8.36700	8.31000
1573912200	8.37000	8.40400
1573912800	8.38700	8.32300
1573913400	8.40000	8.42200
1573914000	8.40400	8.36800
1573914600	8.40700	8.35700
1573915200	8.43400	8.36900
1573915800	8.44200	8.40800
1573916400	8.46900	8.48000
1573917000	8.49200	8.43600
1573917600	8.51900	8.53900
1573918200	8.54700	8.56600
1573918800	8.57100	8.59400
1573920000	8.62400	8.53500
1573920600	8.66900	8.58800
1573921200	8.69300	8.68600
1573921800	8.71700	8.67800
1573922400	8.76400	8.76000
1573923000	8.79700	8.76000
1573923600	8.80500	8.77800
1573924200	8.81700	8.76900
1573924800	8.84400	8.79000
1573925400	8.85200	8.80800
1573926000	8.85400	8.84300
1573926600	8.86400	8.81800
1573927200	8.85600	8.89600
1573927800	8.85100	8.90200
1573928400	8.86800	8.89600
1573929000	8.83900	8.91500
1573929600	8.82200	8.80000
1573930200	8.81900	8.77700
1573930800	8.81800	8.83400
1573931400	8.80200	8.78300
1573932000	8.78000	8.83000
1573932600	8.78000	8.82100
1573933200	8.75500	8.82300
1573933800	8.73600	8.79000
1573934400	8.71400	8.78200
1573935000	8.69200	8.67000
1573935600	8.69700	8.72200
1573936200	8.68000	8.65600
1573936800	8.64700	8.72300
1573937400	8.66800	8.68200
1573938000	8.65500	8.70700
1573938600	8.62400	8.68500
1573939200	8.61300	8.66800
1573939800	8.59500	8.64000
1573940400	8.59000	8.61400
1573941000	8.54200	8.61500
1573941600	8.51500	8.54000
1573942200	8.50300	8.55900
1573942800	8.43400	8.48900
1573943400	8.41500	8.42200
1573944000	8.37600	8.37500
1573944600	8.33600	8.38400
1573945200	8.33900	8.29200
1573945800	8.30500	8.38200
1573946400	8.34900	8.34200
1573947000	8.37500	8.38000
1573947600	8.43200	8.36300
1573948200	8.54800	8.39600
1573948800	8.53800	8.54400
1573949400	8.55300	8.53000
1573950000	8.54600	8.55500
1573950600	8.54000	8.50600
1573951200	8.52700	8.56600
1573951800	8.52400	8.56400
1573952400	8.51800	8.55600
1573953000	8.51400	8.55000
1573953600	8.50700	8.46700
1573954200	8.50700	8.45900
1573954800	8.50600	8.54800
1573955400	8.49100	8.54500
1573956000	8.50700	8.52200
1573956600	8.49200	8.55000
1573957200	8.50100	8.46900
1573957800	8.50200	8.46600
1573958400	8.50500	8.46200
1573959000	8.49800	8.46400
1573959600	8.50000	8.52400
1573960200	8.49500	8.45500
1573960800	8.49700	8.54200
1573961400	8.37700	8.54300
1573962000	8.32200	8.41400
1573962600	8.34100	8.33000
1573963200	8.26900	8.34300
1573963800	8.22400	8.23400
1573964400	8.24000	8.23900
1573965000	8.26500	8.23600
1573965600	8.29700	8.29200
1573966200	8.34600	8.27700
1573966800	8.37100	8.34900
1573967400	8.41400	8.36500
1573968000	8.45800	8.37200
1573968600	8.49500	8.45700
1573969200	8.53800	8.48800
1573969800	8.56900	8.53900
1573970400	8.59200	8.59100
1573971000	8.61000	8.55100
1573971600	8.63600	8.58400
1573972200	8.63700	8.65100
1573972800	8.66500	8.59200
1573973400	8.67000	8.62000
1573974000	8.66600	8.63400
1573974600	8.69000	8.63100
1573975200	8.69100	8.64300
1573975800	8.69800	8.65800
1573976400	8.70100	8.74500
1573977000	8.70800	8.74500
1573977600	8.71300	8.74500
1573978200	8.70800	8.75100
1573978800	8.70900	8.75300
1573979400	8.71200	8.75600
1573980000	8.71900	8.66400
1573980600	8.73700	8.75600
1573981200	8.76600	8.69100
1573981800	8.75300	8.75600
1573982400	8.76800	8.79300
1573983000	8.78500	8.74900
1573983600	8.78300	8.74700
1573984200	8.78200	8.82400
1573984800	8.76500	8.75700
1573985400	8.73100	8.80900
1573986000	8.74400	8.75400
1573986600	8.71900	8.79100
1573987200	8.68300	8.68100
1573987800	8.63800	8.69100
1573988400	8.62300	8.59000
1573989000	8.63800	8.57900
1573989600	8.58700	8.59700
1573990200	8.53400	8.59500
1573990800	8.53900	8.57900
1573991400	8.51500	8.53500
1573992000	8.49800	8.47900
1573992600	8.48000	8.51600
1573993200	8.48100	8.51100
1573993800	8.46700	8.48600
1573994400	8.44300	8.49300
1573995000	8.46700	8.48200
1573995600	8.50400	8.49900
1573996200	8.51600	8.46000
1573996800	8.51000	8.48900
1573997400	8.51400	8.54800
1573998000	8.47900	8.47900
1573998600	8.48000	8.43500
1573999200	8.46900	8.52200
1573999800	8.46200	8.42500
1574000400	8.48000	8.48800
1574001000	8.47800	8.52300
1574001600	8.46600	8.51000
1574002200	8.46500	8.51200
1574002800	8.48100	8.41800
1574003400	8.49700	8.51600
1574004000	8.50800	8.47400
1574004600	8.52600	8.47100
1574005200	8.55500	8.57300
1574006400	8.57700	8.52200
1574007000	8.61200	8.53200
1574007600	8.66900	8.60700
1574008200	8.68100	8.65100
1574008800	8.72500	8.65100
1574009400	8.77100	8.71400
1574010000	8.82600	8.72600
1574010600	8.84200	8.81400
1574011200	8.90200	8.81700
1574011800	8.96700	8.89400
1574012400	9.01200	8.95600
1574013000	8.99600	8.97200
1574013600	9.00300	9.01500
1574014200	8.99000	9.01500
1574014800	8.98600	8.95700
1574015400	8.99300	8.94600
1574016000	8.95400	9.03100
1574016600	8.92300	8.97200
1574017200	8.92100	8.94300
1574017800	8.90400	8.95800
1574018400	8.91700	8.92900
1574019000	8.87900	8.94600
1574019600	8.85100	8.90500
1574020200	8.86700	8.88000
1574020800	8.86300	8.87900
1574021400	8.82900	8.82000
1574022000	8.81500	8.83100
1574022600	8.79800	8.83100
1574023200	8.78400	8.82600
1574023800	8.77100	8.78600
1574024400	8.74700	8.81000
1574025000	8.75000	8.76700
1574025600	8.70600	8.70900
1574026200	8.71100	8.74900
1574026800	8.69400	8.73200
1574027400	8.67400	8.73700
1574028000	8.60600	8.62800
1574028600	8.57600	8.64300
1574029200	8.60400	8.57400
1574029800	8.53800	8.63000
1574030400	8.50300	8.56800
1574031000	8.46300	8.50500
1574031600	8.39600	8.42700
1574032200	8.40500	8.38100
1574032800	8.37100	8.43000
1574033400	8.36900	8.36600
1574034000	8.34200	8.36400
1574034600	8.34800	8.36900
1574035200	8.33600	8.37900
1574035800	8.39600	8.36800
1574036400	8.45800	8.43700
1574037000	8.44700	8.49500
1574037600	8.44900	8.48400
1574038200	8.55500	8.44700
1574038800	8.58300	8.58100
1574039400	8.60400	8.59900
1574040000	8.58300	8.64500
1574040600	8.58700	8.62000
1574041200	8.57900	8.59500
1574041800	8.57300	8.60400
1574042400	8.55400	8.61100
1574043000	8.57500	8.59600
1574043600	8.56800	8.60700
1574044200	8.57100	8.59400
1574044800	8.57600	8.52900
1574045400	8.56100	8.53900
1574046000	8.55300	8.59300
1574046600	8.55100	8.50500
1574047200	8.53800	8.58900
1574047800	8.53900	8.57500
1574048400	8.53600	8.56300
1574049000	8.53700	8.56800
1574049600	8.52800	8.58300
1574050200	8.52300	8.48500
1574050800	8.52900	8.56100
1574051400	8.53200	8.48300
1574052000	8.52900	8.55900
1574052600	8.47100	8.56800
1574053200	8.39900	8.49500
1574053800	8.33200	8.35800
1574054400	8.32300	8.31800
1574055000	8.28200	8.36800
1574055600	8.26800	8.24900
1574056200	8.27300	8.30500
1574056800	8.28200	8.31000
1574057400	8.33000	8.26200
1574058000	8.35400	8.37300
1574058600	8.37900	8.31500
1574059200	8.39500	8.35600
1574059800	8.39600	8.36500
1574060400	8.43200	8.43600
1574061000	8.45400	8.46700
1574061600	8.45700	8.44100
1574062200	8.46800	8.43500
1574062800	8.46600	8.44500
1574063400	8.48300	8.51300
1574064000	8.51700	8.46700
1574064600	8.50900	8.49100
1574065200	8.49900	8.55400
1574065800	8.53600	8.49200
1574066400	8.54100	8.50000
1574067000	8.53800	8.49400
1574067600	8.54900	8.49700
1574068200	8.54500	8.59400
1574068800	8.53600	8.52100
1574069400	8.57200	8.58000
1574070000	8.58200	8.54800
1574070600	8.57200	8.54600
1574071200	8.62000	8.61600
1574071800	8.63100	8.66100
1574072400	8.64300	8.59500
1574073000	8.64400	8.59800
1574073600	8.66000	8.61500
1574074200	8.65800	8.69500
1574074800	8.62100	8.64300
1574075400	8.61800	8.65800
1574076000	8.62100	8.64100
1574076600	8.60300	8.58800
1574077200	8.59700	8.56800
1574077800	8.55800	8.64200
1574078400	8.54700	8.58500
1574079000	8.53000	8.57200
1574079600	8.51400	8.53800
1574080200	8.51700	8.55300
1574080800	8.47800	8.55400
1574081400	8.45200	8.50800
1574082000	8.45600	8.47700
1574082600	8.43000	8.48200
1574083200	8.41900	8.46300
1574083800	8.41500	8.46200
1574084400	8.40300	8.44200
1574085000	8.38900	8.36600
1574085600	8.38000	8.41800
1574086200	8.40800	8.41500
1574086800	8.39400	8.36600
1574087400	8.39000	8.41900
1574088000	8.39400	8.35400
1574089800	8.39300	8.35700
1574090400	8.39300	8.35400
1574091600	8.39700	8.34800
1574092800	8.41900	8.43200
1574094000	8.45000	8.37400
1574094600	8.46200	8.40500
1574096400	8.50100	8.41500
1574097000	8.54300	8.49100
1574098200	8.56300	8.49600
1574098800	8.58100	8.52100
1574099400	8.62200	8.57500
1574100000	8.65600	8.60100
1574100600	8.65700	8.63700
1574101200	8.68700	8.62100
1574101800	8.74100	8.72500
1574102400	8.74100	8.78400
1574103000	8.72700	8.74200
1574103600	8.73700	8.70600
1574104200	8.73600	8.70700
1574104800	8.76700	8.77300
1574105400	8.80300	8.81000
1574106000	8.77500	8.84200
1574106600	8.77200	8.73400
1574107200	8.77300	8.81600
1574107800	8.74000	8.72800
1574108400	8.72600	8.77800
1574109000	8.70800	8.76300
1574109600	8.69800	8.75300
1574110200	8.69100	8.71900
1574110800	8.65600	8.72000
1574111400	8.64600	8.69500
1574112000	8.62800	8.67000
1574112600	8.60600	8.67100
1574113200	8.61100	8.62700
1574113800	8.59900	8.65200
1574114400	8.58100	8.55700
1574115000	8.56100	8.62000
1574115600	8.54800	8.60600
1574116200	8.52300	8.58700
1574116800	8.48800	8.54700
1574117400	8.47200	8.50900
1574118000	8.46600	8.48600
1574118600	8.43300	8.49100
1574119200	8.41200	8.47000
1574119800	8.40500	8.44700
1574120400	8.39500	8.44600
1574121000	8.37900	8.44000
1574121600	8.37600	8.42400
1574122200	8.39500	8.40400
1574122800	8.42100	8.36600
1574123400	8.45800	8.45900
1574124000	8.47100	8.44100
1574124600	8.58700	8.45900
1574125200	8.62900	8.58200
1574125800	8.60900	8.60800
1574126400	8.60900	8.56500
1574127000	8.59400	8.61300
1574127600	8.58000	8.55800
1574128200	8.56300	8.54700
1574129400	8.54400	8.55300
1574130000	8.54400	8.57100
1574130600	8.54300	8.58300
1574131200	8.53500	8.56800
1574131800	8.53500	8.57400
1574132400	8.53500	8.55500
1574133000	8.51400	8.57400
1574133600	8.51200	8.55500
1574134200	8.50600	8.47100
1574134800	8.51000	8.54500
1574135400	8.50000	8.54700
1574136000	8.49700	8.53500
1574136600	8.50600	8.54000
1574137200	8.51000	8.54300
1574137800	8.50900	8.55700
1574138400	8.51100	8.48400
1574139000	8.51200	8.54800
1574139600	8.51500	8.47700
1574140200	8.50700	8.55900
1574140800	8.51700	8.55200
1574141400	8.49400	8.47200
1574142000	8.39400	8.53200
1574142600	8.34300	8.35300
1574143200	8.29300	8.35600
1574143800	8.27400	8.26900
1574144400	8.22600	8.27800
1574145000	8.23700	8.26400
1574145600	8.27500	8.20100
1574146200	8.29800	8.26500
1574146800	8.31600	8.34200
1574147400	8.33800	8.29800
1574148000	8.38800	8.36400
1574148600	8.41000	8.36700
1574149200	8.42700	8.45300
1574149800	8.45400	8.39700
1574150400	8.47400	8.43300
1574151000	8.48000	8.42800
1574151600	8.49000	8.44600
1574152200	8.50700	8.45400
1574152800	8.51000	8.46000
1574153400	8.53900	8.48300
1574154000	8.54400	8.49300
1574154600	8.54700	8.49800
1574155200	8.55700	8.50100
1574155800	8.57600	8.60100
1574156400	8.58900	8.53800
1574157000	8.60100	8.56500
1574157600	8.61300	8.56500
1574158200	8.61600	8.66000
1574158800	8.60800	8.66100
1574159400	8.63200	8.57300
1574160000	8.63900	8.61900
1574160600	8.63200	8.66600
1574161200	8.62400	8.67000
1574161800	8.64500	8.65700
1574162400	8.64800	8.60500
1574163000	8.66900	8.63000
1574163600	8.63700	8.70400
1574164200	8.64900	8.60900
1574164800	8.62300	8.60200
1574165400	8.61900	8.66800
1574166000	8.60000	8.58800
1574166600	8.57300	8.64300
1574167200	8.58700	8.58800
1574167800	8.57600	8.62000
1574168400	8.54100	8.61100
1574169000	8.54500	8.57000
1574169600	8.55100	8.57900
1574170200	8.52800	8.52700
1574170800	8.51600	8.57200
1574171400	8.50400	8.47500
1574172000	8.48700	8.53600
1574172600	8.47200	8.51100
1574173200	8.47200	8.51500
1574173800	8.45700	8.51100
1574174400	8.44300	8.49800
1574175000	8.45900	8.47100
1574175600	8.44800	8.50400
1574176200	8.44600	8.49300
1574176800	8.46600	8.47700
1574177400	8.45500	8.50300
1574178000	8.47300	8.43400
1574179200	8.47100	8.51700
1574179800	8.48500	8.50900
1574180400	8.53300	8.53200
1574181000	8.52700	8.55900
1574181600	8.53400	8.53900
1574182200	8.57200	8.54600
1574182800	8.56300	8.56200
1574183400	8.57400	8.51800
1574184000	8.57300	8.56100
1574184600	8.61100	8.61800
1574185200	8.60900	8.60600
1574185800	8.61200	8.56800
1574186400	8.64600	8.59100
1574187000	8.65100	8.61900
1574187600	8.66600	8.69500
1574188200	8.67500	8.61800
1574188800	8.70600	8.63400
1574189400	8.73000	8.69800
1574190000	8.73000	8.70700
1574190600	8.76100	8.69400
1574191200	8.77200	8.75500
1574191800	8.77800	8.75900
1574192400	8.80400	8.74100
1574193000	8.82200	8.78100
1574193600	8.84300	8.79400
1574194200	8.86000	8.81600
1574194800	8.87000	8.82000
1574195400	8.85400	8.84900
1574196000	8.85900	8.89500
1574196600	8.86300	8.81800
1574197200	8.85100	8.90000
1574197800	8.83600	8.89400
1574198400	8.83200	8.86800
1574199600	8.80800	8.86900
1574200200	8.80800	8.76100
1574200800	8.78100	8.84900
1574201400	8.76400	8.73800
1574202000	8.76300	8.80500
1574202600	8.74800	8.78300
1574203200	8.73700	8.79200
1574203800	8.72100	8.77900
1574204400	8.71400	8.75900
1574205000	8.71300	8.75700
1574205600	8.70300	8.75700
1574206200	8.68700	8.72800
1574206800	8.67300	8.72600
1574207400	8.66400	8.71600
1574208000	8.64500	8.69600
1574208600	8.61400	8.69100
1574209200	8.59200	8.64000
1574209800	8.59500	8.61200
1574210400	8.56300	8.63000
1574211000	8.54100	8.60600
1574212200	8.45600	8.55700
1574212800	8.43000	8.50100
1574213400	8.38800	8.40700
1574214000	8.37200	8.39800
1574214600	8.35000	8.41000
1574215200	8.32900	8.36000
1574215800	8.31500	8.28400
1574216400	8.30800	8.34100
1574217000	8.31300	8.30200
1574217600	8.33700	8.26600
1574218200	8.33000	8.31300
1574218800	8.34200	8.28800
1574220000	8.38700	8.37700
1574220600	8.37400	8.38000
1574221200	8.35800	8.40500
1574221800	8.36900	8.37700
1574222400	8.36000	8.40100
1574223000	8.33800	8.39800
1574223600	8.40900	8.37100
1574224200	8.36200	8.44800
1574224800	8.34000	8.37700
1574225400	8.33600	8.30400
1574226000	8.30900	8.29600
1574226600	8.30300	8.31200
1574227200	8.28100	8.29400
1574227800	8.23900	8.29900
1574228400	8.24200	8.24000
1574229000	8.24600	8.23500
1574229600	8.24500	8.20300
1574230200	8.24900	8.27500
1574230800	8.27300	8.27000
1574231400	8.28300	8.28600
1574232000	8.29600	8.33000
1574232600	8.31800	8.25200
1574233200	8.34100	8.36500
1574233800	8.38100	8.30300
1574234400	8.40700	8.33700
1574235000	8.42200	8.36200
1574235600	8.45600	8.39900
1574236200	8.49000	8.44600
1574236800	8.52700	8.45800
1574237400	8.54900	8.52000
1574238000	8.57600	8.50800
1574238600	8.58700	8.55300
1574239200	8.61100	8.57300
1574239800	8.63800	8.65800
1574240400	8.66500	8.68300
1574241000	8.66400	8.70600
1574241600	8.68200	8.62800
1574242200	8.68300	8.72700
1574242800	8.70900	8.64200
1574243400	8.71000	8.68600
1574244000	8.70500	8.67200
1574244600	8.70800	8.75200
1574245200	8.73100	8.75500
1574245800	8.74400	8.76600
1574246400	8.73200	8.78400
1574247000	8.73700	8.68600
1574247600	8.76100	8.76400
1574248200	8.77200	8.71600
1574248800	8.78400	8.72600
1574249400	8.78200	8.83100
1574250000	8.79200	8.74200
1574250600	8.81700	8.82900
1574251200	8.81500	8.80000
1574251800	8.81400	8.77500
1574252400	8.79300	8.79100
1574253000	8.78600	8.83700
1574253600	8.76600	8.74100
1574254200	8.75100	8.78900
1574254800	8.74100	8.79700
1574255400	8.71300	8.78700
1574256000	8.70100	8.75400
1574256600	8.70200	8.73000
1574257200	8.68200	8.74100
1574257800	8.64600	8.72000
1574258400	8.64900	8.68500
1574259000	8.63600	8.67600
1574259600	8.60700	8.67400
1574260200	8.57900	8.63300
1574260800	8.57900	8.61600
1574262000	8.55700	8.62300
1574262600	8.53700	8.58000
1574263200	8.52500	8.56600
1574263800	8.52900	8.54800
1574264400	8.51600	8.48500
1574265600	8.49800	8.55900
1574266200	8.47300	8.54200
1574266800	8.48100	8.51000
1574267400	8.47900	8.51900
1574268000	8.47100	8.50500
1574268600	8.47400	8.50500
1574269200	8.47700	8.49500
1574269800	8.46800	8.50000
1574270400	8.48200	8.51400
1574271000	8.48500	8.44200
1574271600	8.48800	8.45400
1574272200	8.48900	8.44800
1574272800	8.50800	8.52600
1574273400	8.51600	8.54600
1574274000	8.52700	8.47100
1574274600	8.54900	8.57100
1574275200	8.56300	8.50800
1574275800	8.57500	8.52200
1574276400	8.58900	8.61800
1574277000	8.60700	8.55300
1574277600	8.61300	8.55900
1574278200	8.60700	8.56800
1574278800	8.64800	8.56200
1574279400	8.65900	8.68500
1574280000	8.66000	8.61500
1574280600	8.66500	8.66200
1574281200	8.68000	8.62000
1574281800	8.69300	8.67600
1574282400	8.71800	8.64900
1574283000	8.70800	8.68500
1574283600	8.71500	8.66000
1574284200	8.73100	8.67000
1574284800	8.73500	8.68300
1574285400	8.73100	8.68900
1574286000	8.72200	8.68600
1574286600	8.71900	8.68100
1574287200	8.72700	8.76500
1574287800	8.72100	8.69100
1574288400	8.70600	8.75800
1574289000	8.70300	8.74400
1574289600	8.70300	8.74000
1574290200	8.69400	8.74200
1574290800	8.67800	8.72600
1574291400	8.66300	8.71300
1574292000	8.66200	8.70800
1574292600	8.65000	8.69700
1574293200	8.63900	8.69300
1574293800	8.65300	8.67500
1574294400	8.63000	8.61300
1574295000	8.63100	8.66700
1574295600	8.63500	8.67500
1574296200	8.61500	8.67700
1574296800	8.60000	8.63900
1574297400	8.60100	8.55300
1574298000	8.58400	8.64400
1574298600	8.55200	8.54200
1574299200	8.54600	8.58700
1574299800	8.54000	8.58300
1574300400	8.50500	8.57500
1574301000	8.47900	8.52300
1574301600	8.45600	8.52200
1574302200	8.43400	8.48800
1574302800	8.40700	8.47200
1574303400	8.38600	8.44500
1574304000	8.36600	8.40500
1574304600	8.33700	8.41300
1574305200	8.31100	8.35300
1574305800	8.30200	8.35400
1574306400	8.28900	8.32600
1574307000	8.25800	8.32800
1574307600	8.25400	8.29300
1574308200	8.24600	8.29700
1574308800	8.27400	8.28900
1574309400	8.23900	8.31100
1574310000	8.29200	8.28000
1574310600	8.26900	8.24700
1574311200	8.30900	8.25700
1574311800	8.29100	8.32400
1574312400	8.30100	8.27100
1574313000	8.28500	8.29500
1574313600	8.25100	8.25500
1574314200	8.27700	8.29500
1574314800	8.27100	8.26900
1574315400	8.21100	8.29600
1574316000	8.21000	8.20600
1574316600	8.19400	8.20100
1574317200	8.14900	8.23100
1574317800	8.17400	8.10800
1574318400	8.14400	8.15400
1574319000	8.14100	8.09900
1574319600	8.15000	8.17800
1574320800	8.17700	8.16900
1574321400	8.18700	8.20200
1574322000	8.20900	8.14700
1574322600	8.24600	8.16700
1574323200	8.29300	8.22500
1574323800	8.29800	8.27200
1574324400	8.32600	8.26900
1574325000	8.38600	8.29800
1574325600	8.37400	8.35000
1574326200	8.44000	8.41500
1574326800	8.48200	8.42000
1574327400	8.46000	8.47200
1574328000	8.48100	8.43000
1574328600	8.54200	8.51800
1574329200	8.58000	8.52900
1574329800	8.58100	8.61100
1574330400	8.63500	8.58500
1574331000	8.67100	8.66400
1574331600	8.62700	8.71400
1574332200	8.66000	8.64000
1574332800	8.69700	8.61500
1574333400	8.69400	8.72500
1574334000	8.71000	8.72900
1574334600	8.70700	8.68800
1574335200	8.69400	8.68600
1574335800	8.72800	8.73900
1574336400	8.75000	8.72400
1574337000	8.72400	8.79700
1574337600	8.71300	8.74200
1574338200	8.71100	8.67800
1574338800	8.74800	8.67500
1574339400	8.78200	8.70300
1574340000	8.72800	8.73700
1574340600	8.72400	8.71100
1574341200	8.78400	8.76100
1574341800	8.75900	8.79000
1574342400	8.76800	8.71700
1574343000	8.77800	8.80100
1574343600	8.75700	8.77700
1574344200	8.78000	8.78400
1574344800	8.79200	8.76900
1574345400	8.77700	8.74800
1574346000	8.77300	8.74100
1574346600	8.76100	8.73300
1574347200	8.76800	8.80000
1574347800	8.75400	8.80600
1574348400	8.72400	8.71100
1574349000	8.69800	8.76800
1574349600	8.70600	8.71600
1574350200	8.69700	8.73000
1574350800	8.66900	8.72000
1574352000	8.61900	8.68300
1574352600	8.58600	8.60600
1574353200	8.56000	8.60000
1574353800	8.55800	8.58700
1574354400	8.53200	8.55700
1574355000	8.50800	8.55800
1574355600	8.50200	8.49700
1574356200	8.48100	8.53900
1574356800	8.49200	8.50700
1574357400	8.48100	8.52500
1574358000	8.46900	8.52600
1574358600	8.46400	8.50400
1574359200	8.46000	8.42900
1574359800	8.44900	8.50200
1574360400	8.44900	8.40100
1574361000	8.44900	8.49200
1574361600	8.44500	8.40800
1574362200	8.43500	8.40000
1574362800	8.43600	8.48100
1574363400	8.45100	8.47500
1574364000	8.46500	8.40800
1574364600	8.46800	8.42400
1574365200	8.48500	8.42800
1574365800	8.49700	8.52000
1574366400	8.50800	8.45200
1574367000	8.52400	8.46900
1574367600	8.52900	8.47700
1574368200	8.53800	8.57300
1574368800	8.56100	8.49100
1574369400	8.56700	8.52300
1574370000	8.58000	8.61400
1574370600	8.61500	8.55300
1574371200	8.62400	8.59100
1574371800	8.63000	8.61300
1574372400	8.65000	8.58500
1574373000	8.65400	8.61400
1574373600	8.68100	8.61100
1574374200	8.67600	8.64900
1574374800	8.69800	8.72100
1574375400	8.69900	8.67200
1574376000	8.70800	8.72800
1574376600	8.70100	8.69000
1574377200	8.69800	8.74500
1574377800	8.71000	8.73300
1574378400	8.71900	8.67400
1574379000	8.71100	8.67700
1574379600	8.68300	8.75400
1574380200	8.67400	8.69700
1574380800	8.67200	8.71100
1574381400	8.68200	8.69700
1574382000	8.67400	8.71300
1574382600	8.66300	8.64300
1574383200	8.65600	8.70600
1574383800	8.66100	8.69700
1574384400	8.65200	8.69600
1574385000	8.65800	8.69300
1574385600	8.63700	8.68400
1574386200	8.62600	8.68200
1574386800	8.63600	8.67000
1574387400	8.61900	8.66800
1574388600	8.58100	8.65600
1574389200	8.60200	8.61400
1574389800	8.54600	8.61900
1574390400	8.54600	8.50100
1574391000	8.52800	8.58400
1574391600	8.54700	8.55300
1574392200	8.50800	8.51800
1574392800	8.47800	8.53300
1574393400	8.46000	8.45100
1574394000	8.43600	8.41900
1574394600	8.41000	8.46900
1574395200	8.37200	8.43300
1574395800	8.34300	8.39200
1574396400	8.31900	8.38800
1574397000	8.29700	8.34600
1574397600	8.26600	8.31700
1574398200	8.24200	8.22000
1574398800	8.24000	8.26700
1574399400	8.21100	8.28500
1574400000	8.18600	8.25400
1574400600	8.17600	8.21100
1574401200	8.15800	8.20200
1574401800	8.14700	8.18600
1574402400	8.15300	8.17600
1574403000	8.13200	8.10500
1574403600	8.13500	8.15800
1574404200	8.12500	8.09400
1574404800	8.10300	8.17100
1574405400	8.12900	8.05800
1574406000	8.10800	8.16400
1574406600	8.09800	8.14300
1574407200	8.10200	8.13500
1574407800	8.08100	8.05500
1574408400	8.09600	8.04000
1574409000	8.10800	8.05900
1574409600	8.10700	8.13200
1574410200	8.12100	8.06000
1574410800	8.14500	8.16500
1574411400	8.16600	8.11000
1574412000	8.18700	8.21300
1574412600	8.22000	8.15000
1574413200	8.22400	8.17500
1574413800	8.26300	8.27100
1574414400	8.29200	8.24600
1574415000	8.30900	8.26100
1574415600	8.34000	8.34600
1574416200	8.39100	8.33300
1574416800	8.43500	8.38100
1574417400	8.43300	8.39300
1574418000	8.46500	8.43200
1574418600	8.49400	8.46300
1574419200	8.52100	8.49100
1574419800	8.55100	8.52300
1574420400	8.57100	8.53300
1574421000	8.59800	8.55100
1574421600	8.59900	8.55100
1574422200	8.61400	8.55600
1574422800	8.63900	8.58800
1574423400	8.65700	8.59800
1574424000	8.65800	8.61200
1574424600	8.69000	8.70500
1574425200	8.68600	8.64500
1574425800	8.69200	8.68100
1574426400	8.70400	8.73900
1574427000	8.72200	8.69300
1574427600	8.70600	8.71000
1574428200	8.72600	8.73100
1574428800	8.72400	8.69100
1574429400	8.72000	8.67900
1574430000	8.73000	8.67900
1574430600	8.72300	8.68200
1574431200	8.72000	8.76400
1574431800	8.72300	8.67900
1574432400	8.71200	8.76700
1574433000	8.71500	8.75600
1574433600	8.74000	8.75900
1574434200	8.71700	8.71300
1574434800	8.69600	8.76000
1574435400	8.71400	8.73400
1574436000	8.70800	8.74500
1574436600	8.68800	8.75500
1574437200	8.69600	8.72000
1574438400	8.63900	8.73300
1574439000	8.62100	8.66800
1574439600	8.61300	8.62000
1574440200	8.58600	8.62600
1574440800	8.56500	8.61600
1574441400	8.53700	8.54200
1574442000	8.50300	8.50900
1574442600	8.48600	8.54700
1574443200	8.43000	8.52500
1574443800	8.41800	8.44200
1574444400	8.39500	8.42400
1574445000	8.36900	8.35700
1574445600	8.34100	8.36100
1574446200	8.31800	8.31800
1574446800	8.29600	8.29500
1574447400	8.27800	8.32800
1574448000	8.26900	8.23100
1574448600	8.26100	8.29200
1574449200	8.24300	8.22100
1574449800	8.23800	8.28200
1574450400	8.22700	8.28200
1574451000	8.23100	8.27100
1574451600	8.22800	8.27400
1574452200	8.21500	8.20300
1574452800	8.22900	8.25300
1574453400	8.22600	8.18200
1574454000	8.21800	8.26400
1574454600	8.23100	8.17700
1574455200	8.22900	8.26700
1574455800	8.24900	8.18600
1574456400	8.25700	8.28000
1574457000	8.25500	8.23100
1574457600	8.26200	8.30200
1574458200	8.28400	8.25100
1574458800	8.29500	8.32700
1574459400	8.31400	8.26400
1574460000	8.32700	8.27300
1574460600	8.34700	8.37400
1574461200	8.36900	8.31100
1574461800	8.38200	8.33300
1574462400	8.41500	8.36100
1574463000	8.42000	8.45800
1574463600	8.44700	8.39900
1574464200	8.47100	8.40800
1574464800	8.47900	8.45000
1574465400	8.51500	8.43100
1574466000	8.53200	8.56200
1574466600	8.54500	8.49200
1574467200	8.55700	8.50400
1574467800	8.56300	8.54000
1574468400	8.56900	8.55800
1574469000	8.56800	8.54600
1574469600	8.56500	8.52000
1574470200	8.57100	8.61200
1574470800	8.56800	8.52900
1574471400	8.56400	8.61500
1574472000	8.56100	8.53100
1574472600	8.54900	8.60200
1574473200	8.54700	8.58500
1574473800	8.55300	8.50700
1574474400	8.53600	8.58400
1574475000	8.54100	8.58000
1574475600	8.54400	8.58800
1574476200	8.52800	8.58800
1574476800	8.52700	8.57100
1574477400	8.50900	8.49200
1574478000	8.52300	8.55400
1574478600	8.50800	8.54400
1574479200	8.50400	8.54900
1574479800	8.50500	8.54800
1574480400	8.49400	8.54300
1574481000	8.47000	8.45500
1574481600	8.47600	8.42600
1574482200	8.44500	8.50100
1574482800	8.43700	8.47400
1574483400	8.41100	8.45300
1574484000	8.40100	8.43700
1574484600	8.34700	8.42300
1574485200	8.33600	8.36000
1574485800	8.29800	8.37900
1574486400	8.28300	8.30100
1574487000	8.25500	8.28100
1574487600	8.23900	8.29100
1574488200	8.19100	8.25500
1574488800	8.17500	8.21700
1574489400	8.13900	8.19800
1574490000	8.11700	8.17100
1574490600	8.11900	8.06900
1574491200	8.07900	8.15700
1574491800	8.08000	8.10200
1574492400	8.08300	8.10500
1574493000	8.05800	8.12100
1574493600	8.11500	8.01700
1574494200	8.05700	8.14100
1574494800	8.08600	8.05200
1574495400	8.03500	8.07800
1574496000	8.03700	7.99500
1574496600	8.03400	8.01600
1574497200	8.03400	8.07300
1574497800	8.02100	8.04400
1574498400	8.03000	8.06400
1574499000	8.02800	8.05900
1574499600	8.04100	8.06500
1574500200	8.05100	8.01000
1574500800	8.06200	8.01100
1574501400	8.08100	8.02700
1574502000	8.08900	8.03400
1574502600	8.10800	8.13400
1574503200	8.12700	8.15500
1574503800	8.15900	8.17100
1574504400	8.16900	8.11400
1574505000	8.19600	8.13600
1574505600	8.22900	8.16300
1574506200	8.26000	8.18800
1574506800	8.29600	8.30700
1574507400	8.30100	8.27900
1574508000	8.33900	8.25600
1574508600	8.36600	8.29800
1574509200	8.40300	8.33000
1574509800	8.41700	8.40300
1574510400	8.46500	8.38100
1574511000	8.49000	8.46000
1574511600	8.52300	8.48000
1574512200	8.53500	8.50900
1574512800	8.54500	8.49900
1574513400	8.56300	8.53500
1574514000	8.58500	8.55400
1574514600	8.60300	8.54600
1574515200	8.59200	8.55600
1574515800	8.61400	8.55600
1574516400	8.60800	8.65500
1574517000	8.61400	8.57300
1574517600	8.63400	8.65100
1574518200	8.61900	8.67200
1574518800	8.60600	8.58300
1574519400	8.61600	8.58000
1574520000	8.61400	8.66000
1574520600	8.61100	8.65700
1574521200	8.61200	8.65600
1574521800	8.59900	8.65600
1574522400	8.60700	8.63800
1574523000	8.59400	8.63100
1574523600	8.60200	8.55300
1574524800	8.57700	8.62600
1574525400	8.60600	8.61800
1574526000	8.57000	8.63300
1574526600	8.57100	8.53000
1574527200	8.56200	8.53300
1574527800	8.53300	8.60000
1574528400	8.51700	8.55600
1574529000	8.50100	8.47500
1574529600	8.48700	8.50900
1574530200	8.45200	8.52600
1574530800	8.40300	8.49300
1574531400	8.37100	8.39200
1574532000	8.35000	8.41500
1574532600	8.31900	8.36700
1574533200	8.26700	8.33800
1574533800	8.21900	8.31200
1574534400	8.19500	8.21500
1574535000	8.18300	8.19400
1574535600	8.15700	8.22000
1574536200	8.11700	8.15600
1574536800	8.11900	8.11200
1574537400	8.08900	8.12900
1574538000	8.08000	8.10900
1574538600	8.09800	8.11400
1574539200	8.09900	8.12700
1574539800	8.05500	8.13600
1574540400	8.09600	8.09900
1574541000	8.06900	8.14100
1574541600	8.07800	8.02400
1574542200	8.05700	8.07100
1574542800	8.04800	8.09400
1574543400	8.06000	8.06200
1574544000	8.05200	8.04200
1574544600	8.05500	8.08400
1574545200	8.06700	8.09800
1574545800	8.07300	8.11100
1574546400	8.08300	8.11300
1574547000	8.10200	8.12400
1574547600	8.10400	8.07600
1574548200	8.12200	8.07200
1574548800	8.14900	8.09500
1574549400	8.15800	8.12800
1574550000	8.17500	8.12600
1574550600	8.20900	8.12800
1574551200	8.20100	8.20400
1574551800	8.24300	8.24800
1574552400	8.27700	8.23600
1574553000	8.29000	8.25200
1574553600	8.34700	8.29200
1574554200	8.36800	8.34100
1574554800	8.38800	8.33200
1574555400	8.42100	8.40000
1574556000	8.43100	8.38600
1574556600	8.46800	8.40900
1574557200	8.48600	8.49300
1574557800	8.50300	8.45900
1574558400	8.53600	8.49200
1574559000	8.55200	8.58300
1574559600	8.55200	8.59500
1574560200	8.56500	8.53500
1574560800	8.55000	8.53800
1574561400	8.56700	8.51100
1574562000	8.56800	8.54300
1574562600	8.55000	8.54500
1574563200	8.53500	8.50200
1574563800	8.53400	8.49200
1574564400	8.52200	8.57700
1574565000	8.51400	8.54900
1574565600	8.49800	8.56100
1574566200	8.49900	8.54300
1574566800	8.50300	8.53800
1574567400	8.50700	8.54200
1574568000	8.50200	8.53200
1574568600	8.50800	8.54900
1574569200	8.51600	8.46700
1574569800	8.52700	8.54300
1574570400	8.53800	8.57400
1574571000	8.54700	8.49100
1574571600	8.56000	8.51000
1574572200	8.56100	8.60700
1574572800	8.56300	8.60500
1574573400	8.55300	8.51600
1574574000	8.54000	8.50600
1574574600	8.49100	8.57800
1574575200	8.48500	8.52200
1574575800	8.46800	8.50600
1574576400	8.41500	8.46700
1574577000	8.37800	8.43700
1574577600	8.35600	8.37600
1574578200	8.30700	8.35200
1574578800	8.29500	8.26400
1574579400	8.27200	8.28700
1574580000	8.24600	8.25100
1574580600	8.22100	8.24900
1574581200	8.20900	8.23900
1574581800	8.19800	8.23400
1574582400	8.19400	8.23300
1574583000	8.16900	8.23700
1574583600	8.17800	8.21000
1574584200	8.18300	8.20500
1574584800	8.16800	8.14000
1574585400	8.17100	8.19300
1574586000	8.17200	8.21800
1574586600	8.18200	8.21600
1574587200	8.17400	8.22500
1574587800	8.18400	8.12700
1574588400	8.20800	8.14800
1574589000	8.20800	8.16000
1574589600	8.24100	8.16000
1574590200	8.22500	8.21200
1574590800	8.25500	8.27200
1574591400	8.27800	8.24000
1574592000	8.29400	8.31900
1574592600	8.29900	8.34100
1574593200	8.30800	8.27600
1574593800	8.32900	8.28100
1574594400	8.35600	8.37600
1574595000	8.38100	8.31600
1574595600	8.41600	8.34500
1574596200	8.42500	8.39900
1574596800	8.43800	8.38700
1574597400	8.46900	8.48200
1574598000	8.49500	8.43800
1574598600	8.52200	8.47500
1574599200	8.52700	8.48300
1574599800	8.53200	8.50600
1574600400	8.54400	8.52000
1574601000	8.54300	8.52100
1574601600	8.59100	8.59000
1574602200	8.61400	8.57000
1574602800	8.62500	8.57800
1574603400	8.63900	8.61500
1574604000	8.62800	8.64700
1574604600	8.63600	8.58200
1574605200	8.63700	8.59600
1574605800	8.64300	8.59700
1574606400	8.65600	8.67000
1574607000	8.64000	8.61900
1574607600	8.62900	8.66500
1574608200	8.63700	8.67400
1574608800	8.64200	8.67400
1574609400	8.62200	8.68800
1574610000	8.62300	8.65200
1574611200	8.63700	8.66600
1574611800	8.62100	8.59500
1574612400	8.61500	8.66800
1574613000	8.61100	8.64100
1574613600	8.59900	8.64800
1574614200	8.59500	8.57500
1574614800	8.58000	8.63900
1574615400	8.57400	8.53700
1574616000	8.60600	8.61300
1574616600	8.59800	8.58300
1574617200	8.57000	8.63000
1574617800	8.52800	8.59400
1574618400	8.52000	8.49200
1574619000	8.47500	8.55800
1574619600	8.44800	8.45400
1574620200	8.44500	8.49200
1574620800	8.35400	8.48700
1574621400	8.31200	8.38500
1574622000	8.29800	8.30400
1574622600	8.26100	8.25300
1574623200	8.22400	8.30400
1574623800	8.25100	8.22200
1574624400	8.29500	8.27700
1574625000	8.28600	8.27200
1574625600	8.33600	8.23900
1574626200	8.44200	8.36700
1574626800	8.48800	8.48000
1574627400	8.51300	8.50000
1574628000	8.48400	8.55300
1574628600	8.47400	8.49400
1574629200	8.48600	8.48500
1574629800	8.48100	8.48500
1574630400	8.48200	8.46800
1574631000	8.49200	8.52900
1574631600	8.46900	8.44400
1574632200	8.46500	8.42300
1574632800	8.48100	8.41800
1574633400	8.46500	8.43400
1574634000	8.47100	8.42800
1574634600	8.47600	8.43800
1574635200	8.48700	8.44500
1574635800	8.37300	8.44200
1574636400	8.41900	8.33700
1574637000	8.41200	8.45400
1574637600	8.46000	8.36700
1574638200	8.39400	8.49600
1574638800	8.36300	8.41600
1574639400	8.28400	8.38900
1574640000	8.27700	8.28200
1574640600	8.22300	8.25800
1574641200	8.25700	8.20900
1574641800	8.23000	8.28200
1574642400	8.23700	8.21800
1574643000	8.26700	8.26300
1574643600	8.32600	8.25800
1574644200	8.33900	8.36400
1574644800	8.39300	8.33100
1574645400	8.41700	8.43100
1574646000	8.45900	8.38800
1574646600	8.47900	8.42300
1574647200	8.48100	8.43400
1574647800	8.50500	8.47200
1574648400	8.51400	8.51500
1574649000	8.50800	8.48800
1574649600	8.53000	8.49500
1574650200	8.52500	8.48300
1574650800	8.53800	8.49000
1574651400	8.55700	8.53000
1574652000	8.54900	8.58400
1574652600	8.57800	8.52400
1574653200	8.56700	8.61500
1574653800	8.55700	8.60800
1574654400	8.59000	8.60100
1574655000	8.54700	8.61500
1574655600	8.54400	8.51400
1574656200	8.53900	8.51900
1574656800	8.50600	8.57300
1574657400	8.52000	8.53800
1574658000	8.50500	8.56300
1574658600	8.50000	8.46700
1574659200	8.49400	8.50500
1574659800	8.50400	8.52900
1574660400	8.51000	8.54100
1574661000	8.50500	8.47600
1574661600	8.50100	8.46400
1574662200	8.48400	8.54800
1574662800	8.45600	8.52300
1574663400	8.45000	8.48000
1574664000	8.40500	8.47300
1574664600	8.37200	8.44000
1574665200	8.35500	8.39500
1574665800	8.29900	8.39000
1574666400	8.27000	8.31100
1574667000	8.24400	8.27900
1574667600	8.21300	8.22500
1574668200	8.20600	8.25000
1574668800	8.20600	8.18300
1574669400	8.27400	8.23300
1574670000	8.31200	8.25100
1574670600	8.28900	8.30900
1574671200	8.35400	8.26500
1574671800	8.34400	8.33100
1574672400	8.45700	8.37000
1574673000	8.45400	8.48900
1574673600	8.44200	8.46000
1574674200	8.42200	8.47000
1574674800	8.37100	8.45400
1574675400	8.41500	8.34600
1574676000	8.35000	8.40700
1574676600	8.36200	8.38700
1574677200	8.27300	8.40300
1574677800	8.28200	8.31800
1574678400	8.26600	8.28000
1574679000	8.27800	8.30300
1574679600	8.25800	8.26600
1574680200	8.20300	8.29900
1574680800	8.21100	8.19900
1574681400	8.19300	8.21700
1574682000	8.20000	8.16500
1574682600	8.21500	8.20500
1574683200	8.23800	8.21900
1574683800	8.26600	8.22900
1574684400	8.30800	8.30900
1574685000	8.33400	8.29500
1574685600	8.37300	8.32200
1574686200	8.40900	8.35300
1574686800	8.44000	8.36200
1574687400	8.49200	8.42500
1574688000	8.56300	8.45100
1574688600	8.60900	8.56600
1574689200	8.65500	8.59000
1574689800	8.70800	8.61700
1574690400	8.74400	8.72800
1574691000	8.77700	8.77100
1574691600	8.81500	8.81400
1574692200	8.84300	8.77700
1574692800	8.88400	8.83500
1574693400	8.89900	8.93100
1574694000	8.89400	8.86900
1574694600	8.91200	8.88300
1574695200	8.91100	8.88300
1574695800	8.89100	8.87600
1574696400	8.87500	8.92400
1574697600	8.83400	8.84000
1574698200	8.82200	8.80100
1574698800	8.82600	8.86700
1574699400	8.80400	8.86800
1574700000	8.78200	8.81400
1574700600	8.78500	8.77600
1574701200	8.81800	8.80300
1574701800	8.81400	8.84500
1574702400	8.78300	8.79100
1574703000	8.75200	8.82800
1574703600	8.72500	8.78700
1574704200	8.73200	8.74400
1574704800	8.71800	8.70500
1574705400	8.70200	8.74900
1574706000	8.67400	8.66100
1574706600	8.63200	8.69800
1574707200	8.60800	8.65000
1574707800	8.56200	8.65000
1574708400	8.50900	8.53900
1574709000	8.45800	8.48800
1574709600	8.39700	8.49500
1574710200	8.33700	8.39300
1574710800	8.28000	8.29700
1574711400	8.26000	8.24400
1574712000	8.26300	8.23100
1574712600	8.22000	8.24000
1574713200	8.20700	8.21900
1574713800	8.19600	8.20500
1574714400	8.22500	8.22100
1574715000	8.27900	8.27000
1574715600	8.30200	8.27700
1574716200	8.36000	8.26000
1574716800	8.38600	8.31600
1574717400	8.39200	8.41900
1574718000	8.39100	8.39800
1574718600	8.39400	8.37300
1574719200	8.38700	8.39700
1574719800	8.38000	8.41300
1574720400	8.37800	8.36700
1574721000	8.38600	8.33100
1574721600	8.37600	8.43300
1574722200	8.37400	8.34300
1574722800	8.34300	8.32600
1574723400	8.31700	8.30000
1574724000	8.27500	8.35500
1574724600	8.17900	8.31300
1574725200	8.18700	8.19900
1574725800	8.19400	8.20700
1574726400	8.16900	8.15300
1574727000	8.11400	8.15900
1574727600	8.11400	8.11800
1574728200	8.11100	8.14300
1574728800	8.11800	8.06600
1574729400	8.15100	8.15400
1574730000	8.18400	8.19000
1574730600	8.24900	8.22200
1574731200	8.29700	8.27400
1574731800	8.35800	8.27400
1574732400	8.40400	8.37700
1574733000	8.46700	8.42900
1574733600	8.52600	8.47900
1574734200	8.56100	8.53200
1574734800	8.59700	8.59800
1574735400	8.62700	8.61600
1574736000	8.64300	8.63200
1574736600	8.68300	8.62400
1574737200	8.69200	8.67600
1574737800	8.70500	8.65600
1574738400	8.71800	8.68200
1574739000	8.73400	8.68900
1574739600	8.72400	8.72700
1574740200	8.70400	8.68000
1574740800	8.67900	8.75100
1574741400	8.68800	8.64300
1574742000	8.67600	8.71400
1574742600	8.67700	8.71400
1574743200	8.68900	8.69500
1574743800	8.68700	8.64200
1574744400	8.68400	8.64000
1574745000	8.68500	8.63700
1574745600	8.68400	8.73200
1574746200	8.71000	8.65300
1574746800	8.72100	8.73500
1574747400	8.71900	8.67400
1574748000	8.73300	8.70400
1574748600	8.73700	8.68700
1574749200	8.74200	8.69200
1574749800	8.73400	8.71700
1574750400	8.71800	8.69000
1574751000	8.68500	8.67700
1574751600	8.66400	8.72400
1574752200	8.64700	8.68200
1574752800	8.60800	8.68400
1574753400	8.57300	8.56000
1574754000	8.54700	8.60300
1574754600	8.51400	8.56900
1574755200	8.48300	8.51200
1574755800	8.43600	8.52700
1574756400	8.40900	8.45400
1574757000	8.39600	8.42900
1574757600	8.37700	8.40300
1574758200	8.33700	8.41400
1574758800	8.31000	8.36600
1574759400	8.29600	8.32500
1574760000	8.29200	8.32500
1574760600	8.26800	8.32100
1574761200	8.25600	8.27300
1574761800	8.25500	8.27900
1574762400	8.25400	8.21900
1574763000	8.24700	8.29200
1574763600	8.24300	8.28400
1574764200	8.26300	8.28800
1574764800	8.26900	8.30900
1574765400	8.27300	8.22800
1574766000	8.28800	8.32000
1574766600	8.29500	8.32600
1574767200	8.32700	8.24900
1574767800	8.33000	8.28700
1574768400	8.34700	8.32500
1574769000	8.36500	8.32000
1574769600	8.37700	8.40700
1574770200	8.39900	8.42400
1574770800	8.40400	8.38300
1574771400	8.43900	8.36900
1574772000	8.45200	8.43400
1574772600	8.46800	8.41300
1574773200	8.50400	8.44700
1574773800	8.52500	8.48300
1574774400	8.58100	8.57200
1574775000	8.60300	8.58300
1574775600	8.63100	8.61600
1574776200	8.67300	8.62700
1574776800	8.70800	8.65600
1574777400	8.73700	8.69700
1574778000	8.78900	8.73100
1574778600	8.81800	8.75900
1574779200	8.85100	8.80300
1574779800	8.88800	8.80400
1574780400	8.92600	8.85000
1574781000	8.93900	8.89400
1574781600	8.96100	8.89400
1574782200	8.97500	8.91600
1574782800	8.96800	8.93900
1574784000	8.95500	8.92500
1574784600	8.93800	8.91900
1574785200	8.95100	8.98500
1574785800	8.93400	8.99700
1574786400	8.91700	8.95900
1574787000	8.87300	8.95500
1574787600	8.87100	8.87300
1574788200	8.88000	8.90600
1574788800	8.84300	8.83900
1574789400	8.84000	8.88600
1574790000	8.82000	8.79800
1574790600	8.82700	8.84200
1574791200	8.81400	8.85700
1574791800	8.81400	8.84100
1574792400	8.82000	8.76700
1574793000	8.83200	8.77900
1574793600	8.81500	8.78900
1574794200	8.78700	8.77900
1574794800	8.76900	8.74200
1574795400	8.73500	8.79200
1574796000	8.72300	8.77200
1574796600	8.69400	8.74900
1574797200	8.62500	8.73100
1574797800	8.57300	8.61200
1574798400	8.54100	8.61000
1574799000	8.50300	8.55700
1574799600	8.44000	8.52000
1574800200	8.39700	8.41100
1574800800	8.35500	8.43000
1574801400	8.31600	8.32800
1574802000	8.27100	8.35100
1574802600	8.23200	8.29600
1574803200	8.21100	8.22400
1574803800	8.17200	8.23100
1574804400	8.15400	8.19700
1574805000	8.14500	8.18300
1574805600	8.15200	8.19000
1574806200	8.16800	8.17500
1574806800	8.18000	8.12200
1574807400	8.20300	8.13900
1574808000	8.20600	8.24100
1574808600	8.20800	8.16600
1574809200	8.21000	8.16200
1574809800	8.19100	8.25600
1574810400	8.18000	8.22200
1574811000	8.18200	8.22300
1574811600	8.19200	8.14100
1574812200	8.16100	8.22400
1574812800	8.15100	8.20600
1574813400	8.15700	8.18600
1574814000	8.10700	8.11600
1574814600	8.10500	8.13100
1574815200	8.10100	8.06400
1574815800	8.11300	8.06600
1574816400	8.13200	8.10400
1574817000	8.15200	8.10600
1574817600	8.16500	8.18300
1574818200	8.21400	8.12400
1574818800	8.22600	8.19900
1574819400	8.27300	8.18100
1574820000	8.31000	8.24100
1574820600	8.33900	8.31200
1574821200	8.38500	8.33400
1574821800	8.42400	8.36400
1574822400	8.46000	8.37600
1574823000	8.49900	8.48800
1574823600	8.53200	8.49900
1574824200	8.54700	8.52500
1574824800	8.59000	8.52700
1574825400	8.61400	8.56900
1574826000	8.62200	8.57800
1574826600	8.64200	8.61500
1574827200	8.66100	8.64600
1574827800	8.65600	8.62500
1574828400	8.68400	8.70100
1574829000	8.67400	8.73100
1574829600	8.68900	8.62800
1574830200	8.70900	8.66900
1574830800	8.69000	8.66400
1574831400	8.69400	8.72500
1574832000	8.69400	8.64900
1574832600	8.67400	8.68300
1574833200	8.67400	8.64100
1574833800	8.69700	8.70100
1574834400	8.69900	8.65400
1574835000	8.72100	8.65900
1574835600	8.72600	8.76200
1574836200	8.72900	8.67900
1574836800	8.77500	8.76700
1574837400	8.76800	8.75400
1574838000	8.77300	8.74100
1574838600	8.80100	8.72700
1574839200	8.79700	8.80100
1574839800	8.77900	8.75200
1574840400	8.77000	8.82300
1574841000	8.75600	8.79800
1574841600	8.73300	8.70900
1574842200	8.69000	8.68800
1574842800	8.66000	8.71200
1574843400	8.62700	8.67000
1574844000	8.60200	8.67000
1574844600	8.57200	8.62000
1574845200	8.52700	8.60100
1574845800	8.49500	8.52300
1574846400	8.47000	8.45900
1574847000	8.44800	8.49900
1574847600	8.41400	8.40200
1574848200	8.40700	8.42400
1574848800	8.37100	8.45100
1574849400	8.36100	8.32300
1574850000	8.36300	8.39800
1574850600	8.32200	8.39300
1574851200	8.34100	8.33200
1574851800	8.31800	8.38400
1574852400	8.31900	8.31000
1574853000	8.31900	8.32500
1574853600	8.32500	8.36400
1574854200	8.33100	8.28500
1574854800	8.32500	8.37400
1574855400	8.33000	8.36300
1574856000	8.36500	8.28600
1574856600	8.35500	8.40300
1574857200	8.35000	8.39400
1574857800	8.36100	8.39600
1574858400	8.37700	8.33100
1574859000	8.39800	8.35700
1574859600	8.38100	8.36500
1574860200	8.38700	8.41800
1574860800	8.42800	8.35400
1574861400	8.41500	8.40400
1574862000	8.44300	8.37900
1574862600	8.47100	8.48600
1574863200	8.47300	8.46600
1574863800	8.49800	8.44900
1574864400	8.52400	8.47100
1574865000	8.55100	8.49800
1574865600	8.59100	8.52300
1574866200	8.61200	8.54600
1574866800	8.64000	8.58800
1574867400	8.68000	8.62100
1574868000	8.69800	8.72400
1574868600	8.71800	8.65400
1574869200	8.74200	8.70900
1574870400	8.76500	8.72900
1574871000	8.78100	8.71900
1574871600	8.79000	8.75100
1574872200	8.78100	8.75800
1574872800	8.78900	8.73600
1574873400	8.78200	8.83400
1574874000	8.78200	8.82600
1574874600	8.76500	8.81900
1574875200	8.75300	8.79000
1574875800	8.75400	8.78900
1574876400	8.72000	8.79100
1574877000	8.71500	8.76300
1574877600	8.70600	8.75400
1574878200	8.70200	8.73100
1574878800	8.68800	8.66100
1574879400	8.66600	8.72700
1574880000	8.65200	8.62300
1574880600	8.64800	8.69500
1574881200	8.64800	8.68000
1574881800	8.65900	8.60300
1574882400	8.62900	8.70000
1574883000	8.61600	8.59300
1574883600	8.60800	8.66100
1574884200	8.59200	8.63200
1574884800	8.55400	8.62700
1574885400	8.53000	8.57900
1574886000	8.48600	8.55600
1574886600	8.44500	8.51100
1574887200	8.40700	8.44900
1574887800	8.35700	8.40900
1574888400	8.29500	8.31300
1574889000	8.26900	8.33800
1574889600	8.24000	8.28500
1574890200	8.28700	8.23900
1574890800	8.29600	8.30600
1574891400	8.35700	8.28800
1574892000	8.40900	8.39000
1574892600	8.42500	8.44800
1574893200	8.46000	8.39600
1574893800	8.43600	8.50100
1574894400	8.43700	8.41600
1574895000	8.41100	8.40500
1574895600	8.41300	8.38300
1574896200	8.41100	8.38800
1574896800	8.39900	8.36700
1574897400	8.39600	8.35800
1574898000	8.39700	8.43500
1574898600	8.39600	8.35600
1574899200	8.39600	8.43700
1574899800	8.37200	8.35100
1574900400	8.37100	8.41100
1574901000	8.35000	8.40300
1574901600	8.29200	8.38700
1574902200	8.21900	8.32100
1574902800	8.21900	8.19500
1574903400	8.17700	8.17300
1574904000	8.15800	8.19000
1574904600	8.10900	8.17900
1574905200	8.10600	8.14800
1574905800	8.07900	8.07500
1574906400	8.07700	8.12400
1574907000	8.09200	8.09600
1574907600	8.12200	8.10700
1574908200	8.16100	8.12600
1574908800	8.20800	8.13100
1574909400	8.23900	8.21100
1574910000	8.28800	8.19100
1574910600	8.32800	8.28300
1574911200	8.37100	8.35400
1574911800	8.40400	8.33800
1574912400	8.45100	8.40100
1574913000	8.49300	8.44700
1574913600	8.52000	8.45200
1574914200	8.54500	8.48700
1574914800	8.56500	8.55800
1574915400	8.60600	8.53200
1574916000	8.62100	8.58000
1574916600	8.64300	8.61800
1574917200	8.66400	8.64400
1574917800	8.66600	8.64300
1574918400	8.68500	8.63600
1574919000	8.69200	8.73000
1574919600	8.68800	8.65400
1574920200	8.67700	8.73100
1574920800	8.67700	8.65800
1574921400	8.67500	8.63700
1574922000	8.66800	8.71300
1574922600	8.66900	8.69400
1574923200	8.66700	8.71000
1574923800	8.66900	8.62600
1574924400	8.66700	8.71200
1574925000	8.68000	8.70400
1574925600	8.69600	8.63900
1574926200	8.69400	8.74300
1574926800	8.68400	8.74100
1574927400	8.67600	8.71300
1574928000	8.68200	8.71900
1574928600	8.66600	8.72700
1574929200	8.63900	8.62500
1574929800	8.62900	8.68300
1574930400	8.60400	8.59700
1574931000	8.57300	8.55600
1574931600	8.54800	8.58900
1574932200	8.52400	8.50000
1574932800	8.49600	8.54300
1574933400	8.46200	8.52000
1574934000	8.41500	8.47800
1574934600	8.40300	8.42500
1574935200	8.38400	8.38500
1574935800	8.34900	8.42100
1574936400	8.31600	8.34100
1574937000	8.30000	8.34200
1574937600	8.29800	8.33300
1574938200	8.29600	8.33900
1574938800	8.27700	8.33900
1574939400	8.27400	8.29500
1574940000	8.26500	8.30900
1574940600	8.26900	8.31000
1574941200	8.26700	8.30400
1574941800	8.25700	8.31100
1574942400	8.27500	8.29400
1574943000	8.27400	8.23400
1574943600	8.29300	8.31100
1574944200	8.34300	8.24600
1574944800	8.36800	8.38000
1574945400	8.38900	8.33500
1574946000	8.42100	8.39300
1574946600	8.42500	8.41600
1574947200	8.43300	8.46100
1574947800	8.44400	8.42300
1574948400	8.44300	8.49100
1574949000	8.46600	8.48700
1574949600	8.46900	8.42000
1574950200	8.49200	8.51200
1574950800	8.52000	8.45000
1574951400	8.54600	8.47600
1574952000	8.58000	8.50100
1574952600	8.60600	8.55500
1574953200	8.63000	8.57400
1574953800	8.65000	8.62300
1574954400	8.67400	8.61400
1574955000	8.71700	8.64800
1574955600	8.74300	8.68100
1574956800	8.79900	8.70100
1574957400	8.82200	8.80100
1574958000	8.87000	8.78600
1574958600	8.89700	8.87300
1574959200	8.91200	8.87400
1574959800	8.93200	8.90700
1574960400	8.95300	8.96900
1574961000	8.94200	8.94300
1574961600	8.93200	8.92700
1574962200	8.90300	8.89600
1574962800	8.88800	8.86500
1574963400	8.89400	8.91600
1574964000	8.89300	8.92100
1574964600	8.90000	8.85200
1574965200	8.88000	8.93900
1574965800	8.86000	8.91700
1574966400	8.83200	8.81700
1574967000	8.82000	8.87800
1574967600	8.78800	8.84600
1574968200	8.78300	8.82800
1574968800	8.76400	8.82700
1574969400	8.75200	8.76200
1574970000	8.74900	8.79100
1574970600	8.74300	8.70100
1574971200	8.72500	8.78400
1574971800	8.71500	8.76800
1574972400	8.69000	8.75900
1574973000	8.65900	8.71500
1574973600	8.62900	8.70000
1574974200	8.59200	8.65500
1574974800	8.54700	8.61800
1574975400	8.50900	8.58600
1574976000	8.44700	8.53400
1574976600	8.39500	8.42800
1574977200	8.35700	8.40500
1574977800	8.32800	8.38300
1574978400	8.28100	8.33200
1574979000	8.24800	8.23600
1574979600	8.24300	8.27400
1574980200	8.22800	8.27700
1574980800	8.23900	8.25500
1574981400	8.24400	8.27600
1574982000	8.26500	8.28700
1574982600	8.27200	8.22000
1574983200	8.29300	8.22500
1574983800	8.30000	8.31800
1574984400	8.29100	8.26800
1574985000	8.29200	8.24600
1574985600	8.29000	8.25200
1574986200	8.30900	8.25900
1574986800	8.28500	8.35300
1574987400	8.28200	8.32900
1574988000	8.24400	8.23700
1574988600	8.23200	8.27600
1574989200	8.20400	8.19100
1574989800	8.18600	8.15600
1574990400	8.16600	8.20100
1574991000	8.14000	8.11800
1574991600	8.11400	8.09200
1574992200	8.11100	8.13500
1574992800	8.10200	8.14800
1574993400	8.11200	8.14100
1574994000	8.12300	8.07400
1574994600	8.13500	8.16100
1574995200	8.16500	8.09400
1574995800	8.18100	8.20700
1574996400	8.22400	8.13300
1574997000	8.25200	8.21600
1574997600	8.28600	8.21900
1574998200	8.31300	8.27600
1574998800	8.36600	8.27300
1574999400	8.41000	8.33000
1575000000	8.44500	8.40200
1575000600	8.49500	8.43500
1575001200	8.53500	8.48200
1575001800	8.57400	8.56300
1575002400	8.59700	8.57900
1575003000	8.60900	8.57800
1575003600	8.64300	8.61400
1575004200	8.67500	8.64500
1575004800	8.69400	8.63900
1575005400	8.71400	8.66600
1575006000	8.70800	8.67800
1575006600	8.72100	8.68200
1575007200	8.72300	8.75700
1575007800	8.72700	8.68000
1575008400	8.72900	8.77400
1575009000	8.71200	8.76800
1575009600	8.73600	8.66400
1575010200	8.72000	8.69100
1575010800	8.71600	8.76700
1575011400	8.73000	8.75100
1575012000	8.73400	8.68600
1575012600	8.73300	8.77800
1575013200	8.74300	8.77000
1575013800	8.75000	8.78200
1575014400	8.76500	8.79500
1575015000	8.77900	8.72900
1575015600	8.77800	8.73800
1575016200	8.77700	8.82200
1575016800	8.77800	8.82100
1575017400	8.77400	8.74200
1575018000	8.76500	8.81800
1575018600	8.74800	8.80900
1575019200	8.72700	8.79200
1575019800	8.70400	8.69100
1575020400	8.66700	8.74900
1575021000	8.63400	8.68900
1575021600	8.59300	8.59400
1575022200	8.57500	8.63600
1575022800	8.55200	8.59300
1575023400	8.52100	8.56800
1575024000	8.50300	8.55100
1575024600	8.48600	8.54000
1575025200	8.45800	8.52900
1575025800	8.43300	8.48700
1575026400	8.41500	8.47800
1575027000	8.39400	8.36700
1575027600	8.38700	8.42900
1575028200	8.37100	8.33900
1575028800	8.36100	8.40600
1575029400	8.34700	8.39600
1575030000	8.34400	8.38600
1575030600	8.35600	8.37000
1575031200	8.35700	8.31500
1575031800	8.36400	8.31800
1575032400	8.37900	8.41100
1575033000	8.39500	8.34000
1575033600	8.41900	8.34800
1575034200	8.43200	8.39300
1575034800	8.45600	8.47000
1575035400	8.48100	8.41300
1575036000	8.49100	8.45300
1575036600	8.50900	8.44400
1575037200	8.52300	8.48600
1575037800	8.55000	8.48700
1575038400	8.56100	8.50300
1575039000	8.58000	8.53500
1575039600	8.59500	8.62700
1575040200	8.60900	8.64200
1575040800	8.65200	8.58600
1575041400	8.67200	8.60700
1575042000	8.69800	8.64900
1575043200	8.76700	8.74100
1575044400	8.83500	8.73600
1575045000	8.86000	8.82900
1575045600	8.86500	8.86300
1575046200	8.89100	8.87100
1575046800	8.91200	8.85100
1575047400	8.90300	8.88900
1575048000	8.91600	8.89800
1575048600	8.93000	8.96000
1575049200	8.91900	8.90100
1575049800	8.92000	8.88000
1575050400	8.90100	8.96100
1575051000	8.86000	8.93800
1575051600	8.85400	8.89500
1575052200	8.84300	8.87800
1575052800	8.82100	8.85000
1575053400	8.80800	8.86600
1575054000	8.77500	8.76100
1575054600	8.77200	8.80100
1575055200	8.75600	8.80700
1575055800	8.72300	8.79400
1575056400	8.69900	8.75900
1575057000	8.69300	8.72000
1575057600	8.67800	8.73100
1575058200	8.65800	8.63700
1575058800	8.64400	8.68700
1575059400	8.64000	8.67300
1575060000	8.63000	8.66600
1575060600	8.60800	8.66500
1575061200	8.59500	8.63700
1575061800	8.58200	8.62100
1575062400	8.55000	8.62100
1575063000	8.52400	8.50200
1575063600	8.48600	8.55100
1575064200	8.42900	8.49900
1575064800	8.39100	8.45800
1575065400	8.34600	8.43000
1575066000	8.30300	8.32600
1575066600	8.25200	8.30600
1575067200	8.19800	8.23500
1575067800	8.17300	8.22400
1575068400	8.13900	8.16200
1575069000	8.12200	8.14500
1575069600	8.11000	8.11800
1575070200	8.13300	8.10100
1575070800	8.14700	8.16500
1575071400	8.15900	8.18200
1575072000	8.14800	8.20000
1575072600	8.11900	8.19100
1575073200	8.14400	8.15100
1575073800	8.18000	8.18100
1575074400	8.16700	8.13500
1575075000	8.11500	8.13500
1575075600	8.10100	8.10600
1575076200	8.12400	8.12400
1575076800	8.09000	8.14900
1575077400	8.08500	8.11600
1575078000	8.03200	8.09100
1575078600	8.03500	8.07100
1575079200	7.99400	8.05400
1575079800	7.98200	8.03100
1575080400	7.99100	7.99200
1575081000	7.96200	8.02300
1575081600	7.96100	7.92700
1575082200	7.97600	7.96500
1575082800	7.99800	7.94100
1575083400	8.01800	8.03600
1575084000	8.04400	8.04700
1575084600	8.07000	8.08200
1575085200	8.10800	8.02500
[truncated: 13,332 more rows]
