# Supplementary material for: A novel dissolved oxygen prediction model based on enhanced semi-naive Bayes for ocean ranches in northeast China
Source: PeerJ Comput Sci. 2021 Jun 11;7:e591. doi: 10.7717/peerj-cs.591 (PMC8205303; doi:10.7717/peerj-cs.591)
Supplement: Supplemental Information 5 [file peerj-cs-07-591-s005.zip › bestResult/9.txt]

Timestamp	real	predict
1564717800	5.30100	5.33900
1564718400	5.29400	5.32500
1564719000	5.28000	5.39700
1564719600	5.24500	5.38300
1564720200	5.21100	5.26800
1564720800	5.18000	5.23200
1564721400	5.10900	5.09900
1564722000	5.12800	5.08300
1564722600	5.43600	5.15400
1564723200	5.77800	5.37100
1564723800	6.17300	5.92100
1564724400	6.32400	6.20000
1564725000	6.38700	6.32300
1564725600	6.47300	6.42100
1564726200	6.52600	6.48300
1564726800	6.53700	6.60400
1564727400	6.55100	6.62900
1564728000	6.54700	6.50600
1564728600	6.52000	6.53000
1564729200	6.46800	6.52800
1564729800	6.33000	6.45800
1564730400	6.19900	6.35800
1564731000	6.07900	6.21600
1564731600	5.95400	6.15600
1564732200	5.84500	5.92500
1564732800	5.79100	5.91800
1564733400	5.71900	5.77200
1564734000	5.65900	5.68600
1564734600	5.61400	5.82600
1564735200	5.60000	5.58500
1564735800	5.58700	5.62600
1564736400	5.56400	5.53100
1564737000	5.54400	5.51800
1564737600	5.50800	5.62600
1564738200	5.48100	5.51000
1564738800	5.44900	5.53400
1564739400	5.42800	5.37700
1564740000	5.45100	5.29200
1564740600	5.53400	5.46600
1564741200	5.61200	5.41400
1564741800	5.71000	5.55700
1564742400	5.80200	5.72300
1564743000	5.88400	5.75400
1564743600	5.95000	5.83300
1564744200	6.00800	5.90700
1564744800	6.03700	6.04200
1564745400	6.06700	6.10000
1564746000	6.10100	6.07400
1564746600	6.09600	6.05100
1564747200	6.08800	6.17300
1564747800	6.08000	6.09200
1564748400	6.05800	6.16200
1564749000	6.04000	5.99600
1564749600	5.99700	6.20700
1564750200	5.95100	6.10400
1564750800	5.92400	5.89400
1564751400	5.89400	5.92000
1564752000	5.85400	5.76300
1564752600	5.82000	5.87000
1564753200	5.78400	5.87600
1564753800	5.75000	5.72800
1564754400	5.70600	5.77800
1564755000	5.67300	5.72200
1564755600	5.63700	5.78000
1564756200	5.59400	5.70300
1564756800	5.55600	5.60900
1564757400	5.51800	5.55000
1564758000	5.47400	5.44100
1564758600	5.42200	5.45300
1564759200	5.37600	5.48500
1564759800	5.32400	5.24500
1564760400	5.28500	5.33000
1564761600	5.99200	5.31900
1564762200	5.93800	5.97200
1564762800	5.88100	5.80200
1564763400	5.82400	5.85600
1564764000	5.78900	5.90600
1564764600	5.74300	5.65300
1564765200	5.68800	5.75900
1564765800	5.63000	5.64500
1564766400	5.57400	5.60500
1564767000	5.52400	5.62700
1564767600	5.46800	5.51000
1564768200	5.41300	5.50200
1564768800	5.35200	5.44700
1564769400	5.31700	5.36800
1564770000	5.27900	5.30000
1564770600	5.25000	5.21200
1564771200	5.21900	5.30200
1564771800	5.18300	5.22500
1564772400	5.13300	5.21600
1564773000	5.09800	5.22500
1564773600	5.04800	5.11400
1564774200	5.01600	5.02700
1564774800	4.98800	5.00400
1564775400	4.96200	4.97800
1564776000	4.93000	4.97400
1564776600	4.90700	4.98600
1564777200	4.90500	4.98900
1564777800	4.89500	4.93500
1564778400	4.88200	4.90100
1564779000	4.89100	4.89200
1564779600	4.86500	4.91800
1564780200	4.83900	4.88100
1564780800	4.81200	4.87900
1564781400	4.80300	4.68100
1564782000	4.80400	4.76000
1564782600	4.87000	4.83800
1564783200	4.97300	4.82300
1564783800	5.08000	4.85300
1564784400	5.22300	5.18300
1564785000	5.39000	5.20900
1564785600	5.52800	5.42800
1564786200	5.58400	5.44800
1564786800	5.66600	5.56900
1564787400	5.75900	5.68700
1564788000	5.88400	5.79300
1564788600	5.93600	5.96600
1564789200	5.94000	5.90700
1564789800	5.80900	5.95600
1564790400	5.75600	5.78400
1564791000	5.69300	5.78100
1564791600	5.65300	5.62100
1564792200	5.66400	5.61200
1564792800	5.70200	5.44200
1564793400	5.70000	5.65100
1564794000	5.58000	5.80300
1564794600	5.35800	5.59100
1564795200	5.22200	5.32000
1564795800	5.17200	5.20900
1564796400	5.15500	5.22000
1564797000	5.14200	5.16800
1564797600	5.13900	5.26700
1564798200	5.11800	5.14700
1564798800	5.10300	5.13700
1564799400	5.08300	5.12600
1564800000	5.05800	5.03600
1564800600	5.02800	5.06900
1564801200	5.00100	5.06200
1564801800	4.97500	5.09300
1564802400	4.94400	4.99000
1564803000	4.91200	4.89000
1564803600	4.88500	4.97000
1564804200	4.86100	4.88700
1564804800	4.82900	4.91300
1564805400	4.80400	4.77600
1564806000	4.77700	4.85200
1564806600	4.74300	4.73100
1564807200	4.71700	4.67600
1564807800	4.68800	4.65000
1564808400	4.66600	4.70100
1564809000	4.63100	4.70500
1564809600	4.60600	4.62700
1564810200	4.56800	4.61400
1564810800	4.54400	4.50100
1564811400	4.51100	4.56400
1564812000	4.47500	4.61800
1564812600	4.44700	4.42400
1564813200	4.41700	4.38000
1564813800	4.39500	4.36300
1564814400	4.35900	4.48700
1564815000	4.32900	4.22300
1564815600	4.30200	4.36700
1564816200	4.26300	4.29700
1564816800	4.24300	4.24200
1564817400	4.20600	4.29600
1564818000	4.17900	4.18000
1564818600	4.13900	4.23200
1564819200	4.11100	4.21600
1564819800	4.09000	3.97500
1564820400	4.06300	4.18200
1564821000	4.04300	4.05700
1564821600	4.02600	4.05900
1564822200	4.01100	3.89000
1564822800	3.99000	3.95900
1564823400	3.97500	3.93600
1564824000	3.96000	4.02700
1564824600	3.92200	3.97800
1564825200	3.88900	4.01400
1564825800	3.86400	3.83300
1564826400	3.84400	3.87500
1564827000	3.81900	3.79600
1564827600	3.78900	3.77300
1564828200	3.73800	3.83700
1564828800	3.68800	3.70900
1564829400	3.65900	3.67200
1564830000	3.62500	3.71200
1564830600	3.59100	3.57500
1564831200	3.55900	3.62100
1564831800	3.52000	3.61200
1564832400	3.47600	3.44900
1564833000	3.43800	3.45400
1564833600	3.40400	3.46400
1564834200	3.37000	3.33200
1564834800	3.32700	3.36700
1564835400	3.29500	3.26200
1564836000	3.26800	3.36800
1564836600	3.24100	3.39300
1564837200	3.20500	3.17400
1564837800	3.16600	3.19900
1564838400	3.14000	3.11700
1564839000	3.11200	3.15100
1564839600	3.08100	3.08600
1564840200	3.05100	3.12000
1564840800	3.02000	2.99900
1564841400	3.00700	3.07300
1564842000	2.99300	3.03700
1564842600	2.98400	2.95000
1564843200	2.97200	3.00800
1564843800	2.95900	2.92000
1564844400	2.93400	2.90400
1564845000	2.91200	3.02600
1564845600	2.89300	2.86300
1564846200	2.87000	2.82200
1564846800	2.85200	2.88200
1564848000	6.19200	2.90000
1564848600	6.13800	6.16700
1564849200	6.08100	6.15300
1564849800	6.02400	6.11700
1564850400	5.98900	5.96800
1564851000	5.94300	6.02200
1564851600	5.88800	6.06800
1564852200	5.83000	5.86800
1564852800	5.77400	5.84500
1564853400	5.72400	5.76900
1564854000	5.66800	5.73600
1564854600	5.61300	5.63400
1564855200	5.55200	5.62200
1564855800	5.51700	5.54800
1564856400	5.47900	5.53700
1564857000	5.45000	5.56100
1564857600	5.41900	5.46600
1564858200	5.38300	5.44600
1564858800	5.33300	5.49000
1564859400	5.29800	5.31200
1564860000	5.24800	5.38000
1564860600	5.21600	5.35500
1564861200	5.18800	5.22700
1564861800	5.16200	5.20700
1564862400	5.13000	5.18500
1564863000	5.10700	5.13600
1564863600	5.10500	5.18900
1564864200	5.09500	5.03800
1564864800	5.08200	5.26200
1564865400	5.09100	5.16400
1564866000	5.06500	5.04800
1564866600	5.03900	5.00300
1564867200	5.01200	5.12100
1564867800	5.00300	4.97900
1564868400	5.00400	5.07600
1564869000	5.07000	5.08600
1564869600	5.17300	5.08300
1564870200	5.28000	5.18100
1564870800	5.42300	5.25100
1564871400	5.59000	5.37500
1564872000	5.72800	5.54800
1564872600	5.78400	5.89500
1564873200	5.86600	5.81100
1564873800	5.95900	5.94400
1564874400	6.08400	5.98700
1564875000	6.13600	6.10000
1564875600	6.14000	6.17000
1564876200	6.00900	6.15700
1564876800	5.95600	5.95400
1564877400	5.89300	5.92700
1564878000	5.85300	6.01800
1564878600	5.86400	5.79500
1564879200	5.90200	5.85900
1564879800	5.90000	6.00500
1564880400	5.78000	5.86200
1564881000	5.55800	5.77400
1564881600	5.42200	5.52900
1564882200	5.37200	5.38800
1564882800	5.35500	5.31900
1564883400	5.34200	5.39100
1564884000	5.33900	5.35700
1564884600	5.31800	5.35400
1564885200	5.30300	5.24700
1564885800	5.28300	5.22300
1564886400	5.25800	5.35600
1564887000	5.22800	5.34000
1564887600	5.20100	5.18500
1564888200	5.17500	5.24900
1564888800	5.14400	5.18100
1564889400	5.11200	5.09500
1564890000	5.08500	5.14500
1564890600	5.06100	5.01400
1564891200	5.02900	5.16800
1564891800	5.00400	5.04900
1564892400	4.97700	5.09600
1564893000	4.94300	5.04100
1564893600	4.91700	5.00100
1564894200	4.88800	4.99900
1564894800	4.86600	4.83400
1564895400	4.83100	4.88200
1564896000	4.80600	4.93800
1564896600	4.76800	4.81400
1564897200	4.74400	4.77100
1564897800	4.71100	4.88200
1564898400	4.67500	4.74700
1564899000	4.64700	4.76700
1564899600	4.61700	4.72000
1564900200	4.59500	4.60700
1564900800	4.55900	4.46400
1564901400	4.52900	4.56200
1564902000	4.50200	4.54700
1564902600	4.46300	4.53700
1564903200	4.44300	4.40300
1564903800	4.40600	4.56800
1564904400	4.37900	4.41900
1564905000	4.33900	4.39500
1564905600	4.31100	4.27700
1564906200	4.29000	4.31700
1564906800	4.26300	4.32800
1564907400	4.24300	4.22000
1564908000	4.22600	4.16200
1564908600	4.21100	4.39300
1564909200	4.19000	4.14900
1564909800	4.17500	4.11800
1564910400	4.16000	4.18100
1564911000	4.12200	4.21200
1564911600	4.08900	4.05000
1564912200	4.06400	4.01700
1564912800	4.04400	4.09800
1564913400	4.01900	4.07100
1564914000	3.98900	4.10100
1564914600	3.93800	4.03400
1564915200	3.88800	3.97100
1564915800	3.85900	3.87400
1564916400	3.82500	3.85500
1564917000	3.79100	3.85100
1564917600	3.75900	3.80700
1564918200	3.72000	3.76700
1564918800	3.67600	3.80200
1564919400	3.63800	3.75400
1564920000	3.60400	3.63500
1564920600	3.57000	3.63700
1564921200	3.52700	3.57900
1564921800	3.49500	3.54300
1564922400	3.46800	3.49100
1564923000	3.44100	3.46200
1564923600	3.40500	3.49700
1564924200	3.36600	3.44400
1564924800	3.34000	3.31700
1564925400	3.31200	3.34300
1564926000	3.28100	3.30800
1564926600	3.25100	3.30700
1564927200	3.22000	3.25500
1564927800	3.20700	3.28300
1564928400	3.19300	3.13500
1564929000	3.18400	3.12800
1564929600	3.17200	3.12200
1564930200	3.15900	3.21000
1564930800	3.13400	3.09900
1564931400	3.11200	3.22600
1564932000	3.09300	3.13800
1564932600	3.07000	3.10900
1564933200	3.05200	2.99800
1564934400	5.19200	3.05400
1564935000	5.13800	5.20000
1564935600	5.08100	5.12400
1564936200	5.02400	5.12900
1564936800	4.98900	5.00500
1564937400	4.94300	5.01900
1564938000	4.88800	5.02500
1564938600	4.83000	4.88600
1564939200	4.77400	4.77700
1564939800	4.72400	4.75200
1564940400	4.66800	4.74100
1564941000	4.61300	4.67400
1564941600	4.55200	4.66900
1564942200	4.51700	4.54900
1564942800	4.47900	4.58600
1564943400	4.45000	4.53200
1564944000	4.41900	4.39200
1564944600	4.38300	4.42900
1564945200	4.33300	4.43100
1564945800	4.29800	4.26100
1564946400	4.24800	4.32500
1564947000	4.21600	4.26300
1564947600	4.18800	4.20200
1564948200	4.16200	4.10700
1564948800	4.13000	4.28700
1564949400	4.10700	3.99400
1564950000	4.10500	4.05900
1564950600	4.09500	4.06200
1564951200	4.08200	4.26200
1564951800	4.09100	4.10800
1564952400	4.06500	4.13900
1564953000	4.03900	4.14700
1564953600	4.01200	4.11200
1564954200	4.00300	4.05100
1564954800	4.00400	4.02600
1564955400	4.07000	3.94600
1564956000	4.17300	4.11800
1564956600	4.28000	4.18400
1564957200	4.42300	4.24200
1564957800	4.59000	4.44000
1564958400	4.72800	4.56500
1564959000	4.78400	4.70400
1564959600	4.86600	4.79900
1564960200	4.95900	4.73000
1564960800	5.08400	4.94900
1564961400	5.13600	5.03500
1564962000	5.14000	5.10700
1564962600	0.04200	5.13500
1564963200	0.05900	0.06900
1564963800	4.89300	0.09300
1564964400	0.03300	4.87400
1564965000	4.86400	0.01700
1564965600	4.90200	4.87700
1564966200	4.90000	4.87300
1564966800	4.78000	4.91600
1564967400	0.08000	4.77700
1564968000	4.42200	0.08300
1564968600	0.10400	4.28600
1564969200	4.35500	0.15200
1564969800	0.10700	4.38400
1564970400	4.33900	0.18900
1564971000	4.31800	4.30300
1564971600	0.03200	4.28200
1564972200	0.08400	0.04800
1564972800	4.25800	0.06300
1564973400	4.22800	4.27500
1564974000	4.20100	4.17900
1564974600	4.17500	4.19900
1564975200	4.14400	4.20700
1564975800	4.11200	4.09300
1564976400	4.08500	4.21900
1564977000	4.06100	4.16700
1564977600	4.02900	4.07400
1564978200	4.00400	4.05600
1564978800	3.97700	4.03600
1564979400	3.94300	4.00100
1564980000	3.91700	3.89000
1564980600	3.88800	3.95100
1564981200	3.86600	3.98000
1564981800	3.83100	3.97300
1564982400	3.80600	3.85600
1564983000	3.76800	3.91300
1564983600	3.74400	3.69600
1564984200	3.71100	3.85100
1564984800	3.67500	3.78800
1564985400	3.64700	3.73800
1564986000	3.61700	3.58200
1564986600	3.59500	3.63300
1564987200	3.55900	3.54000
1564989000	3.46300	3.57600
1564989600	3.44300	3.49200
1564990200	3.40600	3.47900
1564990800	3.37900	3.37200
1564991400	3.33900	3.29800
1564992600	3.29000	3.46400
1564993200	3.26300	3.41500
1564993800	3.24300	3.22500
1564994400	3.22600	3.25400
1564995000	3.21100	3.26000
1564995600	3.19000	3.22700
1564996200	3.17500	3.13000
1564996800	3.16000	3.10300
1564997400	3.12200	3.20800
1564998000	3.08900	3.10600
1564998600	3.06400	3.10500
1564999200	3.04400	3.16700
1564999800	3.01900	3.05900
1565000400	2.98900	3.14400
1565001000	2.93800	3.00500
1565001600	2.88800	2.92700
1565002200	2.85900	2.90500
1565002800	0.69100	2.87400
1565003400	2.79100	0.63800
1565004000	2.75900	2.83900
1565004600	2.72000	2.68700
1565005200	2.67600	2.72800
1565005800	2.63800	2.67100
1565006400	2.60400	2.76300
1565007000	2.57000	2.68600
1565007600	2.52700	2.60400
1565008200	0.01600	2.63400
1565008800	2.46800	0.07900
1565009400	2.44100	2.48100
1565010600	2.36600	2.41200
1565012400	2.28100	2.44800
1565013000	2.25100	2.25200
1565013600	2.22000	2.20800
1565014200	2.20700	2.17400
1565014800	2.19300	2.16400
1565015400	2.18400	2.13100
1565016000	2.17200	2.13300
1565016600	2.15900	2.12600
1565017200	2.13400	2.12100
1565017800	2.11200	2.17000
1565018400	2.09300	2.05000
1565019000	2.07000	2.03100
1565019600	2.05200	1.98900
1565020200	2.03100	2.00100
1565020800	4.99200	1.96900
1565021400	4.93800	5.02600
1565022000	4.88100	4.89500
1565022600	4.82400	4.89500
1565023200	4.78900	4.81800
1565023800	4.74300	4.72200
1565024400	4.68800	4.75300
1565025000	4.63000	4.69500
1565025600	4.57400	4.51000
1565026200	4.52400	4.60300
1565026800	4.46800	4.54000
1565027400	4.41300	4.42300
1565028000	4.35200	4.39400
1565028600	4.31700	4.28000
1565029200	4.27900	4.31100
1565029800	4.25000	4.25900
1565030400	4.21900	4.26900
1565031000	4.18300	4.21500
1565031600	4.13300	4.20300
1565032200	4.09800	4.11700
1565032800	4.04800	4.10800
1565033400	4.01600	4.07800
1565034000	3.98800	4.06900
1565034600	3.96200	3.99200
1565035200	3.93000	3.91500
1565035800	3.90700	3.88100
1565036400	3.90500	3.85700
1565037000	3.89500	3.98700
1565037600	3.88200	3.93300
1565038200	3.89100	3.93400
1565038800	3.86500	3.90400
1565039400	3.83900	3.81600
1565040000	3.81200	3.85500
1565040600	3.80300	3.81700
1565041200	3.80400	3.75700
1565041800	3.87000	3.85600
1565042400	3.97300	3.92200
1565043000	4.08000	3.83700
1565043600	4.22300	4.03200
1565044200	4.39000	4.15600
1565044800	4.52800	4.36900
1565045400	4.58400	4.46400
1565046000	4.66600	4.66100
1565046600	4.75900	4.63000
1565047200	4.88400	4.77600
1565047800	4.93600	4.84800
1565048400	4.94000	4.95600
1565049000	4.80900	4.95600
1565049600	4.75600	4.80500
1565050200	4.69300	4.72500
1565050800	4.65300	4.72700
1565051400	4.66400	4.61400
1565052000	4.70200	4.67700
1565052600	4.70000	4.82700
1565053200	4.58000	4.71300
1565053800	4.35800	4.60700
1565054400	4.22200	4.50100
1565055000	4.17200	4.28500
1565055600	4.15500	4.10500
1565056200	4.14200	4.11000
1565056800	4.13900	4.15300
1565057400	4.11800	4.10900
1565058000	4.10300	4.24300
1565058600	4.08300	4.12200
1565059200	4.05800	4.00300
1565059800	4.02800	3.99100
1565060400	4.00100	4.03800
1565061000	3.97500	4.04900
1565061600	3.94400	3.92300
1565062200	3.91200	4.01700
1565062800	3.88500	3.99400
1565063400	3.86100	4.01000
1565064000	3.82900	3.78900
1565064600	3.80400	3.95400
1565065200	3.77700	3.85600
1565065800	3.74300	3.90200
1565066400	3.71700	3.74500
1565067000	3.68800	3.77000
1565067600	3.66600	3.61600
1565068200	3.63100	3.61800
1565068800	3.60600	3.64700
1565069400	3.56800	3.55500
1565070000	3.54400	3.50100
1565070600	3.51100	3.47200
1565071800	3.44700	3.52600
1565072400	3.41700	3.37500
1565073000	3.39500	3.44600
1565073600	3.35900	3.36600
1565074200	3.32900	3.27800
1565074800	3.30200	3.28700
1565075400	3.26300	3.40900
1565076000	3.24300	3.34500
1565076600	3.20600	3.18100
1565077200	3.17900	3.16300
1565077800	3.13900	3.10700
1565078400	3.11100	3.16300
1565079000	3.09000	3.19300
1565079600	3.06300	3.11000
1565080200	3.04300	3.13900
1565080800	3.02600	2.91200
1565081400	3.01100	3.07400
1565082000	2.99000	2.94400
1565082600	2.97500	2.94700
1565083200	2.96000	2.99600
1565083800	2.92200	2.82400
1565084400	2.88900	2.84100
1565085000	2.86400	2.83700
1565085600	2.84400	2.89200
1565086200	2.81900	2.85000
1565086800	2.78900	2.87700
1565087400	2.73800	2.70800
1565088000	2.68800	2.71900
1565088600	2.65900	2.76100
1565089200	2.62500	2.64800
1565089800	2.59100	2.76800
1565090400	2.55900	2.64900
1565091000	2.52000	2.65100
1565091600	2.47600	2.53600
1565092200	2.43800	2.55800
1565092800	2.40400	2.46400
1565093400	2.37000	2.39300
1565094000	2.32700	2.28900
1565094600	2.29500	2.41900
1565095200	2.26800	2.30100
1565095800	2.24100	2.27900
1565096400	2.20500	2.16400
1565097000	2.16600	2.29700
1565097600	2.14000	2.11700
1565098200	2.11200	2.15100
1565098800	2.08100	2.14600
1565099400	2.05100	2.09600
1565100000	2.02000	2.07400
1565100600	2.00700	2.18700
1565101200	1.99300	2.00400
1565101800	1.98400	2.04500
1565102400	1.97200	1.93500
1565103000	1.95900	1.92600
1565103600	1.93400	2.02200
1565104200	1.91200	2.10100
1565104800	1.89300	1.99400
1565105400	1.87000	1.85500
1565106000	1.85200	1.90300
1565106600	1.83100	1.78500
1565107200	4.19200	1.89400
1565107800	4.13800	4.22400
1565108400	4.08100	4.15300
1565109000	4.02400	4.00900
1565109600	3.98900	4.10600
1565110200	3.94300	3.93400
1565111400	3.83000	3.97100
1565112600	3.72400	3.91200
1565113200	3.66800	3.78200
1565113800	3.61300	3.65400
1565114400	3.55200	3.62400
1565115000	3.51700	3.50500
1565115600	3.47900	3.50600
1565116200	0.18000	3.51000
1565116800	3.41900	0.14000
1565117400	3.38300	3.36100
1565118000	3.33300	3.36900
1565118600	3.29800	3.31400
1565119200	0.13000	3.29600
1565119800	1.46200	0.10000
1565120400	0.20500	1.44200
1565121000	3.16200	0.17600
1565121600	3.13000	3.15800
1565122200	3.10700	3.13300
1565122800	3.10500	3.06100
1565123400	3.09500	3.03400
1565124000	3.08200	3.14700
1565124600	3.09100	3.02000
1565125200	3.06500	3.15700
1565125800	3.03900	3.07200
1565126400	3.01200	3.04600
1565127000	3.00300	3.03100
1565127600	3.00400	2.96000
1565128200	3.07000	2.93700
1565128800	0.21800	3.05100
1565129400	3.28000	0.16000
1565130000	3.42300	3.24900
1565130600	3.59000	3.38400
1565131200	3.72800	3.56100
1565131800	3.78400	3.74900
1565132400	3.86600	3.64800
1565133000	3.95900	3.85200
1565133600	4.08400	3.97000
1565134200	4.13600	4.04500
1565134800	4.14000	4.18400
1565135400	4.00900	4.09200
1565136000	3.95600	3.98000
1565136600	3.89300	3.92600
1565137200	3.85300	3.88200
1565138400	3.90200	3.87100
1565139000	3.90000	3.87300
1565139600	3.78000	3.83400
1565140200	3.55800	3.80000
1565140800	3.42200	3.53900
1565141400	3.37200	3.28600
1565142000	3.35500	3.49700
1565142600	3.34200	3.28800
1565143200	3.33900	3.30300
1565143800	3.31800	3.38700
1565144400	3.30300	3.32600
1565145000	3.28300	3.26000
1565145600	3.25800	3.20300
1565146200	3.22800	3.18600
1565146800	3.20100	3.14700
1565147400	3.17500	3.19200
1565148000	3.14400	3.18100
1565148600	3.11200	3.23600
1565149200	3.08500	3.15100
1565149800	3.06100	3.17700
1565150400	3.02900	2.99000
1565151000	3.00400	3.02300
1565151600	2.97700	3.03700
1565152200	2.94300	3.01300
1565152800	2.91700	2.94900
1565153400	2.88800	2.99500
1565154000	2.86600	2.91500
1565154600	2.83100	2.80700
1565155200	2.80600	2.97400
1565155800	2.76800	2.84200
1565156400	2.74400	2.71100
1565157000	2.71100	2.79200
1565157600	2.67500	2.66200
1565158200	2.64700	2.60800
1565158800	2.61700	2.57600
1565159400	2.59500	2.55900
1565160000	2.55900	2.58700
1565160600	2.52900	2.55600
1565161200	2.50200	2.61100
1565161800	2.46300	2.59400
1565162400	2.44300	2.41400
1565163000	2.40600	2.39000
1565163600	2.37900	2.35300
1565164200	2.33900	2.32700
1565164800	2.31100	2.20300
1565165400	2.29000	2.33700
1565166000	2.26300	2.30600
1565166600	2.24300	2.32900
1565167200	2.22600	2.19400
1565167800	2.21100	2.17500
1565168400	0.24300	2.30300
1565169000	2.17500	0.27700
1565169600	2.16000	2.19100
1565170200	2.12200	2.28500
1565170800	2.08900	2.10300
1565171400	2.06400	2.07300
1565172000	2.04400	2.08200
1565172600	2.01900	1.99600
1565173200	1.98900	2.02500
1565173800	1.93800	2.03700
1565174400	1.88800	2.00100
1565175000	1.85900	1.75200
1565175600	1.82500	1.85600
1565176200	1.79100	1.83800
1565176800	1.75900	1.83900
1565177400	1.72000	1.67800
1565178000	1.67600	1.58900
1565178600	1.63800	1.66800
1565179200	0.04800	1.73000
1565179800	1.57000	0.00100
1565180400	1.52700	1.51700
1565181000	1.49500	1.53700
1565181600	0.10200	1.46400
1565182200	1.44100	0.20500
1565182800	1.40500	1.41200
1565183400	1.36600	1.34000
1565184000	1.34000	1.39500
1565184600	1.31200	1.20400
1565185200	1.28100	1.39400
1565185800	1.25100	1.21400
1565186400	1.22000	1.28500
1565257200	0.17200	1.21600
1565258400	0.09500	0.16500
1565259000	0.13400	0.11600
1565261400	0.16200	0.18200
1565262000	0.05800	0.14900
1565263200	0.01800	0.06900
1565269800	0.07700	0.03200
1565271000	0.11200	0.06900
1565271600	0.07600	0.21500
1565272200	0.11800	0.02500
1565275800	1.36600	0.10500
1565293800	0.11700	1.35000
1565296800	0.10400	0.06100
1565297400	0.04500	0.07800
1565298600	0.11300	0.05000
1565299200	0.05900	0.12800
1565299800	0.01800	0.08200
1565301600	0.11500	0.01500
1565305200	0.04200	0.09000
1565306400	0.05600	0.05500
1565308800	0.08000	0.02700
1565311200	0.08700	0.13800
1565313000	5.35800	0.05800
1565313600	5.22200	5.32900
1565314200	5.17200	5.15000
1565314800	5.15500	5.15700
1565315400	5.14200	5.22800
1565316000	5.13900	5.20000
1565316600	5.11800	5.08300
1565317200	5.10300	5.05600
1565317800	5.08300	5.05100
1565318400	5.05800	5.16500
1565319000	5.02800	5.09400
1565319600	5.00100	5.08400
1565320200	4.97500	5.07800
1565320800	4.94400	4.91900
1565321400	4.91200	4.96000
1565322000	4.88500	4.91400
1565322600	4.86100	4.90400
1565323200	4.82900	4.80300
1565323800	4.80400	4.91100
1565324400	4.77700	4.88200
1565325000	4.74300	4.78500
1565325600	4.71700	4.52100
1565326200	4.68800	4.66100
1565326800	4.66600	4.63000
1565327400	4.63100	4.75800
1565328000	4.60600	4.64400
1565328600	4.56800	4.68800
1565329200	4.54400	4.56300
1565329800	4.51100	4.47300
1565330400	4.47500	4.51700
1565331000	4.44700	4.40800
1565331600	4.41700	4.58500
1565332200	4.39500	4.55500
1565332800	0.07300	4.33800
1565333400	4.32900	0.21100
1565334000	0.05500	4.30100
1565334600	0.06600	0.02000
1565335200	4.24300	0.13500
1565335800	4.20600	4.26800
1565336400	0.02300	4.22300
1565337000	4.13900	0.00400
1565338200	4.09000	4.13700
1565338800	4.06300	4.07200
1565339400	4.04300	4.02900
1565340000	4.02600	3.99400
1565340600	4.01100	4.05900
1565341200	0.00400	3.94400
1565341800	3.97500	0.01600
1565342400	3.96000	4.05700
1565343000	3.92200	3.91700
1565343600	3.88900	4.02500
1565344200	3.86400	3.86100
1565344800	3.84400	3.95600
1565345400	3.81900	3.84600
1565346000	3.78900	3.84900
1565346600	3.73800	3.72400
1565347200	3.68800	3.73200
1565347800	3.65900	3.71500
1565348400	3.62500	3.69100
1565349000	3.59100	3.63900
1565349600	3.55900	3.51900
1565350200	3.52000	3.57600
1565350800	3.47600	3.53100
1565351400	3.43800	3.45500
1565352000	3.40400	3.50400
1565352600	3.37000	3.45700
1565353200	3.32700	3.30300
1565353800	3.29500	3.32100
1565354400	3.26800	3.37700
1565355000	3.24100	3.20300
1565355600	3.20500	3.32300
1565356200	3.16600	3.24400
1565356800	3.14000	3.23900
1565357400	3.11200	3.22200
1565358000	3.08100	3.19400
1565358600	3.05100	3.18400
1565359200	3.02000	2.99500
1565359800	3.00700	3.03600
1565360400	2.99300	3.05500
1565361000	2.98400	3.02500
1565361600	2.97200	2.92400
1565362200	2.95900	3.04100
1565362800	2.93400	2.99000
1565363400	2.91200	2.89100
1565364000	2.89300	2.97500
1565364600	2.87000	3.03600
1565365200	2.85200	2.88000
1565365800	2.83100	2.87600
1565366400	5.36000	2.93400
1565367000	5.45200	5.33100
1565367600	5.54400	5.40900
1565368200	5.63600	5.53100
1565368800	5.71800	5.65000
1565369400	5.81900	5.72600
1565370000	5.93000	5.84400
1565370600	6.02200	5.88400
1565371200	6.09900	6.04900
1565371800	6.18400	6.15700
1565372400	6.25700	6.15600
1565373000	6.32100	6.33000
1565373600	6.39700	6.30700
1565374200	6.46600	6.38400
1565374800	6.51100	6.46500
1565375400	6.54300	6.47100
1565376000	6.56700	6.51300
1565376600	6.58800	6.55800
1565377200	6.60600	6.55900
1565377800	6.61900	6.55000
1565378400	6.61500	6.78600
1565379000	6.62300	6.60400
1565379600	6.62200	6.55600
1565380200	6.63000	6.56400
1565380800	6.64700	6.56300
1565381400	6.66900	6.81400
1565382000	6.68500	6.66500
1565382600	6.70200	6.69100
1565383200	6.71400	6.65500
1565383800	6.74600	6.81700
1565384400	6.74700	6.88900
1565385000	6.74400	6.71300
1565385600	6.72700	6.73800
1565386200	6.70700	6.50500
1565386800	6.69100	6.66100
1565387400	6.66800	6.72400
1565388000	6.62700	6.68400
1565388600	6.59800	6.67200
1565389200	6.55100	6.59200
1565389800	6.52100	6.56700
1565390400	6.48400	6.64600
1565391000	6.45100	6.50000
1565391600	6.39600	6.54300
1565392200	6.35800	6.40300
1565392800	6.30700	6.36000
1565393400	6.27600	6.34100
1565394000	6.26000	6.26300
1565394600	6.21800	6.28300
1565395200	6.17600	6.25100
1565395800	6.14700	6.09600
1565396400	6.09500	6.13400
1565397000	6.05700	6.01800
1565397600	6.02000	6.14900
1565398200	5.98000	6.03100
1565398800	5.96100	5.91300
1565399400	5.91000	5.89900
1565400000	5.87500	5.85600
1565400600	5.83500	5.89100
1565401200	5.79500	5.82100
1565401800	5.76700	5.71800
1565402400	5.71000	5.81900
1565403000	5.65900	5.75800
1565403600	5.61500	5.61600
1565404200	5.57900	5.56200
1565404800	5.52900	5.56500
1565405400	5.48800	5.53400
1565406000	5.44900	5.54600
1565406600	5.41300	5.38500
1565407200	5.38900	5.44300
1565407800	5.35600	5.42300
1565408400	5.32300	5.38600
1565409000	5.30100	5.41500
1565409600	5.29400	5.24500
1565410200	5.28000	5.22800
1565410800	5.24500	5.21800
1565411400	5.21100	5.29700
1565412000	5.18000	5.15000
1565412600	0.00500	5.23300
1565413200	0.05900	0.05300
1565414400	5.77800	0.09800
1565415000	6.17300	5.77900
1565415600	0.06200	6.10200
1565416200	6.38700	0.03300
1565416800	0.00800	6.44300
1565417400	6.52600	0.01800
1565418000	6.53700	6.48500
1565418600	6.55100	6.51600
1565419200	6.54700	6.57700
1565419800	6.52000	6.57400
1565420400	6.46800	6.44800
1565443800	5.82000	6.46900
1565515800	3.92000	5.81600
1566144000	6.19200	3.88900
1566144600	6.13800	6.16700
1566145200	6.08100	6.15400
1566145800	6.02400	6.09100
1566146400	5.98900	6.10100
1566147000	5.94300	6.13200
1566147600	5.88800	5.92900
1566148200	5.83000	5.82300
1566148800	5.77400	5.80100
1566149400	5.72400	5.85200
1566150000	5.66800	5.74000
1566150600	5.61300	5.68400
1566151200	5.55200	5.66900
1566151800	5.51700	5.52700
1566152400	5.47900	5.53300
1566153000	5.45000	5.46700
1566153600	5.41900	5.37900
1566154200	5.38300	5.45200
1566154800	5.33300	5.46500
1566155400	5.29800	5.34800
1566156000	5.24800	5.30900
1566156600	5.21600	5.25900
1566157200	5.18800	5.23100
1566157800	5.16200	5.26600
1566158400	5.13000	5.10600
1566159000	5.10700	5.16600
1566159600	5.10500	5.06400
1566160200	5.09500	5.10100
1566160800	5.08200	5.12500
1566161400	5.09100	5.05300
1566162000	5.06500	5.05500
1566162600	5.03900	5.12300
1566163200	5.01200	5.01000
1566163800	5.00300	5.10400
1566164400	5.00400	5.08100
1566165000	5.07000	5.10700
1566165600	5.17300	5.03600
1566166200	5.28000	5.12100
1566166800	5.42300	5.35300
1566167400	5.59000	5.43800
1566168000	5.72800	5.53400
1566169200	5.86600	5.76200
1566169800	5.95900	5.88400
1566170400	6.08400	5.97200
1566171000	6.13600	6.09900
1566171600	6.14000	6.10700
1566172200	6.00900	6.09700
1566172800	5.95600	5.99900
1566173400	5.89300	5.88500
1566174000	5.85300	5.90800
1566174600	5.86400	5.82400
1566175200	5.90200	5.87400
1566175800	5.90000	5.88400
1566176400	5.78000	5.86700
1566177000	5.55800	5.78200
1566177600	5.42200	5.56900
1566178200	5.37200	5.44800
1566178800	5.35500	5.37400
1566179400	5.34200	5.27400
1566180000	5.33900	5.35300
1566180600	5.31800	5.32000
1566181200	5.30300	5.26500
1566181800	5.28300	5.33800
1566182400	5.25800	5.24000
1566183000	5.22800	5.27400
1566183600	5.20100	5.16600
1566184200	5.17500	5.12900
1566184800	5.14400	5.25100
1566185400	5.11200	5.20200
1566186000	5.08500	5.04600
1566186600	5.06100	5.14300
1566187200	5.02900	5.14300
1566187800	5.00400	5.12100
1566188400	4.97700	5.03800
1566189000	4.94300	4.89600
1566189600	4.91700	4.93700
1566190200	4.88800	4.92200
1566190800	4.86600	4.90800
1566191400	4.83100	4.80700
1566192000	4.80600	4.85000
1566192600	4.76800	4.75100
1566193200	4.74400	4.78000
1566193800	4.71100	4.84700
1566194400	4.67500	4.70500
1566195000	4.64700	4.70100
1566195600	4.61700	4.64600
1566196200	4.59500	4.60800
1566196800	4.55900	4.53300
1566197400	4.52900	4.56500
1566198000	4.50200	4.45700
1566198600	4.46300	4.58400
1566199200	4.44300	4.48400
1566199800	4.40600	4.46200
1566200400	4.37900	4.53100
1566201000	4.33900	4.34300
1566201600	4.31100	4.40500
1566202200	4.29000	4.24400
1566202800	4.26300	4.29300
1566203400	4.24300	4.30100
1566204000	4.22600	4.32500
1566204600	4.21100	4.30800
1566205200	4.19000	4.24100
1566205800	4.17500	4.22400
1566206400	4.16000	4.28200
1566207000	4.12200	4.26700
1566207600	4.08900	4.18600
1566208200	4.06400	4.09100
1566208800	4.04400	4.00800
1566209400	4.01900	4.09700
1566210000	3.98900	4.07100
1566210600	3.93800	4.01400
1566211200	3.88800	4.04500
1566211800	3.85900	3.93600
1566212400	3.82500	3.78800
1566213000	3.79100	3.85300
1566213600	3.75900	3.80200
1566214200	3.72000	3.70400
1566214800	3.67600	3.79300
1566215400	3.63800	3.69200
1566216000	3.60400	3.67700
1566216600	3.57000	3.63200
1566217200	3.52700	3.57200
1566217800	3.49500	3.56500
1566218400	3.46800	3.44900
1566219000	3.44100	3.48500
1566219600	3.40500	3.42000
1566220200	3.36600	3.43500
1566220800	3.34000	3.29900
1566221400	3.31200	3.35300
1566222000	3.28100	3.39400
1566222600	3.25100	3.31300
1566223200	3.22000	3.19300
1566223800	3.20700	3.32300
1566224400	3.19300	3.20100
1566225000	3.18400	3.13500
1566225600	3.17200	3.14100
1566226200	3.15900	3.18800
1566226800	3.13400	3.19000
1566227400	3.11200	3.14700
1566228000	3.09300	3.06600
1566228600	3.07000	3.03100
1566229200	3.05200	3.00300
1566229800	3.03100	3.00500
1566231000	5.13800	3.06200
1566231600	5.08100	5.10000
1566232200	5.02400	5.09800
1566232800	4.98900	5.10200
1566233400	4.94300	4.99600
1566234000	4.88800	4.92400
1566234600	4.83000	4.84600
1566235200	4.77400	4.81900
1566235800	4.72400	4.80900
1566236400	4.66800	4.58800
1566237000	4.61300	4.69400
1566237600	4.55200	4.53200
1566238200	4.51700	4.50200
1566238800	4.47900	4.59900
1566239400	4.45000	4.53200
1566240000	4.41900	4.48900
1566240600	4.38300	4.49600
1566241200	4.33300	4.38200
1566241800	4.29800	4.26700
1566242400	4.24800	4.22700
1566243000	4.21600	4.28000
1566243600	4.18800	4.29800
1566244200	4.16200	4.28000
1566244800	4.13000	4.15300
1566245400	4.10700	4.14800
1566246000	4.10500	4.15500
1566246600	4.09500	4.06600
1566247200	4.08200	4.02800
1566247800	4.09100	4.15900
1566249000	4.03900	4.04800
1566249600	4.01200	3.96700
1566250200	4.00300	4.08100
1566250800	4.00400	3.99700
1566251400	4.07000	4.03000
1566252000	4.17300	4.08000
1566252600	4.28000	4.18100
1566253200	4.42300	4.22800
1566253800	4.59000	4.36900
1566254400	4.72800	4.56100
1566255000	4.78400	4.69100
1566255600	4.86600	4.75500
1566256200	4.95900	4.80100
1566256800	5.08400	4.96500
1566257400	5.13600	5.04100
1566258000	5.14000	5.11500
1566258600	5.00900	5.11100
1566259200	4.95600	5.00300
1566259800	4.89300	4.89600
1566260400	4.85300	4.89300
1566261000	4.86400	4.90500
1566261600	4.90200	4.92700
1566262200	4.90000	4.87700
1566263400	4.55800	4.87600
1566264000	4.42200	4.56400
1566264600	4.37200	4.45400
1566265200	4.35500	4.38200
1566265800	4.34200	4.35200
1566266400	4.33900	4.32400
1566267000	4.31800	4.29300
1566267600	4.30300	4.25100
1566268200	4.28300	4.32600
1566268800	4.25800	4.29900
1566269400	4.22800	4.32200
1566270000	4.20100	4.17900
1566270600	4.17500	4.27900
1566271200	4.14400	4.19100
1566271800	4.11200	4.07700
1566272400	4.08500	4.15100
1566273000	4.06100	4.03600
1566273600	4.02900	4.07700
1566274200	0.00700	4.04200
1566274800	3.97700	0.01800
1566275400	3.94300	3.93800
1566276000	3.91700	3.99100
1566276600	3.88800	3.85000
1566277200	3.86600	3.90400
1566277800	3.83100	3.87600
1566278400	3.80600	3.84700
1566279000	3.76800	3.81700
1566279600	3.74400	3.87500
1566280200	3.71100	3.69800
1566280800	3.67500	3.74400
1566281400	3.64700	3.80000
1566282000	3.61700	3.56600
1566282600	3.59500	3.60800
1566283200	3.55900	3.60600
1566283800	3.52900	3.50700
1566284400	3.50200	3.63600
1566285000	3.46300	3.43500
1566285600	3.44300	3.49300
1566286200	3.40600	3.52500
1566286800	0.03800	3.43100
1566287400	3.33900	-0.01300
1566288000	3.31100	3.32500
1566288600	3.29000	3.31400
1566289200	3.26300	3.28000
1566289800	3.24300	3.28800
1566290400	3.22600	3.18100
1566291000	3.21100	3.16800
1566291600	3.19000	3.24400
1566292200	3.17500	3.12300
1566292800	3.16000	3.11300
1566293400	3.12200	3.18900
1566294000	3.08900	3.28900
1566294600	3.06400	3.02200
1566295200	3.04400	2.92800
1566295800	3.01900	2.98200
1566296400	2.98900	3.02600
1566297000	2.93800	3.00600
1566297600	2.88800	2.85700
1566298200	2.85900	2.82100
1566298800	2.82500	2.88600
1566299400	2.79100	2.93200
1566300000	2.75900	2.80200
1566300600	2.72000	2.77400
1566301200	2.67600	2.69900
1566301800	2.63800	2.67200
1566302400	2.60400	2.57300
1566303000	2.57000	2.60000
1566303600	2.52700	2.60300
1566304200	2.49500	2.53400
1566304800	2.46800	2.60200
1566305400	2.44100	2.48400
1566306000	2.40500	2.41600
1566306600	2.36600	2.33800
1566307200	2.34000	2.36800
1566307800	2.31200	2.44700
1566308400	2.28100	2.34600
1566309000	2.25100	2.24400
1566309600	2.22000	2.35400
1566310200	2.20700	2.25100
1566310800	2.19300	2.22600
1566311400	2.18400	2.25900
1566312000	2.17200	2.19400
1566312600	2.15900	2.05200
1566313200	2.13400	2.09200
1566313800	2.11200	2.06800
1566315000	2.07000	2.19400
1566315600	2.05200	2.21300
1566316200	2.03100	2.05400
1566343200	4.88400	2.04700
1566343800	4.93600	4.83300
1566344400	4.94000	4.90800
1566345000	4.80900	4.92100
1566345600	4.75600	4.80700
1566346200	4.69300	4.82900
1566346800	4.65300	4.74500
1566347400	4.66400	4.62000
1566348000	4.70200	4.64400
1566348600	4.70000	4.66400
1566349200	4.58000	4.71300
1566349800	4.35800	4.56100
1566350400	4.22200	4.42100
1566351000	4.17200	4.32900
1566351600	4.15500	4.18500
1566352200	4.14200	4.14900
1566352800	4.13900	4.14100
1566353400	4.11800	4.16900
1566354000	4.10300	4.05800
1566354600	4.08300	4.15500
1566355200	4.05800	4.08900
1566355800	4.02800	4.07100
1566356400	4.00100	4.11000
1566357000	3.97500	3.93400
1566357600	3.94400	4.10000
1566358200	3.91200	3.87900
1566358800	3.88500	3.89400
1566359400	3.86100	3.90200
1566360000	3.82900	3.80900
1566360600	3.80400	3.87700
1566361200	3.77700	3.76100
1566361800	3.74300	3.70600
1566362400	3.71700	3.81200
1566363000	3.68800	3.74300
1566363600	3.66600	3.72200
1566364200	3.63100	3.60400
1566364800	3.60600	3.68300
1566365400	3.56800	3.68400
1566366000	3.54400	3.58300
1566366600	3.51100	3.55700
1566367200	3.47500	3.44400
1566367800	3.44700	3.46200
1566368400	3.41700	3.38500
1566369000	3.39500	3.36600
1566369600	3.35900	3.33000
1566370200	3.32900	3.30000
1566370800	3.30200	3.26200
1566371400	3.26300	3.25300
1566372000	3.24300	3.24200
1566372600	3.20600	3.25600
1566373200	3.17900	3.37300
1566373800	3.13900	3.21100
1566374400	3.11100	3.07800
1566375000	3.09000	3.04000
1566375600	3.06300	3.10500
1566376200	3.04300	3.12900
1566376800	3.02600	2.97600
1566377400	3.01100	3.15100
1566378000	2.99000	3.11400
1566378600	2.97500	2.92300
1566379200	2.96000	3.00200
1566379800	2.92200	3.03600
1566380400	2.88900	2.85500
1566381000	2.86400	2.91300
1566381600	2.84400	2.78300
1566382200	2.81900	2.70800
1566382800	2.78900	2.82100
1566383400	2.73800	2.86600
1566384000	2.68800	2.77200
1566384600	2.65900	2.70900
1566385200	2.62500	2.70700
1566385800	2.59100	2.66400
1566386400	2.55900	2.60700
1566387000	2.52000	2.49900
1566387600	2.47600	2.53500
1566388200	2.43800	2.55400
1566388800	2.40400	2.47100
1566389400	2.37000	2.33200
1566390000	2.32700	2.32100
1566390600	2.29500	2.31600
1566391200	2.26800	2.35800
1566391800	2.24100	2.30100
1566392400	2.20500	2.23700
1566393000	2.16600	2.21000
1566393600	2.14000	2.14500
1566394200	2.11200	2.06800
1566394800	2.08100	2.20400
1566395400	2.05100	2.15800
1566396000	2.02000	2.11400
1566396600	2.00700	2.01900
1566397200	1.99300	2.01300
1566397800	1.98400	2.00400
1566398400	1.97200	2.03200
1566399000	1.95900	2.02500
1566399600	1.93400	2.02200
1566400200	1.91200	1.86200
1566400800	1.89300	1.85300
1566401400	1.87000	1.99600
1566402000	1.85200	1.79300
1566402600	1.83100	1.80500
1566403200	4.19200	1.76400
1566403800	4.13800	4.20900
1566404400	4.08100	4.18600
1566405000	4.02400	4.06000
1566405600	3.98900	3.99000
1566406200	3.94300	3.91800
1566406800	3.88800	3.90900
1566407400	3.83000	3.99500
1566408000	3.77400	3.81600
1566408600	3.72400	3.79000
1566409200	3.66800	3.72600
1566409800	3.61300	3.66400
1566410400	3.55200	3.59500
1566411000	3.51700	3.50900
1566411600	3.47900	3.60900
1566412200	3.45000	3.56100
1566412800	3.41900	3.42100
1566413400	3.38300	3.34800
1566414000	3.33300	3.30600
1566414600	3.29800	3.33100
1566415200	3.24800	3.29200
1566415800	3.21600	3.26400
1566416400	3.18800	3.18900
1566417000	3.16200	3.21100
1566417600	3.13000	3.09500
1566418200	3.10700	3.18600
1566418800	3.10500	3.12300
1566419400	3.09500	3.05200
1566420000	3.08200	3.09000
1566420600	3.09100	3.02900
1566421200	3.06500	3.18300
1566421800	3.03900	3.02900
1566422400	3.01200	2.99300
1566423000	3.00300	2.95000
1566423600	3.00400	3.00700
1566424200	3.07000	3.06000
1566424800	3.17300	3.01200
1566425400	3.28000	3.18400
1566426000	3.42300	3.26000
1566426600	3.59000	3.38500
1566427200	3.72800	3.62200
1566427800	3.78400	3.81000
1566428400	3.86600	3.75500
1566429000	3.95900	3.85000
1566429600	4.08400	3.95600
1566430200	4.13600	4.08500
1566430800	4.14000	4.09900
1566431400	4.00900	4.19200
1566432000	3.95600	4.04300
1566432600	3.89300	3.96200
1566433200	3.85300	3.88300
1566433800	3.86400	3.82400
1566434400	3.90200	3.83500
1566435000	3.90000	3.83000
1566435600	3.78000	3.86500
1566436200	3.55800	3.76100
1566436800	3.42200	3.58400
1566437400	3.37200	3.45600
1566438000	3.35500	3.34300
1566438600	3.34200	3.37200
1566439200	3.33900	3.35900
1566439800	3.31800	3.29700
1566440400	3.30300	3.32600
1566441000	3.28300	3.23600
1566441600	3.25800	3.32300
1566442200	3.22800	3.18700
1566442800	3.20100	3.18500
1566443400	3.17500	3.21200
1566444000	3.14400	3.12600
1566444600	3.11200	3.14200
1566445200	3.08500	3.16000
1566445800	3.06100	3.09200
1566446400	3.02900	3.13900
1566447000	3.00400	3.05800
1566447600	2.97700	2.86800
1566448200	2.94300	3.08400
1566448800	2.91700	3.08100
1566449400	2.88800	2.96500
1566450000	2.86600	2.84200
1566450600	2.83100	2.81000
1566451200	2.80600	2.78200
1566451800	2.76800	2.84000
1566452400	2.74400	2.70100
1566453000	2.71100	2.73500
1566453600	2.67500	2.70500
1566454200	2.64700	2.69200
1566454800	2.61700	2.67500
1566455400	2.59500	2.68000
1566456000	2.55900	2.67300
1566456600	2.52900	2.66600
1566457200	2.50200	2.53300
1566457800	2.46300	2.59400
1566458400	2.44300	2.57000
1566459000	2.40600	2.43900
1566484200	1.18400	2.37800
1566484800	1.17200	1.17000
1566485400	1.15900	1.18600
1566486000	1.13400	1.18600
1566486600	1.11200	1.10500
1566487200	1.09300	1.06000
1566487800	1.07000	1.09500
1566488400	1.05200	1.02100
1566489000	1.03100	1.00300
1569130200	4.56800	1.10900
1569130800	4.54400	4.59200
1569131400	4.51100	4.51500
1569132000	4.47500	4.48200
1569132600	4.44700	4.47400
1569133200	4.41700	4.44900
1569133800	4.39500	4.43000
1569134400	4.35900	4.52000
1569135000	4.32900	4.31200
1569135600	4.30200	4.36200
1569136200	4.26300	4.23100
1569136800	4.24300	4.12700
1569137400	4.20600	4.25900
1569138000	4.17900	4.26900
1569138600	4.13900	4.28600
1569139200	4.11100	4.23100
1569139800	4.09000	4.18900
1569140400	4.06300	4.02300
1569141000	4.04300	4.07900
1569141600	4.02600	4.10600
1569142200	4.01100	4.19300
1569142800	3.99000	4.02700
1569143400	3.97500	4.09300
1569144000	3.96000	3.91300
1569144600	3.92200	3.89800
1569145200	3.88900	3.94300
1569145800	3.86400	3.98100
1569146400	3.84400	3.91200
1569147000	3.81900	3.77700
1569147600	3.78900	3.82900
1569148200	3.73800	3.85200
1569148800	3.68800	3.73200
1569149400	3.65900	3.70400
1569150000	3.62500	3.72500
1569150600	3.59100	3.57300
1569151200	3.55900	3.58300
1569151800	3.52000	3.50300
1569152400	3.47600	3.53000
1569153000	3.43800	3.41100
1569153600	3.40400	3.45300
1569154200	3.37000	3.42100
1569154800	3.32700	3.37800
1569155400	3.29500	3.34300
1569156000	3.26800	3.23000
1569156600	3.24100	3.26200
1569157200	3.20500	3.33300
1569157800	3.16600	3.23800
1569158400	3.14000	3.18200
1569159000	3.11200	3.08400
1569159600	3.08100	3.13200
1569160200	3.05100	3.07700
1569160800	3.02000	3.07800
1569161400	3.00700	3.02900
1569162000	2.99300	3.13200
1569162600	2.98400	3.00700
1569163200	2.97200	2.93500
1569163800	2.95900	2.91200
1569164400	2.93400	3.12600
1569165000	2.91200	3.10100
1569165600	2.89300	2.85000
1569166200	2.87000	2.84100
1569166800	2.85200	2.81500
1569167400	2.83100	2.90800
1569168000	5.36000	2.86400
1569168600	5.45200	5.34900
1569169200	5.54400	5.43300
1569169800	5.63600	5.53000
1569170400	5.71800	5.58000
1569171000	5.81900	5.73500
1569171600	5.93000	5.96200
1569172200	6.02200	5.89700
1569172800	6.09900	6.00300
1569173400	6.18400	5.96300
1569174000	6.25700	6.11900
1569174600	6.32100	6.20200
1569175200	6.39700	6.28200
1569175800	6.46600	6.37800
1569176400	6.51100	6.47300
1569177000	6.54300	6.44600
1569177600	6.56700	6.51400
1569178200	6.58800	6.63100
1569178800	6.60600	6.54800
1569179400	6.61900	6.68400
1569180000	6.61500	6.48300
1569180600	6.62300	6.56600
1569181200	6.62200	6.56500
1569181800	6.63000	6.64600
1569182400	6.64700	6.58500
1569183000	6.66900	6.63100
1569183600	6.68500	6.70100
1569184200	6.70200	6.73300
1569184800	6.71400	6.74000
1569185400	6.74600	6.79200
1569186000	6.74700	6.87100
1569186600	6.74400	6.68100
1569187200	6.72700	6.73400
1569187800	6.70700	6.75200
1569188400	6.69100	6.67800
1569189000	6.66800	6.69200
1569189600	6.62700	6.58700
1569190200	6.59800	6.75200
1569190800	6.55100	6.59200
1569191400	6.52100	6.49800
1569192000	6.48400	6.53200
1569192600	6.45100	6.43500
1569193200	6.39600	6.44900
1569193800	6.35800	6.43100
1569194400	6.30700	6.28100
1569195000	6.27600	6.28800
1569195600	6.26000	6.26500
1569196200	6.21800	6.27600
1569196800	6.17600	6.21700
1569197400	6.14700	6.09900
1569198000	6.09500	6.17900
1569198600	6.05700	6.10800
1569199200	6.02000	6.03800
1569199800	5.98000	5.97700
1569200400	5.96100	6.05700
1569201000	5.91000	6.01900
1569201600	5.87500	5.77400
1569202200	5.83500	5.89600
1569202800	5.79500	5.94200
1569203400	5.76700	5.78900
1569204000	5.71000	5.80300
1569204600	5.65900	5.70900
1569205200	5.61500	5.76600
1569205800	5.57900	5.57600
1569206400	5.52900	5.56700
1569207000	5.48800	5.50800
1569207600	5.44900	5.41600
1569208200	5.41300	5.44700
1569208800	5.38900	5.40000
1569209400	5.35600	5.44200
1569210000	5.32300	5.37200
1569210600	5.30100	5.35200
1569211200	5.29400	5.32800
1569211800	5.28000	5.22300
1569212400	5.24500	5.31400
1569213000	5.21100	5.19900
1569213600	5.18000	5.21100
1569214200	5.10900	5.20600
1569214800	5.12800	5.11700
1569215400	5.43600	5.08100
1569216000	5.77800	5.43200
1569216600	6.17300	5.81200
1569217200	6.32400	6.23600
1569217800	6.38700	6.31800
1569218400	6.47300	6.39000
1569219000	6.52600	6.55500
1569219600	6.53700	6.50700
1569220200	6.55100	6.54300
1569220800	6.54700	6.53500
1569221400	6.52000	6.52200
1569222000	6.46800	6.60200
1569222600	6.33000	6.49700
1569223200	6.19900	6.10800
1569223800	6.07900	6.18000
1569224400	5.95400	6.09400
1569225000	5.84500	5.92500
1569225600	5.79100	5.85800
1569226200	5.71900	5.81500
1569226800	5.65900	5.80100
1569227400	5.61400	5.72200
1569228000	5.60000	5.63000
1569228600	5.58700	5.52300
1569229200	5.56400	5.62100
1569229800	5.54400	5.61200
1569230400	5.50800	5.56000
1569231000	5.48100	5.54400
1569231600	5.44900	5.51200
1569232200	5.42800	5.39100
1569232800	5.45100	5.42200
1569233400	5.53400	5.52400
1569234000	5.61200	5.52000
1569234600	5.71000	5.62700
1569235200	5.80200	5.69600
1569235800	5.88400	5.81900
1569236400	5.95000	5.93200
1569237000	6.00800	5.95200
1569237600	6.03700	5.95500
1569238200	6.06700	6.03100
1569238800	6.10100	6.06100
1569239400	6.09600	6.07500
1569240000	6.08800	6.03100
1569240600	6.08000	6.03600
1569241200	6.05800	6.24700
1569241800	6.04000	6.06900
1569242400	5.99700	5.98200
1569243000	5.95100	6.16400
1569243600	5.92400	5.81500
1569244200	5.89400	6.01600
1569244800	5.85400	5.88600
1569245400	5.82000	5.91200
1569246000	5.78400	5.85400
1569246600	5.75000	5.72800
1569247200	5.70600	5.78500
1569247800	5.67300	5.71700
1569248400	5.63700	5.68800
1569249000	5.59400	5.57500
1569249600	5.55600	5.56500
1569250200	5.51800	5.60400
1569250800	5.47400	5.55700
1569251400	5.42200	5.48500
1569252000	5.37600	5.38900
1569252600	5.32400	5.51400
1569253200	5.28500	5.29500
1569254400	5.99200	5.30400
1569255000	5.93800	6.04400
1569255600	5.88100	6.00100
1569256200	5.82400	5.74500
1569256800	5.78900	5.84000
1569257400	5.74300	5.73600
1569258000	5.68800	5.75900
1569258600	5.63000	5.66900
1569259200	5.57400	5.55300
1569259800	5.52400	5.35200
1569260400	5.46800	5.53900
1569261000	5.41300	5.50600
1569261600	5.35200	5.55600
1569262200	5.31700	5.35300
1569262800	5.27900	5.24600
1569263400	5.25000	5.33200
1569264000	5.21900	5.22400
1569264600	5.18300	5.25200
1569265200	5.13300	5.21100
1569265800	5.09800	4.99700
1569266400	5.04800	5.11000
1569267000	5.01600	5.10100
1569267600	4.98800	5.01200
1569268200	4.96200	4.93800
1569268800	4.93000	4.98800
1569269400	4.90700	4.94600
1569270000	4.90500	4.91800
1569270600	4.89500	4.85700
1569271200	4.88200	4.92900
1569271800	4.89100	4.74600
1569272400	4.86500	4.86400
1569273000	4.83900	4.88100
1569273600	4.81200	4.76700
1569274200	4.80300	4.75000
1569274800	4.80400	4.81900
1569275400	4.87000	4.67300
1569276000	4.97300	4.83100
1569276600	5.08000	4.93000
1569277200	5.22300	5.00800
1569277800	5.39000	5.22400
1569278400	5.52800	5.33800
1569279000	5.58400	5.53400
1569279600	5.66600	5.59200
1569280200	5.75900	5.66200
1569280800	5.88400	5.72600
1569281400	5.93600	5.87000
1569282000	5.94000	5.98400
1569282600	5.80900	5.90400
1569283200	5.75600	5.83300
1569283800	5.69300	5.80400
1569284400	5.65300	5.81800
1569285000	5.66400	5.66500
1569285600	5.70200	5.74600
1569286200	5.70000	5.66900
1569286800	5.58000	5.66700
1569287400	5.35800	5.61500
1569288000	5.22200	5.32900
1569288600	5.17200	5.21600
1569289200	5.15500	5.25400
1569289800	5.14200	5.10200
1569290400	5.13900	5.09400
1569291000	5.11800	5.09000
1569291600	5.10300	5.14400
1569292200	5.08300	5.06400
1569292800	5.05800	5.04700
1569293400	5.02800	4.92200
1569294000	5.00100	4.96900
1569294600	4.97500	4.86500
1569295200	4.94400	4.92300
1569295800	4.91200	4.96000
1569296400	4.88500	4.92300
1569297000	4.86100	4.97700
1569297600	4.82900	4.79400
1569298200	4.80400	4.77600
1569298800	4.77700	4.66800
1569299400	4.74300	4.72800
1569300000	4.71700	4.68700
1569300600	4.68800	4.72800
1569301200	4.66600	4.64500
1569301800	4.63100	4.73900
1569302400	4.60600	4.67900
1569303000	4.56800	4.52500
1569303600	4.54400	4.49600
1569304200	4.51100	4.56400
1569304800	4.47500	4.52700
1569305400	4.44700	4.41300
1569306000	4.41700	4.53900
1569306600	4.39500	4.42300
1569307200	4.35900	4.47200
1569307800	4.32900	4.30300
1569308400	4.30200	4.26200
1569309000	4.26300	4.35000
1569309600	4.24300	4.40600
1569310200	4.20600	4.25400
1569310800	4.17900	4.22200
1569311400	4.13900	4.16800
1569312000	4.11100	4.15000
1569312600	4.09000	4.13800
1569313200	4.06300	4.11000
1569313800	4.04300	4.14000
1569314400	4.02600	3.97200
1569315000	4.01100	3.80400
1569315600	3.99000	4.03800
1569316200	3.97500	4.01000
1569316800	3.96000	3.93400
1569317400	3.92200	4.03700
1569318000	3.88900	4.08900
1569318600	3.86400	3.84300
1569319200	3.84400	3.92700
1569319800	3.81900	3.88000
1569320400	3.78900	3.75900
1569321000	3.73800	3.80500
1569321600	3.68800	3.68500
1569322200	3.65900	3.65700
1569322800	3.62500	3.63100
1569323400	3.59100	3.62100
1569324000	3.55900	3.57500
1569324600	3.52000	3.62200
1569325200	3.47600	3.55200
1569325800	3.43800	3.49200
1569326400	3.40400	3.41900
1569327000	3.37000	3.41900
1569327600	3.32700	3.40200
1569328200	3.29500	3.34200
1569328800	3.26800	3.32100
1569329400	3.24100	3.36000
1569330000	3.20500	3.29400
1569330600	3.16600	3.19900
1569331200	3.14000	3.18600
1569331800	3.11200	3.16800
1569332400	3.08100	3.09000
1569333000	3.05100	3.06000
1569333600	3.02000	2.99100
1569334200	3.00700	2.97400
1569334800	2.99300	3.06000
1569335400	2.98400	2.94700
1569336000	2.97200	3.01700
1569336600	2.95900	2.99200
1569337200	2.93400	3.01100
1569337800	2.91200	3.03700
1569338400	2.89300	2.92300
1569339000	2.87000	2.84700
1569339600	2.85200	2.92300
1569340800	6.19200	2.79700
1569341400	6.13800	6.20700
1569342000	6.08100	6.08700
1569342600	6.02400	5.94500
1569343200	5.98900	6.05700
1569343800	5.94300	5.96300
1569344400	5.88800	5.92200
1569345000	5.83000	5.75200
1569345600	5.77400	5.84500
1569346200	5.72400	5.82700
1569346800	5.66800	5.75500
1569347400	5.61300	5.68300
1569348000	5.55200	5.57700
1569348600	5.51700	5.56900
1569349200	5.47900	5.54900
1569349800	5.45000	5.49600
1569350400	5.41900	5.39500
1569351000	5.38300	5.54400
1569351600	5.33300	5.37700
1569352200	5.29800	5.45800
1569352800	5.24800	5.31400
1569353400	5.21600	5.27800
1569354000	5.18800	5.20200
1569354600	5.16200	5.24100
1569355200	5.13000	5.17800
1569355800	5.10700	5.05900
1569356400	5.10500	5.14100
1569357000	5.09500	5.03800
1569357600	5.08200	5.12900
1569358200	5.09100	5.05300
1569358800	5.06500	5.04800
1569359400	5.03900	5.09500
1569360000	5.01200	5.01000
1569360600	5.00300	4.96300
1569361200	5.00400	5.03800
1569361800	5.07000	4.97900
1569362400	5.17300	5.04000
1569363000	5.28000	5.14400
1569363600	5.42300	5.38300
1569364200	5.59000	5.39400
1569364800	5.72800	5.65300
1569365400	5.78400	5.76200
1569366000	5.86600	5.73700
1569366600	5.95900	5.86800
1569367200	6.08400	5.90600
1569367800	6.13600	6.17600
1569368400	6.14000	6.10500
1569369000	6.00900	6.13500
1569369600	5.95600	6.06700
1569370200	5.89300	5.91700
1569370800	5.85300	5.88100
1569371400	5.86400	5.88700
1569372000	5.90200	5.83300
1569372600	5.90000	5.87300
1569373200	5.78000	5.96300
1569373800	5.55800	5.80600
1569374400	5.42200	5.57700
1569375000	5.37200	5.42100
1569375600	5.35500	5.33800
1569376200	5.34200	5.31200
1569376800	5.33900	5.30800
1569377400	5.31800	5.33400
1569378000	5.30300	5.25100
1569378600	5.28300	5.33800
1569379200	5.25800	5.36000
1569379800	5.22800	5.20900
1569380400	5.20100	5.23800
1569381000	5.17500	5.23900
1569381600	5.14400	5.18100
1569382200	5.11200	5.16700
1569382800	5.08500	5.11900
1569383400	5.06100	5.03200
1569384000	5.02900	5.07200
1569384600	5.00400	5.15400
1569385200	4.97700	5.10700
1569385800	4.94300	5.00900
1569386400	4.91700	4.93700
1569387000	4.88800	5.04200
1569387600	4.86600	4.92600
1569388200	4.83100	4.95800
1569388800	4.80600	4.79500
1569389400	4.76800	4.73400
1569390000	4.74400	4.78300
1569390600	4.71100	4.75500
1569391200	4.67500	4.74700
1569391800	4.64700	4.69100
1569392400	4.61700	4.66200
1569393000	4.59500	4.64600
1569393600	4.55900	4.52300
1569394200	4.52900	4.55700
1569394800	4.50200	4.56000
1569395400	4.46300	4.56500
1569396000	4.44300	4.40400
1569396600	4.40600	4.39700
1569397200	4.37900	4.42200
1569397800	4.33900	4.40000
1569398400	4.31100	4.27200
1569399000	4.29000	4.40300
1569399600	4.26300	4.34200
1569400200	4.24300	4.29300
1569400800	4.22600	4.25400
1569401400	4.21100	4.15400
1569402000	4.19000	4.31400
1569402600	4.17500	4.15300
1569403200	4.16000	4.21300
1569403800	4.12200	4.09300
1569404400	4.08900	4.19100
1569405000	4.06400	4.00800
1569405600	4.04400	4.09200
1569406200	4.01900	4.09200
1569406800	3.98900	4.08300
1569407400	3.93800	3.94200
1569408000	3.88800	3.97300
1569408600	3.85900	3.89000
1569409200	3.82500	3.85500
1569409800	3.79100	3.80200
1569410400	3.75900	3.84400
1569411000	3.72000	3.76100
1569411600	3.67600	3.64800
1569412200	3.63800	3.69700
1569412800	3.60400	3.65500
1569413400	3.57000	3.61100
1569414000	3.52700	3.54100
1569414600	3.49500	3.51600
1569415200	3.46800	3.57700
1569415800	3.44100	3.51600
1569416400	3.40500	3.45400
1569417000	3.36600	3.42200
1569417600	3.34000	3.37600
1569418200	3.31200	3.39600
1569418800	3.28100	3.39400
1569419400	3.25100	3.15000
1569420000	3.22000	3.31700
1569420600	3.20700	3.32300
1569421200	3.19300	3.22300
1569421800	3.18400	3.11200
1569422400	3.17200	3.20800
1569423000	3.15900	3.33900
1569423600	3.13400	3.08800
1569424200	3.11200	3.08000
1569424800	3.09300	3.14600
1569425400	3.07000	3.14100
1569426000	3.05200	3.11800
1569427200	5.19200	2.98500
1569427800	5.13800	5.22600
1569428400	5.08100	5.26300
1569429000	5.02400	5.07700
1569429600	4.98900	5.00500
1569430200	4.94300	4.97700
1569430800	4.88800	4.93300
1569431400	4.83000	4.98000
1569432000	4.77400	4.82400
1569432600	4.72400	4.77400
1569433200	4.66800	4.69300
1569433800	4.61300	4.70100
1569434400	4.55200	4.59900
1569435000	4.51700	4.53800
1569435600	4.47900	4.50500
1569436200	4.45000	4.56100
1569436800	4.41900	4.38400
1569437400	4.38300	4.41100
1569438000	4.33300	4.41100
1569438600	4.29800	4.34600
1569439200	4.24800	4.28800
1569439800	4.21600	4.18400
1569440400	4.18800	4.22900
1569441000	4.16200	4.22400
1569441600	4.13000	4.26500
1569442200	4.10700	4.06300
1569442800	4.10500	4.13600
1569443400	4.09500	4.27200
1569444000	4.08200	4.26200
1569444600	4.09100	4.14800
1569445200	4.06500	4.14300
1569445800	4.03900	4.14700
1569446400	4.01200	4.01300
1569447000	4.00300	4.02200
1569447600	4.00400	4.09500
1569448200	4.07000	4.08600
1569448800	4.17300	4.09700
1569449400	4.28000	4.10600
1569450000	4.42300	4.24900
1569450600	4.59000	4.45200
1569451200	4.72800	4.59600
1569451800	4.78400	4.72400
1569452400	4.86600	4.78000
1569453000	4.95900	4.90600
1569453600	5.08400	4.95500
1569454200	5.13600	5.15700
1569454800	5.14000	5.11500
1569455400	5.00900	5.13400
1569456000	4.95600	5.14700
1569456600	4.89300	4.92500
[truncated: 7,458 more rows]
