# Supplementary material for: A novel dissolved oxygen prediction model based on enhanced semi-naive Bayes for ocean ranches in northeast China
Source: PeerJ Comput Sci. 2021 Jun 11;7:e591. doi: 10.7717/peerj-cs.591 (PMC8205303; doi:10.7717/peerj-cs.591)
Supplement: Supplemental Information 5 [file peerj-cs-07-591-s005.zip › bestResult/8.txt]

Timestamp	real	predict
1572522000	6.28200	6.22500
1572522600	6.30600	6.24400
1572523200	6.33900	6.29300
1572523800	6.36100	6.32000
1572524400	6.38200	6.36500
1572525000	6.40900	6.35700
1572525600	6.42800	6.40200
1572526200	6.42600	6.40900
1572526800	6.42900	6.40200
1572527400	6.42900	6.40800
1572528000	6.44800	6.40500
1572528600	6.45900	6.42200
1572529200	6.45100	6.43200
1572529800	6.45300	6.43200
1572530400	6.45100	6.49100
1572531000	6.43500	6.49200
1572531600	6.43800	6.46400
1572532200	6.43600	6.47900
1572532800	6.45000	6.46700
1572533400	6.44700	6.42600
1572534000	6.40900	6.41800
1572534600	6.41200	6.43800
1572535200	6.40100	6.41900
1572535800	6.39200	6.40700
1572536400	6.36900	6.36200
1572537000	6.36700	6.36500
1572537600	6.50900	6.38300
1572538200	6.48700	6.51600
1572538800	6.49900	6.45200
1572539400	6.45100	6.50300
1572540000	6.45900	6.47400
1572540600	6.44000	6.42300
1572541200	6.43200	6.44500
1572541800	6.39800	6.42000
1572542400	6.36800	6.37000
1572543000	6.32400	6.34000
1572543600	6.31500	6.34600
1572544200	6.28200	6.32000
1572544800	6.25700	6.25400
1572545400	6.23200	6.26400
1572546000	6.17700	6.25300
1572546600	6.15400	6.20500
1572547200	6.14100	6.15400
1572547800	6.13700	6.15300
1572548400	6.11600	6.17800
1572549000	6.09500	6.12000
1572549600	6.08600	6.10400
1572550200	6.06900	6.11700
1572550800	6.05000	6.07900
1572551400	6.06500	6.07200
1572552000	6.06000	6.10300
1572552600	6.06200	6.08600
1572553200	6.07200	6.09300
1572553800	6.09300	6.11000
1572554400	6.09300	6.12200
1572555000	6.10100	6.12400
1572555600	6.12000	6.07200
1572556200	6.12600	6.08400
1572556800	6.14100	6.08800
1572557400	6.17800	6.18200
1572558000	6.20000	6.15300
1572559200	6.23400	6.16900
1572559800	6.26600	6.21400
1572560400	6.27000	6.29800
1572561000	6.31900	6.27100
1572561600	6.32400	6.33100
1572562200	6.36800	6.30400
1572562800	6.40800	6.35800
1572564000	6.47100	6.36700
1572564600	6.49700	6.50800
1572565200	6.53800	6.47500
1572565800	6.55300	6.50900
1572566400	6.57100	6.56000
1572567000	6.58500	6.56800
1572567600	6.61900	6.55300
1572568200	6.63200	6.62500
1572568800	6.63900	6.60500
1572570000	6.67500	6.60700
1572570600	6.69600	6.66200
1572571200	6.68400	6.68300
1572571800	6.69200	6.67200
1572572400	6.67500	6.65700
1572573000	6.68600	6.71200
1572573600	6.68600	6.67900
1572574200	6.68900	6.66700
1572574800	6.67900	6.73000
1572575400	6.65300	6.63800
1572576000	6.65300	6.68200
1572576600	6.64400	6.61700
1572577200	6.62400	6.67500
1572577800	6.64200	6.66200
1572578400	6.61000	6.60600
1572579000	6.61100	6.56900
1572579600	6.60000	6.58300
1572580200	6.58100	6.64100
1572580800	6.58500	6.61300
1572581400	6.58600	6.61700
1572582000	6.57700	6.61400
1572582600	6.54100	6.60900
1572583200	6.55900	6.57000
1572584400	6.52500	6.53400
1572585000	6.50200	6.49500
1572585600	6.48700	6.47400
1572586200	6.46600	6.49400
1572586800	6.44100	6.43200
1572587400	6.39300	6.47900
1572588000	6.36700	6.39700
1572589200	6.30600	6.39600
1572589800	6.27400	6.28700
1572590400	6.26000	6.25400
1572591000	6.22300	6.28000
1572591600	6.19700	6.23900
1572592200	6.17500	6.19400
1572592800	6.14900	6.21200
1572593400	6.12200	6.14400
1572594000	6.10400	6.15400
1572595200	6.06800	6.11100
1572597000	6.05700	6.08200
1572598200	6.04900	6.09800
1572598800	6.05800	6.08100
1572599400	6.06700	6.02200
1572600000	6.08800	6.04200
1572600600	6.09700	6.11500
1572601200	6.08900	6.13800
1572601800	6.09700	6.12700
1572602400	6.09300	6.06200
1572603000	6.13000	6.06100
1572603600	6.12600	6.17100
1572604200	6.13000	6.15400
1572604800	6.14400	6.09200
1572605400	6.17100	6.12000
1572606000	6.19000	6.13500
1572606600	6.20100	6.21700
1572607200	6.23100	6.19000
1572607800	6.26200	6.21100
1572608400	6.28200	6.23200
1572609000	6.30600	6.24900
1572609600	6.33900	6.26900
1572610200	6.36100	6.33600
1572610800	6.38200	6.33200
1572611400	6.40900	6.40700
1572612000	6.42800	6.37200
1572612600	6.42600	6.46200
1572613200	6.42900	6.45200
1572613800	6.42900	6.39100
1572614400	6.44800	6.46700
1572615000	6.45900	6.48600
1572615600	6.45100	6.41800
1572616200	6.45300	6.48500
1572616800	6.45100	6.48400
1572617400	6.43500	6.41700
1572618000	6.43800	6.46400
1572618600	6.43600	6.47500
1572619200	6.45000	6.46800
1572619800	6.44700	6.42700
1572620400	6.40900	6.47600
1572621000	6.41200	6.42300
1572621600	6.40100	6.38200
1572622200	6.39200	6.42600
1572622800	6.36900	6.35600
1572623400	6.36700	6.40700
1573551000	14.05100	6.36000
1573551600	14.06100	14.06000
1573552200	14.04700	14.08500
1573552800	14.04600	14.02600
1573553400	14.07800	14.01100
1573554000	14.07200	14.07100
1573554600	14.08800	14.06500
1573555200	14.09100	14.06900
1573555800	14.11300	14.05600
1573556400	14.15600	14.15100
1573557000	14.16600	14.13700
1573557600	14.19100	14.14100
1573558200	14.20500	14.16900
1573558800	14.22800	14.17200
1573559400	14.22500	14.19000
1573560000	14.23900	14.20300
1573560600	14.24900	14.27700
1573561200	14.26700	14.26500
1573561800	14.28700	14.22600
1573562400	14.34900	14.26100
1573563000	14.35600	14.32900
1573563600	14.37600	14.33700
1573564200	14.38600	14.35500
1573564800	14.44000	14.36000
1573565400	14.47800	14.45600
1573566000	14.51200	14.44600
1573566600	14.58900	14.52100
1573567200	14.61900	14.61500
1573567800	14.65800	14.58800
1573568400	14.70000	14.64100
1573569000	14.72000	14.69200
1573569600	14.74600	14.71300
1573570200	14.75200	14.74300
1573570800	14.79200	14.71800
1573571400	14.80800	14.77200
1573572000	14.82500	14.84900
1573572600	14.83400	14.79900
1573573200	14.82900	14.80600
1573574400	14.79500	14.86700
1573575000	14.75900	14.75900
1573575600	14.75400	14.76800
1573576200	14.75600	14.72600
1573576800	14.73000	14.78200
1573577400	14.71700	14.76200
1573578000	14.69900	14.75400
1573578600	14.67300	14.72000
1573579200	14.65400	14.70700
1573579800	14.61400	14.68600
1573580400	14.59800	14.63700
1573581000	14.56800	14.61500
1573581600	14.52800	14.56700
1573582200	14.48100	14.56900
1573582800	14.45900	14.47300
1573583400	14.45900	14.48800
1573584000	14.44500	14.43100
1573584600	14.44500	14.47400
1573585200	14.42200	14.45800
1573585800	14.38000	14.42900
1573586400	14.33100	14.37900
1573587000	14.31900	14.34000
1573587600	14.27500	14.32400
1573588200	14.26900	14.28200
1573588800	14.22000	14.26000
1573589400	14.17400	14.20100
1573590000	14.12400	14.15700
1573590600	14.08500	14.11500
1573591200	14.04400	14.06700
1573591800	14.00200	14.00900
1573592400	13.97700	13.99500
1573593000	13.93100	13.95700
1573593600	13.88200	13.93000
1573594200	13.88100	13.92300
1573594800	13.85100	13.88800
1573595400	13.84900	13.84700
1573596000	13.85500	13.88300
1573596600	13.84100	13.87900
1573597200	13.83600	13.87800
1573597800	13.83300	13.86700
1573598400	13.81600	13.86000
1573599000	13.83800	13.85400
1573599600	13.86900	13.86900
1573600200	13.89700	13.86200
1573600800	13.88200	13.92800
1573601400	13.87800	13.85100
1573602000	13.87100	13.91600
1573602600	13.89600	13.84100
1573603200	13.90200	13.85800
1573603800	13.93600	13.94000
1573604400	13.94100	13.92500
1573605000	13.95700	13.95300
1573605600	13.93000	13.92800
1573606200	13.99100	13.90300
1573606800	14.05600	13.97400
1573607400	14.08800	14.02600
1573608000	14.11400	14.08500
1573608600	14.12400	14.13100
1573609200	14.16200	14.12000
1573609800	14.18800	14.15100
1573610400	14.27000	14.16800
1573611000	14.30800	14.25100
1573611600	14.36800	14.28800
1573612200	14.41300	14.39300
1573612800	14.43900	14.42000
1573613400	14.48400	14.43200
1573614000	14.56000	14.50400
1573614600	14.59200	14.52400
1573615200	14.63400	14.58000
1573615800	14.69200	14.62700
1573616400	14.68900	14.68800
1573617000	14.66400	14.70500
1573617600	14.64700	14.66100
1573618200	14.67000	14.61800
1573618800	14.65300	14.64000
1573619400	14.68300	14.68500
1573620000	14.68300	14.72400
1573620600	14.65000	14.67900
1573621200	14.62700	14.62400
1573621800	14.61000	14.63100
1573622400	14.56000	14.59000
1573623000	14.51600	14.60100
1573623600	14.48200	14.55700
1573624200	14.50600	14.50700
1573624800	14.45900	14.48500
1573625400	14.46400	14.42800
1573626000	14.50900	14.44300
1573626600	14.52600	14.47800
1573627200	14.48600	14.56300
1573627800	14.47700	14.50900
1573628400	14.43300	14.48600
1573629000	14.45100	14.41100
1573629600	14.48800	14.41500
1573630200	14.52400	14.52200
1573630800	14.49500	14.50500
1573631400	14.45500	14.46800
1573632000	14.44700	14.45600
1573632600	14.44200	14.42900
1573633200	14.42700	14.48000
1573633800	14.34900	14.38600
1573634400	14.29000	14.32900
1573635000	14.27100	14.26000
1573635600	14.21900	14.25900
1573636200	14.16200	14.18300
1573636800	14.14800	14.17800
1573637400	14.12900	14.14500
1573638000	14.10600	14.13300
1573638600	14.08300	14.08700
1573639200	14.07400	14.07500
1573639800	14.07000	14.10000
1573640400	14.09000	14.04200
1573641000	14.12400	14.13000
1573641600	14.13300	14.11600
1573642200	14.11700	14.10300
1573642800	14.12900	14.15800
1573643400	14.13800	14.08800
1573644000	14.17700	14.11300
1573644600	14.22300	14.13600
1573645200	14.19900	14.23900
1573645800	14.23200	14.17700
1573646400	14.23500	14.22700
1573647000	14.23500	14.22700
1573647600	14.21400	14.22800
1573648200	14.24600	14.19400
1573648800	14.22200	14.22500
1573649400	14.20400	14.23500
1573650000	14.22900	14.22000
1573650600	14.23900	14.20400
1573651200	14.25500	14.21500
1573651800	14.30600	14.29600
1573652400	14.36800	14.31500
1573653000	14.40600	14.37500
1573653600	14.44200	14.41000
1573654200	14.47800	14.44300
1573654800	14.50100	14.44500
1573655400	14.52200	14.53500
1573656000	14.54300	14.52900
1573656600	14.55000	14.56400
1573657200	14.58500	14.53000
1573657800	14.58500	14.57900
1573658400	14.58800	14.59400
1573659000	14.57700	14.55500
1573659600	14.59800	14.61800
1573660800	14.63500	14.57000
1573661400	14.61900	14.61400
1573662000	14.60700	14.59900
1573662600	14.57800	14.64800
1573663200	14.55000	14.59700
1573663800	14.50900	14.56700
1573664400	14.48000	14.51600
1573665000	14.44700	14.50400
1573665600	14.41300	14.47000
1573666200	14.39000	14.42100
1573666800	14.34900	14.41500
1573667400	14.33500	14.33000
1573668000	14.33700	14.36600
1573668600	14.32100	14.34100
1573669200	14.30400	14.33600
1573669800	14.24700	14.31100
1573670400	14.19900	14.27400
1573671000	14.18700	14.18300
1573671600	14.17200	14.21000
1573672200	14.12500	14.17600
1573672800	14.12200	14.14900
1573673400	14.12200	14.15300
1573674000	14.07500	14.14200
1573674600	14.03100	14.10800
1573675200	13.99400	13.99800
1573675800	13.93300	14.03100
1573676400	13.87900	13.90500
1573677000	13.83900	13.86600
1573677600	13.80200	13.83100
1573678200	13.76100	13.80900
1573678800	13.71800	13.75300
1573679400	13.64200	13.75900
1573680000	13.61200	13.68300
1573680600	13.55400	13.61600
1573681200	13.48100	13.51300
1573681800	13.47000	13.47400
1573682400	13.41500	13.46300
1573683000	13.37700	13.39300
1573683600	13.35000	13.35300
1573684200	13.34900	13.32200
1573684800	13.33900	13.32100
1573685400	13.31600	13.37300
1573686000	13.28500	13.30800
1573686600	13.27800	13.30100
1573687200	13.28100	13.31900
1573688400	13.29200	13.27500
1573689000	13.30900	13.26100
1573689600	13.31600	13.34600
1573690200	13.32500	13.28500
1573690800	13.33500	13.29600
1573695600	13.48700	13.36700
1573696200	13.52400	13.50600
1573696800	13.57600	13.50200
1573697400	13.58100	13.57400
1573698600	13.67100	13.61500
1573699200	13.68100	13.64400
1573699800	13.75200	13.65200
1573700400	13.81900	13.77800
1573701000	13.89100	13.79800
1573701600	13.95000	13.86100
1573702200	13.98000	13.95600
1573702800	14.02800	13.97200
1573703400	14.03700	14.01800
1573704000	14.07200	14.00100
1573704600	14.09500	14.03700
1573705200	14.13500	14.06500
1573705800	14.12400	14.10600
1573706400	14.12500	14.09400
1573707000	14.13700	14.09300
1573707600	14.14700	14.12200
1573708200	14.13700	14.13100
1573708800	14.14000	14.12600
1573709400	14.12200	14.16200
1573710000	14.08300	14.15300
1573710600	14.07300	14.08700
1573711200	14.08200	14.08900
1573711800	14.04100	14.04600
1573712400	14.05600	14.04800
1573713000	14.04500	14.03600
1573713600	14.04600	14.05400
1573714200	14.03200	14.05300
1573714800	14.03800	14.00600
1573715400	14.03700	14.07800
1573716000	14.03900	14.00400
1573716600	14.03200	14.06100
1573717200	14.04800	14.06900
1573717800	14.04400	14.01100
1573718400	14.06000	14.01300
1573719000	14.05000	14.04100
1573719600	14.02100	14.08400
1573720200	14.00500	14.04300
1573720800	13.97800	13.96700
1573721400	13.93900	13.99500
1573722000	13.92800	13.96800
1573722600	13.89800	13.96200
1573723200	13.86300	13.93200
1573723800	13.85100	13.89600
1573724400	13.83400	13.87400
1573725000	13.78100	13.86100
1573725600	13.76500	13.80700
1573726200	13.74700	13.77300
1573726800	13.72500	13.71600
1573727400	13.69300	13.74000
1573728000	13.69700	13.72100
1573728600	13.69900	13.66700
1573729200	13.69200	13.72500
1573729800	13.71100	13.70700
1573730400	13.72200	13.73000
1573731000	13.71700	13.68400
1573731600	13.74500	13.74300
1573732200	13.75800	13.72100
1573732800	13.77300	13.72000
1573733400	13.80300	13.74600
1573734000	13.81100	13.77200
1573734600	13.84900	13.78100
1573735200	13.89800	13.84900
1573735800	13.93700	13.92500
1573736400	13.98300	13.92700
1573737000	14.00000	13.98400
1573737600	14.01700	14.03200
1573738200	14.04500	14.04500
1573738800	14.06800	14.03800
1573739400	14.10100	14.09000
1573740000	14.14500	14.08100
1573740600	14.18500	14.11400
1573741200	14.20100	14.14700
1573741800	14.20300	14.17100
1573742400	14.24400	14.17000
1573743000	14.29400	14.27800
1573743600	14.34800	14.33100
1573744200	14.38600	14.35200
1573744800	14.42100	14.37200
1573745400	14.42000	14.38800
1573746000	14.45800	14.42400
1573747200	14.50700	14.47300
1573747800	14.56200	14.49900
1573748400	14.58000	14.57200
1573749000	14.61100	14.61700
1573749600	14.62700	14.60000
1573750200	14.61900	14.63500
1573750800	14.62700	14.62600
1573751400	14.63200	14.63400
1573752000	14.64300	14.59400
1573752600	14.68000	14.62100
1573753200	14.68300	14.68000
1573753800	14.68200	14.65800
1573754400	14.62400	14.64100
1573755000	14.60400	14.59600
1573755600	14.56500	14.61300
1573756200	14.53200	14.57200
1573756800	14.53800	14.51000
1573757400	14.50800	14.50400
1573758000	14.44200	14.50500
1573758600	14.40100	14.45800
1573759200	14.37300	14.39200
1573759800	14.35600	14.41400
1573760400	14.32000	14.36400
1573761000	14.29100	14.32700
1573761600	14.24600	14.27100
1573762200	14.21700	14.27500
1573762800	14.20200	14.25100
1573763400	14.16000	14.20900
1573764000	14.13900	14.11900
1573764600	14.06700	14.16900
1573765200	14.03600	14.06000
1573765800	14.00600	14.04800
1573766400	13.98700	14.02200
1573767000	13.95200	13.98000
1573767600	13.91700	13.93300
1573768200	13.84400	13.92400
1573768800	13.80000	13.87200
1573769400	13.76200	13.82600
1573770000	13.74500	13.74200
1573770600	13.71500	13.76600
1573771200	13.67400	13.70100
1573771800	13.64800	13.65400
1573772400	13.63800	13.65200
1573773000	13.60200	13.66500
1573773600	13.59500	13.63300
1573774200	13.59600	13.60500
1573774800	13.59700	13.61800
1573775400	13.58500	13.63800
1573776000	13.58300	13.61200
1573776600	13.58900	13.60100
1573777200	13.58800	13.62600
1573777800	13.61700	13.61600
1573778400	13.60500	13.60400
1573779000	13.59900	13.56900
1573779600	13.62200	13.62800
1573780200	13.63500	13.59200
1573780800	13.64400	13.61900
1573781400	13.63800	13.61500
1573782000	13.63700	13.60900
1573782600	13.63700	13.67100
1573783200	13.67100	13.59900
1573783800	13.69900	13.65000
1573784400	13.72200	13.71400
1573785000	13.76100	13.69800
1573785600	13.78500	13.78700
1573786200	13.84900	13.75500
1573786800	13.88700	13.82300
1573787400	13.93900	13.89600
1573788000	13.97400	13.91100
1573788600	13.98500	13.99500
1573789200	14.05000	13.96500
1573789800	14.08100	14.08700
1573790400	14.14200	14.06700
1573791000	14.17700	14.17600
1573791600	14.20900	14.16300
1573792200	14.23500	14.20400
1573792800	14.26600	14.27200
1573793400	14.28300	14.27000
1573794000	14.29500	14.29300
1573794600	14.31400	14.27500
1573795200	14.32700	14.28500
1573795800	14.31600	14.36400
1573796400	14.31600	14.28100
1573797000	14.31500	14.27500
1573797600	14.32900	14.28300
1573798200	14.30100	14.36900
1573798800	14.32600	14.27200
1573799400	14.34500	14.29900
1573800000	14.37700	14.33500
1573800600	14.35100	14.41400
1573801200	14.33000	14.37700
1573801800	14.34600	14.33400
1573802400	14.34300	14.38700
1573803000	14.35000	14.30200
1573803600	14.36200	14.39100
1573804200	14.38000	14.38600
1573804800	14.41300	14.41700
1573805400	14.41100	14.38500
1573806000	14.36400	14.37600
1573806600	14.35000	14.40200
1573807200	14.34000	14.35400
1573807800	14.31500	14.36000
1573808400	14.31100	14.28200
1573809000	14.30000	14.34200
1573809600	14.27200	14.30700
1573810200	14.23500	14.30300
1573810800	14.21000	14.25800
1573811400	14.18000	14.24100
1573812000	14.16600	14.18400
1573812600	14.12700	14.19400
1573813200	14.11900	14.15600
1573813800	14.12800	14.15100
1573814400	14.11800	14.11700
1573815000	14.09700	14.13700
1573815600	14.11300	14.10100
1573816200	14.09800	14.13300
1573816800	14.11000	14.06300
1573817400	14.15400	14.06900
1573818000	14.14100	14.18800
1573818600	14.18000	14.13400
1573819200	14.19300	14.18700
1573819800	14.19500	14.21900
1573820400	14.23000	14.18000
1573821000	14.23700	14.23800
1573821600	14.27600	14.20200
1573822200	14.27100	14.26900
1573822800	14.28100	14.23600
1573823400	14.29600	14.28000
1573824000	14.28300	14.27100
1573824600	14.29000	14.30400
1573825200	14.29200	14.28100
1573825800	14.28800	14.32600
1573826400	14.28900	14.32800
1573827000	14.31300	14.25300
1573827600	14.31600	14.34500
1573828200	14.36500	14.28100
1573828800	14.40600	14.33200
1573829400	14.42600	14.40200
1573830000	14.45500	14.46700
1573830600	14.50000	14.45700
1573831200	14.54700	14.48100
1573831800	14.55400	14.56000
1573832400	14.58500	14.53400
1573833600	14.64800	14.56600
1573834200	14.67900	14.62400
1573834800	14.71500	14.67600
1573835400	14.71600	14.71900
1573836000	14.72800	14.69600
1573836600	14.74100	14.71700
1573837200	14.74100	14.71300
1573837800	14.70900	14.71700
1573838400	14.70200	14.67100
1573839000	14.70600	14.71700
1573839600	14.72400	14.73700
1573840200	14.75300	14.69100
1573840800	14.71200	14.71500
1573841400	14.70300	14.69100
1573842000	14.66800	14.67100
1573842600	14.61400	14.64000
1573843200	14.56800	14.62000
1573843800	14.54000	14.58200
1573844400	14.48800	14.55800
1573845000	14.44400	14.48900
1573845600	14.40700	14.43300
1573846200	14.36400	14.40400
1573846800	14.31500	14.38500
1573847400	14.27000	14.33100
1573848000	14.24100	14.27700
1573848600	14.21400	14.23100
1573849200	14.17400	14.19300
1573849800	14.15100	14.13800
1573850400	14.09500	14.15800
1573851000	14.06000	14.12100
1573851600	14.03300	14.07400
1573852200	14.00400	14.03000
1573852800	13.96800	14.01000
1573853400	13.91900	13.98300
1573854000	13.88000	13.91100
1573854600	13.82400	13.90200
1573855200	13.78900	13.86100
1573855800	13.74500	13.79700
1573856400	13.70800	13.72400
1573857000	13.66700	13.71200
1573857600	13.62700	13.64700
1573858200	13.59300	13.64800
1573858800	13.56700	13.60500
1573859400	13.55100	13.60400
1573860000	13.51200	13.55100
1573860600	13.49300	13.51300
1573861200	13.48600	13.47200
1573861800	13.48300	13.49400
1573862400	13.49500	13.45200
1573863000	13.46700	13.52700
1573863600	13.46400	13.43100
1573864200	13.47000	13.49600
1573864800	13.47700	13.43400
1573865400	13.48300	13.51500
1573866000	13.49800	13.45300
1573866600	13.50000	13.51100
1573867200	13.50500	13.48100
1573867800	13.50100	13.47500
1573868400	13.52000	13.46300
1573869000	13.51700	13.55200
1573869600	13.49000	13.55000
1573870200	13.48400	13.52700
1573870800	13.51600	13.52100
1573871400	13.53100	13.49900
1573872000	13.57300	13.55900
1573872600	13.62000	13.58000
1573873200	13.66500	13.60000
1573873800	13.70100	13.66800
1573874400	13.71500	13.70400
1573875000	13.74900	13.69800
1573875600	13.80100	13.72900
1573876200	13.83000	13.83800
1573876800	13.87500	13.80000
1573877400	13.91300	13.87900
1573878000	13.97100	13.95400
1573878600	14.00800	13.96600
1573879200	14.03600	14.00500
1573879800	14.08500	14.04300
1573880400	14.12100	14.08500
1573881000	14.14200	14.11300
1573881600	14.17600	14.14100
1573882200	14.16900	14.14800
1573882800	14.17100	14.14800
1573883400	14.17100	14.17500
1573884000	14.17700	14.16400
1573884600	14.17900	14.21500
1573885200	14.19700	14.15800
1573885800	14.18000	14.17600
1573886400	14.15100	14.21800
1573887000	14.18000	14.18400
1573887600	14.19100	14.20400
1573888200	14.15100	14.17500
1573888800	14.15000	14.17700
1573889400	14.13300	14.17800
1573890000	14.12100	14.15800
1573890600	14.13900	14.14900
1573891200	14.13800	14.14000
1573891800	14.14500	14.10000
1573892400	14.15900	14.17700
1573893000	14.15900	14.11800
1573893600	14.16900	14.13000
1573894200	14.17700	14.14000
1573894800	14.15600	14.14200
1573895400	14.13600	14.19700
1573896000	14.12700	14.17400
1573896600	14.11100	14.08600
1573897200	14.08800	14.07900
1573897800	14.06800	14.11900
1573898400	14.05300	14.09900
1573899000	14.03600	14.07900
1573899600	14.01500	14.06200
1573900200	13.97400	14.04300
1573900800	13.93400	14.01100
1573901400	13.88700	13.92700
1573902000	13.87000	13.92400
1573902600	13.85300	13.83400
1573903200	13.85900	13.86100
1573903800	13.83600	13.88900
1573904400	13.83500	13.80300
1573905000	13.84000	13.81500
1573905600	13.85900	13.86200
1573906200	13.86100	13.89900
1573906800	13.85800	13.88900
1573907400	13.86200	13.82000
1573908000	13.86000	13.84000
1573908600	13.88200	13.89700
1573909200	13.89200	13.86800
1573909800	13.93100	13.92900
1573910400	13.92700	13.89600
1573911000	13.95000	13.89900
1573911600	13.95900	13.95600
1573912200	14.01100	13.93500
1573912800	13.99900	13.99000
1573913400	14.00700	13.99600
1573914000	13.99200	13.97800
1573914600	14.00000	13.99400
1573915200	14.02200	13.98100
1573915800	14.03400	14.05600
1573916400	14.05500	14.00900
1573917000	14.07000	14.01700
1573917600	14.08400	14.11100
1573918200	14.16100	14.06500
1573918800	14.18100	14.16800
1573920000	14.25900	14.16100
1573920600	14.28600	14.27500
1573921200	14.32500	14.26600
1573921800	14.32500	14.35000
1573922400	14.37800	14.32200
1573923000	14.38900	14.38500
1573923600	14.42400	14.36100
1573924200	14.46500	14.42100
1573924800	14.44800	14.44200
1573925400	14.44800	14.44000
1573926000	14.42400	14.41400
1573926600	14.43800	14.40500
1573927200	14.41300	14.40200
1573927800	14.43400	14.44700
1573928400	14.43800	14.45900
1573929000	14.39200	14.47000
1573929600	14.38400	14.40500
1573930200	14.35600	14.34900
1573930800	14.27400	14.39700
1573931400	14.27600	14.24800
1573932000	14.26900	14.24600
1573932600	14.24100	14.26800
1573933200	14.22900	14.23700
1573933800	14.18400	14.22300
1573934400	14.16600	14.17700
1573935000	14.16800	14.17300
1573935600	14.12200	14.18500
1573936200	14.09700	14.13500
1573936800	14.06800	14.06400
1573937400	14.03900	14.07300
1573938000	13.99400	14.08000
1573938600	13.97800	13.98100
1573939200	13.97600	14.00700
1573939800	13.93400	13.98300
1573940400	13.85500	13.96000
1573941000	13.82000	13.84800
1573941600	13.78100	13.81300
1573942200	13.73800	13.77400
1573942800	13.70100	13.73500
1573943400	13.66100	13.70900
1573944000	13.62600	13.67900
1573944600	13.59300	13.64900
1573945200	13.57200	13.59300
1573945800	13.51600	13.59600
1573946400	13.45200	13.55700
1573947000	13.42500	13.46300
1573947600	13.39500	13.45500
1573948200	13.37800	13.43200
1573948800	13.37500	13.37800
1573949400	13.31100	13.36700
1573950000	13.30200	13.33100
1573950600	13.30000	13.30900
1573951200	13.29500	13.27500
1573951800	13.28200	13.27400
1573952400	13.29300	13.27500
1573953000	13.30300	13.26500
1573953600	13.30500	13.26900
1573954200	13.29700	13.34500
1573954800	13.32200	13.33500
1573955400	13.33300	13.29600
1573956000	13.35300	13.29200
1573956600	13.32000	13.39000
1573957200	13.32800	13.31100
1573957800	13.32600	13.29300
1573958400	13.33400	13.35100
1573959000	13.34900	13.36300
1573959600	13.35300	13.38100
1573960200	13.42300	13.38500
1573960800	13.43600	13.43000
1573961400	13.49300	13.40100
1573962000	13.50100	13.50700
1573962600	13.55300	13.48000
1573963200	13.61700	13.51800
1573963800	13.68100	13.65100
1573964400	13.71300	13.67600
1573965000	13.75000	13.71000
1573965600	13.79500	13.78700
1573966200	13.82300	13.77500
1573966800	13.88500	13.86400
1573967400	13.93300	13.91300
1573968000	13.97800	13.91200
1573968600	14.02100	13.97000
1573969200	14.07800	13.99700
1573969800	14.09400	14.05600
1573970400	14.08700	14.08800
1573971000	14.10700	14.06600
1573971600	14.11800	14.07000
1573972200	14.12800	14.08300
1573972800	14.12800	14.09400
1573973400	14.15900	14.16600
1573974000	14.12900	14.12100
1573974600	14.12700	14.13500
1573975200	14.12700	14.15500
1573975800	14.11000	14.12400
1573976400	14.08900	14.07200
1573977000	14.08400	14.12100
1573977600	14.08600	14.11500
1573978200	14.07400	14.11700
1573978800	14.07300	14.11100
1573979400	14.09300	14.09500
1573980000	14.10000	14.11900
1573980600	14.11200	14.06400
1573981200	14.11200	14.08700
1573981800	14.12100	14.08400
1573982400	14.13900	14.08600
1573983000	14.15800	14.10400
1573983600	14.14000	14.13300
1573984200	14.13500	14.12200
1573984800	14.14200	14.16100
1573985400	14.12200	14.10400
1573986000	14.07100	14.16300
1573986600	14.04700	14.09900
1573987200	14.04500	14.01100
1573987800	14.00000	14.02500
1573988400	14.01900	13.97000
1573989000	13.98600	14.05100
1573989600	13.98100	13.99000
1573990200	13.93900	13.97300
1573990800	13.93100	13.97600
1573991400	13.92400	13.94900
1573992000	13.92000	13.93700
1573992600	13.90200	13.94200
1573993200	13.91700	13.93000
1573993800	13.94500	13.93500
1573994400	13.97700	13.91500
1573995000	14.05700	13.96600
1573995600	14.08400	14.03600
1573996200	14.04700	14.10000
1573996800	14.02400	14.03300
1573997400	14.02400	14.01600
1573998000	13.98700	14.00000
1573998600	13.98100	13.97800
1573999200	14.02400	13.99600
1573999800	14.06200	14.01400
1574000400	14.07300	14.03400
1574001000	14.05100	14.05300
1574001600	14.04400	14.01600
1574002200	14.01400	14.07100
1574002800	14.06200	13.97900
1574003400	14.04600	14.04100
1574004000	14.09400	14.06300
1574004600	14.08600	14.12500
1574005200	14.15000	14.11200
1574006400	14.19700	14.12700
1574007000	14.28500	14.23400
1574007600	14.35500	14.28600
1574008200	14.43300	14.33400
1574008800	14.48100	14.41300
1574009400	14.52900	14.48300
1574010000	14.55300	14.53700
1574010600	14.61200	14.57500
1574011200	14.77500	14.58400
1574011800	14.78200	14.80900
1574012400	14.74800	14.76800
1574013000	14.65500	14.73100
1574013600	14.63100	14.67800
1574014200	14.60100	14.61100
1574014800	14.60300	14.63200
1574015400	14.56900	14.64000
1574016000	14.54700	14.54000
1574016600	14.52700	14.58100
1574017200	14.46800	14.53400
1574017800	14.44100	14.43600
1574018400	14.39400	14.43300
1574019000	14.36600	14.41500
1574019600	14.32000	14.38300
1574020200	14.27600	14.28500
1574020800	14.24700	14.24400
1574021400	14.21200	14.25100
1574022000	14.17200	14.22200
1574022600	14.15300	14.18500
1574023200	14.13000	14.19400
1574023800	14.14000	14.15000
1574024400	14.10900	14.14400
1574025000	14.08100	14.15000
1574025600	14.04100	14.08900
1574026200	13.99600	14.05100
1574026800	13.95600	13.97500
1574027400	13.93000	13.95500
1574028000	13.87900	13.95100
1574028600	13.85600	13.88200
1574029200	13.80900	13.87200
1574029800	13.80800	13.78700
1574030400	13.82200	13.82200
1574031000	13.73300	13.84800
1574031600	13.61900	13.76700
1574032200	13.61500	13.58300
1574032800	13.59800	13.64000
1574033400	13.60200	13.61400
1574034000	13.54500	13.57200
1574034600	13.48200	13.53500
1574035200	13.45700	13.44600
1574035800	13.41200	13.45600
1574036400	13.40400	13.40900
1574037000	13.37600	13.44500
1574037600	13.34100	13.36900
1574038200	13.29900	13.30800
1574038800	13.28000	13.27900
1574039400	13.27000	13.32100
1574040000	13.29300	13.25800
1574040600	13.28800	13.32400
1574041200	13.27100	13.32500
1574041800	13.27600	13.30000
1574042400	13.27100	13.23800
1574043000	13.25100	13.25100
1574043600	13.27400	13.28300
1574044200	13.26200	13.27800
1574044800	13.24000	13.29400
1574045400	13.26600	13.23300
1574046000	13.31300	13.22500
1574046600	13.31200	13.27800
1574047200	13.28400	13.35300
1574047800	13.27600	13.24900
1574048400	13.26000	13.27200
1574049000	13.27400	13.29200
1574049600	13.26200	13.30500
1574050200	13.29900	13.22900
1574050800	13.30500	13.30600
1574051400	13.37700	13.34200
1574052000	13.40500	13.38600
1574052600	13.43800	13.40900
1574053200	13.50200	13.44200
1574053800	13.49700	13.53300
1574054400	13.54300	13.46200
1574055000	13.56700	13.53300
1574055600	13.63400	13.56000
1574056200	13.73600	13.66100
1574056800	13.74700	13.71600
1574057400	13.72700	13.74000
1574058000	13.75900	13.70600
1574058600	13.79600	13.76000
1574059200	13.83000	13.76500
1574059800	13.82400	13.82600
1574060400	13.78700	13.78600
1574061000	13.77600	13.79500
1574061600	13.80500	13.81000
1574062200	13.81700	13.84200
1574062800	13.84000	13.80100
1574063400	13.84500	13.87400
1574064000	13.82900	13.88200
1574064600	13.84400	13.86900
1574065200	13.83100	13.88500
1574065800	13.83700	13.87100
1574066400	13.81800	13.85500
1574067000	13.81500	13.85000
1574067600	13.83200	13.84700
1574068200	13.83200	13.79400
1574068800	13.85200	13.79800
1574069400	13.86800	13.81900
1574070000	13.87800	13.84900
1574070600	13.86800	13.85200
1574071200	13.85900	13.90500
1574071800	13.89300	13.88500
1574072400	13.88700	13.88500
1574073000	13.90500	13.92700
1574073600	13.90500	13.88400
1574074200	13.90100	13.86700
1574074800	13.91100	13.87100
1574075400	13.89300	13.88200
1574076000	13.87800	13.91900
1574076600	13.85700	13.91200
1574077200	13.84800	13.88600
1574077800	13.86400	13.88600
1574078400	13.80600	13.90500
1574079000	13.79200	13.81100
1574079600	13.73800	13.80900
1574080200	13.70600	13.73500
1574080800	13.72000	13.72800
1574081400	13.71300	13.71700
1574082000	13.70000	13.73100
1574082600	13.69000	13.72900
1574083200	13.68800	13.65700
1574083800	13.70800	13.71600
1574084400	13.73000	13.70100
1574085000	13.74800	13.72600
1574085600	13.73300	13.71900
1574086200	13.73700	13.71800
1574086800	13.75600	13.71900
1574087400	13.77500	13.78800
1574088000	13.77900	13.74700
1574088600	13.78800	13.82000
1574090400	13.83000	13.76800
1574091000	13.86100	13.80100
1574093400	13.92800	13.87500
1574095200	14.02600	13.92500
1574095800	14.05000	14.05200
1574098200	14.09800	14.03300
1574098800	14.14300	14.08400
1574099400	14.16300	14.14700
1574100000	14.21300	14.15200
1574100600	14.24500	14.21500
1574101200	14.27400	14.26800
1574101800	14.25700	14.28700
1574102400	14.28400	14.25400
1574103000	14.26900	14.31700
1574103600	14.28200	14.25500
1574104200	14.28000	14.26300
1574104800	14.25500	14.26000
1574105400	14.26100	14.23400
1574106000	14.24500	14.22800
1574106600	14.21200	14.25300
1574107200	14.18800	14.23500
1574107800	14.21600	14.14700
1574108400	14.22200	14.21600
1574109000	14.22000	14.25600
1574109600	14.17300	14.25800
1574110200	14.14000	14.14200
1574110800	14.11700	14.17200
1574111400	14.06000	14.08800
1574112000	14.02800	14.08600
1574112600	13.97300	14.02000
1574113200	13.95200	13.96500
1574113800	13.94700	13.98100
1574114400	13.91900	13.94900
1574115000	13.87400	13.92700
1574115600	13.83100	13.91500
1574116200	13.79400	13.85700
1574116800	13.76900	13.79100
1574117400	13.73100	13.75600
1574118000	13.68400	13.76900
1574118600	13.65500	13.68300
1574119200	13.61200	13.65900
1574119800	13.62400	13.65300
1574120400	13.61800	13.62800
1574121000	13.61800	13.64400
1574121600	13.57300	13.59000
1574122200	13.54500	13.54300
1574122800	13.50300	13.55000
1574123400	13.48300	13.53700
1574124000	13.45900	13.47200
1574124600	13.43400	13.49100
1574125200	13.41900	13.44300
1574125800	13.34900	13.44300
1574126400	13.32300	13.36200
1574127000	13.29900	13.28700
1574127600	13.27800	13.30600
1574128200	13.26600	13.28600
1574129400	13.23000	13.30700
1574130000	13.22400	13.26400
1574130600	13.22200	13.23500
1574131200	13.21900	13.23800
1574131800	13.22400	13.25600
1574132400	13.22500	13.25200
1574133000	13.24200	13.26300
1574133600	13.23600	13.27400
1574134200	13.24800	13.20700
1574134800	13.25600	13.28800
1574135400	13.29100	13.21800
1574136000	13.29400	13.25300
1574136600	13.35800	13.26100
1574137200	13.38200	13.32300
1574137800	13.40000	13.35600
1574138400	13.42000	13.39700
1574139000	13.43400	13.45700
1574139600	13.46500	13.39800
1574140200	13.49100	13.50600
1574140800	13.48300	13.46800
1574141400	13.49900	13.44900
1574142000	13.53600	13.47200
1574142600	13.58400	13.52300
1574143200	13.66100	13.59100
1574143800	13.70100	13.65600
1574144400	13.76600	13.71700
1574145000	13.84200	13.76300
1574145600	13.87600	13.84700
1574146200	13.89600	13.91700
1574146800	13.91500	13.88900
1574147400	13.93800	13.94100
1574148000	13.97200	13.97100
1574148600	14.02200	13.94100
1574149200	14.05200	13.98400
1574149800	14.07300	14.04900
1574150400	14.06800	14.04500
1574151000	14.08000	14.04600
1574151600	14.06900	14.08000
1574152200	14.10600	14.02800
1574152800	14.10400	14.07800
1574153400	14.10200	14.13200
1574154000	14.10000	14.07100
1574154600	14.09800	14.06500
1574155200	14.10500	14.05700
1574155800	14.12900	14.08000
1574156400	14.11900	14.11000
1574157000	14.11800	14.15100
1574157600	14.11500	14.15900
1574158200	14.12100	14.07700
1574158800	14.12700	14.08500
1574159400	14.13500	14.09700
1574160000	14.14700	14.17300
1574160600	14.14700	14.17700
1574161200	14.13900	14.10900
1574161800	14.12700	14.17100
1574162400	14.12600	14.16100
1574163000	14.13900	14.15400
1574163600	14.12300	14.17700
1574164200	14.11900	14.16100
1574164800	14.09800	14.15700
1574165400	14.09000	14.12400
1574166000	14.06200	14.12200
1574166600	14.06500	14.09900
1574167200	14.04500	14.09200
1574167800	14.03800	14.08300
1574168400	14.04100	14.04400
1574169000	14.01900	14.00300
1574169600	13.99900	14.06000
1574170200	14.00000	14.03300
1574170800	13.98200	14.03100
1574171400	14.01400	14.01100
1574172000	14.00400	13.97900
1574172600	13.99300	14.03500
1574173200	13.98100	14.02500
1574173800	13.98700	14.01200
1574174400	14.00900	14.01900
1574175000	14.03100	14.04600
1574175600	14.04000	14.02400
1574176200	14.05900	14.01300
1574176800	14.06800	14.03400
1574177400	14.11800	14.03000
1574178000	14.13000	14.12800
1574179200	14.14400	14.11000
1574179800	14.14800	14.18100
1574180400	14.16500	14.18500
1574181000	14.20900	14.19000
1574181600	14.22100	14.24200
1574182200	14.27900	14.18300
1574182800	14.28600	14.26900
1574183400	14.29700	14.25300
1574184000	14.29000	14.31400
1574184600	14.30100	14.31600
1574185200	14.28800	14.28200
1574185800	14.27400	14.26900
1574186400	14.30100	14.23600
1574187000	14.33000	14.32300
1574187600	14.37500	14.30000
1574188200	14.40300	14.35600
1574188800	14.40300	14.36900
1574189400	14.42200	14.37500
1574190000	14.44000	14.41900
1574190600	14.45100	14.41100
1574191200	14.46000	14.42500
1574191800	14.46000	14.42200
1574192400	14.47700	14.49700
1574193000	14.46700	14.44300
1574193600	14.49700	14.43200
1574194200	14.48600	14.53500
1574194800	14.48700	14.45700
1574195400	14.50100	14.46100
1574196000	14.47600	14.48100
1574196600	14.45700	14.44700
1574197200	14.43500	14.48900
1574197800	14.45300	14.46500
1574198400	14.42200	14.49100
1574199600	14.41300	14.46300
1574200200	14.42900	14.44500
1574200800	14.44300	14.43900
1574201400	14.42000	14.48000
1574202000	14.37000	14.46100
1574202600	14.33500	14.41100
1574203200	14.31500	14.36400
1574203800	14.29500	14.32000
1574204400	14.26500	14.26300
1574205000	14.21900	14.28100
1574205600	14.16700	14.22600
1574206200	14.12200	14.16400
1574206800	14.07000	14.09900
1574207400	14.04600	14.08300
1574208000	14.00400	14.06200
1574208600	14.01000	14.00900
1574209200	13.99100	14.02600
1574209800	13.95800	13.97700
1574210400	13.93200	13.96500
1574211000	13.88900	13.92400
1574212200	13.82300	13.88600
1574212800	13.78800	13.82800
1574213400	13.77300	13.78400
1574214000	13.76900	13.76600
1574214600	13.76200	13.76100
1574215200	13.73100	13.73400
1574215800	13.71800	13.70300
1574216400	13.69500	13.73200
1574217000	13.68900	13.73500
1574217600	13.68400	13.72100
1574218200	13.67100	13.65100
1574218800	13.65200	13.69100
1574220000	13.65800	13.67000
1574220600	13.65500	13.69000
1574221200	13.66700	13.67000
1574221800	13.67500	13.69800
1574222400	13.66400	13.63700
1574223000	13.68600	13.63100
1574223600	13.69500	13.66500
1574224200	13.69100	13.68800
1574224800	13.69400	13.72400
1574225400	13.71700	13.73500
1574226000	13.73200	13.68900
1574226600	13.76300	13.77300
1574227200	13.75900	13.73600
1574227800	13.79000	13.72100
1574228400	13.78200	13.77500
1574229000	13.79500	13.82000
1574229600	13.79000	13.77000
1574230200	13.81200	13.83100
1574230800	13.80300	13.85000
1574231400	13.84500	13.77800
1574232000	13.86900	13.87000
1574232600	13.92500	13.83200
1574233200	13.95500	13.89500
1574233800	14.00700	13.95500
1574234400	14.03700	14.02600
1574235000	14.08100	14.00700
1574235600	14.09600	14.08800
1574236200	14.10400	14.08900
1574236800	14.13300	14.09700
1574237400	14.17500	14.13000
1574238000	14.21800	14.16300
1574238600	14.24000	14.23100
1574239200	14.25400	14.27300
1574239800	14.27700	14.28400
1574240400	14.28000	14.24800
1574241000	14.31400	14.25500
1574241600	14.32100	14.31800
1574242200	14.31500	14.29300
1574242800	14.32500	14.27700
1574243400	14.32700	14.30200
1574244000	14.32100	14.35800
1574244600	14.31900	14.28000
1574245200	14.31700	14.28100
1574245800	14.31500	14.34900
1574246400	14.32200	14.27800
1574247000	14.31200	14.28600
1574247600	14.31300	14.33800
1574248200	14.29300	14.35100
1574248800	14.28500	14.33100
1574249400	14.30400	14.29800
1574250000	14.27800	14.33100
1574250600	14.29200	14.30400
1574251200	14.26800	14.25400
1574251800	14.27300	14.29700
1574252400	14.28400	14.28200
1574253000	14.31500	14.30000
1574253600	14.29400	14.34900
1574254200	14.26400	14.25300
1574254800	14.26400	14.29500
1574255400	14.24200	14.23900
1574256000	14.24500	14.26300
1574256600	14.22200	14.25300
1574257200	14.22000	14.23900
1574257800	14.22200	14.24900
1574258400	14.18300	14.25000
1574259000	14.19300	14.20500
1574259600	14.21100	14.15800
1574260200	14.18700	14.24800
1574260800	14.19800	14.21600
1574262000	14.17600	14.21800
1574262600	14.17800	14.18500
1574263200	14.17900	14.20900
1574263800	14.18800	14.14600
1574264400	14.19500	14.15700
1574265600	14.18600	14.15400
1574266200	14.20000	14.21400
1574266800	14.17800	14.22600
1574267400	14.20200	14.20400
1574268000	14.22800	14.23400
1574268600	14.21400	14.20200
1574269200	14.22700	14.24600
1574269800	14.25400	14.26500
1574270400	14.24400	14.22500
1574271000	14.27600	14.20300
1574271600	14.30100	14.25900
1574272200	14.30100	14.30500
1574272800	14.30900	14.27500
1574273400	14.31900	14.34700
1574274000	14.31700	14.35600
1574274600	14.30800	14.34600
1574275200	14.29700	14.32400
1574275800	14.31600	14.32300
1574276400	14.28100	14.35700
1574277000	14.29700	14.29300
1574277600	14.33100	14.30000
1574278200	14.36600	14.34000
1574278800	14.36100	14.34400
1574279400	14.36800	14.36500
1574280000	14.39000	14.39500
1574280600	14.40700	14.36500
1574281200	14.40800	14.37000
1574281800	14.40600	14.37700
1574282400	14.41200	14.44700
1574283000	14.40200	14.38500
1574283600	14.40600	14.36600
1574284200	14.41900	14.38500
1574284800	14.42200	14.39700
1574285400	14.40000	14.38400
1574286000	14.42700	14.43200
1574286600	14.41300	14.38600
1574287200	14.39800	14.44500
1574287800	14.37200	14.35700
1574288400	14.38600	14.33600
1574289000	14.36600	14.35300
1574289600	14.31600	14.39900
1574290200	14.29200	14.28800
1574290800	14.26400	14.31300
1574291400	14.22700	14.28300
1574292000	14.21300	14.23600
1574292600	14.20800	14.20500
1574293200	14.18000	14.23500
1574293800	14.15800	14.17700
1574294400	14.15000	14.18400
1574295000	14.11400	14.18200
1574295600	14.07800	14.12000
1574296200	14.05500	14.09800
1574296800	14.04100	14.06100
1574297400	14.02900	14.07500
1574298000	13.98400	14.03900
1574298600	13.98000	14.02500
1574299200	13.94000	13.98800
1574299800	13.91500	13.97300
1574300400	13.88200	13.91400
1574301000	13.88700	13.90500
1574301600	13.86100	13.86200
1574302200	13.84900	13.87600
1574302800	13.80200	13.87700
1574303400	13.77300	13.82500
1574304000	13.77800	13.75100
1574304600	13.77000	13.76500
1574305200	13.74700	13.80100
1574305800	13.72800	13.77800
1574306400	13.70000	13.75900
1574307000	13.70100	13.72800
1574307600	13.65900	13.73900
1574308200	13.67800	13.65200
1574308800	13.64700	13.70900
1574309400	13.62100	13.61400
1574310000	13.61900	13.64300
1574310600	13.60400	13.61800
1574311200	13.60200	13.62600
1574311800	13.59200	13.61100
1574312400	13.57400	13.62400
1574313000	13.58300	13.60200
1574313600	13.58100	13.61200
1574314200	13.58200	13.54700
1574314800	13.59700	13.61000
1574315400	13.61900	13.55900
1574316000	13.65000	13.65300
1574316600	13.63900	13.65200
1574317200	13.67400	13.61100
1574317800	13.69700	13.66300
1574318400	13.75000	13.65600
1574319000	13.77000	13.75700
1574319600	13.77100	13.73600
1574320800	13.77300	13.75400
1574321400	13.78100	13.75400
1574322000	13.79900	13.77000
1574322600	13.81400	13.82500
1574323200	13.82800	13.77600
1574323800	13.85800	13.80900
1574324400	13.89400	13.89500
1574325000	13.95400	13.87700
1574325600	13.98900	13.91300
1574326200	14.02800	14.03000
1574326800	14.02200	14.02400
1574327400	14.05900	14.01800
1574328000	14.08900	14.04200
1574328600	14.05900	14.12600
1574329200	14.11300	14.09100
1574329800	14.18300	14.15400
1574330400	14.23900	14.19000
1574331000	14.22100	14.21700
1574331600	14.23600	14.20100
1574332200	14.22300	14.21400
1574332800	14.24300	14.26400
1574333400	14.18300	14.27200
1574334000	14.20700	14.16000
1574334600	14.25900	14.24400
1574335200	14.24600	14.23800
1574335800	14.24300	14.28700
1574336400	14.20900	14.23400
1574337000	14.23900	14.20100
1574337600	14.28400	14.23600
1574338200	14.31000	14.25600
1574338800	14.26600	14.28100
1574339400	14.25500	14.25700
1574340000	14.29600	14.28100
1574340600	14.33500	14.32300
1574341200	14.30400	14.30900
1574341800	14.26100	14.29600
1574342400	14.26400	14.28600
1574343000	14.23900	14.26100
1574343600	14.23900	14.21900
1574344200	14.21000	14.22200
1574344800	14.21000	14.22500
1574345400	14.18300	14.18400
1574346000	14.15600	14.22400
1574346600	14.15300	14.17000
1574347200	14.13900	14.16800
1574347800	14.14700	14.17300
1574348400	14.10800	14.16200
1574349000	14.09900	14.10000
1574349600	14.08600	14.11700
1574350200	14.07600	14.11400
1574350800	14.06400	14.09200
1574352000	14.05100	14.10100
1574352600	14.05100	14.07000
1574353200	14.06000	14.07800
1574353800	14.07600	14.03500
1574354400	14.05900	14.10200
1574355000	14.05600	14.10000
1574355600	14.06200	14.02500
1574356200	14.06800	14.02400
1574356800	14.08600	14.03100
1574357400	14.10200	14.11300
1574358000	14.10500	14.08300
1574358600	14.10900	14.07500
1574359200	14.10300	14.08900
1574359800	14.11800	14.13500
1574360400	14.10500	14.15900
1574361000	14.12400	14.13900
1574361600	14.13000	14.09700
1574362200	14.13800	14.09200
1574362800	14.14700	14.16500
1574363400	14.16200	14.10900
1574364000	14.18800	14.19300
1574364600	14.17600	14.15800
1574365200	14.18000	14.21300
1574365800	14.15600	14.16800
1574366400	14.12400	14.19700
1574367000	14.11400	14.08600
1574367600	14.08700	14.07800
1574368200	14.09300	14.11300
1574368800	14.10200	14.10800
1574369400	14.12200	14.13300
1574370000	14.12200	14.12800
1574370600	14.11800	14.13400
1574371200	14.17100	14.12900
1574371800	14.16200	14.14300
1574372400	14.16300	14.13600
1574373000	14.18900	14.13500
1574373600	14.21200	14.21800
1574374200	14.22300	14.21800
1574374800	14.23500	14.26400
1574375400	14.20500	14.21600
1574376000	14.21800	14.20400
1574376600	14.21200	14.23400
1574377200	14.21200	14.24500
1574377800	14.18900	14.17700
1574378400	14.19300	14.22100
1574379000	14.16400	14.20900
1574379600	14.14000	14.19500
1574380200	14.11100	14.16900
1574380800	14.07100	14.13300
1574381400	14.07600	14.10500
1574382000	14.10200	14.07000
1574382600	14.12700	14.10200
1574383200	14.12500	14.16100
1574383800	14.13400	14.14900
1574384400	14.13500	14.13200
1574385000	14.10400	14.16600
1574385600	14.09600	14.07600
1574386200	14.05000	14.13400
1574386800	14.03900	14.05900
1574387400	13.98800	14.05500
1574388600	13.94600	13.98500
1574389200	13.91300	13.98000
1574389800	13.87000	13.91800
1574390400	13.84600	13.87700
1574391000	13.81400	13.85800
1574391600	13.77700	13.84400
1574392200	13.75000	13.81100
1574392800	13.72800	13.76000
1574393400	13.70900	13.73800
1574394000	13.69200	13.74900
1574394600	13.66300	13.72000
1574395200	13.62600	13.69400
1574395800	13.58400	13.64200
1574396400	13.55200	13.61500
1574397000	13.52500	13.54100
1574397600	13.55100	13.52900
1574398200	13.55100	13.52100
1574398800	13.52400	13.59200
1574399400	13.50900	13.52300
1574400000	13.48800	13.51600
1574400600	13.46800	13.52100
1574401200	13.47700	13.50000
1574401800	13.45500	13.50800
1574402400	13.44700	13.49600
1574403000	13.49900	13.48100
1574403600	13.52800	13.47900
1574404200	13.50100	13.50700
1574404800	13.51300	13.52900
1574405400	13.49700	13.51500
1574406000	13.50000	13.50400
1574406600	13.52900	13.52800
1574407200	13.60100	13.55500
1574407800	13.60100	13.61200
1574408400	13.60000	13.57300
1574409000	13.58900	13.64100
1574409600	13.62000	13.55700
1574410200	13.60200	13.59800
1574410800	13.60700	13.63900
1574411400	13.61400	13.57500
1574412000	13.63800	13.61100
1574412600	13.68700	13.60000
1574413200	13.69200	13.68000
1574413800	13.73500	13.66000
1574414400	13.77400	13.71800
1574415000	13.79400	13.77800
1574415600	13.82200	13.81900
1574416200	13.85000	13.82600
1574416800	13.88300	13.82100
1574417400	13.93600	13.91000
1574418000	13.95500	13.94000
1574418600	13.98700	13.93400
1574419200	14.01500	13.98700
1574419800	14.03600	14.00900
1574420400	14.08300	14.00600
1574421000	14.12300	14.08700
1574421600	14.13400	14.16000
1574422200	14.14100	14.11100
1574422800	14.13700	14.13400
1574423400	14.14500	14.12000
1574424000	14.14800	14.14500
1574424600	14.15300	14.12300
1574425200	14.13300	14.19000
1574425800	14.12400	14.10100
1574426400	14.13700	14.13700
1574427000	14.13500	14.16900
1574427600	14.13800	14.17600
1574428200	14.11300	14.11000
1574428800	14.10800	14.13900
1574429400	14.09800	14.14000
1574430000	14.09300	14.06000
1574430600	14.08100	14.13000
1574431200	14.07400	14.04500
1574431800	14.06000	14.03300
1574432400	14.05200	14.08700
1574433000	14.05600	14.08300
1574433600	14.02300	14.08700
1574434200	14.02800	14.03900
1574434800	14.01300	14.05900
1574435400	13.99700	13.98900
1574436000	14.00200	14.00200
1574436600	13.98700	14.02900
1574437200	13.96400	13.98000
1574438400	13.94100	13.99800
1574439000	13.92000	13.95700
1574439600	13.85700	13.95200
1574440200	13.86600	13.82700
1574440800	13.83900	13.86500
1574441400	13.82000	13.83200
1574442000	13.80600	13.85700
1574442600	13.77900	13.77000
1574443200	13.75800	13.75600
1574443800	13.72600	13.79900
1574444400	13.72400	13.76300
1574445000	13.69400	13.75000
1574445600	13.68500	13.73100
1574446200	13.66500	13.72200
1574446800	13.66900	13.69500
1574447400	13.66900	13.69100
1574448000	13.67500	13.70900
1574448600	13.69300	13.71200
1574449200	13.68400	13.65500
1574449800	13.67400	13.72200
1574450400	13.67900	13.64600
1574451000	13.68700	13.71700
1574451600	13.69700	13.65500
1574452200	13.72300	13.67700
1574452800	13.71000	13.70100
1574453400	13.71200	13.68400
1574454000	13.75500	13.73700
1574454600	13.73700	13.74700
1574455200	13.71500	13.73000
1574455800	13.68800	13.69600
1574456400	13.67300	13.66700
1574457000	13.69000	13.70100
1574457600	13.70100	13.69700
1574458200	13.70800	13.73900
1574458800	13.72800	13.73400
1574459400	13.72600	13.70700
1574460000	13.76900	13.75800
1574460600	13.80300	13.81000
1574461200	13.82400	13.84400
1574461800	13.85400	13.79100
1574462400	13.84300	13.87300
1574463000	13.89000	13.83600
1574463600	13.92800	13.87000
1574464200	13.91500	13.92900
1574464800	13.93500	13.88600
1574465400	13.96900	13.92800
1574466000	14.01300	13.94300
1574466600	13.99800	14.00700
1574467200	13.98300	14.00500
1574467800	14.00200	14.02400
1574468400	13.98200	14.03400
1574469000	13.98200	13.95200
1574469600	13.98300	14.01400
1574470200	13.95800	14.02100
1574470800	13.94600	13.99600
1574471400	13.91800	13.90800
1574472000	13.89200	13.93000
1574472600	13.85500	13.89600
1574473200	13.85700	13.86800
1574473800	13.85900	13.88100
1574474400	13.83700	13.86800
1574475000	13.83100	13.82700
1574475600	13.81400	13.84900
1574476200	13.77300	13.85200
1574476800	13.77700	13.80100
1574477400	13.75600	13.73600
1574478000	13.73300	13.72000
1574478600	13.71300	13.76400
1574479200	13.70000	13.74000
1574480400	13.67600	13.71600
1574481000	13.67300	13.70700
1574481600	13.65900	13.70600
1574482200	13.64100	13.68100
1574482800	13.60200	13.67200
1574483400	13.56400	13.60100
1574484000	13.53600	13.58500
1574484600	13.52100	13.53500
1574485200	13.50000	13.48500
1574485800	13.48200	13.52900
1574486400	13.46600	13.46700
1574487000	13.44100	13.50700
1574487600	13.44200	13.45400
1574488200	13.41300	13.47200
1574488800	13.36800	13.44200
1574489400	13.37800	13.37600
1574490000	13.34600	13.41000
1574490600	13.31300	13.35000
1574491200	13.33100	13.28200
1574491800	13.32600	13.33800
1574492400	13.31800	13.29100
1574493000	13.32400	13.34600
1574493600	13.31900	13.35400
1574494200	13.33100	13.28600
1574494800	13.33600	13.30600
1574495400	13.35200	13.31100
1574496000	13.37200	13.31100
1574496600	13.36400	13.35300
1574497200	13.39000	13.40200
1574497800	13.42600	13.35800
1574498400	13.44600	13.40100
1574499000	13.46900	13.41900
1574499600	13.49600	13.46000
1574500200	13.47800	13.48900
1574500800	13.48700	13.45700
1574501400	13.49300	13.46700
1574502000	13.50800	13.47300
1574502600	13.51800	13.47300
1574503200	13.55800	13.49900
1574503800	13.59100	13.55100
1574504400	13.60900	13.55500
1574505000	13.64400	13.58300
1574505600	13.69100	13.61700
1574506200	13.70400	13.68300
1574506800	13.72300	13.70500
1574507400	13.78100	13.70300
1574508000	13.82000	13.75400
1574508600	13.85800	13.81700
1574509200	13.89100	13.85400
1574509800	13.94400	13.91700
1574510400	13.93600	13.96000
1574511000	13.97200	13.95400
1574511600	13.97400	13.96800
1574512200	14.02600	13.97400
1574512800	14.02100	14.01500
1574513400	14.01600	14.00200
1574514000	13.99400	13.99700
1574514600	14.01400	13.98200
1574515200	14.00500	13.98500
1574515800	13.99900	14.00000
1574516400	13.99000	13.96300
1574517000	13.97900	13.97500
1574517600	13.94800	13.95400
1574518200	13.96000	13.97100
1574518800	13.95500	13.98400
1574519400	13.90900	13.99600
1574520000	13.89000	13.91600
1574520600	13.89500	13.91800
1574521200	13.88800	13.93500
1574521800	13.86100	13.92500
1574522400	13.85500	13.85800
1574523000	13.84700	13.86200
1574523600	13.82300	13.88100
1574524800	13.83500	13.84500
1574525400	13.83300	13.86400
1574526000	13.83200	13.86200
1574526600	13.79300	13.87000
1574527200	13.78100	13.78500
1574527800	13.75500	13.80200
1574528400	13.74600	13.75900
1574529000	13.71400	13.72800
1574529600	13.69200	13.72300
1574530200	13.66200	13.69100
1574530800	13.61900	13.68400
1574531400	13.57900	13.59900
1574532000	13.54400	13.56200
1574532600	13.50200	13.53700
1574533200	13.47300	13.53600
1574533800	13.46400	13.48900
1574534400	13.41700	13.49700
1574535000	13.39600	13.41100
1574535600	13.39300	13.43000
1574536200	13.35100	13.40300
1574536800	13.37000	13.35500
1574537400	13.35700	13.40700
1574538000	13.35600	13.38500
1574538600	13.33700	13.39300
1574539200	13.36400	13.30200
1574539800	13.34700	13.34100
1574540400	13.36200	13.31200
1574541000	13.35800	13.32400
1574541600	13.36800	13.39900
1574542200	13.37600	13.33700
1574542800	13.44000	13.40800
1574543400	13.44700	13.40400
1574544000	13.41600	13.46600
1574544600	13.42000	13.38400
1574545200	13.39900	13.40100
1574545800	13.41900	13.36500
1574546400	13.43300	13.41500
1574547000	13.44700	13.42000
1574547600	13.47900	13.42600
1574548200	13.50400	13.46200
1574548800	13.50400	13.53700
1574549400	13.55500	13.48400
1574550000	13.56600	13.56200
1574550600	13.59300	13.53700
1574551200	13.60000	13.59300
1574551800	13.61600	13.57200
1574552400	13.67100	13.58500
1574553000	13.72400	13.68000
1574553600	13.74700	13.70200
1574554200	13.76100	13.77500
1574554800	13.77700	13.74000
1574555400	13.80800	13.76900
1574556000	13.83000	13.80500
1574556600	13.83500	13.81500
1574557200	13.86500	13.80900
1574557800	13.89700	13.83000
1574558400	13.91300	13.88000
1574559000	13.92000	13.94700
1574559600	13.91600	13.89800
1574560200	13.89100	13.88700
1574560800	13.88800	13.89900
1574561400	13.87100	13.85000
1574562000	13.84600	13.83000
1574562600	13.78600	13.87500
1574563200	13.76700	13.76700
1574563800	13.73800	13.74400
1574564400	13.70200	13.72400
1574565000	13.64800	13.69500
1574565600	13.66500	13.65200
1574566200	13.65900	13.64500
1574566800	13.63800	13.68200
1574567400	13.64100	13.66700
1574568000	13.64900	13.60500
1574568600	13.65300	13.60800
1574569200	13.64800	13.61200
1574569800	13.66400	13.61000
1574570400	13.63400	13.63800
1574571000	13.66100	13.66100
1574571600	13.69100	13.67100
1574572200	13.69500	13.65600
1574572800	13.69800	13.66900
1574573400	13.63200	13.69300
1574574000	13.61200	13.64800
1574574600	13.60600	13.58900
1574575200	13.59400	13.57800
1574575800	13.60100	13.61300
1574576400	13.58800	13.60500
1574577000	13.53100	13.56400
1574577600	13.45400	13.54800
1574578200	13.44300	13.42300
1574578800	13.42300	13.44100
1574579400	13.37700	13.40300
1574580000	13.34900	13.37100
1574580600	13.32100	13.34100
1574581200	13.28300	13.29300
1574581800	13.28400	13.31200
1574582400	13.32000	13.26800
1574583000	13.32000	13.30000
1574583600	13.32300	13.33600
1574584200	13.30800	13.34600
1574584800	13.31100	13.26700
1574585400	13.32800	13.28600
1574586000	13.36800	13.28700
1574586600	13.38800	13.36900
1574587200	13.41300	13.35900
1574587800	13.41500	13.43900
1574588400	13.40200	13.39400
1574589000	13.42800	13.44000
1574589600	13.46600	13.46000
1574590200	13.49200	13.42800
1574590800	13.51700	13.46600
1574591400	13.55300	13.48700
1574592000	13.58100	13.51900
1574592600	13.63000	13.54600
1574593200	13.68600	13.60900
1574593800	13.73900	13.66400
1574594400	13.78700	13.76400
1574595000	13.79600	13.79700
1574595600	13.81300	13.77600
1574596200	13.80400	13.82000
1574596800	13.83700	13.78000
1574597400	13.86800	13.80000
1574598000	13.91000	13.90900
1574598600	13.92100	13.88000
1574599200	13.94300	13.89700
1574599800	13.96800	13.91100
1574600400	13.94600	13.94600
1574601000	13.94700	13.97800
1574601600	13.94400	13.98500
1574602200	13.97000	13.97800
1574602800	13.95800	13.95100
1574603400	13.95100	13.95200
1574604000	13.91900	13.98800
1574604600	13.93100	13.89800
1574605200	13.92000	13.89300
1574605800	13.88800	13.89500
1574606400	13.87100	13.90100
1574607000	13.88500	13.88800
1574607600	13.85400	13.89600
1574608200	13.82700	13.82500
1574608800	13.78300	13.78600
1574609400	13.73500	13.82400
1574610000	13.74700	13.76900
1574611200	13.72500	13.75900
1574611800	13.69700	13.73400
1574612400	13.75000	13.73800
1574613000	13.71800	13.71900
1574613600	13.69900	13.75900
1574614200	13.69100	13.66600
1574614800	13.71700	13.68700
1574615400	13.61700	13.75100
1574616000	13.68900	13.65800
1574616600	13.69100	13.69300
1574617200	13.67400	13.66000
1574617800	13.62600	13.65400
1574618400	13.57800	13.65700
1574619000	13.53800	13.60600
1574619600	13.49200	13.50900
1574620200	13.46600	13.53300
1574620800	13.36200	13.45300
1574621400	13.36500	13.39900
1574622000	13.30400	13.39900
1574622600	13.22600	13.29500
1574623200	13.23500	13.19100
1574623800	13.17100	13.20400
1574624400	13.12700	13.17800
1574625000	13.12200	13.12000
1574625600	13.14200	13.08800
1574626200	13.07900	13.13900
1574626800	13.08800	13.04300
1574627400	13.05200	13.06600
1574628000	13.03800	13.03200
1574628600	13.05700	13.00300
1574629200	13.05200	13.03600
1574629800	13.07600	13.06800
1574630400	13.05300	13.05600
1574631000	13.09800	13.08700
1574631600	13.07300	13.06700
1574632200	13.07800	13.04900
1574632800	13.05000	13.06300
1574633400	13.07200	13.02100
1574634000	13.10100	13.05200
1574634600	13.11400	13.07100
1574635200	13.11700	13.08200
1574635800	13.10800	13.08900
1574636400	13.09200	13.10100
1574637000	13.10300	13.06300
1574637600	13.11000	13.06900
1574638200	13.15000	13.14100
1574638800	13.20500	13.11500
1574639400	13.22400	13.21200
1574640000	13.25700	13.25800
1574640600	13.28900	13.25300
1574641200	13.32600	13.33000
1574641800	13.36800	13.31800
1574642400	13.42800	13.38500
1574643000	13.47300	13.39300
1574643600	13.52300	13.44300
1574644200	13.54700	13.49500
1574644800	13.57900	13.56300
1574645400	13.60000	13.55700
1574646000	13.62100	13.60400
1574646600	13.63400	13.61200
1574647200	13.65600	13.67500
1574647800	13.64000	13.69700
1574648400	13.66200	13.63300
1574649000	13.64600	13.68700
1574649600	13.62400	13.67500
1574650200	13.63600	13.58600
1574650800	13.62400	13.66500
1574651400	13.63100	13.64500
1574652000	13.62600	13.60200
1574652600	13.59500	13.66000
1574653200	13.57900	13.60400
1574653800	13.56500	13.61300
1574654400	13.56500	13.57500
1574655000	13.53400	13.59900
1574655600	13.51600	13.56400
1574656200	13.51800	13.49200
1574656800	13.48400	13.54200
1574657400	13.47200	13.48400
1574658000	13.47100	13.48400
1574658600	13.44600	13.49900
1574659200	13.45600	13.47800
1574659800	13.45000	13.48800
1574660400	13.43700	13.46500
1574661000	13.41200	13.46500
1574661600	13.40600	13.44400
1574662200	13.47100	13.42800
1574662800	13.42800	13.49700
1574663400	13.41300	13.39700
1574664000	13.36600	13.44500
1574664600	13.35100	13.34700
1574665200	13.32300	13.31800
1574665800	13.30300	13.30200
1574666400	13.26300	13.28300
1574667000	13.23400	13.30000
1574667600	13.17300	13.25700
1574668200	13.14800	13.18200
1574668800	13.11300	13.15200
1574669400	13.06900	13.08200
1574670000	13.06700	13.08100
1574670600	13.05400	13.05600
1574671200	13.03500	13.05100
1574671800	13.04600	13.03900
1574672400	13.05000	13.03900
1574673000	13.06300	13.05700
1574673600	13.05900	13.03300
1574674200	13.07200	13.02400
1574674800	13.08800	13.03500
1574675400	13.11100	13.05700
1574676000	13.13800	13.08300
1574676600	13.15500	13.10000
[truncated: 14,010 more rows]
