# Supplementary material for: A novel dissolved oxygen prediction model based on enhanced semi-naive Bayes for ocean ranches in northeast China
Source: PeerJ Comput Sci. 2021 Jun 11;7:e591. doi: 10.7717/peerj-cs.591 (PMC8205303; doi:10.7717/peerj-cs.591)
Supplement: Supplemental Information 5 [file peerj-cs-07-591-s005.zip › bestResult/5.txt]

Timestamp	real	predict
1580799000	12.13300	12.09500
1580799600	12.13600	12.10200
1580800200	12.14100	12.10200
1580801400	12.16400	12.17900
1580802000	12.15100	12.12600
1580802600	12.17300	12.12000
1580803200	12.17100	12.15900
1580803800	12.16000	12.21300
1580804400	12.16100	12.18900
1580805000	12.16000	12.20300
1580805600	12.15400	12.12600
1580806200	12.15300	12.19600
1580806800	12.15500	12.18700
1580807400	12.15700	12.19600
1580808000	12.17300	12.19800
1580808600	12.18500	12.13300
1580809200	12.19800	12.14700
1580809800	12.22200	12.16400
1580810400	12.25400	12.19200
1580811000	12.28200	12.21700
1580811600	12.29500	12.26400
1580812200	12.32900	12.33600
1580812800	12.35600	12.30000
1580813400	12.38200	12.31800
1580814000	12.40900	12.35200
1580814600	12.41200	12.39100
1580815200	12.43100	12.38200
1580815800	12.44700	12.39400
1580816400	12.46200	12.41700
1580817000	12.46600	12.42200
1580817600	12.47100	12.43000
1580818200	12.47900	12.43600
1580818800	12.48500	12.44000
1580819400	12.49000	12.52700
1580820000	12.48600	12.52600
1580820600	12.47600	12.45200
1580821200	12.47900	12.43800
1580821800	12.48500	12.51200
1580822400	12.47400	12.45000
1580823000	12.49600	12.50300
1580823600	12.48500	12.46100
1580824200	12.48100	12.44600
1580824800	12.49800	12.52300
1580825400	12.49400	12.53900
1580826000	12.49300	12.45800
1580826600	12.48900	12.46100
1580827200	12.47800	12.53100
1580827800	12.48000	12.44300
1580828400	12.45300	12.52200
1580829000	12.46900	12.46500
1580829600	12.45400	12.42900
1580830200	12.42200	12.43500
1580830800	12.41300	12.44300
1580832000	12.37600	12.37700
1580832600	12.36100	12.40400
1580833200	12.34400	12.38400
1580833800	12.33300	12.36700
1580834400	12.31700	12.36400
1580835000	12.27800	12.34800
1580835600	12.27200	12.31500
1580836200	12.24500	12.27800
1580836800	12.22400	12.27900
1580837400	12.20600	12.24500
1580838000	12.16800	12.24600
1580838600	12.13300	12.21000
1580839200	12.13800	12.16300
1580839800	12.11400	12.10300
1580840400	12.08500	12.13500
1580841000	12.06100	12.11800
1580841600	12.02900	12.08100
1580842200	12.02000	12.05700
1580842800	12.02200	12.05700
1580843400	11.98700	11.98300
1580844000	11.98600	11.99900
1580844600	11.98300	12.01600
1580845200	11.96800	12.01300
1580845800	11.96600	11.98800
1580846400	11.97500	11.99200
1580847000	11.95900	11.94300
1580847600	11.98000	11.99800
1580848200	11.95300	11.94200
1580848800	11.94900	11.92100
1580849400	11.98100	11.99100
1580850000	11.96900	11.94100
1580850600	11.95800	11.94500
1580851200	11.98300	11.94100
1580851800	12.00500	12.00800
1580852400	12.03700	11.97500
1580853000	12.03900	12.01000
1580853600	12.06800	12.00500
1580854200	12.09900	12.04800
1580854800	12.11700	12.14100
1580855400	12.15500	12.07700
1580856000	12.18200	12.12300
1580856600	12.17800	12.15600
1580857200	12.23900	12.13800
1580857800	12.26900	12.27600
1580858400	12.29000	12.27600
1580859000	12.31500	12.28400
1580859600	12.32600	12.28500
1580860200	12.35200	12.30800
1580860800	12.36600	12.37200
1580861400	12.38300	12.40300
1580862000	12.40300	12.36500
1580862600	12.43500	12.36800
1580863200	12.44200	12.41500
1580863800	12.45500	12.41200
1580864400	12.45600	12.41800
1580865000	12.45700	12.42800
1580865600	12.48100	12.50000
1580866200	12.49200	12.44600
1580866800	12.49400	12.53400
1580867400	12.53800	12.46300
1580868000	12.51800	12.51800
1580868600	12.52600	12.48500
1580869200	12.51500	12.48800
1580869800	12.51400	12.54400
1580870400	12.52600	12.55400
1580871000	12.53000	12.56700
1580871600	12.53600	12.55900
1580872200	12.52800	12.50100
1580872800	12.51300	12.57100
1580873400	12.50300	12.53300
1580874000	12.47600	12.54300
1580874600	12.48000	12.50000
1580875200	12.44900	12.52000
1580875800	12.44200	12.48600
1580876400	12.44100	12.47600
1580877000	12.43500	12.47100
1580877600	12.41200	12.47500
1580878200	12.38500	12.45200
1580878800	12.35200	12.41200
1580879400	12.38100	12.35700
1580880000	12.36100	12.34100
1580880600	12.32200	12.37300
1580881200	12.29600	12.35300
1580881800	12.29800	12.32200
1580882400	12.27200	12.27000
1580883000	12.24700	12.30200
1580883600	12.21900	12.28500
1580884200	12.15900	12.25600
1580884800	12.14500	12.11900
1580885400	12.14900	12.17800
1580886000	12.11200	12.12700
1580886600	12.11800	12.13500
1580887200	12.10500	12.14200
1580887800	12.10000	12.13600
1580888400	12.09400	12.13000
1580889000	12.08400	12.09400
1580889600	12.10200	12.04700
1580890200	12.08500	12.06500
1580890800	12.10800	12.12600
1580891400	12.12400	12.07800
1580892000	12.15500	12.16300
1580892600	12.18100	12.14200
1580893200	12.18400	12.14900
1580893800	12.19900	12.16300
1580894400	12.21000	12.23800
1580895000	12.22700	12.17300
1580895600	12.22700	12.20900
1580896200	12.24200	12.19300
1580896800	12.24200	12.28100
1580897400	12.26700	12.27400
1580898000	12.29000	12.23000
1580898600	12.29600	12.32700
1580899200	12.30100	12.33400
1580899800	12.28900	12.26400
1580900400	12.27700	12.32000
1580901000	12.28800	12.24100
1580901600	12.29900	12.25000
1580902200	12.31900	12.27400
1580902800	12.30900	12.28000
1580903400	12.35400	12.27000
1580904000	12.36000	12.36000
1580904600	12.37500	12.36800
1580905200	12.39500	12.38300
1580905800	12.41900	12.37100
1580906400	12.45300	12.38500
1580907000	12.46600	12.42200
1580907600	12.49600	12.43000
1580908200	12.50100	12.46800
1580908800	12.49000	12.46500
1580909400	12.48100	12.45000
1580910000	12.50100	12.44500
1580910600	12.49500	12.47200
1580911200	12.52500	12.45500
1580911800	12.50300	12.50700
1580912400	12.52000	12.46300
1580913000	12.52800	12.49100
1580913600	1.12800	12.49300
1580914200	12.52700	1.13900
1580914800	12.51500	12.55800
1580915400	12.49800	12.52000
1580916000	12.48300	12.50300
1580916600	12.47900	12.48000
1580917200	12.47100	12.50000
1580918400	12.44200	12.43100
1580919000	12.45400	12.45800
1580919600	12.44200	12.49300
1580920200	12.41400	12.47800
1580920800	12.39200	12.43600
1580921400	12.35100	12.42300
1580922000	12.36100	12.36700
1580922600	12.33400	12.39200
1580923200	12.29600	12.34600
1580923800	12.29200	12.33300
1580924400	12.24000	12.32600
1580925000	12.20900	12.25200
1580925600	12.21100	12.25100
1580926200	12.17700	12.22900
1580926800	12.15300	12.20700
1580927400	12.11100	12.14400
1580928000	12.09600	12.12600
1580928600	12.04200	12.13300
1580929200	12.03300	12.05700
1580929800	11.98800	11.99800
1580930400	11.93600	11.99800
1580931000	11.90600	11.95000
1580931600	11.87700	11.91100
1580932200	11.84800	11.88900
1580932800	11.82700	11.88500
1580933400	11.80500	11.82000
1580934000	11.79700	11.84500
1580934600	11.80200	11.83100
1580935200	11.78600	11.76300
1580935800	11.80500	11.82400
1580936400	11.80100	11.78800
1580937000	11.79500	11.84400
1580937600	11.77400	11.75600
1580938200	11.78600	11.81700
1580938800	11.81600	11.82700
1580939400	11.82800	11.84900
1580940000	11.86600	11.86300
1580940600	11.90000	11.83200
1580941200	11.90700	11.86600
1580941800	11.96300	11.87500
1580942400	11.99600	11.94300
1580943000	12.04000	12.00100
1580943600	12.07900	12.00800
1580944200	12.10300	12.04500
1580944800	12.14200	12.07500
1580945400	12.17200	12.15600
1580946000	12.19900	12.15100
1580946600	12.21100	12.18500
1580947200	12.24800	12.18000
1580947800	12.28500	12.22800
1580948400	12.27600	12.25300
1580949000	12.28200	12.26200
1580949600	12.33600	12.32100
1580950200	12.35100	12.34600
1580950800	12.35500	12.33100
1580951400	12.36100	12.31700
1580952000	12.40100	12.33000
1580952600	12.41600	12.38300
1580953200	12.41800	12.39600
1580953800	12.44400	12.45300
1580954400	12.45900	12.42600
1580955000	12.47100	12.44500
1580955600	12.43800	12.44400
1580956200	12.47400	12.45800
1580956800	12.48100	12.43700
1580957400	12.47100	12.45200
1580958000	12.51100	12.50400
1580958600	12.52100	12.50400
1580959200	12.53400	12.55300
1580959800	12.57400	12.57500
1580960400	12.58900	12.55400
1580961000	12.56700	12.58800
1580961600	12.56800	12.59800
1580962200	12.58900	12.54100
1580962800	12.57100	12.55700
1580963400	12.58300	12.60000
1580964000	12.57600	12.62100
1580964600	12.57200	12.54500
1580965200	12.57000	12.53700
1580965800	12.51300	12.59600
1580966400	12.46400	12.50800
1580967000	12.42600	12.44900
1580967600	12.39400	12.44900
1580968200	12.39200	12.40200
1580968800	12.38200	12.36800
1580969400	12.39200	12.41200
1580970000	12.41500	12.41500
1580970600	12.42600	12.38100
1580971200	12.40800	12.39500
1580971800	12.38400	12.38300
1580972400	12.38300	12.42100
1580973000	12.34900	12.42000
1580973600	12.31900	12.36000
1580974200	12.31700	12.36200
1580974800	12.28400	12.34800
1580975400	12.24500	12.31500
1580976000	12.24400	12.27000
1580976600	12.22100	12.28300
1580977200	12.24100	12.25000
1580977800	12.20600	12.22700
1580978400	12.22400	12.21900
1580979000	12.20900	12.24200
1580979600	12.21700	12.22900
1580980200	12.20700	12.24400
1580980800	12.23700	12.16700
1580981400	12.20800	12.19900
1580982000	12.23600	12.18000
1580982600	12.23400	12.22200
1580983200	12.23000	12.25700
1580983800	12.27500	12.20900
1580984400	12.27100	12.28100
1580985000	12.28300	12.31200
1580985600	12.29800	12.24500
1580986200	12.27800	12.25800
1580986800	12.27100	12.24900
1580987400	12.28500	12.28900
1580988000	12.30500	12.24500
1580988600	12.30600	12.34000
1580989200	12.31900	12.27500
1580989800	12.32000	12.36200
1580990400	12.32400	12.28200
1580991000	12.32500	12.35300
1580991600	12.32800	12.29200
1580992200	12.32800	12.29200
1580992800	12.33000	12.36000
1580993400	12.34000	12.36800
1580994000	12.34800	12.30400
1580994600	12.37800	12.39000
1580995200	12.35600	12.33800
1580995800	12.40300	12.31800
1580996400	12.40600	12.37100
1580997000	12.41100	12.37700
1580997600	12.42900	12.38300
1580998200	12.43800	12.39500
1580998800	12.45100	12.47400
1580999400	12.44700	12.46600
1581000000	12.47200	12.41700
1581000600	12.48000	12.43400
1581001200	12.46700	12.44900
1581001800	12.46600	12.50600
1581002400	12.47700	12.43200
1581003000	12.50000	12.44300
1581003600	12.50500	12.46600
1581004800	12.49300	12.46700
1581005400	12.50500	12.52400
1581006000	12.51500	12.54700
1581006600	12.49000	12.47500
1581007200	12.52900	12.46600
1581007800	12.55900	12.53400
1581008400	12.55900	12.54700
1581009000	12.55700	12.59100
1581009600	12.53300	12.52300
1581010200	12.53000	12.57000
1581010800	12.48200	12.50500
1581011400	12.44700	12.48100
1581012000	12.43100	12.43000
1581012600	12.43500	12.47100
1581013200	12.40100	12.45800
1581013800	12.37400	12.41200
1581014400	12.34200	12.38400
1581015000	12.31800	12.38200
1581015600	12.27900	12.33800
1581016200	12.28000	12.32200
1581016800	12.26000	12.30700
1581017400	12.22100	12.28500
1581018000	12.20400	12.24100
1581018600	12.16100	12.23700
1581019200	12.11200	12.19200
1581019800	12.04500	12.07700
1581020400	12.00300	12.08500
1581021600	11.95400	12.00000
1581022200	11.94400	11.98100
1581022800	11.92800	11.97100
1581023400	11.91900	11.90000
1581024000	11.91700	11.94300
1581024600	11.90700	11.94900
1581025200	11.90200	11.91200
1581025800	11.92400	11.93500
1581026400	11.93200	11.89400
1581027000	11.93700	11.90300
1581027600	11.93000	11.97900
1581028200	11.95700	11.89000
1581028800	11.96700	11.91900
1581029400	11.96400	11.92900
1581030000	11.98200	11.93900
1581030600	12.01600	11.94400
1581031200	12.04100	11.97600
1581032400	12.08700	12.04200
1581033000	12.11700	12.05300
1581033600	12.12600	12.10200
1581034200	12.13400	12.09600
1581034800	12.16400	12.10500
1581035400	12.20000	12.15100
1581036000	12.23600	12.19800
1581036600	12.26500	12.23400
1581037200	12.27100	12.23600
1581037800	12.33100	12.23600
1581038400	12.33000	12.34300
1581039000	12.38400	12.30100
1581039600	12.38600	12.40100
1581040200	12.40700	12.40300
1581040800	12.45000	12.37300
1581041400	12.46300	12.41000
1581042000	12.46100	12.44700
1581042600	12.48100	12.47300
1581043200	12.48800	12.44400
1581043800	12.49800	12.45100
1581044400	12.52700	12.46400
1581045000	12.52300	12.50700
1581045600	12.51200	12.49300
1581046200	12.52900	12.47800
1581046800	12.56000	12.51100
1581047400	12.55800	12.53700
1581048000	12.59000	12.59600
1581048600	12.59500	12.63100
1581049200	12.60200	12.63700
1581049800	12.64200	12.56400
1581050400	12.67100	12.62300
1581051000	12.68000	12.65000
1581051600	12.67400	12.64600
1581052200	12.68500	12.64000
1581052800	12.68000	12.67100
1581053400	12.64300	12.65200
1581054000	12.59500	12.60600
1581054600	12.56400	12.61100
1581055200	12.56100	12.57200
1581055800	12.55500	12.58200
1581056400	12.53900	12.53500
1581057000	12.52700	12.57200
1581057600	12.52100	12.54900
1581058200	12.55400	12.55500
1581058800	12.55300	12.59300
1581059400	12.52700	12.53400
1581060000	12.54700	12.54600
1581060600	12.52900	12.58400
1581061200	12.48700	12.49000
1581061800	12.47600	12.51800
1581062400	12.43700	12.49600
1581063000	12.40900	12.46800
1581063600	12.38800	12.42800
1581064200	12.36100	12.41900
1581064800	12.35400	12.40200
1581065400	12.34300	12.38400
1581066000	12.37300	12.34300
1581066600	12.34900	12.33900
1581067200	12.37400	12.38200
1581067800	12.37300	12.34000
1581068400	12.37600	12.34500
1581069000	12.39100	12.40500
1581069600	12.39300	12.43300
1581070200	12.37500	12.35900
1581070800	12.40800	12.33700
1581071400	12.38000	12.36800
1581072000	12.38800	12.35600
1581072600	12.34100	12.36400
1581073200	12.32700	12.31400
1581073800	12.31400	12.31500
1581074400	12.31100	12.33400
1581075000	12.31700	12.35100
1581075600	12.32000	12.28600
1581076200	12.30800	12.35400
1581076800	12.24600	12.34900
1581077400	12.24200	12.27500
1581078000	12.24800	12.25900
1581078600	12.28900	12.29100
1581079200	12.32100	12.25800
1581079800	12.37400	12.30600
1581080400	12.37200	12.33400
1581081000	12.40600	12.35100
1581081600	12.41500	12.37600
1581082200	12.43200	12.38100
1581082800	12.45000	12.39200
1581083400	12.48200	12.43000
1581084000	12.48700	12.45700
1581084600	12.48900	12.46800
1581085200	12.50800	12.45800
1581085800	12.55800	12.47100
1581086400	12.54100	12.54700
1581087000	12.56200	12.51600
1581087600	12.58500	12.54000
1581088200	12.57600	12.56500
1581088800	12.58900	12.59900
1581089400	12.60000	12.55700
1581090000	12.60300	12.63600
1581091200	12.60100	12.56700
1581091800	12.58900	12.56100
1581092400	12.60200	12.62000
1581093000	12.61000	12.56200
1581093600	12.58900	12.65200
1581094200	12.62100	12.61900
1581094800	12.62800	12.58400
1581095400	12.60100	12.66100
1581096000	12.61600	12.62800
1581096600	12.60300	12.58800
1581097200	12.58500	12.63000
1581097800	12.61400	12.59700
1581098400	12.60500	12.64100
1581099000	12.59300	12.64600
1581099600	12.57200	12.55500
1581100200	12.57200	12.60600
1581100800	12.56000	12.53400
1581101400	12.50800	12.59100
1581102000	12.49700	12.54000
1581102600	12.45900	12.51500
1581103200	12.42500	12.46400
1581103800	12.39200	12.44500
1581104400	12.34400	12.41300
1581105000	12.28800	12.38700
1581105600	12.24400	12.31400
1581106200	12.18200	12.28200
1581106800	12.12600	12.22300
1581107400	12.08700	12.14600
1581108000	12.05100	12.09800
1581108600	12.04400	12.05800
1581109200	12.02900	12.02900
1581109800	11.98200	12.03400
1581110400	11.97800	11.98800
1581111000	11.96900	12.00300
1581111600	11.94600	11.96800
1581112200	11.91300	11.98700
1581112800	11.88900	11.93300
1581113400	11.86900	11.91700
1581114000	11.87100	11.89200
1581114600	11.89400	11.89800
1581115200	11.86300	11.85400
1581115800	11.91900	11.89400
1581116400	11.91800	11.93700
1581117000	11.93100	11.88200
1581117600	11.92300	11.90000
1581118200	11.92000	11.95600
1581118800	11.90200	11.90600
1581119400	11.91000	11.88300
1581120000	11.92600	11.88200
1581120600	11.92900	11.95300
1581121200	11.96900	11.96800
1581121800	11.98200	11.95000
1581122400	12.03400	11.94800
1581123000	12.04500	12.00600
1581123600	12.04000	12.01600
1581124200	12.04800	12.01000
1581124800	12.08200	12.00800
1581125400	12.11800	12.04600
1581126000	12.16900	12.11700
1581126600	12.18900	12.20700
1581127200	12.22300	12.15200
1581127800	12.25400	12.18900
1581128400	12.28000	12.22900
1581129000	12.30600	12.25900
1581129600	12.32000	12.27200
1581130200	12.33800	12.29000
1581130800	12.36700	12.30600
1581131400	12.38500	12.34700
1581132000	12.41100	12.36500
1581132600	12.41400	12.38200
1581133200	12.42500	12.38200
1581133800	12.42900	12.40400
1581134400	12.41200	12.39400
1581135000	12.42600	12.43900
1581135600	12.44800	12.39500
1581136200	12.44300	12.43400
1581136800	12.45000	12.40500
1581137400	12.42500	12.41000
1581138000	12.45700	12.45600
1581138600	12.44500	12.49900
1581139200	12.50500	12.41300
1581139800	12.52000	12.48800
1581140400	12.52000	12.52500
1581141000	12.52200	12.48000
1581141600	12.49000	12.50100
1581142200	12.47000	12.51100
1581142800	12.42600	12.47500
1581143400	12.38200	12.43000
1581144000	12.35500	12.42500
1581144600	12.35200	12.36200
1581145200	12.36900	12.38200
1581145800	12.39500	12.39100
1581146400	12.35900	12.42400
1581147000	12.37400	12.40200
1581147600	12.36000	12.40500
1581148200	12.36500	12.39100
1581148800	12.35400	12.33100
1581149400	12.34000	12.32000
1581150000	12.30000	12.37400
1581150600	12.29100	12.30400
1581151200	12.25800	12.25600
1581151800	12.24100	12.29500
1581152400	12.22900	12.25700
1581153000	12.24100	12.26600
1581153600	12.20400	12.20900
1581154200	12.20100	12.23700
1581154800	12.18300	12.22600
1581155400	12.19300	12.20100
1581156000	12.17800	12.22700
1581156600	12.15200	12.20500
1581157200	12.12100	12.18200
1581157800	12.13500	12.13700
1581158400	12.09600	12.09500
1581159000	12.10300	12.11000
1581159600	12.07200	12.14000
1581160200	12.05400	12.05000
1581160800	12.04200	12.09100
1581161400	12.03700	12.04400
1581162000	12.03400	12.06500
1581162600	12.01500	12.07400
1581163200	11.98600	12.05400
1581163800	11.97500	12.02100
1581164400	11.98200	12.00800
1581165000	11.98000	11.99800
1581165600	11.97700	12.02200
1581166200	11.99000	11.94000
1581166800	12.01300	12.03200
1581167400	12.03400	11.97900
1581168000	12.09100	12.00800
1581168600	12.12900	12.09600
1581169200	12.17200	12.10800
1581169800	12.22300	12.15600
1581170400	12.23700	12.20600
1581171000	12.26500	12.20900
1581171600	12.32000	12.23100
1581172200	12.32100	12.33200
1581172800	12.34100	12.31500
1581173400	12.35900	12.30100
1581174000	12.36900	12.33300
1581174600	12.39700	12.38000
1581175200	12.41000	12.37600
1581175800	12.41300	12.38100
1581176400	12.44500	12.39200
1581177600	12.42700	12.41100
1581178200	12.45000	12.39300
1581178800	12.44200	12.48800
1581179400	12.42300	12.41000
1581180000	12.44600	12.40100
1581180600	12.45000	12.40800
1581181200	12.45600	12.41800
1581181800	12.43100	12.49200
1581182400	12.43800	12.46200
1581183000	12.42200	12.40000
1581183600	12.44900	12.38500
1581184200	12.44700	12.41400
1581184800	12.46900	12.47700
1581185400	12.49200	12.44900
1581186000	12.49300	12.46200
1581186600	12.48400	12.46500
1581187200	12.45000	12.44400
1581187800	12.41200	12.46700
1581188400	12.40200	12.37200
1581189000	12.37700	12.43700
1581189600	12.35400	12.40500
1581190200	12.31500	12.37900
1581190800	12.27700	12.32900
1581191400	12.23500	12.31700
1581192000	12.22300	12.24000
1581192600	12.21600	12.24200
1581193200	12.20800	12.24400
1581193800	12.18500	12.24800
1581194400	12.12700	12.15100
1581195000	12.02100	12.13900
1581195600	11.96300	12.05000
1581196200	11.89000	11.94100
1581196800	11.83300	11.85000
1581197400	11.76800	11.80500
1581198000	11.76100	11.80000
1581198600	11.71800	11.77200
1581199200	11.69500	11.71300
1581199800	11.66300	11.66300
1581200400	11.66800	11.69200
1581201000	11.64600	11.64600
1581201600	11.63400	11.60600
1581202200	11.65800	11.65500
1581202800	11.64000	11.69500
1581203400	11.64800	11.61200
1581204000	11.65500	11.61800
1581204600	11.64800	11.63000
1581205200	11.66200	11.61100
1581205800	11.66300	11.63200
1581206400	11.67700	11.69200
1581207000	11.69200	11.64600
1581207600	11.70700	11.65400
1581208200	11.72500	11.67700
1581208800	11.73400	11.68700
1581209400	11.76700	11.69600
1581210000	11.80300	11.73000
1581210600	11.80200	11.77300
1581211200	11.83500	11.78400
1581211800	11.85800	11.87600
1581212400	11.87600	11.82900
1581213000	11.93400	11.85700
1581213600	11.95400	11.91900
1581214200	11.98400	11.92000
1581214800	12.04800	12.02100
1581215400	12.07200	12.04100
1581216000	12.12300	12.05200
1581216600	12.14600	12.14400
1581217200	12.16800	12.11200
1581217800	12.19700	12.13000
1581218400	12.21700	12.23900
1581219000	12.21700	12.18300
1581219600	12.21000	12.18700
1581220200	12.20900	12.24200
1581220800	12.18200	12.25000
1581221400	12.21600	12.14800
1581222000	12.19000	12.18900
1581222600	12.19900	12.22100
1581223200	12.20200	12.23600
1581223800	12.20600	12.17500
1581224400	12.20100	12.23500
1581225000	12.20700	12.23600
1581225600	12.20500	12.24400
1581226200	12.20000	12.16600
1581226800	12.22900	12.16000
1581227400	12.28100	12.19200
1581228000	12.30300	12.26500
1581228600	12.32800	12.32500
1581229200	12.31800	12.29800
1581229800	12.33700	12.31100
1581230400	12.31800	12.30100
1581231000	12.31900	12.35900
1581231600	12.31200	12.28000
1581232200	12.31100	12.34800
1581232800	12.30300	12.28500
1581233400	12.30600	12.34400
1581234000	12.33500	12.34600
1581234600	12.33400	12.32000
1581235200	12.33100	12.29800
1581235800	12.30900	12.31800
1581236400	12.29300	12.34000
1581237000	12.26300	12.25800
1581237600	12.24600	12.30300
1581238200	12.22700	12.27100
1581238800	12.19600	12.25600
1581239400	12.17800	12.23600
1581240000	12.14400	12.21200
1581240600	12.11200	12.17400
1581241200	12.09800	12.13500
1581241800	12.04800	12.12300
1581242400	12.02500	12.08800
1581243000	11.99600	12.06500
1581243600	11.99000	12.01500
1581244200	11.96800	11.99600
1581244800	11.96100	11.98400
1581245400	11.95100	11.99100
1581246600	11.91200	11.98500
1581247200	11.91200	11.91000
1581247800	11.91200	11.95100
1581248400	11.91300	11.94700
1581249000	11.91600	11.95400
1581249600	11.92400	11.91800
1581250200	11.91400	11.96300
1581250800	11.88100	11.87900
1581251400	11.87400	11.88900
1581252000	11.86600	11.88800
1581252600	11.87300	11.90000
1581253200	11.86100	11.89800
1581253800	11.88400	11.89800
1581254400	11.88600	11.90700
1581255000	11.90000	11.85500
1581255600	11.89500	11.93700
1581256200	11.92500	11.86000
1581256800	11.97600	11.96300
1581257400	12.01200	12.01400
1581258000	12.05000	11.99700
1581258600	12.08300	12.06700
1581259200	12.12000	12.07900
1581259800	12.14500	12.11800
1581260400	12.17500	12.13100
1581261000	12.18600	12.14300
1581261600	12.22600	12.16800
1581262200	12.22800	12.19200
1581262800	12.24500	12.19200
1581264000	12.28300	12.20700
1581264600	12.30500	12.26300
1581265200	12.33200	12.27700
1581265800	12.33100	12.30400
1581266400	12.34100	12.29700
1581267000	12.35200	12.33200
1581267600	12.34800	12.32500
1581268200	12.36100	12.32900
1581268800	12.35300	12.32100
1581269400	12.36700	12.38900
1581270000	12.36200	12.32700
1581270600	12.37000	12.33200
1581271200	12.35400	12.33100
1581271800	12.39100	12.31900
1581272400	12.38100	12.41800
1581273000	12.37900	12.41700
1581273600	12.39600	12.41800
1581274200	12.41500	12.37500
1581274800	12.40700	12.38100
1581275400	12.37300	12.37600
1581276000	12.34600	12.41100
1581276600	12.27500	12.38900
1581277200	12.21600	12.29800
1581277800	12.20400	12.25500
1581278400	12.15900	12.21500
1581279000	12.15100	12.16400
1581279600	12.15300	12.19400
1581280200	12.17600	12.12800
1581280800	12.12900	12.16200
1581281400	12.09200	12.14000
1581282000	12.06700	12.08300
1581282600	12.03600	12.09000
1581283200	11.96900	12.04200
1581283800	11.89700	11.97400
1581284400	11.79400	11.86300
1581285000	11.70600	11.81500
1581285600	11.61900	11.67900
1581286200	11.55400	11.62900
1581286800	11.50500	11.54600
1581287400	11.49900	11.53600
1581288000	11.46500	11.52300
1581288600	11.45700	11.43500
1581289200	11.44200	11.47500
1581289800	11.44800	11.45300
1581290400	11.46200	11.45300
1581291000	11.46200	11.43100
1581291600	11.46900	11.43500
1581292200	11.49800	11.43200
1581292800	11.49100	11.46900
1581293400	11.49800	11.52300
1581294000	11.50900	11.46400
1581294600	11.53400	11.47200
1581295200	11.54900	11.49600
1581295800	11.56700	11.52500
1581296400	11.60600	11.53100
1581297000	11.61700	11.57200
1581297600	11.64000	11.58300
1581298200	11.63900	11.62600
1581298800	11.65200	11.60500
1581299400	11.68600	11.69300
1581300000	11.71900	11.65700
1581300600	11.74900	11.68900
1581301200	11.78900	11.71500
1581301800	11.82800	11.78200
1581302400	11.87800	11.79300
1581303000	11.92500	11.84800
1581303600	11.94800	11.94400
1581304200	11.98600	11.96300
1581304800	12.00500	11.95500
1581305400	12.03400	12.00200
1581306000	12.06800	12.00400
1581306600	12.09700	12.03800
1581307200	12.12900	12.06700
1581307800	12.09400	12.09900
1581308400	12.14200	12.12400
1581309000	12.12200	12.12600
1581310200	12.13700	12.12700
1581310800	12.14100	12.12800
1581311400	12.13300	12.15000
1581312000	12.12800	12.17600
1581312600	12.16700	12.11100
1581313200	12.16200	12.15700
1581313800	12.16300	12.19300
1581314400	12.15900	12.15100
1581315000	12.17400	12.12900
1581315600	12.18900	12.14400
1581316200	12.21400	12.16400
1581316800	12.20500	12.17800
1581317400	12.22300	12.16500
1581318000	12.23600	12.19400
1581318600	12.22600	12.19900
1581319200	12.20300	12.19200
1581319800	12.17400	12.22300
1581320400	12.17600	12.19000
1581321000	12.19600	12.21500
1581321600	12.20800	12.15700
1581322200	12.21000	12.24200
1581322800	12.21300	12.23900
1581323400	12.21300	12.17800
1581324000	12.21100	12.25500
1581324600	12.18700	12.17200
1581325200	12.15800	12.20300
1581325800	12.13500	12.19300
1581326400	12.09700	12.15200
1581327000	12.07600	12.13400
1581327600	12.03600	12.10900
1581328200	11.99600	12.06300
1581328800	11.97500	12.03600
1581329400	11.94300	11.99600
1581330000	11.92300	11.95300
1581330600	11.88200	11.94700
1581331200	11.87100	11.92500
1581331800	11.82000	11.88600
1581332400	11.79000	11.83100
1581333000	11.76000	11.81100
1581333600	11.74200	11.73100
1581334200	11.70200	11.77900
1581334800	11.68700	11.73600
1581335400	11.68100	11.69800
1581336000	11.68400	11.71500
1581336600	11.67500	11.70900
1581337200	11.65000	11.70500
1581337800	11.63400	11.67200
1581338400	11.63900	11.67700
1581339000	11.63000	11.60400
1581339600	11.62900	11.66600
1581340200	11.63200	11.66900
1581340800	11.65200	11.67100
1581341400	11.65900	11.61400
1581342000	11.66000	11.69800
1581342600	11.66500	11.62300
1581343200	11.67900	11.62700
1581343800	11.69100	11.64500
1581344400	11.72300	11.65900
1581345000	11.76300	11.76400
1581345600	11.82600	11.75400
1581346200	11.87500	11.79400
1581346800	11.92400	11.85600
1581347400	11.94900	11.94500
1581348000	11.97700	11.92100
1581348600	12.00900	11.99600
1581349200	12.03600	11.99300
1581350400	12.09600	11.99800
1581351000	12.11400	12.12900
1581351600	12.11800	12.09400
1581352200	12.10200	12.09300
1581352800	12.12900	12.12200
1581353400	12.13700	12.10600
1581354000	12.14200	12.11600
1581354600	12.15000	12.10900
1581355200	12.16000	12.11200
1581355800	12.17600	12.12500
1581356400	12.20200	12.21500
1581357000	12.20000	12.18200
1581357600	12.21500	12.23800
1581358200	12.21900	12.17600
1581358800	12.22500	12.24800
1581359400	12.22700	12.18500
1581360000	12.23900	12.26600
1581360600	12.23400	12.20800
1581361200	12.22200	12.27600
1581361800	12.22600	12.26500
1581362400	12.22800	12.26400
1581363600	12.22000	12.26400
1581364200	12.20000	12.26000
1581364800	12.16600	12.23400
1581365400	12.12900	12.20700
1581366000	12.08400	12.16300
1581367200	12.05200	12.08700
1581367800	12.02600	12.09000
1581368400	12.03300	12.06400
1581369000	12.03100	12.07600
1581369600	11.99900	12.04300
1581370200	11.92500	12.01100
1581370800	11.86700	11.95500
1581371400	11.82500	11.87300
1581372000	11.78200	11.81100
1581372600	11.76600	11.81400
1581373200	11.73500	11.80000
1581373800	11.71100	11.73000
1581374400	11.64800	11.72900
1581375000	11.54700	11.66000
1581375600	11.46100	11.52900
1581376200	11.38100	11.47300
1581376800	11.34500	11.41100
1581377400	11.30900	11.36000
1581378000	11.29400	11.28600
1581378600	11.28800	11.27900
1581379200	11.27300	11.26000
1581379800	11.29300	11.27200
1581380400	11.30500	11.33100
1581381000	11.32900	11.26500
1581381600	11.36500	11.29500
1581382200	11.39000	11.35000
1581382800	11.40500	11.36300
1581383400	11.41500	11.37600
1581384000	11.45300	11.38100
1581384600	11.46500	11.42800
1581385200	11.48000	11.43500
1581385800	11.49000	11.45200
1581386400	11.48800	11.45900
1581387000	11.51700	11.52600
1581387600	11.54200	11.48800
1581388200	11.57000	11.51800
1581388800	11.61400	11.53900
1581389400	11.62900	11.59200
1581390000	11.65400	11.60400
1581390600	11.68400	11.62000
1581391200	11.73400	11.66400
1581391800	11.78100	11.70600
1581392400	11.80900	11.74700
1581393000	11.83200	11.77500
1581393600	11.87300	11.81200
1581394200	11.90900	11.91500
1581394800	11.91300	11.88900
1581395400	11.94100	11.89300
1581396000	11.94600	11.90900
1581396600	11.96000	11.92600
1581397200	11.94600	11.93900
1581397800	11.95400	11.97500
1581398400	11.96300	11.92600
1581399000	11.97300	11.92900
1581399600	11.99600	12.00900
1581400200	12.01000	11.96600
1581400800	12.02600	11.98200
1581401400	12.03100	11.98800
1581402000	12.04300	11.99800
1581402600	12.03000	12.00900
1581403200	12.03700	11.99400
1581403800	12.03700	12.08000
1581404400	12.03100	12.07800
1581405000	12.03900	12.06200
1581405600	12.05700	12.01100
1581406200	12.07500	12.01900
1581406800	12.08700	12.03500
1581407400	12.10300	12.04800
1581408000	12.07700	12.07500
1581408600	12.05600	12.11000
1581409200	12.06000	12.07700
1581409800	12.08800	12.09100
1581410400	12.10600	12.07400
1581411000	12.09900	12.08700
1581411600	12.10600	12.06500
1581412200	12.09500	12.07700
1581412800	12.08100	12.07000
1581413400	12.08000	12.04300
1581414000	12.03900	12.11800
1581414600	12.01900	12.05400
1581415200	11.97700	12.03600
1581415800	11.96600	12.01400
1581416400	11.93200	11.98200
1581417000	11.88600	11.89400
1581417600	11.85500	11.92900
1581418200	11.81900	11.86600
1581418800	11.77800	11.80100
1581419400	11.73700	11.79800
1581420000	11.69800	11.76100
1581420600	11.67700	11.74100
1581421200	11.64200	11.69800
1581421800	11.62400	11.65600
1581422400	11.59800	11.58500
1581423000	11.58500	11.57300
1581423600	11.57500	11.61900
1581424200	11.56100	11.61800
1581424800	11.56400	11.59900
1581425400	11.53700	11.52800
1581426000	11.52700	11.56700
1581426600	11.52200	11.55800
1581427200	11.50500	11.54700
1581427800	11.51600	11.52600
1581428400	11.51500	11.48900
1581429000	11.53000	11.49000
1581429600	11.53900	11.57100
1581430200	11.54800	11.50500
1581430800	11.56400	11.51400
1581431400	11.56900	11.60200
1581432000	11.59000	11.55000
1581432600	11.59900	11.56500
1581433200	11.62400	11.56300
1581433800	11.63600	11.59400
1581434400	11.68800	11.61600
1581435000	11.72600	11.65000
1581435600	11.76600	11.69700
1581436800	11.82000	11.73400
1581437400	11.83400	11.85700
1581438000	11.88100	11.87100
1581438600	11.90200	11.88700
1581439200	11.91500	11.87300
1581439800	11.92700	11.93000
1581440400	11.95100	11.90500
1581441000	11.96300	11.91200
1581441600	11.98700	11.93500
1581442200	11.98800	12.02900
1581442800	11.99600	12.02500
1581443400	11.99300	11.96200
1581444000	12.01200	11.95600
1581444600	12.01300	11.97400
1581445200	12.02400	11.98200
1581445800	12.03600	12.06600
1581446400	12.03500	12.01100
1581447000	12.05500	12.07000
1581447600	12.06000	12.02500
1581448200	12.06600	12.02900
1581448800	12.06300	12.02600
1581449400	12.05600	12.10500
1581450000	12.05400	12.08800
1581450600	12.06500	12.09200
1581451200	12.05800	12.10700
1581451800	12.05900	12.02700
1581452400	12.05800	12.01900
1581453000	12.03700	12.10000
1581453600	12.01600	12.07800
1581454200	11.98900	12.05900
1581454800	11.96200	12.02900
1581455400	11.95800	11.99200
1581456000	11.94000	11.98800
1581456600	11.94400	11.97700
1581457200	11.92000	11.90900
1581457800	11.87800	11.93000
1581458400	11.85100	11.90900
1581459000	11.82400	11.87400
1581459600	11.78600	11.83200
1581460200	11.75000	11.74800
1581460800	11.70000	11.78700
1581461400	11.65500	11.72000
1581462000	11.60900	11.62600
1581462600	11.57600	11.60800
1581463200	11.51100	11.59700
1581463800	11.44900	11.53400
1581464400	11.37300	11.48000
1581465000	11.31200	11.38600
1581465600	11.27600	11.29300
1581466200	11.23600	11.29600
1581466800	11.20000	11.27700
1581467400	11.17500	11.22100
1581468000	11.16900	11.19900
1581469200	11.13500	11.21200
1581469800	11.14700	11.16600
1581470400	11.15400	11.16800
1581471000	11.17700	11.19100
1581471600	11.19000	11.15300
1581472200	11.23200	11.15700
1581472800	11.26100	11.25900
1581473400	11.29100	11.23000
1581474000	11.30400	11.25700
1581474600	11.31300	11.28400
1581475200	11.33900	11.28500
1581475800	11.35900	11.30700
1581476400	11.37400	11.33900
1581477000	11.38900	11.35400
1581477600	11.42700	11.36800
1581478200	11.44900	11.40300
1581478800	11.49300	11.41500
1581479400	11.52200	11.47300
1581480000	11.54000	11.50200
1581480600	11.58600	11.51800
1581481200	11.62200	11.61700
1581481800	11.66300	11.58800
1581482400	11.70700	11.64300
1581483000	11.72900	11.69800
1581483600	11.74100	11.69700
1581484200	11.77200	11.72300
1581484800	11.80100	11.73700
1581485400	11.81700	11.78900
1581486000	11.84300	11.79700
1581486600	11.86700	11.83000
1581487200	11.86900	11.83300
1581487800	11.87400	11.84100
1581488400	11.87700	11.84000
1581489000	11.88800	11.84300
1581489600	11.88600	11.85700
1581490200	11.91900	11.92800
1581490800	11.92300	11.88500
1581491400	11.93600	11.91100
1581492000	11.94100	11.90900
1581492600	11.94400	11.91400
1581493200	11.94100	11.90800
1581493800	11.95200	11.98300
1581494400	11.95700	11.99400
1581495000	11.98400	11.91900
1581495600	11.98500	11.97600
1581496200	11.98500	11.96400
1581496800	11.97000	11.96000
1581497400	11.95400	12.00600
1581498000	11.92500	11.99600
1581498600	11.93000	11.95200
1581499200	11.93100	11.94600
1581499800	11.95000	11.89700
1581500400	11.94800	11.92300
1581501000	11.92700	11.98400
1581501600	11.93000	11.96100
1581502200	11.92000	11.96600
1581502800	11.89800	11.95100
1581503400	11.87600	11.86200
1581504000	11.83000	11.90300
1581504600	11.80300	11.86700
1581505200	11.75500	11.81800
1581505800	11.71100	11.77100
1581506400	11.67700	11.74200
1581507000	11.63700	11.67700
1581507600	11.60900	11.64600
1581508200	11.57700	11.63900
1581508800	11.54100	11.60800
1581509400	11.52700	11.54600
1581510000	11.49800	11.51300
1581510600	11.47900	11.53900
1581511200	11.47100	11.49900
1581511800	11.43100	11.49200
1581512400	11.39400	11.47200
1581513000	11.35800	11.42800
1581513600	11.33300	11.37800
1581514200	11.32200	11.34900
1581514800	11.29700	11.35600
1581515400	11.28400	11.31300
1581516000	11.28600	11.30500
1581516600	11.29300	11.24700
1581517200	11.31400	11.33400
1581517800	11.32600	11.29000
1581518400	11.33200	11.36700
1581519000	11.35400	11.37100
1581519600	11.36800	11.32000
1581520200	11.39100	11.33500
1581520800	11.40300	11.35600
1581521400	11.41700	11.36500
1581522000	11.43700	11.38600
1581523200	11.48000	11.40100
1581523800	11.52300	11.47900
1581524400	11.57600	11.49400
1581525000	11.61100	11.57700
1581525600	11.64500	11.64800
1581526200	11.66300	11.60500
1581526800	11.67900	11.62900
1581527400	11.69900	11.71200
1581528000	11.70900	11.66500
1581529200	11.75100	11.67700
1581529800	11.77000	11.74300
1581530400	11.78900	11.75000
1581531000	11.81500	11.75100
1581531600	11.82100	11.80300
1581532200	11.82800	11.79400
1581532800	11.83900	11.80600
1581533400	11.86700	11.81400
1581534000	11.86100	11.83500
1581534600	11.86200	11.82300
1581535200	11.86400	11.89900
1581535800	11.86900	11.83000
1581536400	11.85500	11.90800
1581537000	11.85800	11.89000
1581537600	11.87700	11.89700
1581538200	11.87200	11.83700
1581538800	11.87200	11.90900
1581539400	11.87600	11.91000
1581540000	11.88700	11.91400
1581540600	11.87600	11.86100
1581541200	11.87600	11.91500
1581541800	11.86300	11.90800
1581542400	11.83300	11.82700
1581543000	11.80700	11.85800
1581543600	11.77900	11.84100
1581544200	11.78500	11.79300
1581544800	11.78000	11.82500
1581545400	11.76900	11.81000
1581546000	11.74500	11.72900
1581546600	11.72000	11.78800
1581547200	11.68700	11.73500
1581547800	11.65000	11.72700
1581548400	11.61200	11.68300
1581549000	11.56500	11.65200
1581549600	11.52300	11.58500
1581550200	11.47700	11.54100
1581550800	11.42700	11.48300
1581551400	11.40800	11.45000
1581552000	11.35600	11.37700
1581552600	11.29400	11.33500
1581553200	11.23000	11.30900
1581553800	11.16800	11.24000
1581554400	11.12000	11.14800
1581555000	11.07300	11.10500
1581555600	11.04700	11.10400
1581556200	11.02300	11.00900
1581556800	11.00800	11.05400
1581557400	10.98500	11.03800
1581558000	10.98500	11.02600
1581558600	10.98200	10.99000
1581559200	10.98400	11.02400
1581559800	10.98800	11.01600
1581560400	11.01000	11.02700
1581561000	11.02700	10.98100
1581561600	11.03600	10.99400
1581562200	11.06600	11.07900
1581562800	11.09200	11.03400
1581563400	11.11800	11.05800
1581564000	11.13000	11.07900
1581564600	11.16400	11.11000
1581565200	11.17200	11.13400
1581565800	11.19100	11.13400
1581566400	11.22000	11.16600
1581567000	11.24300	11.19100
1581567600	11.26800	11.21300
1581568200	11.30700	11.24700
1581568800	11.34700	11.30400
1581569400	11.37000	11.32600
1581570000	11.41300	11.33000
1581570600	11.44700	11.37900
1581571200	11.48000	11.42600
1581571800	11.51300	11.45700
1581572400	11.53800	11.50500
1581573000	11.56600	11.52200
1581573600	11.58100	11.55600
1581574200	11.60400	11.54700
1581574800	11.62400	11.57900
1581575400	11.63800	11.59400
1581576000	11.64700	11.60900
1581576600	11.66600	11.61300
1581577200	11.67100	11.70400
1581577800	11.68500	11.63400
1581578400	11.68600	11.64600
1581579000	11.70500	11.65000
1581579600	11.70300	11.67500
1581580200	11.71100	11.66400
1581580800	11.70400	11.67100
1581581400	11.72800	11.74600
1581582000	11.72900	11.69600
1581582600	11.74600	11.70100
1581583200	11.76500	11.71000
1581583800	11.77600	11.80800
1581584400	11.77500	11.73900
1581585000	11.76700	11.73600
1581585600	11.75900	11.73100
1581586200	11.75200	11.79800
1581586800	11.75800	11.78400
1581587400	11.75900	11.80100
1581588000	11.75000	11.80000
1581588600	11.76300	11.77300
1581589200	11.75100	11.80300
1581589800	11.75400	11.79200
1581590400	11.73700	11.79600
1581591000	11.72200	11.76600
1581591600	11.70500	11.75100
1581592200	11.69000	11.73600
1581592800	11.65300	11.72500
1581593400	11.63000	11.67400
1581594000	11.58000	11.66700
1581594600	11.53200	11.59500
1581595200	11.49600	11.56000
1581595800	11.45500	11.53500
1581596400	11.41100	11.47500
1581597000	11.35800	11.41800
1581597600	11.32300	11.36900
1581598200	11.29600	11.33100
1581598800	11.27800	11.31600
1581599400	11.24200	11.31200
1581600000	11.22000	11.26800
1581600600	11.21200	11.24300
1581601200	11.19300	11.24200
1581601800	11.17300	11.15300
1581602400	11.16200	11.21300
1581603000	11.15000	11.13900
1581603600	11.15000	11.18100
1581604200	11.15400	11.18900
1581604800	11.14800	11.18300
1581605400	11.14600	11.11000
1581606000	11.15900	11.10800
1581606600	11.17200	11.12500
1581607200	11.18500	11.13500
1581607800	11.19800	11.14700
1581608400	11.20600	11.23900
1581609600	11.22200	11.17300
1581610200	11.23400	11.18200
1581610800	11.27200	11.21500
1581611400	11.29800	11.25500
1581612000	11.32000	11.27100
1581612600	11.35100	11.30000
1581613200	11.37700	11.33000
1581613800	11.41400	11.36500
1581614400	11.45500	11.39300
1581615000	11.47800	11.42100
1581615600	11.51400	11.44800
1581616200	11.53400	11.49400
1581616800	11.55600	11.50000
1581617400	11.58600	11.59800
1581618000	11.62600	11.62700
1581618600	11.62300	11.59700
1581619200	11.64300	11.66600
1581619800	11.65000	11.63000
1581620400	11.65200	11.61000
1581621000	11.66400	11.62700
1581621600	11.67800	11.64300
1581622200	11.68100	11.72000
1581622800	11.69400	11.65100
1581623400	11.70300	11.65500
1581624000	11.70900	11.66700
1581624600	11.71700	11.75200
1581625200	11.72200	11.67800
1581625800	11.72600	11.69100
1581626400	11.72500	11.68900
1581627000	11.73600	11.75900
1581627600	11.73200	11.77800
1581628200	11.73500	11.76700
1581628800	11.73800	11.77400
1581629400	11.73500	11.77800
1581630000	11.73800	11.77800
1581630600	11.73500	11.77400
1581631200	11.72900	11.69800
1581631800	11.71900	11.76700
1581632400	11.70300	11.74400
1581633000	11.69200	11.73600
1581633600	11.67700	11.72600
1581634200	11.66400	11.72000
1581634800	11.66500	11.70700
1581635400	11.65900	11.70800
1581636000	11.64800	11.69000
1581636600	11.61200	11.68500
1581637200	11.57900	11.57400
1581637800	11.53900	11.58400
1581638400	11.50300	11.56000
1581639000	11.45700	11.52600
1581639600	11.41600	11.46900
1581640800	11.33600	11.43500
1581641400	11.28300	11.36300
1581642000	11.24600	11.28100
1581642600	11.20700	11.27600
1581643200	11.16600	11.17700
1581643800	11.13300	11.19600
1581644400	11.10000	11.14400
1581645000	11.07800	11.11100
1581645600	11.06400	11.11800
1581646200	11.05500	11.08700
1581646800	11.04400	11.03500
1581647400	11.03800	11.07100
1581648000	11.03600	11.07500
1581648600	11.04500	11.07800
1581649200	11.03500	11.01300
1581649800	11.04200	11.06600
1581650400	11.05600	11.07700
1581651000	11.06600	11.02500
1581651600	11.07200	11.03600
1581652200	11.08000	11.11100
1581652800	11.11300	11.05200
1581653400	11.13200	11.08900
1581654000	11.14000	11.10300
1581654600	11.17100	11.11000
1581655200	11.19000	11.13100
1581655800	11.21700	11.17000
1581656400	11.24300	11.19600
1581657000	11.26900	11.22300
1581657600	11.31100	11.24400
1581658200	11.33400	11.30500
1581658800	11.37900	11.31400
1581659400	11.41800	11.34900
1581660000	11.44300	11.39300
1581660600	11.46200	11.41900
1581661200	11.49100	11.42800
1581661800	11.51600	11.45500
1581662400	11.53800	11.48600
1581663000	11.56800	11.51200
1581663600	11.58900	11.55900
1581664200	11.60500	11.56800
1581664800	11.61700	11.57600
1581665400	11.64400	11.58900
1581666000	11.65600	11.61000
1581666600	11.65300	11.63100
1581667200	11.67000	11.62100
1581667800	11.67500	11.71200
1581668400	11.67700	11.71800
1581669000	11.67900	11.71700
1581669600	11.68700	11.64300
1581670200	11.69400	11.64700
1581670800	11.69600	11.73600
1581671400	11.69300	11.67100
1581672000	11.70100	11.65700
1581672600	11.70400	11.66500
1581673200	11.72100	11.74600
1581673800	11.71800	11.68100
1581674400	11.72300	11.75600
1581675000	11.72200	11.69000
1581675600	11.72000	11.68800
1581676200	11.71100	11.75800
1581676800	11.71600	11.73400
1581677400	11.70200	11.75800
1581678000	11.70500	11.72900
1581678600	11.69100	11.66900
1581679200	11.67600	11.72900
1581679800	11.66000	11.71200
1581680400	11.64600	11.69600
1581681000	11.63500	11.67700
1581681600	11.60500	11.67100
1581682200	11.56900	11.63000
1581682800	11.53100	11.58500
1581683400	11.51600	11.55900
1581684000	11.46300	11.55900
1581684600	11.43200	11.46400
1581685200	11.41700	11.44900
1581685800	11.37800	11.44200
1581686400	11.34600	11.41500
1581687000	11.32200	11.37600
1581687600	11.29700	11.35200
1581688200	11.26900	11.33700
1581688800	11.24400	11.31000
1581689400	11.22500	11.26600
1581690000	11.20900	11.25000
1581690600	11.18700	11.23000
1581691200	11.17500	11.22400
1581691800	11.17100	11.21800
1581692400	11.16300	11.19800
1581693000	11.15400	11.20200
1581693600	11.14500	11.18200
1581694200	11.15900	11.10700
1581694800	11.15400	11.12800
1581696000	11.16200	11.19300
1581696600	11.17100	11.13400
1581697200	11.19400	11.21300
1581697800	11.19900	11.16400
1581698400	11.20600	11.16800
1581699000	11.22100	11.16900
1581699600	11.23800	11.18500
1581700200	11.25300	11.22000
1581700800	11.27900	11.29200
1581701400	11.29100	11.24500
1581702000	11.31900	11.26100
1581702600	11.35700	11.29800
1581703200	11.37900	11.32600
1581703800	11.40800	11.34700
1581704400	11.43100	11.38000
1581705000	11.45600	11.41000
1581705600	11.48000	11.42600
1581706200	11.50100	11.45100
1581706800	11.52400	11.47200
1581707400	11.54200	11.49200
1581708000	11.54600	11.50200
1581709200	11.57900	11.50900
1581709800	11.58300	11.61700
1581710400	11.60000	11.54500
1581711000	11.60000	11.63900
1581711600	11.60200	11.58000
1581712200	11.61300	11.57200
1581712800	11.62900	11.58600
1581713400	11.62000	11.59200
1581714000	11.62400	11.58500
1581714600	11.64500	11.65500
1581715200	11.63900	11.61500
1581715800	11.63700	11.60200
1581716400	11.62600	11.67900
1581717000	11.64700	11.59500
1581717600	11.63800	11.62100
1581718200	11.63600	11.60400
1581718800	11.62800	11.67400
1581719400	11.64700	11.59400
1581720000	11.64300	11.68900
1581720600	11.64900	11.60500
1581721200	11.64500	11.61900
1581721800	11.64900	11.60900
1581722400	11.64300	11.67800
1581723000	11.62800	11.67400
1581723600	11.60100	11.66500
1581724200	11.60100	11.63100
1581724800	11.59400	11.63300
1581725400	11.58500	11.62600
1581726000	11.55700	11.62800
1581726600	11.53900	11.58800
1581727200	11.50900	11.57000
1581727800	11.47900	11.54900
1581728400	11.46100	11.52200
1581729000	11.43000	11.48900
1581729600	11.39800	11.45400
1581730200	11.36700	11.41500
1581730800	11.33400	11.40700
1581731400	11.30100	11.37400
1581732000	11.26000	11.31900
1581732600	11.23600	11.28300
1581733200	11.21100	11.26900
1581733800	11.19800	11.24400
1581734400	11.18300	11.22900
1581735000	11.15700	11.18600
1581735600	11.14300	11.19200
1581736200	11.14400	11.17300
1581736800	11.12800	11.18400
1581737400	11.13300	11.16700
1581738000	11.13800	11.17200
1581738600	11.12000	11.10000
1581739200	11.13100	11.15400
1581739800	11.16300	11.16000
1581740400	11.16800	11.12500
1581741000	11.18400	11.13000
1581741600	11.20600	11.22200
1581742200	11.21400	11.17900
1581742800	11.22600	11.25500
1581743400	11.24200	11.20600
1581744000	11.26100	11.20600
1581744600	11.27900	11.23200
1581745200	11.30200	11.24500
1581745800	11.30700	11.26200
1581746400	11.33800	11.27200
1581747000	11.36100	11.30000
1581747600	11.39400	11.34100
1581748200	11.41300	11.35400
1581748800	11.44100	11.37900
1581749400	11.46400	11.42100
1581750000	11.47000	11.50600
1581751200	11.52700	11.50800
1581751800	11.52900	11.49500
1581752400	11.54500	11.50900
1581753000	11.56500	11.55200
1581753600	11.58200	11.53200
1581754200	11.59200	11.56400
1581754800	11.60600	11.55800
1581755400	11.62000	11.64300
1581756000	11.64600	11.58400
1581756600	11.64900	11.60600
1581757200	11.65900	11.61900
1581757800	11.65800	11.62700
1581758400	11.66700	11.63400
1581759000	11.66900	11.62700
1581759600	11.66800	11.70800
1581760200	11.66800	11.70200
1581760800	11.69200	11.71000
1581761400	11.69000	11.67300
1581762000	11.69800	11.72800
1581762600	11.69100	11.66400
1581763200	11.70000	11.66900
1581763800	11.70300	11.74200
1581764400	11.70700	11.67400
1581765000	11.71600	11.67000
1581765600	11.71200	11.68400
1581766200	11.70900	11.75000
1581766800	11.69600	11.67000
1581767400	11.68600	11.73800
1581768600	11.66000	11.71700
1581769200	11.65600	11.67900
1581769800	11.64000	11.69900
1581770400	11.61600	11.67100
1581771000	11.59400	11.62600
1581771600	11.56700	11.62800
1581772800	11.50100	11.60600
1581773400	11.44700	11.53200
1581774000	11.39900	11.47700
1581774600	11.38000	11.38200
1581775200	11.34100	11.35600
1581775800	11.30900	11.34700
1581776400	11.29600	11.27500
1581777000	11.28000	11.30800
1581777600	11.26900	11.29400
1581778200	11.25700	11.31200
1581778800	11.24100	11.28900
1581779400	11.25700	11.28200
1581780000	11.24500	11.21900
1581780600	11.23800	11.27600
1581781200	11.22500	11.27700
1581782400	11.20500	11.25900
1581783000	11.20800	11.24400
1581783600	11.19300	11.16800
1581784200	11.19500	11.23400
1581784800	11.17400	11.22600
1581785400	11.18300	11.13800
1581786000	11.17400	11.14900
1581786600	11.18300	11.21700
1581787200	11.19200	11.14400
1581787800	11.20100	11.15800
1581788400	11.20400	11.16300
1581789000	11.22300	11.16800
1581789600	11.23900	11.26400
1581790200	11.26500	11.20900
1581790800	11.29200	11.23300
1581791400	11.30700	11.26600
1581792000	11.34000	11.27900
1581792600	11.34700	11.32200
1581793200	11.34300	11.30900
1581793800	11.35900	11.31300
1581794400	11.37100	11.32200
1581795000	11.38700	11.41300
1581795600	11.41000	11.34700
1581796200	11.43000	11.38100
1581796800	11.44500	11.40200
1581797400	11.46900	11.42500
1581798000	11.48100	11.42900
1581798600	11.50700	11.44300
1581799200	11.51800	11.47500
1581799800	11.52600	11.56000
1581800400	11.52900	11.49500
1581801000	11.52000	11.49800
1581801600	11.52100	11.48600
1581802200	11.54300	11.55900
1581802800	11.54100	11.51500
1581803400	11.53700	11.50200
1581804000	11.54300	11.57600
1581804600	11.54300	11.58500
1581805200	11.55300	11.57100
1581805800	11.56200	11.52100
1581806400	11.55300	11.52800
1581807000	11.55300	11.57600
1581807600	11.56000	11.58500
1581808200	11.56300	11.52100
1581808800	11.59500	11.52700
1581809400	11.60600	11.56500
1581810000	11.60500	11.59400
1581810600	11.60300	11.64500
1581811200	11.60300	11.57500
1581811800	11.62300	11.57100
1581812400	11.59200	11.66500
1581813000	11.58900	11.55200
1581813600	11.57300	11.63200
1581814200	11.56200	11.53400
1581814800	11.55400	11.58900
1581815400	11.54100	11.51500
1581816000	11.50300	11.50100
1581816600	11.44600	11.54500
1581817200	11.44700	11.47700
1581817800	11.40800	11.46100
1581818400	11.39200	11.41300
1581819000	11.34500	11.40300
1581819600	11.31300	11.36500
1581820200	11.28800	11.33400
1581820800	11.24000	11.30000
1581821400	11.22600	11.20800
1581822000	11.18300	11.23800
1581822600	11.18300	11.21700
1581823200	11.18400	11.21100
1581823800	11.17300	11.14500
1581824400	11.18500	11.19400
1581825000	11.18900	11.19300
1581825600	11.18800	11.21600
1581826200	11.17200	11.15500
1581826800	11.23400	11.21300
1581827400	11.23700	11.26500
1581828000	11.26300	11.20900
1581828600	11.28300	11.26700
1581829200	11.30400	11.25400
1581829800	11.33500	11.33700
1581830400	11.36700	11.36700
1581831000	11.35500	11.33500
1581831600	11.38800	11.31700
1581832200	11.37800	11.35400
1581832800	11.36800	11.33800
1581833400	11.37000	11.40100
1581834000	11.37100	11.40800
1581834600	11.39900	11.33500
1581835200	11.40200	11.36700
1581835800	11.39800	11.38300
1581836400	11.44200	11.37000
1581837000	11.47500	11.42700
1581837600	11.46000	11.51700
1581838200	11.49300	11.42800
1581838800	11.49800	11.52500
1581839400	11.49900	11.50900
1581840000	11.50500	11.46500
1581840600	11.53500	11.54300
1581841200	11.53900	11.51400
1581841800	11.57100	11.56800
1581842400	11.58200	11.54600
1581843000	11.60400	11.54400
1581843600	11.60300	11.57000
1581844200	11.62900	11.64500
1581844800	11.63400	11.66800
1581845400	11.63700	11.60000
1581846000	11.64400	11.60700
1581846600	11.64600	11.61300
1581847200	11.64400	11.61400
1581847800	11.65200	11.68600
1581848400	11.65500	11.69400
1581849000	11.66800	11.69700
1581849600	11.64700	11.70900
1581850200	11.64300	11.68000
1581850800	11.64900	11.67900
1581851400	11.66200	11.68800
1581852000	11.65600	11.69700
1581852600	11.66800	11.62500
1581853200	11.66200	11.70800
1581853800	11.65700	11.69700
1581854400	11.65300	11.69700
1581855000	11.64300	11.68800
1581855600	11.64600	11.60300
1581856200	11.63200	11.60900
1581856800	11.62900	11.65900
1581857400	11.62100	11.66900
1581858000	11.63600	11.65700
1581858600	11.60400	11.67200
1581859200	11.58800	11.62100
1581859800	11.57500	11.62000
1581860400	11.53400	11.60800
1581861000	11.47300	11.55400
1581861600	11.44000	11.48100
1581862200	11.41100	11.47700
1581862800	11.39200	11.41100
1581863400	11.33800	11.40200
1581864000	11.30700	11.35800
1581864600	11.27400	11.32700
1581865200	11.24200	11.25600
1581865800	11.23800	11.25200
1581866400	11.22000	11.26100
1581867000	11.15800	11.24000
1581867600	11.14800	11.20100
1581868800	11.13800	11.16300
1581869400	11.09200	11.16800
1581870000	11.09400	11.10400
1581870600	11.08800	11.11200
1581871200	11.09700	11.11900
1581871800	11.07700	11.12700
1581872400	11.10700	11.09800
1581873000	11.12000	11.14800
1581873600	11.09800	11.08600
1581874200	11.11700	11.12800
1581874800	11.11800	11.10400
1581875400	11.15800	11.07900
1581876000	11.14500	11.12900
1581876600	11.15700	11.17600
1581877200	11.14700	11.12300
1581877800	11.18200	11.11700
1581878400	11.20500	11.16200
1581879000	11.19300	11.19400
1581879600	11.21500	11.23500
1581880200	11.23600	11.18600
1581880800	11.25400	11.21600
1581881400	11.26200	11.22300
1581882000	11.30700	11.22400
1581882600	11.31400	11.27300
1581883200	11.33200	11.32100
1581883800	11.33300	11.29800
1581884400	11.35400	11.31000
1581885000	11.36500	11.32600
1581885600	11.38600	11.40400
1581886200	11.41800	11.36000
1581886800	11.44100	11.38400
1581887400	11.44300	11.42200
1581888000	11.47300	11.41300
1581888600	11.49100	11.44300
1581889200	11.51700	11.45100
1581889800	11.50200	11.49700
1581890400	11.52000	11.53100
1581891000	11.51300	11.48000
1581891600	11.51800	11.48200
1581892200	11.53000	11.48200
1581892800	11.56300	11.50000
1581893400	11.54700	11.53100
1581894000	11.55600	11.52300
1581894600	11.54400	11.52200
1581895200	11.59300	11.50600
1581895800	11.58600	11.63500
1581896400	11.56800	11.57700
1581897000	11.59900	11.55400
1581897600	11.59500	11.55900
1581898200	11.61200	11.60700
1581898800	11.61200	11.63900
1581899400	11.61900	11.59200
1581900000	11.63300	11.58800
1581900600	11.63500	11.67500
1581901800	11.61700	11.67600
1581902400	11.62500	11.64600
1581903000	11.62400	11.59700
1581903600	11.59900	11.59000
1581904200	11.58800	11.63900
1581904800	11.58700	11.61700
1581905400	11.54400	11.62900
1581906000	11.55600	11.56500
1581906600	11.51100	11.58700
1581907200	11.50700	11.55400
1581907800	11.47500	11.53100
1581908400	11.46700	11.48500
1581909000	11.42100	11.48700
1581909600	11.40000	11.38100
1581910200	11.41700	11.42100
1581910800	11.37700	11.43700
1581911400	11.36000	11.34300
1581912000	11.33700	11.32600
1581912600	11.33000	11.38000
1581913200	11.32600	11.36400
1581913800	11.31500	11.36000
1581914400	11.29300	11.34900
1581915000	11.32800	11.32400
1581915600	11.31000	11.31800
1581916200	11.32600	11.29100
1581916800	11.31300	11.30900
1581917400	11.33000	11.30200
1581918000	11.34500	11.31400
1581918600	11.37400	11.38800
1581919200	11.38200	11.40300
1581919800	11.38000	11.35400
1581920400	11.38800	11.36700
1581921000	11.40600	11.35100
1581921600	11.44000	11.36800
1581922200	11.47500	11.41000
1581922800	11.52000	11.44100
1581923400	11.53500	11.50700
1581924000	11.57800	11.50700
1581924600	11.59900	11.54700
1581925200	11.64900	11.64200
1581925800	11.66600	11.62000
1581926400	11.68400	11.67100
1581927000	11.71100	11.65400
1581927600	11.73300	11.74900
1581928200	11.71900	11.71300
1581928800	11.76400	11.69000
1581929400	11.75800	11.75000
1581930000	11.78500	11.78900
1581930600	11.81200	11.82600
1581931200	11.81200	11.77800
1581931800	11.81300	11.78000
1581932400	11.82100	11.85100
1581933000	11.84800	11.86200
1581933600	11.81500	11.82700
1581934200	11.77900	11.78300
1581934800	11.77600	11.74100
1581935400	11.78100	11.75400
1581936000	11.80900	11.74600
1581936600	11.81200	11.78100
1581937200	11.82100	11.84300
1581937800	11.79300	11.86400
1581938400	11.79200	11.76600
1581939000	11.78300	11.82600
1581939600	11.77500	11.80800
1581940200	11.78600	11.80600
1581940800	11.79100	11.74800
1581941400	11.78100	11.76600
1581942000	11.76200	11.74100
1581942600	11.75400	11.79100
1581943200	11.76500	11.77500
1581943800	11.74500	11.80800
1581944400	11.77100	11.78600
1581945000	11.77900	11.74200
1581945600	11.80600	11.81900
1581946200	11.81300	11.79800
1581946800	11.79500	11.78800
1581947400	11.78400	11.75500
1581948000	11.75300	11.82300
1581948600	11.73600	11.76900
1581949200	11.70800	11.76300
1581949800	11.67400	11.72100
1581950400	11.64500	11.70500
1581951000	11.64400	11.66900
1581951600	11.62400	11.66400
1581952200	11.58800	11.63200
1581952800	11.56100	11.55300
1581953400	11.51400	11.57500
1581954000	11.48300	11.53500
1581955200	11.44200	11.50800
1581955800	11.41300	11.40700
1581956400	11.38900	11.42100
1581957000	11.39100	11.40500
1581957600	11.35100	11.35600
1581958200	11.33200	11.37400
1581958800	11.33100	11.36100
1581959400	11.31800	11.33000
1581960000	11.31800	11.33400
1581961200	11.31100	11.35500
1581961800	11.29900	11.32700
1581962400	11.31000	11.33200
1581963000	11.30200	11.35200
1581963600	11.30800	11.27700
1581964200	11.31000	11.35100
1581964800	11.30600	11.27100
1581965400	11.32600	11.33900
1581966000	11.31300	11.29200
1581966600	11.31400	11.27400
1581967200	11.31500	11.35700
1581967800	11.31400	11.35500
1581968400	11.31300	11.35700
1581969000	11.34400	11.28100
1581969600	11.34600	11.30800
1581970800	11.37800	11.30600
1581971400	11.39100	11.35800
1581972000	11.40800	11.35700
1581972600	11.42700	11.37900
1581973200	11.45100	11.40700
1581973800	11.43500	11.41300
1581974400	11.48200	11.39700
1581975000	11.47200	11.48600
1581975600	11.47300	11.46300
1581976200	11.48400	11.47300
1581976800	11.49500	11.46200
1581977400	11.48500	11.46100
1581978000	11.51100	11.45400
1581978600	11.54300	11.54600
1581979200	11.52800	11.51100
1581979800	11.56600	11.55700
1581980400	11.57600	11.53200
1581981000	11.59600	11.54400
1581981600	11.60800	11.56200
1581982200	11.63000	11.60000
1581982800	11.64300	11.61000
1581983400	11.65000	11.61100
1581984000	11.65800	11.63200
1581984600	11.66800	11.63000
1581985200	11.66600	11.71000
1581985800	11.69100	11.63200
1581986400	11.69000	11.66700
1581987000	11.70700	11.65700
1581987600	11.71100	11.74900
1581988200	11.70400	11.67700
1581988800	11.72800	11.74200
1581989400	11.77900	11.69000
1581990000	11.79200	11.75900
1581990600	11.79200	11.77200
1581991200	11.81000	11.76500
1581991800	11.79500	11.77600
1581992400	11.78000	11.81500
1581993000	11.77500	11.76500
1581993600	11.74200	11.74100
1581994200	11.71800	11.77500
1581994800	11.74200	11.72800
1581995400	11.74600	11.76400
1581996000	11.74900	11.71100
1581996600	11.71000	11.71400
1581997200	11.68200	11.73100
1581997800	11.64300	11.72200
1581998400	11.62300	11.60500
1581999000	11.63500	11.65700
1581999600	11.64200	11.61300
1582000200	11.63500	11.67000
1582000800	11.60700	11.65400
1582001400	11.59000	11.64100
1582002000	11.58200	11.55300
1582002600	11.57600	11.62200
1582003200	11.59700	11.61400
1582003800	11.60700	11.63800
1582004400	11.62700	11.64800
1582005000	11.62600	11.58800
1582005600	11.62000	11.59200
1582006200	11.61900	11.58300
1582006800	11.62600	11.58500
1582007400	11.61000	11.66500
1582008000	11.60800	11.57100
1582008600	11.62000	11.63700
1582009200	11.62800	11.58100
1582009800	11.62500	11.60000
1582010400	11.63000	11.66700
1582011000	11.64000	11.66900
1582011600	11.65200	11.68000
1582012200	11.65300	11.61600
1582012800	11.66900	11.61700
1582013400	11.66900	11.63300
1582014000	11.67100	11.70100
1582014600	11.67900	11.63200
1582015200	11.68200	11.64300
1582015800	11.66400	11.72400
1582016400	11.70100	11.62400
[truncated: 17,817 more rows]
