# Supplementary material for: A novel dissolved oxygen prediction model based on enhanced semi-naive Bayes for ocean ranches in northeast China
Source: PeerJ Comput Sci. 2021 Jun 11;7:e591. doi: 10.7717/peerj-cs.591 (PMC8205303; doi:10.7717/peerj-cs.591)
Supplement: Supplemental Information 5 [file peerj-cs-07-591-s005.zip › bestResult/6.txt]

Timestamp	real	predict
1585960800	3.92000	3.96300
1585961400	3.91700	3.97500
1585962000	3.91100	3.96300
1585962600	3.90500	3.95700
1585963200	3.90300	3.95100
1585963800	3.89600	3.95600
1585964400	3.90200	3.83900
1585965000	3.89600	3.85700
1585965600	3.89600	3.94300
1585966200	3.88800	3.84700
1585966800	3.88700	3.94400
1585967400	3.88400	3.99700
1585968000	3.88000	3.92800
1585968600	3.87600	3.92700
1585969200	3.87800	3.81900
1585969800	3.87800	3.91300
1585971000	3.86900	3.91700
1585971600	3.85400	3.92000
1585973400	3.84000	3.82100
1585974600	3.82900	3.89600
1585976400	3.78800	3.86900
1585979400	3.78000	3.84300
1585980000	3.75500	3.75900
1585981200	3.74900	3.76100
1585981800	3.74500	3.78700
1585983600	3.73000	3.68800
1585986000	3.72000	3.68500
1585988400	3.73400	3.76600
1585992600	3.75500	3.68500
1585998000	3.81200	3.79000
1586004600	3.84400	3.77100
1586008800	3.77000	3.89600
1586014200	3.70900	3.73300
1586017800	3.64500	3.71500
1586020200	3.62600	3.75500
1586023200	3.63500	3.67200
1586023800	3.63800	3.61600
1586029200	3.67300	3.59000
1586032200	3.76100	3.62400
1586034600	3.78900	3.83300
1586037000	3.82400	3.83300
1586043000	3.87100	3.86800
1586044200	3.87000	3.92400
1586045400	3.86800	3.92600
1586046600	3.86700	3.83100
1586047200	3.87000	3.81900
1586047800	3.87200	3.83300
1586048400	3.85700	3.83600
1586049000	3.84600	3.89200
1586049600	3.83300	3.88400
1586050200	3.82000	3.78500
1586050800	3.80700	3.77500
1586051400	3.79900	3.84200
1586052000	3.79800	3.73600
1586052600	3.79200	3.74100
1586053200	3.78500	3.73500
1586053800	3.77300	3.71900
1586054400	3.76900	3.81300
1586055000	3.74900	3.82200
1586055600	3.73400	3.79300
1586056200	3.72100	3.68000
1586056800	3.70200	3.77400
1586057400	3.67800	3.74600
1586058000	3.66300	3.70900
1586058600	3.66100	3.70900
1586059200	3.65900	3.61300
1586059800	3.65500	3.69700
1586060400	3.64200	3.61200
1586061000	3.63500	3.69300
1586061600	3.62800	3.72900
1586062200	3.61800	3.69200
1586062800	3.61300	3.66300
1586063400	3.60900	3.64400
1586064000	3.60000	3.55500
1586064600	3.58400	3.65600
1586065200	3.57000	3.53100
1586065800	3.56500	3.52700
1586066400	3.57100	3.60000
1586067000	3.57600	3.52800
1586067600	3.58000	3.53700
1586068200	3.58400	3.62000
1586068800	3.58500	3.65600
1586069400	3.59100	3.54600
1586070000	3.59100	3.54200
1586070600	3.59100	3.53800
1586071200	3.58400	3.55500
1586071800	3.59200	3.62800
1586072400	3.59800	3.70200
1586073000	3.60600	3.64500
1586073600	3.61300	3.64400
1586074200	3.61900	3.65100
1586074800	3.62600	3.56000
1586075400	3.63800	3.68200
1586076000	3.64400	3.70200
1586076600	3.65300	3.60700
1586077200	3.66100	3.62200
1586077800	3.66900	3.63600
1586078400	3.68000	3.56300
1586079000	3.68700	3.62500
1586079600	3.69500	3.72200
1586080200	3.69700	3.63800
1586080800	3.70800	3.66100
1586081400	3.71600	3.76100
1586082000	3.72100	3.76900
1586082600	3.72600	3.68400
1586083200	3.72900	3.77900
1586083800	3.74000	3.77400
1586084400	3.75000	3.78600
1586085000	3.75600	3.81400
1586085600	3.76100	3.69000
1586086200	3.76100	3.72500
1586086800	3.76500	3.71200
1586087400	3.76600	3.80800
1586088000	3.76300	3.81900
1586088600	3.76600	3.70600
1586089200	3.76400	3.72200
1586089800	3.76000	3.81000
1586090400	3.75600	3.80400
1586091000	3.75500	3.80000
1586091600	3.75100	3.80200
1586092200	3.74700	3.69400
1586092800	3.75900	3.71000
1586093400	3.76200	3.81500
1586094000	3.77000	3.79300
1586094600	3.77000	3.72900
1586095200	3.76500	3.72500
1586095800	3.75900	3.73800
1586096400	3.75400	3.82300
1586097000	3.74300	3.68500
1586097600	3.73600	3.78400
1586098200	3.72600	3.77600
1586098800	3.71600	3.68900
1586099400	3.70800	3.77200
1586100000	3.69900	3.65100
1586100600	3.69200	3.74000
1586101200	3.68500	3.65200
1586102400	3.67100	3.63600
1586103000	3.66400	3.71100
1586103600	3.65600	3.62700
1586104200	3.65200	3.68800
1586104800	3.64900	3.68700
1586105400	3.64600	3.70200
1586106000	3.64000	3.68600
1586106600	3.63400	3.67200
1586107200	3.62800	3.67500
1586107800	3.62600	3.67500
1586108400	3.62100	3.66500
1586109000	3.61800	3.56800
1586109600	3.61600	3.51200
1586110200	3.61500	3.66900
1586110800	3.61300	3.57100
1586111400	3.61500	3.57000
1586112000	3.61700	3.67900
1586112600	3.62200	3.58000
1586113200	3.62400	3.66900
1586113800	3.63100	3.65500
1586114400	3.63700	3.69500
1586115000	3.64700	3.58800
1586115600	3.65500	3.59900
1586116200	3.66200	3.70700
1586116800	3.67400	3.55600
1586117400	3.68300	3.62500
1586118000	3.69600	3.73000
1586118600	3.71000	3.74300
1586119200	3.72400	3.75700
1586119800	3.73600	3.70000
1586120400	3.74900	3.77700
1586121000	3.76600	3.78800
1586121600	3.77800	3.72200
1586122200	3.79100	3.82400
1586122800	3.80400	3.76700
1586123400	3.81900	3.76300
1586124000	3.83300	3.85900
1586124600	3.84700	3.86700
1586125200	3.85500	3.91900
1586125800	3.87100	3.83300
1586126400	3.88100	3.91500
1586127000	3.89400	3.84200
1586127600	3.90200	3.87100
1586128200	3.91000	3.93700
1586128800	3.92000	3.96100
1586129400	3.92700	3.97600
1586130000	3.93300	3.82100
1586130600	3.94100	3.96900
1586131200	3.94500	3.96900
1586131800	3.94900	3.90500
1586132400	3.95000	3.99300
1586133000	3.95200	4.00300
1586133600	3.95400	3.99000
1586134200	3.95300	3.91200
1586134800	3.95200	3.99300
1586135400	3.94800	3.98700
1586136000	3.94400	4.01200
1586136600	3.93800	3.98000
1586137200	3.93200	3.99100
1586137800	3.92500	3.96100
1586138400	3.91900	3.88200
1586139000	3.91000	3.99100
1586139600	3.90200	3.87700
1586140200	3.89300	3.94500
1586140800	3.88100	3.85100
1586141400	3.87000	3.83200
1586142000	3.86000	3.80700
1586142600	3.84600	3.80100
1586143200	3.83500	3.78000
1586143800	3.82200	3.87500
1586144400	3.80900	3.85700
1586145000	3.79700	3.78500
1586145600	3.78500	3.82500
1586146200	3.77400	3.73600
1586146800	3.76500	3.80500
1586147400	3.75300	3.82100
1586148000	3.73800	3.79700
1586148600	3.72800	3.70200
1586149200	3.71600	3.67600
1586149800	3.71000	3.66700
1586150400	3.70100	3.74400
1586151000	3.69500	3.75400
1586151600	3.68900	3.65800
1586152200	3.68100	3.62600
1586152800	3.67300	3.74500
1586153400	3.66900	3.72000
1586154000	3.66500	3.70000
1586154600	3.65800	3.73500
1586155200	3.65800	3.61300
1586155800	3.65500	3.68600
1586156400	3.65600	3.70800
1586157000	3.65400	3.60700
1586157600	3.65300	3.69000
1586158200	3.65600	3.67800
1586158800	3.65900	3.70900
1586159400	3.66100	3.75300
1586160000	3.66500	3.62000
1586160600	3.66900	3.70900
1586161200	3.67400	3.73300
1586161800	3.67800	3.72000
1586162400	3.68500	3.64100
1586163000	3.69000	3.72100
1586163600	3.70500	3.64700
1586164200	3.71500	3.64800
1586164800	3.72500	3.77100
1586165400	3.74000	3.67400
1586166000	3.75500	3.69900
1586166600	3.77000	3.86500
1586167200	3.78400	3.75100
1586167800	3.79800	3.83900
1586168400	3.80900	3.75800
1586169000	3.81200	3.78700
1586169600	3.82600	3.86300
1586170200	3.83100	3.78800
1586170800	3.84000	3.87500
1586171400	3.84600	3.88300
1586172000	3.85200	3.80600
1586172600	3.85700	3.80400
1586173200	3.86500	3.82400
1586173800	3.86900	3.79900
1586174400	3.87300	3.82900
1586175000	3.88100	3.83600
1586175600	3.89000	3.92700
1586176200	3.89200	3.93400
1586176800	3.89400	3.93900
1586177400	3.90000	3.85200
1586178000	3.89500	3.94700
1586178600	3.89000	3.92600
1586179200	3.88600	3.84100
1586179800	3.88400	3.92000
1586180400	3.87700	3.93700
1586181000	3.86800	3.92400
1586181600	3.86200	3.92400
1586182200	3.85300	3.93200
1586182800	3.84000	3.89800
1586183400	3.83300	3.89600
1586184000	3.81900	3.88600
1586184600	3.80800	3.77400
1586185200	3.79500	3.74500
1586185800	3.78200	3.84800
1586186400	3.76800	3.72500
1586187000	3.75700	3.82400
1586187600	3.74600	3.70800
1586188800	3.72700	3.77700
1586189400	3.71300	3.77000
1586190000	3.71100	3.76900
1586190600	3.70400	3.75000
1586191200	3.69700	3.74200
1586191800	3.68900	3.73600
1586192400	3.68000	3.58300
1586193000	3.67400	3.79000
1586193600	3.66600	3.71900
1586194200	3.65700	3.70700
1586194800	3.65100	3.71000
1586195400	3.64600	3.69100
1586196000	3.63800	3.75600
1586196600	3.63200	3.59800
1586197200	3.62500	3.58300
1586197800	3.61900	3.67100
1586198400	3.61900	3.67500
1586199000	3.61500	3.67200
1586199600	3.60800	3.57200
1586200200	3.61400	3.65100
1586200800	3.61800	3.67000
1586201400	3.59400	3.57900
1586202000	3.62300	3.62700
1586202600	3.62100	3.66700
1586203200	3.61400	3.56700
1586203800	3.63600	3.66000
1586204400	3.64000	3.61000
1586205000	3.64300	3.58300
1586205600	3.65100	3.69600
1586206200	3.65800	3.62800
1586206800	3.66800	3.62500
1586207400	3.68100	3.72300
1586208000	3.68900	3.72500
1586208600	3.70200	3.73300
1586209200	3.72100	3.65800
1586209800	3.72600	3.67200
1586210400	3.74200	3.68800
1586211000	3.75400	3.70100
1586211600	3.77300	3.72400
1586212200	3.78000	3.82900
1586212800	3.79500	3.81600
1586213400	3.80900	3.90500
1586214000	3.81600	3.85200
1586214600	3.82900	3.86200
1586215200	3.83700	3.79300
1586215800	3.84000	3.78000
1586216400	3.85200	3.88100
1586217000	3.86000	3.88000
1586217600	3.86600	3.90600
1586218200	3.87400	3.91300
1586218800	3.88200	3.83700
1586219400	3.89100	3.92900
1586220000	3.90200	3.82500
1586220600	3.90900	3.95500
1586221200	3.91100	3.95000
1586221800	3.91500	3.96200
1586222400	3.91500	3.95800
1586223000	3.91300	3.96100
1586223600	3.91600	3.85600
1586224200	3.91100	3.86700
1586224800	3.90800	3.88200
1586225400	3.90600	3.94300
1586226000	3.89500	3.94100
1586226600	3.88900	3.95900
1586227200	3.88300	3.83700
1586227800	3.87200	3.92100
1586228400	3.86100	3.90500
1586229000	3.84900	3.90400
1586229600	3.83200	3.95900
1586230200	3.82400	3.86700
1586230800	3.80700	3.86800
1586231400	3.78700	3.76200
1586232000	3.77500	3.73800
1586232600	3.75000	3.82100
1586233200	3.73600	3.80300
1586233800	3.71500	3.66700
1586234400	3.71000	3.77100
1586235000	3.69200	3.75700
1586235600	3.68200	3.72700
1586236200	3.66800	3.69200
1586236800	3.65700	3.61900
1586237400	3.64900	3.60000
1586238000	3.63400	3.59200
1586238600	3.62200	3.59600
1586239200	3.61200	3.66500
1586239800	3.60200	3.68400
1586240400	3.59500	3.63300
1586241000	3.59000	3.63900
1586241600	3.58100	3.68400
1586242200	3.57000	3.61600
1586242800	3.56800	3.62300
1586243400	3.55900	3.52900
1586244000	3.55400	3.59700
1586244600	3.55200	3.51100
1586245200	3.55200	3.60500
1586245800	3.54700	3.59000
1586246400	3.54900	3.50600
1586247000	3.55100	3.58300
1586247600	3.55000	3.51200
1586248200	3.54600	3.48700
1586248800	3.55300	3.58900
1586249400	3.55600	3.66300
1586250000	3.56000	3.62600
1586250600	3.57100	3.61100
1586251200	3.57600	3.61500
1586251800	3.58500	3.61200
1586252400	3.60700	3.54900
1586253000	3.63500	3.65300
1586253600	3.65800	3.58600
1586254200	3.67300	3.63800
1586254800	3.68700	3.61600
1586255400	3.70100	3.73400
1586256000	3.71200	3.63500
1586256600	3.72300	3.74700
1586257200	3.73700	3.69300
1586257800	3.74700	3.63100
1586258400	3.75700	3.79000
1586259000	3.76800	3.78800
1586259600	3.77800	3.71100
1586260200	3.78700	3.72900
1586260800	3.79500	3.76300
1586261400	3.81000	3.83600
1586262000	3.81900	3.84500
1586262600	3.82200	3.84900
1586263200	3.82300	3.76500
1586263800	3.82600	3.79700
1586264400	3.82500	3.87300
1586265000	3.83000	3.88900
1586265600	3.82800	3.77500
1586266200	3.83200	3.87400
1586266800	3.83000	3.92600
1586267400	3.82700	3.77800
1586268000	3.82300	3.79100
1586268600	3.82200	3.78300
1586269200	3.81500	3.75600
1586269800	3.80700	3.86800
1586270400	3.80400	3.87100
1586271000	3.79500	3.76700
1586271600	3.78600	3.83500
1586272200	3.77800	3.72300
1586272800	3.77100	3.81200
1586273400	3.76200	3.73200
1586274000	3.75300	3.79600
1586275200	3.72600	3.80000
1586275800	3.71100	3.73500
1586276400	3.69600	3.72300
1586277000	3.68500	3.73100
1586277600	3.67200	3.74100
1586278200	3.65900	3.62800
1586278800	3.64600	3.61400
1586279400	3.63400	3.59800
1586280000	3.62400	3.74400
1586280600	3.61400	3.68800
1586281200	3.60800	3.67000
1586281800	3.59500	3.57100
1586282400	3.58600	3.63800
1586283000	3.57600	3.61400
1586283600	3.56700	3.60900
1586284200	3.55800	3.61100
1586284800	3.55100	3.60400
1586285400	3.53900	3.51200
1586286000	3.52900	3.60900
1586286600	3.52600	3.58000
1586287200	3.52400	3.48200
1586287800	3.51800	3.48400
1586288400	3.51600	3.47900
1586289000	3.51400	3.48000
1586289600	3.51500	3.46500
1586290200	3.51300	3.55000
1586290800	3.51800	3.46600
1586291400	3.52100	3.47300
1586292000	3.51900	3.47800
1586292600	3.52700	3.47000
1586293200	3.53200	3.47500
1586293800	3.54100	3.56700
1586294400	3.54800	3.47800
1586295000	3.56000	3.60400
1586295600	3.57100	3.51100
1586296200	3.58600	3.59700
1586296800	3.60100	3.62100
1586297400	3.61600	3.56300
1586298000	3.62900	3.55300
1586298600	3.64900	3.60800
1586299200	3.66400	3.60600
1586299800	3.67900	3.70000
1586300400	3.69200	3.73500
1586301000	3.70600	3.75600
1586301600	3.72400	3.68700
1586302200	3.74100	3.68700
1586302800	3.75400	3.67800
1586303400	3.76800	3.71400
1586304000	3.78400	3.80300
1586304600	3.79300	3.82800
1586305200	3.79900	3.84600
1586305800	3.81700	3.77900
1586306400	3.82900	3.85700
1586307000	3.83500	3.87600
1586307600	3.84800	3.79000
1586308200	3.85100	3.90100
1586308800	3.85000	3.89700
1586309400	3.85400	3.78400
1586310000	3.85900	3.90100
1586310600	3.86000	3.89300
1586311200	3.86400	3.82400
1586311800	3.86800	3.89500
1586312400	3.86700	3.83000
1586313000	3.86700	3.81900
1586313600	3.86000	3.92000
1586314200	3.85600	3.91600
1586314800	3.85000	3.89200
1586315400	3.84000	3.80100
1586316000	3.82800	3.79100
1586316600	3.81300	3.86800
1586317200	3.80100	3.85900
1586317800	3.78700	3.84500
1586318400	3.77200	3.83300
1586319000	3.75800	3.83600
1586319600	3.74200	3.86800
1586320200	3.72600	3.79500
1586320800	3.70900	3.78200
1586321400	3.69500	3.81900
1586322000	3.67700	3.66500
1586322600	3.66300	3.70300
1586323200	3.64900	3.70900
1586323800	3.63500	3.68700
1586324400	3.62300	3.67000
1586325000	3.60600	3.66400
1586325600	3.59400	3.64600
1586326200	3.58300	3.62900
1586326800	3.57100	3.54500
1586327400	3.56200	3.61700
1586328000	3.55400	3.59700
1586328600	3.54100	3.50600
1586329200	3.53000	3.59700
1586329800	3.52100	3.49200
1586330400	3.51200	3.48000
1586331000	3.50100	3.55900
1586331600	3.50100	3.45800
1586332200	3.49700	3.54800
1586332800	3.49700	3.55000
1586333400	3.49700	3.53100
1586334000	3.49700	3.43800
1586334600	3.49900	3.45400
1586335200	3.50500	3.59300
1586335800	3.50700	3.46300
1586336400	3.50800	3.45900
1586337000	3.51300	3.54300
1586337600	3.52200	3.54800
1586338200	3.52800	3.55400
1586338800	3.54100	3.58400
1586339400	3.54900	3.59200
1586340000	3.56200	3.48300
1586340600	3.57300	3.60200
1586341200	3.58600	3.62000
1586341800	3.60400	3.63300
1586342400	3.61500	3.54100
1586343000	3.63300	3.57500
1586343600	3.64600	3.66700
1586344200	3.65800	3.58300
1586344800	3.67400	3.61500
1586345400	3.69500	3.65200
1586346000	3.70900	3.67500
1586346600	3.72400	3.74400
1586347200	3.74000	3.70200
1586347800	3.75100	3.78400
1586348400	3.76200	3.72700
1586349000	3.77400	3.73100
1586349600	3.78300	3.74700
1586350200	3.79400	3.89300
1586350800	3.80400	3.75100
1586351400	3.81900	3.76200
1586352000	3.82000	3.79100
1586352600	3.83400	3.86400
1586353200	3.83500	3.87700
1586353800	3.84000	3.89900
1586354400	3.84400	3.93400
1586355000	3.84400	3.80600
1586355600	3.84800	3.88500
1586356200	3.84500	3.79900
1586356800	3.85000	3.88800
1586357400	3.84400	3.80100
1586358000	3.84700	3.80200
1586358600	3.83500	3.80300
1586359200	3.82900	3.79500
1586359800	3.81900	3.87300
1586360400	3.81400	3.86000
1586361600	3.78800	3.76500
1586362200	3.76800	3.80900
1586362800	3.75900	3.78400
1586363400	3.74700	3.80400
1586364000	3.73200	3.79300
1586364600	3.72100	3.76600
1586365200	3.70600	3.74500
1586365800	3.68600	3.66500
1586366400	3.67300	3.63700
1586367000	3.65900	3.70400
1586367600	3.64700	3.70500
1586368200	3.63000	3.68800
1586368800	3.61900	3.67400
1586369400	3.60500	3.67200
1586370000	3.59300	3.64300
1586370600	3.58200	3.64900
1586371200	3.57100	3.53800
1586371800	3.56400	3.62400
1586372400	3.56200	3.60400
1586373000	3.54900	3.61500
1586373600	3.54100	3.60200
1586374200	3.53300	3.48200
1586374800	3.52600	3.57700
1586375400	3.51800	3.58100
1586376000	3.51400	3.58800
1586376600	3.50800	3.57800
1586377200	3.50500	3.55400
1586377800	3.50200	3.46400
1586378400	3.50100	3.45700
1586379000	3.50100	3.46100
1586379600	3.50500	3.45300
1586380200	3.51000	3.46900
1586380800	3.51400	3.55700
1586381400	3.52200	3.46500
1586382000	3.52300	3.49700
1586382600	3.53000	3.55500
1586383200	3.53900	3.56500
1586383800	3.54800	3.59200
1586384400	3.56400	3.58800
1586385000	3.58000	3.61700
1586385600	3.59500	3.47400
1586386200	3.60900	3.65100
1586386800	3.62100	3.55200
1586387400	3.63900	3.59700
1586388000	3.65800	3.59900
1586388600	3.67500	3.63600
1586389200	3.69200	3.56900
1586389800	3.70800	3.78600
1586390400	3.72200	3.74400
1586391000	3.73200	3.74300
1586391600	3.74200	3.68300
1586392200	3.75700	3.77700
1586392800	3.76600	3.71300
1586393400	3.78000	3.70000
1586394000	3.79300	3.81500
1586394600	3.80100	3.83900
1586395200	3.80700	3.83700
1586395800	3.82700	3.76200
1586396400	3.83700	3.87100
1586397000	3.84900	3.89000
1586397600	3.85600	3.82300
1586398200	3.86100	3.81600
1586398800	3.86700	3.90800
1586399400	3.86400	3.83400
1586400000	3.86800	3.90400
1586400600	3.86700	3.82800
1586401200	3.86500	3.90200
1586401800	3.86300	3.82600
1586402400	3.85800	3.75700
1586403000	3.85400	3.91400
1586403600	3.84600	3.81100
1586404200	3.83400	3.88400
1586404800	3.82300	3.72800
1586405400	3.81400	3.77500
1586406000	3.79800	3.76700
1586406600	3.78700	3.74100
1586407200	3.77100	3.74700
1586407800	3.75500	3.82700
1586408400	3.74200	3.79400
1586409000	3.72800	3.69900
1586409600	3.71400	3.77200
1586410200	3.70200	3.75700
1586410800	3.69100	3.65800
1586411400	3.67400	3.65500
1586412000	3.65900	3.70500
1586412600	3.64300	3.71200
1586413200	3.63200	3.67700
1586413800	3.62000	3.66700
1586414400	3.60900	3.67600
1586415000	3.59600	3.65600
1586415600	3.58600	3.62400
1586416200	3.57300	3.62300
1586416800	3.56300	3.64500
1586417400	3.55600	3.59700
1586418000	3.54300	3.59100
1586418600	3.53200	3.59600
1586419200	3.52000	3.50800
1586419800	3.51500	3.57200
1586420400	3.51100	3.47000
1586421000	3.50600	3.55800
1586421600	3.50200	3.45800
1586422200	3.50200	3.47500
1586422800	3.49800	3.57400
1586423400	3.49800	3.55100
1586424000	3.49800	3.44400
1586424600	3.49800	3.46300
1586425200	3.50200	3.55100
1586425800	3.50500	3.61200
1586426400	3.51200	3.46300
1586427000	3.51700	3.48300
1586427600	3.52600	3.57300
1586428200	3.53700	3.57900
1586428800	3.55000	3.50100
1586429400	3.56200	3.60300
1586430000	3.57900	3.62600
1586430600	3.59300	3.54200
1586431200	3.61000	3.64900
1586431800	3.62900	3.67400
1586432400	3.64800	3.56600
1586433000	3.66200	3.67800
1586433600	3.67900	3.72600
1586434200	3.69300	3.73200
1586434800	3.70700	3.62400
1586435400	3.72200	3.75300
1586436000	3.73200	3.76900
1586436600	3.74600	3.77700
1586437200	3.76000	3.84000
1586437800	3.77000	3.72200
1586438400	3.78500	3.81000
1586439000	3.79500	3.83100
1586439600	3.79900	3.68900
1586440200	3.81000	3.86300
1586440800	3.81800	3.76700
1586441400	3.82100	3.78800
1586442000	3.83000	3.75800
1586442600	3.83700	3.88300
1586443200	3.84200	3.87000
1586443800	3.84300	3.87700
1586444400	3.84600	3.78800
1586445000	3.84500	3.80100
1586445600	3.84400	3.87600
1586446200	3.84300	3.87500
1586446800	3.83700	3.87800
1586448000	3.82700	3.78000
1586448600	3.81600	3.77300
1586449200	3.81100	3.84700
1586449800	3.80000	3.76900
1586450400	3.78900	3.85600
1586451000	3.77200	3.82500
1586451600	3.76200	3.81600
1586452200	3.74800	3.81800
1586452800	3.73500	3.79200
1586453400	3.72200	3.69200
1586454000	3.70400	3.75600
1586454600	3.68500	3.76000
1586455200	3.66900	3.72000
1586455800	3.65800	3.71300
1586456400	3.64100	3.60100
1586457000	3.62700	3.68000
1586457600	3.61300	3.67200
1586458200	3.60600	3.66600
1586458800	3.59400	3.56300
1586459400	3.57800	3.55100
1586460000	3.56700	3.61600
1586460600	3.55800	3.63100
1586461200	3.54500	3.50900
1586461800	3.53400	3.43900
1586462400	3.52600	3.42800
1586463000	3.51800	3.55900
1586463600	3.51000	3.47800
1586464200	3.50400	3.54400
1586464800	3.49800	3.47400
1586465400	3.49700	3.56200
1586466000	3.49000	3.54300
1586466600	3.49100	3.43800
1586467200	3.49300	3.52600
1586467800	3.49500	3.44800
1586468400	3.49900	3.45300
1586469000	3.49800	3.54600
1586469600	3.49900	3.53300
1586470200	3.50100	3.39300
1586470800	3.50600	3.47600
1586471400	3.51400	3.54900
1586472000	3.52600	3.57800
1586472600	3.53300	3.43400
1586473200	3.54600	3.48800
1586473800	3.55900	3.49800
1586474400	3.57200	3.59300
1586475000	3.58500	3.53200
1586475600	3.60200	3.54200
1586476200	3.61500	3.58300
1586476800	3.62600	3.57300
1586477400	3.64600	3.59000
1586478000	3.66000	3.69000
1586478600	3.68000	3.70700
1586479200	3.69200	3.64400
1586479800	3.70300	3.62300
1586480400	3.71700	3.67900
1586481000	3.73000	3.66000
1586481600	3.73800	3.76200
1586482200	3.74800	3.79100
1586482800	3.75900	3.80300
1586483400	3.76600	3.69300
1586484000	3.77400	3.80100
1586484600	3.77800	3.80800
1586485200	3.78200	3.81300
1586485800	3.78800	3.84600
1586486400	3.79100	3.84100
1586487000	3.79200	3.74800
1586487600	3.79100	3.75900
1586488200	3.78900	3.82600
1586488800	3.78800	3.84200
1586489400	3.78400	3.73100
1586490000	3.78400	3.72700
1586490600	3.77800	3.82100
1586491200	3.77500	3.72700
1586491800	3.76800	3.81900
1586492400	3.76100	3.80900
1586493000	3.75200	3.69200
1586493600	3.74100	3.78800
1586494200	3.73300	3.77000
1586494800	3.72000	3.68800
1586495400	3.70600	3.75500
1586496000	3.69500	3.75900
1586496600	3.68200	3.63800
1586497200	3.67300	3.77600
1586497800	3.65900	3.61600
1586498400	3.65000	3.70500
1586499000	3.63600	3.58400
1586499600	3.62600	3.67000
1586500200	3.61700	3.52000
1586500800	3.60600	3.65200
1586501400	3.59600	3.65200
1586502000	3.58500	3.55900
1586502600	3.57400	3.53200
1586503200	3.55900	3.52500
1586503800	3.55200	3.50600
1586504400	3.53900	3.50700
1586505000	3.52900	3.49600
1586505600	3.52000	3.56000
1586506200	3.50700	3.46300
1586506800	3.49800	3.57900
1586507400	3.48700	3.53300
1586508000	3.48100	3.53800
1586508600	3.47300	3.51600
1586509200	3.46800	3.42100
1586509800	3.46200	3.42600
1586510400	3.45900	3.49600
1586511000	3.45500	3.50600
1586511600	3.45100	3.50100
1586512200	3.44800	3.40800
1586512800	3.44500	3.39100
1586513400	3.44300	3.47300
1586514000	3.44100	3.48900
1586514600	3.44100	3.38400
1586515200	3.44300	3.39600
1586515800	3.44700	3.49000
1586516400	3.45500	3.49000
1586517000	3.46400	3.39200
1586517600	3.47600	3.40700
1586518200	3.49200	3.43900
1586518800	3.50900	3.53100
1586519400	3.52500	3.47200
1586520000	3.54100	3.48700
1586520600	3.55900	3.58500
1586521200	3.57300	3.53700
1586521800	3.58900	3.68300
1586522400	3.60500	3.56100
1586523000	3.62200	3.65000
1586523600	3.64300	3.66900
1586524200	3.66000	3.62300
1586524800	3.67100	3.59700
1586525400	3.68800	3.63300
1586526000	3.69700	3.72400
1586526600	3.70800	3.66700
1586527200	3.72200	3.67200
1586527800	3.73300	3.67300
1586528400	3.74300	3.67000
1586529000	3.75400	3.80700
1586529600	3.76100	3.72200
1586530200	3.77100	3.79600
1586530800	3.78000	3.72300
1586531400	3.78400	3.81800
1586532000	3.78700	3.82200
1586532600	3.78900	3.72100
1586533200	3.78600	3.88300
1586534400	3.78900	3.83900
1586535000	3.78800	3.75100
1586535600	3.78600	3.84000
1586536200	3.78100	3.74500
1586536800	3.77500	3.73800
1586537400	3.76600	3.72300
1586538000	3.76000	3.81200
1586538600	3.74600	3.79500
1586539200	3.73300	3.70100
1586539800	3.72000	3.69000
1586540400	3.70400	3.76500
1586541000	3.69100	3.66200
1586541600	3.67700	3.73700
1586542200	3.66300	3.70500
1586542800	3.64900	3.71600
1586543400	3.63500	3.69500
1586544000	3.62000	3.69900
1586544600	3.61000	3.64100
1586545200	3.59400	3.56800
1586545800	3.58300	3.62800
1586546400	3.57300	3.55500
1586547000	3.55700	3.63700
1586547600	3.54700	3.62700
1586548200	3.53600	3.50800
1586548800	3.52300	3.49500
1586549400	3.51200	3.54800
1586550000	3.50000	3.62200
1586550600	3.49100	3.55300
1586551200	3.48000	3.52600
1586551800	3.47000	3.52600
1586552400	3.46300	3.36400
1586553000	3.45500	3.40600
1586553600	3.45000	3.39600
1586554200	3.44600	3.50600
1586554800	3.44300	3.41000
1586555400	3.43900	3.48600
1586556000	3.44000	3.48600
1586556600	3.43600	3.38100
1586557200	3.43500	3.39900
1586557800	3.43900	3.38700
1586558400	3.44100	3.47900
1586559000	3.44400	3.39800
1586559600	3.44900	3.40100
1586560200	3.45500	3.39200
1586560800	3.46300	3.40600
1586561400	3.47100	3.50900
1586562000	3.48400	3.43700
1586562600	3.49400	3.43500
1586563200	3.51000	3.52900
1586563800	3.52200	3.44700
1586564400	3.53400	3.49600
1586565000	3.54700	3.48600
1586565600	3.56000	3.61900
1586566200	3.57500	3.58600
1586566800	3.58700	3.53200
1586567400	3.60100	3.64000
1586568000	3.61200	3.64700
1586568600	3.62600	3.57400
1586569200	3.63500	3.58800
1586569800	3.65000	3.60800
1586570400	3.66100	3.69300
1586571000	3.67600	3.70200
1586571600	3.68600	3.61900
1586572200	3.69800	3.62000
1586572800	3.70400	3.73300
1586573400	3.71200	3.73800
1586574000	3.71700	3.80600
1586574600	3.72100	3.75700
1586575200	3.72600	3.75600
1586575800	3.73000	3.76100
1586576400	3.72900	3.77600
1586577000	3.73100	3.78400
1586577600	3.72700	3.76900
1586578200	3.71800	3.69100
1586578800	3.71200	3.77100
1586579400	3.70400	3.76500
1586580000	3.69500	3.66500
1586580600	3.68900	3.64200
1586581200	3.68100	3.65300
1586581800	3.67500	3.73400
1586582400	3.66500	3.71900
1586583000	3.65400	3.62400
1586583600	3.64200	3.70100
1586584200	3.63400	3.68900
1586584800	3.62400	3.58500
1586585400	3.61400	3.67000
1586586000	3.60000	3.57400
1586586600	3.58500	3.65300
1586587200	3.57300	3.52800
1586587800	3.56500	3.59700
1586588400	3.55900	3.53100
1586589000	3.55300	3.51400
1586589600	3.54800	3.51100
1586590200	3.53600	3.59400
1586590800	3.52600	3.49100
1586591400	3.51600	3.49000
1586592000	3.50500	3.47300
1586592600	3.49300	3.54900
1586593200	3.48400	3.43600
1586593800	3.47300	3.44100
1586594400	3.46400	3.50400
1586595000	3.45400	3.50000
1586595600	3.44700	3.49400
1586596200	3.43700	3.49100
1586596800	3.43100	3.37400
1586597400	3.42600	3.48700
1586598000	3.42100	3.36300
1586598600	3.41200	3.38400
1586599200	3.40900	3.44000
1586599800	3.40600	3.34000
1586600400	3.40200	3.45000
1586601000	3.39900	3.35700
1586601600	3.39500	3.45200
1586602200	3.39400	3.42900
1586602800	3.39800	3.48800
1586603400	3.40000	3.34900
1586604000	3.40600	3.44000
1586604600	3.41000	3.36600
1586605200	3.41400	3.36100
1586605800	3.41900	3.45800
1586606400	3.43000	3.45000
1586607000	3.44600	3.50200
1586607600	3.45900	3.34000
1586608200	3.47400	3.41100
1586608800	3.48400	3.45200
1586609400	3.50600	3.44500
1586610000	3.51900	3.55900
1586610600	3.54100	3.56000
1586611200	3.55200	3.50700
1586611800	3.56700	3.51500
1586612400	3.59000	3.60700
1586613000	3.60300	3.55900
1586613600	3.60900	3.58000
1586614200	3.62600	3.59300
1586614800	3.63100	3.58600
1586615400	3.63800	3.66600
1586616000	3.64800	3.66900
1586616600	3.65900	3.61300
1586617200	3.67300	3.62300
1586617800	3.68400	3.63700
1586618400	3.69400	3.73700
1586619000	3.70200	3.65500
1586619600	3.70800	3.66800
1586620800	3.71600	3.64900
1586621400	3.72200	3.76000
1586622000	3.72100	3.75700
1586622600	3.72200	3.75600
1586623200	3.71700	3.77500
1586623800	3.71800	3.65400
1586624400	3.71100	3.77300
1586625000	3.70500	3.74400
1586625600	3.69700	3.64800
1586626200	3.69000	3.66100
1586626800	3.68300	3.72100
1586627400	3.67500	3.63900
1586628000	3.66100	3.72800
1586628600	3.65100	3.68900
1586629200	3.64200	3.60800
1586629800	3.63100	3.71200
1586630400	3.61700	3.59200
1586631000	3.60400	3.67300
1586631600	3.59500	3.64700
1586632200	3.58000	3.64100
1586632800	3.57100	3.62100
1586633400	3.56600	3.53400
1586634000	3.54700	3.63800
1586634600	3.53700	3.59300
1586635200	3.52800	3.56000
1586635800	3.51400	3.58100
1586636400	3.50100	3.45700
1586637000	3.49000	3.52500
1586637600	3.48200	3.53600
1586638200	3.47100	3.53800
1586638800	3.46100	3.41400
1586639400	3.45100	3.40600
1586640000	3.44300	3.49000
1586640600	3.43600	3.46700
1586641200	3.42900	3.48000
1586641800	3.42300	3.47400
1586642400	3.41900	3.45800
1586643000	3.41200	3.46500
1586643600	3.40500	3.43900
1586644200	3.40500	3.45800
1586644800	3.40200	3.46100
1586645400	3.39900	3.36800
1586646000	3.40200	3.35900
1586646600	3.40300	3.45300
1586647200	3.40300	3.44900
1586647800	3.40800	3.35800
1586648400	3.41000	3.36800
1586649000	3.41500	3.45100
1586649600	3.42100	3.37400
1586650200	3.43000	3.46700
1586650800	3.44100	3.47700
1586651400	3.45200	3.49400
1586652000	3.46500	3.48300
1586652600	3.47600	3.50100
1586653200	3.48500	3.52900
1586653800	3.49800	3.52800
1586654400	3.50900	3.44100
1586655000	3.51900	3.55500
1586655600	3.52900	3.56500
1586656200	3.53900	3.57500
1586656800	3.55200	3.57900
1586657400	3.56300	3.49500
1586658000	3.56800	3.60300
1586658600	3.57900	3.52700
1586659200	3.59300	3.53600
1586659800	3.60000	3.63400
1586660400	3.60600	3.57900
1586661000	3.61000	3.55700
1586661600	3.61500	3.64900
1586662200	3.62600	3.66200
1586662800	3.62900	3.65700
1586663400	3.62700	3.58100
1586664000	3.63100	3.65800
1586664600	3.63200	3.68400
1586665200	3.63400	3.59200
1586665800	3.63500	3.59500
1586666400	3.64000	3.59500
1586667000	3.64000	3.59100
1586667600	3.63500	3.53400
1586668200	3.63100	3.66600
1586668800	3.62400	3.58200
1586669400	3.62200	3.58200
1586670000	3.61500	3.58200
1586670600	3.61600	3.66100
1586671200	3.60700	3.57100
1586671800	3.59500	3.65100
1586672400	3.58400	3.65100
1586673000	3.57700	3.63100
1586673600	3.56400	3.64900
1586674200	3.55600	3.67400
1586674800	3.54400	3.60900
1586675400	3.53400	3.59700
1586676000	3.52800	3.56500
1586676600	3.51800	3.48700
1586677200	3.50500	3.55300
1586677800	3.49400	3.55800
1586678400	3.48500	3.44900
1586679000	3.47500	3.59500
1586679600	3.47600	3.54500
1586680200	3.47600	3.41300
1586680800	3.47000	3.53100
1586681400	3.46400	3.52300
1586682000	3.45300	3.51100
1586682600	3.44300	3.40000
1586683200	3.43400	3.39400
1586683800	3.42600	3.48000
1586684400	3.42000	3.46000
1586685000	3.41500	3.37600
1586685600	3.40700	3.35600
1586686200	3.40000	3.45000
1586686800	3.39400	3.46400
1586687400	3.38800	3.42900
1586688000	3.38600	3.35100
1586688600	3.38100	3.34900
1586689200	3.38200	3.41400
1586689800	3.38200	3.41700
1586690400	3.38300	3.32500
1586691000	3.38500	3.49300
1586691600	3.38800	3.34800
1586692200	3.39100	3.43100
1586692800	3.39200	3.50100
1586693400	3.38800	3.44700
1586694000	3.39400	3.44100
1586694600	3.40300	3.33700
1586695200	3.41400	3.49700
1586695800	3.42700	3.45200
1586696400	3.43300	3.37400
1586697000	3.44700	3.38400
1586697600	3.46100	3.47600
1586698200	3.47500	3.51200
1586698800	3.49000	3.45300
1586699400	3.50500	3.44900
1586700000	3.51900	3.56100
1586700600	3.53500	3.49700
1586701200	3.54900	3.47800
1586701800	3.56500	3.48600
1586702400	3.57600	3.52800
1586703000	3.58800	3.60200
1586703600	3.59900	3.65200
1586704200	3.60800	3.56300
1586704800	3.62100	3.64300
1586705400	3.62800	3.67400
1586706000	3.63500	3.66300
1586707200	3.65300	3.54300
1586707800	3.65500	3.69200
1586708400	3.66200	3.61600
1586709000	3.66900	3.73400
1586709600	3.67400	3.70500
1586710200	3.67700	3.71000
1586710800	3.68100	3.74100
1586711400	3.68100	3.79100
1586712000	3.68300	3.63900
1586712600	3.68400	3.64600
1586713200	3.68100	3.64700
1586713800	3.67700	3.71400
1586714400	3.67100	3.70200
1586715000	3.66600	3.71400
1586715600	3.66100	3.71900
1586716200	3.65200	3.59500
1586716800	3.64400	3.61000
1586717400	3.64100	3.68400
1586718000	3.62600	3.70500
1586718600	3.61800	3.58400
1586719200	3.60800	3.65300
1586719800	3.59700	3.68000
1586720400	3.59000	3.55400
1586721000	3.58200	3.70000
1586721600	3.56700	3.62600
1586722200	3.55800	3.61100
1586722800	3.54700	3.50100
1586723400	3.53600	3.50700
1586724000	3.52700	3.58900
1586724600	3.51500	3.57300
1586725200	3.50600	3.54600
1586725800	3.49600	3.54700
1586726400	3.48400	3.53100
1586727000	3.47500	3.53700
1586727600	3.46700	3.51000
1586728200	3.45900	3.51300
1586728800	3.45200	3.49300
1586729400	3.44400	3.48600
1586730000	3.44000	3.39700
1586730600	3.43000	3.47500
1586731200	3.42500	3.47600
1586731800	3.42000	3.47100
1586732400	3.41500	3.45600
1586733000	3.41300	3.45000
1586733600	3.41100	3.46600
1586734200	3.40700	3.36300
1586734800	3.41000	3.45000
1586735400	3.41100	3.45400
1586736000	3.41100	3.47500
1586736600	3.41300	3.37000
1586737200	3.41500	3.45900
1586737800	3.41800	3.36300
1586738400	3.42500	3.46400
1586739000	3.42900	3.46600
1586739600	3.44100	3.47500
1586740200	3.44600	3.41200
1586740800	3.46000	3.49200
1586741400	3.47400	3.41500
1586742000	3.48300	3.50500
1586742600	3.49400	3.54700
1586743200	3.50400	3.42800
1586743800	3.51500	3.45500
1586744400	3.52300	3.56100
1586745000	3.53600	3.48900
1586745600	3.54100	3.51200
1586746200	3.55100	3.59700
1586746800	3.55100	3.53100
1586747400	3.55600	3.58500
1586748000	3.57000	3.51500
1586748600	3.57900	3.63400
1586749200	3.58800	3.53100
1586749800	3.60100	3.64400
1586750400	3.60600	3.65400
1586751000	3.61100	3.65900
1586751600	3.61800	3.66400
1586752200	3.62400	3.67100
1586752800	3.63000	3.58900
1586753400	3.63200	3.56400
1586754000	3.63500	3.58900
1586754600	3.63600	3.58100
1586755200	3.63400	3.69200
1586755800	3.63000	3.59100
1586756400	3.62700	3.66100
1586757000	3.62100	3.59700
1586757600	3.61400	3.68500
1586758200	3.60700	3.56500
1586758800	3.60000	3.64700
1586759400	3.58800	3.64500
1586760000	3.57400	3.61700
1586760600	3.57100	3.53800
1586761200	3.56200	3.50800
1586761800	3.55400	3.59700
1586762400	3.54600	3.58900
1586763000	3.54000	3.59300
1586763600	3.52900	3.50300
1586764200	3.52400	3.49200
1586764800	3.51800	3.46700
1586765400	3.51200	3.56400
1586766000	3.50800	3.56800
1586766600	3.50000	3.55500
1586767200	3.49200	3.45700
1586767800	3.48500	3.54800
1586768400	3.47500	3.44100
1586769000	3.46300	3.52800
1586769600	3.45700	3.51600
1586770200	3.44800	3.49500
1586770800	3.43900	3.48100
1586771400	3.43000	3.40900
1586772000	3.42500	3.46900
1586772600	3.41700	3.46800
1586773200	3.41100	3.37700
1586773800	3.40200	3.46700
1586774400	3.39500	3.35800
1586775000	3.38700	3.45100
1586775600	3.38400	3.43300
1586776200	3.38100	3.33900
1586776800	3.37700	3.43400
1586777400	3.37000	3.42300
1586778000	3.36600	3.42300
1586778600	3.36800	3.39700
1586779200	3.36600	3.46200
1586779800	3.36700	3.40600
1586780400	3.36700	3.32500
1586781000	3.36900	3.40700
1586781600	3.37200	3.34400
1586782200	3.37800	3.42800
1586782800	3.38300	3.41400
1586783400	3.38900	3.34100
1586784000	3.39600	3.33700
1586784600	3.40300	3.36000
1586785200	3.41300	3.45900
1586785800	3.42300	3.46000
1586786400	3.43200	3.35700
1586787000	3.44600	3.48300
1586787600	3.45500	3.49000
1586788200	3.46800	3.50100
1586788800	3.48000	3.44400
1586789400	3.49300	3.43700
1586790000	3.50700	3.54000
1586790600	3.51600	3.55400
1586791200	3.52800	3.48000
1586791800	3.53900	3.57200
1586792400	3.54900	3.49700
1586793600	3.56400	3.51600
1586794200	3.57100	3.61000
1586794800	3.57500	3.46500
1586795400	3.57900	3.53700
1586796000	3.58500	3.55000
1586796600	3.59100	3.63200
1586797200	3.59700	3.54800
1586797800	3.60100	3.65300
1586798400	3.60400	3.55200
1586799000	3.60900	3.65700
1586799600	3.60900	3.56500
1586800200	3.61400	3.65500
1586800800	3.61700	3.64200
1586801400	3.61700	3.66300
1586802000	3.61500	3.58100
1586802600	3.61400	3.58200
1586803200	3.61000	3.66000
1586803800	3.60900	3.64500
1586804400	3.60400	3.56000
1586805000	3.59900	3.66800
1586805600	3.59600	3.56200
1586806200	3.58600	3.56300
1586806800	3.57900	3.53900
1586807400	3.57200	3.53900
1586808000	3.56200	3.53600
1586808600	3.55200	3.59700
1586809200	3.54400	3.58800
1586809800	3.53500	3.58400
1586810400	3.52900	3.57000
1586811000	3.51900	3.49300
1586811600	3.50800	3.46200
1586812200	3.49800	3.60200
1586812800	3.48900	3.55100
1586813400	3.48000	3.45900
1586814000	3.47300	3.53600
1586814600	3.46200	3.41600
1586815200	3.45500	3.41900
1586815800	3.44300	3.51100
1586816400	3.43500	3.37700
1586817000	3.42400	3.39900
1586817600	3.41500	3.39000
1586818200	3.41000	3.36600
1586818800	3.40000	3.44700
1586819400	3.39000	3.44400
1586820000	3.38300	3.33300
1586820600	3.37500	3.42800
1586821200	3.37300	3.32600
1586821800	3.36600	3.32400
1586822400	3.36100	3.33300
1586823000	3.36000	3.40100
1586823600	3.35600	3.39400
1586824200	3.35500	3.39200
1586824800	3.35600	3.40800
1586825400	3.35400	3.31200
1586826000	3.35300	3.30100
1586826600	3.35800	3.31400
1586827200	3.36200	3.39100
1586827800	3.36300	3.40900
1586828400	3.36800	3.30900
1586829000	3.37600	3.42400
1586829600	3.38700	3.34300
1586830200	3.39500	3.43300
1586830800	3.40600	3.43500
1586831400	3.41500	3.45200
1586832000	3.42700	3.37500
1586832600	3.43100	3.39100
1586833200	3.44100	3.40500
1586833800	3.44800	3.49400
1586834400	3.45600	3.48300
1586835000	3.46300	3.43100
1586835600	3.47200	3.51600
1586836200	3.47800	3.41500
1586836800	3.48700	3.53100
1586837400	3.49300	3.53400
1586838000	3.50000	3.54600
1586838600	3.50600	3.53100
1586839200	3.50800	3.56200
1586839800	3.51500	3.46500
1586840400	3.52100	3.44900
1586841000	3.52700	3.47300
1586841600	3.52900	3.47000
1586842200	3.52900	3.49200
1586842800	3.53200	3.47200
1586843400	3.53300	3.47500
1586844000	3.52900	3.56400
1586844600	3.52500	3.57500
1586845200	3.51900	3.48200
1586845800	3.51500	3.56600
1586846400	3.50900	3.54900
1586847000	3.50800	3.44300
1586847600	3.50100	3.44200
1586848200	3.48200	3.45300
1586848800	3.46700	3.53800
1586849400	3.46000	3.43000
1586850000	3.45700	3.57000
1586850600	3.45100	3.49000
1586851200	3.44200	3.48600
1586851800	3.44300	3.38500
1586852400	3.44000	3.47600
1586853000	3.43400	3.38100
1586853600	3.42400	3.48500
1586854800	3.43000	3.45800
1586855400	3.42800	3.48500
1586856000	3.42400	3.38000
1586856600	3.41700	3.35800
1586857200	3.41300	3.45700
1586857800	3.40500	3.36400
1586858400	3.39800	3.35800
1586859000	3.38900	3.33200
1586859600	3.38000	3.44200
1586860200	3.37500	3.31400
1586860800	3.36900	3.40900
1586861400	3.36300	3.41500
1586862000	3.35900	3.41900
1586862600	3.35200	3.31000
1586863200	3.34900	3.40800
1586863800	3.34800	3.38400
1586864400	3.34300	3.39400
1586865000	3.33900	3.23700
1586865600	3.33400	3.40900
1586866200	3.33100	3.37500
1586866800	3.32800	3.37500
1586867400	3.32800	3.42200
1586868000	3.32700	3.28800
1586868600	3.32600	3.43700
1586869200	3.32600	3.36300
1586869800	3.32600	3.28600
1586870400	3.32700	3.37300
1586871000	3.33200	3.38300
1586871600	3.34000	3.37100
1586872200	3.34300	3.30100
1586872800	3.34800	3.38100
1586873400	3.35600	3.39900
1586874000	3.36600	3.30800
1586874600	3.37500	3.31900
1586875200	3.38400	3.42100
1586875800	3.39600	3.42800
1586876400	3.40700	3.43500
1586877000	3.41600	3.36400
1586877600	3.42800	3.45100
1586878200	3.43900	3.38400
1586878800	3.44800	3.48200
1586880000	3.46600	3.41800
1586880600	3.47400	3.57600
1586881200	3.48400	3.41700
1586881800	3.49500	3.53100
1586882400	3.50300	3.45900
1586883000	3.51000	3.46600
1586883600	3.51700	3.47300
1586884200	3.52600	3.54800
1586884800	3.53400	3.57300
1586885400	3.53600	3.47100
1586886000	3.54500	3.49700
1586886600	3.54900	3.60100
1586887200	3.55500	3.58700
1586887800	3.55700	3.59000
1586888400	3.56100	3.58500
1586889000	3.56200	3.60800
1586889600	3.56500	3.61500
1586890200	3.56500	3.52900
1586890800	3.56600	3.60500
1586891400	3.56500	3.60900
1586892000	3.56200	3.52600
1586892600	3.56200	3.52300
1586893200	3.56000	3.59300
1586893800	3.55500	3.59400
1586894400	3.55500	3.58600
1586895000	3.55100	3.50000
1586895600	3.54400	3.48800
1586896200	3.53900	3.57900
1586896800	3.53500	3.58500
1586897400	3.53200	3.42900
1586898000	3.52200	3.62600
1586898600	3.51500	3.45300
1586899200	3.50900	3.54600
1586899800	3.50300	3.46500
1586900400	3.49600	3.45400
1586901000	3.48500	3.45700
1586901600	3.47800	3.54100
1586902200	3.47100	3.51600
1586902800	3.46300	3.52400
1586903400	3.45700	3.52700
1586904000	3.44700	3.51300
1586904600	3.44100	3.49400
1586905200	3.43700	3.48700
1586905800	3.42600	3.39200
1586906400	3.41800	3.36700
1586907000	3.41000	3.46500
1586907600	3.40200	3.36900
1586908200	3.39600	3.43600
1586908800	3.39100	3.44100
1586909400	3.38600	3.33400
1586910000	3.38100	3.42000
1586910600	3.37500	3.34100
1586911200	3.37200	3.41000
1586911800	3.36800	3.33000
1586912400	3.36400	3.26200
1586913000	3.36300	3.42000
1586913600	3.36200	3.47300
1586914200	3.36200	3.40800
1586914800	3.36000	3.39500
1586915400	3.35800	3.40100
1586916000	3.35900	3.31800
1586916600	3.35800	3.32500
1586917200	3.36000	3.29500
1586917800	3.36300	3.40600
1586918400	3.36500	3.32700
1586919000	3.36500	3.33000
1586919600	3.36300	3.43500
1586920200	3.36900	3.32300
1586920800	3.37800	3.32800
1586921400	3.38900	3.42400
1586922000	3.39800	3.42800
1586922600	3.40600	3.35800
1586923200	3.41200	3.38800
1586923800	3.42100	3.45500
1586924400	3.42800	3.35800
1586925000	3.43300	3.46100
1586925600	3.43500	3.46700
1586926800	3.44700	3.39800
1586927400	3.45200	3.40400
1586928000	3.45400	3.41500
1586928600	3.45600	3.41700
1586929200	3.46300	3.42300
1586929800	3.46500	3.40600
1586930400	3.46800	3.51800
1586931000	3.47000	3.40500
1586931600	3.47100	3.43400
1586932200	3.47200	3.51700
1586932800	3.47000	3.51900
1586933400	3.47000	3.51000
1586934000	3.47100	3.43000
1586934600	3.47100	3.50300
1586935200	3.46800	3.36500
1586935800	3.46400	3.41100
1586936400	3.46300	3.40700
1586937000	3.45600	3.51600
1586937600	3.45400	3.52000
1586938200	3.45200	3.40900
1586938800	3.44900	3.48700
1586939400	3.44300	3.40600
1586940000	3.43800	3.47700
1586940600	3.43000	3.47300
1586941200	3.42100	3.46500
1586941800	3.41300	3.38000
1586942400	3.40400	3.44200
1586943000	3.39700	3.51400
1586943600	3.39200	3.35500
1586944200	3.39100	3.43800
1586944800	3.39300	3.43500
1586945400	3.39100	3.43700
1586946000	3.38500	3.34600
1586946600	3.38200	3.42400
1586947200	3.38000	3.33400
1586947800	3.37700	3.35500
1586948400	3.36800	3.33600
1586949000	3.36100	3.33200
1586949600	3.35900	3.40700
1586950200	3.34900	3.39800
1586950800	3.34500	3.44300
1586951400	3.33900	3.30300
1586952000	3.33400	3.38300
1586952600	3.32900	3.36800
1586953200	3.32500	3.27400
1586953800	3.32100	3.26200
1586954400	3.32000	3.37600
1586955000	3.31800	3.36700
1586955600	3.31600	3.27500
1586956200	3.31300	3.35700
1586956800	3.31300	3.24700
1586957400	3.31100	3.27100
1586958000	3.31000	3.26600
1586958600	3.30900	3.27300
1586959200	3.30900	3.40300
1586959800	3.31300	3.27100
1586960400	3.31400	3.35400
1586961000	3.31800	3.36100
1586961600	3.32200	3.35100
1586962200	3.32900	3.38600
1586962800	3.33500	3.37400
1586963400	3.34100	3.28600
1586964000	3.34400	3.28700
1586964600	3.34900	3.39000
1586965200	3.36600	3.41300
1586966400	3.38200	3.39700
1586967000	3.39200	3.34100
1586967600	3.40000	3.35600
1586968200	3.40800	3.37100
1586968800	3.41800	3.44300
1586969400	3.42700	3.38200
1586970000	3.43600	3.47000
1586970600	3.44400	3.38700
1586971200	3.45500	3.47200
1586971800	3.46000	3.48900
1586972400	3.46900	3.49500
1586973000	3.47900	3.50400
1586973600	3.48200	3.45900
1586974200	3.48800	3.54600
1586974800	3.49400	3.51900
1586975400	3.50100	3.55800
1586976000	3.50700	3.46400
1586976600	3.51000	3.54800
1586977200	3.51100	3.47000
1586977800	3.51300	3.56700
1586978400	3.51800	3.56000
1586979000	3.52100	3.45500
1586979600	3.52200	3.48500
1586980200	3.52100	3.46500
1586980800	3.52300	3.57400
1586981400	3.52200	3.57000
1586982000	3.51900	3.45300
1586982600	3.51700	3.48300
1586983200	3.51700	3.47200
1586983800	3.51600	3.56000
1586984400	3.51300	3.47300
1586985000	3.51100	3.60700
1586985600	3.50800	3.47000
1586986200	3.50200	3.55400
1586986800	3.50100	3.55500
1586987400	3.50100	3.46400
1586988000	3.49600	3.54700
1586988600	3.48700	3.54200
1586989200	3.48200	3.43800
1586989800	3.47500	3.53500
1586990400	3.47200	3.51100
1586991000	3.46400	3.42700
1586991600	3.45800	3.43300
1586992200	3.45100	3.52200
1586992800	3.44900	3.40900
1586993400	3.44800	3.38600
1586994000	3.43700	3.50400
1586994600	3.43300	3.38000
1586995200	3.42900	3.48000
1586995800	3.42900	3.47600
1586996400	3.42100	3.46400
1586997000	3.41300	3.45600
1586997600	3.40400	3.37600
1586998200	3.40100	3.36800
1586998800	3.39100	3.44800
1586999400	3.38600	3.35300
1587000000	3.38300	3.44200
1587000600	3.38900	3.34300
1587001200	3.38200	3.44200
1587001800	3.37900	3.33900
1587002400	3.37800	3.42500
1587003000	3.37700	3.41200
1587003600	3.38300	3.42200
1587004200	3.38300	3.41400
1587004800	3.36600	3.32800
1587005400	3.37100	3.31200
1587006000	3.36800	3.42700
1587006600	3.36300	3.46200
1587007200	3.36800	3.40200
1587007800	3.36900	3.40900
1587008400	3.36400	3.32900
1587009000	3.36100	3.31900
1587009600	3.35500	3.39200
1587010200	3.36400	3.41900
1587010800	3.37100	3.30700
1587011400	3.36600	3.41700
1587012000	3.36900	3.31800
1587012600	3.37300	3.42500
1587013200	3.37200	3.41900
1587013800	3.37700	3.40300
1587014400	3.38300	3.33600
1587015000	3.38600	3.33400
1587015600	3.39000	3.43800
1587016200	3.40700	3.32700
1587016800	3.41500	3.44500
1587017400	3.42700	3.36100
1587018000	3.43700	3.47100
1587018600	3.43400	3.48400
1587019200	3.43000	3.41000
1587019800	3.43400	3.39400
1587020400	3.43700	3.48100
1587021000	3.44500	3.39200
1587021600	3.44200	3.48000
1587022200	3.45000	3.37300
1587022800	3.45300	3.48600
1587023400	3.44800	3.56300
1587024000	3.45100	3.48900
1587024600	3.45300	3.41100
1587025200	3.45600	3.38700
1587025800	3.45600	3.50000
1587026400	3.45600	3.39000
1587027000	3.45400	3.48700
1587027600	3.45500	3.48900
1587028200	3.45300	3.39200
1587028800	3.45400	3.49300
1587029400	3.45000	3.40600
1587030000	3.45100	3.48100
1587030600	3.44700	3.40900
1587031200	3.44500	3.41100
1587031800	3.44000	3.40200
1587032400	3.43300	3.47500
1587033000	3.43000	3.45700
1587033600	3.42900	3.38700
1587034200	3.43000	3.46400
1587034800	3.43200	3.47500
1587035400	3.42900	3.38300
1587036000	3.43100	3.46100
1587036600	3.42700	3.46500
1587037200	3.42100	3.52100
1587037800	3.42100	3.45600
1587038400	3.41700	3.46000
1587039000	3.41100	3.46200
1587039600	3.40400	3.34500
1587040200	3.40700	3.43800
1587040800	3.40300	3.37000
1587041400	3.40200	3.44200
1587042000	3.38600	3.35300
1587042600	3.38900	3.43200
1587043200	3.38000	3.42900
1587043800	3.38200	3.44400
1587044400	3.38000	3.41000
1587045000	3.37900	3.42000
1587045600	3.37000	3.32200
1587046200	3.36100	3.42300
1587046800	3.36600	3.40800
1587047400	3.37000	3.40100
1587048000	3.36700	3.41700
1587048600	3.36500	3.31000
1587049200	3.36800	3.42000
1587049800	3.36700	3.39900
1587050400	3.36600	3.30400
1587051000	3.36700	3.40700
1587051600	3.36600	3.33300
1587052800	3.37300	3.33200
1587053400	3.37400	3.40100
1587054000	3.38200	3.34100
1587054600	3.38900	3.41700
1587055200	3.39800	3.43500
1587055800	3.40100	3.36200
1587056400	3.41500	3.47300
1587057000	3.42400	3.46200
1587057600	3.43000	3.31800
1587058200	3.44200	3.47600
1587058800	3.45000	3.48300
1587059400	3.45600	3.48100
1587060000	3.45800	3.41300
1587060600	3.46500	3.42400
1587061200	3.47600	3.50000
1587061800	3.48200	3.51000
1587062400	3.48900	3.53500
1587063000	3.49100	3.45300
1587063600	3.50800	3.43400
1587064200	3.51100	3.47000
1587064800	3.51700	3.47100
1587065400	3.52300	3.46500
1587066000	3.53000	3.46000
1587066600	3.53300	3.56600
1587067200	3.53500	3.57400
1587067800	3.53800	3.50100
1587068400	3.54200	3.48900
1587069000	3.54600	3.47900
1587069600	3.55100	3.59000
1587070200	3.55000	3.61500
1587070800	3.55200	3.59400
1587071400	3.55300	3.59800
1587072000	3.55600	3.59200
1587072600	3.55900	3.60900
1587073200	3.55700	3.49300
1587073800	3.55800	3.50200
1587074400	3.55900	3.61100
1587075000	3.56200	3.49300
1587075600	3.55200	3.61300
1587076200	3.55500	3.60500
1587076800	3.55500	3.59000
1587077400	3.55800	3.52100
1587078000	3.54900	3.61400
1587078600	3.54600	3.49200
1587079200	3.54100	3.57700
1587079800	3.53300	3.49900
1587080400	3.52700	3.49800
1587081000	3.52200	3.56500
1587081600	3.52300	3.56700
1587082200	3.51500	3.57600
1587082800	3.50500	3.47500
1587083400	3.50300	3.53900
1587084000	3.49800	3.45100
1587084600	3.49000	3.55100
1587085200	3.48700	3.44800
1587085800	3.47700	3.44800
1587086400	3.47300	3.51000
1587087000	3.46900	3.52900
1587087600	3.46100	3.41000
1587088200	3.45600	3.51700
1587088800	3.45400	3.49200
1587089400	3.44600	3.38800
1587090000	3.44200	3.40700
1587090600	3.43800	3.48900
1587091200	3.43000	3.39500
1587091800	3.42200	3.39000
1587092400	3.42100	3.38400
1587093000	3.41300	3.46700
1587093600	3.41300	3.35600
1587094200	3.40600	3.45700
1587094800	3.40700	3.44100
1587095400	3.40100	3.46300
1587096000	3.40100	3.34400
1587096600	3.40100	3.35200
1587097200	3.39900	3.42900
1587097800	3.39600	3.47100
1587098400	3.39800	3.44200
1587099000	3.39900	3.43900
1587099600	3.40200	3.49300
1587100200	3.40300	3.35900
1587100800	3.39900	3.45000
1587101400	3.39800	3.36600
1587102000	3.39800	3.32900
1587102600	3.39700	3.36200
1587103200	3.40000	3.35700
1587103800	3.40200	3.33400
1587104400	3.40300	3.43700
1587105000	3.40300	3.45900
1587105600	3.40700	3.45900
1587106200	3.41100	3.36500
1587106800	3.41000	3.37400
1587107400	3.41400	3.43400
1587108000	3.41400	3.37800
1587108600	3.41700	3.37600
1587109200	3.42100	3.32500
1587109800	3.42600	3.38400
1587110400	3.42600	3.38300
1587111000	3.42700	3.46700
1587111600	3.43200	3.39000
1587112200	3.43200	3.37800
1587112800	3.43600	3.38300
1587113400	3.43700	3.47600
1587114000	3.43600	3.48300
1587114600	3.42900	3.38400
1587115200	3.42700	3.49300
1587115800	3.43400	3.49100
1587116400	3.44300	3.46900
1587117000	3.44500	3.38600
1587117600	3.44900	3.49200
1587118200	3.45000	3.40900
1587118800	3.45000	3.40800
1587119400	3.45000	3.48500
1587120000	3.44600	3.56000
1587120600	3.44600	3.49200
1587121200	3.44500	3.40600
1587121800	3.44100	3.50100
1587122400	3.43700	3.37500
1587123000	3.43700	3.49300
1587123600	3.43300	3.46800
1587124200	3.42800	3.39100
1587124800	3.42200	3.37100
1587125400	3.41600	3.45700
1587126000	3.40600	3.45100
1587126600	3.39700	3.44900
1587127200	3.39200	3.34000
1587127800	3.38200	3.34400
1587128400	3.37000	3.34300
1587129000	3.36000	3.40500
1587129600	3.34900	3.32700
1587130200	3.34400	3.30100
1587130800	3.33300	3.29500
1587131400	3.32700	3.29300
1587132000	3.31900	3.28800
1587132600	3.31100	3.36600
1587133200	3.30500	3.27100
1587133800	3.30100	3.24200
1587134400	3.29300	3.33900
1587135000	3.28600	3.22700
1587135600	3.28400	3.31400
1587136200	3.27700	3.35400
1587136800	3.27700	3.24000
1587137400	3.27000	3.24000
1587138000	3.26700	3.20100
1587139200	3.26300	3.30200
1587139800	3.26000	3.30700
1587140400	3.25900	3.15400
1587141000	3.25800	3.21800
1587141600	3.25900	3.30400
1587142200	3.26100	3.22300
1587142800	3.25700	3.30100
1587143400	3.25600	3.21900
1587144000	3.25700	3.29400
1587144600	3.26200	3.20000
1587145200	3.26300	3.22800
1587145800	3.26700	3.30800
1587146400	3.27100	3.31400
1587147000	3.27400	3.23500
1587147600	3.27700	3.32100
1587148200	3.28500	3.31200
1587148800	3.28600	3.34000
1587149400	3.29200	3.22700
1587150000	3.29600	3.33800
1587150600	3.30300	3.34900
1587151200	3.30900	3.27000
1587151800	3.31300	3.24300
1587152400	3.32000	3.27600
1587153000	3.32800	3.27500
1587153600	3.33300	3.28500
1587154200	3.33600	3.37300
1587154800	3.34000	3.38300
1587155400	3.34300	3.30200
1587156000	3.35300	3.39600
1587156600	3.35900	3.28700
1587157200	3.36000	3.31000
1587157800	3.36500	3.31700
1587158400	3.36900	3.32600
1587159000	3.37000	3.26300
1587159600	3.37600	3.33200
1587160200	3.37800	3.40700
1587160800	3.38500	3.42300
1587161400	3.38500	3.42900
1587162000	3.38700	3.42900
1587162600	3.38500	3.34500
1587163200	3.38800	3.42400
1587163800	3.38700	3.44100
1587164400	3.38700	3.45100
1587165000	3.38800	3.45900
1587165600	3.38800	3.32200
1587166200	3.38700	3.35000
1587166800	3.38500	3.36000
1587167400	3.38300	3.34900
1587168000	3.38200	3.35800
1587168600	3.37700	3.42800
1587169200	3.37300	3.27100
1587169800	3.37100	3.42000
1587170400	3.36700	3.39900
1587171000	3.36300	3.40500
1587171600	3.35600	3.40300
1587172200	3.35000	3.39100
1587172800	3.34400	3.38500
1587173400	3.33300	3.37800
1587174000	3.32800	3.29000
1587174600	3.32100	3.38400
1587175200	3.31000	3.26200
1587175800	3.30300	3.24700
1587176400	3.29500	3.33900
1587177000	3.28800	3.25500
1587177600	3.27900	3.24900
1587178200	3.26700	3.24000
1587178800	3.26000	3.29800
1587179400	3.25200	3.30500
1587180000	3.23800	3.30800
1587180600	3.23100	3.18100
1587181200	3.21600	3.18800
1587181800	3.20500	3.17600
1587182400	3.19700	3.24500
1587183000	3.18500	3.24100
1587183600	3.17400	3.24100
1587184200	3.16100	3.13800
1587184800	3.15400	3.11600
1587185400	3.14900	3.10600
1587186000	3.14900	3.20500
1587186600	3.14700	3.10000
1587187200	3.13900	3.20300
1587187800	3.13100	3.10200
1587188400	3.12400	3.18400
1587189000	3.13000	3.09400
1587189600	3.14300	3.09400
1587190200	3.15400	3.08000
1587190800	3.16000	3.11500
1587191400	3.16400	3.12400
1587192000	3.16700	3.11600
1587192600	3.16900	3.11400
1587193200	3.17400	3.20400
1587193800	3.18000	3.20500
1587194400	3.18100	3.23600
1587195000	3.18800	3.21600
1587195600	3.19000	3.22400
1587196200	3.19300	3.22500
1587196800	3.19800	3.15000
1587197400	3.19900	3.24400
1587198000	3.20300	3.15600
1587198600	3.21000	3.16700
1587199200	3.21500	3.16100
1587199800	3.21900	3.26100
1587200400	3.22600	3.17900
1587201000	3.23200	3.18900
1587201600	3.23600	3.28500
1587202200	3.23700	3.19900
1587202800	3.24300	3.27800
1587203400	3.24800	3.27700
1587204000	3.25100	3.29400
1587204600	3.25700	3.29500
1587205200	3.25500	3.36700
1587205800	3.25600	3.30200
1587206400	3.25500	3.30300
1587207000	3.25800	3.30200
1587207600	3.25900	3.19500
1587208200	3.25800	3.21500
1587208800	3.26000	3.31400
1587209400	3.25600	3.30600
1587210000	3.25400	3.36600
1587210600	3.25500	3.29500
1587211200	3.25000	3.34900
1587211800	3.25000	3.22500
1587212400	3.24500	3.21200
1587213000	3.24400	3.20900
1587213600	3.24200	3.29700
1587214200	3.24200	3.20900
1587214800	3.23600	3.28100
1587215400	3.22700	3.29200
1587216000	3.22200	3.27000
1587216600	3.21700	3.16900
1587217200	3.21400	3.17400
1587217800	3.21000	3.27000
1587218400	3.20200	3.16700
1587219000	3.19600	3.24800
1587219600	3.18900	3.24300
1587220200	3.18800	3.15300
1587220800	3.18300	3.22000
1587221400	3.17900	3.14700
1587222000	3.17600	3.24300
1587222600	3.17200	3.10700
1587223200	3.16800	3.22500
1587223800	3.16500	3.21400
1587224400	3.16400	3.09900
1587225600	3.16000	3.20500
1587226200	3.15400	3.25400
1587226800	3.15000	3.17500
1587227400	3.14600	3.20600
1587228000	3.14200	3.20200
1587228600	3.14000	3.08500
[truncated: 9,895 more rows]
