# Supplementary material for: A novel dissolved oxygen prediction model based on enhanced semi-naive Bayes for ocean ranches in northeast China
Source: PeerJ Comput Sci. 2021 Jun 11;7:e591. doi: 10.7717/peerj-cs.591 (PMC8205303; doi:10.7717/peerj-cs.591)
Supplement: Supplemental Information 5 [file peerj-cs-07-591-s005.zip › bestResult/7.txt]

Timestamp	real	predict
1581136800	12.47600	12.46800
1581137400	12.44000	12.52600
1581138000	12.40300	12.49300
1581138600	12.35900	12.44800
1581139200	12.32300	12.29900
1581139800	12.29100	12.37900
1581140400	12.26200	12.34400
1581141000	12.23000	12.29300
1581141600	12.21700	12.27500
1581142200	12.19800	12.27200
1581142800	12.18400	12.23300
1581143400	12.17300	12.12300
1581144000	12.16500	12.11900
1581144600	12.16800	12.22600
1581145200	12.15900	12.21400
1581146400	12.16900	12.22000
1581147000	12.18200	12.22700
1581147600	12.19800	12.11300
1581148200	12.20400	12.12900
1581148800	12.22200	12.16400
1581149400	12.24000	12.27700
1581150000	12.26300	12.17100
1581150600	12.28400	12.20000
1581151200	12.31500	12.33000
1581151800	12.33800	12.26100
1581152400	12.38000	12.28600
1581153000	12.40700	12.34100
1581153600	12.44200	12.36500
1581154200	12.48000	12.40900
1581154800	12.52700	12.42200
1581155400	12.55800	12.49000
1581156000	12.58700	12.48900
1581156600	12.63800	12.55700
1581157200	12.67500	12.59500
1581157800	12.71600	12.62000
1581158400	12.77300	12.67900
1581159000	12.80500	12.74000
1581159600	12.85600	12.74100
1581160200	12.89200	12.78700
1581160800	12.93500	12.83600
1581161400	12.97900	12.86600
1581162000	13.02200	12.91000
1581162600	13.06500	12.99400
1581163200	13.10400	13.01800
1581163800	13.13100	13.04600
1581164400	13.15700	13.09800
1581165000	13.17800	13.11700
1581165600	13.21600	13.12000
1581166200	13.23200	13.15800
1581166800	13.25700	13.18000
1581167400	13.26100	13.20500
1581168000	13.26500	13.23700
1581168600	13.25700	13.20600
1581169200	13.26300	13.20300
1581169800	13.25600	13.20000
1581170400	13.23000	13.19400
1581171000	13.21900	13.16400
1581171600	13.17900	13.15200
1581172200	13.15400	13.11000
1581172800	13.12600	13.18700
1581173400	13.10100	13.18300
1581174000	13.06100	13.04200
1581174600	13.02900	13.06500
1581175200	12.98900	13.08600
1581175800	12.96000	13.01200
1581176400	12.93100	12.98600
1581177600	12.86000	12.96500
1581178200	12.81200	12.89200
1581178800	12.78200	12.86200
1581179400	12.71900	12.81400
1581180000	12.68800	12.67000
1581180600	12.62900	12.74500
1581181200	12.59000	12.64100
1581181800	12.54900	12.59500
1581182400	12.48500	12.53400
1581183000	12.43900	12.47900
1581183600	12.40800	12.39600
1581184200	12.36000	12.40700
1581184800	12.31800	12.29400
1581185400	12.28900	12.37500
1581186000	12.25000	12.35000
1581186600	12.22600	12.18700
1581187200	12.19200	12.25700
1581187800	12.15800	12.23300
1581188400	12.13500	12.20300
1581189000	12.11800	12.18600
1581189600	12.09200	12.16000
1581190200	12.07700	12.15000
1581190800	12.04500	12.12300
1581191400	12.01000	12.10400
1581192000	11.98900	11.94100
1581192600	11.99400	11.92600
1581193200	11.98600	12.05000
1581193800	11.99400	12.02700
1581194400	12.00500	11.93100
1581195000	12.02200	11.95100
1581195600	12.04500	11.95900
1581196200	12.07600	11.99000
1581196800	12.11800	12.02000
1581197400	12.14900	12.06300
1581198000	12.17200	12.10700
1581198600	12.20800	12.12400
1581199200	12.24400	12.16100
1581199800	12.27700	12.20100
1581200400	12.32200	12.23200
1581201000	12.37100	12.29400
1581201600	12.40700	12.42300
1581202200	12.45500	12.39300
1581202800	12.51000	12.39600
1581203400	12.55900	12.47100
1581204000	12.61100	12.50500
1581204600	12.65600	12.54200
1581205200	12.70300	12.69700
1581205800	12.75600	12.72700
1581206400	12.77900	12.69800
1581207000	12.84100	12.71900
1581207600	12.88600	12.88100
1581208200	12.91800	12.83100
1581208800	12.96800	12.97500
1581209400	13.02100	12.90900
1581210000	13.06700	13.07800
1581210600	13.07000	13.04300
1581211200	13.08900	13.09600
1581211800	13.08200	13.04200
1581212400	13.10300	13.13700
1581213000	13.11600	13.16600
1581213600	13.11300	13.16800
1581214200	13.10700	13.16800
1581214800	13.09300	13.07800
1581215400	13.06700	13.12700
1581216000	13.03400	13.10900
1581216600	13.03100	13.07500
1581217200	13.00600	13.06300
1581217800	12.94900	12.95200
1581218400	12.91000	12.95800
1581219000	12.88000	12.95200
1581219600	12.85400	12.93000
1581220200	12.81600	12.86300
1581220800	12.78000	12.74700
1581221400	12.74300	12.81500
1581222000	12.70300	12.67400
1581222600	12.68200	12.74500
1581223200	12.63800	12.71400
1581223800	12.59300	12.69900
1581224400	12.54100	12.65100
1581225000	12.49600	12.59400
1581225600	12.44100	12.53700
1581226200	12.40300	12.46600
1581226800	12.36800	12.42400
1581227400	12.31500	12.40300
1581228000	12.27000	12.36300
1581228600	12.23500	12.27000
1581229200	12.19600	12.28300
1581229800	12.15400	12.20500
1581230400	12.13500	12.21300
1581231000	12.13600	12.19000
1581231600	12.12600	12.17700
1581232200	12.12000	12.18500
1581232800	12.10700	12.06000
1581233400	12.11300	12.04600
1581234000	12.11900	12.04700
1581234600	12.13600	12.05900
1581235200	12.16200	12.18500
1581235800	12.18500	12.11200
1581236400	12.19000	12.24300
1581237000	12.21600	12.23100
1581237600	12.23500	12.14900
1581238200	12.25900	12.29300
1581238800	12.27600	12.22600
1581239400	12.29700	12.20900
1581240000	12.31200	12.24700
1581240600	12.34100	12.27800
1581241200	12.37000	12.29100
1581241800	12.40700	12.32300
1581242400	12.44700	12.33800
1581243000	12.48000	12.42000
1581243600	12.51400	12.44300
1581244200	12.53000	12.45600
1581244800	12.59400	12.48600
1581245400	12.64500	12.53600
1581246600	12.72800	12.65400
1581247200	12.79000	12.72800
1581247800	12.84100	12.79400
1581248400	12.90400	12.83600
1581249000	12.95800	12.84600
1581249600	13.00700	12.93600
1581250200	13.06600	12.96700
1581250800	13.12100	13.05200
1581251400	13.16700	13.12100
1581252000	13.20000	13.17500
1581252600	13.23700	13.13100
1581253200	13.27500	13.21200
1581253800	13.31200	13.23600
1581254400	13.33100	13.24500
1581255000	13.34800	13.28400
1581255600	13.37400	13.32400
1581256200	13.39400	13.31600
1581256800	13.39600	13.45500
1581257400	13.38900	13.33300
1581258000	13.38400	13.34400
1581258600	13.36300	13.42900
1581259200	13.34900	13.31000
1581259800	13.31900	13.40300
1581260400	13.27900	13.37500
1581261000	13.26100	13.30400
1581261600	13.21300	13.30300
1581262200	13.18500	13.24200
1581262800	13.15400	13.21800
1581264000	13.03800	13.18500
1581264600	13.00300	13.05300
1581265200	12.94800	12.98800
1581265800	12.89700	12.87900
1581266400	12.85500	12.93800
1581267000	12.79300	12.85900
1581267600	12.74200	12.80500
1581268200	12.68500	12.75500
1581268800	12.64100	12.70500
1581269400	12.57300	12.69000
1581270000	12.50200	12.61400
1581270600	12.44800	12.47600
1581271200	12.37900	12.48900
1581271800	12.34000	12.37400
1581272400	12.27600	12.29800
1581273000	12.23200	12.29800
1581273600	12.18400	12.23400
1581274200	12.12400	12.19600
1581274800	12.08900	12.05800
1581275400	12.05000	12.13700
1581276000	12.01900	12.08200
1581276600	12.00000	11.98300
1581277200	11.97700	12.05700
1581277800	11.94800	11.91900
1581278400	11.92700	11.99200
1581279000	11.90600	11.86400
1581279600	11.89600	11.95200
1581280200	11.90600	11.83700
1581280800	11.91100	11.96400
1581281400	11.91700	11.85400
1581282000	11.94600	11.86100
1581282600	11.95100	11.91200
1581283800	11.99000	11.89300
1581284400	12.01900	11.93600
1581285000	12.04600	11.99100
1581285600	12.07400	12.02100
1581286200	12.11200	12.00500
1581286800	12.15400	12.06800
1581287400	12.18700	12.09100
1581288000	12.21100	12.11800
1581288600	12.25500	12.14400
1581289200	12.27500	12.31000
1581289800	12.32500	12.21700
1581290400	12.36800	12.26500
1581291000	12.42900	12.42600
1581291600	12.48300	12.40400
1581292200	12.53600	12.53700
1581292800	12.59700	12.51100
1581293400	12.65500	12.55400
1581294000	12.70700	12.59900
1581294600	12.75500	12.68200
1581295200	12.79900	12.81600
1581295800	12.85900	12.77100
1581296400	12.90600	12.79200
1581297000	12.95000	12.84300
1581297600	12.94900	12.90500
1581298200	12.93200	13.01200
1581298800	12.93300	12.86300
1581299400	12.93700	12.88100
1581300000	12.94900	12.87600
1581300600	12.96900	12.89000
1581301200	12.98200	13.02400
1581301800	12.98500	12.91500
1581302400	12.99700	12.93100
1581303000	13.00400	12.95500
1581303600	12.99700	12.97000
1581304200	12.98200	12.92800
1581304800	12.98400	13.02600
1581305400	12.96000	12.91700
1581306000	12.93700	12.99600
1581306600	12.92100	12.98800
1581307200	12.90100	12.85200
1581307800	12.86600	12.96200
1581308400	12.84200	12.90200
1581309000	12.80800	12.77300
1581309600	12.77500	12.84100
1581310200	12.71800	12.83000
1581310800	12.68000	12.74800
1581311400	12.63600	12.67900
1581312000	12.58700	12.67000
1581312600	12.53400	12.62800
1581313200	12.47700	12.59000
1581313800	12.43000	12.53500
1581314400	12.37200	12.46900
1581315000	12.31600	12.33900
1581315600	12.25800	12.37200
1581316200	12.21800	12.28900
1581316800	12.17000	12.24600
1581317400	12.13300	12.20200
1581318000	12.09100	12.16300
1581318600	12.04500	12.09500
1581319200	12.01500	12.03500
1581319800	11.98300	12.01900
1581320400	11.95500	12.03700
1581321000	11.94100	11.89500
1581321600	11.93100	11.97600
1581322200	11.90900	11.86400
1581322800	11.92400	11.96700
1581323400	11.92700	11.96200
1581324000	11.93300	11.97700
1581324600	11.94500	11.87200
1581325200	11.95300	11.87800
1581325800	11.98300	11.89900
1581326400	12.00800	11.91400
1581327000	12.02800	11.96800
1581327600	12.06400	12.08200
1581328200	12.08700	12.03000
1581328800	12.11700	12.03900
1581329400	12.14600	12.06600
1581330000	12.17100	12.08800
1581330600	12.21300	12.13300
1581331200	12.25600	12.16800
1581331800	12.29600	12.21900
1581332400	12.32700	12.25400
1581333000	12.38400	12.26900
1581333600	12.41700	12.34700
1581334200	12.47300	12.41800
1581334800	12.51300	12.41500
1581335400	12.57800	12.48000
1581336000	12.63100	12.54700
1581336600	12.68900	12.61800
1581337200	12.73500	12.73000
1581337800	12.78800	12.76200
1581338400	12.84300	12.80200
1581339000	12.90000	12.88100
1581339600	12.94200	12.87700
1581340200	12.98100	12.94200
1581340800	13.02500	12.92000
1581341400	13.06800	12.97000
1581342000	13.09200	12.99900
1581342600	13.13200	13.04800
1581343200	13.15100	13.08800
1581343800	13.17800	13.19200
1581344400	13.18700	13.13800
1581345000	13.21400	13.14900
1581345600	13.22300	13.18500
1581346200	13.22300	13.16700
1581346800	13.20600	13.15600
1581347400	13.19700	13.13900
1581348000	13.18400	13.24900
1581348600	13.15800	13.23800
1581349200	13.12600	13.10300
1581350400	13.06600	13.15000
1581351000	13.01700	13.10800
1581351600	12.97500	13.02900
1581352200	12.92500	13.02300
1581352800	12.88500	12.88100
1581353400	12.83600	12.94300
1581354000	12.78800	12.86900
1581354600	12.74100	12.83000
1581355200	12.68800	12.79600
1581355800	12.63000	12.61900
1581356400	12.57500	12.68600
1581357000	12.51600	12.60500
1581357600	12.47300	12.56400
1581358200	12.41000	12.47800
1581358800	12.35900	12.41500
1581359400	12.29700	12.40500
1581360000	12.24100	12.32700
1581360600	12.19000	12.27900
1581361200	12.13900	12.13200
1581361800	12.08300	12.19600
1581362400	12.03500	12.14000
1581363000	11.98700	12.09300
1581363600	11.94800	11.92000
1581364200	11.90100	11.98000
1581364800	11.87200	11.94200
1581365400	11.83700	11.91200
1581366000	11.81400	11.86100
1581366600	11.79400	11.86400
1581367200	11.77800	11.84200
1581367800	11.77100	11.81400
1581368400	11.74800	11.81100
1581369000	11.75800	11.69600
1581369600	11.75000	11.81300
1581370200	11.76200	11.69600
1581370800	11.77400	11.80300
1581371400	11.78800	11.82500
1581372000	11.80100	11.73400
1581372600	11.81800	11.85900
1581373200	11.84300	11.74900
1581373800	11.85700	11.79700
1581374400	11.88700	11.81900
1581375000	11.91200	11.94500
1581375600	11.94300	11.85400
1581376200	11.97600	12.00100
1581376800	12.02100	11.92500
1581377400	12.06300	11.96900
1581378000	12.10700	12.12600
1581378600	12.15800	12.05100
1581379200	12.20400	12.16900
1581379800	12.25400	12.14600
1581380400	12.32100	12.20200
1581381000	12.38900	12.32600
1581381600	12.44300	12.38900
1581382200	12.49900	12.40000
1581382800	12.56600	12.52700
1581383400	12.61900	12.60700
1581384000	12.66200	12.66000
1581384600	12.72000	12.60400
1581385200	12.76600	12.70600
1581385800	12.77900	12.73800
1581386400	12.81400	12.81400
1581387000	12.84500	12.76700
1581387600	12.87500	12.86100
1581388200	12.89300	12.84600
1581388800	12.92100	12.84900
1581389400	12.95400	12.97600
1581390000	12.96700	12.90800
1581390600	12.98100	12.92400
1581391200	12.97400	13.03900
1581391800	12.97300	12.92200
1581392400	12.96500	13.02600
1581393000	12.94000	12.89600
1581393600	12.92200	12.97600
1581394200	12.89200	12.97800
1581394800	12.87100	12.94900
1581395400	12.84600	12.81200
1581396000	12.81100	12.78700
1581396600	12.77800	12.86400
1581397200	12.74500	12.81500
1581397800	12.70300	12.80100
1581398400	12.65700	12.63400
1581399000	12.61400	12.71200
1581399600	12.56900	12.60500
1581400200	12.52900	12.61900
1581400800	12.48700	12.55500
1581401400	12.43500	12.52500
1581402000	12.37600	12.36600
1581402600	12.32700	12.42400
1581403200	12.26900	12.37500
1581403800	12.21600	12.28800
1581404400	12.17000	12.27300
1581405000	12.13300	12.19500
1581405600	12.07900	12.14200
1581406200	12.03300	12.12700
1581406800	12.09300	12.08300
1581407400	11.95600	12.08900
1581408000	11.91600	11.90100
1581408600	11.87700	11.96100
1581409200	11.86000	11.86200
1581409800	11.84600	11.80100
1581410400	11.82000	11.81800
1581411000	11.81300	11.84200
1581411600	11.81100	11.74900
1581412200	11.80100	11.86600
1581412800	11.82400	11.74700
1581413400	11.84000	11.86900
1581414000	11.85800	11.88500
1581414600	11.88500	11.90400
1581415200	11.91500	11.93200
1581415800	11.94300	11.86300
1581416400	11.96700	11.87400
1581417000	11.99200	11.91500
1581417600	12.02600	11.94000
1581418200	12.05200	12.07400
1581418800	12.09000	12.10900
1581419400	12.12600	12.02400
1581420000	12.16000	12.09200
1581420600	12.19900	12.10600
1581421200	12.24600	12.16600
1581421800	12.27600	12.17900
1581422400	12.32200	12.22300
1581423000	12.37100	12.26200
1581423600	12.41800	12.34300
1581424200	12.46600	12.46300
1581424800	12.52500	12.41400
1581425400	12.60000	12.56100
1581426000	12.64600	12.65900
1581426600	12.71700	12.65000
1581427200	12.77000	12.72800
1581427800	12.81600	12.73700
1581428400	12.88400	12.74900
1581429000	12.92500	12.87900
1581429600	12.96200	12.89600
1581430200	13.01400	12.90400
1581430800	13.05600	12.96800
1581431400	13.08400	13.05600
1581432000	13.11800	13.04100
1581432600	13.15200	13.09600
1581433200	13.16800	13.11900
1581433800	13.18100	13.22500
1581434400	13.18200	13.12200
1581435000	13.19300	13.23700
1581435600	13.17900	13.12800
1581436800	13.16500	13.23400
1581438000	13.12300	13.10500
1581438600	13.09600	13.15800
1581439200	13.04400	13.02700
1581439800	13.01400	13.08900
1581440400	12.96300	13.07000
1581441000	12.92600	13.02100
1581441600	12.89000	12.96400
1581442200	12.84000	12.93800
1581442800	12.78000	12.89100
1581443400	12.73400	12.81800
1581444000	12.67500	12.75600
1581444600	12.62500	12.66600
1581445200	12.56700	12.62300
1581445800	12.50500	12.58700
1581446400	12.44300	12.47200
1581447000	12.38700	12.42500
1581447600	12.32700	12.40400
1581448200	12.26300	12.33800
1581448800	12.20600	12.27200
1581449400	12.14700	12.26500
1581450000	12.08900	12.14600
1581450600	12.03800	12.06800
1581451200	11.97800	12.06000
1581451800	11.92500	12.01900
1581452400	11.88600	11.94300
1581453000	11.84700	11.93400
1581453600	11.81300	11.84600
1581454200	11.76700	11.74700
1581454800	11.74300	11.79300
1581455400	11.72600	11.76900
1581456000	11.70300	11.66800
1581456600	11.67700	11.74400
1581457200	11.66700	11.73800
1581457800	11.65400	11.60600
1581458400	11.66300	11.70200
1581459000	11.66000	11.61600
1581459600	11.67700	11.59800
1581460200	11.67900	11.72400
1581460800	11.71200	11.61000
1581461400	11.73100	11.65400
1581462000	11.75500	11.79400
1581462600	11.78500	11.70300
1581463200	11.81700	11.71800
1581463800	11.84800	11.76200
1581464400	11.89000	11.79000
1581465000	11.92100	11.83500
1581465600	11.95800	11.87400
1581466200	11.99300	11.91500
1581466800	12.03200	11.95900
1581467400	12.06000	12.00800
1581468000	12.09900	11.99300
1581469200	12.19400	12.03300
1581469800	12.24800	12.16100
1581470400	12.32300	12.28600
1581471000	12.38100	12.29000
1581471600	12.44300	12.32200
1581472200	12.50600	12.48400
1581472800	12.55900	12.49800
1581473400	12.61300	12.59400
1581474000	12.66500	12.65100
1581474600	12.70400	12.70600
1581475200	12.76400	12.67000
1581475800	12.79600	12.80500
1581476400	12.82600	12.75600
1581477000	12.86300	12.77100
1581477600	12.89400	12.90400
1581478200	12.90900	12.95100
1581478800	12.92000	12.84300
1581479400	12.93600	12.85800
1581480000	12.93200	12.89100
1581480600	12.93600	12.99000
1581481200	12.94800	12.88200
1581481800	12.94300	13.00300
1581482400	12.93500	12.98400
1581483000	12.90900	12.88100
1581483600	12.89100	12.85600
1581484200	12.86700	12.94100
1581484800	12.82500	12.92600
1581485400	12.78000	12.76800
1581486000	12.72900	12.83000
1581486600	12.67800	12.78600
1581487200	12.64600	12.72400
1581487800	12.58900	12.57700
1581488400	12.53800	12.62200
1581489000	12.47700	12.57300
1581489600	12.42100	12.53500
1581490200	12.36600	12.48000
1581490800	12.31800	12.36600
1581491400	12.25400	12.37900
1581492000	12.19800	12.23100
1581492600	12.14100	12.20300
1581493200	12.09200	12.17100
1581493800	12.02100	12.08500
1581494400	11.98200	11.98400
1581495000	11.93100	11.98200
1581495600	11.89300	11.97700
1581496200	11.85400	11.93400
1581496800	11.80500	11.90300
1581497400	11.78000	11.83700
1581498000	11.74400	11.84100
1581498600	11.71400	11.79800
1581499200	11.70900	11.64500
1581499800	11.68800	11.74500
1581500400	11.67900	11.64000
1581501000	11.68700	11.62700
1581501600	11.69100	11.62000
1581502200	11.69600	11.73600
1581502800	11.72800	11.74800
1581503400	11.72900	11.67000
1581504000	11.74500	11.69500
1581504600	11.75400	11.68500
1581505200	11.78800	11.80200
1581505800	11.80700	11.73600
1581506400	11.83300	11.76300
1581507000	11.85200	11.76400
1581507600	11.88700	11.91000
1581508200	11.93300	11.83800
1581508800	11.95900	11.87800
1581509400	11.99400	11.89900
1581510000	12.02200	11.93100
1581510600	12.06300	12.07700
1581511200	12.10400	12.01200
1581511800	12.14700	12.05200
1581512400	12.19300	12.10000
1581513000	12.25000	12.16900
1581513600	12.28400	12.18900
1581514200	12.34200	12.24400
1581514800	12.38800	12.33000
1581515400	12.43800	12.34300
1581516000	12.49000	12.39800
1581516600	12.55600	12.46700
1581517200	12.61400	12.56100
1581517800	12.66200	12.61400
1581518400	12.71700	12.65800
1581519000	12.75600	12.76400
1581519600	12.81500	12.73200
1581520200	12.86100	12.84100
1581520800	12.88800	12.82800
1581521400	12.90500	12.84000
1581522000	12.92400	12.93600
1581523200	12.96900	12.92400
1581523800	12.97900	12.90000
1581524400	12.98400	13.02200
1581525000	12.96800	12.95100
1581525600	12.96700	12.91300
1581526200	12.94700	12.91600
1581526800	12.93100	12.89200
1581527400	12.90200	12.97900
1581528000	12.87700	12.94000
1581528600	12.81300	12.92700
1581529200	12.77700	12.85500
1581529800	12.72400	12.81200
1581530400	12.69300	12.72400
1581531000	12.63400	12.71400
1581531600	12.59100	12.60800
1581532200	12.52700	12.60000
1581532800	12.47000	12.58300
1581533400	12.41000	12.50200
1581534000	12.36200	12.40900
1581534600	12.29900	12.34100
1581535200	12.23700	12.25900
1581535800	12.18000	12.20500
1581536400	12.12100	12.21300
1581537000	12.05800	12.17900
1581537600	11.98700	12.07600
1581538200	11.93000	11.95300
1581538800	11.88700	11.92400
1581539400	11.82000	11.83100
1581540000	11.76100	11.87800
1581540600	11.71300	11.75700
1581541200	11.67200	11.67600
1581541800	11.62300	11.70400
1581542400	11.59900	11.55700
1581543000	11.55300	11.62900
1581543600	11.52200	11.60100
1581544200	11.50200	11.57800
1581544800	11.48100	11.53900
1581545400	11.45300	11.48600
1581546000	11.44900	11.38900
1581546600	11.43900	11.50500
1581547200	11.45200	11.49400
1581547800	11.46700	11.49800
1581548400	11.46700	11.51500
1581549000	11.48100	11.40900
1581549600	11.50100	11.43300
1581550200	11.51700	11.46800
1581550800	11.53900	11.48300
1581551400	11.56900	11.47000
1581552000	11.59500	11.50500
1581552600	11.63000	11.53700
1581553200	11.66600	11.68800
1581553800	11.68900	11.62200
1581554400	11.74100	11.63700
1581555000	11.77600	11.69300
1581555600	11.81500	11.73400
1581556200	11.85100	11.77900
1581556800	11.88800	11.80800
1581557400	11.92300	11.85500
1581558000	11.98000	11.88100
1581558600	12.04900	11.92200
1581559200	12.10900	12.05300
1581559800	12.16400	12.05400
1581560400	12.22700	12.14400
1581561000	12.28700	12.17200
1581561600	12.32600	12.27500
1581562200	12.37300	12.26700
1581562800	12.42400	12.31900
1581563400	12.45400	12.47800
1581564000	12.50900	12.44500
1581564600	12.54100	12.45500
1581565200	12.58000	12.47200
1581565800	12.60700	12.52800
1581566400	12.64900	12.58300
1581567000	12.66100	12.62400
1581567600	12.68500	12.60900
1581568200	12.68700	12.61800
1581568800	12.68800	12.64100
1581569400	12.69600	12.63900
1581570000	12.71000	12.75000
1581570600	12.69100	12.76800
1581571200	12.68300	12.64400
1581571800	12.65800	12.62200
1581572400	12.64300	12.70200
1581573000	12.60100	12.70400
1581573600	12.57400	12.64600
1581574200	12.52500	12.61200
1581574800	12.50300	12.56600
1581575400	12.45400	12.54600
1581576000	12.42100	12.50200
1581576600	12.37600	12.35500
1581577200	12.32400	12.43000
1581577800	12.27900	12.36000
1581578400	12.23500	12.32000
1581579000	12.17900	12.16600
1581579600	12.13400	12.22700
1581580200	12.08100	12.15300
1581580800	12.02800	12.11100
1581581400	11.96000	12.08300
1581582000	11.91700	11.92700
1581582600	11.87100	11.92400
1581583200	11.81200	11.87000
1581583800	11.76600	11.85300
1581584400	11.72400	11.78800
1581585000	11.67200	11.76500
1581585600	11.64400	11.72300
1581586200	11.60100	11.64900
1581586800	11.56700	11.62200
1581587400	11.55300	11.49800
1581588000	11.53200	11.60800
1581588600	11.51900	11.58400
1581589200	11.50800	11.55100
1581589800	11.50700	11.43900
1581590400	11.50800	11.56800
1581591000	11.50800	11.45500
1581591600	11.51900	11.45000
1581592200	11.52100	11.56900
1581592800	11.53300	11.46900
1581593400	11.55000	11.49300
1581594000	11.56700	11.59700
1581594600	11.59300	11.62200
1581595200	11.61300	11.55200
1581595800	11.64200	11.66800
1581596400	11.67100	11.68900
1581597000	11.70000	11.62400
1581597600	11.74200	11.67000
1581598200	11.77100	11.67800
1581598800	11.81100	11.71100
1581599400	11.84600	11.86400
1581600000	11.88200	11.82100
1581600600	11.92500	11.83500
1581601200	11.97700	11.86700
1581601800	12.02900	11.91500
1581602400	12.07200	11.99600
1581603000	12.12400	12.11300
1581603600	12.18200	12.05500
1581604200	12.24100	12.24300
1581604800	12.30500	12.24500
1581605400	12.35000	12.26200
1581606000	12.39800	12.29400
1581606600	12.45000	12.33400
1581607200	12.48800	12.45400
1581607800	12.53900	12.44400
1581608400	12.59300	12.50500
1581609600	12.66100	12.54900
1581610200	12.67900	12.60300
1581610800	12.70700	12.61800
1581611400	12.71200	12.66900
1581612000	12.74000	12.76600
1581612600	12.74000	12.70000
1581613200	12.75200	12.69000
1581613800	12.75100	12.69800
1581614400	12.74100	12.69700
1581615000	12.71900	12.70200
1581615600	12.70800	12.75500
1581616200	12.68700	12.66300
1581616800	12.66000	12.73700
1581617400	12.62800	12.60100
1581618000	12.58900	12.68600
1581618600	12.56600	12.53000
1581619200	12.53100	12.59200
1581619800	12.49200	12.58100
1581620400	12.46500	12.52600
1581621000	12.41500	12.51800
1581621600	12.36300	12.35400
1581622200	12.30400	12.41100
1581622800	12.25000	12.30300
1581623400	12.20700	12.28400
1581624000	12.16400	12.22800
1581624600	12.09200	12.16500
1581625200	12.03700	12.10600
1581625800	11.98300	12.09600
1581626400	11.93800	11.97900
1581627000	11.88300	11.97900
1581627600	11.83800	11.94100
1581628200	11.79400	11.88800
1581628800	11.75000	11.83800
1581629400	11.69100	11.76000
1581630000	11.66500	11.73900
1581630600	11.62200	11.70300
1581631200	11.59100	11.64400
1581631800	11.55900	11.61800
1581632400	11.52400	11.58100
1581633000	11.50800	11.56500
1581633600	11.49800	11.44100
1581634200	11.48300	11.55300
1581634800	11.44900	11.53600
1581635400	11.45300	11.49500
1581636000	11.45600	11.38700
1581636600	11.46300	11.50500
1581637200	11.45000	11.52100
1581637800	11.47000	11.39200
1581638400	11.48200	11.52000
1581639000	11.50600	11.54000
1581639600	11.53800	11.43700
1581640200	11.56800	11.48900
1581640800	11.60100	11.62900
1581641400	11.63800	11.54100
1581642000	11.68400	11.59200
1581642600	11.70100	11.65200
1581643200	11.75300	11.67200
1581643800	11.78600	11.73700
1581644400	11.82900	11.71700
1581645000	11.86100	11.83800
1581645600	11.91000	11.80300
1581646200	11.96400	11.87600
1581646800	12.02000	11.96500
1581647400	12.08000	11.99700
1581648000	12.14100	12.07600
1581648600	12.20400	12.14100
1581649200	12.24800	12.14800
1581649800	12.29500	12.18200
1581650400	12.34100	12.23800
1581651000	12.40400	12.28900
1581651600	12.44800	12.35500
1581652200	12.51200	12.42000
1581652800	12.50700	12.48700
1581653400	12.54900	12.55600
1581654000	12.61000	12.54900
1581654600	12.63800	12.61400
1581655200	12.67500	12.59400
1581655800	12.69100	12.65100
1581656400	12.68700	12.64400
1581657000	12.69300	12.67100
1581657600	12.71600	12.63900
1581658200	12.72800	12.76800
1581658800	12.71500	12.78300
1581659400	12.74200	12.65000
1581660000	12.74200	12.78900
1581660600	12.73300	12.70100
1581661200	12.73400	12.78700
1581661800	12.71200	12.66700
1581662400	12.67300	12.74400
1581663000	12.63700	12.60400
1581663600	12.62500	12.68600
1581664200	12.61400	12.63000
1581664800	12.54900	12.55500
1581665400	12.52200	12.57000
1581666000	12.46600	12.53000
1581666600	12.43500	12.51500
1581667200	12.39900	12.49600
1581667800	12.33500	12.44800
1581668400	12.28800	12.35900
1581669000	12.22700	12.32900
1581669600	12.19700	12.22600
1581670200	12.13200	12.23300
1581670800	12.08100	12.18200
1581671400	12.01400	12.11200
1581672000	11.96800	12.00900
1581673200	11.89100	11.95900
1581673800	11.87300	11.86800
1581674400	11.86100	11.91400
1581675000	11.81700	11.86100
1581675600	11.79200	11.87000
1581676200	11.80300	11.83000
1581676800	11.75900	11.75100
1581677400	11.70800	11.82000
1581678000	11.69300	11.69400
1581678600	11.68200	11.72000
1581679200	11.68600	11.73700
1581679800	11.69600	11.67700
1581680400	11.68300	11.67000
1581681000	11.66800	11.73100
1581681600	11.65300	11.72300
1581682200	11.67800	11.70700
1581682800	11.71800	11.62500
1581683400	11.76200	11.64900
1581684000	11.77400	11.72000
1581684600	11.82300	11.73100
1581685200	11.85800	11.76700
1581685800	11.88200	11.78900
1581686400	11.92300	11.83800
1581687000	11.91800	11.87100
1581687600	11.90600	11.88900
1581688200	11.95100	11.83900
1581688800	11.98200	11.88400
1581689400	12.01600	11.92300
1581690000	12.08300	11.94700
1581690600	12.14400	12.03800
1581691200	12.19200	12.11100
1581691800	12.22200	12.15800
1581692400	12.27800	12.22200
1581693000	12.31400	12.28600
1581693600	12.35800	12.30500
1581694200	12.43200	12.33300
1581694800	12.48500	12.46600
1581696000	12.57000	12.44800
1581696600	12.60700	12.59600
1581697200	12.61900	12.56900
1581697800	12.66400	12.58300
1581698400	12.70000	12.72300
1581699000	12.70900	12.71600
1581699600	12.73400	12.69800
1581700200	12.76800	12.78300
1581700800	12.79200	12.73400
1581701400	12.79300	12.73700
1581702000	12.81400	12.74700
1581702600	12.81600	12.75600
1581703200	12.81000	12.75600
1581703800	12.80400	12.74100
1581704400	12.80000	12.86200
1581705000	12.77600	12.85800
1581705600	12.75800	12.72400
1581706200	12.74100	12.81700
1581706800	12.69900	12.68100
1581707400	12.66700	12.74900
1581708000	12.64500	12.72500
1581708600	12.60700	12.68600
1581709200	12.55000	12.56400
1581709800	12.49100	12.56800
1581710400	12.45400	12.53700
1581711000	12.42400	12.46300
1581711600	12.37500	12.47300
1581712200	12.32100	12.39400
1581712800	12.30300	12.25200
1581713400	12.27300	12.33900
1581714000	12.20600	12.30300
1581714600	12.16200	12.26700
1581715200	12.11800	12.21000
1581715800	12.05500	12.14900
1581716400	11.98700	12.09500
1581717000	11.92200	12.02800
1581717600	11.87800	11.96500
1581718200	11.84000	11.88700
1581718800	11.80400	11.82900
1581719400	11.77300	11.84700
1581720000	11.74800	11.77500
1581720600	11.70800	11.77300
1581721200	11.68300	11.72900
1581721800	11.64600	11.73600
1581722400	11.59800	11.57700
1581723000	11.61500	11.62700
1581723600	11.60300	11.66600
1581724200	11.62000	11.63500
1581724800	11.61500	11.67400
1581725400	11.61400	11.66000
1581726000	11.63700	11.56700
1581726600	11.64700	11.57300
1581727200	11.65800	11.58900
1581727800	11.68000	11.61800
1581728400	11.67000	11.73300
1581729000	11.68700	11.60300
1581729600	11.70500	11.74500
1581730200	11.71900	11.65900
1581730800	11.77600	11.65600
1581731400	11.80500	11.71300
1581732000	11.84200	11.74700
1581732600	11.85000	11.87100
1581733200	11.84800	11.82300
1581733800	11.89200	11.82100
1581734400	11.94700	11.84700
1581735000	11.98700	11.88700
1581735600	12.04400	11.91800
1581736200	12.06000	12.10500
1581736800	12.15100	11.99100
1581737400	12.19800	12.13700
1581738000	12.25000	12.19700
1581738600	12.30400	12.22100
1581739200	12.36500	12.23800
1581739800	12.40200	12.36200
1581740400	12.45400	12.41400
1581741000	12.50600	12.39300
1581741600	12.52600	12.44800
1581742200	12.56600	12.56700
1581742800	12.64500	12.52900
1581743400	12.65700	12.61100
1581744000	12.71300	12.66900
1581744600	12.71000	12.76400
1581745200	12.72800	12.71000
1581745800	12.75300	12.75400
1581746400	12.76200	12.68600
1581747000	12.76500	12.69300
1581747600	12.79900	12.72600
1581748200	12.78700	12.75500
1581748800	12.78500	12.72900
1581749400	12.78600	12.74700
1581750000	12.76400	12.84300
1581750600	12.74600	12.70600
1581751200	12.72100	12.78800
1581751800	12.70200	12.76800
1581752400	12.67900	12.63600
1581753000	12.64900	12.73400
1581753600	12.62700	12.70500
1581754200	12.59300	12.66800
1581754800	12.52800	12.63100
1581755400	12.50200	12.51200
1581756000	12.47500	12.53500
1581756600	12.39200	12.44100
1581757200	12.37200	12.42000
1581757800	12.33500	12.39800
1581758400	12.31200	12.29000
1581759000	12.24400	12.35400
1581759600	12.20600	12.21500
1581760200	12.13600	12.15100
1581760800	12.09800	12.17300
1581761400	12.06300	12.13900
1581762000	12.02400	12.10400
1581762600	11.96200	12.06500
1581763200	11.94500	11.97200
1581763800	11.88000	11.98600
1581764400	11.85800	11.94300
1581765000	11.80100	11.84400
1581765600	11.78900	11.85800
1581766200	11.75300	11.72000
1581766800	11.72600	11.74200
1581767400	11.70300	11.73100
1581768600	11.68700	11.75100
1581769200	11.66500	11.62900
1581769800	11.70600	11.69700
1581770400	11.69500	11.64600
1581771000	11.70000	11.66600
1581771600	11.68100	11.63800
1581772200	11.68800	11.64700
1581772800	11.68400	11.65500
1581773400	11.72000	11.63300
1581774000	11.70800	11.65100
1581774600	11.76200	11.65000
1581775200	11.79100	11.73300
1581775800	11.81600	11.83600
1581776400	11.81300	11.77200
1581777000	11.84400	11.77900
1581777600	11.89100	11.78600
1581778200	11.89700	11.84600
1581778800	11.93800	11.84300
1581779400	11.96400	11.86900
1581780000	11.98900	11.90200
1581780600	12.01000	11.96100
1581781200	12.04700	11.97600
1581782400	12.14700	11.98900
1581783000	12.17600	12.15700
1581783600	12.20600	12.21600
1581784200	12.27100	12.25400
1581784800	12.26200	12.25800
1581785400	12.29900	12.27500
1581786000	12.34900	12.26200
1581786600	12.40400	12.30000
1581787200	12.40400	12.43100
1581787800	12.44200	12.37000
1581788400	12.44500	12.42800
1581789000	12.47900	12.41200
1581789600	12.47100	12.44900
1581790200	12.44700	12.40400
1581790800	12.50100	12.48400
1581791400	12.50300	12.55100
1581792000	12.51700	12.47000
1581792600	12.50200	12.55000
1581793200	12.49000	12.44100
1581793800	12.50300	12.54700
1581794400	12.50000	12.55400
1581795000	12.46300	12.45400
1581795600	12.42400	12.52100
1581796200	12.43400	12.46900
1581796800	12.42900	12.49500
1581797400	12.39900	12.43800
1581798000	12.38500	12.45800
1581798600	12.34700	12.43300
1581799200	12.30600	12.40500
1581799800	12.25600	12.34200
1581800400	12.20400	12.30400
1581801000	12.19900	12.25500
1581801600	12.13100	12.22500
1581802200	12.09700	12.11600
1581802800	12.07700	12.10400
1581803400	12.01100	12.03000
1581804000	11.98100	12.06000
1581804600	11.90800	12.02900
1581805200	11.88000	11.94600
1581805800	11.82000	11.92900
1581806400	11.80500	11.75400
1581807000	11.76900	11.84600
1581807600	11.73100	11.83200
1581808200	11.71000	11.78000
1581808800	11.69300	11.76700
1581809400	11.66800	11.74500
1581810000	11.65900	11.60500
1581810600	11.60900	11.69300
1581811200	11.58100	11.55200
1581811800	11.56300	11.63700
1581812400	11.66400	11.49700
1581813000	11.54500	11.65900
1581813600	11.54600	11.56000
1581814200	11.55800	11.52100
1581814800	11.55400	11.59900
1581815400	11.59000	11.59500
1581816000	11.59900	11.63100
1581816600	11.62900	11.53000
1581817200	11.58600	11.56000
1581817800	11.60000	11.61100
1581818400	11.63800	11.64800
1581819000	11.68000	11.58600
1581819600	11.67400	11.70600
1581820200	11.70400	11.62100
1581820800	11.67800	11.64600
1581821400	11.72900	11.71900
1581822000	11.75900	11.70000
1581822600	11.78900	11.69000
1581823200	11.82500	11.74600
1581823800	11.80800	11.75600
1581824400	11.82900	11.78000
1581825000	11.86900	11.78500
1581825600	11.89500	11.81300
1581826200	11.89800	11.84700
1581826800	11.95900	11.85800
1581827400	12.04000	11.95000
1581828000	12.06300	12.03100
1581828600	12.11500	11.99400
1581829200	12.12900	12.04800
1581829800	12.18800	12.17000
1581830400	12.21200	12.13600
1581831000	12.24000	12.17800
1581831600	12.29900	12.18000
1581832200	12.34000	12.24500
1581832800	12.39200	12.27100
1581833400	12.38000	12.40000
1581834000	12.46800	12.33800
1581834600	12.45600	12.42300
1581835200	12.44000	12.43100
1581835800	12.46700	12.38200
1581836400	12.48100	12.51900
1581837000	12.48800	12.49000
1581837600	12.46300	12.44600
1581838200	12.50400	12.40100
1581838800	12.49100	12.55200
1581839400	12.45200	12.42500
1581840000	12.45100	12.38300
1581840600	12.41100	12.42700
1581841200	12.39500	12.36300
1581841800	12.37500	12.41300
1581842400	12.38300	12.42300
1581843000	12.33600	12.31900
1581843600	12.31100	12.27800
1581844200	12.26100	12.36400
1581844800	12.20000	12.31900
1581845400	12.18300	12.21300
1581846000	12.20500	12.19700
1581846600	12.12200	12.25600
1581847200	12.10300	12.12300
1581847800	12.02000	12.03400
1581848400	11.98600	11.96800
1581849000	11.97300	11.91900
1581849600	11.89600	11.92800
1581850200	11.86000	11.94500
1581850800	11.84500	11.90900
1581851400	11.78800	11.88000
1581852000	11.74400	11.80300
1581852600	11.73100	11.79200
1581853200	11.68400	11.77400
1581853800	11.66200	11.71600
1581854400	11.63800	11.59900
1581855000	11.58500	11.67800
1581855600	11.53700	11.64600
1581856200	11.54400	11.59800
1581856800	11.48800	11.50100
1581857400	11.50200	11.51800
1581858000	11.43600	11.44400
1581858600	11.54000	11.45300
1581859200	11.43300	11.55300
1581859800	11.49800	11.44400
1581860400	11.45200	11.51100
1581861000	11.41300	11.40900
1581861600	11.43900	11.42600
1581862200	11.49400	11.46900
1581862800	11.50700	11.43200
1581863400	11.42600	11.56800
1581864000	11.41000	11.46100
1581864600	11.44800	11.46200
1581865200	11.42000	11.40100
1581865800	11.42800	11.36300
1581866400	11.45100	11.39100
1581867000	11.47500	11.42700
1581867600	11.60900	11.53400
1581868800	11.56600	11.59100
1581869400	11.60900	11.53600
1581870000	11.64800	11.64400
1581870600	11.65300	11.70500
1581871200	11.73100	11.70800
1581871800	11.76000	11.71800
1581872400	11.73700	11.79500
1581873000	11.82800	11.78600
1581873600	11.85600	11.78500
1581874200	11.88500	11.81500
1581874800	11.89800	11.84200
1581875400	11.90200	11.85000
1581876000	11.90200	11.87300
1581876600	11.92400	11.87300
1581877200	11.98700	11.90000
1581877800	11.97300	11.94700
1581878400	12.01200	11.94500
1581879000	12.01900	11.94500
1581879600	12.03400	11.96700
1581880200	12.06000	11.96500
1581880800	12.06200	11.99300
1581881400	12.07500	11.99500
1581882000	12.06200	12.01700
1581882600	12.07900	12.00200
1581883200	12.08300	12.13400
1581883800	12.07700	12.03900
1581884400	12.05300	12.13200
1581885000	12.09900	11.98400
1581885600	12.08600	12.04900
1581886200	12.06100	12.03100
1581886800	12.04800	12.09700
1581887400	12.02500	12.09700
1581888000	12.01800	11.98100
1581888600	12.00800	12.08100
1581889200	11.96700	11.95100
1581889800	11.92800	12.00100
1581890400	11.91000	11.98600
1581891000	11.87800	11.94600
1581891600	11.87100	11.91700
1581892200	11.85700	11.80500
1581892800	11.83500	11.91000
1581893400	11.78800	11.89400
1581894000	11.77700	11.84600
1581894600	11.75600	11.82200
1581895200	11.72700	11.80300
1581895800	11.67800	11.77500
1581896400	11.67400	11.60900
1581897000	11.63800	11.61800
1581897600	11.61400	11.67400
1581898200	11.59300	11.54500
1581898800	11.58300	11.60600
1581899400	11.53400	11.62100
1581900000	11.53400	11.46800
1581900600	11.48400	11.54600
1581901800	11.47600	11.52500
1581902400	11.49000	11.50800
1581903000	11.46000	11.54500
1581903600	11.52100	11.50700
1581904200	11.49800	11.51200
1581904800	11.53700	11.55000
1581905400	11.53700	11.47900
1581906000	11.56400	11.49700
1581906600	11.55700	11.59900
1581907200	11.59700	11.61500
1581907800	11.57700	11.64900
1581908400	11.60200	11.56000
1581909000	11.58300	11.54500
1581909600	11.57700	11.52900
1581910200	11.62100	11.51200
1581910800	11.65300	11.57600
1581911400	11.65200	11.70800
1581912000	11.68800	11.62100
1581912600	11.66900	11.66000
1581913200	11.72300	11.70500
1581913800	11.75200	11.72300
1581914400	11.75700	11.69800
1581915000	11.78700	11.70300
1581915600	11.82700	11.73500
1581916200	11.88500	11.79800
1581916800	11.95200	11.86000
1581917400	11.98700	11.92300
1581918000	11.99500	11.95800
1581918600	12.03700	12.02100
1581919200	12.07400	12.09500
1581919800	12.13600	12.13100
1581920400	12.16800	12.18800
1581921000	12.19100	12.11600
1581921600	12.20900	12.14500
1581922200	12.24900	12.26600
1581922800	12.26500	12.22400
1581923400	12.31400	12.20700
1581924000	12.30500	12.28000
1581924600	12.32000	12.23600
1581925200	12.33600	12.37200
1581925800	12.33100	12.28800
1581926400	12.34300	12.37200
1581927000	12.37700	12.40400
1581927600	12.37000	12.33300
1581928200	12.36000	12.30100
1581928800	12.33800	12.41300
1581929400	12.34000	12.28300
1581930000	12.32100	12.40300
1581930600	12.28800	12.25200
1581931200	12.26300	12.35100
1581931800	12.21500	12.30400
1581932400	12.18800	12.26300
1581933000	12.18200	12.12500
1581933600	12.15800	12.21200
1581934200	12.11400	12.18600
1581934800	12.08800	12.17100
1581935400	12.08400	12.12600
1581936000	12.03800	12.13200
1581936600	12.02800	12.09900
1581937200	11.97800	12.07400
1581937800	11.95200	12.02300
1581938400	11.91400	11.96400
1581939000	11.88400	11.92500
1581939600	11.82700	11.92600
1581940200	11.80700	11.85900
1581940800	11.75000	11.86800
1581941400	11.75600	11.79500
1581942000	11.72100	11.79100
1581942600	11.69700	11.66700
1581943200	11.69000	11.64500
1581943800	11.68800	11.74800
1581944400	11.65100	11.74300
1581945000	11.61500	11.69100
1581945600	11.59800	11.54900
1581946200	11.56300	11.64100
1581946800	11.54700	11.49400
1581947400	11.51300	11.56800
1581948000	11.49900	11.56900
1581948600	11.48700	11.55400
1581949200	11.48200	11.42400
1581949800	11.47600	11.52300
1581950400	11.46900	11.51600
1581951000	11.45300	11.52400
1581951600	11.44300	11.39600
1581952200	11.46000	11.50100
1581952800	11.45500	11.51500
1581953400	11.44900	11.39200
1581954000	11.46500	11.48700
1581955200	11.48700	11.41300
1581955800	11.49500	11.54000
1581956400	11.50400	11.42600
1581957000	11.50900	11.56200
1581957600	11.51100	11.46200
1581958200	11.54500	11.46800
1581958800	11.54900	11.48100
1581959400	11.57400	11.59200
1581960000	11.60800	11.62700
1581960600	11.63100	11.58400
1581961200	11.65400	11.56200
1581961800	11.68000	11.61600
1581962400	11.72700	11.62100
1581963000	11.74000	11.66000
1581963600	11.77400	11.67100
1581964200	11.80300	11.74100
1581964800	11.83300	11.80700
1581965400	11.87100	11.78900
1581966000	11.89400	11.81900
1581966600	11.92500	11.86600
1581967200	11.95600	11.86300
1581967800	11.98900	11.90400
1581968400	12.00700	11.94700
1581969000	12.03400	11.97300
1581969600	12.04500	12.08800
1581970800	12.09700	12.10200
1581971400	12.09900	12.08800
1581972000	12.11400	12.10300
1581972600	12.11900	12.07500
1581973200	12.12200	12.07500
1581973800	12.13400	12.18000
1581974400	12.12200	12.06500
1581975000	12.12900	12.06300
1581975600	12.11900	12.18400
1581976200	9.93100	12.17400
1581976800	12.09600	9.86500
1581977400	12.07600	12.15700
1581978000	12.07000	12.10200
1581978600	12.06300	12.06100
1581979200	12.04900	12.12100
1581979800	12.02600	12.07300
1581980400	12.02100	12.07400
1581981000	12.00000	12.07300
1581981600	11.98100	12.05600
1581982200	11.96800	12.03600
1581982800	11.94200	12.01600
1581983400	11.92100	11.97800
1581984000	11.89100	11.96600
1581984600	11.88100	11.94500
1581985200	11.84700	11.93900
1581985800	11.83900	11.90800
1581986400	11.81200	11.87300
1581987000	11.80100	11.87300
1581987600	11.76500	11.86200
1581988200	11.73700	11.80500
1581988800	11.72500	11.77200
1581989400	11.70000	11.78200
1581990000	11.67900	11.64400
1581990600	11.66500	11.62400
1581991200	11.66400	11.71900
1581991800	11.65000	11.59500
1581992400	11.65100	11.70900
1581993000	11.65100	11.59300
1581993600	11.65200	11.59300
1581994200	11.66500	11.70200
1581994800	11.65600	11.60600
1581995400	11.67500	11.60300
1581996000	11.67800	11.62500
1581996600	11.68200	11.71900
1581997200	11.69500	11.74500
1581997800	11.70600	11.75300
1581998400	11.73100	11.76300
1581999000	11.74600	11.78700
1581999600	11.77700	11.72100
1582000200	11.78800	11.82900
1582000800	11.79600	11.84900
1582001400	11.82300	11.76200
1582002000	11.84000	11.87600
1582002600	11.86200	11.78800
1582003200	11.88400	11.91200
1582003800	11.91400	11.93800
1582004400	11.94500	11.85700
1582005000	11.97000	11.89200
1582005600	12.00000	11.94200
1582006200	12.04200	11.94200
1582006800	12.07100	11.99800
1582007400	12.10900	12.12400
1582008000	12.14200	12.08100
1582008600	12.18000	12.10800
1582009200	12.22000	12.13700
1582009800	12.25400	12.16800
1582010400	12.28800	12.23700
1582011000	12.31200	12.24800
1582011600	12.33200	12.24300
1582012200	12.37300	12.29400
1582012800	12.40100	12.32800
1582013400	12.42100	12.45200
1582014000	12.44500	12.35400
1582014600	12.46100	12.42800
1582015200	12.47000	12.39200
1582015800	12.47600	12.40800
1582016400	12.49000	12.52700
1582017000	12.50400	12.44000
1582017600	12.50800	12.43800
1582018200	12.51600	12.45100
1582018800	12.52600	12.46300
1582019400	12.51600	12.58700
1582020000	12.51600	12.45800
1582020600	12.49700	12.46700
1582021200	12.47700	12.45300
1582021800	12.46600	12.42300
1582023000	12.43900	12.39700
1582023600	12.42200	12.48100
1582024200	12.40000	12.45700
1582024800	12.37400	12.34500
1582025400	12.34800	12.41500
1582026000	12.32700	12.40900
1582026600	12.30400	12.26800
1582027200	12.26200	12.24800
1582027800	12.24400	12.19500
1582028400	12.22600	12.18100
1582029000	12.20400	12.28700
1582029600	12.16200	12.25800
1582030200	12.13800	12.20700
1582030800	12.09700	12.07700
1582031400	12.04700	12.13800
1582032000	12.01800	12.08300
1582032600	11.98500	12.06800
1582033200	11.94100	11.91800
1582033800	11.93000	11.87200
1582034400	11.91200	11.97200
1582035000	11.88700	11.96000
1582035600	11.86500	11.89100
1582036200	11.82200	11.89000
1582036800	11.81700	11.76300
1582037400	11.79400	11.86100
1582038000	11.77000	11.81300
1582038600	11.75200	11.71800
1582039200	11.73300	11.68300
1582039800	11.71200	11.67600
1582040400	11.69000	11.65400
1582041600	11.66800	11.74100
1582042200	11.66700	11.72100
1582042800	11.64500	11.71300
1582043400	11.64600	11.57600
1582044000	11.63500	11.57700
1582044600	11.63700	11.67000
1582045200	11.64000	11.58500
1582045800	11.64000	11.57300
1582046400	11.64300	11.69800
1582047000	11.63700	11.57400
1582047600	11.65400	11.57900
1582048200	11.67100	11.69600
1582048800	11.69000	11.61300
1582049400	11.70200	11.62300
1582050000	11.73600	11.64800
1582050600	11.75900	11.78300
1582051200	11.78100	11.70900
1582051800	11.80300	11.74800
1582052400	11.84700	11.78600
1582053000	11.88400	11.77800
1582053600	11.92800	11.93100
1582054200	11.97300	11.86400
1582054800	12.01300	11.92900
1582055400	12.05300	11.95800
1582056000	12.09000	12.00800
1582056600	12.14200	12.06300
1582057200	12.18800	12.09300
1582057800	12.22000	12.15300
1582058400	12.22200	12.16200
1582059000	12.20800	12.17000
1582059600	12.21100	12.15600
1582060200	12.22200	12.15000
1582060800	12.23800	12.15300
1582061400	12.25300	12.29600
1582062000	12.28000	12.20200
1582062600	12.28900	12.23600
1582063200	12.31400	12.23000
1582063800	12.31800	12.25500
1582064400	12.32900	12.29300
1582065000	12.34300	12.27500
1582065600	12.33500	12.28500
1582066200	12.34400	12.26800
1582066800	12.34500	12.39900
1582067400	12.34500	12.39100
1582068000	12.34700	12.29900
1582068600	12.33800	12.28000
1582069200	12.33200	12.28400
1582069800	12.31900	12.39000
1582070400	12.32400	12.37400
1582071000	12.32300	12.27600
1582071600	12.32800	12.27000
1582072200	12.31700	12.27900
1582072800	12.29900	12.25400
1582073400	12.29300	12.34100
1582074000	12.28100	12.34400
1582074600	12.26300	12.21200
1582075200	12.25300	12.31700
1582075800	12.25100	12.19100
1582076400	12.23100	12.30100
1582077000	12.21700	12.29400
1582077600	12.20600	12.27200
1582078200	12.18400	12.15000
1582078800	12.17300	12.12100
1582079400	12.15500	12.11900
1582080000	12.13200	12.21000
1582080600	12.10600	12.18600
1582081200	12.08000	12.14800
1582081800	12.07400	12.11800
1582082400	12.07200	12.13300
1582083000	12.05100	12.00300
1582083600	12.04200	11.98400
1582084200	12.03800	12.10000
1582084800	12.01600	11.97700
1582085400	12.01100	12.04900
1582086000	12.00400	12.06900
1582086600	12.00700	11.94100
1582087200	12.01600	12.06500
1582087800	12.00500	11.94700
1582088400	12.01700	12.06400
1582089000	12.02100	11.95900
1582089600	12.02600	11.95600
1582090200	12.03800	11.98000
1582090800	12.04800	11.97800
1582091400	12.06200	12.10600
1582092000	12.06500	12.01200
1582092600	12.08900	12.11500
1582093200	12.11200	12.03500
1582093800	12.11900	12.04300
1582094400	12.14200	12.17200
1582095000	12.16700	12.08800
1582095600	12.18900	12.10400
1582096200	12.20600	12.13100
1582096800	12.23300	12.16100
1582097400	12.24600	12.28700
1582098000	12.27400	12.17700
1582098600	12.29800	12.20500
1582099200	12.33100	12.25400
1582099800	12.34800	12.26200
1582100400	12.37700	12.28100
1582101000	12.40200	12.31000
1582102200	12.46500	12.33500
1582102800	12.48200	12.45400
1582103400	12.50400	12.45400
1582104000	12.52700	12.55400
1582104600	12.53700	12.58000
1582105200	12.55700	12.58600
1582105800	12.57600	12.50100
1582106400	12.59500	12.62800
1582107000	12.60800	12.64900
1582107600	12.62400	12.55000
1582108200	12.64000	12.67600
1582108800	12.63600	12.58500
1582109400	12.64400	12.67700
1582110000	12.64800	12.57500
1582110600	12.64500	12.58200
1582111200	12.65300	12.58400
1582111800	12.64500	12.71100
1582112400	12.63500	12.60100
1582113000	12.62800	12.56900
1582113600	12.60300	12.67900
1582114200	12.59200	12.54900
1582114800	12.56300	12.64600
1582115400	12.54900	12.50500
1582116000	12.52500	12.59600
1582116600	12.49900	12.46600
1582117200	12.46500	12.55600
1582117800	12.45100	12.51600
1582118400	12.41900	12.49200
1582119000	12.38500	12.46900
1582119600	12.33000	12.43700
1582120200	12.28900	12.37500
1582120800	12.24500	12.31900
1582121400	12.20500	12.30300
1582122000	12.16500	12.23500
1582122600	12.12500	12.20300
1582123200	12.09100	12.18600
1582123800	12.04700	12.14700
1582124400	12.01000	12.08600
1582125000	11.96900	12.03200
1582125600	11.91700	12.02500
1582126200	11.88400	11.95700
1582126800	11.83500	11.92400
1582128000	11.77800	11.83000
1582128600	11.74300	11.83000
1582129200	11.71500	11.80100
1582129800	11.69100	11.74700
1582130400	11.67100	11.71400
1582131000	11.64200	11.71900
1582131600	11.62900	11.69900
1582132200	11.60700	11.66000
1582132800	11.59900	11.66000
1582133400	11.59400	11.65000
1582134000	11.59300	11.64400
1582134600	11.59800	11.52700
1582135200	11.59700	11.54600
1582135800	11.59000	11.65400
1582136400	11.59100	11.64800
1582137000	11.58400	11.63400
1582137600	11.59900	11.51700
1582138200	11.60200	11.65400
1582138800	11.61000	11.54100
1582139400	11.62300	11.54100
1582140000	11.64100	11.55600
1582140600	11.65400	11.58300
1582141200	11.66900	11.70900
1582141800	11.68800	11.61700
1582142400	11.70400	11.63400
1582143000	11.73500	11.64600
1582143600	11.77400	11.78600
1582144200	11.79800	11.71600
1582144800	11.83500	11.85100
1582145400	11.86700	11.88900
1582146000	11.90200	11.91800
1582146600	11.93400	11.89300
1582147200	11.96700	11.86800
1582147800	11.99200	12.02200
1582148400	12.02200	11.95400
1582149000	12.05700	11.95600
1582149600	12.08300	11.99200
1582150200	12.12300	12.02300
1582150800	12.14900	12.08500
1582151400	12.17300	12.11500
1582152000	12.20200	12.13900
1582152600	12.23000	12.14700
1582153200	12.25000	12.18400
1582153800	12.27300	12.20600
1582154400	12.28400	12.23900
1582155000	12.30200	12.23300
1582156200	12.32500	12.27700
1582156800	12.32100	12.27800
1582157400	12.32300	12.28800
1582158000	12.31800	12.26900
1582158600	12.31500	12.25700
1582159200	12.31100	12.28100
1582159800	12.29600	12.35200
1582160400	12.28700	12.34300
1582161000	12.27700	12.24100
1582161600	12.26200	12.21000
1582162200	12.24100	12.20800
1582162800	12.22500	12.28300
1582163400	12.19500	12.15800
1582164000	12.17700	12.12600
1582164600	12.15500	12.11100
1582165200	12.12800	12.10000
1582165800	12.09900	12.18200
1582166400	12.07700	12.13500
1582167000	12.05300	12.00800
1582167600	12.01800	12.10100
1582168200	11.99100	12.07600
1582168800	11.95500	12.04600
1582169400	11.92200	11.97600
1582170000	11.89200	11.95900
1582170600	11.86000	11.93300
1582171200	11.82600	11.91600
1582171800	11.79000	11.77200
1582172400	11.74900	11.82500
1582173000	11.72900	11.80000
1582173600	11.70900	11.77800
1582174200	11.68200	11.64000
1582174800	11.65600	11.61600
1582175400	11.64300	11.70400
1582176000	11.62700	11.69700
1582176600	11.61800	11.68500
1582177200	11.60700	11.67400
1582177800	11.60600	11.64300
1582178400	11.59400	11.54800
1582179000	11.59100	11.64900
1582179600	11.59500	11.62700
1582180200	11.60500	11.52600
1582180800	11.62200	11.66800
1582181400	11.63700	11.57400
1582182000	11.65000	11.57600
1582182600	11.67800	11.70200
1582183200	11.68600	11.61100
1582183800	11.70100	11.65600
1582184400	11.71200	11.64900
1582185000	11.74100	11.65800
1582185600	11.75700	11.70200
1582186200	11.78300	11.70300
1582186800	11.81600	11.73100
1582187400	11.84000	11.75700
1582188000	11.86800	11.77100
1582188600	11.88000	11.81000
1582189200	11.90900	11.85000
1582189800	11.94300	11.96600
1582190400	11.98700	11.88900
1582191000	12.01200	11.95400
1582191600	12.03900	11.98700
1582192200	12.07300	11.98600
1582192800	12.10300	12.02800
1582193400	12.13400	12.07400
1582194000	12.16900	12.18400
1582194600	12.18200	12.11200
1582195200	12.20300	12.14800
1582195800	12.21900	12.13400
1582196400	12.25400	12.17000
1582197000	12.26700	12.22000
1582197600	12.28100	12.32500
1582198200	12.29700	12.25200
1582198800	12.31800	12.25900
1582199400	12.32000	12.25600
1582200000	12.31100	12.25300
1582200600	12.32200	12.27100
1582201200	12.31100	12.26200
1582201800	12.30500	12.35200
1582202400	12.31900	12.24800
1582203000	12.28900	12.37200
1582203600	12.27900	12.35000
1582204200	12.26400	12.32800
1582204800	12.22700	12.19500
1582205400	12.23300	12.25300
1582206000	12.19800	12.27400
1582206600	12.17700	12.25500
1582207200	12.14700	12.23200
1582207800	12.12200	12.08900
1582208400	12.08000	12.16900
1582209000	12.06300	12.11500
1582209600	12.01200	12.00700
1582210200	11.97300	12.05700
1582210800	11.95600	12.00700
1582211400	11.91400	12.01400
1582212000	11.87500	11.93600
1582212600	11.82700	11.90700
1582213200	11.79100	11.88400
1582214400	11.71400	11.78300
1582215000	11.67600	11.64700
1582215600	11.63300	11.62900
1582216200	11.60600	11.63800
1582216800	11.57800	11.61100
1582217400	11.54800	11.61000
1582218000	11.50700	11.57800
1582218600	11.48900	11.55800
1582219200	11.45500	11.42000
1582219800	11.42500	11.49600
1582220400	11.40600	11.47900
1582221000	11.35700	11.35000
1582221600	11.35400	11.41400
1582222200	11.32900	11.39500
1582222800	11.31700	11.37300
1582223400	11.31000	11.26400
1582224000	11.28200	11.34600
1582224600	11.28200	11.32300
1582225200	11.29500	11.21300
1582225800	11.28700	11.35400
1582226400	11.27900	11.23500
1582227000	11.27900	11.33000
1582227600	11.28100	11.21000
1582228200	11.29300	11.24500
1582228800	11.31400	11.23400
1582229400	11.31000	11.25600
1582230000	11.32300	11.36500
1582230600	11.34400	11.27000
1582231200	11.37100	11.39600
1582231800	11.38500	11.33200
1582232400	11.41400	11.34100
1582233000	11.44100	11.35900
1582233600	11.47500	11.39300
1582234200	11.52400	11.40800
1582234800	11.57500	11.46200
1582235400	11.61000	11.53100
1582236000	11.65800	11.58100
1582236600	11.71200	11.59600
1582237200	11.73600	11.66900
1582237800	11.78000	11.71900
1582238400	11.84200	11.72200
1582239000	11.86100	11.79600
1582239600	11.91000	11.80300
1582240200	11.93400	11.86800
1582240800	11.98800	11.90900
1582241400	12.02100	11.97700
1582242000	12.05300	11.97800
1582242600	12.08000	12.00800
1582243200	12.11600	12.02200
1582243800	12.13000	12.07400
1582244400	12.14800	12.08800
1582245000	12.16700	12.07900
1582245600	12.16800	12.11500
1582246200	12.18700	12.21800
1582246800	12.20100	12.14800
1582247400	12.19500	12.25500
1582248000	12.19700	12.25800
1582248600	12.20200	12.25200
1582249200	12.18200	12.16800
1582249800	12.17400	12.24000
1582250400	12.16200	12.22200
1582251000	12.13000	12.20300
1582251600	12.11500	12.06600
1582252200	12.07900	12.17000
1582252800	12.06700	12.02200
1582253400	12.03700	12.09100
1582254000	12.01000	12.09500
1582254600	11.97800	12.06600
1582255200	11.94000	12.04100
1582255800	11.91500	11.87400
1582256400	11.87400	11.94100
1582257000	11.83500	11.81000
1582257600	11.80300	11.87300
1582258200	11.78000	11.83800
1582258800	11.73000	11.83800
1582259400	11.69000	11.79300
1582260000	11.66500	11.75100
1582260600	11.62800	11.72800
1582261200	11.59300	11.66900
1582261800	11.56600	11.65100
1582262400	11.53700	11.62200
1582263000	11.50800	11.58500
1582263600	11.49300	11.56200
1582264200	11.47900	11.55000
1582264800	11.47300	11.52700
1582265400	11.47300	11.52300
1582266000	11.46000	11.41500
1582266600	11.45400	11.39100
1582267200	11.44800	11.50000
1582267800	11.45100	11.50300
1582268400	11.46200	11.50600
1582269000	11.46900	11.39300
1582269600	11.47100	11.41000
1582270200	11.47400	11.40400
1582270800	11.48900	11.42500
1582271400	11.51200	11.43100
1582272000	11.52100	11.45200
1582272600	11.54300	11.48800
1582273200	11.56500	11.60100
1582273800	11.58700	11.61200
1582274400	11.60900	11.54300
1582275000	11.62700	11.55500
1582275600	11.65900	11.55800
1582276200	11.68500	11.60100
1582276800	11.71500	11.65700
1582277400	11.74200	11.69100
1582278000	11.76700	11.68800
1582278600	11.81100	11.82800
1582279200	11.84000	11.75300
1582279800	11.86700	11.81200
1582280400	11.91000	11.83400
1582281000	11.96300	11.87600
1582281600	12.00500	11.91100
1582282200	12.04700	11.97900
1582282800	12.06500	12.01300
1582283400	12.10600	12.03200
1582284000	12.13500	12.06300
1582284600	12.18800	12.07700
1582285200	12.20600	12.16300
1582285800	12.24000	12.17900
1582286400	12.24500	12.17300
1582287000	12.26300	12.25700
1582287600	12.29700	12.31500
1582288200	12.30500	12.24200
1582288800	12.29400	12.25800
1582289400	12.30300	12.35200
1582290000	12.31000	12.23400
1582290600	12.30500	12.36800
1582291200	12.32500	12.34600
1582291800	12.31200	12.29200
1582292400	12.29800	12.24900
1582293000	12.27700	12.35700
1582293600	12.26400	12.24700
1582294200	12.25000	12.31900
1582294800	12.21800	12.18800
1582295400	12.19000	12.14900
1582296000	12.14000	12.24500
1582296600	12.09900	12.16600
1582297200	12.06900	12.03000
1582297800	12.01900	12.12100
1582298400	11.98900	12.02400
1582299000	11.95600	12.03300
1582299600	11.91400	11.88900
1582300800	11.83500	11.94000
1582301400	11.79100	11.84500
1582302000	11.74800	11.80500
1582302600	11.70900	11.72500
1582303200	11.67300	11.72400
1582303800	11.62600	11.69900
1582304400	11.59200	11.66000
1582305000	11.54500	11.63000
1582305600	11.51400	11.47900
1582306200	11.47500	11.56400
1582306800	11.43500	11.53600
1582307400	11.39000	11.46000
1582308000	11.35800	11.42300
1582308600	11.32800	11.38200
1582309200	11.30000	11.37600
1582309800	11.27000	11.33200
1582310400	11.24400	11.29200
1582311000	11.22800	11.28500
1582311600	11.21500	11.27600
1582312200	11.19000	11.27000
1582312800	11.19300	11.24800
1582313400	11.17900	11.24900
1582314000	11.18200	11.12000
1582314600	11.17800	11.11300
1582315200	11.17600	11.11300
1582315800	11.18700	11.22400
1582316400	11.20300	11.12900
1582317000	11.21900	11.13400
1582317600	11.23000	11.27700
1582318200	11.26200	11.18500
1582318800	11.27900	11.20400
1582319400	11.30100	11.21000
1582320600	0.18800	11.35500
1582321200	11.38800	0.20100
1582321800	11.42100	11.38800
1582322400	11.45500	11.39100
1582323000	11.48500	11.40900
1582323600	11.52100	11.43500
1582324200	11.55300	11.47800
1582324800	11.60400	11.51000
1582325400	11.64500	11.53500
1582326000	11.70100	11.60100
1582326600	11.74600	11.75400
1582327200	11.76800	11.74300
1582327800	11.82900	11.73900
1582328400	11.86200	11.84200
1582329000	11.90700	11.79500
1582329600	11.93300	11.84100
1582330200	11.97100	11.98700
1582330800	12.00400	11.92100
1582331400	12.02300	11.94800
1582332000	12.05900	12.05300
1582332600	12.08300	12.01000
1582333200	12.09900	12.05700
1582333800	12.09600	12.03700
1582334400	12.12000	12.05700
1582335000	12.12400	12.07400
1582335600	12.13600	12.06000
1582336200	12.14900	12.18400
1582336800	12.14000	12.20700
1582337400	12.14300	12.19200
1582338000	12.12100	12.19300
1582338600	12.11300	12.05500
1582339200	12.09800	12.04400
1582339800	12.07700	12.02900
1582340400	12.05100	12.12900
1582341000	12.01900	11.98900
1582341600	11.98400	12.07100
1582342200	11.93900	12.02600
1582342800	11.90600	12.00000
1582343400	11.87400	11.84600
1582344000	11.83300	11.90900
1582344600	11.78900	11.86300
1582345200	11.73800	11.78800
1582345800	11.68900	11.79600
1582346400	11.64400	11.75000
1582347000	11.59800	11.70500
1582347600	11.54900	11.64700
1582348200	11.51700	11.52300
1582348800	11.46500	11.52900
1582349400	11.42000	11.47000
1582350000	11.37900	11.45200
1582350600	11.34200	11.42000
1582351200	11.31900	11.36300
1582351800	11.29500	11.31000
[truncated: 17,707 more rows]
