# Supplementary material for: A novel dissolved oxygen prediction model based on enhanced semi-naive Bayes for ocean ranches in northeast China
Source: PeerJ Comput Sci. 2021 Jun 11;7:e591. doi: 10.7717/peerj-cs.591 (PMC8205303; doi:10.7717/peerj-cs.591)
Supplement: Supplemental Information 5 [file peerj-cs-07-591-s005.zip › bestResult/3.txt]

Timestamp	real	predict
1574041200	8.16500	8.14100
1574041800	8.15900	8.18600
1574042400	8.15900	8.12100
1574043000	8.15400	8.18500
1574043600	8.15200	8.11300
1574044200	8.15800	8.17500
1574044800	8.16600	8.19000
1574045400	8.14300	8.13600
1574046000	8.14200	8.11200
1574046600	8.14200	8.17300
1574047200	8.13700	8.10100
1574047800	8.14000	8.10500
1574048400	8.14600	8.10000
1574049000	8.15300	8.17200
1574049600	8.15500	8.11300
1574050200	8.15900	8.18200
1574050800	8.16700	8.12000
1574051400	8.16900	8.12700
1574052000	8.16100	8.13600
1574052600	8.16200	8.12400
1574053200	8.15300	8.12100
1574053800	8.15000	8.12100
1574054400	8.14600	8.17000
1574055000	8.14000	8.10900
1574055600	8.11900	8.10200
1574056200	8.11800	8.08100
1574056800	8.11000	8.12800
1574057400	8.12900	8.14200
1574058000	8.14300	8.10100
1574058600	8.16900	8.16100
1574059200	8.21000	8.13200
1574059800	8.22600	8.19800
1574060400	8.23200	8.19000
1574061000	8.23400	8.19200
1574061600	8.25100	8.20800
1574062200	8.27200	8.22200
1574062800	8.28700	8.26700
1574063400	8.30000	8.31300
1574064000	8.32500	8.27100
1574064600	8.34300	8.30200
1574065200	8.36600	8.31500
1574065800	8.38400	8.33500
1574066400	8.39600	8.34700
1574067000	8.40700	8.36500
1574067600	8.41600	8.38400
1574068200	8.43200	8.39900
1574068800	8.43800	8.40100
1574069400	8.45300	8.40500
1574070000	8.46400	8.42100
1574070600	8.48000	8.42700
1574071200	8.50400	8.45100
1574071800	8.51700	8.46700
1574072400	8.52700	8.49300
1574073000	8.54600	8.49000
1574073600	8.56400	8.52400
1574074200	8.54800	8.54300
1574074800	8.53800	8.52100
1574075400	8.51900	8.50900
1574076000	8.50900	8.47900
1574076600	8.49600	8.53400
1574077200	8.49200	8.46900
1574077800	8.48900	8.46300
1574078400	8.48000	8.51800
1574079000	8.49300	8.50600
1574079600	8.48800	8.45300
1574080200	8.47400	8.44800
1574080800	8.45000	8.43100
1574081400	8.44200	8.41000
1574082000	8.43700	8.40800
1574082600	8.43200	8.39700
1574083200	8.44800	8.43600
1574083800	8.41500	8.47100
1574084400	8.42800	8.43000
1574085000	8.43100	8.39100
1574085600	8.41300	8.39900
1574086200	8.39400	8.44400
1574086800	8.40500	8.36400
1574087400	8.40000	8.37800
1574088000	8.40500	8.36500
1574088600	8.40700	8.37200
1574089800	8.38900	8.38200
1574090400	8.39600	8.35200
1574091000	8.38000	8.42100
1574094000	8.39600	8.33700
1574095800	8.40600	8.36400
1574098200	8.42600	8.43800
1574098800	8.43700	8.39500
1574099400	8.45500	8.40700
1574100000	8.45900	8.41800
1574100600	8.47900	8.42200
1574101200	8.52000	8.44700
1574101800	8.53200	8.49400
1574102400	8.55700	8.51500
1574103000	8.58200	8.53000
1574103600	8.59200	8.55200
1574104200	8.59100	8.60800
1574104800	8.58500	8.58600
1574105400	8.58000	8.55300
1574106000	8.57300	8.55000
1574106600	8.57000	8.53800
1574107200	8.56500	8.53700
1574107800	8.55600	8.54200
1574108400	8.54400	8.58700
1574109000	8.54400	8.50700
1574109600	8.52700	8.50400
1574110200	8.51800	8.55300
1574110800	8.51400	8.47800
1574111400	8.51200	8.48300
1574112000	8.50300	8.48000
1574112600	8.50400	8.53400
1574113200	8.49400	8.46700
1574113800	8.50200	8.51700
1574114400	8.50600	8.52900
1574115000	8.49700	8.48200
1574115600	8.49800	8.45600
1574116200	8.49800	8.46700
1574116800	8.48900	8.47000
1574117400	8.49300	8.46500
1574118000	8.47000	8.45500
1574118600	8.46900	8.43900
1574119200	8.46500	8.43000
1574119800	8.45000	8.44300
1574120400	8.44400	8.46000
1574121000	8.44500	8.47000
1574121600	8.45300	8.42100
1574122200	8.43900	8.47600
1574122800	8.42300	8.46000
1574123400	8.41700	8.44800
1574124000	8.40100	8.44900
1574124600	8.39000	8.43000
1574125200	8.38200	8.41700
1574125800	8.37000	8.40900
1574126400	8.36700	8.33800
1574127000	8.35900	8.33300
1574127600	8.34900	8.37300
1574128200	8.32900	8.36900
1574128800	8.32300	8.34600
1574129400	8.30500	8.29100
1574130000	8.29300	8.32800
1574130600	8.28200	8.31600
1574131200	8.26700	8.23900
1574131800	8.25200	8.22400
1574132400	8.23000	8.28400
1574133000	8.22500	8.18700
1574133600	8.21600	8.25300
1574134200	8.21500	8.17500
1574134800	8.21400	8.24100
1574135400	8.21800	8.23700
1574136000	8.22600	8.24400
1574136600	8.23600	8.25500
1574137200	8.23700	8.21000
1574137800	8.23400	8.21400
1574138400	8.23900	8.19300
1574139000	8.25300	8.20500
1574139600	8.27500	8.22900
1574140200	8.28200	8.30700
1574140800	8.29800	8.31000
1574141400	8.31400	8.28100
1574142000	8.30600	8.28200
1574142600	8.30400	8.28200
1574143200	8.31500	8.27200
1574143800	8.32200	8.27800
1574144400	8.31500	8.35100
1574145000	8.30300	8.28200
1574145600	8.30000	8.26800
1574146200	8.28900	8.26500
1574146800	8.29700	8.30200
1574147400	8.29000	8.26800
1574148000	8.28200	8.26600
1574148600	8.28000	8.25000
1574149200	8.27000	8.24800
1574149800	8.26300	8.29100
1574150400	8.26000	8.22200
1574151000	8.26200	8.22800
1574151600	8.25600	8.28400
1574152200	8.25100	8.22100
1574152800	8.25200	8.21400
1574153400	8.25200	8.22200
1574154000	8.23500	8.21300
1574154600	8.22400	8.19400
1574155200	8.20300	8.24400
1574155800	8.18500	8.22600
1574156400	8.18000	8.15700
1574157000	8.17600	8.20900
1574157600	8.16100	8.14500
1574158200	8.15100	8.18100
1574158800	8.13600	8.17700
1574159400	8.13300	8.15200
1574160000	8.13300	8.09400
1574160600	8.12400	8.09700
1574161200	8.11100	8.15500
1574161800	8.10300	8.07700
1574162400	8.09200	8.06000
1574163000	8.08000	8.04900
1574163600	8.06900	8.09400
1574164200	8.05700	8.02900
1574164800	8.04500	8.07000
1574165400	8.03100	8.07100
1574166000	8.01900	7.98800
1574166600	8.01600	8.03200
1574167200	8.00400	8.04000
1574167800	7.99100	8.01700
1574168400	7.97000	8.02000
1574169000	7.93900	7.99800
1574169600	7.89800	7.97000
1574170200	7.86900	7.91800
1574170800	7.84700	7.87300
1574171400	7.83900	7.80400
1574172000	7.81500	7.85700
1574172600	7.79900	7.83000
1574173200	7.76800	7.82700
1574173800	7.73200	7.77300
1574174400	7.69300	7.72600
1574175000	7.64800	7.72000
1574175600	7.62200	7.66500
1574176200	7.61100	7.61600
1574176800	7.60400	7.63000
1574177400	7.57300	7.56300
1574178000	7.55700	7.59000
1574179200	7.45700	7.57600
1574179800	7.41100	7.45000
1574180400	7.37900	7.41500
1574181000	7.33700	7.39500
1574181600	7.31600	7.35300
1574182200	7.29300	7.31400
1574182800	7.28100	7.27600
1574183400	7.27100	7.25200
1574184000	7.23900	7.27300
1574184600	7.21300	7.25400
1574185200	7.20000	7.17200
1574185800	7.18300	7.21900
1574186400	7.17100	7.20200
1574187000	7.16900	7.12800
1574187600	7.14500	7.17900
1574188200	7.12500	7.15700
1574188800	7.10100	7.13900
1574189400	7.08300	7.10100
1574190000	7.06800	7.10600
1574190600	7.03900	7.09900
1574191200	6.99500	7.04100
1574191800	6.94800	6.98000
1574192400	6.92200	6.96700
1574193000	6.91600	6.94500
1574193600	6.91800	6.91400
1574194200	6.92200	6.88000
1574194800	6.89900	6.93200
1574195400	6.87100	6.91900
1574196000	6.82200	6.86400
1574196600	6.79800	6.80500
1574197200	6.72200	6.80000
1574197800	6.68000	6.70200
1574198400	6.62400	6.69900
1574199600	6.51800	6.59200
1574200200	6.49100	6.52600
1574200800	6.48200	6.49800
1574201400	6.47900	6.49800
1574202000	6.47400	6.46400
1574202600	6.47300	6.48900
1574203200	6.45900	6.48300
1574203800	6.41400	6.43700
1574204400	6.37300	6.41100
1574205000	6.33500	6.36800
1574205600	6.29100	6.35300
1574206200	6.25500	6.25000
1574206800	6.22800	6.24900
1574207400	6.21100	6.25000
1574208000	6.17200	6.20700
1574208600	6.11800	6.18200
1574209200	6.04400	6.14700
1574209800	5.97500	6.06600
1574210400	5.92300	5.95300
1574211000	5.87800	5.94000
1574212200	5.78300	5.86400
1574212800	5.74800	5.75900
1574213400	5.71500	5.75000
1574214000	5.68500	5.69100
1574214600	5.65200	5.67100
1574215200	5.62800	5.66800
1574215800	5.61000	5.63100
1574216400	5.59000	5.58400
1574217000	5.56400	5.55500
1574217600	5.52600	5.57900
1574218200	5.47000	5.53800
1574218800	5.42400	5.44500
1574220000	5.36000	5.40500
1574220600	5.32900	5.33700
1574221200	5.29700	5.32800
1574221800	5.26300	5.29900
1574222400	5.22800	5.28500
1574223000	5.18700	5.24300
1574223600	5.14800	5.19100
1574224200	5.10600	5.17100
1574224800	5.06300	5.10700
1574225400	5.02300	5.04600
1574226000	4.98000	5.03500
1574226600	4.94400	5.00200
1574227200	4.90700	4.95400
1574227800	4.87700	4.90400
1574228400	4.83900	4.89900
1574229000	4.80000	4.84900
1574229600	4.75900	4.78400
1574230200	4.72300	4.77400
1574230800	4.68800	4.74500
1574231400	4.65000	4.70300
1574232000	4.61700	4.64400
1574232600	4.58100	4.59200
1574233200	4.54500	4.60400
1574233800	4.50200	4.55500
1574234400	4.46300	4.50400
1574235000	4.42700	4.48200
1574235600	4.38900	4.45200
1574236200	4.35200	4.37400
1574236800	4.31800	4.37400
1574237400	4.27500	4.31800
1574238000	4.23500	4.28700
1574238600	4.19600	4.23500
1574239200	4.16900	4.20300
1574239800	4.17100	4.18200
1574240400	4.18200	4.18000
1574241000	4.16100	4.20200
1574241600	4.13400	4.12400
1574242200	4.09900	4.13000
1574242800	4.06700	4.06700
1574243400	4.03300	4.08500
1574244000	4.01200	4.04600
1574244600	3.99100	4.04000
1574245200	3.99000	4.01300
1574245800	3.98800	4.01800
1574246400	4.01700	4.01900
1574247000	4.07400	4.00100
1574247600	4.13700	4.08700
1574248200	4.18500	4.12000
1574248800	4.22300	4.20100
1574249400	4.25500	4.20600
1574250000	4.30200	4.24600
1574250600	4.36600	4.27900
1574251200	4.45000	4.36000
1574251800	4.50500	4.44600
1574252400	4.53100	4.48900
1574253000	4.53900	4.52400
1574253600	4.53700	4.55500
1574254200	4.52500	4.50000
1574254800	4.50800	4.52700
1574255400	4.48500	4.50800
1574256000	4.45800	4.46100
1574256600	4.42800	4.47400
1574257200	4.39600	4.43300
1574257800	4.36300	4.40800
1574258400	4.32600	4.37400
1574259000	4.29100	4.35300
1574259600	4.25700	4.31300
1574260200	4.22200	4.26200
1574260800	4.18800	4.22900
1574262000	4.11500	4.20200
1574262600	4.08100	4.12500
1574263200	4.04300	4.05500
1574263800	3.99200	4.06500
1574264400	3.94600	3.97500
1574265600	3.87100	3.93400
1574266200	3.84000	3.83600
1574266800	3.80800	3.85400
1574267400	3.78100	3.77700
1574268000	3.75300	3.79700
1574268600	3.73500	3.76300
1574269200	3.71900	3.74700
1574269800	3.67300	3.73000
1574270400	3.56600	3.67000
1574271000	3.45700	3.57600
1574271600	3.36800	3.47500
1574272200	3.28200	3.36000
1574272800	3.20600	3.30400
1574273400	3.12200	3.19100
1574274000	3.06000	3.13600
1574274600	3.01300	3.05100
1574275200	2.98200	2.98500
1574275800	2.95800	2.99700
1574276400	2.93500	2.92200
1574277000	2.91700	2.93700
1574277600	2.89700	2.92500
1574278200	2.88700	2.86600
1574278800	2.88800	2.85500
1574279400	2.89600	2.91100
1574280000	2.91000	2.85600
1574280600	2.93500	2.88600
1574281200	2.96400	2.95700
1574281800	2.99000	2.92800
1574282400	3.01900	2.95700
1574283000	3.02500	3.05000
1574283600	3.02500	3.02100
1574284200	3.02500	2.99600
1574284800	3.00700	2.99300
1574285400	2.99700	2.99300
1574286000	2.99300	2.98200
1574286600	2.98900	2.96000
1574287200	2.98800	2.96200
1574287800	2.98100	2.95600
1574288400	2.97600	3.00900
1574289000	2.96400	2.95200
1574289600	2.92600	2.92100
1574290200	2.89000	2.92500
1574290800	2.86600	2.90900
1574291400	2.84800	2.89300
1574292000	2.82800	2.85100
1574292600	2.81700	2.85100
1574293200	2.81000	2.77400
1574293800	2.81300	2.83700
1574294400	2.81900	2.82800
1574295000	2.82200	2.79100
1574295600	2.83800	2.78300
1574296200	2.86100	2.81000
1574296800	2.86400	2.84800
1574297400	2.84200	2.83700
1574298000	2.81400	2.86500
1574298600	2.78200	2.77100
1574299200	2.74700	2.79500
1574299800	2.71100	2.77600
1574300400	2.67600	2.70900
1574301000	2.63800	2.63800
1574301600	2.60300	2.66500
1574302200	2.55400	2.61900
1574302800	2.48300	2.54700
1574303400	2.41400	2.46900
1574304000	2.35400	2.41200
1574304600	2.28300	2.33700
1574305200	2.19000	2.30800
1574305800	2.06100	2.17500
1574306400	1.92200	2.02600
1574307000	1.77500	1.93600
1574307600	1.63200	1.80000
1574308200	1.49600	1.65100
1574308800	1.36700	1.47600
1574309400	1.26300	1.34300
1574310000	1.14200	1.24600
1574310600	1.04000	1.12800
1574311200	0.96900	1.05300
1574311800	0.92300	0.93300
1574312400	0.89400	0.88300
1574313000	0.87000	0.88900
1574313600	0.84600	0.88000
1574314200	0.82900	0.85100
1574314800	0.81800	0.79700
1574315400	0.83400	0.81500
1574316000	0.88500	0.81300
1574316600	0.93300	0.85500
1574317200	0.99100	0.91000
1574317800	1.02500	0.97600
1574318400	1.03300	1.02300
1574319000	1.03600	1.00100
1574319600	1.02000	1.03100
1574320800	1.07000	0.98300
1574321400	1.12300	1.07300
1574322000	1.15800	1.14000
1574322600	1.16100	1.16600
1574323200	1.11300	1.13500
1574323800	1.07300	1.13500
1574324400	1.01700	1.04400
1574325000	0.94400	1.03600
1574325600	0.92100	0.90300
1574326200	0.92600	0.92900
1574326800	0.98000	0.89100
1574327400	1.04200	1.00700
1574328000	1.06700	1.06100
1574328600	1.04000	1.08600
1574329200	1.01700	1.00700
1574329800	0.99400	0.98100
1574330400	1.00300	0.99600
1574331000	1.07300	0.97100
1574331600	1.13700	1.08000
1574332200	1.22100	1.10100
1574332800	1.29700	1.23600
1574333400	1.36100	1.30900
1574334000	1.43100	1.38100
1574334600	1.50300	1.44400
1574335200	1.58200	1.49800
1574335800	1.65900	1.54700
1574336400	1.72200	1.67400
1574337000	1.76600	1.69500
1574337600	1.80700	1.77300
1574338200	1.85300	1.78100
1574338800	1.89800	1.87100
1574339400	1.94900	1.87800
1574340000	1.99800	1.92600
1574340600	2.04100	1.98200
1574341200	2.07100	2.04300
1574341800	2.10000	2.09000
1574342400	2.12800	2.10300
1574343000	2.13500	2.09100
1574343600	2.08100	2.13000
1574344200	1.94900	2.04800
1574344800	1.86400	1.91300
1574345400	1.81600	1.87100
1574346000	1.80300	1.78700
1574346600	1.79500	1.77000
1574347200	1.79000	1.79100
1574347800	1.79000	1.77900
1574348400	1.79100	1.79700
1574349000	1.79100	1.78700
1574349600	1.78700	1.80600
1574350200	1.78200	1.80000
1574350800	1.77800	1.80800
1574352000	1.76100	1.80400
1574352600	1.75200	1.73100
1574353200	1.74200	1.70900
1574353800	1.73100	1.71800
1574354400	1.72100	1.75600
1574355000	1.71000	1.74800
1574355600	1.72400	1.73500
1574356200	1.78200	1.74400
1574356800	1.86100	1.74600
1574357400	1.94800	1.83500
1574358000	2.02800	1.96600
1574358600	2.09600	2.02600
1574359200	2.14700	2.07700
1574359800	2.18600	2.13600
1574360400	2.21600	2.17500
1574361000	2.23600	2.22300
1574361600	2.24800	2.24400
1574362200	2.24800	2.22300
1574362800	2.23700	2.24700
1574363400	2.21100	2.20800
1574364000	2.18000	2.21100
1574364600	2.14500	2.20400
1574365200	2.10300	2.11000
1574365800	2.07400	2.09600
1574366400	2.05600	2.09000
1574367000	2.05000	2.05100
1574367600	2.05800	2.01800
1574368200	2.07900	2.07300
1574368800	2.08800	2.05500
1574369400	2.08200	2.10700
1574370000	2.07700	2.10300
1574370600	2.07500	2.10800
1574371200	2.05900	2.10200
1574371800	2.03500	2.02400
1574372400	1.98500	2.04700
1574373000	1.93600	2.00800
1574373600	1.89300	1.93600
1574374200	1.82800	1.89300
1574374800	1.77500	1.81800
1574375400	1.73400	1.74900
1574376000	1.69300	1.76000
1574376600	1.65300	1.70900
1574377200	1.62000	1.65100
1574377800	1.58600	1.61800
1574378400	1.55200	1.57700
1574379000	1.51300	1.56700
1574379600	1.48300	1.49800
1574380200	1.45900	1.48100
1574380800	1.44900	1.45900
1574381400	1.43200	1.47800
1574382000	1.41100	1.43100
1574382600	1.38700	1.42900
1574383200	1.36300	1.39900
1574383800	1.33900	1.36100
1574384400	1.34800	1.35300
1574385000	2.15100	1.37500
1574385600	2.45700	2.13200
1574386200	2.54800	2.45900
1574386800	2.55700	2.55000
1574387400	2.52700	2.52500
1574388000	2.48800	2.50500
1574388600	2.44600	2.51000
1574389200	2.40500	2.46000
1574389800	2.36800	2.37900
1574390400	2.33300	2.36100
1574391000	2.30000	2.34100
1574391600	2.27100	2.31200
1574392200	2.24300	2.27400
1574392800	2.21400	2.25100
1574393400	2.18800	2.22600
1574394000	2.16000	2.20100
1574394600	2.13700	2.17200
1574395200	2.11600	2.15500
1574395800	2.09200	2.13600
1574396400	2.07100	2.11500
1574397000	2.05100	2.09400
1574397600	2.02900	2.06600
1574398200	2.00700	2.04500
1574398800	1.98700	2.03300
1574399400	1.96900	2.01400
1574400000	1.94600	1.98400
1574400600	1.92600	1.90300
1574401200	1.90700	1.95800
1574401800	1.89000	1.93800
1574402400	1.87000	1.91700
1574403000	1.84700	1.89400
1574403600	1.82200	1.86700
1574404200	1.81500	1.83200
1574415000	12.99800	1.81900
1574415600	13.08300	12.98400
1574416200	13.14700	13.04700
1574416800	13.18100	13.15400
1574417400	13.21100	13.16200
1574418000	13.23100	13.19700
1574418600	13.22700	13.24700
1574419200	13.24600	13.21800
1574419800	13.22400	13.27500
1574420400	13.22000	13.21000
1574421000	13.20300	13.22800
1574421600	13.19000	13.22000
1574422200	13.16300	13.21900
1574422800	13.12700	13.19500
1574423400	13.10600	13.12800
1574424000	13.07900	13.13700
1574424600	13.04100	13.03900
1574425200	12.99900	13.04300
1574425800	12.95700	13.00900
1574426400	12.90400	12.96100
1574427000	12.85900	12.87200
1574427600	12.79900	12.87800
1574428200	12.75100	12.79300
1574428800	12.69900	12.74700
1574429400	12.64900	12.69900
1574430000	12.58800	12.62100
1574430600	12.52800	12.60400
1574431200	12.48300	12.49300
1574431800	12.42800	12.49800
1574432400	12.39200	12.43000
1574433000	12.33300	12.36300
1574433600	12.30700	12.33000
1574434200	12.25400	12.33000
1574434800	12.22600	12.25500
1574435400	12.18400	12.19400
1574436000	12.14700	12.20600
1574436600	12.11800	12.12400
1574437200	12.08500	12.11700
1574438400	12.05600	12.11200
1574439000	12.03700	12.02400
1574439600	12.02200	12.04700
1574440200	12.00200	12.03400
1574440800	11.99600	12.01500
1574441400	11.99700	12.00000
1574442000	12.00600	11.96100
1574442600	12.01500	11.98000
1574443200	12.03200	12.03600
1574443800	12.03800	12.00900
1574444400	12.06100	12.06900
1574445000	12.09600	12.02700
1574445600	12.10700	12.06500
1574446200	12.13500	12.06600
1574446800	12.15800	12.10000
1574447400	12.16900	12.15900
1574448000	12.18900	12.16500
1574448600	12.23300	12.16200
1574449200	12.28300	12.19600
1574449800	12.31500	12.28100
1574450400	12.36200	12.33300
1574451000	12.41300	12.38200
1574451600	12.44800	12.39700
1574452200	12.51100	12.45900
1574452800	12.56200	12.49500
1574453400	12.60400	12.53000
1574454000	12.65300	12.61900
1574454600	12.70100	12.62900
1574455200	12.75200	12.67300
1574455800	12.80100	12.72600
1574456400	12.84000	12.82400
1574457000	12.88200	12.80200
1574457600	12.93100	12.87900
1574458200	12.95500	12.89500
1574458800	12.99600	12.93800
1574459400	13.01300	12.98900
1574460000	13.04600	13.02700
1574460600	13.06000	13.07800
1574461200	13.08100	13.04600
1574461800	13.07900	13.05800
1574462400	13.09300	13.07200
1574463000	13.08600	13.07900
1574463600	13.07200	13.05400
1574464200	13.06100	13.08900
1574464800	13.05600	13.09300
1574465400	13.03500	13.02700
1574466000	13.00100	13.06000
1574466600	12.96900	13.02300
1574467200	12.94000	12.94000
1574467800	12.89600	12.93800
1574468400	12.87000	12.91100
1574469000	12.83100	12.86400
1574469600	12.78700	12.82900
1574470200	12.72900	12.79900
1574470800	12.68800	12.72300
1574471400	12.64500	12.69000
1574472000	12.59400	12.63600
1574472600	12.53400	12.59000
1574473200	12.47700	12.55100
1574473800	12.42300	12.44200
1574474400	12.35500	12.42500
1574475000	12.28900	12.37000
1574475600	12.22900	12.30800
1574476200	12.15400	12.25100
1574476800	12.09200	12.17200
1574477400	12.03800	12.11200
1574478000	11.98700	12.00600
1574478600	11.92600	11.98100
1574479200	11.88300	11.94100
1574479800	11.83100	11.86600
1574480400	11.79400	11.79900
1574481000	11.75500	11.80100
1574481600	11.71100	11.77300
1574482200	11.67200	11.67300
1574482800	11.64900	11.68700
1574483400	11.63200	11.61600
1574484000	11.61400	11.64700
1574484600	11.59900	11.61200
1574485200	11.58900	11.63000
1574485800	11.56900	11.61200
1574486400	11.57400	11.60000
1574487000	11.58800	11.53800
1574487600	11.59200	11.60300
1574488200	11.62000	11.57000
1574488800	11.62000	11.58400
1574489400	11.64500	11.65100
1574490000	11.67700	11.63600
1574490600	11.71800	11.65200
1574491200	11.76500	11.73000
1574491800	11.78800	11.73500
1574492400	11.83900	11.74700
1574493000	11.88000	11.81600
1574493600	11.92900	11.84900
1574494200	11.98400	11.94300
1574494800	12.01800	11.98100
1574495400	12.08200	12.00400
1574496000	12.14400	12.05800
1574496600	12.20900	12.16000
1574497200	12.27200	12.22500
1574497800	12.33700	12.30300
1574498400	12.40500	12.31100
1574499000	12.48700	12.39400
1574499600	12.54300	12.49000
1574500200	12.60700	12.54800
1574500800	12.66400	12.58800
1574501400	12.73500	12.64700
1574502000	12.81800	12.70700
1574502600	12.87500	12.78600
1574503200	12.91400	12.88500
1574503800	12.96500	12.89800
1574504400	13.01300	12.97800
1574505000	13.05900	12.97000
1574505600	13.08600	13.07000
1574506200	13.11300	13.06900
1574506800	13.14200	13.08700
1574507400	13.14500	13.12500
1574508000	13.14800	13.14400
1574508600	13.15800	13.17100
1574509200	13.16200	13.17800
1574509800	13.14200	13.14600
1574510400	13.13800	13.15500
1574511000	13.11300	13.10400
1574511600	13.08900	13.08400
1574512200	13.06100	13.06500
1574512800	13.02400	13.03700
1574513400	12.99400	12.98700
1574514000	12.96200	13.02500
1574514600	12.89900	12.97700
1574515200	12.85900	12.86700
1574515800	12.79100	12.84800
1574516400	12.73200	12.76100
1574517000	12.68000	12.73000
1574517600	12.63400	12.67700
1574518200	12.55800	12.64600
1574518800	12.50000	12.58500
1574519400	12.44100	12.52200
1574520000	12.36700	12.45100
1574520600	12.31400	12.33000
1574521200	12.26300	12.28200
1574521800	12.19300	12.23900
1574522400	12.12200	12.20700
1574523000	12.06900	12.14100
1574523600	12.01200	12.06500
1574524800	11.90300	11.97600
1574525400	11.85300	11.92800
1574526000	11.80700	11.82100
1574526600	11.78000	11.83100
1574527200	11.74100	11.79600
1574527800	11.72500	11.75800
1574528400	11.70700	11.70100
1574529000	11.69600	11.67600
1574529600	11.68700	11.67000
1574530200	11.69500	11.71800
1574530800	11.68900	11.71700
1574531400	11.70500	11.70700
1574532000	11.72200	11.73100
1574532600	11.73000	11.69900
1574533200	11.75100	11.69700
1574533800	11.75300	11.72100
1574534400	11.77300	11.71900
1574535000	11.80500	11.74700
1574535600	11.83400	11.77600
1574536200	11.87700	11.81300
1574536800	11.90900	11.84100
1574537400	11.95200	11.89200
1574538000	11.98700	11.92600
1574538600	12.00700	11.95900
1574539200	12.07200	12.00400
1574539800	12.11500	12.03700
1574540400	12.17100	12.08300
1574541000	12.23000	12.20000
1574541600	12.31000	12.21300
1574542200	12.37300	12.32500
1574542800	12.43800	12.35600
1574543400	12.51000	12.45200
1574544000	12.57800	12.52900
1574544600	12.62200	12.55200
1574545200	12.68200	12.58600
1574545800	12.72800	12.65900
1574546400	12.79400	12.70100
1574547000	12.85500	12.77000
1574547600	12.88200	12.82300
1574548200	12.90700	12.90400
1574548800	12.94700	12.93400
1574549400	12.98400	12.92200
1574550000	13.03500	13.01100
1574550600	13.05700	13.03100
1574551200	13.07200	13.07900
1574551800	13.08700	13.05500
1574552400	13.10800	13.10300
1574553000	13.14300	13.07600
1574553600	13.14500	13.15400
1574554200	13.15300	13.12200
1574554800	13.15300	13.14600
1574555400	13.14800	13.12400
1574556000	13.13800	13.11700
1574556600	13.13100	13.12400
1574557200	13.11800	13.15800
1574557800	13.08400	13.08300
1574558400	13.05200	13.04300
1574559000	13.00500	13.02000
1574559600	12.95700	12.98800
1574560200	12.89500	12.96400
1574560800	12.82600	12.88200
1574561400	12.76100	12.83900
1574562000	12.69700	12.76800
1574562600	12.63400	12.68000
1574563200	12.55500	12.64100
1574563800	12.47300	12.55100
1574564400	12.38700	12.44300
1574565000	12.31800	12.38300
1574565600	12.26100	12.28600
1574566200	12.17900	12.22900
1574566800	12.09000	12.16500
1574567400	12.04300	12.07400
1574568000	11.99500	12.03900
1574568600	11.96300	11.99700
1574569200	11.93100	11.97300
1574569800	11.87600	11.94400
1574570400	11.83200	11.89200
1574571000	11.76700	11.83400
1574571600	11.72800	11.76000
1574572200	11.74800	11.69600
1574572800	11.73200	11.72800
1574573400	11.72600	11.71700
1574574000	11.72700	11.73600
1574574600	11.72200	11.74200
1574575200	11.73500	11.69300
1574575800	11.73000	11.74500
1574576400	11.75300	11.76200
1574577000	11.76400	11.72400
1574577600	11.78100	11.75000
1574578200	11.80600	11.74200
1574578800	11.83300	11.76900
1574579400	11.85100	11.79700
1574580000	11.88100	11.81300
1574580600	11.94000	11.84600
1574581200	11.96400	11.93300
1574581800	11.99300	11.98400
1574582400	12.02100	12.00900
1574583000	12.06700	12.00600
1574583600	12.10100	12.06600
1574584200	12.16700	12.10400
1574584800	12.21100	12.13900
1574585400	12.27000	12.19400
1574586000	12.32400	12.24600
1574586600	12.40200	12.33700
1574587200	12.46500	12.38700
1574587800	12.56700	12.49200
1574588400	12.64500	12.56400
1574589000	12.67300	12.60700
1574589600	12.76000	12.65600
1574590200	12.80600	12.77600
1574590800	12.86300	12.77000
1574591400	12.92200	12.82700
1574592000	12.99000	12.88400
1574592600	13.02600	12.97300
1574593200	13.05900	12.98800
1574593800	13.10100	13.04800
1574594400	13.16100	13.09600
1574595000	13.16500	13.14400
1574595600	13.19500	13.18000
1574596200	13.18400	13.19100
1574596800	13.21000	13.19900
1574597400	13.20500	13.20900
1574598000	13.19600	13.21800
1574598600	13.18700	13.19500
1574599200	13.17900	13.18000
1574599800	13.17100	13.13800
1574600400	13.15700	13.14500
1574601000	13.13500	13.18000
1574601600	13.11000	13.09200
1574602200	13.06900	13.13000
1574602800	13.00800	13.07600
1574603400	12.98400	13.02800
1574604000	12.97100	12.98800
1574604600	12.89300	12.96400
1574605200	12.83600	12.87900
1574605800	12.77700	12.80400
1574606400	12.73300	12.77900
1574607000	12.67600	12.73000
1574607600	12.60100	12.69200
1574608200	12.53400	12.59800
1574608800	12.48900	12.54400
1574609400	12.44700	12.47200
1574610000	12.38400	12.44300
1574611200	12.26500	12.40000
1574611800	12.18800	12.26100
1574612400	12.13400	12.15600
1574613000	12.07900	12.11700
1574613600	12.01600	12.10100
1574614200	11.94700	12.01400
1574614800	11.87900	11.91000
1574615400	11.78200	11.88700
1574616000	11.69800	11.78500
1574616600	11.62400	11.69500
1574617200	11.56900	11.63100
1574617800	11.53700	11.55000
1574618400	11.50400	11.56200
1574619000	11.56400	11.51800
1574619600	11.60800	11.56600
1574620200	11.59500	11.58200
1574620800	11.59700	11.60300
1574621400	11.58100	11.57600
1574622000	11.50800	11.58200
1574622600	11.56100	11.47300
1574623200	11.54200	11.57700
1574623800	11.51600	11.52200
1574624400	11.57500	11.52100
1574625000	11.58100	11.56100
1574625600	11.59500	11.59200
1574626200	11.61700	11.57600
1574626800	11.64900	11.61300
1574627400	11.68300	11.64200
1574628000	11.73800	11.64700
1574628600	11.76900	11.73600
1574629200	11.82700	11.74900
1574629800	11.88000	11.81700
1574630400	11.92200	11.90200
1574631000	11.99300	11.92100
1574631600	12.04600	11.95800
1574632200	12.10500	12.03700
1574632800	12.15100	12.12500
1574633400	12.22800	12.12300
1574634000	12.32500	12.24600
1574634600	12.39800	12.30900
1574635200	12.43600	12.37800
1574635800	12.50500	12.39600
1574636400	12.60100	12.52000
1574637000	12.68500	12.58100
1574637600	12.75800	12.67100
1574638200	12.77900	12.72900
1574638800	12.79100	12.80500
1574639400	12.80800	12.80600
1574640000	12.85700	12.82500
1574640600	12.85000	12.86400
1574641200	12.89000	12.81000
1574641800	12.90400	12.90100
1574642400	12.90000	12.88800
1574643000	12.87300	12.92700
1574643600	12.87800	12.84100
1574644200	12.88300	12.86900
1574644800	12.84900	12.85900
1574645400	12.80800	12.86700
1574646000	12.76500	12.79700
1574646600	12.74600	12.76700
1574647200	12.70800	12.71000
1574647800	12.65200	12.72400
1574648400	12.60500	12.65100
1574649000	12.56700	12.63600
1574649600	12.51500	12.58200
1574650200	12.47700	12.48600
1574650800	12.40700	12.44200
1574651400	12.32000	12.40500
1574652000	12.23500	12.33500
1574652600	12.14200	12.21800
1574653200	12.06600	12.11600
1574653800	11.96800	12.03600
1574654400	11.90200	11.98600
1574655000	11.84700	11.89500
1574655600	11.77500	11.87200
1574656200	11.70900	11.75800
1574656800	11.63900	11.73300
1574657400	11.57000	11.62500
1574658000	11.50700	11.58500
1574658600	11.43500	11.51500
1574659200	11.37100	11.44200
1574659800	11.34200	11.33500
1574660400	11.29900	11.30700
1574661000	11.26400	11.26200
1574661600	11.23200	11.24500
1574662200	11.19800	11.24900
1574662800	11.16400	11.16100
1574663400	11.14100	11.13300
1574664000	11.12400	11.13900
1574664600	11.11300	11.11900
1574665200	11.11000	11.11300
1574665800	11.11800	11.12800
1574666400	11.12700	11.11600
1574667000	11.14900	11.10300
1574667600	11.17100	11.18100
1574668200	11.19700	11.13300
1574668800	11.22900	11.18000
1574669400	11.23300	11.19700
1574670000	11.28400	11.19300
1574670600	11.33800	11.30000
1574671200	11.36800	11.35700
1574671800	11.41900	11.39000
1574672400	11.47600	11.40300
1574673000	11.53100	11.43800
1574673600	11.58300	11.54200
1574674200	11.64300	11.55700
1574674800	11.71200	11.64000
1574675400	11.77500	11.71400
1574676000	11.85800	11.80400
1574677200	12.00600	11.82700
1574677800	12.08800	12.03100
1574678400	12.16900	12.07800
1574679000	12.24000	12.14300
1574679600	12.33600	12.26200
1574680200	12.39000	12.35400
1574680800	12.48000	12.39800
1574681400	12.54700	12.47100
1574682000	12.60500	12.56600
1574682600	12.68200	12.62100
1574683200	12.73400	12.69700
1574683800	12.82700	12.71000
1574684400	12.92000	12.81100
1574685000	12.98400	12.93000
1574685600	13.03100	12.98200
1574686200	13.04900	13.04800
1574686800	13.08200	13.02500
1574687400	13.10600	13.05000
1574688000	13.10700	13.07000
1574688600	13.11200	13.08100
1574689200	13.10600	13.14100
1574689800	13.07700	13.10100
1574690400	13.05400	13.07900
1574691000	13.01800	13.08000
1574691600	12.97200	13.04900
1574692200	12.93100	12.96900
1574692800	12.90400	12.92200
1574693400	12.84000	12.90200
1574694000	12.79700	12.85000
1574694600	12.75200	12.82500
1574695200	12.68700	12.78400
1574695800	12.63500	12.66300
1574696400	12.58000	12.61100
1574697600	12.44700	12.54300
1574698200	12.36300	12.46200
1574698800	12.30200	12.39000
1574699400	12.22700	12.32400
1574700000	12.16800	12.22200
1574700600	12.10400	12.15100
1574701200	12.04300	12.07200
1574701800	11.98100	12.05000
1574702400	11.92400	11.96500
1574703000	11.86300	11.89800
1574703600	11.81900	11.88900
1574704200	11.77800	11.83400
1574705400	11.69000	11.78000
1574706000	11.67300	11.65800
1574706600	11.64100	11.70500
1574707200	11.60600	11.60400
1574707800	11.58600	11.61100
1574708400	11.56600	11.60600
1574709000	11.55800	11.56300
1574709600	11.56500	11.55900
1574710200	11.55600	11.57200
1574710800	11.55100	11.56400
1574711400	11.55000	11.51900
1574712000	11.54800	11.56900
1574712600	11.55300	11.57200
1574713200	11.58500	11.58400
1574713800	11.61400	11.55000
1574714400	11.63600	11.57800
1574715000	11.65000	11.60600
1574715600	11.68100	11.61500
1574716200	11.71500	11.66000
1574716800	11.73700	11.70500
1574717400	11.77500	11.70500
1574718000	11.81400	11.74800
1574718600	11.85200	11.81000
1574719200	11.91200	11.83600
1574719800	11.95900	11.86900
1574720400	12.03700	11.95500
1574721000	12.09400	12.02100
1574721600	12.15600	12.07700
1574722200	12.23800	12.17500
1574722800	12.30900	12.22200
1574723400	12.39300	12.30900
1574724000	12.47600	12.39800
1574724600	12.55200	12.45900
1574725200	12.62300	12.55400
1574725800	12.70400	12.58800
1574726400	12.74400	12.71100
1574727600	12.89400	12.71800
1574728200	12.95700	12.89200
1574728800	13.01500	12.92800
1574729400	13.06800	13.00100
1574730000	13.10700	13.05200
1574730600	13.13700	13.12900
1574731200	13.17000	13.14800
1574731800	13.18200	13.15300
1574732400	13.19100	13.14600
1574733000	13.19200	13.18000
1574733600	13.19600	13.22300
1574734200	13.16600	13.18500
1574734800	13.16800	13.14500
1574735400	13.12000	13.14400
1574736600	13.02600	13.08300
1574737200	12.97200	13.01300
1574737800	12.91900	12.94100
1574738400	12.85200	12.90500
1574739000	12.77800	12.86800
1574739600	12.72700	12.79600
1574740200	12.66300	12.70800
1574740800	12.59700	12.66100
1574741400	12.53500	12.56100
1574742000	12.45100	12.50300
1574742600	12.37000	12.41500
1574743200	12.29400	12.37700
1574743800	12.21700	12.31400
1574744400	12.12600	12.20000
1574745000	12.06800	12.12300
1574745600	12.00800	12.07600
1574746200	11.93500	12.03500
1574746800	11.88300	11.94600
1574747400	11.83900	11.86600
1574748000	11.78200	11.85000
1574748600	11.73900	11.76500
1574749200	11.68100	11.73700
1574749800	11.62900	11.66400
1574750400	11.59900	11.63700
1574751000	11.56600	11.56100
1574751600	11.54300	11.53400
1574752200	11.53900	11.52700
1574752800	11.54400	11.53800
1574753400	11.55700	11.56500
1574754000	11.56800	11.56800
1574754600	11.58700	11.57500
1574755200	11.60900	11.60700
1574755800	11.63900	11.62500
1574756400	2.88700	11.61200
1574757000	11.72100	2.90300
1574757600	11.77300	11.69500
1574758200	11.82800	11.75400
1574758800	11.87900	11.78900
1574759400	11.92500	11.89900
1574760000	11.97800	11.91100
1574760600	12.04800	11.96400
1574761200	12.11300	12.01100
1574761800	12.18900	12.08100
1574762400	12.25100	12.19500
1574763000	12.30000	12.23400
1574763600	12.35900	12.30200
1574764200	12.44000	12.32700
1574764800	12.52000	12.44700
1574765400	12.59900	12.51600
1574766000	12.67000	12.61100
1574766600	12.74700	12.65600
1574767200	12.83100	12.73300
1574767800	12.91300	12.85700
1574768400	12.97700	12.88700
1574769000	13.04100	12.94500
1574769600	13.14700	13.03800
1574770200	13.20900	13.12300
1574770800	0.09700	13.21600
1574771400	13.32200	0.10700
1574772000	13.38500	13.33700
1574772600	13.44100	13.40000
1574773200	13.47700	13.45300
1574773800	13.53400	13.46800
1574774400	13.54700	13.49800
1574775000	13.55800	13.51000
1574775600	13.57400	13.53200
1574776200	13.56800	13.55700
1574776800	13.55100	13.55200
1574777400	13.53300	13.51900
1574778000	13.51600	13.55000
1574778600	13.49900	13.53800
1574779200	13.44900	13.47600
1574779800	13.40300	13.44600
1574780400	13.35700	13.38700
1574781000	13.34300	13.35500
1574781600	13.27000	13.36500
1574782200	13.20200	13.24900
1574782800	13.13800	13.19100
1574784000	13.00700	13.10200
1574784600	12.93100	12.98100
1574785200	12.86300	12.94300
1574785800	12.77700	12.87800
1574786400	12.69900	12.79300
1574787000	12.64100	12.69500
1574787600	12.57100	12.60500
1574788200	12.50500	12.55200
1574788800	12.40900	12.46400
1574789400	12.34400	12.42500
1574790000	12.27700	12.36200
1574790600	12.22200	12.23800
1574791200	12.14700	12.23700
1574791800	12.08300	12.11100
1574792400	12.02200	12.05400
1574793000	11.96800	12.04100
1574793600	11.91800	11.99300
1574794200	11.87300	11.92100
1574794800	11.85700	11.89500
1574795400	11.81700	11.86400
1574796000	11.78900	11.81500
1574796600	11.76400	11.78800
1574797200	11.75300	11.76500
1574797800	11.74600	11.71800
1574798400	11.71800	11.77100
1574799000	11.71500	11.73100
1574799600	11.70500	11.73600
1574800200	11.70600	11.72200
1574800800	11.71300	11.73700
1574801400	11.72200	11.73600
1574802000	11.73100	11.67900
1574802600	11.74700	11.69900
1574803200	11.76800	11.72600
1574803800	11.80800	11.74000
1574804400	11.83700	11.78000
1574805000	11.85800	11.84300
1574805600	11.89000	11.82200
1574806200	11.92000	11.87500
1574806800	11.95800	11.88900
1574807400	12.01400	11.91800
1574808000	12.04600	11.99100
1574808600	12.10900	12.05100
1574809200	12.17200	12.11700
1574809800	12.27100	12.15500
1574810400	12.34400	12.29800
1574811000	12.43900	12.33700
1574811600	12.52500	12.44600
1574812200	12.59100	12.48900
1574812800	12.67200	12.55500
1574813400	12.75400	12.66700
1574814000	12.83400	12.77400
1574814600	12.90300	12.83900
1574815200	12.97500	12.91000
1574815800	13.01700	12.94900
1574816400	13.04000	13.02200
1574817000	13.07500	13.03800
1574817600	13.12000	13.09400
1574818200	13.13600	13.13900
1574818800	13.15500	13.10100
1574819400	13.17600	13.14100
1574820000	13.19500	13.17600
1574820600	13.19800	13.17800
1574821200	13.22600	13.16200
1574821800	13.23300	13.19400
1574822400	13.24200	13.22800
1574823000	13.24800	13.23200
1574823600	13.22900	13.23100
1574824200	13.21300	13.24800
1574824800	13.18700	13.24400
1574825400	13.15900	13.14800
1574826000	13.09100	13.11600
1574826600	13.02600	13.07400
1574827200	12.98000	13.01200
1574827800	12.94900	12.95400
1574828400	12.89700	12.91700
1574829000	12.84000	12.89200
1574829600	12.75300	12.82300
1574830200	12.66000	12.72100
1574830800	12.57900	12.66800
1574831400	12.49400	12.57200
1574832000	12.40000	12.45900
1574832600	12.34400	12.36800
1574833200	12.26900	12.31200
1574833800	12.20000	12.28700
1574834400	12.15900	12.19400
1574835000	12.08500	12.15600
1574835600	12.00400	12.07900
1574836200	11.92900	11.99400
1574836800	11.88600	11.93900
1574837400	11.84000	11.85000
1574838000	11.82100	11.80000
1574838600	11.77800	11.84600
1574839200	11.74100	11.76300
1574839800	11.70200	11.76300
1574840400	11.67800	11.70100
1574841000	11.66100	11.66000
1574841600	11.66100	11.69200
1574842200	11.65900	11.67700
1574842800	11.65800	11.67700
1574843400	11.68800	11.67300
1574844000	11.72200	11.67100
1574844600	11.76300	11.69000
1574845200	11.80700	11.75300
1574845800	11.84500	11.80400
1574846400	11.88000	11.82800
1574847000	11.91100	11.86900
1574847600	11.95500	11.91800
1574848200	11.99300	11.98600
1574848800	12.03800	11.97200
1574849400	12.06500	12.00200
1574850000	12.12500	12.05100
1574850600	12.15700	12.10500
1574851200	12.19500	12.14300
1574851800	12.24000	12.19700
1574852400	12.25500	12.24000
1574853000	12.27400	12.24600
1574853600	12.32600	12.30100
1574854200	12.38500	12.33700
1574854800	12.46000	12.35300
1574855400	12.52900	12.42200
1574856000	12.60300	12.55100
1574856600	12.69100	12.58900
1574857200	12.77500	12.66200
1574857800	12.85100	12.77100
1574858400	12.93100	12.81600
1574859000	13.02100	12.94900
1574859600	13.07700	12.99500
1574860200	13.12400	13.09300
1574860800	13.15900	13.10500
1574861400	13.19300	13.15200
1574862000	13.19900	13.16100
1574862600	13.21500	13.20100
1574863200	13.23500	13.22600
1574863800	13.24500	13.20900
1574864400	13.24000	13.26000
1574865000	13.24800	13.24200
1574865600	13.25000	13.21800
1574866200	13.24700	13.24400
1574866800	13.23400	13.26800
1574867400	13.22600	13.19300
1574868000	13.19900	13.19500
1574868600	13.16100	13.21500
1574869200	13.11700	13.17700
1574870400	12.99400	13.13900
1574871000	12.94700	12.99100
1574871600	12.87400	12.96700
1574872200	12.81500	12.89400
1574872800	12.75300	12.78300
1574873400	12.67200	12.77800
1574874000	12.59000	12.65500
1574874600	12.51600	12.57400
1574875200	12.45400	12.52400
1574875800	12.37100	12.46200
1574876400	12.30400	12.39300
1574877000	12.22300	12.30300
1574877600	12.18100	12.23000
1574878200	12.09800	12.17500
1574878800	12.03600	12.09700
1574879400	11.96500	12.03800
1574880000	11.88800	11.98400
1574880600	11.81000	11.89000
1574881200	11.74500	11.79300
1574881800	11.69800	11.71300
1574882400	11.63900	11.71000
1574883000	11.59500	11.67000
1574883600	11.55400	11.56300
1574884200	11.49900	11.52600
1574885400	11.42500	11.47300
1574886000	11.42400	11.39300
1574886600	11.41800	11.44200
1574887200	11.41400	11.40400
1574887800	11.40600	11.38200
1574888400	11.41100	11.43300
1574889000	8.69800	11.41400
1574889600	11.43800	8.71700
1574890200	11.43600	11.40200
1574890800	11.44800	11.45000
1574891400	11.47900	11.44500
1574892000	11.52100	11.46400
1574892600	11.55800	11.52400
1574893200	11.59900	11.56000
1574893800	11.63800	11.58500
1574894400	11.67000	11.65400
1574895000	11.70500	11.68300
1574895600	11.74300	11.69500
1574896200	11.79600	11.75900
1574896800	11.83000	11.76600
1574897400	11.87600	11.78700
1574898000	11.91900	11.87300
1574898600	11.97300	11.92800
1574899200	12.03100	11.98900
1574899800	12.08200	11.99500
1574900400	12.14300	12.09600
1574901000	12.21400	12.14500
1574901600	12.27300	12.18600
1574902200	12.34900	12.29500
1574902800	12.42800	12.33500
1574903400	12.46400	12.45000
1574904000	12.59700	12.43200
1574904600	12.66300	12.60200
1574905200	12.71200	12.65800
1574905800	12.74000	12.72300
1574906400	12.77100	12.71800
1574907000	12.80300	12.76400
1574907600	12.84400	12.80000
1574908200	12.87100	12.84500
1574908800	12.90300	12.87300
1574909400	12.91200	12.92200
1574910000	12.91600	12.88200
1574910600	12.90500	12.87300
1574911200	12.89300	12.92900
1574911800	12.88400	12.86400
1574912400	12.85900	12.85400
1574913000	12.84700	12.81900
1574913600	12.79400	12.84800
1574914200	12.75600	12.80900
1574914800	12.72600	12.74200
1574915400	12.68100	12.74500
1574916000	12.62600	12.70000
1574916600	12.57600	12.61700
1574917200	12.52100	12.55200
1574917800	12.45400	12.48400
1574918400	12.39900	12.45400
1574919000	12.33100	12.37300
1574919600	12.25900	12.29600
1574920200	12.17800	12.23300
1574920800	12.10400	12.14300
1574921400	12.03200	12.08700
1574922000	11.94000	11.99700
1574922600	11.85500	11.90800
1574923200	11.77800	11.86700
1574923800	11.70400	11.76100
1574924400	11.64400	11.69500
1574925000	11.58500	11.66000
1574925600	11.54400	11.55900
1574926200	11.50100	11.50700
1574926800	11.45200	11.49800
1574927400	11.42000	11.45400
1574928000	11.39300	11.43600
1574928600	11.38200	11.39200
1574929200	11.36200	11.38400
1574929800	11.35400	11.34500
1574930400	11.35800	11.37000
1574931000	11.35700	11.37400
1574931600	11.35900	11.38000
1574932200	11.36900	11.37900
1574932800	11.39800	11.39200
1574933400	11.40900	11.36300
1574934000	11.43400	11.42600
1574934600	11.46900	11.41700
1574935200	11.49500	11.43900
1574935800	11.54300	11.48800
1574936400	11.57600	11.55100
1574937000	11.63300	11.58900
1574937600	11.68200	11.61600
1574938200	11.73500	11.66200
1574938800	11.79800	11.73200
1574939400	11.85900	11.81700
1574940000	11.92700	11.87200
1574940600	11.99400	11.90800
1574941200	12.07200	11.96200
1574941800	12.14400	12.04000
1574942400	12.23400	12.10400
1574943000	12.31400	12.25000
1574943600	12.39100	12.32900
1574944200	12.45600	12.38400
1574944800	12.54100	12.43900
1574945400	12.62200	12.50900
1574946000	12.68100	12.63000
1574946600	12.77100	12.64300
1574947200	12.83000	12.74400
1574947800	12.89800	12.80700
1574948400	12.95800	12.88200
1574949000	13.02300	12.95500
1574949600	13.09100	12.98600
1574950200	13.13600	13.10600
1574950800	13.18800	13.11900
1574951400	13.22100	13.18400
1574952000	13.25500	13.22300
1574952600	13.28400	13.27400
1574953200	13.31300	13.25800
1574953800	13.32900	13.31100
1574954400	13.34600	13.34000
1574955000	13.33100	13.31200
1574955600	13.32200	13.29900
1574956800	13.32100	13.29300
1574957400	13.31500	13.29200
1574958000	13.28800	13.28300
1574958600	13.24300	13.27800
1574959200	13.20000	13.24700
1574959800	13.15700	13.19500
1574960400	13.10300	13.11400
1574961000	13.06000	13.12900
1574961600	13.01100	13.05000
1574962200	12.95300	12.98500
1574962800	12.90400	12.96800
1574963400	12.84000	12.91900
1574964000	12.76900	12.83700
1574964600	12.69500	12.73400
1574965200	12.63300	12.68000
1574965800	12.58200	12.63700
1574966400	12.53600	12.59500
1574967000	12.46800	12.51000
1574967600	12.39900	12.47300
1574968200	12.32500	12.37500
1574968800	12.23900	12.28900
1574969400	12.15300	12.24700
1574970000	12.07800	12.11600
1574970600	11.99400	12.04300
1574971200	11.92400	11.97800
1574971800	11.85900	11.90400
1574972400	11.81600	11.83300
1574973000	11.77300	11.82900
1574973600	11.75200	11.73600
1574974200	11.73400	11.77000
1574974800	11.70900	11.75600
1574975400	11.69400	11.70000
1574976000	11.66800	11.67800
1574976600	11.66100	11.68100
1574977200	11.65800	11.67100
1574977800	11.65800	11.67500
1574978400	11.67200	11.67900
1574979000	11.69000	11.69600
1574979600	11.71300	11.66800
1574980200	11.72800	11.73800
1574980800	11.75300	11.71300
1574981400	11.79300	11.72700
1574982000	11.83000	11.76100
1574982600	11.88200	11.79400
1574983200	11.91100	11.88700
1574983800	11.96300	11.91400
1574984400	11.99400	11.93000
1574985000	12.01700	11.98800
1574985600	12.04300	12.03300
1574986200	12.06300	12.06200
1574986800	12.10900	12.02700
1574987400	12.17200	12.09900
1574988000	12.24000	12.17000
1574988600	12.32600	12.22400
1574989200	12.42800	12.30000
1574989800	12.53900	12.41100
1574990400	12.63800	12.54600
1574991000	12.73500	12.64600
1574991600	12.81800	12.70300
1574992200	12.87800	12.79200
1574992800	12.93500	12.86400
1574993400	12.99600	12.95200
1574994000	13.02800	13.00900
1574994600	13.05900	13.00800
1574995200	13.10500	13.07800
1574995800	13.12300	13.10500
1574996400	13.12900	13.10800
1574997000	13.13000	13.12700
1574997600	13.12200	13.09400
1574998200	13.14300	13.14000
1574998800	13.13600	13.13500
1574999400	13.12300	13.09600
1575000000	13.11400	13.09900
1575000600	18.56500	13.13500
1575001200	13.09400	18.52400
1575001800	13.06700	13.07800
1575002400	13.02800	13.05000
1575003000	12.98400	13.04400
1575003600	12.94700	12.96000
1575004200	12.91000	12.93000
1575004800	12.85000	12.87800
1575005400	12.79000	12.87200
1575006000	12.72400	12.77300
1575006600	12.65200	12.70500
1575007200	12.58400	12.64800
1575007800	12.52300	12.55100
1575008400	12.45700	12.54500
1575009000	12.39600	12.45600
1575009600	12.32500	12.36100
1575010200	12.28300	12.32400
1575010800	12.23000	12.30700
1575011400	12.16200	12.22100
1575012000	12.10500	12.12700
1575012600	12.05000	12.12700
1575013200	11.98400	12.03600
1575013800	11.93100	11.96700
1575014400	11.89300	11.91200
1575015000	11.86300	11.90800
1575015600	11.84200	11.88500
1575016200	11.81900	11.82200
1575016800	11.79800	11.82100
1575017400	11.77000	11.81300
1575018000	11.76000	11.75100
1575018600	11.75400	11.79100
1575019200	11.74500	11.71900
1575019800	11.74800	11.71200
1575020400	11.73900	11.77100
1575021000	11.75900	11.69800
1575021600	11.77800	11.73200
1575022200	11.79500	11.75400
1575022800	11.82900	11.82600
1575023400	11.85900	11.79400
1575024000	11.90100	11.83400
1575024600	11.92800	11.90300
1575025200	11.97800	11.92400
1575025800	12.01800	11.97500
1575026400	12.06400	11.98000
1575027000	12.12000	12.08900
1575027600	12.17800	12.12100
1575028200	12.22600	12.15900
1575028800	12.27800	12.25500
1575029400	12.33400	12.28800
1575030000	12.39500	12.31500
1575030600	12.45700	12.36900
1575031200	12.52800	12.47900
1575031800	12.59400	12.50100
1575032400	12.66900	12.58400
1575033000	12.73700	12.69500
1575033600	12.82300	12.74000
1575034200	12.89400	12.83900
1575034800	12.98700	12.90400
1575035400	13.05900	12.96100
1575036000	13.12500	13.05500
1575036600	13.17800	13.14000
1575037200	13.23200	13.20500
1575037800	13.29500	13.25000
1575038400	13.34300	13.27100
1575039000	13.39300	13.32300
1575039600	13.42300	13.35800
1575040200	13.45300	13.43800
1575040800	13.47900	13.45500
1575041400	13.48000	13.49300
1575042000	13.45500	13.44400
1575043200	13.39300	13.45100
1575044400	13.35300	13.37900
1575045000	13.30300	13.36800
1575045600	13.27900	13.31800
1575046200	13.22800	13.24700
1575046800	13.18900	13.24400
1575047400	13.14400	13.20000
1575048000	13.09000	13.13000
1575048600	13.02300	13.07300
1575049200	12.96400	13.02500
1575049800	12.90800	12.96600
1575050400	12.84100	12.89100
1575051000	12.77200	12.84000
1575051600	12.69800	12.73700
1575052200	12.63500	12.68100
1575052800	12.58900	12.65900
1575053400	12.51700	12.55300
1575054000	12.44300	12.53500
1575054600	12.36400	12.45900
1575055800	12.22400	12.37900
1575056400	12.15300	12.18700
1575057000	12.07700	12.17200
1575057600	12.00100	12.06000
1575058200	11.92800	11.97300
1575058800	11.86600	11.89000
1575059400	11.81300	11.88500
1575060000	11.76500	11.79200
1575060600	11.72400	11.73300
1575061200	11.67100	11.70300
1575061800	11.62700	11.64700
1575062400	11.59600	11.63900
1575063000	11.55400	11.58000
1575063600	11.51400	11.55900
1575064200	11.50500	11.48600
1575064800	11.48400	11.49600
1575065400	11.47300	11.49200
1575066000	11.47000	11.47500
1575066600	11.48100	11.43800
1575067200	11.47300	11.50500
1575067800	11.48700	11.43000
1575068400	11.50500	11.45000
1575069000	11.50700	11.53600
1575069600	11.53100	11.52700
1575070200	11.56300	11.50300
1575070800	11.59100	11.52000
1575071400	11.61300	11.57500
1575072000	11.64100	11.60900
1575072600	11.68100	11.61100
1575073200	11.71900	11.65200
1575073800	11.76500	11.70900
1575074400	11.81000	11.75900
1575075000	11.86500	11.79300
1575075600	11.92900	11.88100
1575076200	11.98000	11.89400
1575076800	12.05800	11.96100
1575077400	12.14200	12.08300
1575078000	12.20200	12.16400
1575078600	12.27100	12.18300
1575079200	12.34800	12.24500
1575079800	12.42400	12.35100
1575080400	12.50100	12.41500
1575081000	12.57300	12.51600
1575081600	12.63700	12.55600
1575082200	12.69600	12.62800
1575082800	12.74300	12.70400
1575083400	12.79400	12.77000
1575084000	12.84500	12.75900
1575084600	12.87100	12.82800
1575085200	12.91700	12.87300
1575085800	12.95200	12.89100
1575086400	12.97300	12.96400
1575087000	12.99100	12.94100
1575087600	12.99800	12.98400
1575088200	12.99400	12.96900
1575088800	13.00800	12.95800
1575089400	12.98900	12.99300
1575090000	12.98200	13.02000
1575090600	12.95000	12.95300
1575091200	12.93600	12.96400
1575091800	12.90500	12.96300
1575092400	12.86600	12.90900
1575093000	12.81400	12.83100
1575093600	12.77100	12.77700
1575094200	12.70400	12.78600
1575094800	12.65600	12.66800
1575095400	12.59200	12.62600
1575096000	12.55100	12.59100
1575096600	12.47700	12.53200
1575097200	12.41500	12.48400
1575097800	12.37200	12.44000
1575098400	12.30200	12.34600
1575099000	12.26900	12.28600
1575099600	12.18100	12.26300
1575100200	12.13200	12.17800
1575100800	12.07200	12.14900
1575101400	12.03800	12.08000
1575102000	11.99500	12.00600
1575102600	11.95000	11.98400
1575103200	11.90500	11.95800
1575103800	11.85400	11.88200
1575104400	11.83800	11.83000
1575105000	11.80700	11.81000
1575105600	11.78100	11.77500
1575106200	11.76100	11.80400
1575106800	11.74800	11.79000
1575107400	11.74000	11.75200
1575108000	11.73400	11.72100
1575108600	11.71000	11.75000
1575109200	11.70600	11.72700
1575109800	11.69100	11.66300
1575110400	11.69300	11.70100
1575111000	11.70200	11.71300
1575111600	11.72800	11.71400
1575112200	11.76800	11.69200
1575112800	11.80800	11.76400
1575113400	11.84700	11.79400
1575114000	11.88100	11.84600
1575114600	11.92200	11.85200
1575115200	11.98200	11.91900
1575115800	12.01600	11.96900
1575116400	12.05700	11.99500
1575117000	12.11200	12.02300
1575118200	12.21300	12.10700
1575118800	12.27900	12.24200
1575119400	12.32400	12.28900
1575120000	12.38500	12.33100
1575120600	12.45700	12.35300
1575121200	12.52600	12.42100
1575121800	12.59000	12.49400
1575122400	12.64500	12.57300
1575123000	12.73000	12.66300
1575123600	12.78800	12.75400
1575124200	12.85700	12.79300
1575124800	12.93000	12.84000
1575125400	12.99500	12.95200
1575126000	13.04200	13.00800
1575126600	13.08500	13.05800
1575127200	13.12800	13.11000
1575127800	13.16400	13.14400
1575128400	13.19600	13.15000
1575129600	13.23500	13.20300
1575130200	13.24700	13.20900
1575130800	13.23600	13.24000
1575131400	13.21800	13.23800
1575132000	13.20100	13.22900
1575132600	13.18200	13.20600
1575133200	13.15600	13.21000
1575133800	13.13800	13.13700
1575134400	13.12000	13.16200
1575135000	13.07800	13.13800
1575135600	13.02700	13.10600
1575136200	12.98400	13.03700
1575136800	12.93500	13.00600
1575137400	12.88700	12.90600
1575138000	12.83400	12.87000
1575138600	12.77600	12.80200
1575139200	12.72000	12.75900
1575139800	12.67400	12.72200
1575140400	12.62800	12.64800
1575141000	12.57900	12.63700
1575141600	12.52700	12.54200
1575142200	12.47300	12.54200
1575142800	12.39500	12.46400
1575143400	12.31700	12.41500
1575144000	12.24900	12.27700
1575144600	12.17800	12.24500
1575145200	12.10800	12.17300
1575145800	12.02400	12.11800
1575146400	11.95800	11.99800
1575147000	11.88000	11.94300
1575147600	11.81100	11.86300
1575148200	11.74900	11.78500
1575148800	11.68400	11.72900
1575149400	11.62900	11.70600
1575150000	11.58200	11.64500
1575150600	11.53300	11.59300
1575151200	11.49500	11.53500
1575151800	11.46300	11.51100
1575152400	11.43200	11.44200
1575153000	11.41400	11.43200
1575153600	11.39300	11.43100
1575154200	11.38300	11.41100
1575154800	11.38300	11.39500
1575156000	11.39800	11.39000
1575156600	11.40600	11.40000
1575157200	11.43200	11.42700
1575157800	11.46600	11.45300
1575158400	11.47700	11.43000
1575159000	11.50300	11.50600
1575159600	11.52700	11.47200
1575160200	11.57600	11.49500
1575160800	11.60700	11.55000
1575161400	11.62800	11.59500
1575162600	11.71700	11.60100
1575163200	11.75800	11.69300
1575163800	11.82000	11.75900
1575164400	11.87400	11.83800
1575165000	11.92100	11.84200
1575165600	11.97900	11.88600
1575166200	12.03300	11.99700
1575166800	12.07700	12.04000
1575167400	12.14300	12.05300
1575168000	12.21100	12.14500
1575168600	12.26800	12.19400
1575169200	12.33200	12.24400
1575169800	12.40100	12.30800
1575170400	12.44600	12.40000
1575171000	12.50700	12.47300
1575171600	12.55100	12.47500
1575172200	12.61300	12.54000
1575172800	12.66100	12.60800
1575173400	12.70800	12.64100
1575174000	12.72100	12.72400
1575174600	12.74700	12.71700
1575175200	12.75700	12.76300
1575175800	12.76600	12.73100
1575176400	12.76500	12.75000
1575177000	12.78200	12.77200
1575177600	12.79400	12.76800
1575178200	12.78700	12.76500
1575178800	12.79900	12.76300
1575179400	12.78400	12.77500
1575180000	12.77900	12.81600
1575180600	12.75600	12.74100
1575181200	12.74200	12.72200
1575181800	12.70700	12.76200
1575182400	12.67700	12.72300
1575183000	12.62700	12.69200
1575183600	12.58900	12.62600
1575184200	12.54900	12.57200
1575184800	12.49000	12.51400
1575185400	12.44800	12.48600
1575186000	12.40800	12.46000
1575186600	12.35600	12.41600
1575187200	12.29200	12.35600
1575187800	12.24600	12.29200
1575188400	12.19900	12.26200
1575189000	12.14600	12.15800
1575189600	12.08700	12.13000
1575190200	12.04800	12.10300
1575190800	12.00100	12.04400
1575191400	11.95700	11.98500
1575192000	11.90700	11.95900
1575192600	11.87700	11.90800
1575193200	11.84100	11.89900
1575193800	11.82100	11.85600
1575194400	11.80800	11.84500
1575195000	11.78100	11.79100
1575195600	11.76100	11.77900
1575196200	11.74600	11.76800
1575196800	11.73500	11.75800
1575197400	11.73100	11.73700
1575198000	11.73200	11.75300
1575198600	11.73400	11.75300
1575199200	11.73600	11.75700
1575199800	11.72900	11.76000
1575200400	11.74500	11.68600
1575201000	11.75600	11.71200
1575201600	11.75900	11.77700
1575202200	11.78200	11.72200
1575202800	11.82300	11.75000
1575203400	11.86100	11.79200
1575204000	11.91200	11.85200
1575204600	11.95000	11.88600
1575205200	12.01000	11.93400
1575205800	12.06000	12.03700
1575206400	12.11100	12.02400
1575207000	12.16900	12.12600
1575207600	12.22400	12.17900
1575208200	12.28100	12.18800
1575208800	12.31900	12.26800
1575209400	12.36700	12.31500
1575210000	12.41900	12.35300
1575210600	12.45700	12.41300
1575211200	12.49700	12.42500
1575211800	12.55100	12.48600
1575212400	12.61900	12.52500
1575213000	12.69100	12.59300
1575213600	12.74200	12.68800
1575214200	12.75800	12.74500
1575214800	12.81500	12.74300
1575216000	12.88200	12.81700
1575216600	12.91700	12.89500
1575217200	12.95800	12.91300
1575217800	12.98100	12.98300
1575218400	12.98300	12.96700
1575219000	13.00700	12.97600
1575219600	13.01700	13.02400
1575220200	13.03100	12.98700
1575220800	13.02700	12.99500
1575221400	13.02000	13.05400
1575222000	13.01100	12.99600
1575222600	12.99900	12.98100
1575223200	12.97300	12.96800
1575223800	12.97600	12.98100
1575224400	12.94200	12.98900
1575225000	12.92500	12.97400
1575225600	12.87500	12.94700
1575226200	12.83100	12.87700
1575226800	12.78100	12.85700
1575227400	12.71500	12.79600
1575228000	12.64900	12.72900
1575228600	12.60000	12.62300
1575229200	12.53500	12.62500
1575229800	12.47600	12.51300
1575230400	12.40800	12.44400
1575231000	12.35400	12.37600
1575231600	12.28600	12.37600
1575232200	12.22400	12.30900
1575232800	12.15200	12.23400
1575233400	12.07600	12.13700
1575234000	12.01400	12.05900
1575234600	11.95600	12.01100
1575235200	11.89600	11.93300
1575235800	11.82800	11.91800
1575236400	11.78800	11.82200
1575237000	11.73100	11.75300
1575237600	11.66200	11.74500
1575238200	11.61200	11.63600
1575238800	11.55000	11.63400
1575239400	11.49100	11.51600
1575240000	11.44100	11.51000
1575240600	11.40600	11.44800
1575241200	11.37700	11.42100
1575241800	11.36200	11.35900
1575242400	11.34900	11.37000
1575243000	11.35100	11.32900
1575243600	11.35000	11.34800
1575244200	11.32900	11.33700
1575244800	11.30800	11.35500
1575245400	11.30500	11.32600
1575246000	11.29700	11.27100
1575246600	11.31900	11.32800
1575247200	11.34100	11.30500
1575247800	11.35600	11.36800
1575248400	11.38400	11.32600
1575249000	11.40700	11.36700
1575249600	11.42400	11.37100
1575250200	11.44800	11.40900
1575250800	11.47800	11.41300
1575251400	11.49500	11.44900
1575252000	11.52900	11.46600
1575252600	11.56500	11.50300
1575253200	11.61300	11.54800
1575253800	11.64600	11.58200
1575254400	11.69700	11.63000
1575255000	11.75000	11.67300
1575255600	11.79700	11.76400
1575256200	11.85800	11.79600
1575256800	11.90800	11.88200
1575257400	11.97200	11.87300
1575258000	12.03700	11.97900
1575258600	12.08800	12.00100
1575259200	12.16100	12.05700
1575259800	12.21500	12.14200
1575260400	12.26600	12.19200
1575261000	12.32100	12.23100
1575261600	12.36800	12.32600
1575262200	12.40000	12.36500
1575262800	12.44500	12.39700
1575263400	12.47200	12.41300
1575264000	12.48200	12.49400
1575264600	12.51700	12.48200
1575265200	12.53200	12.50000
1575265800	12.53700	12.53400
1575266400	12.54000	12.52400
1575267000	12.54100	12.52100
1575276000	12.16600	12.53200
1575276600	12.13000	12.14900
1575277200	12.10100	12.13200
1575277800	12.05400	12.09700
1575278400	11.99900	12.05000
1575279000	11.95700	12.00600
1575279600	11.92800	11.98600
1575280200	11.89200	11.89800
1575280800	11.86500	11.87600
1575281400	11.84800	11.86500
[truncated: 16,468 more rows]
