# Supplementary material for: A novel dissolved oxygen prediction model based on enhanced semi-naive Bayes for ocean ranches in northeast China
Source: PeerJ Comput Sci. 2021 Jun 11;7:e591. doi: 10.7717/peerj-cs.591 (PMC8205303; doi:10.7717/peerj-cs.591)
Supplement: Supplemental Information 5 [file peerj-cs-07-591-s005.zip › bestResult/2.txt]

Timestamp	real	predict
1583344200	9.55100	9.49600
1583344800	9.54700	9.53000
1583345400	9.57000	9.54000
1583346000	9.58500	9.53200
1583346600	9.61500	9.54800
1583347200	9.62500	9.56900
1583347800	9.62600	9.58400
1583348400	9.67400	9.58000
1583349000	9.67000	9.64000
1583349600	9.70600	9.62500
1583350200	8.80200	9.68600
1583350800	8.83900	8.78500
1583351400	8.82900	8.82600
1583352000	8.86100	8.83500
1583352600	8.87400	8.84300
1583353200	8.90200	8.88600
1583353800	8.90800	8.91700
1583354400	8.92600	8.93100
1583355000	8.92500	8.91600
1583355600	8.94700	8.88200
1583356200	8.94800	8.92400
1583356800	8.97100	8.89600
1583357400	8.96400	8.93000
1583358000	8.97900	8.92700
1583358600	8.99800	8.95300
1583359200	8.99200	8.94600
1583359800	9.01000	9.02400
1583360400	9.00600	9.05200
1583361000	9.00600	8.96000
1583361600	9.00700	8.97200
1583362200	9.01100	8.96200
1583362800	8.99100	8.97600
1583363400	8.99900	9.03900
1583364000	8.98300	8.94700
1583364600	8.97500	8.94200
1583365200	8.98200	8.95200
1583365800	8.97200	8.93400
1583366400	8.94900	9.02000
1583367000	8.95100	8.90200
1583367600	8.93000	8.99900
1583368200	8.92500	8.88400
1583368800	8.92500	8.87500
1583369400	8.90300	8.89300
1583370000	8.90100	8.86400
1583370600	8.90300	8.94700
1583371200	8.90700	8.86400
1583371800	8.89600	8.93700
1583372400	8.88900	8.86100
1583373000	8.87200	8.92000
1583373600	8.88600	8.89900
1583374200	8.87800	8.83400
1583374800	8.86600	8.90000
1583375400	8.87500	8.82100
1583376000	8.87200	8.83100
1583376600	8.86100	8.92200
1583377200	8.86800	8.90400
1583377800	8.84900	8.91400
1583378400	8.86100	8.80600
1583379000	8.85900	8.90900
1583379600	8.84700	8.88400
1583380200	8.83400	8.87700
1583380800	8.84000	8.78200
1583381400	8.83800	8.78800
1583382000	8.82900	8.78800
1583382600	8.84700	8.86000
1583383200	8.84600	8.88800
1583383800	8.85400	8.80100
1583384400	8.85800	8.81800
1583385000	8.86800	8.82200
1583385600	8.88800	8.82200
1583386200	8.88700	8.85000
1583386800	8.90600	8.84100
1583387400	8.91400	8.88700
1583388000	8.92200	8.87300
1583388600	8.92900	8.88000
1583389200	8.94200	8.88800
1583389800	8.95500	8.99400
1583390400	8.95100	8.91900
1583391000	8.96300	8.91900
1583391600	8.96300	8.91300
1583392200	8.97500	8.93400
1583392800	8.95700	9.01500
1583393400	8.91300	8.91800
1583394000	8.91000	8.96300
1583394600	8.91600	8.87000
1583395200	8.93100	8.95900
1583395800	8.93200	8.96300
1583396400	8.95900	8.94700
1583397000	8.97500	8.92300
1583397600	8.98200	8.93100
1583398200	9.00800	8.93800
1583398800	9.01700	8.96600
1583399400	9.01000	8.99900
1583458200	9.07000	8.97300
1583458800	9.06900	9.04900
1583464200	8.92700	9.03700
1583464800	8.93600	8.87500
1583465400	8.92500	8.93100
1583466000	8.92100	8.87300
1583466600	8.89900	8.91900
1583467200	8.90000	8.91800
1583467800	8.88900	8.89300
1583468400	8.87400	8.87200
1583469000	8.87500	8.88900
1583469600	8.87400	8.91500
1583470200	8.87400	8.83200
1583470800	8.86800	8.89900
1583471400	8.87000	8.90400
1583472000	8.87900	8.90900
1583472600	8.86600	8.84500
1583473200	8.86500	8.89700
1583473800	8.85200	8.90300
1583474400	8.84800	8.81600
1583475000	8.84300	8.80400
1583475600	8.85400	8.80200
1583476200	8.86700	8.81300
1583476800	8.87800	8.82800
1583477400	8.88900	8.92100
1583478000	8.89500	8.85300
1583478600	8.89200	8.84900
1583479800	8.93300	8.85500
1583480400	8.96100	8.89300
1583481000	8.98300	8.92600
1583481600	8.99600	8.98500
1583482200	9.02200	8.96200
1583482800	9.03300	9.01000
1583483400	9.05900	9.00300
1583484000	9.08200	9.04200
1583484600	9.12400	9.04600
1583485200	9.13600	9.08800
1583485800	9.16200	9.12800
1583486400	9.17300	9.11000
1583487000	9.19600	9.14900
1583487600	9.21000	9.17900
1583488200	9.21900	9.19000
1583488800	9.23600	9.18300
1583489400	9.23900	9.20200
1583490000	9.24800	9.18700
1583490600	9.26500	9.22600
1583491200	9.29600	9.22400
1583491800	9.32700	9.25600
1583492400	9.32900	9.28200
1583493000	9.35300	9.28900
1583493600	9.34300	9.31900
1583494200	9.35400	9.33200
1583494800	9.33700	9.32800
1583495400	9.33900	9.29400
1583496000	9.32100	9.36000
1583496600	9.32200	9.34300
1583497200	9.31900	9.37000
1583497800	9.32400	9.35000
1583498400	9.29700	9.28800
1583499000	9.27700	9.26100
1583499600	9.25600	9.30200
1583500200	9.23800	9.27100
1583500800	9.23600	9.28400
1583501400	9.19600	9.27000
1583502000	9.18200	9.23200
1583502600	9.14100	9.19900
1583503200	9.12700	9.18700
1583503800	9.10200	9.14200
1583504400	9.07700	9.12900
1583505000	9.04800	9.12900
1583505600	9.01600	9.09100
1583506200	8.99800	9.01600
1583506800	8.96600	9.02000
1583507400	8.92300	8.99600
1583508000	8.89700	8.94900
1583508600	8.87900	8.94300
1583509200	8.84500	8.90400
1583510400	8.82200	8.87000
1583511000	8.79400	8.84600
1583511600	8.77300	8.80800
1583512200	8.74200	8.79300
1583512800	8.71800	8.70000
1583513400	8.70700	8.74000
1583514000	8.70500	8.73900
1583514600	8.68000	8.73600
1583515200	8.66500	8.70900
1583515800	8.62900	8.70600
1583516400	8.62200	8.67700
1583517000	8.60200	8.64800
1583517600	8.59300	8.63400
1583518200	8.57200	8.59400
1583518800	8.56200	8.61500
1583519400	8.55800	8.61400
1583520000	8.53800	8.59800
1583520600	8.55200	8.56700
1583521200	8.52800	8.59000
1583521800	8.53000	8.55600
1583522400	8.53400	8.47800
1583523000	8.54200	8.55600
1583523600	8.54300	8.50400
1583524200	8.55100	8.58000
1583524800	8.56300	8.57600
1583525400	8.56300	8.51100
1583526000	8.58800	8.51700
1583526600	8.59500	8.53600
1583527200	8.63200	8.54900
1583527800	8.66000	8.59100
1583528400	8.68000	8.62300
1583529000	8.68900	8.63500
1583529600	8.71800	8.63700
1583530200	8.74500	8.71300
1583530800	8.78300	8.73900
1583531400	8.79400	8.74600
1583532000	8.82300	8.74900
1583532600	8.85300	8.86900
1583533200	8.87300	8.90300
1583533800	8.90600	8.82800
1583534400	8.92400	8.87200
1583535000	8.94800	8.92400
1583535600	8.98100	8.91200
1583536200	9.01400	8.93500
1583536800	9.03500	8.98000
1583537400	9.04500	9.01400
1583538000	9.06700	9.00800
1583538600	9.07100	9.06200
1583539200	9.10300	9.05500
1583539800	9.11400	9.05600
1583540400	9.11700	9.07800
1583541000	9.12700	9.07200
1583541600	9.12700	9.09300
1583542200	9.13200	9.08600
1583542800	9.14300	9.08500
1583543400	9.13500	9.18600
1583544000	9.12000	9.08300
1583544600	9.11000	9.07600
1583545200	9.11400	9.13700
1583545800	9.09900	9.15600
1583546400	9.07500	9.05800
1583547000	9.05800	9.10100
1583547600	9.05500	9.08600
1583548200	9.02700	9.00300
1583548800	9.02700	8.98400
1583549400	8.99200	9.05900
1583550000	8.97900	8.94900
1583550600	8.96200	9.02500
1583551200	8.93800	8.97300
1583551800	8.92900	8.96200
1583552400	8.91100	8.97000
1583553000	8.89200	8.95200
1583553600	8.86500	8.85600
1583554200	8.86900	8.89900
1583554800	8.85000	8.89100
1583555400	8.84200	8.81400
1583556000	8.83900	8.87000
1583556600	8.82100	8.86300
1583557200	8.83000	8.85300
1583557800	8.82400	8.87600
1583558400	8.83100	8.86200
1583559000	8.82300	8.79200
1583559600	8.80900	8.79100
1583560200	8.80800	8.83500
1583560800	8.80300	8.85100
1583561400	8.78800	8.84900
1583562000	8.80600	8.81400
1583562600	8.79000	8.83200
1583563200	8.78800	8.82500
1583563800	8.77300	8.81900
1583564400	8.77600	8.80600
1583565000	8.76900	8.74000
1583565600	8.75600	8.81900
1583566200	8.77900	8.70800
1583566800	8.79400	8.75100
1583567400	8.78900	8.76200
1583568000	8.79500	8.75100
1583568600	8.80200	8.84300
1583569200	8.81600	8.76300
1583569800	8.85300	8.77300
1583570400	8.87500	8.83500
1583571000	8.89200	8.85300
1583571600	8.90500	8.85500
1583572200	8.93300	8.86200
1583572800	8.96100	8.88100
1583573400	8.98200	8.92400
1583574000	9.01500	8.93700
1583574600	9.03400	9.04800
1583575200	9.04400	8.99200
1583575800	9.08400	9.00200
1583576400	9.11700	9.04300
1583577000	9.13400	9.06500
1583577600	9.15600	9.13400
1583578200	9.17100	9.10600
1583578800	9.18800	9.15600
1583579400	9.20500	9.17200
1583580000	9.21900	9.16600
1583580600	9.24200	9.21400
1583581200	9.26500	9.20800
1583581800	9.27100	9.21900
1583582400	9.29700	9.23500
1583583000	9.30300	9.28000
1583583600	9.33100	9.25300
1583584200	9.32200	9.29400
1583584800	9.32300	9.30500
1583585400	9.34200	9.28600
1583586000	9.30600	9.30500
1583586600	9.30500	9.27400
1583587200	9.29600	9.35100
1583587800	9.27700	9.27600
1583588400	9.26900	9.28900
1583589000	9.23000	9.31500
1583589600	9.21700	9.26200
1583590200	9.20300	9.26300
1583590800	9.16800	9.24200
1583591400	9.13600	9.20000
1583592000	9.10200	9.15500
1583592600	9.07100	9.11500
1583593200	9.03400	9.11900
1583593800	9.00200	9.04600
1583594400	8.96700	9.03000
1583595000	8.92500	8.98100
1583595600	8.89700	8.91900
1583596800	8.82200	8.91700
1583597400	8.78300	8.83900
1583598000	8.76400	8.74400
1583598600	8.74600	8.77400
1583599200	8.71500	8.78500
1583599800	8.70500	8.67200
1583600400	8.66300	8.71100
1583601000	8.64000	8.63700
1583601600	8.63600	8.66500
1583602200	8.59400	8.66900
1583602800	8.58700	8.55800
1583603400	8.53700	8.62500
1583604000	8.53000	8.55900
1583604600	8.49900	8.48700
1583605200	8.48800	8.52400
1583605800	8.45900	8.53000
1583606400	8.44500	8.47800
1583607000	8.44600	8.49300
1583607600	8.39700	8.40300
1583608200	8.37800	8.35500
1583608800	8.37900	8.40900
1583609400	8.35700	8.41000
1583610000	8.35100	8.40700
1583610600	8.33800	8.32800
1583611200	8.34800	8.36500
1583611800	8.33000	8.36200
1583612400	8.34500	8.35800
1583613000	8.34000	8.30200
1583613600	8.33700	8.29900
1583614200	8.35800	8.37900
1583614800	8.38500	8.31800
1583615400	8.39700	8.34100
1583616000	8.41600	8.36300
1583616600	8.45000	8.37900
1583617200	8.44900	8.39800
1583617800	8.50000	8.40900
1583618400	8.52300	8.50200
1583619000	8.55000	8.47800
1583619600	8.56500	8.50300
1583620200	8.59100	8.55800
1583620800	8.63100	8.58200
1583621400	8.65300	8.57900
1583622000	8.69100	8.60600
1583622600	8.73400	8.74100
1583623200	8.75800	8.72400
1583623800	8.78500	8.75600
1583624400	8.81100	8.75000
1583625000	8.83900	8.84600
1583625600	8.87300	8.79700
1583626200	8.88500	8.85200
1583626800	8.92900	8.89000
1583627400	8.95600	8.89300
1583628000	8.97200	8.94200
1583628600	8.98600	8.93800
1583629200	8.98100	8.94900
1583629800	8.99600	8.97600
1583630400	9.02900	8.96000
1583631000	9.05100	9.02000
1583631600	9.05200	9.01300
1583632200	9.05800	9.02400
1583632800	9.05300	9.02400
1583633400	9.03100	9.02700
1583634000	9.03100	8.99200
1583634600	9.01400	8.98900
1583635200	9.01200	8.98800
1583635800	8.96600	9.04500
1583636400	8.96100	8.99300
1583637000	8.95200	8.99500
1583637600	8.92400	8.99200
1583638200	8.90100	8.90700
1583638800	8.86900	8.93500
1583639400	8.84300	8.81900
1583640000	8.81900	8.88300
1583640600	8.78500	8.84700
1583641200	8.75300	8.81200
1583641800	8.73500	8.77800
1583642400	8.70200	8.76600
1583643000	8.70300	8.71700
1583643600	8.68400	8.73000
1583644200	8.67800	8.72200
1583644800	8.67900	8.72400
1583645400	8.66500	8.62700
1583646000	8.66000	8.71300
1583646600	8.64300	8.69800
1583647200	8.64200	8.67500
1583647800	8.62500	8.60400
1583648400	8.63800	8.65400
1583649000	8.62900	8.67300
1583649600	8.61900	8.66300
1583650200	8.60100	8.58100
1583650800	8.58800	8.55800
1583651400	8.58600	8.62100
1583652000	8.57100	8.62400
1583652600	8.56200	8.61700
1583653200	8.54900	8.60800
1583653800	8.53700	8.51400
1583654400	8.53800	8.58900
1583655000	8.54900	8.50200
1583655600	8.54600	8.52000
1583656200	8.56100	8.58500
1583656800	8.57600	8.53600
1583657400	8.58600	8.61400
1583658000	8.57500	8.55200
1583658600	8.61600	8.54900
1583659200	8.63800	8.64900
1583659800	8.66400	8.59400
1583660400	8.68100	8.62700
1583661000	8.71900	8.62900
1583661600	8.74000	8.71400
1583662200	8.76500	8.71600
1583662800	8.80600	8.74400
1583663400	8.83300	8.77100
1583664000	8.86700	8.83700
1583664600	8.88600	8.82700
1583665200	8.91500	8.86800
1583665800	8.93700	8.94700
1583666400	8.97700	8.91800
1583667000	8.99400	8.98800
1583667600	9.03400	8.96600
1583668200	9.06700	9.02100
1583668800	9.10200	9.04300
1583669400	9.12100	9.08600
1583670000	9.16000	9.09000
1583670600	9.17300	9.14200
1583671200	9.19500	9.15400
1583671800	9.21000	9.16900
1583672400	9.24200	9.21600
1583673000	9.23700	9.20300
1583673600	9.25400	9.19300
1583674200	9.25900	9.21700
1583674800	9.24800	9.21400
1583675400	9.24900	9.20600
1583676000	9.23500	9.20800
1583676600	9.22700	9.19900
1583677200	9.20600	9.19200
1583677800	9.19900	9.17100
1583678400	9.18700	9.23200
1583679000	9.14400	9.23000
1583679600	9.11300	9.15800
1583680200	9.08700	9.14500
1583680800	9.05500	9.12400
1583681400	9.01200	9.07500
1583682000	8.98500	9.03400
1583683200	8.90100	9.01100
1583683800	8.88200	8.91600
1583684400	8.84000	8.87400
1583685000	8.81900	8.81600
1583685600	8.78200	8.76700
1583686200	8.75600	8.80000
1583686800	8.72000	8.79500
1583687400	8.66700	8.71300
1583688000	8.64900	8.70800
1583688600	8.62800	8.68600
1583689200	8.60400	8.65700
1583689800	8.57500	8.58000
1583690400	8.55300	8.53200
1583691000	8.52700	8.58200
1583691600	8.50800	8.54100
1583692200	8.49100	8.55000
1583692800	8.47300	8.52200
1583693400	8.45300	8.50300
1583694000	8.42600	8.48500
1583694600	8.40700	8.47600
1583695200	8.40900	8.43200
1583695800	8.37600	8.45500
1583696400	8.36000	8.33500
1583697000	8.34600	8.38500
1583697600	8.33400	8.29900
1583698200	8.31600	8.34400
1583698800	8.30600	8.34900
1583699400	8.26500	8.31500
1583700000	8.27400	8.22600
1583700600	8.26900	8.23500
1583701200	8.28700	8.29800
1583701800	8.28900	8.25100
1583702400	8.29200	8.32000
1583703000	8.30700	8.33100
1583703600	8.32700	8.25700
1583704200	8.34900	8.29100
1583704800	8.37000	8.30900
1583705400	8.40300	8.31800
1583706000	8.42700	8.36800
1583706600	8.44000	8.38000
1583707200	8.49700	8.40900
1583707800	8.53300	8.45600
1583708400	8.58300	8.51200
1583709000	8.59200	8.56200
1583709600	8.63600	8.57800
1583710200	8.67000	8.65200
1583710800	8.69800	8.63100
1583711400	8.74000	8.67300
1583712000	8.77300	8.72700
1583712600	8.80300	8.73100
1583713200	8.84300	8.77900
1583713800	8.87900	8.82500
1583714400	8.90400	8.84500
1583715000	8.93600	8.91800
1583715600	8.96300	8.90100
1583716200	8.99900	8.98300
1583716800	9.03500	8.95900
1583717400	9.05300	9.01700
1583718000	9.06000	9.01700
1583718600	9.06800	9.03900
1583719200	9.07900	9.05900
1583719800	9.06900	9.05500
1583720400	9.07400	9.05100
1583721000	9.07800	9.04000
1583721600	9.07200	9.11000
1583722200	9.05900	9.03500
1583722800	9.03500	9.09900
1583723400	9.03800	9.08300
1583724000	9.00000	8.99700
1583724600	8.98500	8.97000
1583725200	8.96900	8.93900
1583725800	8.93200	9.01700
1583726400	8.89200	8.89100
1583727000	8.88600	8.91200
1583727600	8.86800	8.88800
1583728200	8.81900	8.87500
1583728800	8.79500	8.77400
1583729400	8.76400	8.75200
1583730000	8.74200	8.81600
1583730600	8.72100	8.77100
1583731200	8.68300	8.73500
1583731800	8.66400	8.71700
1583732400	8.64400	8.66900
1583733000	8.63200	8.59400
1583733600	8.62800	8.64700
1583734200	8.60800	8.63700
1583734800	8.60200	8.56400
1583735400	8.58000	8.56400
1583736000	8.57400	8.53500
1583736600	8.58000	8.61200
1583737200	8.57100	8.61900
1583737800	8.56400	8.61300
1583738400	8.55600	8.59500
1583739000	8.53800	8.51500
1583739600	8.52400	8.49900
1583740200	8.52200	8.55000
1583740800	8.51500	8.56400
1583741400	8.51600	8.56100
1583742000	8.51200	8.55400
1583742600	8.49300	8.56200
1583743200	8.49300	8.51900
1583743800	8.48200	8.52900
1583744400	8.49600	8.43200
1583745000	8.49500	8.45100
1583745600	8.49500	8.44800
1583746200	8.51700	8.44800
1583746800	8.54200	8.47000
1583747400	8.54300	8.51300
1583748000	8.57000	8.50700
1583748600	8.59800	8.52800
1583749200	8.62300	8.58600
1583749800	8.66600	8.59600
1583750400	8.68500	8.63300
1583751000	8.73200	8.72500
1583751600	8.75900	8.70800
1583752200	8.80200	8.71700
1583752800	8.83500	8.75000
1583753400	8.86100	8.81400
1583754000	8.89300	8.82300
1583754600	8.93600	8.91200
1583755200	8.97100	8.91000
1583755800	8.99000	8.95300
1583756400	9.01400	8.94300
1583757000	9.07000	9.06400
1583757600	9.09300	9.05600
1583758200	9.14300	9.09700
1583758800	9.17100	9.16600
1583759400	9.19500	9.17500
1583760000	9.22600	9.14800
1583760600	9.22600	9.18200
1583761200	9.25100	9.25100
1583761800	9.25300	9.19900
1583762400	9.25700	9.27200
1583763000	9.25600	9.24600
1583763600	9.25700	9.22300
1583764200	9.24600	9.21700
1583764800	9.24400	9.21100
1583765400	9.23800	9.20700
1583766000	9.22600	9.26900
1583766600	9.21200	9.18400
1583767200	9.17400	9.25100
1583767800	9.14700	9.19900
1583768400	9.12600	9.17600
1583769600	9.06000	9.16800
1583770200	9.01800	9.01500
1583770800	8.97600	8.99400
1583771400	8.94600	8.98200
1583772000	8.90300	8.97100
1583772600	8.86400	8.92000
1583773200	8.82100	8.85900
1583773800	8.78600	8.83200
1583774400	8.74500	8.80800
1583775000	8.71500	8.77700
1583775600	8.66200	8.69100
1583776200	8.63300	8.68900
1583776800	8.60300	8.64900
1583777400	8.57800	8.62800
1583778000	8.57000	8.60600
1583778600	8.53800	8.61100
1583779200	8.50900	8.56000
1583779800	8.48800	8.50000
1583780400	8.46100	8.51800
1583781000	8.45000	8.48600
1583781600	8.42700	8.49200
1583782200	8.40200	8.43600
1583782800	8.37000	8.35200
1583783400	8.36400	8.39500
1583784000	8.32900	8.31800
1583784600	8.32200	8.35400
1583785200	8.30900	8.33500
1583785800	8.28700	8.25700
1583786400	8.27100	8.33300
1583787000	8.26000	8.29700
1583787600	8.24600	8.30000
1583788200	8.23300	8.29200
1583788800	8.22300	8.27300
1583789400	8.22200	8.18100
1583790000	8.21900	8.17500
1583790600	8.21700	8.18000
1583791200	8.22900	8.17800
1583791800	8.24400	8.26100
1583792400	8.25200	8.22200
1583793000	8.26900	8.29500
1583793600	8.29000	8.22800
1583794200	8.31800	8.25600
1583794800	8.35800	8.28400
1583795400	8.39100	8.34300
1583796000	8.44800	8.37300
1583796600	8.47000	8.43800
1583797200	8.48600	8.46300
1583797800	8.51600	8.43600
1583798400	8.53800	8.46600
1583799000	8.57700	8.57400
1583799600	8.59900	8.56600
1583800200	8.64200	8.59700
1583800800	8.66600	8.68000
1583801400	8.71800	8.64900
1583802000	8.74000	8.66600
1583802600	9.54200	8.72500
1583803200	9.56500	9.54600
1583803800	9.67400	9.56900
1583804400	8.88000	9.67700
1583805000	8.89500	8.83300
1583805600	9.72500	8.89900
1583806200	9.83400	9.74500
1583806800	9.78500	9.78200
1583807400	8.97700	9.76500
1583808000	8.99800	8.95300
1583808600	8.99000	9.01500
1583809200	8.97000	9.00900
1583809800	8.97600	8.99200
1583810400	8.95700	8.96400
1583811000	8.97500	8.94700
1583811600	9.80400	8.93100
1583812200	9.82900	9.75400
1583812800	8.91100	9.77700
1583813400	8.87600	8.93100
1583814000	8.86600	8.90400
1583814600	8.82900	8.89900
1583815200	8.79600	8.79300
1583815800	8.75100	8.74600
1583816400	8.71100	8.72000
1583817000	8.68300	8.68700
1583817600	8.63500	8.67600
1583818200	8.58800	8.68300
1583818800	8.55600	8.61000
1583819400	8.52400	8.55800
1583820000	8.48900	8.50000
1583820600	8.46300	8.52600
1583821200	8.44100	8.47800
1583821800	8.43500	8.46300
1583822400	8.39900	8.38800
1583823000	8.38200	8.34700
1583823600	8.37400	8.38600
1583824200	8.37500	8.40100
1583824800	8.35300	8.38900
1583825400	8.32900	8.36900
1583826000	8.31400	8.36100
1583826600	8.30800	8.34500
1583827200	8.29900	8.34900
1583827800	8.28000	8.24700
1583828400	8.28200	8.30800
1583829000	8.28000	8.31400
1583829600	8.27200	8.30200
1583830200	8.24800	8.32200
1583830800	8.24500	8.29600
1583831400	8.21500	8.20900
1583832000	8.23100	8.26700
1583832600	8.22600	8.19500
1583833200	8.21700	8.26800
1583833800	8.21800	8.17900
1583834400	8.21400	8.24900
1583835000	8.18400	8.26600
1583835600	8.23300	8.23000
1583836200	8.24600	8.18900
1583836800	8.28300	8.21200
1583837400	8.30500	8.24900
1583838000	8.34400	8.34100
1583838600	8.35300	8.37200
1583839200	8.39200	8.31700
1583839800	8.42700	8.42500
1583840400	8.47700	8.45800
1583841000	8.52900	8.47900
1583841600	8.58100	8.53200
1583842200	8.61100	8.59300
1583842800	8.64900	8.56700
1583843400	8.65900	8.59700
1583844000	8.67300	8.66200
1583844600	8.68300	8.64900
1583845200	8.69200	8.63900
1583845800	8.72300	8.65600
1583846400	8.75000	8.72200
1583847000	8.81400	8.74000
1583847600	8.81500	8.77000
1583848200	8.84100	8.81900
1583848800	8.86200	8.79400
1583849400	8.88300	8.84100
1583850000	8.91400	8.89500
1583850600	8.94900	8.89600
1583851200	8.97500	8.96800
1583851800	8.95800	8.94100
1583852400	8.98200	8.92200
1583853000	8.98100	8.93200
1583853600	8.96400	8.93400
1583854200	8.94900	8.92700
1583854800	8.95000	8.92800
1583856000	8.91700	8.98400
1583856600	8.88600	8.87400
1583857200	8.85500	8.86100
1583857800	8.82100	8.87000
1583858400	8.78700	8.84000
1583859000	8.75200	8.81400
1583859600	8.69300	8.70900
1583860200	8.66000	8.69800
1583860800	8.64100	8.68200
1583861400	8.59100	8.60300
1583862000	8.54600	8.55500
1583862600	8.49300	8.54700
1583863200	8.46900	8.52800
1583863800	8.44400	8.47100
1583864400	8.40300	8.41800
1583865000	8.36600	8.41000
1583865600	8.33700	8.34900
1583866200	8.30300	8.37700
1583866800	8.27200	8.33500
1583867400	8.25800	8.30000
1583868000	8.22700	8.29300
1583868600	8.21600	8.27300
1583869200	8.20600	8.23100
1583869800	8.17900	8.23100
1583870400	8.16300	8.21800
1583871000	8.15300	8.18300
1583871600	8.14300	8.17200
1583872200	8.11900	8.15600
1583872800	8.11100	8.16700
1583873400	8.10300	8.15700
1583874000	8.08900	8.13600
1583874600	8.07100	8.11200
1583875200	8.04000	8.12300
1583875800	8.03200	8.06500
1583876400	7.99800	8.04400
1583877000	7.98800	7.95500
1583877600	7.99800	8.03000
1583878200	7.99100	8.03800
1583878800	7.98000	7.95700
1583879400	7.99200	8.02100
1583880000	7.99100	7.94400
1583880600	8.01200	8.02200
1583881200	8.03600	7.98900
1583881800	8.06900	7.99300
1583882400	8.10100	8.04500
1583883000	8.12400	8.06700
1583883600	8.15900	8.09600
1583884200	8.19300	8.15700
1583884800	8.23200	8.14300
1583885400	8.28000	8.23000
1583886000	8.33500	8.23500
1583886600	8.36700	8.29100
1583887200	8.41200	8.40200
1583887800	8.46800	8.37800
1583888400	8.49600	8.44700
1583889000	8.54400	8.47500
1583889600	8.58300	8.56300
1583890200	8.61900	8.57000
1583890800	8.63300	8.56900
1583891400	8.67300	8.61200
1583892000	8.70300	8.63500
1583892600	8.72000	8.66600
1583893200	8.74700	8.67300
1583893800	8.76600	8.73200
1583894400	8.79500	8.72700
1583895000	8.81600	8.77800
1583895600	8.83100	8.77400
1583896200	8.85000	8.87000
1583896800	8.86600	8.81600
1583897400	8.87300	8.82200
1583898000	8.86600	8.83700
1583898600	8.86100	8.81600
1583899200	8.85900	8.82400
1583899800	8.84200	8.82300
1583900400	8.83600	8.87300
1583901000	8.81800	8.87200
1583901600	8.79800	8.77700
1583902200	8.78000	8.83900
1583902800	8.73000	8.73700
1583903400	8.68900	8.75500
1583904000	8.64700	8.73200
1583904600	8.60600	8.69700
1583905200	8.55000	8.63200
1583905800	8.50500	8.51300
1583906400	8.46300	8.46100
1583907000	8.41100	8.42700
1583907600	8.37500	8.42800
1583908200	8.33300	8.34300
1583908800	8.29600	8.28100
1583909400	8.27800	8.29500
1583910000	8.24100	8.25700
1583910600	8.23200	8.22000
1583911200	8.24500	8.18800
1583911800	8.24900	8.25600
1583912400	8.25000	8.29000
1583913000	8.24000	8.29600
1583913600	8.23200	8.27200
1583914200	8.21700	8.24700
1583914800	8.21300	8.26700
1583915400	8.20400	8.16900
1583916000	8.18500	8.23700
1583916600	8.15000	8.23100
1583917200	8.08600	8.16300
1583917800	8.04800	8.10500
1583918400	8.03000	8.02700
1583919000	8.00500	8.05800
1583919600	7.99500	8.03700
1583920200	7.98500	7.94300
1583920800	7.98100	8.03700
1583921400	7.96700	7.93700
1583922000	7.95900	7.95100
1583922600	7.95700	7.97300
1583923200	7.96300	7.92200
1583923800	7.96800	7.91900
1583924400	7.99100	8.00100
1583925000	8.01200	8.02800
1583925600	8.05000	7.96600
1583926200	8.08200	8.01400
1583926800	8.13600	8.05900
1583927400	8.16400	8.10200
1583928000	8.21800	8.15900
1583928600	8.26200	8.22300
1583929200	8.30200	8.29000
1583929800	8.34500	8.26500
1583930400	8.39300	8.32100
1583931000	8.42900	8.36900
1583931600	8.48000	8.42400
1583932200	8.53400	8.48500
1583932800	8.58400	8.52300
1583933400	8.62400	8.54700
1583934000	8.66500	8.57200
1583934600	8.72100	8.68400
1583935200	8.77900	8.70100
1583935800	8.83300	8.80800
1583936400	9.68600	8.85300
1583937000	8.90100	9.68900
1583937600	8.94700	8.88400
1583938200	8.97900	8.95100
1583938800	9.00500	8.98200
1583939400	9.02700	9.04100
1583940000	9.05400	9.04300
1583940600	9.05700	9.08100
1583941200	9.05600	9.06100
1583942400	9.04200	9.05700
1583943000	9.02400	9.00600
1583943600	9.01100	9.07400
1583944200	8.99300	8.97700
1583944800	8.99000	9.03600
1583945400	8.97200	9.03000
1583946000	8.93900	9.02400
1583946600	8.91200	8.98500
1583947200	8.87600	8.93600
1583947800	8.84800	8.89500
1583948400	8.81900	8.88900
1583949000	8.77100	8.83400
1583949600	8.74600	8.78800
1583950200	8.70700	8.76800
1583950800	8.67300	8.75700
1583951400	8.62900	8.69800
1583952000	8.59300	8.63800
1583952600	8.55100	8.61400
1583953200	8.51600	8.50800
1583953800	8.48500	8.55100
1583954400	8.46200	8.52200
1583955000	8.43500	8.50000
1583955600	8.41200	8.46700
1583956200	8.38000	8.41800
1583956800	8.36800	8.37900
1583957400	8.34400	8.39200
1583958000	8.33400	8.29200
1583958600	8.32900	8.34700
1583959200	8.31400	8.29000
1583959800	8.29500	8.34100
1583960400	8.28800	8.32200
1583961000	8.26700	8.32000
1583961600	8.25300	8.29500
1583962200	8.23700	8.30500
1583962800	8.22200	8.26500
1583963400	8.19900	8.25900
1583964000	8.18200	8.22700
1583964600	8.17000	8.21000
1583965200	8.15200	8.12600
1583965800	8.14600	8.18100
1583966400	8.14300	8.18700
1583967000	8.13400	8.18300
1583967600	8.13200	8.16200
1583968200	8.14300	8.16200
1583968800	8.16000	8.10200
1583969400	8.18500	8.19800
1583970000	8.20500	8.14200
1583970600	8.23700	8.15800
1583971200	8.27300	8.22200
1583971800	8.30600	8.23300
1583972400	8.34400	8.34100
1583973000	8.37400	8.32400
1583973600	8.41400	8.32200
1583974200	8.45600	8.40700
1583974800	8.49000	8.40600
1583975400	8.54900	8.52600
1583976000	8.57400	8.54900
1583976600	8.61400	8.60200
1583977200	8.66200	8.56900
1583977800	8.70500	8.62200
1583978400	8.76200	8.74600
1583979000	8.81800	8.72600
1583979600	8.86100	8.85000
1583980200	8.90100	8.85700
1583980800	8.92900	8.88000
1583981400	8.94400	8.88800
1583982000	9.00300	8.89200
1583982600	9.01900	8.96000
1583983200	9.04700	9.00300
1583983800	9.06300	9.00200
1583984400	9.09500	9.02800
1583985000	9.10500	9.05000
1583985600	9.09900	9.12400
1583986200	9.10100	9.15100
1583986800	9.10600	9.13400
1583987400	9.09500	9.08000
1583988000	9.07700	9.14300
1583988600	9.08000	9.03000
1583989200	9.06000	9.10800
1583989800	9.02700	9.11200
1583990400	9.00300	9.07700
1583991000	8.96300	9.03100
1583991600	8.91900	8.99700
1583992200	8.89700	8.91200
1583992800	8.88000	8.93200
1583993400	8.82800	8.91800
1583994000	8.77400	8.82300
1583994600	8.73400	8.76000
1583995200	8.69400	8.68700
1583995800	8.65600	8.73400
1583996400	8.60400	8.64800
1583997000	8.56700	8.56100
1583997600	8.53000	8.54600
1583998200	8.51300	8.52500
1583998800	8.49100	8.49200
1583999400	8.45100	8.51100
1584000000	8.42000	8.48400
1584000600	8.40700	8.42900
1584001200	8.39300	8.42600
1584001800	8.39600	8.42100
1584002400	8.35800	8.41800
1584003000	8.32800	8.39000
1584003600	8.32300	8.35900
1584004200	8.32700	8.36100
1584004800	8.31600	8.27500
1584005400	8.31900	8.34500
1584006000	8.29500	8.27400
1584006600	8.25900	8.25200
1584007200	8.28500	8.27000
1584007800	8.28600	8.33500
1584008400	8.28400	8.23400
1584009000	8.26800	8.29600
1584009600	8.27000	8.31000
1584010200	8.23900	8.29700
1584010800	8.24600	8.29100
1584011400	8.24100	8.19900
1584012000	8.25500	8.27400
1584012600	8.26400	8.29300
1584013200	8.27700	8.28400
1584013800	8.27000	8.31300
1584014400	8.29500	8.30700
1584015000	8.31500	8.26100
1584015600	8.34800	8.27700
1584016200	8.38800	8.31300
1584016800	8.43100	8.36700
1584017400	8.48000	8.43200
1584018000	8.55400	8.49400
1584018600	8.60400	8.50200
1584019200	8.65800	8.59600
1584019800	8.69500	8.64800
1584020400	8.73100	8.73600
1584021000	8.75000	8.72300
1584021600	8.76800	8.74500
1584022200	8.79800	8.77900
1584022800	8.84800	8.81300
1584023400	8.86400	8.80100
1584024000	8.91400	8.86100
1584024600	8.94000	8.93400
1584025200	8.98300	8.93500
1584025800	9.02600	8.94900
1584026400	9.05600	9.00200
1584027000	9.08700	9.07000
1584027600	9.10000	9.04000
1584028800	9.12100	9.09000
1584029400	9.13000	9.08000
1584030000	9.13100	9.07800
1584030600	9.12500	9.09700
1584031200	9.11400	9.08400
1584031800	9.11700	9.14100
1584032400	9.10100	9.16300
1584033000	9.07900	9.14300
1584033600	9.05900	9.11000
1584034200	9.04600	9.01500
1584034800	9.02500	9.07900
1584035400	8.98100	9.05800
1584036000	8.94900	9.00600
1584036600	8.91300	8.99500
1584037200	8.86200	8.90800
1584037800	8.84100	8.81200
1584038400	8.79900	8.85700
1584039000	8.78100	8.80000
1584039600	8.75600	8.76800
1584040200	8.72000	8.75900
1584040800	8.66700	8.71500
1584041400	8.60500	8.67800
1584042000	8.56700	8.64400
1584042600	8.53400	8.53500
1584043200	8.51300	8.56900
1584043800	8.46200	8.48900
1584044400	8.43800	8.48700
1584045000	8.42800	8.44100
1584045600	8.41900	8.40900
1584046200	8.40200	8.45800
1584046800	8.38200	8.37500
1584047400	8.36700	8.38700
1584048000	8.35500	8.38400
1584048600	8.34900	8.36800
1584049200	8.31800	8.38800
1584049800	8.30900	8.33200
1584050400	8.29900	8.34900
1584051000	8.27900	8.34900
1584051600	8.25400	8.31100
1584052200	8.23900	8.30000
1584052800	8.22900	8.28100
1584053400	8.21700	8.24200
1584054000	8.20300	8.26300
1584054600	8.19400	8.23400
1584055200	8.17500	8.24600
1584055800	8.19000	8.20700
1584056400	8.17800	8.15400
1584057000	8.19100	8.22400
1584057600	8.19200	8.22600
1584058200	8.21400	8.22500
1584058800	8.22400	8.18000
1584059400	8.25900	8.26200
1584060000	8.28900	8.29900
1584060600	8.33200	8.24600
1584061200	8.34300	8.28600
1584061800	8.37900	8.35500
1584062400	8.43100	8.41900
1584063000	8.47700	8.39500
1584063600	8.49400	8.51000
1584064200	8.54400	8.48900
1584064800	8.57900	8.49700
1584065400	8.62300	8.53700
1584066000	8.65900	8.62500
1584066600	8.68200	8.63300
1584067200	8.71300	8.72400
1584067800	8.72300	8.68900
1584068400	8.76800	8.71400
1584069000	8.79800	8.71600
1584069600	8.82400	8.76400
1584070200	8.84700	8.86400
1584070800	8.86600	8.84500
1584071400	8.89000	8.91200
1584072000	8.90200	8.88500
1584072600	8.91800	8.85000
1584073200	8.95500	8.90000
1584073800	8.94300	8.90800
1584074400	8.95800	8.93400
1584075000	8.98100	8.91300
1584075600	8.95000	8.94100
1584076200	8.93300	8.94500
1584076800	8.94400	8.89200
1584077400	8.94100	8.89700
1584078000	8.92800	8.97400
1584078600	8.88600	8.94700
1584079200	8.86200	8.91600
1584079800	8.84200	8.82600
1584080400	8.82000	8.86700
1584081000	8.77800	8.85500
1584081600	8.74100	8.79500
1584082200	8.69900	8.77000
1584082800	8.65100	8.69900
1584083400	8.60900	8.61400
1584084000	8.56800	8.63100
1584084600	8.52300	8.61400
1584085200	8.47400	8.53400
1584085800	8.44800	8.45400
1584086400	8.41000	8.46900
1584087000	8.38100	8.38600
1584087600	8.34500	8.39500
1584088200	8.30200	8.32100
1584088800	8.28100	8.28100
1584089400	8.26300	8.30100
1584090000	8.24100	8.24200
1584090600	8.22900	8.28900
1584091200	8.20400	8.24300
1584091800	8.20500	8.22900
1584092400	8.19700	8.23100
1584093000	8.17900	8.21100
1584093600	8.16500	8.22000
1584094200	8.14600	8.18600
1584094800	8.11900	8.17300
1584095400	8.11900	8.13900
1584096000	8.09500	8.06700
1584096600	8.07200	8.11500
1584097200	8.05300	8.02800
1584097800	8.04500	8.07500
1584098400	8.02300	8.08600
1584099000	8.01000	8.04800
1584099600	8.00100	8.04400
1584100200	7.99800	8.02800
1584100800	7.99000	8.02300
1584101400	8.01800	8.03800
1584102000	8.02900	7.98300
1584102600	8.03300	8.06400
1584103200	8.04900	8.04800
1584103800	8.08200	8.00800
1584104400	8.09400	8.03200
1584105000	8.12700	8.04900
1584105600	8.14700	8.08000
1584106200	8.18400	8.13000
1584106800	8.21900	8.14700
1584107400	8.24200	8.19200
1584108000	8.29500	8.22200
1584108600	8.32900	8.29000
1584109200	8.35200	8.32700
1584109800	8.37600	8.33700
1584110400	8.41300	8.36600
1584111000	8.43800	8.44100
1584111600	8.47600	8.43100
1584112200	8.51000	8.43200
1584112800	8.53700	8.48200
1584113400	8.55600	8.51600
1584114000	8.59000	8.52200
1584115200	8.63700	8.57500
1584115800	8.66000	8.59200
1584116400	8.67000	8.64400
1584117000	8.68300	8.63400
1584117600	8.71600	8.65100
1584118200	8.73300	8.69500
1584118800	8.75900	8.73500
1584119400	8.75000	8.70700
1584120000	8.76500	8.70600
1584120600	8.76400	8.75800
1584121200	8.76700	8.71200
1584121800	8.76200	8.72100
1584122400	8.74700	8.71200
1584123000	8.73700	8.78500
1584123600	8.71000	8.77800
1584124200	8.68200	8.75100
1584124800	8.65900	8.70300
1584125400	8.62700	8.70700
1584126000	8.58600	8.64900
1584126600	8.56200	8.62700
1584127200	8.52300	8.57700
1584127800	8.47800	8.54600
1584128400	8.44400	8.52100
1584129000	8.40500	8.43400
1584129600	8.37300	8.42500
1584130200	8.32700	8.40000
1584130800	8.28900	8.35500
1584131400	8.26000	8.30900
1584132000	8.24100	8.29200
1584132600	8.21900	8.28200
1584133200	8.19100	8.23300
1584133800	8.16800	8.21300
1584134400	8.15500	8.17200
1584135000	8.14000	8.16400
1584135600	8.11400	8.18600
1584136200	8.10500	8.14800
1584136800	8.08900	8.12700
1584137400	8.08300	8.12100
1584138000	8.08300	8.11200
1584138600	8.06400	8.12400
1584139200	8.05300	8.06700
1584139800	8.04800	8.09300
1584140400	8.03300	8.00400
1584141000	8.01800	8.05900
1584141600	8.01400	8.05000
1584142200	7.99500	8.04400
1584142800	7.99000	7.95100
1584143400	7.96600	8.04200
1584144000	7.95300	8.01200
1584144600	7.95500	7.90700
1584145200	7.96800	7.97300
1584145800	7.97200	7.92400
1584146400	7.99200	8.01800
1584147000	8.01300	8.02900
1584147600	8.02300	7.98800
1584148200	8.05200	7.99200
1584148800	8.06200	8.01800
1584149400	8.08800	8.01700
1584150000	8.11300	8.06200
1584150600	8.14100	8.06800
1584151200	8.18500	8.10700
1584151800	8.19900	8.16900
1584152400	8.24000	8.17300
1584153000	8.26200	8.19300
1584153600	8.28900	8.26300
1584154200	8.32000	8.27600
1584154800	8.35200	8.27500
1584155400	8.36000	8.33900
1584156000	8.40800	8.37600
1584156600	8.45500	8.36500
1584157200	8.48100	8.42000
1584157800	8.50600	8.45700
1584158400	8.53200	8.47200
1584159000	8.57000	8.51100
1584159600	8.60700	8.53700
1584160200	8.62600	8.57800
1584160800	8.66800	8.57400
1584161400	8.68800	8.63000
1584162000	8.70500	8.65700
1584162600	8.71300	8.65500
1584163200	8.74600	8.67900
1584163800	8.73200	8.70100
1584164400	8.72600	8.69000
1584165000	8.70100	8.67400
1584165600	8.70900	8.73900
1584166200	8.69900	8.74500
1584166800	8.68400	8.65400
1584167400	8.67100	8.65200
1584168000	8.64300	8.69200
1584168600	8.62200	8.59300
1584169200	8.59900	8.65400
1584169800	8.56600	8.61900
1584170400	8.53900	8.59500
1584171000	8.52400	8.57200
1584171600	8.48300	8.55000
1584172200	8.44900	8.49700
1584172800	8.40800	8.47600
1584173400	8.38200	8.42000
1584174000	8.34000	8.33900
1584174600	8.29500	8.37300
1584175200	8.26700	8.31000
1584175800	8.22800	8.29700
1584176400	8.20600	8.24500
1584177000	8.17400	8.21400
1584177600	8.14600	8.21600
1584178200	8.12500	8.14300
1584178800	8.10700	8.15800
1584179400	8.09900	8.13400
1584180000	8.08000	8.12600
1584180600	8.06600	8.12600
1584181200	8.04800	8.08800
1584181800	8.03800	8.06800
1584182400	8.01000	8.07600
1584183000	7.99000	8.05100
1584183600	7.95900	8.02900
1584184200	7.94600	7.98500
1584184800	7.92200	7.90500
1584185400	7.90700	7.96100
1584186000	7.89300	7.94000
1584186600	7.87400	7.84300
1584187200	7.85600	7.89400
1584187800	7.83700	7.89500
1584188400	7.82100	7.86800
1584189000	7.80800	7.86400
1584189600	7.80700	7.83500
1584190200	7.79400	7.83300
1584190800	7.78300	7.83400
1584191400	7.79500	7.73500
1584192000	7.80600	7.82100
1584192600	7.82700	7.83500
1584193200	7.86300	7.79500
1584193800	7.88400	7.81900
1584194400	7.91800	7.84300
1584195000	7.95400	7.87400
1584195600	7.97500	7.92600
1584196200	8.01200	7.92500
1584196800	8.02200	7.99100
1584197400	8.06600	8.00100
1584198000	8.10200	8.04200
1584198600	8.13900	8.07600
1584199200	8.17500	8.15000
1584199800	8.19300	8.15300
1584200400	8.22600	8.17300
1584201600	8.28100	8.23000
1584202200	8.30800	8.28500
1584202800	8.34700	8.29500
1584203400	8.39100	8.32300
1584204000	8.41700	8.38600
1584204600	8.46700	8.42000
1584205200	8.50300	8.49700
1584205800	8.55000	8.48500
1584206400	8.57600	8.54300
1584207000	8.61300	8.56200
1584207600	8.61300	8.58900
1584208200	8.64000	8.57500
1584208800	8.66800	8.63400
1584209400	8.65600	8.62300
1584210000	8.63600	8.61300
1584210600	8.62800	8.59300
1584211200	8.60200	8.59000
1584211800	8.58400	8.55500
1584212400	8.55300	8.62600
1584213000	8.52500	8.51100
1584213600	8.50600	8.57300
1584214200	8.50700	8.53200
1584214800	8.48200	8.54500
1584215400	8.44000	8.51400
1584216000	8.40300	8.47200
1584216600	8.37000	8.35100
1584217200	8.35000	8.39900
1584217800	8.31400	8.38900
1584218400	8.28900	8.26200
1584219000	8.25000	8.33700
1584219600	8.22700	8.20700
1584220200	8.20900	8.26200
1584220800	8.18200	8.16400
1584221400	8.16500	8.19800
1584222000	8.14000	8.18300
1584222600	8.13500	8.18100
1584223200	8.12100	8.16000
1584223800	8.10300	8.15000
1584224400	8.08700	8.13600
1584225000	8.08000	8.13700
1584225600	8.08300	8.12600
1584226200	8.08000	8.11600
1584226800	8.07400	8.11900
1584227400	8.07500	8.03500
1584228000	8.07800	8.11800
1584228600	8.05700	8.02600
1584229200	8.03600	8.02100
1584229800	8.04500	8.06100
1584230400	8.02300	8.00900
1584231000	8.02300	7.98400
1584231600	8.01100	8.07300
1584232200	8.00400	8.05900
1584232800	8.01500	8.03600
1584233400	8.00800	7.97000
1584234000	8.02200	8.04600
1584234600	8.04000	7.99500
1584235200	8.03700	7.99800
1584235800	8.05900	7.99500
1584236400	8.09000	8.01300
1584237000	8.10100	8.06000
1584237600	8.13900	8.09300
1584238200	8.15800	8.19100
1584238800	8.18200	8.14100
1584239400	8.19500	8.14000
1584240000	8.23400	8.17700
1584240600	8.25500	8.18400
1584241200	8.28000	8.25200
1584241800	8.32000	8.22800
1584242400	8.35100	8.29600
1584243000	8.36000	8.34000
1584243600	8.39100	8.31000
1584244200	8.43700	8.36600
1584244800	8.46800	8.40100
1584245400	8.47900	8.42300
1584246000	8.50500	8.45300
1584246600	8.51400	8.47100
1584247200	8.54900	8.48800
1584247800	8.57200	8.51500
1584248400	8.60800	8.61800
1584249000	8.63800	8.58400
1584249600	8.69200	8.61200
1584250200	8.71800	8.65600
1584250800	8.76300	8.67400
1584251400	8.75600	8.74000
1584252000	8.78500	8.74500
1584252600	8.80100	8.76700
1584253200	8.80600	8.83600
1584253800	8.79100	8.77200
1584254400	8.76800	8.74900
1584255000	8.76400	8.74100
1584255600	8.72900	8.76500
1584256200	8.70800	8.68800
1584256800	8.69700	8.72300
1584257400	8.65000	8.74700
1584258000	9.50400	8.66100
1584258600	8.54000	9.53300
1584259200	9.30900	8.56700
1584259800	8.55300	9.26100
1584260400	8.49500	8.51600
1584261000	8.50800	8.51500
1584261600	8.46000	8.46400
1584262200	9.14500	8.48300
1584262800	9.12200	9.10900
1584263400	9.08500	9.15600
1584264000	9.23700	9.08900
1584264600	8.36000	9.25700
1584265200	8.33300	8.38800
1584265800	8.31700	8.29000
1584266400	8.29200	8.31000
1584267000	8.25100	8.27100
1584267600	8.25300	8.20500
1584268200	8.23800	8.29300
1584268800	8.22500	8.25300
1584269400	8.16200	8.23700
1584270000	8.15800	8.17900
1584270600	8.11700	8.18900
1584271200	8.10300	8.10500
1584271800	8.07700	8.08700
1584272400	8.07800	8.05800
1584273000	8.01200	8.05700
1584273600	8.05800	8.03400
1584274200	8.00100	8.02500
1584274800	8.04000	8.02500
1584275400	8.00100	8.09200
1584276000	7.99700	7.97700
1584276600	7.97700	7.96000
1584277200	7.94700	7.99700
1584277800	7.97100	7.89700
1584278400	7.97600	7.98600
1584279000	7.97300	8.00800
1584279600	7.98000	8.01600
1584280200	7.95400	8.00200
1584280800	7.96700	7.99200
1584281400	8.02800	7.92800
1584282000	8.02000	8.01100
1584282600	8.01800	8.05200
1584283200	8.03900	8.06400
1584283800	8.06600	8.06000
1584284400	8.12600	8.05700
1584285000	8.12300	8.15900
1584285600	8.13300	8.13800
1584286200	8.18300	8.12800
1584286800	8.18600	8.14700
1584288000	8.21700	8.18100
1584288600	8.24700	8.17000
1584289200	8.27200	8.28000
1584289800	8.30600	8.26700
1584290400	8.31900	8.26500
1584291000	8.34600	8.28500
1584291600	8.36700	8.29400
1584292200	8.38800	8.35500
1584292800	8.40800	8.34900
1584293400	8.41400	8.36700
1584294000	8.42900	8.37800
1584294600	8.46500	8.39300
1584295200	8.49700	8.41300
1584295800	8.48200	8.47600
1584296400	8.53200	8.46200
1584297000	8.53600	8.48700
1584297600	8.53300	8.50200
1584298200	8.55300	8.51600
1584298800	8.56500	8.55600
1584299400	8.56500	8.59700
1584300000	8.57900	8.55500
1584300600	8.58100	8.53600
1584301200	8.58200	8.53300
1584301800	8.56700	8.62400
1584302400	8.54200	8.51500
1584303000	8.54000	8.50600
1584303600	8.51300	8.54700
1584304200	8.51200	8.56500
1584304800	8.47400	8.46000
1584305400	8.43700	8.49600
1584306000	8.43100	8.38900
1584306600	8.40800	8.44500
1584307200	8.40900	8.44900
1584307800	8.36600	8.43000
1584308400	8.35400	8.40900
1584309000	8.32600	8.36300
1584309600	8.27200	8.34000
1584310200	8.26500	8.31200
1584310800	8.24800	8.25800
1584311400	8.22700	8.23600
1584312000	8.21600	8.26000
1584312600	8.20600	8.17300
1584313200	8.19300	8.16600
1584313800	8.18500	8.19800
1584314400	8.17200	8.21100
1584315000	8.17300	8.22400
1584315600	8.17700	8.20100
1584316200	8.16200	8.12500
1584316800	8.15200	8.18800
1584317400	8.15100	8.11300
1584318000	8.13100	8.19100
1584318600	8.12700	8.08400
1584319200	8.13400	8.08600
1584319800	8.11200	8.14700
1584320400	8.10400	8.16200
1584321000	8.11200	8.06100
1584321600	8.10800	8.06900
1584322200	8.10200	8.13900
1584322800	8.10000	8.06600
1584323400	8.09600	8.13800
1584324000	8.10400	8.04900
1584324600	8.09700	8.15200
1584325200	8.09900	8.12700
1584325800	8.12400	8.12500
1584326400	8.12300	8.08300
1584327000	8.15600	8.08700
1584327600	8.17900	8.13500
1584328200	8.18900	8.15300
1584328800	8.22000	8.13900
1584329400	8.25400	8.19300
1584330000	8.29500	8.20800
1584330600	8.31400	8.27700
1584331200	8.33600	8.27400
1584331800	8.35000	8.32200
1584332400	8.38300	8.39800
1584333000	8.41400	8.33500
1584333600	8.44200	8.37200
1584334200	8.46500	8.42000
1584334800	8.50500	8.43600
1584335400	8.51500	8.50000
1584336000	8.52200	8.48900
1584336600	8.55500	8.57400
1584337200	8.56600	8.54100
1584337800	8.53100	8.52600
1584338400	8.52300	8.55100
1584339000	8.50400	8.49900
1584339600	8.49100	8.47100
1584340200	8.52800	8.51200
1584340800	8.52500	8.48600
1584341400	8.54100	8.48400
1584342000	8.56100	8.52100
1584342600	8.60300	8.52500
1584343200	8.58300	8.58200
1584343800	8.59100	8.62900
1584344400	8.60100	8.57400
1584345000	8.58000	8.56900
1584345600	8.57400	8.52800
1584346200	8.55700	8.55900
1584346800	8.55400	8.54900
1584347400	8.53000	8.52000
1584348000	8.51600	8.55200
1584348600	8.47800	8.56200
1584349200	8.47700	8.53000
1584349800	8.44400	8.42900
1584350400	8.41100	8.44800
1584351000	8.37000	8.44600
1584351600	8.35900	8.41200
1584352200	8.34500	8.41100
1584352800	8.31200	8.30600
1584353400	8.28100	8.26000
1584354000	8.25700	8.29600
1584354600	8.24000	8.28800
1584355200	8.22900	8.26600
1584355800	8.20700	8.27000
1584356400	8.17600	8.16100
1584357000	8.15800	8.21700
1584357600	8.14900	8.18800
1584358200	8.13400	8.18100
1584358800	8.12600	8.14900
1584359400	8.07900	8.17400
1584360000	8.07400	8.09100
1584360600	8.06100	8.07900
1584361200	8.07400	8.07600
1584361800	8.04200	8.02400
1584362400	8.01900	8.06200
1584363000	8.01500	8.03900
1584363600	7.99800	8.04700
1584364200	7.99300	8.01300
1584364800	7.97600	8.03400
1584365400	7.96100	7.98500
1584366000	7.94600	8.00000
1584366600	7.93400	7.97100
1584367200	7.95600	7.97700
1584367800	7.93200	7.98200
1584368400	7.95300	7.95200
1584369000	7.92400	7.90700
1584369600	7.94200	7.90700
1584370200	7.95600	7.97400
1584370800	7.96700	7.98400
1584371400	7.96200	7.93500
1584372000	7.98000	8.00300
1584372600	7.98700	7.94600
1584373200	8.01200	7.99400
1584374400	8.05200	8.06400
1584375000	8.07200	8.00200
1584375600	8.10500	8.03700
1584376200	8.12200	8.08200
1584376800	8.14400	8.09600
1584377400	8.17900	8.09800
1584378000	8.19300	8.15500
1584378600	8.21700	8.23500
1584379200	8.24200	8.18700
1584379800	8.26400	8.19500
1584380400	8.28300	8.22800
1584381000	8.31000	8.23600
1584381600	8.33100	8.26500
1584382200	8.36900	8.30100
1584382800	8.39500	8.37500
1584383400	8.41200	8.37300
1584384000	8.44900	8.38900
1584384600	8.48600	8.42000
1584385200	8.52500	8.44800
1584386400	8.55100	8.55900
1584387000	8.57600	8.52400
1584387600	8.57800	8.57900
1584388200	8.58400	8.53500
1584388800	8.60300	8.54100
1584389400	8.61100	8.63700
1584390000	8.59900	8.57400
1584390600	8.59200	8.55900
1584391200	8.60300	8.55600
1584391800	8.58400	8.63900
1584392400	8.56700	8.54100
1584393000	8.55700	8.58500
1584393600	8.54500	8.58200
1584394200	8.53900	8.58300
1584394800	8.51900	8.57500
1584395400	8.49700	8.56000
1584396000	8.49200	8.44900
1584396600	8.47400	8.52700
1584397200	8.44900	8.51400
1584397800	8.43800	8.48800
1584398400	8.41100	8.45100
1584399000	8.39700	8.43100
1584399600	8.38300	8.43500
1584400200	8.36100	8.33900
1584400800	8.36300	8.39400
1584401400	8.34100	8.31500
1584402000	8.33000	8.38400
1584402600	8.31200	8.28700
1584403200	8.30800	8.36400
1584403800	8.29600	8.25600
1584404400	8.28700	8.24400
1584405000	8.28400	8.32500
1584405600	8.28300	8.33400
1584406200	8.26400	8.24400
1584406800	8.27300	8.30200
1584407400	8.26700	8.23000
1584408000	8.26500	8.30000
1584408600	8.26200	8.29700
1584409200	8.25800	8.31400
1584409800	8.25000	8.29600
1584410400	8.24000	8.27800
1584411000	8.24400	8.28100
1584411600	8.24600	8.23300
1584412200	8.25300	8.20500
1584412800	8.25700	8.20700
1584413400	8.27500	8.21700
1584414000	8.29600	8.31300
1584414600	8.31900	8.34800
1584415200	8.33700	8.29500
1584415800	8.35100	8.30100
1584416400	8.35300	8.31700
1584417000	8.35400	8.31700
1584417600	8.37600	8.31300
1584418200	8.40100	8.33400
1584418800	8.42600	8.44300
1584419400	8.45900	8.39000
1584420000	8.49000	8.43600
1584420600	8.49200	8.45000
1584421200	8.51900	8.46900
1584421800	8.54100	8.52600
1584422400	8.55700	8.50700
1584423000	8.58100	8.51700
1584423600	8.61400	8.56100
1584424200	8.62800	8.57700
1584424800	8.65000	8.61800
1584425400	8.69400	8.63200
1584426000	8.72100	8.65600
1584426600	8.73900	8.71900
1584427200	8.75100	8.75000
1584427800	8.76900	8.72700
1584428400	8.79000	8.72700
1584429000	8.80000	8.79400
1584429600	8.81900	8.76300
1584430200	8.82500	8.81000
1584430800	8.83500	8.79000
1584431400	8.83700	8.80800
1584432000	8.83900	8.87500
1584432600	8.81600	8.78700
1584433200	8.81100	8.78300
1584433800	8.80200	8.77300
1584434400	8.79700	8.75600
1584435000	8.78300	8.75500
1584435600	8.76800	8.74000
1584436200	8.74700	8.71800
1584436800	8.73400	8.78000
1584437400	8.71400	8.68200
1584438000	8.69900	8.75300
1584438600	8.66700	8.74000
1584439200	8.64300	8.68900
1584439800	8.62300	8.66300
1584440400	8.59300	8.57900
1584441000	8.56000	8.62500
1584441600	8.53700	8.57900
1584442200	8.49300	8.54500
1584442800	8.47000	8.48700
1584443400	8.43300	8.48400
1584444000	8.39500	8.45200
1584444600	8.35700	8.40800
1584445200	8.32900	8.39700
1584445800	8.29600	8.33500
1584446400	8.27800	8.32400
1584447000	8.26000	8.31600
1584447600	8.21800	8.31000
1584448200	8.19300	8.17400
1584448800	8.17800	8.15000
1584449400	8.15100	8.20600
1584450000	8.13400	8.16000
1584450600	8.11500	8.15500
1584451200	8.09400	8.14700
1584451800	8.07800	8.13100
1584452400	8.06700	8.05400
1584453000	8.04400	8.08000
1584453600	8.02300	8.06300
1584454200	7.99200	8.03500
1584454800	7.98800	7.94200
1584455400	7.96000	8.03800
1584456000	7.94300	7.98000
1584456600	7.93000	7.97500
1584457200	7.91800	7.96200
1584457800	7.90700	7.95700
1584458400	7.89300	7.94500
1584459000	7.88300	7.91900
1584459600	7.86600	7.92500
1584460800	7.86000	7.89300
1584461400	7.85700	7.90200
1584462000	7.86300	7.89600
1584462600	7.86600	7.90600
1584463200	7.87000	7.90400
1584463800	7.87700	7.83100
1584464400	7.87600	7.83600
1584465000	7.90100	7.83700
1584465600	7.90200	7.85800
1584466200	7.91500	7.85800
1584466800	7.93700	7.87300
1584467400	7.94400	7.89100
1584468000	7.96600	7.90000
1584468600	7.97900	7.94600
1584469200	8.00600	7.95100
1584469800	8.01900	7.97000
1584470400	8.03000	8.00700
1584471000	8.05900	7.99800
1584471600	8.08100	8.02500
1584472200	8.10400	8.04700
1584472800	8.12000	8.06400
1584473400	8.13200	8.08400
1584474000	8.14600	8.09500
1584474600	8.17600	8.12400
1584475200	8.20500	8.12900
1584475800	8.20800	8.17600
1584476400	8.24300	8.16800
1584477000	8.26200	8.19600
1584477600	8.27400	8.22200
1584478200	8.27900	8.24000
1584478800	8.29600	8.31700
1584479400	8.28200	8.26100
1584480000	8.28800	8.33200
1584480600	8.30500	8.25300
1584481200	8.29800	8.25300
1584481800	8.29900	8.26900
1584482400	8.28700	8.33300
1584483000	8.27800	8.23900
1584483600	8.26800	8.32100
1584484200	8.27100	8.30100
1584484800	8.27400	8.30900
1584485400	8.25200	8.24000
1584486000	8.24600	8.30200
1584486600	8.22200	8.25900
1584487200	8.21400	8.24200
1584487800	8.20300	8.16400
1584488400	8.18300	8.15100
1584489000	8.16300	8.13100
1584489600	8.16000	8.11100
1584490200	8.15300	8.19800
1584490800	8.13100	8.11700
1584491400	8.11300	8.14600
1584492000	8.09500	8.12600
1584492600	8.08400	8.12700
1584493200	8.08000	8.10400
1584493800	8.06800	8.12600
1584494400	8.07000	8.02200
1584495000	8.06000	8.02300
1584495600	8.03700	8.10300
1584496200	8.03600	7.99800
1584496800	8.00700	8.04800
1584497400	8.00000	8.03800
1584498000	7.97700	8.02000
1584498600	7.97000	8.00700
1584499200	7.96300	7.98300
1584499800	7.94600	7.99200
1584500400	7.92300	7.90200
1584501000	7.91600	7.94400
1584501600	7.90900	7.95700
1584502200	7.89700	7.85900
1584502800	7.89000	7.92500
1584503400	7.87100	7.93800
1584504000	7.87900	7.81900
1584504600	7.87400	7.91000
1584505200	7.89500	7.83100
1584505800	7.92900	7.87700
1584506400	7.93100	7.95500
1584507000	7.92100	7.97400
1584507600	7.92100	7.97100
1584508200	7.93800	7.86900
1584508800	7.97200	7.98800
1584509400	7.98500	7.93600
1584510000	7.99000	8.03700
1584510600	7.97600	8.02800
1584511200	7.97000	7.93700
1584511800	7.97100	8.00200
1584512400	7.98400	8.00900
1584513000	8.00300	7.94000
1584513600	8.01400	7.96700
1584514200	8.02400	7.96200
1584514800	8.03400	7.98100
1584515400	8.06900	8.06900
1584516000	8.11200	8.12100
1584516600	8.15800	8.06800
1584517200	8.19400	8.17000
1584517800	8.22700	8.15200
1584518400	8.24800	8.19700
1584519000	8.26000	8.22200
1584519600	8.27900	8.22600
1584520200	8.30500	8.23900
1584520800	8.30900	8.30000
1584521400	8.33200	8.34100
1584522000	8.33600	8.37800
1584522600	8.35200	8.38400
1584524400	8.35800	8.33100
1584525000	8.34900	8.32400
1584525600	8.35400	8.39500
1584526200	8.34000	8.39100
1584526800	8.33400	8.30400
1584527400	8.32700	8.31400
1584528000	8.31000	8.37900
1584528600	8.29000	8.35300
1584529200	8.28600	8.32200
1584529800	8.26000	8.32700
1584530400	8.24200	8.29800
1584531000	8.23400	8.26300
1584531600	8.21800	8.26900
1584532200	8.20500	8.17400
1584532800	8.15700	8.23500
1584533400	8.14800	8.18300
1584534000	8.12400	8.18200
1584534600	8.10600	8.17000
1584535200	8.08300	8.11500
1584535800	8.06200	8.05900
1584536400	8.04100	8.11400
1584537000	8.01700	8.06500
1584537600	8.00000	8.05000
1584538200	7.98600	8.03800
1584538800	7.95500	8.03800
1584539400	7.93000	7.97700
1584540000	7.91800	7.96200
1584540600	7.90700	7.94300
1584541200	7.88000	7.92900
1584541800	7.86100	7.83200
1584542400	7.85200	7.90900
1584543000	7.83500	7.80400
1584543600	7.82200	7.86400
1584544200	7.81400	7.85400
1584544800	7.80100	7.85000
1584545400	7.79000	7.75300
1584546000	7.74900	7.81600
1584547200	7.82100	7.72500
1584547800	7.86900	7.79900
1584548400	7.72900	7.88900
1584549000	7.79100	7.72000
1584549600	7.75700	7.82600
1584550200	7.83900	7.79000
1584550800	7.84900	7.79700
1584551400	7.82500	7.81300
1584552000	7.84500	7.86000
1584552600	7.83700	7.79300
1584553200	7.90600	7.87800
1584553800	7.87800	7.92300
1584554400	7.92000	7.83400
1584555000	7.86700	7.94100
1584555600	7.90100	7.88700
1584556200	7.87800	7.94200
1584556800	7.89800	7.89200
1584557400	7.90200	7.85700
1584558000	7.94600	7.88100
1584558600	7.95000	7.99800
1584559200	7.97700	7.95400
1584559800	7.99400	7.94000
1584560400	8.01400	7.96000
1584561000	8.02300	7.96200
1584561600	8.05700	8.07100
1584562200	8.08100	8.03300
1584562800	8.09900	8.05800
1584563400	8.14100	8.08800
1584564000	8.14700	8.09400
1584564600	8.15800	8.12100
1584565200	8.19300	8.13700
1584565800	8.19300	8.16700
1584566400	8.25500	8.19100
1584567000	9.02400	8.28200
1584567600	9.11900	9.02800
1584568200	9.09100	9.12000
1584568800	8.32400	9.10500
1584569400	9.05400	8.30000
1584570000	9.20800	9.06400
1584570600	9.22400	9.22500
1584571200	9.16500	9.17700
1584571800	8.41500	9.18400
1584572400	8.43400	8.42900
1584573000	8.40100	8.44000
1584573600	9.26600	8.41300
1584574800	8.45700	9.26100
1584575400	8.46200	8.44000
1584576000	8.48800	8.47400
1584576600	8.46900	8.51100
1584577200	9.15900	8.48000
1584577800	9.30300	9.16400
1584578400	9.29100	9.34300
1584579000	8.44100	9.31000
1584579600	8.40700	8.44100
1584580200	8.40400	8.44900
1584580800	8.43100	8.39700
1584581400	8.43600	8.41800
1584582000	8.41900	8.48600
1584582600	8.42400	8.43900
1584583200	8.42400	8.38800
1584583800	8.41800	8.40000
1584584400	8.39800	8.46600
1584585000	8.38100	8.35100
1584585600	8.38700	8.34800
1584586200	8.38100	8.43500
1584586800	8.36100	8.33400
1584587400	8.35700	8.40300
1584588000	8.35200	8.30700
1584588600	8.32700	8.39800
1584589200	8.30700	8.36600
1584589800	8.30700	8.34500
1584590400	8.30700	8.25700
1584591000	8.28100	8.34000
1584591600	8.27800	8.24000
1584592200	8.26500	8.33000
1584592800	8.24900	8.28500
1584593400	8.23200	8.28700
1584594000	8.21100	8.18700
1584594600	8.19700	8.24900
1584595200	8.17400	8.24900
1584595800	8.18000	8.17800
1584596400	8.15500	8.21200
1584597000	8.16400	8.11200
1584597600	8.16400	8.12200
1584598200	8.17300	8.18400
1584598800	8.17900	8.13000
1584599400	8.19700	8.14000
1584600000	8.20400	8.16600
1584600600	8.21500	8.23700
1584601200	8.22700	8.17200
1584601800	8.22300	8.27900
1584602400	8.24600	8.26600
1584603000	8.26200	8.22200
1584603600	8.24700	8.22200
1584604200	8.25200	8.21100
1584604800	8.25900	8.22600
1584605400	8.27600	8.22600
1584606000	8.28600	8.24300
1584606600	8.30700	8.24700
1584607200	8.32200	8.25500
1584607800	8.34300	8.27000
1584608400	8.34000	8.32000
1584609000	8.39000	8.31800
1584609600	8.37200	8.35200
1584610200	8.39500	8.34800
1584610800	8.41400	8.39000
1584611400	8.40800	8.40200
1584612000	8.43100	8.44100
1584612600	8.43800	8.43400
1584613200	8.45200	8.47600
1584613800	8.43600	8.42600
1584614400	8.45100	8.40000
1584615000	8.42900	8.39900
1584615600	8.45800	8.39000
1584616200	8.45800	8.41200
1584616800	8.43100	8.49100
[truncated: 11,797 more rows]
