# Supplementary material for: A novel dissolved oxygen prediction model based on enhanced semi-naive Bayes for ocean ranches in northeast China
Source: PeerJ Comput Sci. 2021 Jun 11;7:e591. doi: 10.7717/peerj-cs.591 (PMC8205303; doi:10.7717/peerj-cs.591)
Supplement: Supplemental Information 6 [file peerj-cs-07-591-s006.zip]

Archive with 33 entries (32 files):
- ErrorValue/
- ErrorValue/ErrorValue2.csv
- __MACOSX/ErrorValue/._ErrorValue2.csv
- ErrorValue/ErrorValue3.csv
- __MACOSX/ErrorValue/._ErrorValue3.csv
- ErrorValue/ErrorValue1.csv
- __MACOSX/ErrorValue/._ErrorValue1.csv
- ErrorValue/ErrorValue4.csv
- __MACOSX/ErrorValue/._ErrorValue4.csv
- ErrorValue/ErrorValue5.csv
- __MACOSX/ErrorValue/._ErrorValue5.csv
- ErrorValue/ErrorValue7.csv
- __MACOSX/ErrorValue/._ErrorValue7.csv
- ErrorValue/ErrorValue6.csv
- __MACOSX/ErrorValue/._ErrorValue6.csv
- ErrorValue/ErrorValue13.csv
- __MACOSX/ErrorValue/._ErrorValue13.csv
- ErrorValue/ErrorValue12.csv
- __MACOSX/ErrorValue/._ErrorValue12.csv
- ErrorValue/ErrorValue8.csv
- __MACOSX/ErrorValue/._ErrorValue8.csv
- ErrorValue/ErrorValue10.csv
- __MACOSX/ErrorValue/._ErrorValue10.csv
- ErrorValue/ErrorValue11.csv
- __MACOSX/ErrorValue/._ErrorValue11.csv
- ErrorValue/ErrorValue9.csv
- __MACOSX/ErrorValue/._ErrorValue9.csv
- ErrorValue/ErrorValue15.csv
- __MACOSX/ErrorValue/._ErrorValue15.csv
- ErrorValue/ErrorValue14.csv
- __MACOSX/ErrorValue/._ErrorValue14.csv
- ErrorValue/ErrorValue16.csv
- __MACOSX/ErrorValue/._ErrorValue16.csv
