# Supplementary material for: A novel dissolved oxygen prediction model based on enhanced semi-naive Bayes for ocean ranches in northeast China
Source: PeerJ Comput Sci. 2021 Jun 11;7:e591. doi: 10.7717/peerj-cs.591 (PMC8205303; doi:10.7717/peerj-cs.591)
Supplement: Supplemental Information 6 [file peerj-cs-07-591-s006.zip › ErrorValue/ErrorValue2.csv]

l	1	m	4	RMSE	0.14346032891069804	MAPE	0.02045979269430457	MAE	0.10071498949503746	MSE	0.020580865971165666
l	1	m	3	RMSE	0.17069930258135316	MAPE	0.025702761681279645	MAE	0.12535369122654547	MSE	0.029138251901760365
l	1	m	2	RMSE	0.19401633297964926	MAPE	0.03041162783901772	MAE	0.1482950083315229	MSE	0.037642337462870136
l	1	m	1	RMSE	0.19974174679649703	MAPE	0.030937886228766785	MAE	0.1504311381583712	MSE	0.03989676541331594
l	1	m	0	RMSE	0.9506179440018137	MAPE	0.09692058927941255	MAE	0.4756190320944735	MSE	0.9036744754582353
l	1	m	7	RMSE	0.1291244926743911	MAPE	0.01653242879163349	MAE	0.08162073462290849	MSE	0.01667313460841888
l	1	m	5	RMSE	0.1347684899960672	MAPE	0.01817781937401348	MAE	0.08976331232340842	MSE	0.018162545895820066
l	1	m	8	RMSE	0.126180302211686	MAPE	0.01599416898310348	MAE	0.07924929363181929	MSE	0.015921468666232407
l	1	m	6	RMSE	0.13353628942210866	MAPE	0.017739597352025318	MAE	0.0875377816416725	MSE	0.01783194059262517
l	1	m	9	RMSE	0.1224559126960718	MAPE	0.014973045625922672	MAE	0.07423429689198024	MSE	0.014995450554227959
l	1	m	12	RMSE	0.11676116291868649	MAPE	0.012844099034145627	MAE	0.06429877562848667	MSE	0.013633169166124047
l	1	m	13	RMSE	0.11706991126562759	MAPE	0.01289126059679054	MAE	0.06449779033543432	MSE	0.013705364123741919
l	1	m	10	RMSE	0.12187425005388836	MAPE	0.014416314862527329	MAE	0.07167231761211308	MSE	0.014853332826197706
l	1	m	11	RMSE	0.11644670532375911	MAPE	0.01283252511349647	MAE	0.06406078388756041	MSE	0.01355983518075839
l	1	m	14	RMSE	0.11645044037751485	MAPE	0.012679684844643775	MAE	0.06349735564732305	MSE	0.013560705064117143
l	1	m	16	RMSE	0.11215353889340764	MAPE	0.011129729711073866	MAE	0.05664942403825231	MSE	0.0125784162863151
l	1	m	18	RMSE	0.11044074531835145	MAPE	0.010472230483250208	MAE	0.05334485256828206	MSE	0.012197158226472967
l	1	m	15	RMSE	0.11338780402993863	MAPE	0.011525528666434413	MAE	0.05818249655871884	MSE	0.012856794102731767
l	1	m	17	RMSE	0.11091403455020807	MAPE	0.010581496331594912	MAE	0.054109541404042484	MSE	0.012301923060204749
l	1	m	19	RMSE	0.10926555409990152	MAPE	0.010071319262434143	MAE	0.05162087951894482	MSE	0.011938961312758506
l	1	m	20	RMSE	0.11030125871310162	MAPE	0.010221170847085657	MAE	0.0524327320147789	MSE	0.012166367673694577
l	2	m	3	RMSE	0.1761198333416067	MAPE	0.024648523256870968	MAE	0.12022540211563519	MSE	0.031018195696275317
l	2	m	2	RMSE	0.18159237107721246	MAPE	0.026506017915367296	MAE	0.13031915664396482	MSE	0.032975789233444026
l	2	m	1	RMSE	0.18844435411517152	MAPE	0.02838356716348342	MAE	0.1384095058687145	MSE	0.03551127459788416
l	2	m	0	RMSE	0.9399089364571712	MAPE	0.09121187311845401	MAE	0.43585176061440045	MSE	0.8834288088320508
l	2	m	4	RMSE	0.14294445783720663	MAPE	0.01998494731207641	MAE	0.09792588030720178	MSE	0.02043311802637295
l	2	m	5	RMSE	0.1355703187710772	MAPE	0.01805782263310591	MAE	0.08894167511954866	MSE	0.018379311331691486
l	2	m	7	RMSE	0.1293725561929559	MAPE	0.0165897101488788	MAE	0.08162259092885123	MSE	0.016737258295899535
l	2	m	6	RMSE	0.13043764045190415	MAPE	0.017320367347567544	MAE	0.08520656426604852	MSE	0.017013978046660223
l	2	m	8	RMSE	0.1221677307102623	MAPE	0.014612402614501018	MAE	0.07213005361541815	MSE	0.014924954426895166
l	2	m	9	RMSE	0.11916068084620453	MAPE	0.013701704689125255	MAE	0.0679216780176787	MSE	0.014199267859731014
l	2	m	12	RMSE	0.11526178723740331	MAPE	0.012150434849278214	MAE	0.06093819736270075	MSE	0.01328527959716043
l	2	m	11	RMSE	0.11473585554798	MAPE	0.012116266221312035	MAE	0.060630995507897155	MSE	0.013164316548326933
l	2	m	10	RMSE	0.1194615546288571	MAPE	0.013679111232726193	MAE	0.06804999275467287	MSE	0.014271063034343409
l	2	m	13	RMSE	0.11434339907127514	MAPE	0.012021627365186338	MAE	0.060226996087523375	MSE	0.013074412911172884
l	2	m	14	RMSE	0.11386456731530031	MAPE	0.0119221724179605	MAE	0.05957498913200981	MSE	0.012965139689900557
l	2	m	15	RMSE	0.1132602637078391	MAPE	0.011444596376210028	MAE	0.057880089842051625	MSE	0.012827887335169255
l	2	m	17	RMSE	0.1104290367768142	MAPE	0.010339155327239233	MAE	0.052501738878423104	MSE	0.012194572163454983
l	2	m	16	RMSE	0.11130110717546668	MAPE	0.010804874240527155	MAE	0.054652876394725325	MSE	0.01238793645848472
l	2	m	18	RMSE	0.11007458708759474	MAPE	0.010388925657121469	MAE	0.052656571511374685	MSE	0.012116414722504479
l	2	m	19	RMSE	0.10985837763128427	MAPE	0.01019600647501758	MAE	0.05213613968989969	MSE	0.012068863135777859
l	2	m	20	RMSE	0.10989288332260773	MAPE	0.010199828846281877	MAE	0.05215628169830421	MSE	0.012076445804956275
l	3	m	1	RMSE	0.1874658213420163	MAPE	0.028451812161121887	MAE	0.13899681182522985	MSE	0.035143434171436776
l	3	m	2	RMSE	0.17713553457414652	MAPE	0.025942074706914953	MAE	0.126655604666329	MSE	0.031376997608868654
l	3	m	0	RMSE	1.1607036769427512	MAPE	0.10009293485943585	MAE	0.4738997536410417	MSE	1.3472330256684224
l	3	m	3	RMSE	0.1626668079211185	MAPE	0.022914918336242904	MAE	0.11183841750597788	MSE	0.026460490399246063
l	3	m	4	RMSE	0.14024095374346363	MAPE	0.019454748559184408	MAE	0.09492109267444428	MSE	0.019667525106876308
l	3	m	6	RMSE	0.12773664153487774	MAPE	0.016501377665841248	MAE	0.0811381059343527	MSE	0.016316649590609855
l	3	m	5	RMSE	0.13434133478681218	MAPE	0.017620969022240685	MAE	0.08641417288602284	MSE	0.018047594232302355
l	3	m	7	RMSE	0.12445719402840741	MAPE	0.015415214840145366	MAE	0.0758557350916598	MSE	0.015489593145424647
l	3	m	8	RMSE	0.1215453004176627	MAPE	0.014297173225836022	MAE	0.07087689297876942	MSE	0.014773260053619877
l	3	m	9	RMSE	0.11996093457545326	MAPE	0.013988401730782746	MAE	0.0694496775595971	MSE	0.014390625824216177
l	3	m	10	RMSE	0.11846076432552952	MAPE	0.013364623152208942	MAE	0.0666816897326282	MSE	0.014032952684588648
l	3	m	11	RMSE	0.11446873375685872	MAPE	0.012297174578007533	MAE	0.06144446054633698	MSE	0.013103091007898608
l	3	m	12	RMSE	0.11421133372630023	MAPE	0.01184966952680186	MAE	0.059056082892544236	MSE	0.013044228751540323
l	3	m	13	RMSE	0.11481284487633973	MAPE	0.012122486431863524	MAE	0.060346569089196125	MSE	0.013181989348598452
l	3	m	14	RMSE	0.11362114783086759	MAPE	0.011802883315860664	MAE	0.05909296427795077	MSE	0.012909765234403866
l	3	m	16	RMSE	0.11044563511549227	MAPE	0.010275812525519295	MAE	0.052091949858705744	MSE	0.012198238316064458
l	3	m	15	RMSE	0.11333051963472046	MAPE	0.011714405345385922	MAE	0.0584119991304975	MSE	0.012843806680675762
l	3	m	17	RMSE	0.10981381902861352	MAPE	0.010132063934193783	MAE	0.05133772915006127	MSE	0.01205907484964908
l	3	m	18	RMSE	0.10902940089776963	MAPE	0.010081244466263734	MAE	0.051233896094485455	MSE	0.011887410260126569
l	3	m	19	RMSE	0.10925967450399883	MAPE	0.009899425986513794	MAE	0.05056177088616724	MSE	0.011937676472719773
l	3	m	20	RMSE	0.10861883292449621	MAPE	0.00980263989639751	MAE	0.04999913049778963	MSE	0.011798050865879622
l	4	m	2	RMSE	0.17831683392453193	MAPE	0.025906536084587938	MAE	0.125656014492754	MSE	0.031796893260869104
l	4	m	1	RMSE	0.18024406219490752	MAPE	0.026909561581441973	MAE	0.13113181159420326	MSE	0.03248792195652169
l	4	m	0	RMSE	0.9997649600139722	MAPE	0.09330997931903982	MAE	0.4556632246376822	MSE	0.9995299752717394
l	4	m	3	RMSE	0.16136963037912436	MAPE	0.022143951632655468	MAE	0.10823311594202939	MSE	0.02604015760869521
l	4	m	4	RMSE	0.13840800900425473	MAPE	0.018993195503612326	MAE	0.09255536231884048	MSE	0.019156776956521862
l	4	m	6	RMSE	0.12955805704365875	MAPE	0.01677736749775626	MAE	0.08228898550724639	MSE	0.016785290144927932
l	4	m	7	RMSE	0.1247328153189523	MAPE	0.015291163016725878	MAE	0.07502898550724618	MSE	0.015558275217391861
l	4	m	5	RMSE	0.12789515123782202	MAPE	0.016131694090355014	MAE	0.07953971014492783	MSE	0.01635716971014537
l	4	m	8	RMSE	0.12021280768052695	MAPE	0.013888904834507845	MAE	0.06866086956521751	MSE	0.014451119130435357
l	4	m	9	RMSE	0.11777252946104509	MAPE	0.013286490974705915	MAE	0.06567086956521674	MSE	0.013870368695652733
l	4	m	11	RMSE	0.11401993945886604	MAPE	0.011941124104569545	MAE	0.05978123188405774	MSE	0.013000546594203476
l	4	m	10	RMSE	0.11794385209233009	MAPE	0.013066855099817025	MAE	0.0649931159420287	MSE	0.013910752246377436
l	4	m	12	RMSE	0.114330935560274	MAPE	0.011922011953543168	MAE	0.05927065217391268	MSE	0.013071562826087525
l	4	m	13	RMSE	0.11468778696208812	MAPE	0.012057529669710187	MAE	0.06018224637681163	MSE	0.01315328847826131
l	4	m	14	RMSE	0.11339203509589617	MAPE	0.011580852752294951	MAE	0.057986666666666395	MSE	0.012857753623188948
l	4	m	16	RMSE	0.1095669873189243	MAPE	0.010216338985107643	MAE	0.05145181159420259	MSE	0.012004924710145318
l	4	m	17	RMSE	0.10944138925086726	MAPE	0.010105884876205944	MAE	0.05119246376811549	MSE	0.011977417681159843
l	4	m	15	RMSE	0.11086770350809957	MAPE	0.010659812370613322	MAE	0.053739565217391455	MSE	0.012291647681159874
l	4	m	18	RMSE	0.10880815286749076	MAPE	0.009829082864461137	MAE	0.049740072463767666	MSE	0.011839214130435238
l	4	m	19	RMSE	0.10813388708555831	MAPE	0.009679819715566156	MAE	0.04915420289855011	MSE	0.011692937536232273
l	4	m	20	RMSE	0.10827366260773258	MAPE	0.00961117755220688	MAE	0.0488394927536225	MSE	0.011723186014493108
l	5	m	1	RMSE	0.17719415409114214	MAPE	0.026328255118165795	MAE	0.12866729473150226	MSE	0.031397768244075426
l	5	m	0	RMSE	0.9385443717760993	MAPE	0.09101221922828753	MAE	0.4411581274005383	MSE	0.8808655377925929
l	5	m	2	RMSE	0.16989184821486067	MAPE	0.024545566390670695	MAE	0.12016421479817435	MSE	0.028863240089861256
l	5	m	3	RMSE	0.1644354359911788	MAPE	0.02331631530776458	MAE	0.1137497644756872	MSE	0.027039012609609062
l	5	m	4	RMSE	0.13973360744413485	MAPE	0.01914349144505981	MAE	0.0941670410899348	MSE	0.019525481049351576
l	5	m	6	RMSE	0.12559790333144705	MAPE	0.015512639688508639	MAE	0.07628241176896859	MSE	0.015774833321255517
l	5	m	5	RMSE	0.12758194841690074	MAPE	0.016095641125940335	MAE	0.07896441771142841	MSE	0.016277153561852723
l	5	m	7	RMSE	0.12273432976977945	MAPE	0.014501895638339406	MAE	0.07211558808609295	MSE	0.01506371570403697
l	5	m	8	RMSE	0.11918934032766133	MAPE	0.013591029542672302	MAE	0.06715240234799622	MSE	0.014206098847743077
l	5	m	9	RMSE	0.11867411123387873	MAPE	0.01336697220041945	MAE	0.06640444959779711	MSE	0.014083544677151023
l	5	m	11	RMSE	0.11460249185745569	MAPE	0.011997075989261826	MAE	0.05985607652728463	MSE	0.013133731139938199
l	5	m	10	RMSE	0.11757887941098417	MAPE	0.013104286033949992	MAE	0.06439459381114573	MSE	0.013824792883542759
l	5	m	12	RMSE	0.11529452418188382	MAPE	0.012199958388371117	MAE	0.0604400318863685	MSE	0.013292827306326995
l	5	m	13	RMSE	0.11319452347591125	MAPE	0.011541526926930347	MAE	0.057564968475976544	MSE	0.012813000144938623
l	5	m	14	RMSE	0.11213970819116673	MAPE	0.011232370705183539	MAE	0.05598188274512605	MSE	0.012575314153200026
l	5	m	16	RMSE	0.11007108528023929	MAPE	0.010357592956953477	MAE	0.052023552431335114	MSE	0.01211564381476971
l	5	m	15	RMSE	0.111399807430005	MAPE	0.010623164144731568	MAE	0.05351822595840216	MSE	0.012409917095442197
l	5	m	17	RMSE	0.10906245871056279	MAPE	0.010021103211838302	MAE	0.050517863613305174	MSE	0.011894619899993212
l	5	m	18	RMSE	0.10877358904373353	MAPE	0.009756295860369189	MAE	0.049551054424233	MSE	0.011831693673455027
l	5	m	19	RMSE	0.10886144025718221	MAPE	0.009735740211672176	MAE	0.04957482426262683	MSE	0.01185081317486805
l	5	m	20	RMSE	0.10832563476875937	MAPE	0.009608168116773591	MAE	0.04873838683962586	MSE	0.011734443148054647
l	6	m	1	RMSE	0.18009745835644078	MAPE	0.02712045289941134	MAE	0.13179156399478167	MSE	0.03243509450644992
l	6	m	0	RMSE	1.0067289916860043	MAPE	0.09450276962162153	MAE	0.46065542107551927	MSE	1.013503262701119
l	6	m	2	RMSE	0.17516615804732732	MAPE	0.02528562956810084	MAE	0.12345412378605583	MSE	0.030683182925061253
l	6	m	3	RMSE	0.1657622107817823	MAPE	0.023142787214390684	MAE	0.1127511958254821	MSE	0.027477110523264025
l	6	m	4	RMSE	0.1351985009428618	MAPE	0.01827484268939565	MAE	0.08950608783881743	MSE	0.018278634657196997
l	6	m	5	RMSE	0.12892589512125419	MAPE	0.016377703491138658	MAE	0.08043288882446756	MSE	0.016621886432816636
l	6	m	6	RMSE	0.12629499423541457	MAPE	0.015721526194367515	MAE	0.07710189882591673	MSE	0.0159504255689234
l	6	m	7	RMSE	0.12139795497852365	MAPE	0.014470618047287154	MAE	0.07116053051166858	MSE	0.014737463472967656
l	6	m	8	RMSE	0.12036501142869131	MAPE	0.013978881386972054	MAE	0.06898949123061325	MSE	0.014487735976228992
l	6	m	9	RMSE	0.11755064813738367	MAPE	0.013039860155581383	MAE	0.06432490215973324	MSE	0.013818154877518984
l	6	m	10	RMSE	0.11405690194244297	MAPE	0.011972398136474608	MAE	0.05957319901434963	MSE	0.01300897688070805
l	6	m	11	RMSE	0.1132219807082334	MAPE	0.01170733505398319	MAE	0.05841143644006389	MSE	0.012819216915495577
l	6	m	12	RMSE	0.1116318020367641	MAPE	0.010868570322479999	MAE	0.0545086244383237	MSE	0.012461659225975287
l	6	m	13	RMSE	0.11263059965457049	MAPE	0.01136432533985183	MAE	0.056453109146252706	MSE	0.012685651978548134
l	6	m	14	RMSE	0.11078010679999463	MAPE	0.010593893479590858	MAE	0.052789969560805325	MSE	0.012272232062618217
l	6	m	16	RMSE	0.10912291089667242	MAPE	0.009984485792324383	MAE	0.050402956950282254	MSE	0.011907809682563109
l	6	m	15	RMSE	0.1110560975603524	MAPE	0.01065991953293185	MAE	0.05328156254529607	MSE	0.012333456805334509
l	6	m	17	RMSE	0.10907586845401401	MAPE	0.009967859229731223	MAE	0.05056058849108511	MSE	0.011897545078997368
l	6	m	18	RMSE	0.1091246971206347	MAPE	0.009885120656846713	MAE	0.05007617045948665	MSE	0.011908199521670259
l	6	m	19	RMSE	0.10877160139369908	MAPE	0.00962183812012634	MAE	0.048860776924191836	MSE	0.01183126126974976
l	6	m	20	RMSE	0.10834764813753994	MAPE	0.00958900034928049	MAE	0.04860523264241128	MSE	0.011739212856936162
l	7	m	0	RMSE	0.9617478212384404	MAPE	0.08963338898893632	MAE	0.4385078277886489	MSE	0.9249588716568872
l	7	m	1	RMSE	0.18082636890223497	MAPE	0.0264688066965272	MAE	0.1293618902660006	MSE	0.03269817569036717
l	7	m	2	RMSE	0.16870845675008447	MAPE	0.024671657838494544	MAE	0.11982684641588756	MSE	0.028462543378995123
l	7	m	3	RMSE	0.15320726711112015	MAPE	0.0211244319376306	MAE	0.1032396173081107	MSE	0.02347246669565812
l	7	m	4	RMSE	0.13386093536995822	MAPE	0.017845794790993456	MAE	0.087307820540697	MSE	0.017918750018120128
l	7	m	5	RMSE	0.126732108499706	MAPE	0.015560316337447526	MAE	0.0763506559396973	MSE	0.01606102732478126
l	7	m	6	RMSE	0.12490433912984834	MAPE	0.015270332662593984	MAE	0.07498622889033847	MSE	0.015601093933464165
l	7	m	7	RMSE	0.1240847177441595	MAPE	0.015255737201388021	MAE	0.0746047691527144	MSE	0.015397017177647729
l	7	m	8	RMSE	0.12186538531868384	MAPE	0.014156982950399405	MAE	0.06987750960353677	MSE	0.014851172138871282
l	7	m	9	RMSE	0.11656711560464326	MAPE	0.012836388010423727	MAE	0.06349423787779927	MSE	0.013587892440386268
l	7	m	10	RMSE	0.11502612936655761	MAPE	0.012366133458259243	MAE	0.06120584184967719	MSE	0.013231010437052047
l	7	m	11	RMSE	0.11304467415458068	MAPE	0.01138013967027713	MAE	0.0566473871131403	MSE	0.012779098354715322
l	7	m	12	RMSE	0.11233044497639581	MAPE	0.011167695640869791	MAE	0.05564485032978113	MSE	0.012618128868595088
l	7	m	13	RMSE	0.11435828850098023	MAPE	0.011766236520159176	MAE	0.05842958614191452	MSE	0.013077818148873427
l	7	m	14	RMSE	0.11150230656388324	MAPE	0.010898588867466197	MAE	0.05477060230484883	MSE	0.012432764369066198
l	7	m	16	RMSE	0.10904075114319496	MAPE	0.009823945321519614	MAE	0.049631006740595694	MSE	0.011889885409872174
l	7	m	15	RMSE	0.1122452826581928	MAPE	0.011043451426927498	MAE	0.054934043632673374	MSE	0.012599003479017596
l	7	m	17	RMSE	0.1081840217473303	MAPE	0.009807392670759462	MAE	0.04926418786692735	MSE	0.011703782561426835
l	7	m	18	RMSE	0.10849833254061608	MAPE	0.009569846066834628	MAE	0.048420453721822986	MSE	0.01177188816409411
l	7	m	19	RMSE	0.10781743284753244	MAPE	0.009349773042975146	MAE	0.047221135029353885	MSE	0.011624598825832168
l	7	m	20	RMSE	0.10792256545024682	MAPE	0.009424776440341643	MAE	0.04759831847503023	MSE	0.01164728013336281
l	8	m	0	RMSE	1.0781426101170768	MAPE	0.09244558610301698	MAE	0.4509497680487093	MSE	1.162391487750063
l	8	m	1	RMSE	0.17487955201332142	MAPE	0.025713536960324957	MAE	0.12564127283270468	MSE	0.03058285771237999
l	8	m	2	RMSE	0.17535071471664387	MAPE	0.025415334499362726	MAE	0.12381994781095954	MSE	0.030747873151637826
l	8	m	3	RMSE	0.15917048556930966	MAPE	0.022245459421914547	MAE	0.10795194259205547	MSE	0.025335243476369812
l	8	m	4	RMSE	0.13142869616085992	MAPE	0.01696525475217912	MAE	0.08335879965207312	MSE	0.017273502174543636
l	8	m	5	RMSE	0.1298371660683673	MAPE	0.01620989192373863	MAE	0.07964330240649528	MSE	0.016857689692664785
l	8	m	6	RMSE	0.12626922372438923	MAPE	0.015667133277367424	MAE	0.0769764424470865	MSE	0.01594391685995986
l	8	m	7	RMSE	0.12474430444027335	MAPE	0.015137223209679892	MAE	0.07420455204407052	MSE	0.0155611414902876
l	8	m	8	RMSE	0.1191838961511543	MAPE	0.01331069624794358	MAE	0.06580820527689137	MSE	0.014204801101769133
l	8	m	9	RMSE	0.11762429223138726	MAPE	0.013167516610952312	MAE	0.06484133082052763	MSE	0.01383547412293479
l	8	m	10	RMSE	0.1142662534364324	MAPE	0.01182534431651795	MAE	0.05869926065526239	MSE	0.013056776674399001
l	8	m	11	RMSE	0.11368440028208972	MAPE	0.011687219006045734	MAE	0.05807777616700475	MSE	0.0129241428674984
l	8	m	12	RMSE	0.11352786841278303	MAPE	0.011619036457473414	MAE	0.05748847492026665	MSE	0.012888576906350181
l	8	m	13	RMSE	0.11212367682176068	MAPE	0.010947632925252825	MAE	0.054433603943171434	MSE	0.012571718904030634
l	8	m	14	RMSE	0.11162213399381468	MAPE	0.010968856349875853	MAE	0.05451181501884545	MSE	0.012459500797333118
l	8	m	15	RMSE	0.11083204095308839	MAPE	0.010365697781577107	MAE	0.0519981878805446	MSE	0.012283741301827062
l	8	m	16	RMSE	0.10858770220101283	MAPE	0.009739750136691462	MAE	0.0490788634386774	MSE	0.011791289069295847
l	8	m	17	RMSE	0.1085366153362911	MAPE	0.009851934266381798	MAE	0.04922934183821368	MSE	0.011780196868658019
l	8	m	18	RMSE	0.10820118773897337	MAPE	0.009652211392336631	MAE	0.04857009278051572	MSE	0.01170749702812456
l	8	m	19	RMSE	0.10809087814673912	MAPE	0.00931099872747354	MAE	0.04710503044360667	MSE	0.011683637938533206
l	8	m	20	RMSE	0.10746795594070846	MAPE	0.009392146236972512	MAE	0.047629892722527795	MSE	0.011549361554074055
l	9	m	0	RMSE	0.9795395510251073	MAPE	0.09247681655022365	MAE	0.4483350126857551	MSE	0.9594977320224688
l	9	m	1	RMSE	0.17796113926788878	MAPE	0.026114421920848195	MAE	0.12734229793403382	MSE	0.03167016708952491
l	9	m	2	RMSE	0.17284547232534214	MAPE	0.02563540619347985	MAE	0.1239963030083369	MSE	0.029875557303370617
l	9	m	3	RMSE	0.15626636978403272	MAPE	0.020968951475176974	MAE	0.10288981515041752	MSE	0.024419178325480056
l	9	m	4	RMSE	0.1351146198341708	MAPE	0.01786376755970761	MAE	0.08723080826386344	MSE	0.018255960492932502
l	9	m	5	RMSE	0.1285763367605948	MAPE	0.016325802824520497	MAE	0.07976274012323295	MSE	0.01653187437477388
l	9	m	6	RMSE	0.12495795131835648	MAPE	0.015469056214657844	MAE	0.07575150416817693	MSE	0.015614489597680746
l	9	m	7	RMSE	0.12225724458225676	MAPE	0.014237771611377022	MAE	0.07004690105110507	MSE	0.014946833852845749
l	9	m	8	RMSE	0.11939884640723573	MAPE	0.013780038802069374	MAE	0.06798593693367165	MSE	0.01425608452337867
l	9	m	9	RMSE	0.11526351767452635	MAPE	0.012507692025994013	MAE	0.06159630300833609	MSE	0.013285678506705848
l	9	m	10	RMSE	0.11605765368079343	MAPE	0.012540161644109189	MAE	0.06188713301920994	MSE	0.013469378977890984
l	9	m	11	RMSE	0.11334052237537943	MAPE	0.0117900981258352	MAE	0.05846705328017387	MSE	0.012846074012323886
l	9	m	12	RMSE	0.11186661463914642	MAPE	0.010889466189024834	MAE	0.053999999999999604	MSE	0.012514139470823287
l	9	m	13	RMSE	0.11320905519259976	MAPE	0.011472345339361823	MAE	0.0568471910112357	MSE	0.0128162901776011
l	9	m	14	RMSE	0.11186736016545835	MAPE	0.011107313223437639	MAE	0.0550475534613986	MSE	0.012514306270388378
l	9	m	15	RMSE	0.10965527056063357	MAPE	0.010284966041214729	MAE	0.05116665458499418	MSE	0.012024278361725751
l	9	m	16	RMSE	0.10899506358301835	MAPE	0.00996645440974312	MAE	0.05006437114896642	MSE	0.011879923885466213
l	9	m	17	RMSE	0.10937774110892526	MAPE	0.009865015688996245	MAE	0.04953403407031492	MSE	0.011963490250091078
l	9	m	18	RMSE	0.10894618414718532	MAPE	0.009804150599448563	MAE	0.04905820949619373	MSE	0.011869271040232414
l	9	m	19	RMSE	0.10812386779299585	MAPE	0.009357567626242739	MAE	0.04738869155491068	MSE	0.011690770786517245
l	9	m	20	RMSE	0.10798321020472804	MAPE	0.009309748157344727	MAE	0.04708742297933986	MSE	0.011660373686118481
l	10	m	0	RMSE	1.2168662909343522	MAPE	0.09925137022204339	MAE	0.47432307525010564	MSE	1.4807635700123274
l	10	m	1	RMSE	0.18598393419447307	MAPE	0.027495777042920017	MAE	0.13331781934174275	MSE	0.03459002377845409
l	10	m	2	RMSE	0.1769708211085962	MAPE	0.025274690902289513	MAE	0.12239372190807551	MSE	0.031318671523850754
l	10	m	3	RMSE	0.15246065791247895	MAPE	0.02117478176133631	MAE	0.10268935769175001	MSE	0.02324425221110593
l	10	m	4	RMSE	0.13306624610253306	MAPE	0.017440329273946766	MAE	0.08556655067420625	MSE	0.0177066258518199
l	10	m	5	RMSE	0.129461251909507	MAPE	0.016392161323527818	MAE	0.08009032912860653	MSE	0.01676021574597683
l	10	m	6	RMSE	0.1277269162873118	MAPE	0.015940599074640977	MAE	0.07779512831665944	MSE	0.01631416514426596
l	10	m	7	RMSE	0.12339334434185527	MAPE	0.014637168450589799	MAE	0.0715015948963316	MSE	0.015225917427867667
l	10	m	8	RMSE	0.11968072225344975	MAPE	0.013637342221570063	MAE	0.06704117732347407	MSE	0.014323475279107382
l	10	m	9	RMSE	0.11753479644197384	MAPE	0.013014566099052612	MAE	0.06396904451210626	MSE	0.013814428374656228
l	10	m	10	RMSE	0.1162781247305426	MAPE	0.012593743415938866	MAE	0.061719878207916176	MSE	0.013520602290851622
l	10	m	11	RMSE	0.11253626966769924	MAPE	0.011357522741979912	MAE	0.056407785993910255	MSE	0.012664411990721124
l	10	m	12	RMSE	0.11256862292545883	MAPE	0.011132316772346808	MAE	0.05524003189792642	MSE	0.012671694867334136
l	10	m	13	RMSE	0.11134039434580174	MAPE	0.010885156359321248	MAE	0.05415651732637373	MSE	0.012396683413078641
l	10	m	14	RMSE	0.11142076294113017	MAPE	0.010669853844889662	MAE	0.05331383210091295	MSE	0.012414586414383526
l	10	m	16	RMSE	0.10920625978868574	MAPE	0.009979528597910839	MAE	0.04995121067130606	MSE	0.011926007177033921
