# Supplementary material for: A novel dissolved oxygen prediction model based on enhanced semi-naive Bayes for ocean ranches in northeast China
Source: PeerJ Comput Sci. 2021 Jun 11;7:e591. doi: 10.7717/peerj-cs.591 (PMC8205303; doi:10.7717/peerj-cs.591)
Supplement: Supplemental Information 6 [file peerj-cs-07-591-s006.zip › ErrorValue/ErrorValue3.csv]

l	1	m	4	RMSE	0.3695815559842797	MAPE	0.02913501772805501	MAE	0.09301542708671638	MSE	0.13659052652376127
l	1	m	3	RMSE	0.3700632936275362	MAPE	0.02982935664620689	MAE	0.09832878640251187	MSE	0.1369468412904601
l	1	m	2	RMSE	0.37612828264563014	MAPE	0.03202767388550488	MAE	0.11626383024791567	MSE	0.14147248500595103
l	1	m	1	RMSE	0.3925512514385236	MAPE	0.03594805412884091	MAE	0.14689098192053665	MSE	0.15409648500595097
l	1	m	0	RMSE	1.5352146392229153	MAPE	0.09489986219456227	MAE	0.6069295009202146	MSE	2.356883988484346
l	1	m	6	RMSE	0.3660339571681136	MAPE	0.027405246426491805	MAE	0.08018593699252999	MSE	0.13398085780014843
l	1	m	5	RMSE	0.3673798449437979	MAPE	0.02817236675846148	MAE	0.08578764750460069	MSE	0.13496795047092897
l	1	m	7	RMSE	0.3668140357299381	MAPE	0.027394510671388452	MAE	0.07990500162390354	MSE	0.1345525368084843
l	1	m	8	RMSE	0.3660762208912247	MAPE	0.02698883952235908	MAE	0.07692692432607967	MSE	0.13401179950200076
l	1	m	9	RMSE	0.3646861686764403	MAPE	0.026684846713508893	MAE	0.07496189238930397	MSE	0.1329960016239011
l	1	m	11	RMSE	0.3643400527369484	MAPE	0.02637223671640137	MAE	0.07265237631265553	MSE	0.13274367402836235
l	1	m	10	RMSE	0.3646880277492361	MAPE	0.026478031789147358	MAE	0.07390180794630281	MSE	0.1329973575836276
l	1	m	12	RMSE	0.36443234097219546	MAPE	0.0262020323799807	MAE	0.07117906246616873	MSE	0.13281093114647452
l	1	m	13	RMSE	0.3639149838349115	MAPE	0.02606517622505457	MAE	0.07024602143553114	MSE	0.13243411545956388
l	1	m	14	RMSE	0.3640059215499929	MAPE	0.026009752618443134	MAE	0.06978813467576042	MSE	0.1325003109234596
l	1	m	18	RMSE	0.36333387013993523	MAPE	0.025521642857564666	MAE	0.06589883078921682	MSE	0.13201150119086333
l	1	m	15	RMSE	0.3637460297193964	MAPE	0.025852456004456906	MAE	0.06830578109775895	MSE	0.132311174136624
l	1	m	17	RMSE	0.3633998625565174	MAPE	0.02544722279484077	MAE	0.06511269892822355	MSE	0.13205946010609573
l	1	m	16	RMSE	0.3639821021169466	MAPE	0.025767912018646512	MAE	0.06759532315686868	MSE	0.13248297066147133
l	1	m	19	RMSE	0.3632231096582994	MAPE	0.025433072326048484	MAE	0.06534405109884106	MSE	0.131931027389845
l	1	m	20	RMSE	0.36357964160072365	MAPE	0.025407528468194305	MAE	0.0649712027714624	MSE	0.13219015578651067
l	2	m	2	RMSE	0.3747554155734741	MAPE	0.03134627744632269	MAE	0.1100413576571201	MSE	0.14044162150164724
l	2	m	1	RMSE	0.3850313946990701	MAPE	0.03425705653965291	MAE	0.13445764088128684	MSE	0.1482491749039111
l	2	m	3	RMSE	0.36998881074695783	MAPE	0.029435563621331033	MAE	0.09510924051318163	MSE	0.13689172007794817
l	2	m	0	RMSE	1.419263369928157	MAPE	0.08655442095233959	MAE	0.5544890976019022	MSE	2.014308513219828
l	2	m	4	RMSE	0.3675419395143986	MAPE	0.02844906921408678	MAE	0.0877920749201539	MSE	0.13508707730200584
l	2	m	5	RMSE	0.3666039527640265	MAPE	0.027828237377866657	MAE	0.082696475937855	MSE	0.1343984581822086
l	2	m	7	RMSE	0.3651359985088066	MAPE	0.02699395767727302	MAE	0.07711167650083883	MSE	0.13332429740702323
l	2	m	6	RMSE	0.36607013205067596	MAPE	0.027201434152360333	MAE	0.07848898392248131	MSE	0.13400734157959932
l	2	m	8	RMSE	0.3648689272260724	MAPE	0.026599443425151127	MAE	0.0735225464190977	MSE	0.1331293340551049
l	2	m	9	RMSE	0.36465488007467806	MAPE	0.02639659829707554	MAE	0.07239652465760808	MSE	0.13297318156227783
l	2	m	12	RMSE	0.36367861611571883	MAPE	0.025963252379092323	MAE	0.0688951983976612	MSE	0.1322621358198444
l	2	m	11	RMSE	0.36418883524067347	MAPE	0.026206443543977907	MAE	0.07080690737833564	MSE	0.1326335077139584
l	2	m	10	RMSE	0.3642701961937035	MAPE	0.026207782285328718	MAE	0.07088193579819162	MSE	0.13269277583499925
l	2	m	13	RMSE	0.36358055251491866	MAPE	0.025818655692486422	MAE	0.06840567314458895	MSE	0.13219081816705353
l	2	m	14	RMSE	0.36367325358148	MAPE	0.025708153961981072	MAE	0.06729107345856054	MSE	0.13225823537053946
l	2	m	15	RMSE	0.3640430782198193	MAPE	0.02585041679024925	MAE	0.0681766361717091	MSE	0.13252736279976146
l	2	m	16	RMSE	0.36333100330325335	MAPE	0.025473398747238692	MAE	0.06525253072051043	MSE	0.13200941796134869
l	2	m	17	RMSE	0.3630609326047725	MAPE	0.025312702435214197	MAE	0.0641060466626967	MSE	0.13181324078384718
l	2	m	18	RMSE	0.3632712706470458	MAPE	0.025344230177837133	MAE	0.06430233313484549	MSE	0.1319660160775192
l	2	m	19	RMSE	0.3633572601604937	MAPE	0.02537266090014898	MAE	0.06438699723921365	MSE	0.13202849851134071
l	2	m	20	RMSE	0.36293551143400155	MAPE	0.02523669591616466	MAE	0.0635569750446594	MSE	0.13172218545986028
l	3	m	2	RMSE	0.3742147175471971	MAPE	0.031100230760491284	MAE	0.10830316154179333	MSE	0.14003665482892852
l	3	m	1	RMSE	0.3862962561705663	MAPE	0.03457017219741834	MAE	0.13441045907319124	MSE	0.14922479753139578
l	3	m	0	RMSE	1.495305177345037	MAPE	0.0880163810792637	MAE	0.5603424372022525	MSE	2.2359375733948728
l	3	m	3	RMSE	0.3703084406533839	MAPE	0.029284289948905317	MAE	0.09371584019055877	MSE	0.13712834121914078
l	3	m	4	RMSE	0.36793705189267933	MAPE	0.02807387326066743	MAE	0.08492144867908184	MSE	0.13537767415547622
l	3	m	5	RMSE	0.36726620296068196	MAPE	0.027714316125479924	MAE	0.08161379385015108	MSE	0.13488446383715685
l	3	m	6	RMSE	0.3663927741541281	MAPE	0.026993381094640674	MAE	0.07608331528800323	MSE	0.1342436649523579
l	3	m	7	RMSE	0.36541751721593846	MAPE	0.026843726836925444	MAE	0.07477674317886464	MSE	0.1335299618882607
l	3	m	8	RMSE	0.36431440294378803	MAPE	0.0265015088951543	MAE	0.07271686877436125	MSE	0.13272498419228873
l	3	m	9	RMSE	0.3638315949927098	MAPE	0.026102604292979788	MAE	0.07034971849285362	MSE	0.1323734295149392
l	3	m	11	RMSE	0.3637571154830209	MAPE	0.026074373706732913	MAE	0.06949805110437425	MSE	0.1323192390645278
l	3	m	10	RMSE	0.3643516362285638	MAPE	0.02613855594929721	MAE	0.07011785404937128	MSE	0.13275211482243168
l	3	m	13	RMSE	0.3638010030560643	MAPE	0.025629852932401862	MAE	0.06620165656128144	MSE	0.1323511698245985
l	3	m	12	RMSE	0.36370265992647116	MAPE	0.025887572852695412	MAE	0.06838598960589008	MSE	0.13227962483759034
l	3	m	14	RMSE	0.3636732359592234	MAPE	0.02557480748178373	MAE	0.06613506929406644	MSE	0.13225822255305297
l	3	m	15	RMSE	0.3636267786764843	MAPE	0.025520707074336242	MAE	0.06527165439584198	MSE	0.1322244341706369
l	3	m	16	RMSE	0.36325675575845406	MAPE	0.025392825913678967	MAE	0.06423121481160601	MSE	0.13195547060415713
l	3	m	17	RMSE	0.3632747190377932	MAPE	0.025391219373923465	MAE	0.06466506063230815	MSE	0.1319685214919876
l	3	m	18	RMSE	0.36354857840593935	MAPE	0.025367351674959883	MAE	0.06444055868341232	MSE	0.1321675688609794
l	3	m	19	RMSE	0.3629481788380693	MAPE	0.025114875656410858	MAE	0.06253535080121238	MSE	0.1317313805218711
l	3	m	20	RMSE	0.3629188835918605	MAPE	0.02511583979404778	MAE	0.06227024686011251	MSE	0.13171011606756236
l	4	m	2	RMSE	0.3720710851058208	MAPE	0.030499621385240604	MAE	0.10431037843105403	MSE	0.13843689237182297
l	4	m	1	RMSE	0.3942162089007433	MAPE	0.03491169521251614	MAE	0.13734491906231375	MSE	0.15540641936007452
l	4	m	0	RMSE	1.358673385912895	MAPE	0.08615117861944335	MAE	0.552718076985545	MSE	1.8459933695880106
l	4	m	3	RMSE	0.3688736705130742	MAPE	0.029130330027997788	MAE	0.0927073249959394	MSE	0.136067784797788
l	4	m	4	RMSE	0.3669539258454032	MAPE	0.028005302412433607	MAE	0.08390254994315423	MSE	0.1346551836933537
l	4	m	5	RMSE	0.3660737006488564	MAPE	0.027439166343377182	MAE	0.07976113908288719	MSE	0.13400995430674853
l	4	m	6	RMSE	0.3653478956964496	MAPE	0.026762556018519814	MAE	0.0746776568675225	MSE	0.13347908488982382
l	4	m	7	RMSE	0.3653690502094461	MAPE	0.02669034499020756	MAE	0.07413182827134389	MSE	0.13349454285095275
l	4	m	8	RMSE	0.36438556260217586	MAPE	0.026219154482357006	MAE	0.07028298413729582	MSE	0.13277683823290423
l	4	m	9	RMSE	0.36434498262427867	MAPE	0.026013551053347524	MAE	0.06923377185858892	MSE	0.13274726636348594
l	4	m	10	RMSE	0.36402901700732776	MAPE	0.02598601841219819	MAE	0.0684985111796866	MSE	0.13251712522332132
l	4	m	11	RMSE	0.36368223152132956	MAPE	0.02580770516589204	MAE	0.06747387797087334	MSE	0.13226476552433397
l	4	m	12	RMSE	0.36389370263913584	MAPE	0.02583157727728867	MAE	0.0674498402901846	MSE	0.13241862682041983
l	4	m	13	RMSE	0.36362529877939315	MAPE	0.025669335665708237	MAE	0.0663038276216769	MSE	0.13222335791240292
l	4	m	14	RMSE	0.363233981312337	MAPE	0.02549812199232911	MAE	0.06538406150181277	MSE	0.13193892518001116
l	4	m	16	RMSE	0.3633504055166405	MAPE	0.02533804481743597	MAE	0.06362330139137022	MSE	0.1320235171891071
l	4	m	17	RMSE	0.36301328944485256	MAPE	0.0251551815510038	MAE	0.06269693032320925	MSE	0.1317786483135723
l	4	m	15	RMSE	0.36320940435131255	MAPE	0.0253582374426198	MAE	0.06443949975637449	MSE	0.13192107140923526
l	4	m	18	RMSE	0.36292457888574564	MAPE	0.025140453145733557	MAE	0.06246240051973333	MSE	0.13171424995939582
l	4	m	19	RMSE	0.3629438537464651	MAPE	0.02502522357115149	MAE	0.0615426885387898	MSE	0.13172824097233546
l	4	m	20	RMSE	0.3629739630926288	MAPE	0.025011215929456983	MAE	0.06153559634020878	MSE	0.13175009788316908
l	5	m	1	RMSE	0.3835086658807449	MAPE	0.03392963874688898	MAE	0.13011629669734745	MSE	0.1470788968056288
l	5	m	0	RMSE	1.641487249465412	MAPE	0.09028193532816302	MAE	0.5755858202490522	MSE	2.694480390157524
l	5	m	2	RMSE	0.3725809383257274	MAPE	0.030631152521365137	MAE	0.10369539794260953	MSE	0.1388165556036795
l	5	m	3	RMSE	0.36841689666128363	MAPE	0.02877004264629284	MAE	0.08959068760151592	MSE	0.13573100974553096
l	5	m	4	RMSE	0.36736504691322347	MAPE	0.027776601772854924	MAE	0.08234266377910097	MSE	0.13495707769355486
l	5	m	5	RMSE	0.36585145572439076	MAPE	0.027213169182563463	MAE	0.0778949106659447	MSE	0.13384728765565587
l	5	m	6	RMSE	0.3651298362871028	MAPE	0.026562382172880043	MAE	0.07329014618299892	MSE	0.13331979734704652
l	5	m	7	RMSE	0.36475452804345687	MAPE	0.026411729915984273	MAE	0.07169149972929033	MSE	0.13304586572820498
l	5	m	8	RMSE	0.36451584476238397	MAPE	0.02622694547339063	MAE	0.07018419057931728	MSE	0.13287180108283442
l	5	m	9	RMSE	0.3637873621823508	MAPE	0.025832885412972423	MAE	0.06765896047644784	MSE	0.1323412448835929
l	5	m	10	RMSE	0.3639556721552619	MAPE	0.025860988336457558	MAE	0.06742831618841337	MSE	0.1324637312939885
l	5	m	11	RMSE	0.3639817040565707	MAPE	0.02587884599749886	MAE	0.06799696805630773	MSE	0.13248268088792503
l	5	m	12	RMSE	0.36417495260078747	MAPE	0.02564330830959382	MAE	0.06632712506767703	MSE	0.1326233961017858
l	5	m	13	RMSE	0.3637156608074782	MAPE	0.02548744773553286	MAE	0.06487130481862462	MSE	0.13228908191662053
l	5	m	14	RMSE	0.3628662840013803	MAPE	0.025260760622048396	MAE	0.06318240389821302	MSE	0.1316719400649704
l	5	m	15	RMSE	0.36312243084589624	MAPE	0.025275528672174915	MAE	0.06314558743908971	MSE	0.13185789978343268
l	5	m	16	RMSE	0.36292765547384565	MAPE	0.02522441348785642	MAE	0.0629159177043849	MSE	0.1317164831077424
l	5	m	17	RMSE	0.36306247484265525	MAPE	0.025214561475036604	MAE	0.06316334596643189	MSE	0.13181436063887367
l	5	m	18	RMSE	0.36303937002834563	MAPE	0.02508461577698821	MAE	0.06203410936654029	MSE	0.13179758419057808
l	5	m	19	RMSE	0.3628134327804792	MAPE	0.025027812034753055	MAE	0.061321602598808665	MSE	0.1316335870059553
l	5	m	20	RMSE	0.363079749271903	MAPE	0.025040624278357692	MAE	0.06183697888467742	MSE	0.13182690433134794
l	6	m	1	RMSE	0.3826376042625508	MAPE	0.033242812844287664	MAE	0.12542054253072635	MSE	0.1464115361957844
l	6	m	0	RMSE	1.446597302083195	MAPE	0.08905089961466436	MAE	0.5693698684281789	MSE	2.0926437543943783
l	6	m	2	RMSE	0.37218653324471757	MAPE	0.030218725065850906	MAE	0.10125106935946765	MSE	0.13852281552872125
l	6	m	3	RMSE	0.36797833865369967	MAPE	0.02847779648073849	MAE	0.08767935459418488	MSE	0.13540805771833686
l	6	m	4	RMSE	0.36697789845199397	MAPE	0.02798334242219734	MAE	0.08427765444799366	MSE	0.134672777952242
l	6	m	5	RMSE	0.366638784012951	MAPE	0.027567775127427658	MAE	0.07984503763062399	MSE	0.13442399794249535
l	6	m	6	RMSE	0.3652575034920867	MAPE	0.026656721707251595	MAE	0.07307222914072246	MSE	0.13341304385727173
l	6	m	7	RMSE	0.36419653229705656	MAPE	0.02622119039832273	MAE	0.06981141372028739	MSE	0.13263911413720095
l	6	m	8	RMSE	0.3646645712888805	MAPE	0.026023729569233912	MAE	0.06857875358709153	MSE	0.13298024955330304
l	6	m	9	RMSE	0.36467724183744676	MAPE	0.02587057851385806	MAE	0.06776598624722502	MSE	0.13298949071416763
l	6	m	10	RMSE	0.36322523819797337	MAPE	0.025651761897369327	MAE	0.06618544588228874	MSE	0.13193257366397448
l	6	m	11	RMSE	0.36347815521921645	MAPE	0.02564778675183755	MAE	0.06588884076019236	MSE	0.13211636932156479
l	6	m	12	RMSE	0.3636390355159267	MAPE	0.025572084699205938	MAE	0.06558389734149057	MSE	0.1322333481509534
l	6	m	13	RMSE	0.3634480864716586	MAPE	0.025379008619725058	MAE	0.06369267421083973	MSE	0.13209451155991023
l	6	m	14	RMSE	0.3634669279307094	MAPE	0.025358399525640583	MAE	0.0636790297254854	MSE	0.1321082076993875
l	6	m	15	RMSE	0.3629157187084903	MAPE	0.025210514200220944	MAE	0.06288575450755286	MSE	0.13170781888570007
l	6	m	16	RMSE	0.3631059851718144	MAPE	0.025078599195068604	MAE	0.06183789051924767	MSE	0.1318459564675939
l	6	m	17	RMSE	0.3631031006673234	MAPE	0.025078544247729366	MAE	0.06170296171963815	MSE	0.13184386171422435
l	6	m	18	RMSE	0.36285720241183017	MAPE	0.02502880055075366	MAE	0.061243976392874155	MSE	0.1316653493421399
l	6	m	19	RMSE	0.36278730582900703	MAPE	0.024903201400555207	MAE	0.06059299366505997	MSE	0.13161462927066947
l	6	m	20	RMSE	0.36276173017406055	MAPE	0.024849580116796128	MAE	0.059977692349341444	MSE	0.1315960728788779
l	7	m	0	RMSE	1.5474867014942961	MAPE	0.08834123106057483	MAE	0.5603852934806155	MSE	2.394715091301697
l	7	m	1	RMSE	0.3896955009950376	MAPE	0.03431442352136114	MAE	0.13328763266190166	MSE	0.15186258349577333
l	7	m	2	RMSE	0.3735479922334236	MAPE	0.030584539306745716	MAE	0.10367278535845809	MSE	0.1395381025016219
l	7	m	3	RMSE	0.36862144110175815	MAPE	0.028568721268945354	MAE	0.08771886506389392	MSE	0.13588176683993694
l	7	m	4	RMSE	0.36717154597504353	MAPE	0.02777097086318587	MAE	0.08171761966644966	MSE	0.13481494417370352
l	7	m	5	RMSE	0.3660942516387706	MAPE	0.02711907357039647	MAE	0.07736322287199443	MSE	0.13402500108295146
l	7	m	6	RMSE	0.3650887322012714	MAPE	0.026651450685495653	MAE	0.0735155403941948	MSE	0.13328978238033168
l	7	m	7	RMSE	0.36409375770986524	MAPE	0.0261331067746068	MAE	0.0697294238683128	MSE	0.13256426440329006
l	7	m	8	RMSE	0.3646008305649985	MAPE	0.02613913615728377	MAE	0.06946924409789917	MSE	0.13293376564868672
l	7	m	9	RMSE	0.3641037819863249	MAPE	0.025793568000256298	MAE	0.06681356941736992	MSE	0.13257156405674522
l	7	m	10	RMSE	0.36372441553302226	MAPE	0.025645458973029542	MAE	0.06561008230452668	MSE	0.13229545045483865
l	7	m	11	RMSE	0.3638204367710224	MAPE	0.025767485390033797	MAE	0.06720527398743802	MSE	0.13236531021225748
l	7	m	12	RMSE	0.3634262956256414	MAPE	0.025310276203367905	MAE	0.06309394628546659	MSE	0.1320786723521761
l	7	m	13	RMSE	0.36337666603494145	MAPE	0.02522257507072057	MAE	0.06263975525232794	MSE	0.1320426014186694
l	7	m	14	RMSE	0.3626979941463203	MAPE	0.0251312123655435	MAE	0.06239982672731154	MSE	0.1315498349577642
l	7	m	15	RMSE	0.36289917794454296	MAPE	0.025179196503307064	MAE	0.06242132337015315	MSE	0.13169581335282507
l	7	m	16	RMSE	0.3633431997575421	MAPE	0.025162293484653007	MAE	0.06212930474333924	MSE	0.13201828081004915
l	7	m	17	RMSE	0.36266145232367364	MAPE	0.02494824762621066	MAE	0.06086614684860278	MSE	0.1315233290015162
l	7	m	18	RMSE	0.36281293827325195	MAPE	0.024846039224242562	MAE	0.05993740524149861	MSE	0.13163322817847053
l	7	m	19	RMSE	0.3629770780115375	MAPE	0.024805217403063705	MAE	0.059557450725579164	MSE	0.1317523591617938
l	7	m	20	RMSE	0.3627827743999742	MAPE	0.024908262489787034	MAE	0.06019184535412559	MSE	0.13161134140134256
l	8	m	0	RMSE	1.3265658405776721	MAPE	0.08674561484006076	MAE	0.5509847295175205	MSE	1.7597769293875458
l	8	m	1	RMSE	0.38252472327158865	MAPE	0.03358478621642927	MAE	0.12605436724968877	MSE	0.1463251639140055
l	8	m	2	RMSE	0.3728812489797354	MAPE	0.0303735066011755	MAE	0.10344907131640177	MSE	0.13904042584068743
l	8	m	3	RMSE	0.3683885682506138	MAPE	0.028429303185517504	MAE	0.08706546813234445	MSE	0.13571013721773714
l	8	m	4	RMSE	0.36774145144701886	MAPE	0.027875004899069418	MAE	0.08220625981480481	MSE	0.13523377511236012
l	8	m	5	RMSE	0.36630904382770735	MAPE	0.027025116528655052	MAE	0.07597476579845096	MSE	0.1341823155899692
l	8	m	6	RMSE	0.3653939184701196	MAPE	0.02656277821719018	MAE	0.07261352683164558	MSE	0.1335127156549484
l	8	m	7	RMSE	0.3642797550158934	MAPE	0.026129849764625138	MAE	0.06914631504846455	MSE	0.13269973991443929
l	8	m	8	RMSE	0.36366239951934837	MAPE	0.025918302506018724	MAE	0.06807570260464545	MSE	0.13225034082417014
l	8	m	9	RMSE	0.3635253057388037	MAPE	0.02570061329799637	MAE	0.06595467590837688	MSE	0.1321506479124907
l	8	m	10	RMSE	0.36359429609305344	MAPE	0.02557746300685282	MAE	0.0650351437699677	MSE	0.13220081215140303
l	8	m	11	RMSE	0.3636652959065467	MAPE	0.02543501448036339	MAE	0.06399875453511628	MSE	0.1322524474467962
l	8	m	12	RMSE	0.3634231142062235	MAPE	0.025419432057973285	MAE	0.06439513727188981	MSE	0.13207635993934974
l	8	m	13	RMSE	0.3632847147803887	MAPE	0.02519766310899679	MAE	0.06228835219580825	MSE	0.1319757839930684
l	8	m	14	RMSE	0.3630389965151669	MAPE	0.025226774870609155	MAE	0.06271625060919411	MSE	0.13179731299073938
l	8	m	15	RMSE	0.36320470489740103	MAPE	0.024973480598267428	MAE	0.06089251096550581	MSE	0.13191765765960817
l	8	m	16	RMSE	0.36284067740217285	MAPE	0.024936083082093705	MAE	0.060644338549845384	MSE	0.13165335717766768
l	8	m	17	RMSE	0.3630137143246553	MAPE	0.024969743774329627	MAE	0.06070033031894662	MSE	0.13177895678778245
l	8	m	18	RMSE	0.36278585501103916	MAPE	0.024838266216946108	MAE	0.05996550603779686	MSE	0.13161357659609071
l	8	m	19	RMSE	0.3624974674774234	MAPE	0.024719541350379258	MAE	0.058882330643850594	MSE	0.13140441392754562
l	8	m	20	RMSE	0.3626956678156099	MAPE	0.024796238522387302	MAE	0.05962392375588821	MSE	0.13154814745221124
l	9	m	0	RMSE	1.6866758485748836	MAPE	0.08900432053704664	MAE	0.5743686504928013	MSE	2.844875418165804
l	9	m	1	RMSE	0.3847061052897356	MAPE	0.03382073975976098	MAE	0.1286131809812629	MSE	0.1479987874471971
l	9	m	2	RMSE	0.3714208055782777	MAPE	0.030375787740745095	MAE	0.10243084587891252	MSE	0.1379534148164168
l	9	m	3	RMSE	0.3673822822460934	MAPE	0.02824006440026336	MAE	0.08587907505686103	MSE	0.1349697413083482
l	9	m	4	RMSE	0.3668217658421992	MAPE	0.027674106688975443	MAE	0.08084095093685637	MSE	0.13455820789558925
l	9	m	5	RMSE	0.36579626761499207	MAPE	0.02691824924525266	MAE	0.07546371710170006	MSE	0.1338069094010589
l	9	m	6	RMSE	0.36488475144473614	MAPE	0.026305961730480353	MAE	0.07091075490089906	MSE	0.13314088183688688
l	9	m	7	RMSE	0.364210272438256	MAPE	0.02638730004240773	MAE	0.07138833531896398	MSE	0.13264912254954864
l	9	m	8	RMSE	0.3644311650807258	MAPE	0.025875394539099365	MAE	0.06704668038557304	MSE	0.13281007408209522
l	9	m	9	RMSE	0.3636829637410221	MAPE	0.025591028294421635	MAE	0.06498240008664462	MSE	0.1322652981154536
l	9	m	10	RMSE	0.3636103203581271	MAPE	0.025461265924996875	MAE	0.0642053503736594	MSE	0.13221246507093984
l	9	m	11	RMSE	0.36359604529568584	MAPE	0.02536449881046095	MAE	0.06388725224737321	MSE	0.13220208415466245
l	9	m	12	RMSE	0.36371200266367126	MAPE	0.025452808616817986	MAE	0.0643124661540123	MSE	0.1322864208816184
l	9	m	13	RMSE	0.3628347754068734	MAPE	0.02508303123527013	MAE	0.06146469186613188	MSE	0.1316490742445563
l	9	m	14	RMSE	0.36280704934238556	MAPE	0.02497372335594216	MAE	0.06077515433770099	MSE	0.13162895505252817
l	9	m	15	RMSE	0.36322771620865923	MAPE	0.025031805961059944	MAE	0.06118330986678165	MSE	0.1319343738221583
l	9	m	16	RMSE	0.36330547048842954	MAPE	0.02483739208135632	MAE	0.059779974006281086	MSE	0.13199086488681916
l	9	m	17	RMSE	0.36281413701505544	MAPE	0.024905266190007283	MAE	0.06025733781002884	MSE	0.1316340980179794
l	9	m	18	RMSE	0.36267400735563227	MAPE	0.02478033462127544	MAE	0.05949972923210154	MSE	0.1315324356113932
l	9	m	19	RMSE	0.3627715618795438	MAPE	0.024744776697031602	MAE	0.05897032383840533	MSE	0.13160320610852366
l	9	m	20	RMSE	0.36260430962258405	MAPE	0.024725975327046235	MAE	0.059135004873821895	MSE	0.1314818853568708
l	10	m	0	RMSE	1.1673239527985138	MAPE	0.08267616600303213	MAE	0.5191865150284343	MSE	1.362645210777147
l	10	m	1	RMSE	0.38069523116345283	MAPE	0.033181681196601545	MAE	0.12308269699431394	MSE	0.14492885903059477
l	10	m	2	RMSE	0.37237754870032097	MAPE	0.030242163804799316	MAE	0.10060996479826635	MSE	0.13866503877605993
l	10	m	3	RMSE	0.36868572405154654	MAPE	0.028603669324053276	MAE	0.08845388572975922	MSE	0.1359291631194131
l	10	m	4	RMSE	0.365751662814921	MAPE	0.02733114152409099	MAE	0.07856772271865675	MSE	0.13377427885187967
l	10	m	5	RMSE	0.3654353818459549	MAPE	0.02680561360524289	MAE	0.074530138099106	MSE	0.1335430183048989
l	10	m	6	RMSE	0.3650302717899465	MAPE	0.026362453753947343	MAE	0.07086774979691318	MSE	0.1332470993230422
l	10	m	7	RMSE	0.3643513710436247	MAPE	0.026010684131511506	MAE	0.06802588681288824	MSE	0.13275192158136906
l	10	m	8	RMSE	0.3638520743096271	MAPE	0.02570564950845414	MAE	0.06575835364202516	MSE	0.1323883319794184
l	10	m	9	RMSE	0.36366868176980444	MAPE	0.025613410789390625	MAE	0.06496479826699124	MSE	0.13225491010018728
l	10	m	10	RMSE	0.36351916507104454	MAPE	0.025487557561735284	MAE	0.06417990793392868	MSE	0.13214618337394934
l	10	m	11	RMSE	0.36360612052804814	MAPE	0.025376409588088296	MAE	0.06364321689683146	MSE	0.13220941088545748
l	10	m	12	RMSE	0.36373907309419146	MAPE	0.02519505324359874	MAE	0.06198158678581064	MSE	0.13230611329542155
l	10	m	13	RMSE	0.3634382554194039	MAPE	0.02513128715382292	MAE	0.061749471974004565	MSE	0.13208736550229985
l	10	m	14	RMSE	0.3629293313300388	MAPE	0.02493035465938182	MAE	0.06018640671540678	MSE	0.13171769953966908
l	10	m	15	RMSE	0.36301014957922995	MAPE	0.02498991555552756	MAE	0.06043390197671226	MSE	0.1317763686975349
