# Supplementary material for: A novel dissolved oxygen prediction model based on enhanced semi-naive Bayes for ocean ranches in northeast China
Source: PeerJ Comput Sci. 2021 Jun 11;7:e591. doi: 10.7717/peerj-cs.591 (PMC8205303; doi:10.7717/peerj-cs.591)
Supplement: Supplemental Information 6 [file peerj-cs-07-591-s006.zip › ErrorValue/ErrorValue1.csv]

l	1	m	4	RMSE	0.15246983325173363	MAPE	0.01479874403687709	MAE	0.0751545201017002	MSE	0.023247050051811456
l	1	m	3	RMSE	0.16017827417769354	MAPE	0.016667669923063753	MAE	0.08452515334498653	MSE	0.025657079518544363
l	1	m	2	RMSE	0.1796230948006024	MAPE	0.01979532008239568	MAE	0.1005404846655014	MSE	0.03226445618574619
l	1	m	1	RMSE	0.20268464016261808	MAPE	0.023499599756787417	MAE	0.11934274988081978	MSE	0.04108106335784997
l	1	m	0	RMSE	0.4375436240192917	MAPE	0.03371528389803473	MAE	0.17148293580168497	MSE	0.1914444229199353
l	1	m	5	RMSE	0.14545899293901107	MAPE	0.013688038385473498	MAE	0.0694662156364218	MSE	0.021158318626831277
l	1	m	7	RMSE	0.13995165635009818	MAPE	0.012442557372322258	MAE	0.06300872318449097	MSE	0.019586466115135974
l	1	m	6	RMSE	0.13999218167268201	MAPE	0.011850804804858709	MAE	0.06004566502463077	MSE	0.019597810929477204
l	1	m	8	RMSE	0.1365380778905559	MAPE	0.012029999485729085	MAE	0.060872931829016715	MSE	0.018642646714047504
l	1	m	9	RMSE	0.13671484076324697	MAPE	0.012390110486550528	MAE	0.06284264261878261	MSE	0.018690947684919978
l	1	m	13	RMSE	0.13110342697914723	MAPE	0.011423734505816662	MAE	0.05790871285555354	MSE	0.01718810856567659
l	1	m	12	RMSE	0.1323101547802343	MAPE	0.011968908080144145	MAE	0.06072141585889061	MSE	0.017505977057969562
l	1	m	11	RMSE	0.1356046974803259	MAPE	0.012421792379754477	MAE	0.06302657476561248	MSE	0.0183886339787307
l	1	m	10	RMSE	0.13612883569263312	MAPE	0.01257788846426027	MAE	0.06392249563006515	MSE	0.018531059907031907
l	1	m	14	RMSE	0.1299717491214187	MAPE	0.010740544155206939	MAE	0.0544469251549336	MSE	0.016892655569681007
l	1	m	17	RMSE	0.12499328315022173	MAPE	0.008425402205366325	MAE	0.042573971078975884	MSE	0.015623320832671506
l	1	m	15	RMSE	0.1283517492666401	MAPE	0.01001070811150901	MAE	0.05067416176704236	MSE	0.016474171539806452
l	1	m	18	RMSE	0.12524439353595193	MAPE	0.008395922952091442	MAE	0.04241554107738699	MSE	0.0156861581121884
l	1	m	16	RMSE	0.12640230388760718	MAPE	0.009410469431042972	MAE	0.047581360241537564	MSE	0.01597754242809499
l	1	m	19	RMSE	0.12456711377829659	MAPE	0.008134289847400344	MAE	0.041081995868424835	MSE	0.015516965835055088
l	1	m	20	RMSE	0.12388257576857369	MAPE	0.007619873738896971	MAE	0.03842761798824064	MSE	0.015346892579056401
l	2	m	3	RMSE	0.1606922671477643	MAPE	0.01708990605729169	MAE	0.0868373722685735	MSE	0.02582200472108845
l	2	m	2	RMSE	0.1771293971002993	MAPE	0.02025529567323611	MAE	0.10285271116408409	MSE	0.03137482331711551
l	2	m	1	RMSE	0.19942407552585145	MAPE	0.02362603697747307	MAE	0.12004663488279707	MSE	0.039769961899340504
l	2	m	4	RMSE	0.15183816317875107	MAPE	0.015757251358598894	MAE	0.07996321414382229	MSE	0.023054827797497034
l	2	m	0	RMSE	0.44323487394517386	MAPE	0.03358178993257318	MAE	0.17041671513706758	MSE	0.19645715348119414
l	2	m	8	RMSE	0.13895617005859856	MAPE	0.01284272030450833	MAE	0.06520086690504598	MSE	0.019308817197354167
l	2	m	6	RMSE	0.14194239580388798	MAPE	0.013045436337002276	MAE	0.06618916487882362	MSE	0.0201476437265476
l	2	m	7	RMSE	0.14049791848276552	MAPE	0.0126837035625339	MAE	0.06433301867302336	MSE	0.019739665097989825
l	2	m	5	RMSE	0.14619479635551463	MAPE	0.013867472155311169	MAE	0.0703588653158524	MSE	0.021372918481430397
l	2	m	9	RMSE	0.13637776844523725	MAPE	0.012916494363473387	MAE	0.06556276837504964	MSE	0.018598895726102748
l	2	m	13	RMSE	0.13009110592257794	MAPE	0.011012978112805008	MAE	0.05576963210170822	MSE	0.016923695840159392
l	2	m	10	RMSE	0.13641993819233597	MAPE	0.012981117551048247	MAE	0.06595443464441772	MSE	0.018610399536400767
l	2	m	11	RMSE	0.13288102653190823	MAPE	0.011895835199162517	MAE	0.06034498053237964	MSE	0.0176573672121737
l	2	m	12	RMSE	0.13260525884329297	MAPE	0.01192435012248194	MAE	0.06041776400476775	MSE	0.01758415467289673
l	2	m	14	RMSE	0.12909494462546187	MAPE	0.0106262579659886	MAE	0.05382495033770331	MSE	0.016665504727851065
l	2	m	18	RMSE	0.12504107358557337	MAPE	0.008403280815312573	MAE	0.04250329757647969	MSE	0.015635270083432778
l	2	m	17	RMSE	0.12416767886680136	MAPE	0.008257839666969448	MAE	0.041724195470797996	MSE	0.01541761247516911
l	2	m	19	RMSE	0.12399131968797675	MAPE	0.007858203162631965	MAE	0.039642669845053255	MSE	0.01537384735796605
l	2	m	15	RMSE	0.1272011883288707	MAPE	0.00958850474537048	MAE	0.048524831148191644	MSE	0.016180142312276834
l	2	m	16	RMSE	0.12608965159115668	MAPE	0.009002701144361079	MAE	0.0455148192292403	MSE	0.01589860023837928
l	2	m	20	RMSE	0.12366550132401365	MAPE	0.007485511751544899	MAE	0.03773992848629323	MSE	0.015293156217719622
l	3	m	3	RMSE	0.16084402563019887	MAPE	0.016503447438488902	MAE	0.08371362047043918	MSE	0.02587080058092807
l	3	m	2	RMSE	0.1751055073979633	MAPE	0.019563273657655027	MAE	0.09946741179275292	MSE	0.030661938721098177
l	3	m	1	RMSE	0.19538841635492352	MAPE	0.02281032118839913	MAE	0.11591490225683457	MSE	0.03817663324568494
l	3	m	4	RMSE	0.15454487826399174	MAPE	0.015817033719707572	MAE	0.08026985537190141	MSE	0.02388411939763203
l	3	m	0	RMSE	0.4447673649932082	MAPE	0.03403395843759698	MAE	0.17320448664971438	MSE	0.19781800896300167
l	3	m	5	RMSE	0.1483027063989001	MAPE	0.014522083780188523	MAE	0.07368316115702483	MSE	0.02199369272523837
l	3	m	6	RMSE	0.14374619729083923	MAPE	0.013782437201863035	MAE	0.07001279164017783	MSE	0.020662969235576877
l	3	m	7	RMSE	0.13965523801379093	MAPE	0.013130006575693604	MAE	0.06665789732994289	MSE	0.019503585504688593
l	3	m	8	RMSE	0.13998496057573082	MAPE	0.013143702664970244	MAE	0.06670873728544227	MSE	0.01959578918738891
l	3	m	9	RMSE	0.13613272293802786	MAPE	0.012518755362528881	MAE	0.06351873887476181	MSE	0.018532118254521855
l	3	m	13	RMSE	0.13125900194528495	MAPE	0.011190483030390937	MAE	0.05674174507310824	MSE	0.017228925591672318
l	3	m	12	RMSE	0.13149298294145614	MAPE	0.011580248768875747	MAE	0.05873226160203396	MSE	0.017290404562842074
l	3	m	11	RMSE	0.13384060191043548	MAPE	0.01221802575043129	MAE	0.06201073664971381	MSE	0.017913306719747668
l	3	m	14	RMSE	0.12849778946599896	MAPE	0.010198300946036451	MAE	0.051678083280355266	MSE	0.016511681897648196
l	3	m	10	RMSE	0.136440840520455	MAPE	0.012946365680760734	MAE	0.06569354338842943	MSE	0.01861610296192823
l	3	m	19	RMSE	0.12429616723810512	MAPE	0.007703002960994942	MAE	0.03884011443102282	MSE	0.015449537190082996
l	3	m	17	RMSE	0.12409133910886443	MAPE	0.00825046231818883	MAE	0.0416423235855048	MSE	0.015398660441831184
l	3	m	18	RMSE	0.1244014914986748	MAPE	0.008087982380452491	MAE	0.04081627463445592	MSE	0.015475731087094857
l	3	m	16	RMSE	0.12626195064698922	MAPE	0.009057571221502655	MAE	0.045796964399236646	MSE	0.015942080181182743
l	3	m	15	RMSE	0.12748361648848017	MAPE	0.009653655355092917	MAE	0.048860457724093365	MSE	0.01625207247298189
l	3	m	20	RMSE	0.12343628787619002	MAPE	0.007217301902046207	MAE	0.036388747616019616	MSE	0.015236517164653653
l	4	m	3	RMSE	0.16249598554477365	MAPE	0.017232449614813978	MAE	0.0875440650083445	MSE	0.026404945318167283
l	4	m	2	RMSE	0.17154621171063206	MAPE	0.018696317829959834	MAE	0.09496351267583303	MSE	0.02942810275226899
l	4	m	1	RMSE	0.19553684974710045	MAPE	0.022463611900424188	MAE	0.11377823015179173	MSE	0.03823465960902014
l	4	m	4	RMSE	0.1495186219332426	MAPE	0.014876894723252912	MAE	0.07557085671143592	MSE	0.022355818304815943
l	4	m	0	RMSE	0.44732022861107207	MAPE	0.03314181218076756	MAE	0.16749509337995766	MSE	0.20009538692466178
l	4	m	6	RMSE	0.14384884380421126	MAPE	0.013835747324363044	MAE	0.07017532623380712	MSE	0.020692489863808367
l	4	m	7	RMSE	0.13931505977866662	MAPE	0.012722332780510397	MAE	0.06446763172534388	MSE	0.019408685881133453
l	4	m	5	RMSE	0.1464025514453938	MAPE	0.013926565157452568	MAE	0.0706633275053643	MSE	0.02143370706972118
l	4	m	9	RMSE	0.13633895883076516	MAPE	0.01243697763692684	MAE	0.06303010172454898	MSE	0.01858831169505708
l	4	m	8	RMSE	0.13817026686042916	MAPE	0.012827978180387537	MAE	0.06508386871175409	MSE	0.019091022644282207
l	4	m	12	RMSE	0.13270118489035077	MAPE	0.011748089375296204	MAE	0.059543457045219315	MSE	0.01760960447130306
l	4	m	11	RMSE	0.13282424843400362	MAPE	0.011756686264448597	MAE	0.05959986648652965	MSE	0.017642280972057913
l	4	m	14	RMSE	0.12737637036831054	MAPE	0.009734970009856573	MAE	0.049277119923706036	MSE	0.01622473972820502
l	4	m	10	RMSE	0.13514388122777607	MAPE	0.012486973635399603	MAE	0.06332732655169693	MSE	0.018263868633307246
l	4	m	13	RMSE	0.1299328727006741	MAPE	0.01084698786950041	MAE	0.05491957243900488	MSE	0.016882551408249583
l	4	m	19	RMSE	0.12347814294098144	MAPE	0.007500101182752568	MAE	0.037808471747595516	MSE	0.015246851784153444
l	4	m	18	RMSE	0.12413380627231278	MAPE	0.008082135190119251	MAE	0.040818803147102733	MSE	0.015409201859652081
l	4	m	17	RMSE	0.12403100314085079	MAPE	0.007958800350320169	MAE	0.0401757927362307	MSE	0.015383689740125737
l	4	m	16	RMSE	0.1261362008885668	MAPE	0.009035838972091592	MAE	0.045657871731700855	MSE	0.015910341174600884
l	4	m	15	RMSE	0.1270280931681889	MAPE	0.009479962980971491	MAE	0.04795795915123535	MSE	0.016136136453946077
l	4	m	20	RMSE	0.12316153316684116	MAPE	0.0072046707680028165	MAE	0.03631169037590334	MSE	0.015168763252006914
l	5	m	3	RMSE	0.15967774004251495	MAPE	0.016852104248743175	MAE	0.08563632093466828	MSE	0.025496980665084986
l	5	m	2	RMSE	0.1729234578226889	MAPE	0.019028429955030603	MAE	0.09679111985375935	MSE	0.029902522265355263
l	5	m	1	RMSE	0.1964954980149735	MAPE	0.022935044056326043	MAE	0.11631460181211255	MSE	0.03861048074015246
l	5	m	4	RMSE	0.15170099752581032	MAPE	0.015235341837842377	MAE	0.0772559370529326	MSE	0.02301319265032591
l	5	m	0	RMSE	0.4370165046279244	MAPE	0.031784368821133446	MAE	0.1612793729136863	MSE	0.19098342531720866
l	5	m	5	RMSE	0.14600066426133604	MAPE	0.013761665152654708	MAE	0.06981438801462422	MSE	0.02131619396475137
l	5	m	7	RMSE	0.14007430626835837	MAPE	0.013006304345140222	MAE	0.06602461214433311	MSE	0.019620811276561862
l	5	m	6	RMSE	0.14329501588622515	MAPE	0.013507182870667952	MAE	0.06856659910983971	MSE	0.020533461577833517
l	5	m	9	RMSE	0.13565787164012064	MAPE	0.01228296521438682	MAE	0.062378680654903866	MSE	0.018403058137927447
l	5	m	8	RMSE	0.13822388296697782	MAPE	0.012942209497425505	MAE	0.06563217215069198	MSE	0.01910584182246878
l	5	m	12	RMSE	0.1318811044267406	MAPE	0.011291353803539962	MAE	0.05730523764107391	MSE	0.017392625704816853
l	5	m	11	RMSE	0.1318629794951335	MAPE	0.011157116190887663	MAE	0.056558829279923444	MSE	0.017387845361334003
l	5	m	13	RMSE	0.12937809453857235	MAPE	0.010672488656083076	MAE	0.05405671594341063	MSE	0.016738691346431765
l	5	m	10	RMSE	0.1341277372414544	MAPE	0.012480209277135001	MAE	0.06334325305992666	MSE	0.017990249897512637
l	5	m	14	RMSE	0.12735500980211986	MAPE	0.009572607289385878	MAE	0.04843617866793771	MSE	0.01621929852169805
l	5	m	17	RMSE	0.12524261021365718	MAPE	0.00826696872730548	MAE	0.041738276903512256	MSE	0.015685711413130063
l	5	m	19	RMSE	0.12414561931755821	MAPE	0.007621765641494301	MAE	0.038431092036241704	MSE	0.015412134795740084
l	5	m	18	RMSE	0.12450700621030941	MAPE	0.008004743074038726	MAE	0.040408838022571184	MSE	0.015501994595454026
l	5	m	15	RMSE	0.12662154279954949	MAPE	0.009075740328553046	MAE	0.04588475600063524	MSE	0.016033015100938144
l	5	m	16	RMSE	0.12611012217612044	MAPE	0.009000534914911847	MAE	0.04554053409632721	MSE	0.015903762915276027
l	5	m	20	RMSE	0.1222653345517988	MAPE	0.0066940274049097324	MAE	0.03367326339214682	MSE	0.014948812033063285
l	6	m	3	RMSE	0.16191072545186677	MAPE	0.01771029441552129	MAE	0.09012772514108547	MSE	0.026215083016349776
l	6	m	2	RMSE	0.1710877879410711	MAPE	0.01871215532888482	MAE	0.09501728558938106	MSE	0.029271031182568918
l	6	m	1	RMSE	0.19978845367331613	MAPE	0.02339314459444061	MAE	0.11889173197679005	MSE	0.039915426221174784
l	6	m	0	RMSE	0.41425365362094774	MAPE	0.03306353260674703	MAE	0.1676300182815362	MSE	0.17160608953830417
l	6	m	4	RMSE	0.1497451098652871	MAPE	0.014770278925226152	MAE	0.07503192353548994	MSE	0.022423597928566907
l	6	m	5	RMSE	0.1460372209132298	MAPE	0.013943067956216805	MAE	0.07073599554884362	MSE	0.021326869892059484
l	6	m	6	RMSE	0.14299410567897652	MAPE	0.0134732592699222	MAE	0.06841119942770865	MSE	0.020447314258930305
l	6	m	7	RMSE	0.13958722718454222	MAPE	0.0126074942106074	MAE	0.06390234639535823	MSE	0.019484593993069
l	6	m	9	RMSE	0.1363420922667932	MAPE	0.012715148110686974	MAE	0.06454843732612711	MSE	0.018589166123686753
l	6	m	8	RMSE	0.1369895312952515	MAPE	0.01196727080702871	MAE	0.060714914553692455	MSE	0.018766131684492687
l	6	m	12	RMSE	0.13182880112736056	MAPE	0.011666742425536584	MAE	0.05918882759717022	MSE	0.017378832806677184
l	6	m	11	RMSE	0.13171483931462097	MAPE	0.011244459404013711	MAE	0.0570266044034657	MSE	0.017348798895676424
l	6	m	10	RMSE	0.13334611114761172	MAPE	0.011580647892661897	MAE	0.05871651538033521	MSE	0.01778118535819122
l	6	m	14	RMSE	0.1271550583756669	MAPE	0.009721578505206739	MAE	0.04919720213019568	MSE	0.016168408870519256
l	6	m	13	RMSE	0.1295459120631106	MAPE	0.01042874896329203	MAE	0.05284623161910784	MSE	0.01678214333226319
l	6	m	17	RMSE	0.12404911997511546	MAPE	0.007890277597024055	MAE	0.03980406962880478	MSE	0.01538818416660059
l	6	m	15	RMSE	0.12624491496675883	MAPE	0.009080848749306158	MAE	0.045870598521579695	MSE	0.015937778554964168
l	6	m	16	RMSE	0.12538042516052178	MAPE	0.008624136150289194	MAE	0.04357650425244334	MSE	0.015720251013433204
l	6	m	19	RMSE	0.12322180435022013	MAPE	0.007118154539712248	MAE	0.03581829743263573	MSE	0.015183613067323931
l	6	m	18	RMSE	0.12414270552292765	MAPE	0.007922428398309332	MAE	0.039991733566488274	MSE	0.01541141133455233
l	6	m	20	RMSE	0.12294673032551431	MAPE	0.006987293213887263	MAE	0.0351812256577372	MSE	0.01511589849773474
l	7	m	3	RMSE	0.16115277222795962	MAPE	0.01745346203428258	MAE	0.08875692527821917	MSE	0.025970215996756637
l	7	m	2	RMSE	0.171058355441967	MAPE	0.0183572050257912	MAE	0.09327740620031744	MSE	0.029260960966510322
l	7	m	1	RMSE	0.1900811949823394	MAPE	0.021481338999751833	MAE	0.10897547217806108	MSE	0.03613086068591413
l	7	m	0	RMSE	0.39892890162055167	MAPE	0.03153787421695914	MAE	0.16015084976152655	MSE	0.15914426854817978
l	7	m	4	RMSE	0.14984602868737706	MAPE	0.01500388747726715	MAE	0.07618082114467398	MSE	0.022453832313378233
l	7	m	5	RMSE	0.14339817259419502	MAPE	0.013561818506575422	MAE	0.06881127503974567	MSE	0.020563035903354544
l	7	m	6	RMSE	0.14396218227403818	MAPE	0.013461491773197826	MAE	0.06834689984101763	MSE	0.02072510992510339
l	7	m	7	RMSE	0.13803502198147483	MAPE	0.012105988606441754	MAE	0.061383531796502466	MSE	0.019053667293426238
l	7	m	8	RMSE	0.13567115326457585	MAPE	0.012235357250316596	MAE	0.062085850556438706	MSE	0.018406661828140033
l	7	m	9	RMSE	0.1345508643358992	MAPE	0.011687407065239139	MAE	0.05919870667726508	MSE	0.018103935093537547
l	7	m	12	RMSE	0.1321174291638755	MAPE	0.011537610703194968	MAE	0.0584423831478534	MSE	0.01745501508887166
l	7	m	11	RMSE	0.13073778741376213	MAPE	0.01096949387508919	MAE	0.055567687599363924	MSE	0.01709236905784606
l	7	m	10	RMSE	0.13348131896867516	MAPE	0.011785739420720118	MAE	0.05972327424483281	MSE	0.0178172625136172
l	7	m	14	RMSE	0.12812087893252344	MAPE	0.009840280855499407	MAE	0.04977154213036502	MSE	0.016414959618442332
l	7	m	13	RMSE	0.13021683372540357	MAPE	0.010611353973846464	MAE	0.053713050874403374	MSE	0.0169564237854694
l	7	m	16	RMSE	0.12563127528244727	MAPE	0.008871313370740954	MAE	0.04483672496025372	MSE	0.015783217329094046
l	7	m	17	RMSE	0.12466742594046035	MAPE	0.007927077892734573	MAE	0.0400084260731316	MSE	0.015541967090620164
l	7	m	15	RMSE	0.12533481106566136	MAPE	0.00845143753584401	MAE	0.04266907790143009	MSE	0.01570881486486503
l	7	m	19	RMSE	0.12349806580490186	MAPE	0.00719475842376192	MAE	0.036269554848965976	MSE	0.015251772257551869
l	7	m	18	RMSE	0.12372621641984738	MAPE	0.007608304237157079	MAE	0.038366772655007375	MSE	0.01530817662957091
l	7	m	20	RMSE	0.12268571270424686	MAPE	0.006866175839190944	MAE	0.03455580286168456	MSE	0.015051784101749
l	8	m	3	RMSE	0.15702356881277263	MAPE	0.01612791051359646	MAE	0.08185575641942912	MSE	0.024656401162699543
l	8	m	2	RMSE	0.1677425063711523	MAPE	0.01771872423501457	MAE	0.09003524127514108	MSE	0.028137548443676063
l	8	m	1	RMSE	0.19482660882487488	MAPE	0.02187937417389353	MAE	0.11118418077748617	MSE	0.03795740750620081
l	8	m	0	RMSE	0.4440148232859179	MAPE	0.03364361232140215	MAE	0.17148252802289563	MSE	0.1971491632976249
l	8	m	4	RMSE	0.15223980024928604	MAPE	0.015119555127337963	MAE	0.07673694649813197	MSE	0.023176956779942512
l	8	m	5	RMSE	0.14388290976107437	MAPE	0.01318015483788082	MAE	0.06695128706574417	MSE	0.020702291721313472
l	8	m	6	RMSE	0.1413953577215516	MAPE	0.012884424913202878	MAE	0.06529970665394746	MSE	0.01999264718520554
l	8	m	7	RMSE	0.1392720496218644	MAPE	0.013059531587131131	MAE	0.06627225455123652	MSE	0.019396703805875062
l	8	m	8	RMSE	0.13835095934505634	MAPE	0.012663737267554485	MAE	0.06419693298354413	MSE	0.01914098795169743
l	8	m	9	RMSE	0.1359679223470071	MAPE	0.012545470933142169	MAE	0.06362537801097053	MSE	0.018487275907361756
l	8	m	12	RMSE	0.13010506308127845	MAPE	0.01098831486043317	MAE	0.05558970665394662	MSE	0.016927327439383445
l	8	m	11	RMSE	0.13182288217600283	MAPE	0.011102605455716225	MAE	0.056311433341282836	MSE	0.017377272265188325
l	8	m	10	RMSE	0.1324659101011364	MAPE	0.01116342037497191	MAE	0.05660741950870483	MSE	0.017547217338922352
l	8	m	13	RMSE	0.12886663555444697	MAPE	0.010085953555466156	MAE	0.05106200810875239	MSE	0.016606609759122655
l	8	m	14	RMSE	0.1279328777521766	MAPE	0.009627363045196622	MAE	0.048705302488273414	MSE	0.016366821209953364
l	8	m	17	RMSE	0.12347143751502127	MAPE	0.007694132349237594	MAE	0.03877772477939343	MSE	0.0152451958820258
l	8	m	16	RMSE	0.1261779530060129	MAPE	0.009125951772410188	MAE	0.046122187773272476	MSE	0.0159208758247876
l	8	m	15	RMSE	0.12707970479716016	MAPE	0.00915997752167657	MAE	0.04632490659034865	MSE	0.01614925137133337
l	8	m	19	RMSE	0.12303885557384212	MAPE	0.007204075653902372	MAE	0.03630876858255727	MSE	0.015138559980920778
l	8	m	18	RMSE	0.12329844636709943	MAPE	0.007502937982723656	MAE	0.03781810954765803	MSE	0.015202506876540494
l	8	m	20	RMSE	0.12305604207197904	MAPE	0.006941858987797624	MAE	0.03496168216869316	MSE	0.015142789490420675
l	9	m	3	RMSE	0.15888848748862733	MAPE	0.016375968578106543	MAE	0.08308630227381149	MSE	0.02524555145642368
l	9	m	2	RMSE	0.17296297184369525	MAPE	0.019063508445200713	MAE	0.09683928446493908	MSE	0.02991618962900292
l	9	m	1	RMSE	0.19578522012021887	MAPE	0.022165227392628283	MAE	0.11258024964223297	MSE	0.03833185241752256
l	9	m	0	RMSE	0.41798358873882335	MAPE	0.030535682284952743	MAE	0.154656053426618	MSE	0.1747102804549858
l	9	m	4	RMSE	0.14891992608527624	MAPE	0.014216657158303133	MAE	0.07213029098425836	MSE	0.02217714438524414
l	9	m	5	RMSE	0.14838192004780873	MAPE	0.014716559369004817	MAE	0.07468555414215297	MSE	0.0220171941970743
l	9	m	7	RMSE	0.1390326104728126	MAPE	0.01267972575306515	MAE	0.06438989425981882	MSE	0.019330066774884837
l	9	m	6	RMSE	0.1424747410355997	MAPE	0.013554830232916416	MAE	0.06884439418031439	MSE	0.0202990518331612
l	9	m	8	RMSE	0.13707753296089786	MAPE	0.012096235196935284	MAE	0.061382137064716055	MSE	0.01879025004264604
l	9	m	9	RMSE	0.134787955772595	MAPE	0.011781189898028724	MAE	0.05967495945301263	MSE	0.018167793021355023
l	9	m	12	RMSE	0.13110775061975335	MAPE	0.011014328447198515	MAE	0.05581528541898493	MSE	0.017189242272571438
l	9	m	11	RMSE	0.13194713251810644	MAPE	0.011212789081176833	MAE	0.05685212036889775	MSE	0.017410045779750742
l	9	m	10	RMSE	0.1330587081980498	MAPE	0.01176100104626711	MAE	0.059649693114962654	MSE	0.017704619827333765
l	9	m	13	RMSE	0.12803713700029642	MAPE	0.01000890694860077	MAE	0.05063552393067205	MSE	0.016393508451232674
l	9	m	14	RMSE	0.12750495923185512	MAPE	0.00973455539864447	MAE	0.049210128796310634	MSE	0.016257514628717037
l	9	m	16	RMSE	0.12504561641818257	MAPE	0.008227603529393048	MAE	0.04153752583876559	MSE	0.01563640618540325
l	9	m	15	RMSE	0.12690274420798822	MAPE	0.008951733053614675	MAE	0.04523588805851405	MSE	0.01610430648751809
l	9	m	19	RMSE	0.12386900744948046	MAPE	0.007241113630339683	MAE	0.0365050882493234	MSE	0.015343531006519445
l	9	m	17	RMSE	0.12440367026493122	MAPE	0.007860425127083548	MAE	0.03966878677055111	MSE	0.015476273175385734
l	9	m	18	RMSE	0.12421032582095264	MAPE	0.0077341984495105775	MAE	0.039048735888057864	MSE	0.015428205040547214
l	9	m	20	RMSE	0.12294845774892808	MAPE	0.006897204673850063	MAE	0.03475465097789727	MSE	0.015116323262839956
l	10	m	3	RMSE	0.15671950883186564	MAPE	0.015606937426152202	MAE	0.07921929871988563	MSE	0.02456100444850121
l	10	m	2	RMSE	0.17066880895489786	MAPE	0.018481488858995303	MAE	0.09393988709549114	MSE	0.029127842350083425
l	10	m	1	RMSE	0.19244109327407188	MAPE	0.022002520164247693	MAE	0.1117668967162287	MSE	0.03703357438052004
l	10	m	0	RMSE	0.4779783103986902	MAPE	0.03446893909384558	MAE	0.1741299650155041	MSE	0.22846326521158666
l	10	m	4	RMSE	0.1527045265440204	MAPE	0.015385279195881224	MAE	0.0781909215234155	MSE	0.02331867242703343
l	10	m	5	RMSE	0.1441310506510915	MAPE	0.013430372319052395	MAE	0.06820146298799369	MSE	0.0207737597617875
l	10	m	6	RMSE	0.14284743762346186	MAPE	0.013587488314384402	MAE	0.06899174206885564	MSE	0.020405390435588828
l	10	m	7	RMSE	0.13878750829399616	MAPE	0.01280701079896467	MAE	0.06501632344756264	MSE	0.019261972458456057
l	10	m	8	RMSE	0.13698972489028174	MAPE	0.012149985578070233	MAE	0.061651972648485244	MSE	0.01876618472551508
l	10	m	9	RMSE	0.13461722805868745	MAPE	0.012005187055958872	MAE	0.06090277570167742	MSE	0.018121798090204665
l	10	m	12	RMSE	0.12922014873656917	MAPE	0.01051196862870116	MAE	0.053185549813150684	MSE	0.016697846839501058
l	10	m	11	RMSE	0.1337185525144626	MAPE	0.011998796902412389	MAE	0.0607421189472848	MSE	0.01788065128656309
l	10	m	10	RMSE	0.13260924453072148	MAPE	0.011458540710291162	MAE	0.058056065834459686	MSE	0.017585211735008686
l	10	m	13	RMSE	0.12954926098884573	MAPE	0.010378788513612862	MAE	0.052563185179295244	MSE	0.016783011022756065
l	10	m	14	RMSE	0.1282097022733348	MAPE	0.009624224148842434	MAE	0.048716228035302046	MSE	0.01643772775701715
l	10	m	16	RMSE	0.12499583327713959	MAPE	0.008298986775395076	MAE	0.04192207998727769	MSE	0.015623958336646478
