# Supplementary material for: A novel dissolved oxygen prediction model based on enhanced semi-naive Bayes for ocean ranches in northeast China
Source: PeerJ Comput Sci. 2021 Jun 11;7:e591. doi: 10.7717/peerj-cs.591 (PMC8205303; doi:10.7717/peerj-cs.591)
Supplement: Supplemental Information 6 [file peerj-cs-07-591-s006.zip › ErrorValue/ErrorValue4.csv]

l	1	m	2	RMSE	0.3674839991457738	MAPE	0.1292022569253204	MAE	0.09221652792492825	MSE	0.1350444896281711
l	1	m	4	RMSE	0.3661154225714461	MAPE	0.1151279076327701	MAE	0.08512758185762617	MSE	0.13404050264466852
l	1	m	3	RMSE	0.3658553182962265	MAPE	0.11984345096291024	MAE	0.08769465718177644	MSE	0.1338501139256332
l	1	m	1	RMSE	0.3711469497896007	MAPE	0.15332023257548183	MAE	0.1042889258866862	MSE	0.1377500583381244
l	1	m	0	RMSE	1.621700451130755	MAPE	0.8429568270503874	MAE	0.4944130528227648	MSE	2.6299123531976942
l	1	m	8	RMSE	0.3642808579517399	MAPE	0.09543758016781273	MAE	0.07718630745169199	MSE	0.13270054347005572
l	1	m	5	RMSE	0.3649982309794545	MAPE	0.10663662754913618	MAE	0.08164047222642583	MSE	0.1332237086181312
l	1	m	6	RMSE	0.3646886722308461	MAPE	0.10149219087313484	MAE	0.07974959891024627	MSE	0.1329978276534975
l	1	m	7	RMSE	0.3652221926216262	MAPE	0.09711203971248564	MAE	0.07844926088491892	MSE	0.13338724998334822
l	1	m	9	RMSE	0.3639174411408435	MAPE	0.08877832136356675	MAE	0.07519104989657413	MSE	0.1324359039664993
l	1	m	10	RMSE	0.3641444872076095	MAPE	0.0882739326869731	MAE	0.07485357953685444	MSE	0.13260120756369287
l	1	m	13	RMSE	0.3636607702108117	MAPE	0.08288908136981284	MAE	0.07144300489380036	MSE	0.1322491557903208
l	1	m	12	RMSE	0.3635302011386411	MAPE	0.08444894179385959	MAE	0.07268451642197658	MSE	0.13215420713990086
l	1	m	11	RMSE	0.36395227685987974	MAPE	0.08515657377143081	MAE	0.07339098935472448	MSE	0.13246125983149057
l	1	m	14	RMSE	0.3635513332038177	MAPE	0.08385021931316844	MAE	0.07155954795419045	MSE	0.1321695718742733
l	1	m	15	RMSE	0.36345143041307215	MAPE	0.0681746610911455	MAE	0.06884631451490829	MSE	0.13209694226930824
l	1	m	19	RMSE	0.36293415275940866	MAPE	0.06406681780772616	MAE	0.06639885979516716	MSE	0.1317211992391898
l	1	m	16	RMSE	0.3630602280368624	MAPE	0.06630886036216933	MAE	0.06700786035013366	MSE	0.1318127291821785
l	1	m	17	RMSE	0.36316956512995135	MAPE	0.06785784938877831	MAE	0.06759728570707782	MSE	0.13189213303667796
l	1	m	18	RMSE	0.3629862024865393	MAPE	0.06445988203205087	MAE	0.06658174663235981	MSE	0.1317589831955989
l	1	m	20	RMSE	0.36299838601407663	MAPE	0.0625073238460802	MAE	0.0666646385147073	MSE	0.13176782824882458
l	2	m	3	RMSE	0.3654591201247268	MAPE	0.11697861245040006	MAE	0.08461825428859684	MSE	0.1335603684823395
l	2	m	2	RMSE	0.367441710920681	MAPE	0.1284011551587909	MAE	0.09051320887991936	MSE	0.1350134109243173
l	2	m	1	RMSE	0.3694226886399042	MAPE	0.15268136914427768	MAE	0.10174242179616542	MSE	0.1364731228819356
l	2	m	0	RMSE	1.3567441335736636	MAPE	0.745178671334389	MAE	0.4206327865792152	MSE	1.8407546439865514
l	2	m	4	RMSE	0.36509020813586435	MAPE	0.1078853135890181	MAE	0.08149671039354174	MSE	0.13329086007668875
l	2	m	5	RMSE	0.36506230646896254	MAPE	0.1061996352609717	MAE	0.07963384460141154	MSE	0.13327048760443871
l	2	m	6	RMSE	0.3654860353478738	MAPE	0.10206699389859089	MAE	0.07845987891019164	MSE	0.13358004203430726
l	2	m	7	RMSE	0.36506622259242216	MAPE	0.09760485029498168	MAE	0.0772750151362245	MSE	0.13327334687789993
l	2	m	8	RMSE	0.3642643399929689	MAPE	0.091900951012698	MAE	0.07436578203834439	MSE	0.13268850939051327
l	2	m	9	RMSE	0.3635398001493533	MAPE	0.09116553947348283	MAE	0.07367905146316857	MSE	0.13216118629263174
l	2	m	12	RMSE	0.3634864115041052	MAPE	0.08201637377583806	MAE	0.06997425832492424	MSE	0.1321223713481317
l	2	m	11	RMSE	0.3635124019942529	MAPE	0.08359405612686675	MAE	0.0707058425832491	MSE	0.1321412664036313
l	2	m	10	RMSE	0.3638947924410157	MAPE	0.08840418446265083	MAE	0.0731220887991925	MSE	0.13241941996568987
l	2	m	13	RMSE	0.36355154097112663	MAPE	0.08107385932872099	MAE	0.07024877901110076	MSE	0.13216972294248075
l	2	m	14	RMSE	0.36330238235555906	MAPE	0.07987707882340925	MAE	0.06947329969727666	MSE	0.13198862102522485
l	2	m	16	RMSE	0.36291117414440255	MAPE	0.07648230006849227	MAE	0.06818409687184622	MSE	0.13170452031886887
l	2	m	15	RMSE	0.3635292984943224	MAPE	0.08111609119141255	MAE	0.06937900100908076	MSE	0.13215355086377417
l	2	m	17	RMSE	0.36308850028241924	MAPE	0.07453029880556236	MAE	0.06745367305751675	MSE	0.13183325903733634
l	2	m	18	RMSE	0.36274054591241767	MAPE	0.07366758377269342	MAE	0.06735503531786091	MSE	0.13158070364883878
l	2	m	19	RMSE	0.36278030567781216	MAPE	0.061958644769589656	MAE	0.0655472653884972	MSE	0.13160955018768683
l	2	m	20	RMSE	0.36285023069475286	MAPE	0.06292904735030676	MAE	0.06526739656912268	MSE	0.13166028991523537
l	3	m	1	RMSE	0.37024254466499723	MAPE	0.15244153066450228	MAE	0.10066389827942908	MSE	0.13707954188001248
l	3	m	2	RMSE	0.3666911276029407	MAPE	0.1273895622783363	MAE	0.08860713456783904	MSE	0.13446238306271616
l	3	m	0	RMSE	1.7715416159339294	MAPE	0.9514444751972432	MAE	0.5469201907260732	MSE	3.138359696985798
l	3	m	3	RMSE	0.3651962507959766	MAPE	0.11541588802520254	MAE	0.0833575760633735	MSE	0.13336830159543786
l	3	m	4	RMSE	0.36527116342880694	MAPE	0.11040783448325077	MAE	0.080918048337454	MSE	0.13342302283263419
l	3	m	5	RMSE	0.36481538729970636	MAPE	0.10162966491107792	MAE	0.07796603259498414	MSE	0.13309026681063474
l	3	m	6	RMSE	0.3643852914341504	MAPE	0.09964898662090774	MAE	0.07602415863565191	MSE	0.1327766406135507
l	3	m	7	RMSE	0.364091865106099	MAPE	0.09677819685876135	MAE	0.07473933094505217	MSE	0.13256288623643778
l	3	m	8	RMSE	0.36364239684154487	MAPE	0.094031323502857	MAE	0.07427058882890009	MSE	0.1322357927806636
l	3	m	9	RMSE	0.3634605547490236	MAPE	0.08847784783954846	MAE	0.07209989404107088	MSE	0.132103574858468
l	3	m	10	RMSE	0.36339307541239674	MAPE	0.08644791461502965	MAE	0.07126937786972076	MSE	0.13205452725767988
l	3	m	11	RMSE	0.3632409655829727	MAPE	0.08508738202629773	MAE	0.07089781522781172	MSE	0.13194399907765034
l	3	m	12	RMSE	0.3634964329394075	MAPE	0.0824820154831515	MAE	0.07003339219940424	MSE	0.13212965675967317
l	3	m	13	RMSE	0.3633297430722091	MAPE	0.08009626785423041	MAE	0.0685181290680658	MSE	0.13200850220091748
l	3	m	14	RMSE	0.3630362086063455	MAPE	0.07868983209644942	MAE	0.06856475099651839	MSE	0.13179528875927002
l	3	m	15	RMSE	0.36313877652169374	MAPE	0.07783555057561142	MAE	0.06827891417326813	MSE	0.13186977101367262
l	3	m	16	RMSE	0.3628299035681234	MAPE	0.07430862495463735	MAE	0.06665547202179714	MSE	0.1316455389232537
l	3	m	17	RMSE	0.3627898647759552	MAPE	0.0757387676127366	MAE	0.06676713254957349	MSE	0.13161648598415585
l	3	m	18	RMSE	0.3626839786017914	MAPE	0.07599411900765282	MAE	0.0667219738634641	MSE	0.13153966833442468
l	3	m	19	RMSE	0.36278064450859193	MAPE	0.06912256564399094	MAE	0.06575653665674416	MSE	0.13160979603006936
l	3	m	20	RMSE	0.36279625590940195	MAPE	0.07002831312782913	MAE	0.0658653211564665	MSE	0.13162112330188028
l	4	m	1	RMSE	0.36896705997589957	MAPE	0.14459295926880364	MAE	0.09733973155717073	MSE	0.1361366913472591
l	4	m	0	RMSE	1.4788057420269136	MAPE	0.8181940118996202	MAE	0.48083515036835284	MSE	2.1868664226517707
l	4	m	2	RMSE	0.3661742588100873	MAPE	0.12712100038445054	MAE	0.08800796245837104	MSE	0.13408358781511678
l	4	m	3	RMSE	0.36559609965031387	MAPE	0.11684331340334284	MAE	0.08327807044101235	MSE	0.13366050807952223
l	4	m	4	RMSE	0.3650081326930685	MAPE	0.11044207611060168	MAE	0.08013663336360857	MSE	0.13323093693208068
l	4	m	6	RMSE	0.3641886115095488	MAPE	0.0980519435198521	MAE	0.07492132404884475	MSE	0.13263334475325306
l	4	m	7	RMSE	0.36388741550315845	MAPE	0.0960019595698425	MAE	0.07332479564032579	MSE	0.13241405116156826
l	4	m	5	RMSE	0.36512450342770597	MAPE	0.10265562976298265	MAE	0.076817024926833	MSE	0.13331590300332888
l	4	m	8	RMSE	0.3635612817210538	MAPE	0.09361009355396609	MAE	0.07289125037844311	MSE	0.13217680556665545
l	4	m	9	RMSE	0.363246891749573	MAPE	0.08856653274083806	MAE	0.07172675345645241	MSE	0.131948304365726
l	4	m	11	RMSE	0.36335380850683463	MAPE	0.0848869015659361	MAE	0.0700466141891213	MSE	0.13202599015642147
l	4	m	10	RMSE	0.36322683483083096	MAPE	0.08903608398357225	MAE	0.07125501059642719	MSE	0.13193373354122376
l	4	m	12	RMSE	0.36305205380124056	MAPE	0.08114546619559836	MAE	0.06850730648905119	MSE	0.13180679376929888
l	4	m	13	RMSE	0.36320352401191786	MAPE	0.08203035074786467	MAE	0.06825051972953863	MSE	0.13191679985467578
l	4	m	14	RMSE	0.3629747190795599	MAPE	0.07951475657265558	MAE	0.06750538904026657	MSE	0.13175064669088543
l	4	m	16	RMSE	0.3632100030748537	MAPE	0.07856216018045314	MAE	0.06760872943788411	MSE	0.13192150633363522
l	4	m	17	RMSE	0.3627936267188933	MAPE	0.07396860098476501	MAE	0.06608869714401067	MSE	0.1316192155878477
l	4	m	15	RMSE	0.3629122635937044	MAPE	0.07662270278014782	MAE	0.06699771924513064	MSE	0.13170531106670638
l	4	m	18	RMSE	0.36284011951853146	MAPE	0.07506334612635489	MAE	0.06565908769805152	MSE	0.1316529523322222
l	4	m	19	RMSE	0.36271137928444575	MAPE	0.07068133606529019	MAE	0.06536430517711236	MSE	0.13155954466242506
l	4	m	20	RMSE	0.3628752231788929	MAPE	0.0708238842227326	MAE	0.0654007367040064	MSE	0.13167842759713133
l	5	m	1	RMSE	0.36894610966550334	MAPE	0.14315648750966667	MAE	0.09491031942271773	MSE	0.13612123183730962
l	5	m	0	RMSE	1.6778497666737475	MAPE	0.8408909574732851	MAE	0.5219440329010491	MSE	2.815179839527149
l	5	m	2	RMSE	0.366458706948916	MAPE	0.1214826985323747	MAE	0.08449562496846091	MSE	0.13429198389867153
l	5	m	3	RMSE	0.36494046198560454	MAPE	0.11115577614440184	MAE	0.08021954887217955	MSE	0.13318154079426647
l	5	m	4	RMSE	0.3653928497770755	MAPE	0.10797699803158416	MAE	0.07876266841600699	MSE	0.13351193466821246
l	5	m	6	RMSE	0.36381601571343436	MAPE	0.0977897319898513	MAE	0.07440464247867964	MSE	0.13236209328959792
l	5	m	5	RMSE	0.36444518092378553	MAPE	0.1034714090014245	MAE	0.07654961901397789	MSE	0.13282028989857078
l	5	m	7	RMSE	0.36410494564161083	MAPE	0.09615543036810409	MAE	0.07430149871322504	MSE	0.13257241144068038
l	5	m	8	RMSE	0.3636752732882305	MAPE	0.09156439362775001	MAE	0.0719948428117268	MSE	0.13225970440126916
l	5	m	9	RMSE	0.36343273266066284	MAPE	0.08930297071584131	MAE	0.0707488419034154	MSE	0.1320833511691968
l	5	m	11	RMSE	0.36284602952554385	MAPE	0.08303195163048664	MAE	0.06858241913508624	MSE	0.13165724114245184
l	5	m	10	RMSE	0.3630570963792965	MAPE	0.08627815620482034	MAE	0.06971639501438096	MSE	0.13181045523136578
l	5	m	12	RMSE	0.3631232260309689	MAPE	0.07847108325561412	MAE	0.06766578190442653	MSE	0.13185847728313815
l	5	m	13	RMSE	0.3630222510286205	MAPE	0.08083672742805424	MAE	0.06784512287429989	MSE	0.13178515474188676
l	5	m	14	RMSE	0.36319264697981285	MAPE	0.08025842314520322	MAE	0.06721970025735537	MSE	0.13190889882020296
l	5	m	15	RMSE	0.3628528618880233	MAPE	0.076613308834203	MAE	0.0666323257808947	MSE	0.1316621993803289
l	5	m	16	RMSE	0.3627858456162283	MAPE	0.07786725492433084	MAE	0.06637093404652447	MSE	0.13161356977948183
l	5	m	17	RMSE	0.3627594996488117	MAPE	0.07683604067441484	MAE	0.06569550386032169	MSE	0.13159445458545624
l	5	m	18	RMSE	0.36285672748181225	MAPE	0.07485828314756458	MAE	0.06550889640207865	MSE	0.13166500467881018
l	5	m	19	RMSE	0.3627337094944876	MAPE	0.070633693308337	MAE	0.06462056819902132	MSE	0.1315757440036313
l	5	m	20	RMSE	0.36260584546913754	MAPE	0.07030961194130361	MAE	0.06443749306151361	MSE	0.13148299916838807
l	6	m	0	RMSE	1.5593223022260303	MAPE	0.8349900290489661	MAE	0.45972075999192435	MSE	2.431486042219487
l	6	m	1	RMSE	0.3692622691823002	MAPE	0.14948705248937644	MAE	0.09782629188534492	MSE	0.13635462344166152
l	6	m	2	RMSE	0.36630381990912225	MAPE	0.12645104756448036	MAE	0.08621315098909905	MSE	0.13417848848001468
l	6	m	3	RMSE	0.36527873527884225	MAPE	0.11324282809806573	MAE	0.0801938736374643	MSE	0.1334285544469105
l	6	m	4	RMSE	0.36490139655074166	MAPE	0.10863790233548991	MAE	0.07917878482034672	MSE	0.1331530292046816
l	6	m	5	RMSE	0.36395344507182653	MAPE	0.1004149968541929	MAE	0.07519246063786722	MSE	0.13246211017965104
l	6	m	6	RMSE	0.3641814840523923	MAPE	0.09799214231236011	MAE	0.07422379895034206	MSE	0.13262815332660288
l	6	m	7	RMSE	0.3637029836291771	MAPE	0.09581161341776807	MAE	0.07290753936213094	MSE	0.13227986030076544
l	6	m	8	RMSE	0.3635438411121491	MAPE	0.09325799911891024	MAE	0.07260808437626091	MSE	0.1321641244105755
l	6	m	9	RMSE	0.36348928405737585	MAPE	0.08964339279679684	MAE	0.07148308437626096	MSE	0.13212445962454367
l	6	m	10	RMSE	0.3629987195342802	MAPE	0.08582361539602303	MAE	0.06944725474364079	MSE	0.131768070383527
l	6	m	11	RMSE	0.3629722914522948	MAPE	0.08337335214055465	MAE	0.06793943278159138	MSE	0.13174888436212967
l	6	m	12	RMSE	0.36294214962242327	MAPE	0.08363056314701822	MAE	0.0680587807832059	MSE	0.13172700397254547
l	6	m	13	RMSE	0.3632013029873698	MAPE	0.0803796342435222	MAE	0.06732967299152166	MSE	0.1319151864917232
l	6	m	14	RMSE	0.36289852252716587	MAPE	0.07764066809036767	MAE	0.06694498385143381	MSE	0.1316953376523999
l	6	m	15	RMSE	0.3628054989698458	MAPE	0.0778896530960299	MAE	0.06615097900686304	MSE	0.1316278300827588
l	6	m	16	RMSE	0.36297296657057077	MAPE	0.07831263189451369	MAE	0.0660711949939433	MSE	0.13174937446104068
l	6	m	17	RMSE	0.36262253774538394	MAPE	0.07229069135669368	MAE	0.06497460637868434	MSE	0.1314951048809024
l	6	m	18	RMSE	0.3626886555796187	MAPE	0.07238874654433028	MAE	0.06470911384739572	MSE	0.13154306088615128
l	6	m	19	RMSE	0.36250795897879046	MAPE	0.07082068079169504	MAE	0.06432745256358544	MSE	0.13141202032296842
l	6	m	20	RMSE	0.362780270720972	MAPE	0.0681969657195967	MAE	0.0642352038756564	MSE	0.13160952482438176
l	7	m	0	RMSE	1.8367373210150049	MAPE	0.9664223490829937	MAE	0.5427317390865474	MSE	3.3736039864093774
l	7	m	1	RMSE	0.36870231960274286	MAPE	0.13959780259705154	MAE	0.09373402977542258	MSE	0.13594140048044315
l	7	m	2	RMSE	0.36622308878678567	MAPE	0.1242544630966343	MAE	0.08587533686601007	MSE	0.13411935076053388
l	7	m	3	RMSE	0.3651301317990811	MAPE	0.11347069869976929	MAE	0.08094109512995201	MSE	0.13332001314761435
l	7	m	4	RMSE	0.36445282450950806	MAPE	0.10665768974255958	MAE	0.07762981579611461	MSE	0.13282586129295829
l	7	m	5	RMSE	0.36435248434011347	MAPE	0.10076626407302547	MAE	0.07516950794852298	MSE	0.13275273284481265
l	7	m	6	RMSE	0.3642412076446775	MAPE	0.09762340006589618	MAE	0.0739819732525858	MSE	0.13267165734645306
l	7	m	7	RMSE	0.36422513595351547	MAPE	0.09639896837996524	MAE	0.07321351501387745	MSE	0.13265994966035682
l	7	m	8	RMSE	0.3633680244976856	MAPE	0.09083847268766904	MAE	0.07102401211203656	MSE	0.13203632122735068
l	7	m	9	RMSE	0.3636304982868995	MAPE	0.0891902852373354	MAE	0.07006125662376961	MSE	0.1322271392843788
l	7	m	10	RMSE	0.3634865294534573	MAPE	0.08979187062604366	MAE	0.06966256876103973	MSE	0.13212245709411907
l	7	m	11	RMSE	0.36351772837135576	MAPE	0.0855285474809187	MAE	0.06825121372697453	MSE	0.1321451388402708
l	7	m	12	RMSE	0.36345770523310145	MAPE	0.08090031340197491	MAE	0.06760110017663366	MSE	0.13210150349331204
l	7	m	13	RMSE	0.3630297327415503	MAPE	0.08133051857229592	MAE	0.06743011859702319	MSE	0.13179058685440145
l	7	m	14	RMSE	0.36294007593423727	MAPE	0.07810769630992334	MAE	0.06649713853141634	MSE	0.1317254987191499
l	7	m	15	RMSE	0.3628383658372418	MAPE	0.07825663845135869	MAE	0.06613887458995703	MSE	0.13165167972344013
l	7	m	16	RMSE	0.36288806868947016	MAPE	0.07740073824096527	MAE	0.06502628311884806	MSE	0.13168775039717362
l	7	m	17	RMSE	0.36254856098517296	MAPE	0.07643333174127072	MAE	0.06517147615442748	MSE	0.13144145907241966
l	7	m	18	RMSE	0.36263552671300353	MAPE	0.07456817449809025	MAE	0.06474149886449643	MSE	0.1315045252344175
l	7	m	19	RMSE	0.362734618527334	MAPE	0.07120441198491638	MAE	0.06380205904617747	MSE	0.1315764034781705
l	7	m	20	RMSE	0.36262403842478524	MAPE	0.07126046551802787	MAE	0.06410157961140553	MSE	0.13149619324350012
l	8	m	0	RMSE	1.4026309571576725	MAPE	0.796458854516178	MAE	0.4403098445543568	MSE	1.9673736019770487
l	8	m	1	RMSE	0.36852528621684066	MAPE	0.14488516799413828	MAE	0.09566865852427515	MSE	0.13581088658120433
l	8	m	2	RMSE	0.36668442832602355	MAPE	0.1218625242659144	MAE	0.08480467346320776	MSE	0.1344574699767827
l	8	m	3	RMSE	0.3659123558878253	MAPE	0.11313803509338513	MAE	0.07977227213081642	MSE	0.1338918521913785
l	8	m	4	RMSE	0.36489568790599086	MAPE	0.10449652870373297	MAE	0.07666224891490875	MSE	0.1331488630523863
l	8	m	5	RMSE	0.3640487961629371	MAPE	0.10274364272767506	MAE	0.07435221560512723	MSE	0.13253152598768375
l	8	m	6	RMSE	0.3638712845429655	MAPE	0.09938056808779322	MAE	0.0737613202785899	MSE	0.1324023117149478
l	8	m	7	RMSE	0.36402542381183317	MAPE	0.09387519176620028	MAE	0.07181678611083038	MSE	0.13251450918138474
l	8	m	8	RMSE	0.3635749770690229	MAPE	0.09215155872705816	MAE	0.07117077823760959	MSE	0.13218676395074055
l	8	m	9	RMSE	0.36345800059321115	MAPE	0.09087434779138368	MAE	0.0700432421520126	MSE	0.13210171819521466
l	8	m	10	RMSE	0.36310362621341663	MAPE	0.08738461741303234	MAE	0.06878054910669187	MSE	0.1318442433693326
l	8	m	11	RMSE	0.3631698246777578	MAPE	0.08396664277441131	MAE	0.06821559503381427	MSE	0.13189232155647335
l	8	m	12	RMSE	0.36284003773111745	MAPE	0.08138526095337094	MAE	0.06742650651054774	MSE	0.13165289298071875
l	8	m	13	RMSE	0.3627452871216341	MAPE	0.08147886665779576	MAE	0.06676343999192544	MSE	0.1315841433289568
l	8	m	14	RMSE	0.36277905464782073	MAPE	0.07907839220824664	MAE	0.06607927727869134	MSE	0.1316086424911665
l	8	m	15	RMSE	0.3627845479601045	MAPE	0.07555273615488803	MAE	0.06571791662460899	MSE	0.13161262823861736
l	8	m	16	RMSE	0.3625624694136331	MAPE	0.0742931909664486	MAE	0.06482314525083248	MSE	0.13145154422731167
l	8	m	17	RMSE	0.362549850616285	MAPE	0.07413161044450924	MAE	0.06432455839305523	MSE	0.13144239418189055
l	8	m	18	RMSE	0.3627395834705246	MAPE	0.0716590738020183	MAE	0.06370020187746027	MSE	0.13158000541636966
l	8	m	19	RMSE	0.36283362444647776	MAPE	0.07047440535521582	MAE	0.0636248006460084	MSE	0.13164823902896766
l	8	m	20	RMSE	0.3625768299990525	MAPE	0.07021741087943645	MAE	0.06386341980417908	MSE	0.13146195765216181
l	9	m	0	RMSE	1.5798218302538733	MAPE	0.8097600680563992	MAE	0.48687997880179923	MSE	2.495837015346698
l	9	m	1	RMSE	0.3686200718318104	MAPE	0.1428720346856917	MAE	0.0950535910765657	MSE	0.13588075735728905
l	9	m	2	RMSE	0.36664147906985456	MAPE	0.12472582711740333	MAE	0.08549966183818651	MSE	0.13442597417453062
l	9	m	3	RMSE	0.36539560253841624	MAPE	0.11091184670726265	MAE	0.0790823600666229	MSE	0.13351394635441224
l	9	m	4	RMSE	0.36452987010803145	MAPE	0.10804863306730582	MAE	0.07746685509513913	MSE	0.13288202620097828
l	9	m	5	RMSE	0.3637362160578074	MAPE	0.09987055237818208	MAE	0.07379133901983491	MSE	0.13230403487205197
l	9	m	6	RMSE	0.3640456606088367	MAPE	0.09847052555397999	MAE	0.0731082521576731	MSE	0.1325292430081243
l	9	m	7	RMSE	0.36376643392222463	MAPE	0.09374344720220962	MAE	0.07124467773683933	MSE	0.1323260184484922
l	9	m	8	RMSE	0.36325444123071426	MAPE	0.08948991870601901	MAE	0.06974288598394941	MSE	0.13195378907383842
l	9	m	9	RMSE	0.3636543650292996	MAPE	0.09014509329939605	MAE	0.07035475697774185	MSE	0.1322444972048631
l	9	m	10	RMSE	0.3632418537564112	MAPE	0.08993630748892036	MAE	0.06919137939736565	MSE	0.13194464432039402
l	9	m	11	RMSE	0.36276791654432344	MAPE	0.08407496248721168	MAE	0.06678533286226289	MSE	0.13160056127390923
l	9	m	12	RMSE	0.3632749189803874	MAPE	0.08017100765653894	MAE	0.06639266138393896	MSE	0.13196866676020702
l	9	m	13	RMSE	0.3628251710053809	MAPE	0.080801216934408	MAE	0.06616841467723257	MSE	0.13164210471508392
l	9	m	14	RMSE	0.3628742143892703	MAPE	0.0783450213462617	MAE	0.0656330086306972	MSE	0.13167769546863012
l	9	m	15	RMSE	0.36275421706951133	MAPE	0.07854520001863032	MAE	0.06497389592691703	MSE	0.13159062200171415
l	9	m	16	RMSE	0.3626376135739072	MAPE	0.07651767819945758	MAE	0.06477720688436846	MSE	0.13150603877857847
l	9	m	17	RMSE	0.3626259895311553	MAPE	0.0744522870585016	MAE	0.06419238883561287	MSE	0.13149760828344959
l	9	m	18	RMSE	0.3624582574552771	MAPE	0.07270703549616693	MAE	0.06374823600666256	MSE	0.13137598839751594
l	9	m	19	RMSE	0.3627801039357519	MAPE	0.07208908603749499	MAE	0.06359389289860197	MSE	0.13160940381163494
l	9	m	20	RMSE	0.36283628582100397	MAPE	0.06886933678700302	MAE	0.06305056276182405	MSE	0.13165017030838128
l	10	m	0	RMSE	1.5562306499041954	MAPE	0.8253188856673026	MAE	0.48328553603876934	MSE	2.4218538357012345
l	10	m	1	RMSE	0.3680084253335708	MAPE	0.14301858491702132	MAE	0.09295244296386032	MSE	0.13543020111649437
l	10	m	2	RMSE	0.3663754187746946	MAPE	0.12388547610652978	MAE	0.08477532808398919	MSE	0.13423094748233283
l	10	m	3	RMSE	0.364961774790658	MAPE	0.11074152292421331	MAE	0.07868492832626676	MSE	0.13319709705834695
l	10	m	4	RMSE	0.3648236955393275	MAPE	0.10796757924103371	MAE	0.0776419745608723	MSE	0.1330963288269719
l	10	m	5	RMSE	0.364352163250519	MAPE	0.09932902222484169	MAE	0.07370759135877121	MSE	0.13275249886533286
l	10	m	6	RMSE	0.36416361907208916	MAPE	0.09859865176661287	MAE	0.07298949121744328	MSE	0.13261514145568168
l	10	m	7	RMSE	0.364001721183331	MAPE	0.09440702738549013	MAE	0.07164888956188208	MSE	0.13249725302442747
l	10	m	8	RMSE	0.3631792751846964	MAPE	0.08935561983975525	MAE	0.0694676357762972	MSE	0.13189918592368144
l	10	m	9	RMSE	0.363444399186754	MAPE	0.08715590513730702	MAE	0.06862900262467116	MSE	0.1320918313002206
l	10	m	10	RMSE	0.36322838216129105	MAPE	0.08601819058055828	MAE	0.06775417928528114	MSE	0.1319348576075089
l	10	m	11	RMSE	0.363141242964792	MAPE	0.08282544795659853	MAE	0.06689252977993057	MSE	0.13187156234201408
l	10	m	12	RMSE	0.3631429415232989	MAPE	0.08167675829891727	MAE	0.06620981223500902	MSE	0.13187279597819407
l	10	m	13	RMSE	0.3635478589068102	MAPE	0.08160767178716392	MAE	0.06681121542499542	MSE	0.13216704571572596
l	10	m	14	RMSE	0.36266040238785907	MAPE	0.07742762714921576	MAE	0.06552179487179512	MSE	0.13152256746012386
l	10	m	15	RMSE	0.36260029752913886	MAPE	0.0773477583701075	MAE	0.06532933575610747	MSE	0.13147897576822
