# Supplementary material for: A novel dissolved oxygen prediction model based on enhanced semi-naive Bayes for ocean ranches in northeast China
Source: PeerJ Comput Sci. 2021 Jun 11;7:e591. doi: 10.7717/peerj-cs.591 (PMC8205303; doi:10.7717/peerj-cs.591)
Supplement: Supplemental Information 6 [file peerj-cs-07-591-s006.zip › ErrorValue/ErrorValue5.csv]

l	1	m	4	RMSE	0.36599343335043194	MAPE	0.11484597680326007	MAE	0.08601083699107087	MSE	0.13395119325563706
l	1	m	3	RMSE	0.36643841600586435	MAPE	0.12162767775692895	MAE	0.08786942132082046	MSE	0.1342771127248869
l	1	m	2	RMSE	0.3676672560563757	MAPE	0.13224663799275793	MAE	0.0938023712224406	MSE	0.13517921117602452
l	1	m	1	RMSE	0.3703014637614472	MAPE	0.15392282939556848	MAE	0.10477356339236171	MSE	0.1371231740638704
l	1	m	0	RMSE	1.588109846778143	MAPE	0.9272800035389785	MAE	0.49100366177286975	MSE	2.5220928854336964
l	1	m	5	RMSE	0.36459827601998657	MAPE	0.10663837645386143	MAE	0.0817933403965493	MSE	0.1329319028767463
l	1	m	6	RMSE	0.3653121088065965	MAPE	0.09926102706299958	MAE	0.080311830886433	MSE	0.13345293684072257
l	1	m	8	RMSE	0.36449739985185453	MAPE	0.09136194388921716	MAE	0.07644355986075287	MSE	0.1328583544987627
l	1	m	7	RMSE	0.36426538677234	MAPE	0.09635654833517986	MAE	0.07799802229957974	MSE	0.13268927200040245
l	1	m	9	RMSE	0.36468137110739735	MAPE	0.08874331470549726	MAE	0.07613777306896595	MSE	0.13299250243277128
l	1	m	11	RMSE	0.3640007538006853	MAPE	0.08353844548032538	MAE	0.0728515614752039	MSE	0.1324965487674671
l	1	m	12	RMSE	0.36366450199684286	MAPE	0.08180542656898107	MAE	0.07171135664194511	MSE	0.1322518700126117
l	1	m	14	RMSE	0.3634992882141061	MAPE	0.08147326631135046	MAE	0.07144149134756089	MSE	0.13213173253216176
l	1	m	10	RMSE	0.36394370682919613	MAPE	0.08758941870379862	MAE	0.07475398819433984	MSE	0.13245502174057588
l	1	m	13	RMSE	0.36394622330011256	MAPE	0.08109951943408256	MAE	0.07179096917410786	MSE	0.13245685345441538
l	1	m	15	RMSE	0.3630791880739932	MAPE	0.06838389826498764	MAE	0.06907945108723099	MSE	0.13182649681247013
l	2	m	3	RMSE	0.3660570764856283	MAPE	0.11585808015768542	MAE	0.08468611503531748	MSE	0.13399778324520512
l	2	m	1	RMSE	0.3710850937687407	MAPE	0.15327985242298367	MAE	0.10153182643794208	MSE	0.1377041468173551
l	2	m	2	RMSE	0.3673521898649668	MAPE	0.13208930461045165	MAE	0.0906417154389508	MSE	0.13494763139858665
l	2	m	0	RMSE	1.6222520569111316	MAPE	0.8626154108849127	MAE	0.49818808930373315	MSE	2.6317017361523973
l	2	m	4	RMSE	0.3655484276296104	MAPE	0.11269651097056015	MAE	0.08286356205852624	MSE	0.1336256529424805
l	2	m	5	RMSE	0.3649093836287879	MAPE	0.10271646312908622	MAE	0.07866603430877854	MSE	0.1331588582603419
l	2	m	7	RMSE	0.36430216297675777	MAPE	0.0972294306276423	MAE	0.07630024217961602	MSE	0.1327160659495442
l	2	m	6	RMSE	0.36419617509188923	MAPE	0.10152777501454824	MAE	0.07787466195761766	MSE	0.13263885395156202
l	2	m	8	RMSE	0.3640527323941851	MAPE	0.09411185515883808	MAE	0.07523646821392374	MSE	0.13253439196367217
l	2	m	9	RMSE	0.3639634836946794	MAPE	0.09009874530680174	MAE	0.07375397578203745	MSE	0.13246941746316718
l	2	m	10	RMSE	0.36390665262179533	MAPE	0.08943575318301361	MAE	0.0732260746720478	MSE	0.13242805182240003
l	2	m	12	RMSE	0.3635819548284673	MAPE	0.0829533807856594	MAE	0.07083525731584343	MSE	0.13219183787688962
l	2	m	13	RMSE	0.3635983070311001	MAPE	0.08157622180565507	MAE	0.07039126135216942	MSE	0.13220372887588214
l	2	m	11	RMSE	0.36352046034827945	MAPE	0.08343968875438237	MAE	0.07196497477295648	MSE	0.13214712509182502
l	2	m	14	RMSE	0.36303865531548973	MAPE	0.0816094744161991	MAE	0.06944035317860763	MSE	0.13179706525327897
l	2	m	15	RMSE	0.36317701559696813	MAPE	0.07654636898402696	MAE	0.06840740665993965	MSE	0.13189754465792045
l	3	m	1	RMSE	0.3696208929522046	MAPE	0.148743317888356	MAE	0.09866904485594595	MSE	0.13661960450678512
l	3	m	2	RMSE	0.36794696500440854	MAPE	0.13401189492666216	MAE	0.09185386750088367	MSE	0.13538496905595543
l	3	m	0	RMSE	1.5938257192330776	MAPE	0.8354004816862132	MAE	0.4902430591856283	MSE	2.540280423288837
l	3	m	3	RMSE	0.36551289579546115	MAPE	0.11208138415751268	MAE	0.08193353852363784	MSE	0.13359967699278363
l	3	m	4	RMSE	0.3649068540543285	MAPE	0.10874775547659712	MAE	0.08000276502346201	MSE	0.133157012135827
l	3	m	6	RMSE	0.36418010905328296	MAPE	0.10036008199300152	MAE	0.07644703567283903	MSE	0.13262715183006107
l	3	m	5	RMSE	0.36444094801149274	MAPE	0.10185371351217375	MAE	0.07773983551137721	MSE	0.13281720458751556
l	3	m	7	RMSE	0.36415167716770575	MAPE	0.09584344189600807	MAE	0.07503213078359121	MSE	0.132606443984053
l	3	m	8	RMSE	0.36368649504682876	MAPE	0.0901477098208172	MAE	0.07336746556334788	MSE	0.13226786667944698
l	3	m	9	RMSE	0.36405070320251176	MAPE	0.08874207654608322	MAE	0.07204842827589635	MSE	0.1325329145022433
l	3	m	10	RMSE	0.3634838439803789	MAPE	0.08598825447425025	MAE	0.07157009939956625	MSE	0.13212050483475243
l	3	m	11	RMSE	0.3633956651523721	MAPE	0.08368633990329792	MAE	0.06995276250063044	MSE	0.13205640945153496
l	3	m	12	RMSE	0.3628342741194733	MAPE	0.0811810775056363	MAE	0.06904898329885333	MSE	0.1316487104758051
l	3	m	13	RMSE	0.36313389786328687	MAPE	0.07835562756027183	MAE	0.06823627831878581	MSE	0.13186622777738408
l	3	m	14	RMSE	0.3628267863483483	MAPE	0.07991394342339132	MAE	0.06840197789999496	MSE	0.13164327689187
l	3	m	15	RMSE	0.3632000652629781	MAPE	0.07790139272110097	MAE	0.06747796558857706	MSE	0.13191428740703157
l	4	m	0	RMSE	1.352624965740863	MAPE	0.7348217924069991	MAE	0.4246768457967498	MSE	1.8295942979454711
l	4	m	1	RMSE	0.3694830150924658	MAPE	0.14852791135240478	MAE	0.09857794933898457	MSE	0.1365176984418193
l	4	m	2	RMSE	0.3673429791233684	MAPE	0.1281838171983963	MAE	0.08868472096074377	MSE	0.13494086431123148
l	4	m	3	RMSE	0.36552465418716795	MAPE	0.11363786843901853	MAE	0.08167064284993401	MSE	0.1336082728186487
l	4	m	4	RMSE	0.36515184842046566	MAPE	0.11135184967305023	MAE	0.08009848622464473	MSE	0.13333587240488273
l	4	m	5	RMSE	0.3645662228687613	MAPE	0.10189525879871211	MAE	0.07682318094661315	MSE	0.13290853085679533
l	4	m	6	RMSE	0.364570643065847	MAPE	0.09805845473734975	MAE	0.0747663639115948	MSE	0.13291175378544523
l	4	m	7	RMSE	0.3639768835087334	MAPE	0.09388989914799463	MAE	0.07376353819759747	MSE	0.13247917172873008
l	4	m	8	RMSE	0.36368679290612194	MAPE	0.0913848217047757	MAE	0.07193242506811989	MSE	0.13226808333434042
l	4	m	9	RMSE	0.36345511911494416	MAPE	0.08980244353896955	MAE	0.07127585023715735	MSE	0.13209962361085825
l	4	m	11	RMSE	0.3632604481776279	MAPE	0.08371806717940776	MAE	0.06987712180845644	MSE	0.1319581532102111
l	4	m	10	RMSE	0.3640873270932706	MAPE	0.08474122245937717	MAE	0.07037717226763554	MSE	0.1325595817499222
l	4	m	12	RMSE	0.36335149430345304	MAPE	0.08371830857015833	MAE	0.06900281562216197	MSE	0.13202430841255225
l	4	m	13	RMSE	0.3630428978254744	MAPE	0.07855496546560257	MAE	0.0680172974063985	MSE	0.13180014566151782
l	4	m	14	RMSE	0.36360001746087106	MAPE	0.08188275051338066	MAE	0.06863234433343483	MSE	0.13220497269754575
l	4	m	15	RMSE	0.3631173189210791	MAPE	0.07955822169407555	MAE	0.06777892824704772	MSE	0.1318541873004327
l	5	m	1	RMSE	0.36806779548058616	MAPE	0.14609632890922228	MAE	0.09655940858858655	MSE	0.1354739020699386
l	5	m	0	RMSE	1.5667283469964375	MAPE	0.8808453266680236	MAE	0.48424903971337735	MSE	2.4546377132821893
l	5	m	2	RMSE	0.36741741598316197	MAPE	0.12767505102941054	MAE	0.08740136246656852	MSE	0.1349955575677439
l	5	m	3	RMSE	0.36538404923094997	MAPE	0.11246536671333017	MAE	0.08071730332542754	MSE	0.13350550343240528
l	5	m	4	RMSE	0.36561685105343966	MAPE	0.10973914233786587	MAE	0.08002511984659659	MSE	0.13367568177423308
l	5	m	5	RMSE	0.3641530034986737	MAPE	0.09880629444643847	MAE	0.0750776000403683	MSE	0.13260740995710504
l	5	m	6	RMSE	0.3644475847229523	MAPE	0.09854948535529323	MAE	0.07508521976081128	MSE	0.1328220420103935
l	5	m	7	RMSE	0.3641754216116294	MAPE	0.09707807956628073	MAE	0.07361274663167891	MSE	0.13262373770600805
l	5	m	8	RMSE	0.3633495153419584	MAPE	0.09054694224059576	MAE	0.07170837160014118	MSE	0.1320228702992361
l	5	m	9	RMSE	0.36375709026154496	MAPE	0.08765875518252829	MAE	0.07096996518140938	MSE	0.13231922071554578
l	5	m	10	RMSE	0.36340601482395957	MAPE	0.08775744685346452	MAE	0.07097697936115542	MSE	0.13206393161023192
l	5	m	11	RMSE	0.3628491865158557	MAPE	0.0840614051751791	MAE	0.06880894181763168	MSE	0.13165953215521822
l	5	m	12	RMSE	0.3631214751266254	MAPE	0.0813191950143575	MAE	0.06788382701720719	MSE	0.13185720569813641
l	5	m	13	RMSE	0.36323589079843016	MAPE	0.08176106956690452	MAE	0.06816681636978392	MSE	0.13194031236412906
l	5	m	14	RMSE	0.3630207921874106	MAPE	0.07949551801322004	MAE	0.06784002624009773	MSE	0.13178409556037518
l	5	m	15	RMSE	0.3627667539391333	MAPE	0.07832694823766717	MAE	0.06663015592672927	MSE	0.13159971776353568
l	6	m	0	RMSE	1.5366404926733581	MAPE	0.7940031346791661	MAE	0.47010665068631863	MSE	2.3612640037234205
l	6	m	1	RMSE	0.3682878043032999	MAPE	0.13992766016900898	MAE	0.09345320952765424	MSE	0.13563590679854573
l	6	m	2	RMSE	0.3667505252009362	MAPE	0.13058243286610505	MAE	0.08796077916834898	MSE	0.13450594773516256
l	6	m	3	RMSE	0.3649824855410381	MAPE	0.11018123022066069	MAE	0.07937943076301994	MSE	0.1332122147517141
l	6	m	4	RMSE	0.3650542173385867	MAPE	0.1075881718247538	MAE	0.0782382821962049	MSE	0.13326458159668808
l	6	m	5	RMSE	0.36482335543129063	MAPE	0.10241537821123295	MAE	0.07584678037949118	MSE	0.13309608066814582
l	6	m	6	RMSE	0.36404354104134046	MAPE	0.0981441300366276	MAE	0.07441435203875542	MSE	0.13252769977391815
l	6	m	7	RMSE	0.36415432661586555	MAPE	0.09430655898360306	MAE	0.07273177230520786	MSE	0.13260837359305447
l	6	m	8	RMSE	0.3637826000136158	MAPE	0.09109389379392382	MAE	0.07193584981832792	MSE	0.13233778007266636
l	6	m	9	RMSE	0.36336348677653973	MAPE	0.08746765398475781	MAE	0.07034637666532045	MSE	0.13203302352240456
l	6	m	10	RMSE	0.3636475525932534	MAPE	0.08767657331949497	MAE	0.07008643520387614	MSE	0.132239542507063
l	6	m	11	RMSE	0.36331270425054013	MAPE	0.08351411404647928	MAE	0.06837569640694281	MSE	0.13199612106984043
l	6	m	12	RMSE	0.36288137361416867	MAPE	0.08062090982929083	MAE	0.06719069438837369	MSE	0.1316828913161059
l	6	m	13	RMSE	0.3630617987163062	MAPE	0.08051341677746297	MAE	0.0678017662494956	MSE	0.13181386968711964
l	6	m	14	RMSE	0.36267160876945737	MAPE	0.07641594969252677	MAE	0.06621426120306856	MSE	0.13153069580742635
l	6	m	15	RMSE	0.3625839472299567	MAPE	0.0772492899202981	MAE	0.06596744045216019	MSE	0.13146711878885603
l	7	m	0	RMSE	1.587267395895623	MAPE	0.830380420326718	MAE	0.4805067903103749	MSE	2.519417786073272
l	7	m	1	RMSE	0.3678628889105248	MAPE	0.13933936117423568	MAE	0.09253589704769104	MSE	0.13532310503759712
l	7	m	2	RMSE	0.3660914447866805	MAPE	0.12484937300297169	MAE	0.08479711329800693	MSE	0.13402294594599914
l	7	m	3	RMSE	0.3654159998353296	MAPE	0.1141078941013191	MAE	0.08037566490032749	MSE	0.13352885293565359
