# Supplementary material for: A novel dissolved oxygen prediction model based on enhanced semi-naive Bayes for ocean ranches in northeast China
Source: PeerJ Comput Sci. 2021 Jun 11;7:e591. doi: 10.7717/peerj-cs.591 (PMC8205303; doi:10.7717/peerj-cs.591)
Supplement: Supplemental Information 6 [file peerj-cs-07-591-s006.zip › ErrorValue/ErrorValue7.csv]

l	1	m	4	RMSE	0.34871442910999256	MAPE	0.038869072850671905	MAE	0.10810913242009182	MSE	0.12160175306950805
l	1	m	2	RMSE	0.3558723546094047	MAPE	0.04093742409755938	MAE	0.12768762049720944	MSE	0.12664513277524186
l	1	m	3	RMSE	0.351711259841564	MAPE	0.03999949987364809	MAE	0.11716352105530205	MSE	0.12370081029934014
l	1	m	1	RMSE	0.3635796689827606	MAPE	0.04298611830637937	MAE	0.14889421613394194	MSE	0.1321901756976138
l	1	m	0	RMSE	1.921025174874535	MAPE	0.10548982574824184	MAE	0.7406231780821908	MSE	3.6903377225017384
l	1	m	5	RMSE	0.3472024271495951	MAPE	0.038179921139979596	MAE	0.10114865550481948	MSE	0.12054952541856989
l	1	m	6	RMSE	0.34507753818043885	MAPE	0.03776347211452061	MAE	0.0964444444444443	MSE	0.11907850735667223
l	1	m	8	RMSE	0.34468946376888654	MAPE	0.03724017414917606	MAE	0.09134393708777254	MSE	0.11881082643328254
l	1	m	7	RMSE	0.3449156926820623	MAPE	0.037390868160017375	MAE	0.09462369355657124	MSE	0.11896683505834685
l	1	m	9	RMSE	0.344503984125932	MAPE	0.03708211605997269	MAE	0.08981801116184686	MSE	0.11868299507864039
l	1	m	10	RMSE	0.34358609085130865	MAPE	0.03691339665210533	MAE	0.08829660071029942	MSE	0.1180514018264837
l	1	m	11	RMSE	0.342730111790835	MAPE	0.03656508802843314	MAE	0.08627605276509373	MSE	0.11746392952815826
l	1	m	12	RMSE	0.34347770449556175	MAPE	0.03668402518835911	MAE	0.08588498224251682	MSE	0.11797693348554045
l	1	m	13	RMSE	0.34328123520435705	MAPE	0.036550614871135	MAE	0.08430761035007595	MSE	0.11784200644342911
l	1	m	14	RMSE	0.34182111332681203	MAPE	0.0361108408040781	MAE	0.08163272450532695	MSE	0.11684167351598126
l	1	m	15	RMSE	0.3415780640210899	MAPE	0.035942618279097505	MAE	0.0791254185692539	MSE	0.11667557382039581
l	2	m	2	RMSE	0.3538348440435211	MAPE	0.040350928294972034	MAE	0.12128164797807978	MSE	0.12519909685930292
l	2	m	1	RMSE	0.36280461203487185	MAPE	0.04272036116484819	MAE	0.14135151453650627	MSE	0.13162718651377386
l	2	m	3	RMSE	0.35141873477382063	MAPE	0.03972771645455792	MAE	0.1133289867573196	MSE	0.12349512715003287
l	2	m	0	RMSE	1.8488948306486488	MAPE	0.10174192100102557	MAE	0.7108237698513392	MSE	3.418412094799296
l	2	m	4	RMSE	0.3476392497954991	MAPE	0.03860799028641729	MAE	0.10479400273986544	MSE	0.12085304799837743
l	2	m	7	RMSE	0.3444299900746365	MAPE	0.03719371928981802	MAE	0.09151514536506165	MSE	0.1186320180628142
l	2	m	5	RMSE	0.3468774235642009	MAPE	0.03822154261383908	MAE	0.09903866253995663	MSE	0.12032394697853806
l	2	m	6	RMSE	0.3457987600977763	MAPE	0.03758482829926309	MAE	0.09496676645187425	MSE	0.11957678248515945
l	2	m	8	RMSE	0.34402773772903467	MAPE	0.037101870629535516	MAE	0.09045273732812427	MSE	0.11835508432695747
l	2	m	9	RMSE	0.343684937984622	MAPE	0.03675881931037294	MAE	0.08798533664823238	MSE	0.11811933659749349
l	2	m	10	RMSE	0.34216447170756825	MAPE	0.036479846278272526	MAE	0.08456902937744169	MSE	0.11707652569891927
l	2	m	11	RMSE	0.34317569488898125	MAPE	0.03661090795728255	MAE	0.08519316048505773	MSE	0.11776955756253514
l	2	m	12	RMSE	0.3425460850551726	MAPE	0.03641496383472541	MAE	0.08359997970470376	MSE	0.11733782038662553
l	2	m	13	RMSE	0.34189029901261053	MAPE	0.03617046891550532	MAE	0.08163615607083041	MSE	0.11688897655893224
l	2	m	14	RMSE	0.34177147234214267	MAPE	0.03608222793579154	MAE	0.08105596428027825	MSE	0.116807739306916
l	2	m	15	RMSE	0.34192234951012646	MAPE	0.036032047507920675	MAE	0.07964331016286988	MSE	0.11691089309452506
l	3	m	1	RMSE	0.36040047789256785	MAPE	0.04205081402892077	MAE	0.13733691901765854	MSE	0.1298885044651913
l	3	m	2	RMSE	0.3541335285141189	MAPE	0.04030025657316239	MAE	0.11999665110614968	MSE	0.12541055601786028
l	3	m	0	RMSE	2.107878915563318	MAPE	0.10645083543195848	MAE	0.7622307469048089	MSE	4.44315352267639
l	3	m	3	RMSE	0.3494766400060026	MAPE	0.03920196540264756	MAE	0.10837928759894519	MSE	0.12213392190988513
l	3	m	4	RMSE	0.3468707819268973	MAPE	0.038386046558251355	MAE	0.10122366551654242	MSE	0.12031933935457716
l	3	m	5	RMSE	0.3456865207689827	MAPE	0.037880560629631514	MAE	0.09755200933631021	MSE	0.11949917064136431
l	3	m	7	RMSE	0.3445293025691728	MAPE	0.03723936931187113	MAE	0.09133407753196632	MSE	0.11870044032880062
l	3	m	6	RMSE	0.3454234613010709	MAPE	0.03760284502320229	MAE	0.09473000811853065	MSE	0.11931736761721241
l	3	m	8	RMSE	0.3433709300387803	MAPE	0.03691006620556319	MAE	0.08763212908463605	MSE	0.11790359559569694
l	3	m	9	RMSE	0.34279750804256764	MAPE	0.036576359135013614	MAE	0.08507540085244596	MSE	0.11751013152019421
l	3	m	10	RMSE	0.3428309474130951	MAPE	0.0364553412365136	MAE	0.083619697584737	MSE	0.11753305850416038
l	3	m	11	RMSE	0.3421523621699873	MAPE	0.03633011765559803	MAE	0.0833214430688046	MSE	0.11706823893850214
l	3	m	12	RMSE	0.34224930061738196	MAPE	0.03629154859464709	MAE	0.08157453825857537	MSE	0.1171345837730871
l	3	m	13	RMSE	0.34181180409326833	MAPE	0.036082380884778456	MAE	0.08075553074893414	MSE	0.11683530941749486
l	3	m	14	RMSE	0.3413861013795679	MAPE	0.03585085020909168	MAE	0.07829049117109806	MSE	0.11654447021514058
l	3	m	15	RMSE	0.3410668083220483	MAPE	0.03571945651678025	MAE	0.0765705804749341	MSE	0.11632656773898882
l	4	m	1	RMSE	0.3595806133347179	MAPE	0.0420378540431943	MAE	0.13618267620642346	MSE	0.12929821748617193
l	4	m	0	RMSE	1.8116672139813401	MAPE	0.100245315314219	MAE	0.7005890343532777	MSE	3.2821380942149108
l	4	m	2	RMSE	0.35290578455030686	MAPE	0.03988341403295586	MAE	0.11648089511341143	MSE	0.12454249276906759
l	4	m	3	RMSE	0.34902731363311246	MAPE	0.0388707018584938	MAE	0.10654407063479959	MSE	0.12182006566194706
l	4	m	4	RMSE	0.3467778025180923	MAPE	0.038219462845070634	MAE	0.10112513320140028	MSE	0.12025484431927703
l	4	m	5	RMSE	0.345799908397749	MAPE	0.03766344179723275	MAE	0.09472101283807821	MSE	0.11957757664789158
l	4	m	7	RMSE	0.3440922617545782	MAPE	0.03689297092857181	MAE	0.08802339270310044	MSE	0.11839948459938114
l	4	m	6	RMSE	0.34502262286806684	MAPE	0.03745022553710527	MAE	0.09142543258740567	MSE	0.11904061029076028
l	4	m	8	RMSE	0.3434037831309309	MAPE	0.03661318953364119	MAE	0.08612863449535711	MSE	0.11792615826863541
l	4	m	9	RMSE	0.3421038549133254	MAPE	0.036366942991901484	MAE	0.08295072816765632	MSE	0.1170350475465576
l	4	m	12	RMSE	0.3428845032435424	MAPE	0.03624398297733216	MAE	0.08081559851829358	MSE	0.11756978256457085
l	4	m	11	RMSE	0.3427530154108755	MAPE	0.0364593246087145	MAE	0.08234048815141845	MSE	0.11747962957324785
l	4	m	10	RMSE	0.3427627989254282	MAPE	0.036442396398793375	MAE	0.08300268939970583	MSE	0.11748633632719352
l	4	m	13	RMSE	0.34207958456754745	MAPE	0.03613646320709955	MAE	0.08007256304866334	MSE	0.11701844217790583
l	4	m	14	RMSE	0.3417373515814078	MAPE	0.03600570462691262	MAE	0.07932678743593628	MSE	0.1167844174658747
l	4	m	15	RMSE	0.3415534399947586	MAPE	0.035823761786299924	MAE	0.07714867813467342	MSE	0.11665875237225316
l	5	m	1	RMSE	0.3612189478499162	MAPE	0.04210579897646071	MAE	0.13666324977164318	MSE	0.13047912828580047
l	5	m	0	RMSE	2.1215049668215666	MAPE	0.1106767503380567	MAE	0.7952546239723937	MSE	4.500783324248577
l	5	m	2	RMSE	0.35217143586255173	MAPE	0.04013895929468035	MAE	0.11579392063330908	MSE	0.12402472023749139
l	5	m	3	RMSE	0.3500984057917822	MAPE	0.03910407355644566	MAE	0.10770638384248517	MSE	0.12256889373794741
l	5	m	4	RMSE	0.34717313041549364	MAPE	0.03815653842850573	MAE	0.09968090936770506	MSE	0.12052918248249335
l	5	m	5	RMSE	0.3458220614027488	MAPE	0.037568793946971886	MAE	0.09270085253222393	MSE	0.11959289815284657
l	5	m	6	RMSE	0.34481928004035306	MAPE	0.03716359517380296	MAE	0.09018872424642274	MSE	0.11890033588754742
l	5	m	7	RMSE	0.34311143357663043	MAPE	0.0366663686038681	MAE	0.08617065868263431	MSE	0.11772545585101049
l	5	m	8	RMSE	0.3431799269260979	MAPE	0.03665368311537225	MAE	0.08596229574748822	MSE	0.11777246224500187
l	5	m	9	RMSE	0.3428135261650402	MAPE	0.03642927310426702	MAE	0.08225581041307213	MSE	0.11752111372170869
l	5	m	10	RMSE	0.34240380751503285	MAPE	0.03641276439014978	MAE	0.08216512737237372	MSE	0.11724036740079168
l	5	m	11	RMSE	0.3414178024840533	MAPE	0.03603236127560426	MAE	0.08003080280117685	MSE	0.11656611585304004
l	5	m	12	RMSE	0.3411361272312629	MAPE	0.03598271969418179	MAE	0.07881437125748486	MSE	0.11637385730234441
l	5	m	13	RMSE	0.3410863426304206	MAPE	0.03592923195432644	MAE	0.07926073277174456	MSE	0.11633989312899669
l	5	m	14	RMSE	0.34154844822443886	MAPE	0.03590024353855888	MAE	0.07766411245306017	MSE	0.11665534248452221
l	5	m	15	RMSE	0.34076879271777244	MAPE	0.03557048152015257	MAE	0.07599822389120078	MSE	0.11612337009032817
l	6	m	0	RMSE	1.9058230057042878	MAPE	0.10132762806471053	MAE	0.7075238609489938	MSE	3.632161329071726
l	6	m	1	RMSE	0.3597034696026031	MAPE	0.041976769717416505	MAE	0.1358759705658454	MSE	0.1293865860441508
l	6	m	2	RMSE	0.35284481300632164	MAPE	0.03986731488343489	MAE	0.11519005328596729	MSE	0.12449946206546608
l	6	m	3	RMSE	0.34873891808421925	MAPE	0.038800199277251306	MAE	0.10560152245622893	MSE	0.12161883298655178
l	6	m	4	RMSE	0.3474350250409733	MAPE	0.0381268489483458	MAE	0.09844349149961966	MSE	0.12071109662522174
l	6	m	5	RMSE	0.34505282106886515	MAPE	0.037471146380904714	MAE	0.09309652372494322	MSE	0.11906144932758228
l	6	m	6	RMSE	0.3439311300651058	MAPE	0.03707640245520939	MAE	0.08875224562293846	MSE	0.1182886222278607
l	6	m	7	RMSE	0.34326782140018697	MAPE	0.03677522186453991	MAE	0.08619137274803362	MSE	0.11783279720883065
l	6	m	8	RMSE	0.3430533179989723	MAPE	0.03647865800138322	MAE	0.08328363359553403	MSE	0.11768557899010404
l	6	m	9	RMSE	0.34255944351607764	MAPE	0.03645235486129902	MAE	0.0827229637147935	MSE	0.1173469723420448
l	6	m	10	RMSE	0.34300173942772366	MAPE	0.03643397196015819	MAE	0.08229028165440228	MSE	0.11765019325044405
l	6	m	11	RMSE	0.34196865080362765	MAPE	0.03616904282094661	MAE	0.08014544531844693	MSE	0.11694255813245343
l	6	m	12	RMSE	0.3411930231792942	MAPE	0.03580269472400258	MAE	0.07731727987820348	MSE	0.11641267906622636
l	6	m	13	RMSE	0.341437915720858	MAPE	0.035933197077273604	MAE	0.07791291550367895	MSE	0.11657985029180376
l	6	m	14	RMSE	0.3409884196113675	MAPE	0.035636169539259514	MAE	0.07574123318954536	MSE	0.11627310230905802
l	6	m	15	RMSE	0.34109455627542745	MAPE	0.03561223294230011	MAE	0.07522897741689898	MSE	0.11634549632073074
l	7	m	0	RMSE	2.0485603111419572	MAPE	0.10359952380764473	MAE	0.7476004709703576	MSE	4.196599348386033
l	7	m	1	RMSE	0.3573817045607831	MAPE	0.041288608690712936	MAE	0.1292790803897687	MSE	0.12772168275477086
l	7	m	2	RMSE	0.35175677212484263	MAPE	0.03966424621776312	MAE	0.11261033292732432	MSE	0.12373282673568846
l	7	m	3	RMSE	0.3489149220335841	MAPE	0.03888150977529418	MAE	0.10443128298822632	MSE	0.12174162281770207
l	7	m	4	RMSE	0.3466872423398625	MAPE	0.038014619748407266	MAE	0.09726517458384117	MSE	0.12019204400121852
l	7	m	5	RMSE	0.34460593355561614	MAPE	0.03738283934458283	MAE	0.09170254770604928	MSE	0.11875324944173773
l	7	m	6	RMSE	0.3436441996780848	MAPE	0.03686682541085071	MAE	0.08798913926106365	MSE	0.1180913359723914
l	7	m	7	RMSE	0.3425701790851872	MAPE	0.03658814447335351	MAE	0.0848759135200979	MSE	0.11735432759845725
l	7	m	8	RMSE	0.34318836830651	MAPE	0.03642050782266027	MAE	0.08348431790499404	MSE	0.11777825614088475
l	7	m	9	RMSE	0.34248916264997925	MAPE	0.03629302277119094	MAE	0.08153562728380025	MSE	0.11729882653268395
l	7	m	10	RMSE	0.34198318501459124	MAPE	0.0361300042444961	MAE	0.07949538164839642	MSE	0.11695249883272416
