# Supplementary material for: A novel dissolved oxygen prediction model based on enhanced semi-naive Bayes for ocean ranches in northeast China
Source: PeerJ Comput Sci. 2021 Jun 11;7:e591. doi: 10.7717/peerj-cs.591 (PMC8205303; doi:10.7717/peerj-cs.591)
Supplement: Supplemental Information 6 [file peerj-cs-07-591-s006.zip › ErrorValue/ErrorValue6.csv]

l	1	m	3	RMSE	0.16912373240718792	MAPE	0.07118482594379166	MAE	0.12448823331652442	MSE	0.02860283686333811
l	1	m	4	RMSE	0.1749104907605991	MAPE	0.0729307305978245	MAE	0.12656396032946754	MSE	0.030593679778113624
l	1	m	2	RMSE	0.1808586157209103	MAPE	0.07001140770289577	MAE	0.12243124894940396	MSE	0.0327098388804839
l	1	m	1	RMSE	0.19711863414037067	MAPE	0.07746367481767413	MAE	0.13315632879475547	MSE	0.03885575592536531
l	1	m	0	RMSE	0.8276842493312477	MAPE	0.20336382002184328	MAE	0.3645146243066049	MSE	0.6850612165910311
l	1	m	8	RMSE	0.10392463318717975	MAPE	0.050049180143971674	MAE	0.08691721297697104	MSE	0.010800329383089863
l	1	m	7	RMSE	0.11877201187644153	MAPE	0.056960528081270126	MAE	0.09984963859472269	MSE	0.014106790805177568
l	1	m	5	RMSE	0.19128811111081725	MAPE	0.07382198064437102	MAE	0.1294964699949579	MSE	0.036591141452344364
l	1	m	6	RMSE	0.1253053060904012	MAPE	0.06010412763625875	MAE	0.10549453689695829	MSE	0.015701419734409135
l	1	m	9	RMSE	0.09332737851113933	MAPE	0.04786858753916849	MAE	0.08404009077155868	MSE	0.008709999579761471
l	1	m	14	RMSE	0.06928071544346454	MAPE	0.0373124573156608	MAE	0.06545864851235521	MSE	0.004799817532358305
l	1	m	13	RMSE	0.07685822557230988	MAPE	0.04022644196333911	MAE	0.0701249789880657	MSE	0.005907186838124069
l	1	m	10	RMSE	0.07896294753581255	MAPE	0.04203052406746989	MAE	0.07364111615397564	MSE	0.006235147083543485
l	1	m	12	RMSE	0.08439254128998912	MAPE	0.04367166055076958	MAE	0.0758320726172466	MSE	0.007122101025382518
l	1	m	11	RMSE	0.07598947616266903	MAPE	0.04064350042248352	MAE	0.07114296520423667	MSE	0.005774400487476844
l	1	m	15	RMSE	0.06600208906263486	MAPE	0.03566314208096497	MAE	0.06217221381744838	MSE	0.004356275760631984
l	1	m	17	RMSE	0.0627134988523916	MAPE	0.03379663608442844	MAE	0.05940132795427796	MSE	0.003932982938308922
l	1	m	19	RMSE	0.06066895184471017	MAPE	0.03266285193856338	MAE	0.05696343923348432	MSE	0.0036807217179357613
l	1	m	16	RMSE	0.06382854210322375	MAPE	0.03482499974956145	MAE	0.060664733568667056	MSE	0.004074082787023007
l	1	m	18	RMSE	0.06722022262036091	MAPE	0.03599956250160162	MAE	0.06319288956127077	MSE	0.00451855832913088
l	1	m	20	RMSE	0.06367823978055476	MAPE	0.03398238609054324	MAE	0.059341990250462384	MSE	0.0040549182215498265
l	2	m	2	RMSE	0.1553101223121931	MAPE	0.06397853100060576	MAE	0.11207043792552716	MSE	0.02412123409262838
l	2	m	3	RMSE	0.164905088073786	MAPE	0.06559930233553912	MAE	0.11474396906783219	MSE	0.02719368807262312
l	2	m	1	RMSE	0.193146597310048	MAPE	0.07063217613455453	MAE	0.12408060855677919	MSE	0.03730560805244984
l	2	m	0	RMSE	0.8609704932319253	MAPE	0.21841858824177918	MAE	0.3683220139530993	MSE	0.7412701902160248
l	2	m	4	RMSE	0.19881905608649428	MAPE	0.0721854829574229	MAE	0.1274027065646807	MSE	0.039529017063124554
l	2	m	5	RMSE	0.1875640510923311	MAPE	0.0723967299565208	MAE	0.12552853660586735	MSE	0.035180273262166585
l	2	m	6	RMSE	0.12768910824127935	MAPE	0.05796743494415387	MAE	0.10181877784315342	MSE	0.016304508363453155
l	2	m	8	RMSE	0.08986997696405229	MAPE	0.044053782631890755	MAE	0.07732268639152728	MSE	0.008076612759519288
l	2	m	7	RMSE	0.11055885264171879	MAPE	0.05384008169643621	MAE	0.094411280154661	MSE	0.01222325989745329
l	2	m	9	RMSE	0.08612976579228641	MAPE	0.04358106210076729	MAE	0.076493906026729	MSE	0.007418336555434112
l	2	m	11	RMSE	0.07328456443928029	MAPE	0.038731721251513765	MAE	0.06783508447507759	MSE	0.005370627385055025
l	2	m	12	RMSE	0.07326289794189178	MAPE	0.0384220671834623	MAE	0.06676548709758803	MSE	0.005367452214844051
l	2	m	13	RMSE	0.0810765927124068	MAPE	0.04016029482680154	MAE	0.07019542741867674	MSE	0.006573413885853497
l	2	m	10	RMSE	0.07501148268827146	MAPE	0.03919564155024531	MAE	0.06853408422291346	MSE	0.005626722535092848
l	2	m	14	RMSE	0.07027486651054334	MAPE	0.03743034605357657	MAE	0.06520257207699406	MSE	0.004938556863074685
l	2	m	15	RMSE	0.06654357461734745	MAPE	0.035468028685031745	MAE	0.06200243758930852	MSE	0.004428047322854488
l	2	m	16	RMSE	0.06365702853312923	MAPE	0.03425876696455655	MAE	0.05999420021854273	MSE	0.004052217281667629
l	2	m	18	RMSE	0.057658077456156684	MAPE	0.031335228038988826	MAE	0.054752794822224185	MSE	0.003324453895940164
l	2	m	17	RMSE	0.0648316763269193	MAPE	0.03462144881677924	MAE	0.06067622089602385	MSE	0.0042031462553584285
l	2	m	19	RMSE	0.06126559991442009	MAPE	0.032768290427844585	MAE	0.05737135412288803	MSE	0.0037534737328737914
l	2	m	20	RMSE	0.05968199820274961	MAPE	0.032124070316036285	MAE	0.055889972261914556	MSE	0.0035619409094730077
l	3	m	2	RMSE	0.152372116388543	MAPE	0.06223043686255498	MAE	0.11014248486886412	MSE	0.023217261852723693
l	3	m	1	RMSE	0.17338258519050714	MAPE	0.06675343994938272	MAE	0.11744149293880315	MSE	0.030061520847343468
l	3	m	0	RMSE	0.8340604659097254	MAPE	0.20010912939621922	MAE	0.35397494956287817	MSE	0.6956568607935482
l	3	m	3	RMSE	0.17195192773147785	MAPE	0.06633430075297135	MAE	0.11605539677202432	MSE	0.02956746545057138
l	3	m	4	RMSE	0.16123109644021547	MAPE	0.06327855404515395	MAE	0.11164382985877552	MSE	0.02599546645931406
l	3	m	6	RMSE	0.11910820448054717	MAPE	0.05558515941401736	MAE	0.09707405850706215	MSE	0.014186764374579837
l	3	m	5	RMSE	0.17875070012231128	MAPE	0.07110455851963647	MAE	0.12328539004707534	MSE	0.03195181279421645
l	3	m	7	RMSE	0.09273101752178439	MAPE	0.04534034660913028	MAE	0.07929883994620034	MSE	0.008599041610625484
l	3	m	8	RMSE	0.09338732111547363	MAPE	0.043944672675559335	MAE	0.07714382985877623	MSE	0.008721191745124587
l	3	m	9	RMSE	0.08116600930133595	MAPE	0.042225099656440175	MAE	0.07378017821116374	MSE	0.006587921065904555
l	3	m	10	RMSE	0.07290947833399111	MAPE	0.038905039740513715	MAE	0.067945191661063	MSE	0.005315792030934719
l	3	m	11	RMSE	0.07302628705617188	MAPE	0.037875226412615176	MAE	0.06619468728984539	MSE	0.005332838601210417
l	3	m	12	RMSE	0.07125369892119922	MAPE	0.03741137047307479	MAE	0.06507027572293209	MSE	0.005077089609952906
l	3	m	13	RMSE	0.06603671909116528	MAPE	0.03480969262129395	MAE	0.06080506052454612	MSE	0.004360848268325472
l	3	m	14	RMSE	0.0642476504768503	MAPE	0.03437635952789011	MAE	0.05997091459314037	MSE	0.004127760591795522
l	3	m	15	RMSE	0.06596451698967545	MAPE	0.03516532870889109	MAE	0.06148377605917928	MSE	0.004351317501681182
l	3	m	16	RMSE	0.06323697704377962	MAPE	0.0335517550544679	MAE	0.05895443846671132	MSE	0.003998915265635511
l	3	m	17	RMSE	0.06038062761897267	MAPE	0.0321287091129764	MAE	0.05638273369199697	MSE	0.0036458201916610452
l	3	m	18	RMSE	0.060938370120354655	MAPE	0.03255938480448285	MAE	0.05690761600537969	MSE	0.003713484952925333
l	3	m	19	RMSE	0.056922632695433094	MAPE	0.03055941996278475	MAE	0.053432582380631706	MSE	0.0032401861129791884
l	3	m	20	RMSE	0.05414858896859551	MAPE	0.029125197335213175	MAE	0.05102177202420959	MSE	0.002932069687289903
l	4	m	1	RMSE	0.20336268650235212	MAPE	0.0718059350165322	MAE	0.12559621689785624	MSE	0.041356382261453946
l	4	m	0	RMSE	0.8430732598034073	MAPE	0.19427949313791096	MAE	0.3454019335855407	MSE	0.7107725213955435
l	4	m	2	RMSE	0.1800743177110962	MAPE	0.06600789147365649	MAE	0.11569138293400645	MSE	0.032426759899116815
l	4	m	3	RMSE	0.16795138560815936	MAPE	0.06489682014111187	MAE	0.11470718789407341	MSE	0.02820766792770064
l	4	m	4	RMSE	0.14128069598054385	MAPE	0.05931198198277012	MAE	0.10435124001681387	MSE	0.01996023505674686
l	4	m	6	RMSE	0.13391146969175755	MAPE	0.05792133448392003	MAE	0.10212971836906302	MSE	0.017932281715006503
l	4	m	5	RMSE	0.16807042549984966	MAPE	0.06184296802726656	MAE	0.10733804119377975	MSE	0.028247667927700514
l	4	m	7	RMSE	0.10901942436377486	MAPE	0.0514466160770468	MAE	0.0897968053804124	MSE	0.011885234888608829
l	4	m	8	RMSE	0.0898141975406203	MAPE	0.04412033802501056	MAE	0.07680664144598574	MSE	0.008066590079865566
l	4	m	9	RMSE	0.08280995019946993	MAPE	0.042048428086140927	MAE	0.07317629255989916	MSE	0.00685748785203869
l	4	m	11	RMSE	0.06527365423314592	MAPE	0.0346346616150613	MAE	0.06034358974358972	MSE	0.004260649936948289
l	4	m	10	RMSE	0.06748522669276454	MAPE	0.036047768767132914	MAE	0.0633549390500211	MSE	0.004554255821773818
l	4	m	12	RMSE	0.06652918400601364	MAPE	0.03579293078868935	MAE	0.06228768390079857	MSE	0.004426132324506021
l	4	m	13	RMSE	0.06391103658124632	MAPE	0.03381372011711293	MAE	0.05919108869272802	MSE	0.004084620596889405
l	4	m	14	RMSE	0.062310381210175535	MAPE	0.03284778815768393	MAE	0.05736427070197572	MSE	0.003882583606557396
l	4	m	16	RMSE	0.05750432189470639	MAPE	0.03064554727061081	MAE	0.05388448928121061	MSE	0.0033067470365700084
l	4	m	15	RMSE	0.06260983086189287	MAPE	0.03273923660530689	MAE	0.05748062211012998	MSE	0.003919990920554833
l	4	m	17	RMSE	0.05999548743013813	MAPE	0.032031964405332604	MAE	0.05621580496006731	MSE	0.0035994585119798615
l	4	m	18	RMSE	0.05813622664996673	MAPE	0.030688797407023235	MAE	0.05389836065573744	MSE	0.0033798208490963023
l	4	m	19	RMSE	0.055910447521698305	MAPE	0.030012448107850198	MAE	0.05259503993274524	MSE	0.0031259781420765803
l	4	m	20	RMSE	0.05283637371695644	MAPE	0.028505896653217448	MAE	0.04983959646910419	MSE	0.0027916823875578853
l	5	m	1	RMSE	0.1441668015608032	MAPE	0.05945639121667183	MAE	0.10436514208844819	MSE	0.020784066672272006
l	5	m	0	RMSE	0.7966277106335522	MAPE	0.19471446723590075	MAE	0.3437750966874051	MSE	0.6346157093492546
l	5	m	2	RMSE	0.1417784710663502	MAPE	0.057346922567688446	MAE	0.10037783756515917	MSE	0.0201011348579119
l	5	m	3	RMSE	0.14538189476469995	MAPE	0.058831667946284166	MAE	0.10197973768286624	MSE	0.02113589532537429
l	5	m	4	RMSE	0.15035713244678173	MAPE	0.061436024102390276	MAE	0.10852488649739281	MSE	0.02260726727761906
l	5	m	5	RMSE	0.1470946482620457	MAPE	0.05913318103641641	MAE	0.10279216411636082	MSE	0.02163683554733495
l	5	m	6	RMSE	0.13948396421722356	MAPE	0.06001088263979615	MAE	0.10551193879266879	MSE	0.019455776273751706
l	5	m	7	RMSE	0.10108826329810534	MAPE	0.048859360042611995	MAE	0.08517462586177886	MSE	0.010218836976627073
l	5	m	8	RMSE	0.08427498589151661	MAPE	0.040196920179855454	MAE	0.07060837397006887	MSE	0.007102273247015324
l	5	m	9	RMSE	0.0824522327842295	MAPE	0.04209077351631236	MAE	0.07393870859256804	MSE	0.00679837069110477
l	5	m	10	RMSE	0.06703493262995205	MAPE	0.0347787544072059	MAE	0.06102673616949716	MSE	0.0044936821927022115
l	5	m	11	RMSE	0.06313600427769155	MAPE	0.03320893682704774	MAE	0.0581684883134354	MSE	0.003986155036152685
l	5	m	12	RMSE	0.07439176380223456	MAPE	0.038001062711669226	MAE	0.06624482932571017	MSE	0.005534134521607455
l	5	m	13	RMSE	0.06552173645856377	MAPE	0.03431408299214019	MAE	0.06008634605683534	MSE	0.0042930979485454835
l	5	m	14	RMSE	0.06022397590873549	MAPE	0.03149051320247581	MAE	0.05530427106103886	MSE	0.0036269272742559524
l	5	m	15	RMSE	0.06150643694585428	MAPE	0.03259102941716538	MAE	0.05706330923154544	MSE	0.0037830417857743484
l	5	m	16	RMSE	0.059590676821821405	MAPE	0.032217043530454126	MAE	0.05626214898268034	MSE	0.003551048764082763
l	5	m	17	RMSE	0.05487402911943834	MAPE	0.02973306968041328	MAE	0.05206726080376648	MSE	0.0030111590718009664
l	5	m	18	RMSE	0.057432125591355146	MAPE	0.030975149216391783	MAE	0.054240205145451574	MSE	0.0032984490499411907
l	5	m	19	RMSE	0.054163271657434384	MAPE	0.028583021409114673	MAE	0.05013368084748569	MSE	0.002933659996637035
l	5	m	20	RMSE	0.05093026815717815	MAPE	0.02726547173117543	MAE	0.04788195728938918	MSE	0.002593892214562075
l	6	m	0	RMSE	0.7744095384689401	MAPE	0.18459519537458557	MAE	0.328612208862355	MSE	0.5997101332716769
l	6	m	1	RMSE	0.1652653584240525	MAPE	0.06423245036417877	MAE	0.11262187841587537	MSE	0.02731263869503054
l	6	m	2	RMSE	0.1589682171231932	MAPE	0.06136244543371501	MAE	0.1070321197342978	MSE	0.0252708940553267
l	6	m	3	RMSE	0.1264115724410525	MAPE	0.05095200034317375	MAE	0.09065029849491298	MSE	0.01597988564701946
l	6	m	4	RMSE	0.15895330667796512	MAPE	0.06250213232735001	MAE	0.10996182628436942	MSE	0.025266153703859227
l	6	m	5	RMSE	0.1345709110846363	MAPE	0.0549897635485849	MAE	0.09694484150340484	MSE	0.018109330110149095
l	6	m	6	RMSE	0.12214924748600636	MAPE	0.05398113531194091	MAE	0.09482678886740038	MSE	0.01492043866139763
l	6	m	7	RMSE	0.10379787727759933	MAPE	0.048886136209279514	MAE	0.08587236189355084	MSE	0.010773999327335571
l	6	m	8	RMSE	0.09297110845571056	MAPE	0.04335129517087244	MAE	0.07585352728495738	MSE	0.008643627007483497
l	6	m	9	RMSE	0.07754436838042279	MAPE	0.039971137789581765	MAE	0.0704291600100901	MSE	0.0060131290675187144
l	6	m	11	RMSE	0.06901127717772741	MAPE	0.03613765230102863	MAE	0.06296788026570269	MSE	0.004762556377701121
l	6	m	10	RMSE	0.078600570029827	MAPE	0.040746345622310394	MAE	0.07116370974522843	MSE	0.006178049609013738
l	6	m	12	RMSE	0.0754780186817885	MAPE	0.0373088521106888	MAE	0.06555789119650182	MSE	0.005696931304128413
l	6	m	13	RMSE	0.059703957287315326	MAPE	0.03154006554740385	MAE	0.055388716051458155	MSE	0.0035645625157655725
l	6	m	14	RMSE	0.05974287938405274	MAPE	0.03183486542006157	MAE	0.05543563440679354	MSE	0.003569211637097474
l	6	m	15	RMSE	0.061213019868291044	MAPE	0.032059181117878886	MAE	0.056183889683006735	MSE	0.0037470338013957942
l	6	m	16	RMSE	0.057944484401134026	MAPE	0.031093435176199148	MAE	0.05448818632809214	MSE	0.003357563272513264
l	6	m	17	RMSE	0.05459339239533837	MAPE	0.029057954688700562	MAE	0.05105364500126128	MSE	0.0029804384932313895
l	6	m	18	RMSE	0.05435428652647659	MAPE	0.029116458636923116	MAE	0.05089043975447693	MSE	0.0029543884638023148
l	6	m	19	RMSE	0.055239177096387995	MAPE	0.02896508212907523	MAE	0.051006810729000186	MSE	0.003051366686286116
l	6	m	20	RMSE	0.053434394426190475	MAPE	0.028524952386437374	MAE	0.050180778609265606	MSE	0.0028552345076936956
l	7	m	1	RMSE	0.18386660272704536	MAPE	0.0662914049115742	MAE	0.11740758493104664	MSE	0.03380692759838513
l	7	m	0	RMSE	0.7471756868793146	MAPE	0.18314446493094136	MAE	0.3182452068617536	MSE	0.5582715070635755
l	7	m	2	RMSE	0.14620862517425215	MAPE	0.05804417204762989	MAE	0.1021610326269764	MSE	0.021376962075344955
l	7	m	3	RMSE	0.1563366008915961	MAPE	0.059227940270101594	MAE	0.1041216784392865	MSE	0.024441132778338207
l	7	m	4	RMSE	0.14798459507694556	MAPE	0.059872425106206294	MAE	0.10462151025899777	MSE	0.021899440380087537
l	7	m	6	RMSE	0.11880471494277448	MAPE	0.053549502442965434	MAE	0.09387243525058883	MSE	0.014114560292633901
l	7	m	5	RMSE	0.15095949179654547	MAPE	0.05949005968024628	MAE	0.10262100571812964	MSE	0.022788768163471283
l	7	m	7	RMSE	0.11807035926784817	MAPE	0.0539988893613116	MAE	0.09514858728557063	MSE	0.013940609737638741
l	7	m	8	RMSE	0.0929966426629804	MAPE	0.0429788648127475	MAE	0.07508425832492409	MSE	0.008648375546586066
l	7	m	9	RMSE	0.08204002636928787	MAPE	0.04111068941556444	MAE	0.0719660275815674	MSE	0.006730565926673449
l	7	m	11	RMSE	0.06696380949969193	MAPE	0.035080607633392824	MAE	0.06172292297342712	MSE	0.004484151782711031
l	7	m	10	RMSE	0.06944803706370185	MAPE	0.036208009061074846	MAE	0.06340792129162469	MSE	0.004823029852001306
l	7	m	12	RMSE	0.06743585857586011	MAPE	0.03499547023591815	MAE	0.061201984527413114	MSE	0.004547595021863405
l	7	m	13	RMSE	0.06449390024271036	MAPE	0.033188815731305256	MAE	0.05826168853010406	MSE	0.004159463168516676
l	7	m	14	RMSE	0.06168046204362097	MAPE	0.03240983222223766	MAE	0.05653943827783392	MSE	0.003804479397914568
l	7	m	16	RMSE	0.05714891868467997	MAPE	0.030381361098344807	MAE	0.053331903800874186	MSE	0.0032659989068281633
l	7	m	15	RMSE	0.06141134131613558	MAPE	0.03254150182907927	MAE	0.05702135889673686	MSE	0.0037713528422469006
l	7	m	17	RMSE	0.058678067656909826	MAPE	0.03127280092391464	MAE	0.054877817019845225	MSE	0.003443115623948887
l	7	m	18	RMSE	0.05617934587964314	MAPE	0.029570014957786835	MAE	0.05208829465186638	MSE	0.0031561189034645764
l	7	m	19	RMSE	0.057896873969780153	MAPE	0.03058403615058602	MAE	0.05359846955936749	MSE	0.0033520480154726065
l	7	m	20	RMSE	0.0526395603115013	MAPE	0.028166553548505863	MAE	0.04947107299024546	MSE	0.0027709233097881827
l	8	m	0	RMSE	0.7670187305348806	MAPE	0.1842109863830287	MAE	0.3257451013371463	MSE	0.5883177329913397
l	8	m	1	RMSE	0.20134740724388428	MAPE	0.0693590499420271	MAE	0.12260600454125037	MSE	0.04054077840383458
l	8	m	2	RMSE	0.145589725810961	MAPE	0.05975131743890778	MAE	0.104720460852746	MSE	0.021196368261710802
l	8	m	3	RMSE	0.15696739367669774	MAPE	0.06360721487907339	MAE	0.11093087208813426	MSE	0.02463876267765541
l	8	m	4	RMSE	0.13393076288638892	MAPE	0.0567699475407635	MAE	0.09986721049533231	MSE	0.01793744924733013
l	8	m	5	RMSE	0.160878332738328	MAPE	0.06317526947685013	MAE	0.11037784879320503	MSE	0.02588183794466418
l	8	m	6	RMSE	0.11239455743157965	MAPE	0.05151823110549133	MAE	0.08993154486586463	MSE	0.012632536540240658
l	8	m	7	RMSE	0.11115397672941633	MAPE	0.05073412998078039	MAE	0.0890203515263645	MSE	0.012355206542763628
l	8	m	8	RMSE	0.08482484835626224	MAPE	0.04075449230352542	MAE	0.07142174754015632	MSE	0.007195254898662885
l	8	m	9	RMSE	0.08714506951164931	MAPE	0.04267556336644973	MAE	0.0750216970818268	MSE	0.00759426314019019
l	8	m	10	RMSE	0.06919511122695604	MAPE	0.035924547582349003	MAE	0.06310377596501539	MSE	0.004787963417710818
l	8	m	11	RMSE	0.07129094877809244	MAPE	0.03687266814520455	MAE	0.06445639559330599	MSE	0.0050823993776806
l	8	m	12	RMSE	0.06539184530205099	MAPE	0.03447311382692396	MAE	0.0601684467244134	MSE	0.004276093432007367
l	8	m	13	RMSE	0.06918695869564645	MAPE	0.03440601213449816	MAE	0.060411067193675734	MSE	0.004786835253553087
l	8	m	14	RMSE	0.062389775312766745	MAPE	0.032746016623508	MAE	0.05737061643259574	MSE	0.003892484063577519
l	8	m	15	RMSE	0.05976918995280234	MAPE	0.03169434892672672	MAE	0.05566596585652967	MSE	0.0035723560676141682
l	8	m	16	RMSE	0.06067549838787438	MAPE	0.03207446204636355	MAE	0.056395088722563214	MSE	0.0036815161046169467
l	8	m	17	RMSE	0.05309685338011854	MAPE	0.02860421130044185	MAE	0.05022546463712022	MSE	0.0028192758388698056
l	8	m	18	RMSE	0.054099619377147315	MAPE	0.029173441080995392	MAE	0.0508922714658143	MSE	0.0029267688167522133
l	8	m	19	RMSE	0.05209054885123935	MAPE	0.02770418320655226	MAE	0.0486549491211839	MSE	0.002713425279623353
l	8	m	20	RMSE	0.054117721471904794	MAPE	0.028600072285825992	MAE	0.05036363636363663	MSE	0.0029287277773106654
l	9	m	0	RMSE	1.0816183934423438	MAPE	0.23439415721023033	MAE	0.4121523969722448	MSE	1.1698983490327968
l	9	m	1	RMSE	0.2142170996198813	MAPE	0.07723300575494914	MAE	0.13556778805719086	MSE	0.045888965769554146
l	9	m	2	RMSE	0.13694278639331195	MAPE	0.0561522687822415	MAE	0.09940243902439033	MSE	0.018753326745164264
l	9	m	3	RMSE	0.15504358404029622	MAPE	0.06202779063634428	MAE	0.10818006728343109	MSE	0.024038512952060397
l	9	m	4	RMSE	0.15298231041611476	MAPE	0.06057915511841655	MAE	0.10519604709840262	MSE	0.023403587300252493
l	9	m	5	RMSE	0.16500211023958247	MAPE	0.06406757052775645	MAE	0.11277998317914269	MSE	0.027225696383515328
l	9	m	6	RMSE	0.113934466504634	MAPE	0.051189794691595424	MAE	0.08922195121951207	MSE	0.012981062657695566
l	9	m	7	RMSE	0.11228099475428142	MAPE	0.051569409434977224	MAE	0.09032455845248148	MSE	0.012607021783010973
l	9	m	8	RMSE	0.08711792999044479	MAPE	0.04210432844558113	MAE	0.07374869638351562	MSE	0.00758953372582004
l	9	m	9	RMSE	0.07984751184089908	MAPE	0.04000946338558351	MAE	0.07002060555088277	MSE	0.00637562514718252
l	9	m	10	RMSE	0.07114364105034723	MAPE	0.03788464361331071	MAE	0.06631421362489485	MSE	0.005061417661900653
l	9	m	11	RMSE	0.07170372764684145	MAPE	0.037194448306807494	MAE	0.06523296888141271	MSE	0.005141424558452415
l	9	m	12	RMSE	0.06721650056240143	MAPE	0.03535165216925124	MAE	0.061779058031959704	MSE	0.004518057947855312
l	9	m	13	RMSE	0.06126655352082094	MAPE	0.03237063935569413	MAE	0.056661059714045135	MSE	0.0037535905803196172
l	9	m	14	RMSE	0.06108318102559189	MAPE	0.03206068684532088	MAE	0.05603153910849437	MSE	0.0037311550042052294
l	9	m	15	RMSE	0.05901701084760256	MAPE	0.03136152844315887	MAE	0.05515222876366677	MSE	0.0034830075693860385
l	9	m	16	RMSE	0.0606285738717516	MAPE	0.03205668431556439	MAE	0.055962573591252764	MSE	0.0036758239697224407
l	9	m	17	RMSE	0.05736610035677011	MAPE	0.030493970522562513	MAE	0.05350597140454124	MSE	0.00329086947014302
l	9	m	18	RMSE	0.053372186051374296	MAPE	0.02861921292777404	MAE	0.05014768713204329	MSE	0.0028485902439025126
l	9	m	19	RMSE	0.05119582451172094	MAPE	0.02737122546925606	MAE	0.048022708158116094	MSE	0.002621012447434926
l	9	m	20	RMSE	0.054665975537010233	MAPE	0.02900263988818012	MAE	0.05092430613961269	MSE	0.002988368881413001
l	10	m	0	RMSE	0.8809323412668051	MAPE	0.20784903548311198	MAE	0.3672936327697879	MSE	0.7760417898898146
l	10	m	1	RMSE	0.17603201317098915	MAPE	0.06331034562086832	MAE	0.11246168727395127	MSE	0.0309872696610313
l	10	m	2	RMSE	0.1615987464339378	MAPE	0.06514975487840569	MAE	0.1135088737488433	MSE	0.026114154849020126
l	10	m	3	RMSE	0.15343391993085492	MAPE	0.061810392473701126	MAE	0.10752653713516702	MSE	0.023541967785348002
l	10	m	4	RMSE	0.1589347741290555	MAPE	0.06178668396109426	MAE	0.10893935570695575	MSE	0.025260262427453887
l	10	m	5	RMSE	0.16955662670432184	MAPE	0.06493430238878524	MAE	0.11261729329632425	MSE	0.02874944965934875
l	10	m	6	RMSE	0.10656755465086248	MAPE	0.048847216070502235	MAE	0.08513794263605004	MSE	0.011356643704264563
l	10	m	7	RMSE	0.11314280194855517	MAPE	0.050515091416240616	MAE	0.08834502481285182	MSE	0.012801293632769979
l	10	m	8	RMSE	0.10314511400378991	MAPE	0.044418283147766906	MAE	0.077422407267222	MSE	0.010638914542854816
l	10	m	9	RMSE	0.07511923625239643	MAPE	0.0380058620237059	MAE	0.06648094877617966	MSE	0.005642899655143351
l	10	m	10	RMSE	0.06974384358294414	MAPE	0.03613984315720509	MAE	0.06331095971065687	MSE	0.004864203717722178
l	10	m	11	RMSE	0.0677486274733179	MAPE	0.03499786186377362	MAE	0.06133669778787108	MSE	0.004589876524518405
l	10	m	12	RMSE	0.06551998896898378	MAPE	0.03433559223626361	MAE	0.06010774665657311	MSE	0.004292868954495756
l	10	m	13	RMSE	0.062135917429767804	MAPE	0.03232863485988612	MAE	0.05665371351669569	MSE	0.003860872234838922
l	10	m	14	RMSE	0.06723743805316013	MAPE	0.03564227177303519	MAE	0.06225536209941974	MSE	0.0045208730759525445
l	10	m	15	RMSE	0.05956971557378759	MAPE	0.03185401044665316	MAE	0.05557935907141051	MSE	0.0035485510135419515
