# Supplementary material for: A novel dissolved oxygen prediction model based on enhanced semi-naive Bayes for ocean ranches in northeast China
Source: PeerJ Comput Sci. 2021 Jun 11;7:e591. doi: 10.7717/peerj-cs.591 (PMC8205303; doi:10.7717/peerj-cs.591)
Supplement: Supplemental Information 6 [file peerj-cs-07-591-s006.zip › ErrorValue/ErrorValue13.csv]

l	1	m	3	RMSE	0.5249207603364869	MAPE	0.7261349339742743	MAE	0.11454733985851454	MSE	0.2755418046322356
l	1	m	2	RMSE	0.5258320943170933	MAPE	0.7961089368288612	MAE	0.12272061246244942	MSE	0.2764993914139005
l	1	m	4	RMSE	0.5241037943819767	MAPE	0.7286122914391688	MAE	0.11439325516038579	MSE	0.2746847872855853
l	1	m	1	RMSE	0.524956330146531	MAPE	0.8133828690421386	MAE	0.12496152727977511	MSE	0.27557914856091364
l	1	m	0	RMSE	2.234031169197988	MAPE	6.226495579739949	MAE	0.7526972574861901	MSE	4.990895264948129
l	1	m	5	RMSE	0.5237178566289956	MAPE	0.6939134863080423	MAE	0.11069977711018567	MSE	0.2742803933520692
l	1	m	6	RMSE	0.5235427465469857	MAPE	0.675090726943998	MAE	0.10860645411377128	MSE	0.27409700746196136
l	1	m	8	RMSE	0.5232014992326603	MAPE	0.6217656583229683	MAE	0.1028102529314865	MSE	0.27373980879930354
l	1	m	7	RMSE	0.5239007904002427	MAPE	0.6673514279298758	MAE	0.10732067060761702	MSE	0.2744720381819991
l	1	m	9	RMSE	0.5227307191922876	MAPE	0.6187272043471518	MAE	0.10226320379881722	MSE	0.27324740478728626
l	1	m	10	RMSE	0.5223294951113973	MAPE	0.614408270895141	MAE	0.10150295571276308	MSE	0.2728281014633272
l	1	m	12	RMSE	0.521585683614208	MAPE	0.5708380843290916	MAE	0.09738966954162259	MSE	0.2720516253513007
l	1	m	14	RMSE	0.5216091978172995	MAPE	0.5702985291133724	MAE	0.09594980133734007	MSE	0.27207615524760675
l	1	m	13	RMSE	0.5225424914712394	MAPE	0.5897619868996341	MAE	0.09837358271150307	MSE	0.27305065539297035
l	1	m	11	RMSE	0.5224870537064309	MAPE	0.5820150476918837	MAE	0.09790861517588892	MSE	0.2729927212908268
l	1	m	15	RMSE	0.5219786137612888	MAPE	0.58074292661966	MAE	0.09723519720903255	MSE	0.2724616732241567
l	2	m	2	RMSE	0.5265991100431137	MAPE	0.7306257426430515	MAE	0.11546627253343761	MSE	0.2773066226981993
l	2	m	3	RMSE	0.5247756634016337	MAPE	0.6819039731376283	MAE	0.10948391161077739	MSE	0.27538949689862474
l	2	m	1	RMSE	0.5274321084252174	MAPE	0.7704791529930722	MAE	0.12016010854816883	MSE	0.2781846289978702
l	2	m	0	RMSE	2.167688315636467	MAPE	5.82731915241626	MAE	0.7100597984105419	MSE	4.698872633746862
l	2	m	4	RMSE	0.5231679679773812	MAPE	0.6570957342894005	MAE	0.1065133746850168	MSE	0.2737047227175821
l	2	m	5	RMSE	0.5238643161809983	MAPE	0.6473762287732251	MAE	0.10502490792789353	MSE	0.27443382176778497
l	2	m	7	RMSE	0.5227164468568946	MAPE	0.6256006608862791	MAE	0.10228978484202395	MSE	0.2732324838146967
l	2	m	6	RMSE	0.523001282447893	MAPE	0.6113875807387237	MAE	0.10124161659236307	MSE	0.2735303414421407
l	2	m	8	RMSE	0.5226644856566953	MAPE	0.5933568969120876	MAE	0.098943206047684	MSE	0.27317816456677785
l	2	m	9	RMSE	0.5225405554588508	MAPE	0.559934298053822	MAE	0.09571002132196084	MSE	0.2730486320992443
l	2	m	13	RMSE	0.5229254386084793	MAPE	0.5539571207326993	MAE	0.09454758674161662	MSE	0.2734510143438704
l	2	m	12	RMSE	0.5215917193459394	MAPE	0.5437204189178182	MAE	0.0936759061833687	MSE	0.2720579216902532
l	2	m	10	RMSE	0.5222978139850004	MAPE	0.5599585876425655	MAE	0.09557191316146557	MSE	0.27279500649351013
l	2	m	11	RMSE	0.5216579863844519	MAPE	0.559861732457449	MAE	0.09539455320798655	MSE	0.27212705475868104
l	2	m	14	RMSE	0.5225537880703144	MAPE	0.5724525307503253	MAE	0.09601405311106852	MSE	0.273062461426635
l	2	m	15	RMSE	0.5216115894254217	MAPE	0.5327893181777525	MAE	0.09198517154487351	MSE	0.2720786502229147
l	3	m	2	RMSE	0.5251706125983444	MAPE	0.6997873781703114	MAE	0.11085993990501135	MSE	0.2758041723369204
l	3	m	1	RMSE	0.5252348473378414	MAPE	0.7649884858763559	MAE	0.11823281961810692	MSE	0.27587164485800564
l	3	m	0	RMSE	1.904448979667819	MAPE	4.990368753653284	MAE	0.6007916060870439	MSE	3.6269259161577967
l	3	m	3	RMSE	0.5229082332061322	MAPE	0.6838619568308517	MAE	0.1091820296597852	MSE	0.2734330203547588
l	3	m	4	RMSE	0.5234696705421571	MAPE	0.664885259202994	MAE	0.10691877483764672	MSE	0.27402049597751454
l	3	m	5	RMSE	0.5230845204436586	MAPE	0.6422127850090114	MAE	0.10389260443927473	MSE	0.2736174155277723
l	3	m	6	RMSE	0.5239422291940325	MAPE	0.6488972732538387	MAE	0.1043913928467585	MSE	0.27451545953281214
l	3	m	7	RMSE	0.5223602526944765	MAPE	0.6085333245617996	MAE	0.10044916157797842	MSE	0.2728602335950373
l	3	m	8	RMSE	0.5232161341175117	MAPE	0.5910915761750015	MAE	0.09842124648638158	MSE	0.273755123000874
l	3	m	9	RMSE	0.5232125556641162	MAPE	0.5930238067804733	MAE	0.09826451487835652	MSE	0.27375137840457586
l	3	m	10	RMSE	0.5221250967461085	MAPE	0.5658003989040434	MAE	0.09524532325288333	MSE	0.2726146166521332
l	3	m	11	RMSE	0.5213755182554699	MAPE	0.5592510192282658	MAE	0.09472026751962707	MSE	0.27183243103615984
l	3	m	12	RMSE	0.5218935637905063	MAPE	0.5198023390903198	MAE	0.09082562760492363	MSE	0.2723728919259553
l	3	m	13	RMSE	0.521782294187788	MAPE	0.5229552748681643	MAE	0.090887564214403	MSE	0.27225676252787134
l	3	m	14	RMSE	0.5204038024197621	MAPE	0.4971282558178436	MAE	0.0885822429000674	MSE	0.27082011757294683
l	3	m	15	RMSE	0.5204975612366338	MAPE	0.5230925535797737	MAE	0.0900945042163425	MSE	0.2709177112532834
l	4	m	1	RMSE	0.5256093390507912	MAPE	0.7503705071147468	MAE	0.1158349166343548	MSE	0.27626517729740957
l	4	m	0	RMSE	2.093293256594473	MAPE	5.945276326686363	MAE	0.7082614385420727	MSE	4.381876658103894
l	4	m	2	RMSE	0.5240134424084373	MAPE	0.689310029459965	MAE	0.10920938348197014	MSE	0.2745900878247406
l	4	m	3	RMSE	0.5246154127834747	MAPE	0.6785202985738645	MAE	0.10769018999612288	MSE	0.27522133132997556
l	4	m	4	RMSE	0.5241835058538462	MAPE	0.6930376772039868	MAE	0.11025319891430803	MSE	0.2747683478092292
l	4	m	5	RMSE	0.5241140477902896	MAPE	0.6284274871820005	MAE	0.10207677394338824	MSE	0.274695535091122
l	4	m	6	RMSE	0.5237233407537386	MAPE	0.634968844479863	MAE	0.10285071733229856	MSE	0.2742861376502566
l	4	m	7	RMSE	0.523611687607329	MAPE	0.6045655642687146	MAE	0.09969746025591308	MSE	0.27416919939899514
l	4	m	8	RMSE	0.5221420427575681	MAPE	0.589310908545871	MAE	0.09780486622721977	MSE	0.2726323128150461
l	4	m	9	RMSE	0.5230776107750611	MAPE	0.564456553198866	MAE	0.09526890267545529	MSE	0.2736101868941463
l	4	m	10	RMSE	0.5214015493912982	MAPE	0.5317043207657896	MAE	0.09138745637844072	MSE	0.27185957570764646
l	4	m	11	RMSE	0.5221689493742256	MAPE	0.5314648926864372	MAE	0.09129963164017055	MSE	0.2726604116905826
l	4	m	12	RMSE	0.5206224772922939	MAPE	0.5225018726630807	MAE	0.0903532376890266	MSE	0.27104776386196516
l	4	m	13	RMSE	0.5211801428255834	MAPE	0.535048264612126	MAE	0.09161118650639696	MSE	0.27162874127569553
l	4	m	14	RMSE	0.5208871477639933	MAPE	0.5164813476422182	MAE	0.08949340829778978	MSE	0.2713234207057081
l	4	m	15	RMSE	0.5214345633705911	MAPE	0.5260376804712942	MAE	0.09067642497091863	MSE	0.271894003877479
l	5	m	1	RMSE	0.5255099977464393	MAPE	0.7466272901021267	MAE	0.11605293262239473	MSE	0.2761607577314626
l	5	m	0	RMSE	1.9016811789695238	MAPE	5.097912534368579	MAE	0.6350561318468242	MSE	3.6163913064469178
l	5	m	2	RMSE	0.524487977540563	MAPE	0.6953377943897897	MAE	0.11015918565196275	MSE	0.2750876385845901
l	5	m	3	RMSE	0.5251278786159268	MAPE	0.6918586329124439	MAE	0.10940872515753783	MSE	0.27575928889966356
l	5	m	4	RMSE	0.523612747510324	MAPE	0.6371661064879461	MAE	0.10317721764420801	MSE	0.2741703093553104
l	5	m	6	RMSE	0.5224174141710652	MAPE	0.6005110426031381	MAE	0.09891749878817267	MSE	0.27291995462918234
l	5	m	5	RMSE	0.523352293555821	MAPE	0.6484042533107444	MAE	0.10421182743577372	MSE	0.2738976231701382
l	5	m	7	RMSE	0.521338439957405	MAPE	0.5763166002633581	MAE	0.09623141056713475	MSE	0.2717937689772208
l	5	m	8	RMSE	0.5220358003335216	MAPE	0.5714570780228635	MAE	0.09592360639844942	MSE	0.27252137682986044
l	5	m	9	RMSE	0.522363233160815	MAPE	0.5581507970788375	MAE	0.09458012603005281	MSE	0.27286334735822004
l	5	m	11	RMSE	0.5216253170628093	MAPE	0.5309520012197682	MAE	0.09081434803683906	MSE	0.2720929714008764
l	5	m	10	RMSE	0.5222042457322515	MAPE	0.5590266276712806	MAE	0.09448221037324252	MSE	0.27269727426078977
l	5	m	12	RMSE	0.5212215075308698	MAPE	0.5144728018586737	MAE	0.08914774600096922	MSE	0.27167185991275256
l	5	m	13	RMSE	0.5212743215183007	MAPE	0.5049644581666183	MAE	0.0886299563742127	MSE	0.27172691827436474
l	5	m	14	RMSE	0.5208535648020872	MAPE	0.5200493305984255	MAE	0.09002782355792587	MSE	0.2712884359670421
l	5	m	15	RMSE	0.5215050938098429	MAPE	0.514471143169492	MAE	0.08949791565681008	MSE	0.27196756286961304
l	6	m	0	RMSE	1.9633427695920629	MAPE	5.136964268234375	MAE	0.6247950358735707	MSE	3.8547148309094323
l	6	m	1	RMSE	0.5266775585025608	MAPE	0.7753464184393285	MAE	0.11818974209811811	MSE	0.27738925063021835
l	6	m	2	RMSE	0.524582844600672	MAPE	0.6976581565980496	MAE	0.11064872988171467	MSE	0.27518716084933276
l	6	m	3	RMSE	0.524460954048174	MAPE	0.6619733681259634	MAE	0.10545249175877432	MSE	0.275059292321121
l	6	m	4	RMSE	0.5232587093818546	MAPE	0.6494667054616189	MAE	0.10395191002520916	MSE	0.2737996769439642
l	6	m	5	RMSE	0.5243069722443887	MAPE	0.6322461900047516	MAE	0.10235282140779545	MSE	0.2748978011440782
l	6	m	6	RMSE	0.5231703351057034	MAPE	0.6121468094917828	MAE	0.10086910994764409	MSE	0.27370719953461403
l	6	m	7	RMSE	0.5224040648586182	MAPE	0.5721064395333979	MAE	0.0958184991273999	MSE	0.27290600698080736
l	6	m	8	RMSE	0.522275215028148	MAPE	0.5771860379398328	MAE	0.09668217956176145	MSE	0.2727714002326982
l	6	m	9	RMSE	0.522067546746876	MAPE	0.5556682708151444	MAE	0.09397401590071756	MSE	0.27255452336630165
l	6	m	11	RMSE	0.5215858910749774	MAPE	0.530981657367947	MAE	0.09069032383168454	MSE	0.27205184176847824
l	6	m	10	RMSE	0.5222544409441716	MAPE	0.5546717904468185	MAE	0.09313874345549657	MSE	0.2727497010859093
l	6	m	12	RMSE	0.520892521081389	MAPE	0.5218073659615505	MAE	0.09014165212332714	MSE	0.27132901851852526
l	6	m	13	RMSE	0.5211481630901068	MAPE	0.5242515158498534	MAE	0.0898403141361255	MSE	0.27159540789219255
l	6	m	14	RMSE	0.521946971511854	MAPE	0.5147473784901706	MAE	0.08890963738607721	MSE	0.27242864107039616
l	6	m	15	RMSE	0.5215611928195465	MAPE	0.5124241957024256	MAE	0.08923026953655137	MSE	0.27202607785534816
l	7	m	0	RMSE	1.9200194634021077	MAPE	4.787880772675573	MAE	0.6084834674682489	MSE	3.686474739842918
l	7	m	1	RMSE	0.5246466420375386	MAPE	0.7695590915917515	MAE	0.1171452535634634	MSE	0.2752540990012652
l	7	m	2	RMSE	0.5242523906360022	MAPE	0.6972235387423779	MAE	0.10958547464365381	MSE	0.27484056908756344
l	7	m	3	RMSE	0.5242141127932258	MAPE	0.6632536945983264	MAE	0.1054130708814122	MSE	0.2748004360515889
l	7	m	4	RMSE	0.5239821920944612	MAPE	0.6656849746172129	MAE	0.10539406574226708	MSE	0.27455733763211676
l	7	m	5	RMSE	0.5230160788851782	MAPE	0.6392481610044952	MAE	0.1027672840104723	MSE	0.2735458187724269
l	7	m	6	RMSE	0.5233427626721786	MAPE	0.6262074695926855	MAE	0.1012508484437117	MSE	0.27388764724134823
l	7	m	7	RMSE	0.5227919596222496	MAPE	0.6144065002593203	MAE	0.10065034422573453	MSE	0.2733114330456718
l	7	m	8	RMSE	0.5228199955950914	MAPE	0.560987223863689	MAE	0.09471540773780618	MSE	0.2733407477940514
l	7	m	9	RMSE	0.5226939422247444	MAPE	0.5565170776714171	MAE	0.09416367691263486	MSE	0.27320895723844446
l	7	m	10	RMSE	0.521777498440103	MAPE	0.5411406872058064	MAE	0.09194327547755266	MSE	0.2722517578784117
