# Supplementary material for: A novel dissolved oxygen prediction model based on enhanced semi-naive Bayes for ocean ranches in northeast China
Source: PeerJ Comput Sci. 2021 Jun 11;7:e591. doi: 10.7717/peerj-cs.591 (PMC8205303; doi:10.7717/peerj-cs.591)
Supplement: Supplemental Information 6 [file peerj-cs-07-591-s006.zip › ErrorValue/ErrorValue12.csv]

l	1	m	4	RMSE	0.08457970512779217	MAPE	0.008236170284160496	MAE	0.07367813728454846	MSE	0.007153726519504272
l	1	m	3	RMSE	0.08865286078196455	MAPE	0.008698976664569669	MAE	0.07782987602056234	MSE	0.007859329724826388
l	1	m	2	RMSE	0.10066554635305223	MAPE	0.009986552684781567	MAE	0.08941880858784407	MSE	0.010133552222558507
l	1	m	1	RMSE	0.12096021157802885	MAPE	0.012094192008782414	MAE	0.10845013607499243	MSE	0.014631372785001503
l	1	m	0	RMSE	189.2305541009976	MAPE	0.709912083782955	MAE	6.608993879649209	MSE	35808.20260537058
l	1	m	6	RMSE	0.07274216617370644	MAPE	0.006832972104452387	MAE	0.06099201693377686	MSE	0.0052914227396431215
l	1	m	5	RMSE	0.07786331988173778	MAPE	0.0074435339858500435	MAE	0.06654163894768689	MSE	0.006062696583005823
l	1	m	8	RMSE	0.06900016477982576	MAPE	0.006431530683840865	MAE	0.05737774417901411	MSE	0.004761022739643108
l	1	m	7	RMSE	0.07035415357109417	MAPE	0.00654162775982219	MAE	0.05827335954036901	MSE	0.004949706924705104
l	1	m	9	RMSE	0.06734844918406963	MAPE	0.006210339594202957	MAE	0.055384578167523665	MSE	0.004535813607499209
l	1	m	12	RMSE	0.06331504831563674	MAPE	0.005639344768462408	MAE	0.05016153613547005	MSE	0.004008795343211415
l	1	m	10	RMSE	0.06532457678873811	MAPE	0.00594154032740935	MAE	0.05295488358028398	MSE	0.004267300332627741
l	1	m	11	RMSE	0.06303079150186117	MAPE	0.00564070942008709	MAE	0.050179981856667416	MSE	0.003972880677351093
l	1	m	14	RMSE	0.06134687842088419	MAPE	0.00536730308126996	MAE	0.04771986694889589	MSE	0.0037634394919867464
l	1	m	13	RMSE	0.0624778671424782	MAPE	0.005509509210900573	MAE	0.048983852434230354	MSE	0.0039034838826731578
l	1	m	15	RMSE	0.05980805958675772	MAPE	0.005176131689322391	MAE	0.045960508013304785	MSE	0.0035770039915331625
l	2	m	3	RMSE	0.08388216576338549	MAPE	0.008121243311023868	MAE	0.07263662755534034	MSE	0.00703621773315608
l	2	m	1	RMSE	0.11642288024644212	MAPE	0.011498918613546726	MAE	0.10314866336034798	MSE	0.013554287044877404
l	2	m	0	RMSE	183.90424869439343	MAPE	0.6644125512699102	MAE	6.265677222692624	MSE	33820.77268784931
l	2	m	2	RMSE	0.09596458127265793	MAPE	0.009441404222972375	MAE	0.08463668803677252	MSE	0.009209200858836569
l	2	m	4	RMSE	0.08058867310292889	MAPE	0.007751775532875108	MAE	0.06927767025523186	MSE	0.006494534232490733
l	2	m	5	RMSE	0.0765567249811087	MAPE	0.007264063483164388	MAE	0.06496818676666279	MSE	0.005860932139833113
l	2	m	7	RMSE	0.0697712054361953	MAPE	0.006435135054835826	MAE	0.0574574210717311	MSE	0.004868021108019769
l	2	m	6	RMSE	0.07195411651372548	MAPE	0.0067232430492207285	MAE	0.060106386839239925	MSE	0.005177394883270781
l	2	m	8	RMSE	0.0675962382186584	MAPE	0.006168142304134725	MAE	0.05499062537800892	MSE	0.004569251421313614
l	2	m	9	RMSE	0.06735711370675354	MAPE	0.0062141023142864285	MAE	0.05542397483972385	MSE	0.004536980766904526
l	2	m	11	RMSE	0.06315033395670676	MAPE	0.005668642203370693	MAE	0.050454094592959534	MSE	0.003987964678843591
l	2	m	12	RMSE	0.06331223734480522	MAPE	0.005604272406812884	MAE	0.04988514576025121	MSE	0.004008439397604948
l	2	m	10	RMSE	0.06553773531494408	MAPE	0.005949025820318838	MAE	0.053014999395185315	MSE	0.004295194750211668
l	2	m	13	RMSE	0.060622821834324096	MAPE	0.005278199407539948	MAE	0.04691387444054659	MSE	0.0036751265271562027
l	2	m	14	RMSE	0.06083396418730286	MAPE	0.005310849085239293	MAE	0.047270775371960456	MSE	0.0037007711987420465
l	2	m	15	RMSE	0.05908874460267604	MAPE	0.00507045335398153	MAE	0.04502286198137141	MSE	0.003491479738720277
l	3	m	1	RMSE	0.11428418092438145	MAPE	0.011316727761005816	MAE	0.10150644166213091	MSE	0.013060874009556751
l	3	m	2	RMSE	0.09293564501089575	MAPE	0.009066346213194201	MAE	0.08121254460775405	MSE	0.008637034113591234
l	3	m	0	RMSE	354.03951951597264	MAPE	2.4624886809184674	MAE	22.21458127925959	MSE	125343.98137910079
l	3	m	3	RMSE	0.08308845530558855	MAPE	0.00802168437902318	MAE	0.07173785761809727	MSE	0.006903691405068786
l	3	m	4	RMSE	0.07945695291844568	MAPE	0.007609315411115332	MAE	0.06803096836629753	MSE	0.006313407367084093
l	3	m	5	RMSE	0.07472179332773575	MAPE	0.007040825869817704	MAE	0.06293388979616556	MSE	0.0055833463981128555
l	3	m	6	RMSE	0.07092286729898405	MAPE	0.0066218403197547135	MAE	0.05912320812919637	MSE	0.0050300531059093
l	3	m	7	RMSE	0.06812168985219814	MAPE	0.006289427111494594	MAE	0.05618454001088751	MSE	0.004640564628319075
l	3	m	8	RMSE	0.0665050877156807	MAPE	0.006091300666943537	MAE	0.05426462227061034	MSE	0.004422926692070384
l	3	m	9	RMSE	0.0661064879062657	MAPE	0.0060233695562466215	MAE	0.05367628379604393	MSE	0.004370067743301255
l	3	m	10	RMSE	0.06456099627768881	MAPE	0.005807301105226216	MAE	0.051731748623963944	MSE	0.004168122240367748
l	3	m	11	RMSE	0.06285389301526804	MAPE	0.005582278649722086	MAE	0.0497020504445653	MSE	0.003950611867174761
l	3	m	12	RMSE	0.06252117333240967	MAPE	0.0055137469384045935	MAE	0.04908425573096186	MSE	0.003908897114861213
l	3	m	13	RMSE	0.06190820054617058	MAPE	0.005436113401508371	MAE	0.04829637694308336	MSE	0.003832625294864875
l	3	m	14	RMSE	0.060297346837868956	MAPE	0.005211156622542383	MAE	0.0463227484425082	MSE	0.0036357700356862655
l	3	m	15	RMSE	0.059057180422766066	MAPE	0.005060961572861045	MAE	0.044953003084739485	MSE	0.003487750559487143
l	4	m	1	RMSE	0.11299902414632106	MAPE	0.011084565052215074	MAE	0.09951887248971719	MSE	0.01276877945802085
l	4	m	0	RMSE	223.02684356046595	MAPE	0.9774195411358821	MAE	9.007659648560415	MSE	49740.97294854455
l	4	m	2	RMSE	0.0942405917650188	MAPE	0.009109370139456972	MAE	0.0817252601016212	MSE	0.008881289136220927
l	4	m	3	RMSE	0.08397488945534348	MAPE	0.00806189500409992	MAE	0.07215563755141531	MSE	0.007051782059037158
l	4	m	4	RMSE	0.07862289168879469	MAPE	0.0075391996809404515	MAE	0.06750042342124381	MSE	0.006181559097507941
l	4	m	5	RMSE	0.07321165816233266	MAPE	0.006854840158505594	MAE	0.06127534478586956	MSE	0.005359946890878251
l	4	m	6	RMSE	0.07101874988840946	MAPE	0.006636169471882011	MAE	0.05930026615049599	MSE	0.005043662835712459
l	4	m	7	RMSE	0.0682834448533134	MAPE	0.006308618311678014	MAE	0.056342366319864196	MSE	0.004662628841035492
l	4	m	8	RMSE	0.06729916084594635	MAPE	0.006123494389837835	MAE	0.05465503266392467	MSE	0.004529177050568559
l	4	m	9	RMSE	0.06633174758712988	MAPE	0.005988073077786373	MAE	0.05338972901040403	MSE	0.004399900737962711
l	4	m	10	RMSE	0.06532866246793965	MAPE	0.005899796731779389	MAE	0.052546455359302836	MSE	0.004267834139849988
l	4	m	11	RMSE	0.0615291314652866	MAPE	0.0054140351936568356	MAE	0.04827111057343311	MSE	0.003785834018872522
l	4	m	12	RMSE	0.06280967654894375	MAPE	0.005546727932019233	MAE	0.04938864021292019	MSE	0.003945055468182934
l	4	m	13	RMSE	0.06034179203067376	MAPE	0.005196086665237451	MAE	0.046183643842245	MSE	0.003641131865473083
l	4	m	14	RMSE	0.060400235785485236	MAPE	0.0052235940391091515	MAE	0.04644713283329275	MSE	0.0036481884829422115
l	4	m	15	RMSE	0.058032550499641226	MAPE	0.004964764148301663	MAE	0.04409787079603152	MSE	0.003367776917493409
l	5	m	1	RMSE	0.1088153967749189	MAPE	0.010590166666909883	MAE	0.09514203617446017	MSE	0.01184079057528303
l	5	m	0	RMSE	299.23636136443287	MAPE	1.7431005832776623	MAE	16.016721190490546	MSE	89542.39996262547
l	5	m	2	RMSE	0.09343451627686548	MAPE	0.009058636723629577	MAE	0.08114185469723506	MSE	0.008730008831891841
l	5	m	3	RMSE	0.08345112567040666	MAPE	0.008003202281149157	MAE	0.07170443409352127	MSE	0.006964090375658005
l	5	m	4	RMSE	0.08081042946085994	MAPE	0.007699471507907556	MAE	0.06884308269312182	MSE	0.006530325509648619
l	5	m	5	RMSE	0.07450475570856387	MAPE	0.0069787487443565875	MAE	0.062319097453269676	MSE	0.005550958623192779
l	5	m	6	RMSE	0.06989145424993025	MAPE	0.006437251039446189	MAE	0.05745526586413375	MSE	0.004884815377170093
l	5	m	7	RMSE	0.06738213910777671	MAPE	0.006170002581041432	MAE	0.05513350674490322	MSE	0.004540352670739772
l	5	m	8	RMSE	0.06593678311268612	MAPE	0.005928930391233351	MAE	0.05292281168713313	MSE	0.004347659367249409
l	5	m	9	RMSE	0.06579189607401953	MAPE	0.005907112541231355	MAE	0.05266723126247639	MSE	0.004328573589014586
l	5	m	10	RMSE	0.06470243237084146	MAPE	0.005772338641712677	MAE	0.05143953783800093	MSE	0.004186404754703312
l	5	m	11	RMSE	0.062146332120988655	MAPE	0.005463748491142903	MAE	0.0486345653620467	MSE	0.0038621665960922266
l	5	m	12	RMSE	0.061108418601921156	MAPE	0.0053397457579359865	MAE	0.04751170528098676	MSE	0.0037342388240276234
l	5	m	13	RMSE	0.06098379034344403	MAPE	0.005293245529664037	MAE	0.04708257213719644	MSE	0.0037190226846531373
l	5	m	14	RMSE	0.05940201935298325	MAPE	0.00508192867361421	MAE	0.04516199866916678	MSE	0.003528599903212196
l	5	m	15	RMSE	0.05833581358456549	MAPE	0.004987906268586472	MAE	0.04429804609521502	MSE	0.003403067146573175
l	6	m	0	RMSE	292.5112286212583	MAPE	1.7883250941829791	MAE	15.207691459770134	MSE	85562.81886951804
l	6	m	1	RMSE	0.11188486136228189	MAPE	0.010930004645062	MAE	0.09810629159104642	MSE	0.012518222202057037
l	6	m	2	RMSE	0.09073481900858381	MAPE	0.008730175518370076	MAE	0.07825686630369048	MSE	0.008232807380520462
l	6	m	3	RMSE	0.08159520621305547	MAPE	0.007768275923266947	MAE	0.06940163339382947	MSE	0.006657777676951046
l	6	m	4	RMSE	0.07717280951692554	MAPE	0.007295996479553621	MAE	0.06522232304900204	MSE	0.005955642528735674
l	6	m	5	RMSE	0.07203246310571902	MAPE	0.0067142677030479075	MAE	0.05994736842105247	MSE	0.005188675741076772
l	6	m	6	RMSE	0.06919900810216138	MAPE	0.006398420572712993	MAE	0.057114458560193204	MSE	0.0047885027223229975
l	6	m	7	RMSE	0.06764309159323202	MAPE	0.006151724640898612	MAE	0.054857410768300086	MSE	0.004575587840290376
l	6	m	8	RMSE	0.06559221214451355	MAPE	0.0059259325854859385	MAE	0.05283545069570451	MSE	0.0043023382940108705
l	6	m	9	RMSE	0.06505154547947352	MAPE	0.0058113574870094315	MAE	0.05181330913490603	MSE	0.004231703569268012
l	6	m	10	RMSE	0.06299970712153098	MAPE	0.005607022668705918	MAE	0.04994035087719268	MSE	0.003968963097398681
l	6	m	11	RMSE	0.06191665406671082	MAPE	0.005461831433888858	MAE	0.0487079854809434	MSE	0.0038336720508167377
l	6	m	12	RMSE	0.060921909095698425	MAPE	0.005282132011222427	MAE	0.04702516636418582	MSE	0.0037114790078645425
l	6	m	13	RMSE	0.059362494957865095	MAPE	0.0051154211716644814	MAE	0.04554053236539588	MSE	0.0035239058076225586
l	6	m	14	RMSE	0.05897313106439127	MAPE	0.005019027402834381	MAE	0.04461119177253475	MSE	0.0034778301875378705
l	6	m	15	RMSE	0.057790890751411486	MAPE	0.0049037616544475434	MAE	0.043608227465214415	MSE	0.0033397870538415773
l	7	m	0	RMSE	302.56193264225163	MAPE	1.7847128641921406	MAE	16.252034003266964	MSE	91543.7230842144
l	7	m	1	RMSE	0.11096471623783415	MAPE	0.01084973922090823	MAE	0.0974553814507837	MSE	0.012313168249743054
l	7	m	2	RMSE	0.09054679355036284	MAPE	0.008734102600591863	MAE	0.07824339040474272	MSE	0.00819872182225203
l	7	m	3	RMSE	0.08282200810362883	MAPE	0.007887535832932509	MAE	0.07064783108476023	MSE	0.00685948502631756
l	7	m	4	RMSE	0.07763908653040143	MAPE	0.007361291541695183	MAE	0.06597198862605164	MSE	0.0060278277572751605
l	7	m	5	RMSE	0.07368874470948747	MAPE	0.006897712471992802	MAE	0.061621997701009866	MSE	0.005430031096860017
l	7	m	6	RMSE	0.06907690359097038	MAPE	0.006290358409966394	MAE	0.0561040595317321	MSE	0.004771618609716217
l	7	m	7	RMSE	0.06718179253510843	MAPE	0.006071471421914087	MAE	0.054152156815294054	MSE	0.004513393248230352
l	7	m	8	RMSE	0.06634311096988367	MAPE	0.005974018425843231	MAE	0.05330370863331075	MSE	0.0044014083731622996
l	7	m	9	RMSE	0.06512624504433617	MAPE	0.005825748206422255	MAE	0.051941315264080884	MSE	0.004241427793574922
l	7	m	10	RMSE	0.06298578768307583	MAPE	0.00554634352616008	MAE	0.04936578135398366	MSE	0.003967209450057508
