# Supplementary material for: A novel dissolved oxygen prediction model based on enhanced semi-naive Bayes for ocean ranches in northeast China
Source: PeerJ Comput Sci. 2021 Jun 11;7:e591. doi: 10.7717/peerj-cs.591 (PMC8205303; doi:10.7717/peerj-cs.591)
Supplement: Supplemental Information 6 [file peerj-cs-07-591-s006.zip › ErrorValue/ErrorValue8.csv]

l	1	m	4	RMSE	0.4342165579186622	MAPE	0.01345355378484897	MAE	0.07022311727238628	MSE	0.1885440191707309
l	1	m	3	RMSE	0.4344029584510015	MAPE	0.01369992672787395	MAE	0.07241725989758933	MSE	0.18870593031098257
l	1	m	2	RMSE	0.4353861684886805	MAPE	0.0142400557154796	MAE	0.0774646559260648	MSE	0.1895611157112537
l	1	m	1	RMSE	0.43742019850618924	MAPE	0.01560653745723643	MAE	0.09131978269014597	MSE	0.191336430061194
l	1	m	0	RMSE	1.8735615124398153	MAPE	0.0771669075662263	MAE	0.677173016110904	MSE	3.510232740895768
l	1	m	6	RMSE	0.43418780040696364	MAPE	0.012999350394469774	MAE	0.06641469963781653	MSE	0.18851904602223732
l	1	m	5	RMSE	0.43441499654355425	MAPE	0.013257911198542704	MAE	0.06817653303359511	MSE	0.18871638922193623
l	1	m	7	RMSE	0.43331427129972355	MAPE	0.012819507348667549	MAE	0.06404852004496074	MSE	0.1877612577120104
l	1	m	8	RMSE	0.4334880531448553	MAPE	0.012692756133655548	MAE	0.06301623579368017	MSE	0.18791189221931687
l	1	m	9	RMSE	0.4332702755034412	MAPE	0.012521602801074255	MAE	0.06174809541651022	MSE	0.18772313163482784
l	1	m	11	RMSE	0.4333228363092594	MAPE	0.012350987120365461	MAE	0.05986568002997345	MSE	0.18776868046710118
l	1	m	12	RMSE	0.4328505311340071	MAPE	0.012256316955323093	MAE	0.05902916198326429	MSE	0.18735958230299204
l	1	m	10	RMSE	0.4332502181533447	MAPE	0.012538723487285812	MAE	0.06151798426376863	MSE	0.18770575152992078
l	1	m	13	RMSE	0.4332564017461943	MAPE	0.0122535713509018	MAE	0.05891420007493419	MSE	0.18771110965405968
l	1	m	14	RMSE	0.4327477482905751	MAPE	0.012045653632886934	MAE	0.05702341701011554	MSE	0.18727061365056294
l	1	m	15	RMSE	0.4329058714872497	MAPE	0.012068468066353089	MAE	0.057175221681028766	MSE	0.18740749356813513
l	2	m	2	RMSE	0.43444894165786596	MAPE	0.013978269075265934	MAE	0.07465740335977007	MSE	0.1887458829076398
l	2	m	3	RMSE	0.43403933981189513	MAPE	0.013317058835478943	MAE	0.06921226503465921	MSE	0.18839014850434577
l	2	m	1	RMSE	0.4365258585033297	MAPE	0.015276583193045064	MAE	0.08788090926122516	MSE	0.190554825142069
l	2	m	0	RMSE	1.887231922604025	MAPE	0.08028841180374034	MAE	0.712742541684881	MSE	3.561644329695685
l	2	m	4	RMSE	0.43440671757930993	MAPE	0.013210270044127724	MAE	0.06823880597014892	MSE	0.18870919627803032
l	2	m	6	RMSE	0.4332806919268815	MAPE	0.01259273247270822	MAE	0.062360831824142905	MSE	0.18773215799663723
l	2	m	7	RMSE	0.4331480291282742	MAPE	0.012694591816792866	MAE	0.06296808842815199	MSE	0.18761721513770827
l	2	m	5	RMSE	0.4339662540001804	MAPE	0.012976985774159046	MAE	0.06554355835883352	MSE	0.18832670961094908
l	2	m	8	RMSE	0.43309380160849975	MAPE	0.012455671018323908	MAE	0.060456191844126095	MSE	0.18757024099170255
l	2	m	9	RMSE	0.43339201349027623	MAPE	0.01236043028891792	MAE	0.05974820458377527	MSE	0.18782863735715577
l	2	m	10	RMSE	0.43306656774124513	MAPE	0.01233309042166697	MAE	0.06000537063635757	MSE	0.18754665209518245
l	2	m	12	RMSE	0.43291210521155643	MAPE	0.012110409340006083	MAE	0.05781446324861004	MSE	0.18741289083870172
l	2	m	11	RMSE	0.43300036301322387	MAPE	0.012212065259821644	MAE	0.058652032723411775	MSE	0.18748931436958363
l	2	m	13	RMSE	0.4324449473471888	MAPE	0.012030555679156946	MAE	0.057060013738837005	MSE	0.18700863248611288
l	2	m	14	RMSE	0.4327441291299663	MAPE	0.011922366938038848	MAE	0.05578517454568118	MSE	0.18726748129645296
l	2	m	15	RMSE	0.43270830625132356	MAPE	0.011986948143643924	MAE	0.05618753512770834	MSE	0.1872364782988892
l	3	m	1	RMSE	0.43767091654473117	MAPE	0.015100056612426598	MAE	0.08523426180364728	MSE	0.19155583118910505
l	3	m	0	RMSE	1.940182948135304	MAPE	0.07837085045463361	MAE	0.686539435423431	MSE	3.7643098722349992
l	3	m	2	RMSE	0.4357726458124373	MAPE	0.014132659207580374	MAE	0.07589301773669785	MSE	0.18989779883837193
l	3	m	3	RMSE	0.43431700626219716	MAPE	0.013363076476998602	MAE	0.06893642268298779	MSE	0.18863126192855742
l	3	m	4	RMSE	0.4339993091293589	MAPE	0.01304790447790094	MAE	0.06663464901323944	MSE	0.18835540032476084
l	3	m	7	RMSE	0.4331432701695101	MAPE	0.012465542808424514	MAE	0.061192293280039715	MSE	0.1876130924931372
l	3	m	6	RMSE	0.4338090322712833	MAPE	0.012675524632683179	MAE	0.06295484636522589	MSE	0.18819027648014733
l	3	m	5	RMSE	0.4334190983204535	MAPE	0.012792942402970759	MAE	0.0642062203347487	MSE	0.18785211478891495
l	3	m	8	RMSE	0.4326745613541161	MAPE	0.012168808209441035	MAE	0.05818848363727186	MSE	0.18720727604297677
l	3	m	9	RMSE	0.4332208790732043	MAPE	0.012366620563201196	MAE	0.059773982013489615	MSE	0.18768033006495988
l	3	m	12	RMSE	0.43227558338404287	MAPE	0.011961001157631402	MAE	0.056311391456407185	MSE	0.18686217999001462
l	3	m	10	RMSE	0.4332026054595883	MAPE	0.012268004902585205	MAE	0.058861978516112426	MSE	0.1876644973769757
l	3	m	11	RMSE	0.4325362744510251	MAPE	0.012102041095564712	MAE	0.05718342493130115	MSE	0.1870876287159725
l	3	m	13	RMSE	0.4328683297283894	MAPE	0.01198599148720003	MAE	0.056102672995253455	MSE	0.18737499088184564
l	3	m	14	RMSE	0.4327297706383394	MAPE	0.01191908700223983	MAE	0.05554727704221819	MSE	0.1872550543967098
l	3	m	15	RMSE	0.43245726389862255	MAPE	0.011861036830820591	MAE	0.05541687484386649	MSE	0.18701928509868285
l	4	m	1	RMSE	0.4367872570551929	MAPE	0.014713991741667844	MAE	0.08245287614764854	MSE	0.19078310792579917
l	4	m	0	RMSE	1.7319379264873482	MAPE	0.07201533475138854	MAE	0.6292331047404925	MSE	2.999608981205295
l	4	m	2	RMSE	0.43430922943980016	MAPE	0.013729617848003157	MAE	0.07298707138841967	MSE	0.18862450677659298
l	4	m	3	RMSE	0.4339595293915268	MAPE	0.013251909880594185	MAE	0.0678102554493784	MSE	0.18832087314971543
l	4	m	4	RMSE	0.43414946732378085	MAPE	0.012842232758970742	MAE	0.06459015676722196	MSE	0.18848575997752268
l	4	m	5	RMSE	0.4334443256623464	MAPE	0.012757932638858757	MAE	0.06369127474861007	MSE	0.18787398344888623
l	4	m	6	RMSE	0.43364250461643294	MAPE	0.012558359736336172	MAE	0.06116626069577116	MSE	0.18804582181001306
l	4	m	7	RMSE	0.43332003496408505	MAPE	0.012453988456791685	MAE	0.06038623446380572	MSE	0.1877662527012759
l	4	m	8	RMSE	0.4330284582087492	MAPE	0.012366147916841323	MAE	0.059552557616638274	MSE	0.18751364561864645
l	4	m	9	RMSE	0.4329250678337839	MAPE	0.012128369400937767	MAE	0.05776747236275024	MSE	0.1874241143588864
l	4	m	10	RMSE	0.43307804727141824	MAPE	0.012118236205870487	MAE	0.057191118605958144	MSE	0.18755659502842476
l	4	m	11	RMSE	0.4328014569268318	MAPE	0.012063148551939502	MAE	0.05679757666604129	MSE	0.18731710111798824
l	4	m	12	RMSE	0.4325816741558139	MAPE	0.011988589224833203	MAE	0.05648235588033214	MSE	0.18712690481544675
l	4	m	13	RMSE	0.4328104424377229	MAPE	0.011856542246624127	MAE	0.05481287864593047	MSE	0.1873248790831374
l	4	m	14	RMSE	0.43250474376826864	MAPE	0.011781828203818222	MAE	0.05415414402598158	MSE	0.1870603533820557
l	4	m	15	RMSE	0.43274165461797637	MAPE	0.01182163887154193	MAE	0.054518081319092436	MSE	0.18726533964150394
l	5	m	0	RMSE	2.2055643400689977	MAPE	0.08224619275937492	MAE	0.7288332792005022	MSE	4.864514058183993
l	5	m	1	RMSE	0.43685818596067	MAPE	0.015005230484522736	MAE	0.08448925671455353	MSE	0.19084507464084732
l	5	m	2	RMSE	0.4341844429282923	MAPE	0.013793228927914585	MAE	0.0726068082448469	MSE	0.1885161304809515
l	5	m	3	RMSE	0.4341695615567618	MAPE	0.013175796881483978	MAE	0.06757033104309774	MSE	0.18850320818239075
l	5	m	4	RMSE	0.4335587401227143	MAPE	0.012748434326451872	MAE	0.06367145534041159	MSE	0.18797318113679531
l	5	m	5	RMSE	0.4331579717403405	MAPE	0.012509756473057273	MAE	0.061280699562772684	MSE	0.18762582848220563
l	5	m	6	RMSE	0.4330043485882362	MAPE	0.01253997195456501	MAE	0.061270830730792904	MSE	0.1874927658963228
l	5	m	7	RMSE	0.4331117431001508	MAPE	0.012342785062155087	MAE	0.05969181761399122	MSE	0.18758578201125103
l	5	m	8	RMSE	0.4332388790938934	MAPE	0.012236115881315254	MAE	0.05872311055590224	MSE	0.18769592635853322
l	5	m	9	RMSE	0.43269308637374154	MAPE	0.012115909427475015	MAE	0.05753785134291019	MSE	0.18722330699563416
l	5	m	11	RMSE	0.4326224936203231	MAPE	0.011855346687995403	MAE	0.05511193004372223	MSE	0.18716222198626653
l	5	m	10	RMSE	0.43271342435871457	MAPE	0.01213676761375126	MAE	0.05739206745783826	MSE	0.18724090762024498
l	5	m	12	RMSE	0.43252065744084567	MAPE	0.011825203481419867	MAE	0.05484953154278546	MSE	0.18707411911306135
l	5	m	13	RMSE	0.4321500507156618	MAPE	0.011839729073502366	MAE	0.055018113678950056	MSE	0.1867536663335491
l	5	m	14	RMSE	0.4325333114588477	MAPE	0.011828815631021505	MAE	0.054999312929418356	MSE	0.18708506552155657
l	5	m	15	RMSE	0.43254892839174586	MAPE	0.011707592691984202	MAE	0.05380106183635176	MSE	0.18709857545284767
l	6	m	0	RMSE	1.888282938138383	MAPE	0.07423260020218236	MAE	0.6514093372477987	MSE	3.5656124544645245
l	6	m	1	RMSE	0.43608375561802504	MAPE	0.014953855438903204	MAE	0.08347004809794491	MSE	0.1901690419139214
l	6	m	2	RMSE	0.4348645410123966	MAPE	0.013714446446281291	MAE	0.07199544006496345	MSE	0.18910716902992236
l	6	m	3	RMSE	0.4342278541083387	MAPE	0.013051559615142653	MAE	0.06590011868324075	MSE	0.18855382928353268
l	6	m	4	RMSE	0.43372110970005284	MAPE	0.01277288401322559	MAE	0.06327091011306103	MSE	0.18811400099944528
l	6	m	5	RMSE	0.43350696926120313	MAPE	0.012556688666180295	MAE	0.06105509400961927	MSE	0.18792829239803371
l	6	m	6	RMSE	0.43303877343622577	MAPE	0.012396015528964986	MAE	0.05950777687550705	MSE	0.18752257929915087
l	6	m	7	RMSE	0.433336770536917	MAPE	0.012431460888073044	MAE	0.05989318508339012	MSE	0.18778075669936467
l	6	m	8	RMSE	0.432759652170752	MAPE	0.012174830883587038	MAE	0.05809638328440243	MSE	0.18728091654695025
l	6	m	9	RMSE	0.4329804461808258	MAPE	0.0121534438948785	MAE	0.05739877568867462	MSE	0.18747206677494702
l	6	m	10	RMSE	0.43300982742920174	MAPE	0.012124639022717069	MAE	0.05758023611718376	MSE	0.18749751065026707
l	6	m	11	RMSE	0.43285505877277797	MAPE	0.01195987514430704	MAE	0.05611543506777435	MSE	0.18736350190518508
l	6	m	12	RMSE	0.4324751123977059	MAPE	0.01185783015784214	MAE	0.05495821100630844	MSE	0.18703472284340836
l	6	m	13	RMSE	0.43214289561295943	MAPE	0.01182616523881023	MAE	0.05426653757261501	MSE	0.18674748222875318
l	6	m	14	RMSE	0.43259824475399705	MAPE	0.011716682894427524	MAE	0.05335192704103861	MSE	0.18714124136423915
l	6	m	15	RMSE	0.43225870499532054	MAPE	0.011662549443684798	MAE	0.05330857642576002	MSE	0.18684758804423157
l	7	m	0	RMSE	1.7247978801819743	MAPE	0.07249221218482259	MAE	0.6315217541229363	MSE	2.974927727480232
l	7	m	1	RMSE	0.43602377545108606	MAPE	0.014505450681270944	MAE	0.07928010994502767	MSE	0.1901167327586191
l	7	m	2	RMSE	0.43407261300192945	MAPE	0.013586109702348768	MAE	0.0707282608695652	MSE	0.1884190333583228
l	7	m	3	RMSE	0.4340923824075622	MAPE	0.013004730136854497	MAE	0.06507802348825557	MSE	0.1884361964642732
l	7	m	4	RMSE	0.4342637091422285	MAPE	0.012838552128810203	MAE	0.06361937781109384	MSE	0.188584969077966
l	7	m	5	RMSE	0.4331176684575933	MAPE	0.012511158839463033	MAE	0.061088268365816586	MSE	0.1875909147301417
l	7	m	6	RMSE	0.43349253185599496	MAPE	0.01239277968080187	MAE	0.059993940529734856	MSE	0.18791577517492078
l	7	m	7	RMSE	0.43307394638905145	MAPE	0.01230202964723992	MAE	0.058764055472263176	MSE	0.187553043040987
l	7	m	8	RMSE	0.4326350679400623	MAPE	0.01207956266712793	MAE	0.05672107696151852	MSE	0.1871731020115023
l	7	m	9	RMSE	0.43277472101017567	MAPE	0.012058343567242669	MAE	0.05643315842078915	MSE	0.1872939591454354
l	7	m	10	RMSE	0.43229729508387965	MAPE	0.011928883004394427	MAE	0.055171351824087445	MSE	0.1868809513368389
