# Supplementary material for: A novel dissolved oxygen prediction model based on enhanced semi-naive Bayes for ocean ranches in northeast China
Source: PeerJ Comput Sci. 2021 Jun 11;7:e591. doi: 10.7717/peerj-cs.591 (PMC8205303; doi:10.7717/peerj-cs.591)
Supplement: Supplemental Information 6 [file peerj-cs-07-591-s006.zip › ErrorValue/ErrorValue10.csv]

l	1	m	4	RMSE	0.11871216386384947	MAPE	0.08880676909861777	MAE	0.06695101705055326	MSE	0.014092577849237448
l	1	m	2	RMSE	0.12817039153847348	MAPE	0.11092438040174096	MAE	0.08263849835477109	MSE	0.016427649267125595
l	1	m	3	RMSE	0.1227724816945638	MAPE	0.09866288931096315	MAE	0.07512339216272824	MSE	0.015073082261442003
l	1	m	1	RMSE	0.14560630534474553	MAPE	0.14266010231163223	MAE	0.10518134908764616	MSE	0.021201196156147274
l	1	m	0	RMSE	1.297562898110459	MAPE	1.0645544518001588	MAE	0.7570235865988679	MSE	1.6836694745528136
l	1	m	5	RMSE	0.11720649214432649	MAPE	0.0861064681539481	MAE	0.06571761890517576	MSE	0.013737361800778069
l	1	m	8	RMSE	0.11378246480472773	MAPE	0.07358350438156284	MAE	0.05873197726592891	MSE	0.012946449297039104
l	1	m	7	RMSE	0.11505687248778794	MAPE	0.0752866576511539	MAE	0.059763535746335236	MSE	0.013238083906671092
l	1	m	6	RMSE	0.11563101469104575	MAPE	0.08017947297958479	MAE	0.06272599461561557	MSE	0.01337053155848084
l	1	m	9	RMSE	0.1124317923986301	MAPE	0.06996754412821429	MAE	0.05641093329344948	MSE	0.012640907941968657
l	1	m	10	RMSE	0.11229004005708537	MAPE	0.06808735293500033	MAE	0.05500643134908703	MSE	0.012609053096021838
l	1	m	12	RMSE	0.11168411563027278	MAPE	0.06983984848981313	MAE	0.054832261441817715	MSE	0.01247334168411614
l	1	m	13	RMSE	0.11152068685034618	MAPE	0.06763534070052055	MAE	0.05357687705653752	MSE	0.012436863595572974
l	1	m	11	RMSE	0.11257203463716685	MAPE	0.07008590062090189	MAE	0.055130346993718146	MSE	0.012672462982351492
l	1	m	14	RMSE	0.11065855371375999	MAPE	0.06267429197287347	MAE	0.05143606042476815	MSE	0.012245315510021103
l	1	m	15	RMSE	0.11088397599390494	MAPE	0.062248911643257514	MAE	0.051612399042775994	MSE	0.012295256132216886
l	2	m	1	RMSE	0.14274449167488948	MAPE	0.13899213230241309	MAE	0.10043295191085135	MSE	0.02037598990352259
l	2	m	2	RMSE	0.12976368210223774	MAPE	0.11285215822400588	MAE	0.08341014135068484	MSE	0.016838613192730615
l	2	m	3	RMSE	0.12266651922305238	MAPE	0.09851203175044627	MAE	0.07390703761872718	MSE	0.015047074938299479
l	2	m	0	RMSE	1.2816152299464505	MAPE	1.0495595883198143	MAE	0.7425730611023813	MSE	1.642537597630693
l	2	m	4	RMSE	0.11873673656193617	MAPE	0.08836626449261527	MAE	0.06701869718046533	MSE	0.014098412609378632
l	2	m	6	RMSE	0.11476370256540398	MAPE	0.0772988944236455	MAE	0.060209782364819435	MSE	0.013170707426520514
l	2	m	5	RMSE	0.1155851365457199	MAPE	0.08228062206209644	MAE	0.06305474534440175	MSE	0.013359923790292714
l	2	m	7	RMSE	0.11395389392608439	MAPE	0.07528753990096551	MAE	0.05890210156308426	MSE	0.012985489940917291
l	2	m	8	RMSE	0.11361640685510174	MAPE	0.07439731257028329	MAE	0.05826041432951835	MSE	0.01290868790666401
l	2	m	9	RMSE	0.11215934688451469	MAPE	0.06953129415787325	MAE	0.055779223693066544	MSE	0.012579719093560897
l	2	m	12	RMSE	0.11106271822781547	MAPE	0.06515231449800954	MAE	0.05315174631665533	MSE	0.012334927380151134
l	2	m	10	RMSE	0.11220687853850365	MAPE	0.0687401807671009	MAE	0.05546024979433161	MSE	0.012590383591354512
l	2	m	11	RMSE	0.11100383235050869	MAPE	0.06815841420521364	MAE	0.05384062523371433	MSE	0.012321850796499839
l	2	m	13	RMSE	0.11034218674267428	MAPE	0.06456084365793915	MAE	0.0514496297958272	MSE	0.012175398175155203
l	2	m	14	RMSE	0.11012856249274405	MAPE	0.06125363433874961	MAE	0.04987487846832694	MSE	0.012128300276718233
l	2	m	15	RMSE	0.11008642215338083	MAPE	0.06318471529757547	MAE	0.0505346645725831	MSE	0.012119020342532375
l	3	m	1	RMSE	0.14048326676986686	MAPE	0.13202443433827563	MAE	0.09633433059087484	MSE	0.01973554824233358
l	3	m	2	RMSE	0.12671237962542006	MAPE	0.10872473528659042	MAE	0.08028339566192991	MSE	0.01605602715033657
l	3	m	0	RMSE	1.34877176946074	MAPE	1.0981731055788098	MAE	0.7588841136873623	MSE	1.8191852860942552
l	3	m	3	RMSE	0.12023988084408736	MAPE	0.09276061507627868	MAE	0.07007741211667909	MSE	0.014457628945400326
l	3	m	4	RMSE	0.11770754073486185	MAPE	0.08651717772351479	MAE	0.06570747943156342	MSE	0.01385506514584916
l	3	m	5	RMSE	0.11623941069342476	MAPE	0.08283095841760477	MAE	0.06344412864622256	MSE	0.013511600598354672
l	3	m	6	RMSE	0.11600923028296287	MAPE	0.08040687663995905	MAE	0.06212071802543059	MSE	0.01345814151084551
l	3	m	7	RMSE	0.11368864533358819	MAPE	0.07575745184592574	MAE	0.059140688107703586	MSE	0.012925108077786405
l	3	m	8	RMSE	0.11294520384925934	MAPE	0.07320131991914018	MAE	0.0578793567688853	MSE	0.012756619072550747
l	3	m	9	RMSE	0.11233364164676894	MAPE	0.06975180906295377	MAE	0.055459461480926696	MSE	0.012618847045624703
l	3	m	10	RMSE	0.11144219265460067	MAPE	0.0677812512093442	MAE	0.05398952879581097	MSE	0.012419362303665133
l	3	m	11	RMSE	0.11046939219447922	MAPE	0.06591617664240389	MAE	0.052692595362752934	MSE	0.012203486611817667
l	3	m	12	RMSE	0.1108666748672063	MAPE	0.06607101404871187	MAE	0.05296948391922245	MSE	0.012291419596110836
l	3	m	13	RMSE	0.11087328775980614	MAPE	0.06394507797077757	MAE	0.05163821989528766	MSE	0.012292885938668776
l	3	m	14	RMSE	0.11015620105679069	MAPE	0.06397279190609818	MAE	0.05115302916978343	MSE	0.012134388631264096
l	3	m	15	RMSE	0.10941585668148512	MAPE	0.06038742067721282	MAE	0.04946694091249106	MSE	0.011971829693343294
l	4	m	2	RMSE	0.126344006540202	MAPE	0.1068701548313421	MAE	0.07862876804547889	MSE	0.015962807988630607
l	4	m	1	RMSE	0.1385675572088886	MAPE	0.1299657838852499	MAE	0.09523629291644889	MSE	0.01920096791083862
l	4	m	0	RMSE	1.243601121230661	MAPE	1.0347892485477104	MAE	0.7081819732216366	MSE	1.546543748726157
l	4	m	3	RMSE	0.12152537783647976	MAPE	0.09399162173605614	MAE	0.07025050489939329	MSE	0.014768417458299167
l	4	m	4	RMSE	0.11721172807741212	MAPE	0.0843693171475706	MAE	0.06422058493529745	MSE	0.013738589198893201
l	4	m	6	RMSE	0.11380823546133591	MAPE	0.07601584650010798	MAE	0.058778367865958414	MSE	0.012952314458822875
l	4	m	5	RMSE	0.11521212553112486	MAPE	0.07849186508708464	MAE	0.061146009424788664	MSE	0.013273833869399674
l	4	m	7	RMSE	0.11360058264766733	MAPE	0.0734894128808111	MAE	0.057902311317226264	MSE	0.012905092377889494
l	4	m	8	RMSE	0.11309486670164	MAPE	0.07339233624654092	MAE	0.057251477298226966	MSE	0.01279044887426172
l	4	m	9	RMSE	0.11242081412920295	MAPE	0.07069902475926598	MAE	0.05549801780237768	MSE	0.012638439449472797
l	4	m	10	RMSE	0.11146929820858668	MAPE	0.06604610686848074	MAE	0.05345336225596514	MSE	0.012425404443114827
l	4	m	11	RMSE	0.11152072360307688	MAPE	0.06740361653064406	MAE	0.05382220061335896	MSE	0.012436871792953868
l	4	m	12	RMSE	0.11126365710005383	MAPE	0.06525525482453108	MAE	0.05215535941356887	MSE	0.01237960139127836
l	4	m	13	RMSE	0.11088300654270998	MAPE	0.06461763256762845	MAE	0.05167559278928821	MSE	0.012295041139950664
l	4	m	14	RMSE	0.10987983869347982	MAPE	0.06180035656569335	MAE	0.05017869698556341	MSE	0.012073578951305146
l	4	m	15	RMSE	0.10933693389391273	MAPE	0.06084132134617608	MAE	0.04945358665569572	MSE	0.011954565113321844
l	5	m	1	RMSE	0.13994875152020678	MAPE	0.1326573715651428	MAE	0.0961707061639742	MSE	0.019585653052064576
l	5	m	0	RMSE	1.2294725981537815	MAPE	1.0657959107299906	MAE	0.7217899461400404	MSE	1.5116028696110098
l	5	m	2	RMSE	0.1267474384388421	MAPE	0.10587831586491454	MAE	0.07877401256732477	MSE	0.016064913150808064
l	5	m	3	RMSE	0.1213854455500436	MAPE	0.09592550984856511	MAE	0.07186415320167541	MSE	0.0147344263913826
l	5	m	4	RMSE	0.1167925681055604	MAPE	0.085418453271887	MAE	0.0647247905445839	MSE	0.013640503964691963
l	5	m	5	RMSE	0.1151957691514809	MAPE	0.07956510121372878	MAE	0.061204667863554246	MSE	0.013270065230401277
l	5	m	6	RMSE	0.11359693982095218	MAPE	0.07521918316590961	MAE	0.0585127917414718	MSE	0.01290426473668503
l	5	m	7	RMSE	0.11216352034520867	MAPE	0.07072079574664021	MAE	0.05583228605625336	MSE	0.012580655296230038
l	5	m	8	RMSE	0.11262755186834422	MAPE	0.07141524224700668	MAE	0.055678635547575614	MSE	0.012684965439856569
l	5	m	9	RMSE	0.1117483738470088	MAPE	0.06860841828378181	MAE	0.054774760622380764	MSE	0.012487699057450839
l	5	m	11	RMSE	0.11114914251629009	MAPE	0.06609428608854918	MAE	0.05207562836624787	MSE	0.012354131882106566
l	5	m	10	RMSE	0.11204958006694139	MAPE	0.06926660590084983	MAE	0.05433385697187246	MSE	0.01255510839317791
l	5	m	12	RMSE	0.11033837264595175	MAPE	0.06449232891093754	MAE	0.05173406642728938	MSE	0.012174556478156913
l	5	m	13	RMSE	0.10980833194077128	MAPE	0.06335441128235002	MAE	0.05063577199281897	MSE	0.01205786976361461
l	5	m	14	RMSE	0.10950378119931743	MAPE	0.06226447829022462	MAE	0.049823907839617126	MSE	0.011991078096947987
l	5	m	15	RMSE	0.10913684077781052	MAPE	0.059304322611423044	MAE	0.048614527229203966	MSE	0.011910850014961167
l	6	m	0	RMSE	1.2158477999640764	MAPE	0.9895364676553349	MAE	0.6971963791426657	MSE	1.4782858726774846
l	6	m	1	RMSE	0.1411811111903918	MAPE	0.13501981423811768	MAE	0.097076606568415	MSE	0.019932106156953774
l	6	m	2	RMSE	0.12394761905345691	MAPE	0.10185548062973375	MAE	0.07502528615246502	MSE	0.015363012269020876
l	6	m	3	RMSE	0.11910376428001498	MAPE	0.09031367758518602	MAE	0.06790551357821474	MSE	0.014185706665669375
l	6	m	4	RMSE	0.1153429953806351	MAPE	0.08081064767079829	MAE	0.06163297673374664	MSE	0.01330400658337721
l	6	m	5	RMSE	0.115105125301079	MAPE	0.07983862159034753	MAE	0.061104885164958676	MSE	0.013249189870577096
l	6	m	6	RMSE	0.11416243075982951	MAPE	0.0762621829777726	MAE	0.05925211341363077	MSE	0.013033060596992867
l	6	m	7	RMSE	0.11353252869307942	MAPE	0.0736965054533225	MAE	0.05727014288920405	MSE	0.012889635071444902
l	6	m	8	RMSE	0.11282858632908749	MAPE	0.07163100020447988	MAE	0.05613398668362337	MSE	0.01273028989302035
l	6	m	9	RMSE	0.11221522779993334	MAPE	0.06959877849488504	MAE	0.05423909628188797	MSE	0.012592257350190934
l	6	m	11	RMSE	0.11095505773639135	MAPE	0.06601892832202443	MAE	0.05267023266252691	MSE	0.012311024837285937
l	6	m	10	RMSE	0.11098038596381232	MAPE	0.06699875496429523	MAE	0.05269349891523891	MSE	0.01231664606867675
l	6	m	12	RMSE	0.11111337864156784	MAPE	0.06647965580296097	MAE	0.052617715268945535	MSE	0.012346182913144425
l	6	m	13	RMSE	0.11002839088992246	MAPE	0.0638055580406479	MAE	0.05076688860626897	MSE	0.012106246801825572
l	6	m	14	RMSE	0.10934165841243856	MAPE	0.06226321751302874	MAE	0.04968070621680235	MSE	0.011955598264382397
l	6	m	15	RMSE	0.10949502418005877	MAPE	0.06152159672262043	MAE	0.0496620034413107	MSE	0.011989160320191655
l	7	m	0	RMSE	1.3179671006580076	MAPE	1.0231542429641451	MAE	0.7356435283555314	MSE	1.7370372784168746
l	7	m	1	RMSE	0.13765466944622815	MAPE	0.12963027785812126	MAE	0.09366287595391296	MSE	0.018948808020350334
l	7	m	2	RMSE	0.12615503941489653	MAPE	0.10786820661299995	MAE	0.07892398623372755	MSE	0.0159150939697741
l	7	m	3	RMSE	0.11900663272419267	MAPE	0.09056024618979028	MAE	0.06846865180308224	MSE	0.014162578632350884
l	7	m	4	RMSE	0.11637109352433973	MAPE	0.08127327988806991	MAE	0.06241665419721701	MSE	0.013542231408050626
l	7	m	5	RMSE	0.11562291333332446	MAPE	0.0798187732343457	MAE	0.06107736046685622	MSE	0.013368658087685458
l	7	m	6	RMSE	0.11366244215064582	MAPE	0.07498925183444942	MAE	0.05832118808918111	MSE	0.012919150755648907
l	7	m	7	RMSE	0.11306008203046707	MAPE	0.07314491178079528	MAE	0.05710077809367014	MSE	0.012782582148735941
l	7	m	8	RMSE	0.11241436995818761	MAPE	0.07168054562810801	MAE	0.05583974263055547	MSE	0.012636990573096273
l	7	m	9	RMSE	0.11215663412871074	MAPE	0.07023825127534306	MAE	0.055171330240909595	MSE	0.012579110579081482
l	7	m	10	RMSE	0.11126391457349895	MAPE	0.06705246061558161	MAE	0.05348166990872346	MSE	0.012379658686218872
