# Supplementary material for: A novel dissolved oxygen prediction model based on enhanced semi-naive Bayes for ocean ranches in northeast China
Source: PeerJ Comput Sci. 2021 Jun 11;7:e591. doi: 10.7717/peerj-cs.591 (PMC8205303; doi:10.7717/peerj-cs.591)
Supplement: Supplemental Information 6 [file peerj-cs-07-591-s006.zip › ErrorValue/ErrorValue11.csv]

l	1	m	4	RMSE	0.3217090819943773	MAPE	0.22903126113499153	MAE	0.06789919144496297	MSE	0.103496733437665
l	1	m	2	RMSE	0.3236464374856102	MAPE	0.27100839186756837	MAE	0.07688660667710115	MSE	0.104747016497127
l	1	m	3	RMSE	0.3227314591798899	MAPE	0.240726494753315	MAE	0.0706988132498687	MSE	0.10415559474438092
l	1	m	1	RMSE	0.3264981249961055	MAPE	0.31893143711836675	MAE	0.08786626238915109	MSE	0.1066010256259725
l	1	m	0	RMSE	2.4876218018370984	MAPE	3.3047873461058828	MAE	0.8291087610850181	MSE	6.188262228975251
l	1	m	7	RMSE	0.3208420717058808	MAPE	0.20710744540062542	MAE	0.06300639019300738	MSE	0.10293963497652157
l	1	m	8	RMSE	0.3214239140929799	MAPE	0.1983889875787219	MAE	0.0612340897235246	MSE	0.10331333255085132
l	1	m	6	RMSE	0.3206480827085881	MAPE	0.2068330389859659	MAE	0.06328958007302392	MSE	0.10281519294469355
l	1	m	5	RMSE	0.32134708454883965	MAPE	0.22180351837584086	MAE	0.06635146061554313	MSE	0.1032639487480391
l	1	m	9	RMSE	0.32060518054837694	MAPE	0.19470583182989631	MAE	0.060507042253519445	MSE	0.10278768179445738
l	1	m	10	RMSE	0.32019749851341067	MAPE	0.1953766405563044	MAE	0.0595547730829359	MSE	0.10252643805424565
l	1	m	11	RMSE	0.32070075609650434	MAPE	0.1820868627694382	MAE	0.05808672404799007	MSE	0.10284897496086956
l	1	m	12	RMSE	0.32010907276479206	MAPE	0.18106064216997403	MAE	0.057880672926452735	MSE	0.10246981846633495
l	1	m	13	RMSE	0.31993806394774554	MAPE	0.1826467802715066	MAE	0.05724660928533813	MSE	0.10236036476263172
l	1	m	14	RMSE	0.3199369810102169	MAPE	0.17584332208290107	MAE	0.05612095722483727	MSE	0.10235967181793187
l	1	m	15	RMSE	0.3197785225260648	MAPE	0.175123814446084	MAE	0.056544470526876084	MSE	0.10225830346895294
l	2	m	2	RMSE	0.32310021258934407	MAPE	0.2651192407747981	MAE	0.07470857515487443	MSE	0.10439374737527933
l	2	m	3	RMSE	0.32274836929000666	MAPE	0.24633516949118278	MAE	0.0706530811868266	MSE	0.10416650987935852
l	2	m	1	RMSE	0.32555428573017714	MAPE	0.30565365834938635	MAE	0.08421845451581235	MSE	0.10598559295728581
l	2	m	0	RMSE	2.826574146465741	MAPE	3.5101593260350903	MAE	0.8682764199543486	MSE	7.9895214054685315
l	2	m	4	RMSE	0.32162339967136927	MAPE	0.22415571272299817	MAE	0.06622275839582295	MSE	0.10344161121616934
l	2	m	7	RMSE	0.320918864370675	MAPE	0.19563129141519398	MAE	0.060641408542551664	MSE	0.1029889175089637
l	2	m	6	RMSE	0.32052613608349223	MAPE	0.2082861888798293	MAE	0.06220626018910909	MSE	0.1027370039126134
l	2	m	5	RMSE	0.3212978365500774	MAPE	0.21744048255807683	MAE	0.06497900228235853	MSE	0.10323229977176024
l	2	m	8	RMSE	0.3204268768948304	MAPE	0.19561789027461188	MAE	0.06017887186175205	MSE	0.10267338343657478
l	2	m	9	RMSE	0.32068452451706586	MAPE	0.18656419345654476	MAE	0.05861460710791965	MSE	0.1028385642647366
l	2	m	11	RMSE	0.32021732003572284	MAPE	0.176250942268526	MAE	0.05642230192370681	MSE	0.10253913205086056
l	2	m	12	RMSE	0.32016511624918265	MAPE	0.17738068485524583	MAE	0.056578480599936094	MSE	0.10250570166285265
l	2	m	13	RMSE	0.3201580706751633	MAPE	0.17567411857335963	MAE	0.05517013368112156	MSE	0.10250119021844283
l	2	m	10	RMSE	0.3203460125959224	MAPE	0.18991097850420285	MAE	0.05849677208998756	MSE	0.10262156778610684
l	2	m	14	RMSE	0.31950651884624837	MAPE	0.1656589950996431	MAE	0.05400606455819907	MSE	0.10208441558524807
l	2	m	15	RMSE	0.3196637022813758	MAPE	0.1739751951666847	MAE	0.054945418976202816	MSE	0.10218488255623608
l	3	m	2	RMSE	0.3229576958988382	MAPE	0.25339800882547575	MAE	0.0723721794704572	MSE	0.10430167334028648
l	3	m	1	RMSE	0.32542306202385773	MAPE	0.30634358172668913	MAE	0.08385496282770187	MSE	0.10590016929698357
l	3	m	0	RMSE	2.504625465675636	MAPE	3.0745053876584234	MAE	0.8062699230468184	MSE	6.273148723310897
l	3	m	3	RMSE	0.32208180673681946	MAPE	0.23927020177878316	MAE	0.0680386070170877	MSE	0.10373669023085391
l	3	m	4	RMSE	0.3207875230256193	MAPE	0.21195692902035274	MAE	0.06341280813877513	MSE	0.10290463492891223
l	3	m	6	RMSE	0.32055338821598656	MAPE	0.2050767824941073	MAE	0.061148884831093465	MSE	0.10275447469674899
l	3	m	5	RMSE	0.3207897067133216	MAPE	0.21018062841372984	MAE	0.06262808138776556	MSE	0.10290603593321888
l	3	m	7	RMSE	0.3206536770695633	MAPE	0.19917654985173744	MAE	0.060590713447240256	MSE	0.10281878061823181
l	3	m	8	RMSE	0.3203520478938675	MAPE	0.19208175877411351	MAE	0.05910421286030982	MSE	0.10262543458979478
l	3	m	9	RMSE	0.32016792601349503	MAPE	0.19137649855584363	MAE	0.05820399113082182	MSE	0.10250750084778283
l	3	m	11	RMSE	0.32022759357438785	MAPE	0.1829987369553111	MAE	0.05646530585627078	MSE	0.10254571168644333
l	3	m	10	RMSE	0.319647344644131	MAPE	0.18513301710938154	MAE	0.05687126646667873	MSE	0.10217442493804389
l	3	m	12	RMSE	0.3198417092726828	MAPE	0.17792869841573317	MAE	0.05608197469675764	MSE	0.10229871899047134
l	3	m	13	RMSE	0.319813595420562	MAPE	0.17555689957236814	MAE	0.0557172949002223	MSE	0.1022807358158269
l	3	m	14	RMSE	0.3193092521774873	MAPE	0.17488188672797453	MAE	0.05493980696491686	MSE	0.10195839852614617
l	3	m	15	RMSE	0.3192340343037961	MAPE	0.17169205425222991	MAE	0.054555954088957775	MSE	0.10191036865787725
l	4	m	1	RMSE	0.32581756975767645	MAPE	0.29747844160473985	MAE	0.08178647361899119	MSE	0.10615708876279836
l	4	m	0	RMSE	2.26327066840143	MAPE	2.967189881021706	MAE	0.7625355090327975	MSE	5.122394118446256
l	4	m	2	RMSE	0.3227972522600656	MAPE	0.2543149328590731	MAE	0.072109111067631	MSE	0.10419806606664843
l	4	m	3	RMSE	0.32154461628142217	MAPE	0.2349073355560635	MAE	0.0672847453205502	MSE	0.10339094025956701
l	4	m	4	RMSE	0.3209593850076577	MAPE	0.21911221914936055	MAE	0.06382723537467969	MSE	0.10301492682449384
l	4	m	6	RMSE	0.32064322246126964	MAPE	0.20369530895094248	MAE	0.060540990021520184	MSE	0.10281207611034725
l	4	m	5	RMSE	0.32116868659039977	MAPE	0.2159975678699852	MAE	0.06275758168655705	MSE	0.10314932524620245
l	4	m	7	RMSE	0.3205878171268891	MAPE	0.19772500779384178	MAE	0.05942581360464289	MSE	0.10277654849018368
l	4	m	8	RMSE	0.3204439398613673	MAPE	0.1841077521223588	MAE	0.05700495662949357	MSE	0.10268431859387561
l	4	m	9	RMSE	0.3199522261018613	MAPE	0.1858767605290339	MAE	0.05671988521489659	MSE	0.10236942698753658
l	4	m	11	RMSE	0.3202050714941935	MAPE	0.17943768337483143	MAE	0.05580121306984945	MSE	0.10253128781060157
l	4	m	10	RMSE	0.3200541441508795	MAPE	0.18247748091005514	MAE	0.05645914041610028	MSE	0.10243465518815197
l	4	m	12	RMSE	0.320065274211474	MAPE	0.1802465073253755	MAE	0.055634709450209506	MSE	0.10244177975606605
l	4	m	13	RMSE	0.3202854010823394	MAPE	0.17743551585661474	MAE	0.055077284288790995	MSE	0.102582738146475
l	4	m	14	RMSE	0.319450456068656	MAPE	0.17305026716671354	MAE	0.05464840540012145	MSE	0.10204859388247232
l	4	m	15	RMSE	0.3193821726658905	MAPE	0.17208512280775928	MAE	0.05422259179547687	MSE	0.10200497221678466
l	5	m	1	RMSE	0.32441418696055346	MAPE	0.28718307996556636	MAE	0.0787244977824155	MSE	0.10524456470127695
l	5	m	0	RMSE	2.5284565959121674	MAPE	3.344601135648213	MAE	0.8164548969475618	MSE	6.393092757411746
l	5	m	2	RMSE	0.3225214605050298	MAPE	0.25399734597771295	MAE	0.07051669710409575	MSE	0.10402009248629748
l	5	m	3	RMSE	0.3227145396172099	MAPE	0.23576903255006204	MAE	0.06780374380380905	MSE	0.10414467408034776
l	5	m	4	RMSE	0.32101367440454925	MAPE	0.22105457708061504	MAE	0.06342629793894869	MSE	0.10304977915470996
l	5	m	5	RMSE	0.32161463044949984	MAPE	0.21276763223299666	MAE	0.06171210540046714	MSE	0.10343597051916835
l	5	m	6	RMSE	0.3202855238508488	MAPE	0.1998021867370997	MAE	0.05944006000521702	MSE	0.10258281678841262
l	5	m	7	RMSE	0.3201881350409936	MAPE	0.19194740137641397	MAE	0.05810200887033884	MSE	0.10252044182102955
l	5	m	8	RMSE	0.31980474502623724	MAPE	0.18978998269282538	MAE	0.0574130576571906	MSE	0.10227507494129662
l	5	m	9	RMSE	0.32053091179903986	MAPE	0.19458090582321247	MAE	0.05752080615705888	MSE	0.10274006541872387
l	5	m	11	RMSE	0.3194808263959512	MAPE	0.1772645729509877	MAE	0.05512522828072197	MSE	0.10206799843463991
l	5	m	10	RMSE	0.31990633963110654	MAPE	0.18183661745716773	MAE	0.0559294286459713	MSE	0.10234006613617289
l	5	m	12	RMSE	0.319537525146138	MAPE	0.1743565339216451	MAE	0.05430811374902807	MSE	0.10210422997651875
l	5	m	13	RMSE	0.31973087287946833	MAPE	0.17574898278732545	MAE	0.054705061309683986	MSE	0.10222783107226673
l	5	m	14	RMSE	0.31930378123207753	MAPE	0.173993317189554	MAE	0.05392336290112466	MSE	0.10195490470910244
l	5	m	15	RMSE	0.3194553230590071	MAPE	0.17279209516663935	MAE	0.05384196451865632	MSE	0.1020517034307346
l	6	m	0	RMSE	2.581624817892392	MAPE	3.6489566270092957	MAE	0.8750311329985029	MSE	6.6647867003579275
l	6	m	1	RMSE	0.32484636650110865	MAPE	0.295243422375267	MAE	0.07898819385558686	MSE	0.10552516182897262
l	6	m	2	RMSE	0.32254934410356917	MAPE	0.2453693342546281	MAE	0.06795766747113778	MSE	0.10403807938164267
l	6	m	3	RMSE	0.3215126918137462	MAPE	0.2332285895084582	MAE	0.06597814884873962	MSE	0.10337041099732094
l	6	m	4	RMSE	0.3214160950808591	MAPE	0.21582501307364776	MAE	0.06235053160263326	MSE	0.10330830617702785
l	6	m	5	RMSE	0.3209313821643553	MAPE	0.2182989001367189	MAE	0.06282890874698152	MSE	0.10299695205792346
l	6	m	6	RMSE	0.32008338603157416	MAPE	0.20458253072523472	MAE	0.05986869741047539	MSE	0.10245337401343774
l	6	m	7	RMSE	0.320163960669466	MAPE	0.19557478948281684	MAE	0.057910769030068525	MSE	0.10250496171155937
l	6	m	8	RMSE	0.3200938130945324	MAPE	0.18950812573130835	MAE	0.05695897201748347	MSE	0.10246004918139742
l	6	m	9	RMSE	0.3197801127760013	MAPE	0.18959463686625264	MAE	0.05699895636292515	MSE	0.10225932052703214
l	6	m	10	RMSE	0.3194543899114582	MAPE	0.1791387185861639	MAE	0.05530422020742227	MSE	0.10205110723370196
l	6	m	11	RMSE	0.31917513256342206	MAPE	0.17556324361768838	MAE	0.054152501467615945	MSE	0.10187276524687804
l	6	m	12	RMSE	0.3193943259326915	MAPE	0.17585206386004643	MAE	0.05423775357119805	MSE	0.10201273543799838
l	6	m	13	RMSE	0.3196177081382681	MAPE	0.17511887805542892	MAE	0.053995825451702485	MSE	0.10215547935555915
l	6	m	14	RMSE	0.31997064931683455	MAPE	0.1690789488087993	MAE	0.05348568260387609	MSE	0.10238121642423671
l	6	m	15	RMSE	0.31923340080605855	MAPE	0.17047650448384308	MAE	0.05375794142586788	MSE	0.10190996419020161
l	7	m	0	RMSE	2.0490002588083764	MAPE	2.7413327584903784	MAE	0.6909720221787369	MSE	4.198402060596794
l	7	m	1	RMSE	0.32480576683751305	MAPE	0.2960787245238658	MAE	0.08011650358773664	MSE	0.10549878617090491
l	7	m	2	RMSE	0.32258271106717945	MAPE	0.2457318025222236	MAE	0.06871806914546788	MSE	0.10405960547945138
l	7	m	3	RMSE	0.32216090047142587	MAPE	0.235138117183527	MAE	0.06614155251141447	MSE	0.10378764579255996
l	7	m	4	RMSE	0.3213580197268957	MAPE	0.2203989978130591	MAE	0.06290260926288387	MSE	0.10327097684279188
l	7	m	5	RMSE	0.3200815618904573	MAPE	0.20905215192436472	MAE	0.06091598173516024	MSE	0.10245220626223464
l	7	m	6	RMSE	0.3206808459474916	MAPE	0.2050420032478847	MAE	0.059832224396606584	MSE	0.10283620495759883
l	7	m	7	RMSE	0.32089866840109754	MAPE	0.19871640226234544	MAE	0.05871337247227708	MSE	0.10297595538159755
l	7	m	8	RMSE	0.320695375817064	MAPE	0.19327086378895164	MAE	0.05726210045662293	MSE	0.10284552407044789
l	7	m	9	RMSE	0.32039552692341317	MAPE	0.1863768517920661	MAE	0.05655133724722669	MSE	0.10265329367253156
l	7	m	10	RMSE	0.31946558675698106	MAPE	0.17897458092766919	MAE	0.05491682974559745	MSE	0.1020582611219822
