# Supplementary material for: A novel dissolved oxygen prediction model based on enhanced semi-naive Bayes for ocean ranches in northeast China
Source: PeerJ Comput Sci. 2021 Jun 11;7:e591. doi: 10.7717/peerj-cs.591 (PMC8205303; doi:10.7717/peerj-cs.591)
Supplement: Supplemental Information 6 [file peerj-cs-07-591-s006.zip › ErrorValue/ErrorValue9.csv]

l	1	m	4	RMSE	0.7397648655772311	MAPE	0.6457286546506495	MAE	0.1437548625792807	MSE	0.5472520563424988
l	1	m	3	RMSE	0.7407424339730897	MAPE	0.6461558361932659	MAE	0.1488431289640591	MSE	0.5486993534883772
l	1	m	2	RMSE	0.7684262933343263	MAPE	0.6497653349528598	MAE	0.17040084566596228	MSE	0.5904789682875322
l	1	m	1	RMSE	0.8201240279330289	MAPE	0.6629942797199498	MAE	0.20672932558139545	MSE	0.6726034211930956
l	1	m	0	RMSE	3.082842441382776	MAPE	0.9371919867758152	MAE	1.1786507304439762	MSE	9.503917518390915
l	1	m	5	RMSE	0.7414027908692241	MAPE	0.6474567201185808	MAE	0.14563615221987372	MSE	0.5496780983086745
l	1	m	6	RMSE	0.7378328036855692	MAPE	0.641498427459481	MAE	0.13486078224101514	MSE	0.5443972461945078
l	1	m	7	RMSE	0.7387099453803313	MAPE	0.6379073287189004	MAE	0.13334492600422773	MSE	0.545692383403812
l	1	m	8	RMSE	0.7385551402146112	MAPE	0.6412577866752357	MAE	0.13320147991543344	MSE	0.545463695137424
l	1	m	9	RMSE	0.7378272574521288	MAPE	0.6329173472404542	MAE	0.1320751585623683	MSE	0.54438906183933
l	1	m	13	RMSE	0.7371535549196367	MAPE	0.6379214770856134	MAE	0.12920708245243062	MSE	0.5433953635306579
l	1	m	10	RMSE	0.7386023962786686	MAPE	0.6444461166771693	MAE	0.13351057082452353	MSE	0.5455334997885914
l	1	m	11	RMSE	0.738026103745476	MAPE	0.6411677701457834	MAE	0.1295380549682881	MSE	0.5446825298097281
l	1	m	12	RMSE	0.7368139855932138	MAPE	0.6316761087818246	MAE	0.12531279069767412	MSE	0.5428948493657566
l	1	m	14	RMSE	0.7387063682682624	MAPE	0.6325628921164461	MAE	0.12899556025369932	MSE	0.5456870985200857
l	1	m	15	RMSE	0.7383674647505237	MAPE	0.633223974150259	MAE	0.13326818181818254	MSE	0.545186513002116
l	2	m	2	RMSE	0.7494483797278754	MAPE	0.6405936012014953	MAE	0.14998477640342586	MSE	0.5616728738767377
l	2	m	1	RMSE	0.8946386476597008	MAPE	0.6760692038187935	MAE	0.2473994122000202	MSE	0.8003783098863783
l	2	m	3	RMSE	0.739489938805864	MAPE	0.6444178403938455	MAE	0.1394228776826307	MSE	0.5468453695951004
l	2	m	0	RMSE	3.209873627395938	MAPE	0.9818158935566506	MAE	1.2050918247171953	MSE	10.303288703851956
l	2	m	4	RMSE	0.7390374775857081	MAPE	0.6414969055298302	MAE	0.13436452056242784	MSE	0.5461763932762461
l	2	m	7	RMSE	0.7372943874352574	MAPE	0.6398823723727769	MAE	0.12836885505867446	MSE	0.5436030137435315
l	2	m	5	RMSE	0.7395838820124594	MAPE	0.6495675621002217	MAE	0.13450629030552907	MSE	0.5469843185326194
l	2	m	6	RMSE	0.7362684884836179	MAPE	0.634932101547504	MAE	0.13112432603869298	MSE	0.5420912871339514
l	2	m	8	RMSE	0.737910120556467	MAPE	0.6398097635622833	MAE	0.12611523416851683	MSE	0.5445113460196597
l	2	m	9	RMSE	0.737614817064368	MAPE	0.6390925386184658	MAE	0.1282814250977905	MSE	0.5440756183529012
l	2	m	12	RMSE	0.7371789418189733	MAPE	0.6355529946270392	MAE	0.12088064277407737	MSE	0.5434327922613412
l	2	m	11	RMSE	0.7369234391686253	MAPE	0.6320973609304475	MAE	0.12211925150650108	MSE	0.5430561551961147
l	2	m	10	RMSE	0.7378081859334227	MAPE	0.6374053915852748	MAE	0.1247473305846281	MSE	0.544360919230368
l	2	m	13	RMSE	0.7363830467511129	MAPE	0.6349184500697463	MAE	0.12341410297071527	MSE	0.5422599915424516
l	2	m	14	RMSE	0.7378249383170078	MAPE	0.6369598631899253	MAE	0.12710719949254695	MSE	0.5443856396024964
l	2	m	15	RMSE	0.7368785929776122	MAPE	0.6325551773984459	MAE	0.12179014694999428	MSE	0.5429900607886654
l	3	m	1	RMSE	0.8791865208028674	MAPE	0.6652459186065105	MAE	0.23253876823852856	MSE	0.7729689383614509
l	3	m	2	RMSE	0.7921573337972037	MAPE	0.6535635953412952	MAE	0.17448086276168281	MSE	0.6275132414886943
l	3	m	0	RMSE	3.0464435441425284	MAPE	1.0282407737928092	MAE	1.1390560340452554	MSE	9.280818267647689
l	3	m	3	RMSE	0.739202307051792	MAPE	0.6409028408740085	MAE	0.13286995136392518	MSE	0.5464200507506918
l	3	m	4	RMSE	0.7400402137547694	MAPE	0.6382989488618315	MAE	0.13455032776485543	MSE	0.5476595179742048
l	3	m	5	RMSE	0.7371612444774129	MAPE	0.6410504130715756	MAE	0.12739395220976873	MSE	0.5434067003594881
l	3	m	6	RMSE	0.7363934683585032	MAPE	0.6397944688642082	MAE	0.12436984563332584	MSE	0.5422753402410658
l	3	m	8	RMSE	0.7370972019723224	MAPE	0.6387206350418719	MAE	0.12197557623176108	MSE	0.5433122851554266
l	3	m	7	RMSE	0.7373707481421368	MAPE	0.6405569496180549	MAE	0.1257477267921331	MSE	0.5437156202156945
l	3	m	9	RMSE	0.7359781909452546	MAPE	0.6257363726384457	MAE	0.12272943539860402	MSE	0.5416638975470497
l	3	m	11	RMSE	0.7369277415726911	MAPE	0.6376532847664792	MAE	0.11917043772467673	MSE	0.543062496299427
l	3	m	10	RMSE	0.7375256660324941	MAPE	0.6355158766987726	MAE	0.12595686191583835	MSE	0.5439441080566741
l	3	m	12	RMSE	0.736754608567824	MAPE	0.6378123270483702	MAE	0.11929868894057846	MSE	0.5428073532459277
l	3	m	13	RMSE	0.7365691385726487	MAPE	0.6414367188324898	MAE	0.12072689786424139	MSE	0.5425340958976538
l	3	m	14	RMSE	0.7372900728423979	MAPE	0.6425132174536847	MAE	0.11786022414886851	MSE	0.5435966515119484
l	3	m	15	RMSE	0.7375084438839827	MAPE	0.6358651064055773	MAE	0.12201691689574959	MSE	0.5439187048001737
l	4	m	2	RMSE	0.7722684749070842	MAPE	0.6534818874244674	MAE	0.16487776250396655	MSE	0.5963985973353138
l	4	m	1	RMSE	0.8879746533557207	MAPE	0.7007857684947145	MAE	0.2394566046314897	MSE	0.7884989850022124
l	4	m	0	RMSE	3.172749656011598	MAPE	0.9874471445698924	MAE	1.183681826160514	MSE	10.066340379721712
l	4	m	3	RMSE	0.7400030560025408	MAPE	0.6480097517008103	MAE	0.13558031088082942	MSE	0.5476045228930996
l	4	m	4	RMSE	0.7391020857060715	MAPE	0.6376801102277536	MAE	0.13132208945754498	MSE	0.5462718930950651
l	4	m	5	RMSE	0.7395134856179527	MAPE	0.641598103890214	MAE	0.13323696732578916	MSE	0.5468801954108139
l	4	m	6	RMSE	0.7377226827083655	MAPE	0.6354925007014796	MAE	0.12181103944168283	MSE	0.5442347565824277
l	4	m	7	RMSE	0.737796350704326	MAPE	0.6400023285189922	MAE	0.12756571851538498	MSE	0.5443434551126208
l	4	m	8	RMSE	0.7370747287471239	MAPE	0.6348396231150215	MAE	0.12339283070741165	MSE	0.5432791557576462
l	4	m	9	RMSE	0.7370004954223065	MAPE	0.6333885170234854	MAE	0.12028645447816441	MSE	0.5431697302527252
l	4	m	11	RMSE	0.7355906715983682	MAPE	0.636110544762129	MAE	0.1196653272708035	MSE	0.5410936361425385
l	4	m	10	RMSE	0.7373250923760235	MAPE	0.6420903763753304	MAE	0.12162821190652377	MSE	0.5436482918473116
l	4	m	12	RMSE	0.7375869743127946	MAPE	0.6328667558266317	MAE	0.12129523104578632	MSE	0.5440345446759032
l	4	m	13	RMSE	0.7387362770185256	MAPE	0.6379087991681993	MAE	0.12468065982869782	MSE	0.5457312869831918
l	4	m	14	RMSE	0.7392399656870478	MAPE	0.6332535175047371	MAE	0.12308438193930449	MSE	0.5464757268689876
l	4	m	15	RMSE	0.7357504443048691	MAPE	0.6393281220360567	MAE	0.12041894892672089	MSE	0.5413287162948124
l	5	m	1	RMSE	0.8904574643889688	MAPE	0.6914352340326659	MAE	0.2483341983925542	MSE	0.7929144958860316
l	5	m	2	RMSE	0.780898752241363	MAPE	0.6508139253135504	MAE	0.16643527918781756	MSE	0.6098028612521176
l	5	m	0	RMSE	3.1365786773805535	MAPE	1.0508687170215398	MAE	1.158239232233506	MSE	9.838125799398341
l	5	m	3	RMSE	0.7396879473210454	MAPE	0.6456161436452242	MAE	0.1358770093062608	MSE	0.5471382594120215
l	5	m	4	RMSE	0.7388355352006979	MAPE	0.6371583010987714	MAE	0.12754092639593886	MSE	0.5458779480753018
l	5	m	5	RMSE	0.736900718545746	MAPE	0.6376224107514396	MAE	0.12757571912013518	MSE	0.5430226689932368
l	5	m	6	RMSE	0.7366501141325136	MAPE	0.6334588591053482	MAE	0.12371298646362035	MSE	0.5426533906514454
l	5	m	7	RMSE	0.7369290983408016	MAPE	0.6358375149744033	MAE	0.12409792724196281	MSE	0.5430644959813868
l	5	m	8	RMSE	0.7370596995050824	MAPE	0.6377917349940428	MAE	0.12019648900169161	MSE	0.5432570006345224
l	5	m	9	RMSE	0.7369225918701606	MAPE	0.6379821494643345	MAE	0.12077485194585405	MSE	0.5430549064086354
l	5	m	10	RMSE	0.7366711612734348	MAPE	0.6341090044566436	MAE	0.11958576565143746	MSE	0.542684399851951
l	5	m	11	RMSE	0.7364748536273172	MAPE	0.6346454282740264	MAE	0.11938071065989793	MSE	0.5423952100253784
l	5	m	12	RMSE	0.7364920245466446	MAPE	0.6307154812930716	MAE	0.11582011421319748	MSE	0.5424205022208154
l	5	m	13	RMSE	0.7370329739539673	MAPE	0.6332151889246223	MAE	0.11735617597292683	MSE	0.5432176046954293
l	5	m	14	RMSE	0.7373486096014713	MAPE	0.6319189306249949	MAE	0.1172673434856164	MSE	0.543682972081223
l	5	m	15	RMSE	0.7366456301164891	MAPE	0.634665359244072	MAE	0.1147862732656512	MSE	0.5426467843697192
l	6	m	1	RMSE	0.8797496259820301	MAPE	0.6704016242227891	MAE	0.22563848016922264	MSE	0.7739594044155218
l	6	m	0	RMSE	3.015078597969815	MAPE	1.150599229942684	MAE	1.1329456054997427	MSE	9.090698951935625
l	6	m	2	RMSE	0.7620268587617909	MAPE	0.6485768319839603	MAE	0.15696774193548368	MSE	0.5806849334743623
l	6	m	3	RMSE	0.7391918723984942	MAPE	0.6392024047588428	MAE	0.1311648863035428	MSE	0.5464046242199916
l	6	m	4	RMSE	0.7376134884043588	MAPE	0.6351350457396503	MAE	0.1291764145954521	MSE	0.5440736582760471
l	6	m	5	RMSE	0.7382189606373785	MAPE	0.6392309514329462	MAE	0.12798561607614936	MSE	0.5449672338445314
l	6	m	6	RMSE	0.7386196823937656	MAPE	0.6390762069997102	MAE	0.12355959809624514	MSE	0.5455590352194671
l	6	m	7	RMSE	0.737486005316762	MAPE	0.6350769275349135	MAE	0.1220569011105231	MSE	0.5438856080380752
l	6	m	8	RMSE	0.7388594579297108	MAPE	0.6360479237004112	MAE	0.12213093601269139	MSE	0.5459132985721861
l	6	m	9	RMSE	0.7367016756893647	MAPE	0.636808747155666	MAE	0.12134732945531385	MSE	0.5427293589635179
l	6	m	10	RMSE	0.7366148681552039	MAPE	0.6324290897189517	MAE	0.11744452670544614	MSE	0.5426014639873085
l	6	m	11	RMSE	0.7361309597839331	MAPE	0.634049093154245	MAE	0.11567456372289805	MSE	0.5418887899524145
l	6	m	12	RMSE	0.7371758432712647	MAPE	0.6344215493594013	MAE	0.11684241142252812	MSE	0.5434282239027002
l	6	m	13	RMSE	0.7368125278632931	MAPE	0.6321999548961938	MAE	0.11084970914859812	MSE	0.5428927012162961
l	6	m	14	RMSE	0.7378093945572858	MAPE	0.6334053372835803	MAE	0.12034140666314021	MSE	0.5443627026969886
l	6	m	15	RMSE	0.7360454430508071	MAPE	0.6276695494342723	MAE	0.1170922263352714	MSE	0.5417628942358589
l	7	m	1	RMSE	0.8912174506572521	MAPE	0.6646653921347566	MAE	0.22945414110429377	MSE	0.7942685443560117
l	7	m	0	RMSE	3.0006798820351537	MAPE	0.8824102219432034	MAE	1.1312768563570954	MSE	9.004079754450505
l	7	m	2	RMSE	0.7561281691112642	MAPE	0.6469381320076786	MAE	0.14829659403427178	MSE	0.5717298081235527
l	7	m	3	RMSE	0.7374992946754011	MAPE	0.637160957366192	MAE	0.12748847048868134	MSE	0.5439052096467141
l	7	m	4	RMSE	0.7386125761561483	MAPE	0.6417634736411235	MAE	0.12926962132430764	MSE	0.545548537656022
l	7	m	5	RMSE	0.7380781983700987	MAPE	0.6297167502273727	MAE	0.122027078485297	MSE	0.5447594269092508
l	7	m	6	RMSE	0.7379039205761782	MAPE	0.639627178992413	MAE	0.1255793314998943	MSE	0.5445021960016946
l	7	m	7	RMSE	0.7371886063675708	MAPE	0.6296200985803262	MAE	0.12218563570975188	MSE	0.5434470413581611
l	7	m	8	RMSE	0.7374892052076165	MAPE	0.6366231010050564	MAE	0.11874370636767352	MSE	0.5438903277977619
l	7	m	9	RMSE	0.7370617960377126	MAPE	0.6352325166156295	MAE	0.11936196319018329	MSE	0.5432600911783387
l	7	m	11	RMSE	0.7367747631524614	MAPE	0.6343861013752156	MAE	0.11895472815739278	MSE	0.5428370516183655
