# Supplementary material for: A novel dissolved oxygen prediction model based on enhanced semi-naive Bayes for ocean ranches in northeast China
Source: PeerJ Comput Sci. 2021 Jun 11;7:e591. doi: 10.7717/peerj-cs.591 (PMC8205303; doi:10.7717/peerj-cs.591)
Supplement: Supplemental Information 6 [file peerj-cs-07-591-s006.zip › ErrorValue/ErrorValue15.csv]

l	1	m	4	RMSE	0.163263538921075	MAPE	0.03959587169538276	MAE	0.07885309344167166	MSE	0.026654983141033376
l	1	m	3	RMSE	0.1665128855145098	MAPE	0.043374350187632235	MAE	0.08652473592571118	MSE	0.027726541042368248
l	1	m	2	RMSE	0.17076083909125786	MAPE	0.046415844860942225	MAE	0.09350042948345905	MSE	0.029159264167150454
l	1	m	1	RMSE	0.18738763379085754	MAPE	0.05724034712240929	MAE	0.11293202553685472	MSE	0.03511412529773654
l	1	m	0	RMSE	0.8453828479834077	MAPE	0.1960415494478571	MAE	0.4000283343006384	MSE	0.7146721596645373
l	1	m	5	RMSE	0.16066853618921217	MAPE	0.037441196100900964	MAE	0.07514124201973302	MSE	0.025814378521184185
l	1	m	6	RMSE	0.1602835036764035	MAPE	0.03664439881367757	MAE	0.07350609402205449	MSE	0.02569080155078366
l	1	m	7	RMSE	0.15945492075792983	MAPE	0.03529120271696334	MAE	0.06978407428903034	MSE	0.025425871753917684
l	1	m	8	RMSE	0.15811534053456755	MAPE	0.03374345692055351	MAE	0.06702632617527564	MSE	0.02500046091236226
l	1	m	9	RMSE	0.15755069602435842	MAPE	0.03296634301169002	MAE	0.06623291932675555	MSE	0.02482222181775979
l	1	m	12	RMSE	0.15594455372821692	MAPE	0.030603413183129473	MAE	0.06190871735345297	MSE	0.024318703837492732
l	1	m	11	RMSE	0.1560428271197719	MAPE	0.031935892362379655	MAE	0.06389632037144466	MSE	0.024349363895531027
l	1	m	13	RMSE	0.15541700383005866	MAPE	0.030380085325336616	MAE	0.061380406268136865	MSE	0.02415444507951247
l	1	m	10	RMSE	0.15718772765358777	MAPE	0.03283081467729606	MAE	0.06561495066744015	MSE	0.02470798172489848
l	1	m	14	RMSE	0.1554354831084912	MAPE	0.030255479140030735	MAE	0.06062235635519371	MSE	0.02416018940917005
l	1	m	15	RMSE	0.15549708581899774	MAPE	0.029905501704909854	MAE	0.060807777132907116	MSE	0.024179343698200746
l	2	m	2	RMSE	0.1702514024664486	MAPE	0.04513987022405873	MAE	0.08971216624100281	MSE	0.028985540041792664
l	2	m	1	RMSE	0.1870397224417061	MAPE	0.05716491700243136	MAE	0.11302644532156957	MSE	0.034983857771070465
l	2	m	3	RMSE	0.1650707553860598	MAPE	0.041968871315313364	MAE	0.08251077315997221	MSE	0.027248354283724397
l	2	m	0	RMSE	0.9033608741613959	MAPE	0.18756832201878085	MAE	0.4064839447411187	MSE	0.8160608689656413
l	2	m	4	RMSE	0.16126914216756819	MAPE	0.037959004077311974	MAE	0.07571537032737365	MSE	0.026007736215463317
l	2	m	5	RMSE	0.16005115582839813	MAPE	0.036625764583050495	MAE	0.07203276062224225	MSE	0.025616372482006176
l	2	m	7	RMSE	0.15789673283533884	MAPE	0.03395260933317933	MAE	0.06726710006965392	MSE	0.024931378240074367
l	2	m	6	RMSE	0.16053706695856088	MAPE	0.03644360020464242	MAE	0.07260496865567642	MSE	0.02577214986765746
l	2	m	8	RMSE	0.1573531220969771	MAPE	0.032576690979601045	MAE	0.06466863245878791	MSE	0.024760005033666186
l	2	m	9	RMSE	0.1569884743306732	MAPE	0.03224701453041672	MAE	0.06391880659391652	MSE	0.024645381072672442
l	2	m	11	RMSE	0.15628241470505025	MAPE	0.030837268423353117	MAE	0.06127815184583204	MSE	0.024424193146041304
l	2	m	10	RMSE	0.1570751627463728	MAPE	0.0317235784902685	MAE	0.06319932667750144	MSE	0.024672606751799494
l	2	m	12	RMSE	0.15575499227257986	MAPE	0.030319599319263296	MAE	0.06028200603668421	MSE	0.024259617617831408
l	2	m	13	RMSE	0.15484415525616574	MAPE	0.029694609956431625	MAE	0.05986795913628927	MSE	0.02397671241699556
l	2	m	14	RMSE	0.15493984473471428	MAPE	0.02897221508031403	MAE	0.05857889482238155	MSE	0.024006355486417368
l	2	m	15	RMSE	0.15514850670130859	MAPE	0.029418701817986816	MAE	0.059518086835383954	MSE	0.02407105913164599
l	3	m	2	RMSE	0.1690035942258519	MAPE	0.04475539651165613	MAE	0.08665670498084267	MSE	0.0285622148612564
l	3	m	1	RMSE	0.1824503186457797	MAPE	0.05466871573379291	MAE	0.10756874492046942	MSE	0.03328811877394655
l	3	m	0	RMSE	0.8262339114154824	MAPE	0.20020690641278674	MAE	0.38655961918030896	MSE	0.6826624763729273
l	3	m	3	RMSE	0.16350031934840092	MAPE	0.03974006452854361	MAE	0.07811712527574614	MSE	0.026732354427029086
l	3	m	4	RMSE	0.1624677500565244	MAPE	0.0374727715018951	MAE	0.0738796470451637	MSE	0.026395769808429285
l	3	m	5	RMSE	0.15920425553257692	MAPE	0.03644630967431175	MAE	0.07104548937652355	MSE	0.025345994979682047
l	3	m	6	RMSE	0.15961297552989281	MAPE	0.03500484983597162	MAE	0.06891106466968511	MSE	0.025476301957506164
l	3	m	8	RMSE	0.15691698536137855	MAPE	0.032440973759626665	MAE	0.06395727388830794	MSE	0.02462294029490309
l	3	m	7	RMSE	0.15711419349256392	MAPE	0.03295514145528192	MAE	0.06552397538604432	MSE	0.02468486979681881
l	3	m	9	RMSE	0.15624421955080328	MAPE	0.031489246946343745	MAE	0.06273087193776847	MSE	0.02441225614303962
l	3	m	11	RMSE	0.15523230733169455	MAPE	0.030512986032597597	MAE	0.06022612330198481	MSE	0.024097069239521665
l	3	m	10	RMSE	0.1556974838021617	MAPE	0.03115570824132522	MAE	0.06255961918030832	MSE	0.024241706462324403
l	3	m	12	RMSE	0.15524459331154555	MAPE	0.030049952669113204	MAE	0.05913396029258037	MSE	0.024100883752467172
l	3	m	13	RMSE	0.15418947737520966	MAPE	0.029063386757058524	MAE	0.05788933008243322	MSE	0.023774394933240288
l	3	m	14	RMSE	0.1545210494235841	MAPE	0.029114742593714434	MAE	0.058328967839312164	MSE	0.02387675471496572
l	3	m	15	RMSE	0.1543623496107768	MAPE	0.02869862746569312	MAE	0.057048113317078396	MSE	0.023827734977359682
l	4	m	2	RMSE	0.16888622435412265	MAPE	0.043993478288619076	MAE	0.08561537389688784	MSE	0.028522556776591046
l	4	m	1	RMSE	0.18629720849538337	MAPE	0.05762713848744191	MAE	0.1132108917789131	MSE	0.03470664989317234
l	4	m	0	RMSE	1.086856686509304	MAPE	0.20567611969378535	MAE	0.43455442405945144	MSE	1.1812574570099832
l	4	m	3	RMSE	0.16465546321108795	MAPE	0.03990821873854659	MAE	0.07863773803994434	MSE	0.027111421565257938
l	4	m	4	RMSE	0.16018533461561782	MAPE	0.03680477815784502	MAE	0.07152194612169044	MSE	0.02565934142591745
l	4	m	5	RMSE	0.15894245131056484	MAPE	0.0356679555448407	MAE	0.06930406409660926	MSE	0.025262702828611275
l	4	m	6	RMSE	0.157682207641178	MAPE	0.03479540766741654	MAE	0.06808687877380355	MSE	0.024863678606595573
l	4	m	7	RMSE	0.1581915622347957	MAPE	0.033149430867529035	MAE	0.0651523687877379	MSE	0.025024570362285236
l	4	m	8	RMSE	0.15655434890680947	MAPE	0.0319041311625423	MAE	0.06351033441709207	MSE	0.024509264161635038
l	4	m	9	RMSE	0.15502097387424613	MAPE	0.030663701655534528	MAE	0.05985708313980456	MSE	0.0240315023409197
l	4	m	10	RMSE	0.15604826572405547	MAPE	0.030679965443972623	MAE	0.06010318160705959	MSE	0.02435106123548543
l	4	m	11	RMSE	0.15487504558366547	MAPE	0.030349749806135296	MAE	0.05950506270320443	MSE	0.023986279744542458
l	4	m	12	RMSE	0.1549990272956908	MAPE	0.029619658950750003	MAE	0.05881957733395217	MSE	0.024024698462610298
l	4	m	13	RMSE	0.15375759772254574	MAPE	0.0292100511534967	MAE	0.05817782164421699	MSE	0.023641398857408204
l	4	m	14	RMSE	0.15415877055721441	MAPE	0.028181286073384635	MAE	0.05585633999071011	MSE	0.023764926539711875
l	4	m	15	RMSE	0.15352173661590174	MAPE	0.027767672920834374	MAE	0.055187436135624435	MSE	0.023568923613562307
l	5	m	1	RMSE	0.1854097096737284	MAPE	0.055022964074348646	MAE	0.10746521890605082	MSE	0.034376760441296256
l	5	m	0	RMSE	0.7652732682568927	MAPE	0.18784558859247127	MAE	0.37026120078968894	MSE	0.585643175108586
l	5	m	2	RMSE	0.16974362186572028	MAPE	0.04432844082399239	MAE	0.0867747067704098	MSE	0.02881289716409263
l	5	m	3	RMSE	0.16366743871606715	MAPE	0.039803442458269576	MAE	0.07833308558820111	MSE	0.026787030495877592
l	5	m	4	RMSE	0.1609121530629925	MAPE	0.03740030298590074	MAE	0.07188633143653465	MSE	0.025892721003367924
l	5	m	5	RMSE	0.15959960431164877	MAPE	0.03538707826408424	MAE	0.06880243874114468	MSE	0.02547203369643486
l	5	m	6	RMSE	0.15845179505946266	MAPE	0.03423571356054889	MAE	0.06671645569620219	MSE	0.025106971357565955
l	5	m	7	RMSE	0.1581195390031313	MAPE	0.033178429458541894	MAE	0.06625453489722438	MSE	0.025001788614562762
l	5	m	8	RMSE	0.15634569405403978	MAPE	0.031173961986638982	MAE	0.061532133317849076	MSE	0.024443976049239407
l	5	m	9	RMSE	0.15622716330525627	MAPE	0.031600454598504704	MAE	0.06167420740912739	MSE	0.024406926554407214
l	5	m	10	RMSE	0.15459692033187597	MAPE	0.029885564290211913	MAE	0.059804993612820524	MSE	0.023900207776100406
l	5	m	12	RMSE	0.15425792549713088	MAPE	0.02877273202459161	MAE	0.056940726977121776	MSE	0.023795507578678383
l	5	m	11	RMSE	0.1554997852181153	MAPE	0.02992640405793677	MAE	0.0583808616885373	MSE	0.024180183202879988
l	5	m	13	RMSE	0.1546942407981141	MAPE	0.02919181982705492	MAE	0.057933852049703506	MSE	0.023930308136104913
l	5	m	14	RMSE	0.15437410147172534	MAPE	0.028205017502912072	MAE	0.056031308791080724	MSE	0.023831363205202554
l	5	m	15	RMSE	0.15424249615616753	MAPE	0.028238313105416232	MAE	0.05684352572291218	MSE	0.023790747620485355
l	6	m	1	RMSE	0.1799391624250157	MAPE	0.05454596539017603	MAE	0.10229270615563289	MSE	0.03237810217421618
l	6	m	0	RMSE	1.0326128036232807	MAPE	0.21952644826475512	MAE	0.4410253890824616	MSE	1.0662892022067318
l	6	m	2	RMSE	0.16789853473201283	MAPE	0.04447553039522059	MAE	0.08648476190476133	MSE	0.028189917965156918
l	6	m	3	RMSE	0.16394984759057002	MAPE	0.03988739905913747	MAE	0.07741284552845518	MSE	0.02687955252497114
l	6	m	4	RMSE	0.16158705961516726	MAPE	0.03776433798357695	MAE	0.07325010452961661	MSE	0.026110377835075617
l	6	m	5	RMSE	0.15956404004576336	MAPE	0.03493306069459017	MAE	0.06755200929152123	MSE	0.025460682875725976
l	6	m	6	RMSE	0.1581395934895369	MAPE	0.03328315255365456	MAE	0.06495421602787406	MSE	0.02500813102903598
l	6	m	7	RMSE	0.15779648890812065	MAPE	0.03299651264315258	MAE	0.0639582578397209	MSE	0.024899731911730644
l	6	m	8	RMSE	0.15573776470156253	MAPE	0.03123756429294031	MAE	0.06095879210220609	MSE	0.02425425135423926
l	6	m	9	RMSE	0.1558859557228863	MAPE	0.031135127115189606	MAE	0.06052933797909367	MSE	0.024300431191637665
l	6	m	10	RMSE	0.15607543292236856	MAPE	0.03031400383604231	MAE	0.05977082462253141	MSE	0.02435954076190477
l	6	m	11	RMSE	0.15552315256121305	MAPE	0.029534807404277708	MAE	0.05773570267131202	MSE	0.02418745098257835
l	6	m	12	RMSE	0.15425592862785129	MAPE	0.028499647336613622	MAE	0.05688253193960487	MSE	0.02379489151684075
l	6	m	13	RMSE	0.15458715562079153	MAPE	0.028910533529698315	MAE	0.05767960511033627	MSE	0.02389718868292682
l	6	m	14	RMSE	0.15436559006479092	MAPE	0.02807798634658007	MAE	0.05623066202090543	MSE	0.02382873539605108
l	6	m	15	RMSE	0.15398599049359185	MAPE	0.02750961153558724	MAE	0.05471152148664308	MSE	0.023711685268292558
l	7	m	1	RMSE	0.1818549909349731	MAPE	0.052396677868865836	MAE	0.10336564060866521	MSE	0.03307123772795915
l	7	m	0	RMSE	0.9119395384725274	MAPE	0.20229043815706377	MAE	0.3933067603670585	MSE	0.8316337218294862
l	7	m	2	RMSE	0.16866793601707594	MAPE	0.04369515387837913	MAE	0.0850432802880703	MSE	0.028448872640260425
l	7	m	3	RMSE	0.16292405611612842	MAPE	0.038940975922893216	MAE	0.07629824602160505	MSE	0.02654424806133136
l	7	m	4	RMSE	0.16078329708402703	MAPE	0.03731940816274982	MAE	0.07301233592751756	MSE	0.025851268621210496
l	7	m	5	RMSE	0.15945384576795052	MAPE	0.035781372882841146	MAE	0.06910154489487709	MSE	0.02542552893018935
l	7	m	6	RMSE	0.1580115070995963	MAPE	0.03356904943687536	MAE	0.0661684748518987	MSE	0.024967636375885772
l	7	m	7	RMSE	0.15821156158177552	MAPE	0.03354778557754156	MAE	0.06607819723545126	MSE	0.025030898218143943
l	7	m	8	RMSE	0.15627928578517525	MAPE	0.030986514607924877	MAE	0.06078469044023664	MSE	0.024423215165524478
l	7	m	9	RMSE	0.15568516640093435	MAPE	0.029715489123798053	MAE	0.05913121152282452	MSE	0.024237871037286623
l	7	m	11	RMSE	0.15516248317614473	MAPE	0.02969479112604392	MAE	0.05789852479962803	MSE	0.024075396185387395
