# Supplementary material for: A novel dissolved oxygen prediction model based on enhanced semi-naive Bayes for ocean ranches in northeast China
Source: PeerJ Comput Sci. 2021 Jun 11;7:e591. doi: 10.7717/peerj-cs.591 (PMC8205303; doi:10.7717/peerj-cs.591)
Supplement: Supplemental Information 6 [file peerj-cs-07-591-s006.zip › ErrorValue/ErrorValue14.csv]

l	1	m	4	RMSE	0.36348615623499086	MAPE	0.025916370805267812	MAE	0.1301302141567042	MSE	0.13212218577448817
l	1	m	3	RMSE	0.34203322514152584	MAPE	0.02519733991916527	MAE	0.12294142943149577	MSE	0.1169867271007137
l	1	m	2	RMSE	0.34199485062391266	MAPE	0.02567000536900083	MAE	0.1300848026146033	MSE	0.11696047785327232
l	1	m	1	RMSE	0.34703098408255073	MAPE	0.026644909701929318	MAE	0.13518078610131606	MSE	0.1204305039133036
l	1	m	0	RMSE	1.4888027088930014	MAPE	0.08089205174098864	MAE	0.5763609116711095	MSE	2.216533506007139
l	1	m	5	RMSE	0.3544408987904115	MAPE	0.025453165614530305	MAE	0.12720547002666147	MSE	0.12562835073535475
l	1	m	6	RMSE	0.3461217530160392	MAPE	0.024699700000504157	MAE	0.12015266190762876	MSE	0.11980026791089605
l	1	m	7	RMSE	0.3310587364610475	MAPE	0.023486199773295715	MAE	0.11108230842005683	MSE	0.10959988698718531
l	1	m	8	RMSE	0.33015840770876437	MAPE	0.023176691820612164	MAE	0.10867618474241014	MSE	0.10900457418078667
l	1	m	9	RMSE	0.33185861113243315	MAPE	0.023491524855864223	MAE	0.10914870559903674	MSE	0.1101301377827475
l	1	m	12	RMSE	0.33004251259298273	MAPE	0.022579885661005484	MAE	0.10345686763567569	MSE	0.10892806011868915
l	1	m	13	RMSE	0.3272552301138673	MAPE	0.02219118349206388	MAE	0.10018379633611443	MSE	0.10709598563688026
l	1	m	14	RMSE	0.32755896250013566	MAPE	0.022107021036186364	MAE	0.09846297411198061	MSE	0.10729487391416528
l	1	m	11	RMSE	0.32913966955978247	MAPE	0.022677706823762342	MAE	0.10397480003440299	MSE	0.10833292207792278
l	1	m	10	RMSE	0.32913052797719516	MAPE	0.022909256029401175	MAE	0.10509486539950091	MSE	0.10832690444654726
l	1	m	15	RMSE	0.3268281852620573	MAPE	0.021867959495225454	MAE	0.09680029242280909	MSE	0.10681666268168967
l	2	m	3	RMSE	0.4012513926624278	MAPE	0.02894337421410505	MAE	0.15492404954412584	MSE	0.16100268011353783
l	2	m	2	RMSE	0.34933127853673934	MAPE	0.025718794614244794	MAE	0.12865714777223383	MSE	0.12203234216411298
l	2	m	1	RMSE	0.34745758459815707	MAPE	0.025567715223131223	MAE	0.12760106657491818	MSE	0.12072677309478548
l	2	m	0	RMSE	1.3633031264647113	MAPE	0.07271655274475546	MAE	0.5189455711336673	MSE	1.858595414628457
l	2	m	4	RMSE	0.33828341141311685	MAPE	0.023986283162537786	MAE	0.1143481851023567	MSE	0.11443566643729607
l	2	m	5	RMSE	0.3495287013842295	MAPE	0.024585231813887408	MAE	0.119430070531568	MSE	0.12217031309134588
l	2	m	6	RMSE	0.3506397107828915	MAPE	0.02428743133820421	MAE	0.11628264235334543	MSE	0.12294820677790981
l	2	m	7	RMSE	0.3302738476894183	MAPE	0.02304619322426258	MAE	0.10627859969034956	MSE	0.10908081446757308
l	2	m	8	RMSE	0.32972546287853344	MAPE	0.022895313846943606	MAE	0.10495381042490973	MSE	0.10871888087046315
l	2	m	9	RMSE	0.3290995036660854	MAPE	0.022676872678453093	MAE	0.10341226561156035	MSE	0.10830648331326376
l	2	m	10	RMSE	0.3300121288086956	MAPE	0.022896220518464704	MAE	0.10556734904524348	MSE	0.1089080051608471
l	2	m	11	RMSE	0.3284268261173843	MAPE	0.02218993393158309	MAE	0.10010958197144287	MSE	0.10786418011353856
l	2	m	12	RMSE	0.3268593361557909	MAPE	0.021936237401302728	MAE	0.09811852743849976	MSE	0.1068370256322043
l	2	m	13	RMSE	0.3263268421323864	MAPE	0.02167950509226241	MAE	0.0954822810940994	MSE	0.10648920789609544
l	2	m	14	RMSE	0.3263339844861192	MAPE	0.021451761110227462	MAE	0.0940841217959743	MSE	0.1064938694305867
l	2	m	15	RMSE	0.3266299774688757	MAPE	0.02140417868615757	MAE	0.09268733872355073	MSE	0.10668714218131824
l	3	m	1	RMSE	0.3466453112115392	MAPE	0.025825212937328947	MAE	0.12930055913978508	MSE	0.12016297178494484
l	3	m	2	RMSE	0.35211662852813286	MAPE	0.02542975315329086	MAE	0.1258491182795698	MSE	0.12398612008601911
l	3	m	0	RMSE	1.3441293690702765	MAPE	0.07380488916948223	MAE	0.5178911363440873	MSE	1.8066837607972597
l	3	m	3	RMSE	0.35974376245274164	MAPE	0.025614397497439403	MAE	0.12785763440860212	MSE	0.1294155746236546
l	3	m	4	RMSE	0.3657558265361735	MAPE	0.02536770809760626	MAE	0.1260463655913977	MSE	0.13377732464515946
l	3	m	5	RMSE	0.34779935842440624	MAPE	0.024009083582105527	MAE	0.11519578494623682	MSE	0.12096439372042858
l	3	m	6	RMSE	0.33920561214671496	MAPE	0.023184788325965808	MAE	0.10731268817204254	MSE	0.11506044731182763
l	3	m	7	RMSE	0.331299096649629	MAPE	0.02331351335815887	MAE	0.10888240860215063	MSE	0.10975909144086018
l	3	m	8	RMSE	0.3289093195291345	MAPE	0.022778026927732307	MAE	0.1049268817204296	MSE	0.10818134047311831
l	3	m	9	RMSE	0.32799834211487655	MAPE	0.022116667593184283	MAE	0.09921109677419304	MSE	0.1075829124301076
l	3	m	10	RMSE	0.3284829456629335	MAPE	0.02219268753986665	MAE	0.09995810752688175	MSE	0.10790104559139774
l	3	m	11	RMSE	0.328001326511874	MAPE	0.022027093823694447	MAE	0.09780094623655924	MSE	0.10758487019354898
l	3	m	12	RMSE	0.3262731817990723	MAPE	0.021784557266972846	MAE	0.09695217204301113	MSE	0.10645418916129046
l	3	m	13	RMSE	0.32526939134544663	MAPE	0.02136100289648346	MAE	0.09344972043010764	MSE	0.1058001769462373
l	3	m	14	RMSE	0.3265144678577505	MAPE	0.021320727843951844	MAE	0.09255604301075253	MSE	0.10661169772042998
l	3	m	15	RMSE	0.3268498169476473	MAPE	0.021301870792918617	MAE	0.09250950537634361	MSE	0.10683080283871056
l	4	m	1	RMSE	0.3574394362957264	MAPE	0.026350719145747364	MAE	0.13437629043358607	MSE	0.12776295061940665
l	4	m	0	RMSE	1.3901734692562084	MAPE	0.07630342620551964	MAE	0.5399553200275302	MSE	1.9325822746238421
l	4	m	2	RMSE	0.3559556841390304	MAPE	0.02542183001924745	MAE	0.12645285615967017	MSE	0.12670444907088518
l	4	m	3	RMSE	0.3411464046536626	MAPE	0.024635236536948307	MAE	0.11917154163798989	MSE	0.11638086940812051
l	4	m	4	RMSE	0.341613249549431	MAPE	0.023966804724501033	MAE	0.11400025808671709	MSE	0.11669961226772181
l	4	m	5	RMSE	0.3310454045536935	MAPE	0.022825340582344044	MAE	0.10440192704748759	MSE	0.1095910598761186
l	4	m	6	RMSE	0.3322384287488555	MAPE	0.022837801166476202	MAE	0.1053826565726079	MSE	0.11038237353750835
l	4	m	7	RMSE	0.3315311110301225	MAPE	0.022714066314325685	MAE	0.1034283379215419	MSE	0.10991287758086743
l	4	m	8	RMSE	0.3277286820525753	MAPE	0.02235391352607642	MAE	0.10186570887818339	MSE	0.107406089039918
l	4	m	9	RMSE	0.32880969792063924	MAPE	0.022064053884238433	MAE	0.09856452167928435	MSE	0.10811581744666204
l	4	m	10	RMSE	0.3284477803629176	MAPE	0.022185360014855916	MAE	0.10011304198210555	MSE	0.10787794442532736
l	4	m	11	RMSE	0.32710492422488585	MAPE	0.021497696631504176	MAE	0.0937427735719196	MSE	0.1069976314521683
l	4	m	12	RMSE	0.3260679796299939	MAPE	0.021488787788427607	MAE	0.09451109772883685	MSE	0.1063203273399861
l	4	m	13	RMSE	0.32658744108713533	MAPE	0.021308367264952745	MAE	0.0921156228492772	MSE	0.1066593566758431
l	4	m	14	RMSE	0.32674652347904737	MAPE	0.021274376001196037	MAE	0.09183740536820369	MSE	0.10676329060564367
l	4	m	15	RMSE	0.32519297502907224	MAPE	0.021133160781543484	MAE	0.09068780110116925	MSE	0.10575047100825881
l	5	m	1	RMSE	0.35055789694728623	MAPE	0.02551930555157018	MAE	0.1265455562247254	MSE	0.12289083911210415
l	5	m	0	RMSE	1.3901313442693213	MAPE	0.07380990385104942	MAE	0.5216881880753669	MSE	1.9324651543200302
l	5	m	2	RMSE	0.35911084773869495	MAPE	0.025824872139468203	MAE	0.12907571195044265	MSE	0.12896060096360415
l	5	m	3	RMSE	0.34181443412078233	MAPE	0.024425890594870478	MAE	0.11670954142648139	MSE	0.11683710737331064
l	5	m	4	RMSE	0.34463120651227475	MAPE	0.024069003905572754	MAE	0.11557773380366484	MSE	0.11877066850210616
l	5	m	6	RMSE	0.3522512120244695	MAPE	0.024004405020316272	MAE	0.11464140067108325	MSE	0.12408091637270778
l	5	m	5	RMSE	0.3369288132657072	MAPE	0.02329779796915146	MAE	0.10924202013249695	MSE	0.11352102520863783
l	5	m	7	RMSE	0.3288515014239939	MAPE	0.02240206632284209	MAE	0.10096876882044196	MSE	0.10814330998881505
l	5	m	8	RMSE	0.32836701729463685	MAPE	0.022185466429518772	MAE	0.1002118213886265	MSE	0.10782489804697636
l	5	m	9	RMSE	0.32751191210119934	MAPE	0.02174399839573128	MAE	0.09708982190484436	MSE	0.10726405256818371
l	5	m	11	RMSE	0.32738762653111675	MAPE	0.021662439504797945	MAE	0.09493125699045042	MSE	0.10718265800567797
l	5	m	10	RMSE	0.3273843791392307	MAPE	0.021494703436313718	MAE	0.09470721844618427	MSE	0.10718053170437955
l	5	m	12	RMSE	0.32597621457987286	MAPE	0.021258608989609337	MAE	0.09290527402563889	MSE	0.10626049247182331
l	5	m	13	RMSE	0.32629668616546453	MAPE	0.021210080122575668	MAE	0.09173853566205001	MSE	0.10646952740256364
l	5	m	14	RMSE	0.3245446756519361	MAPE	0.02061709467567177	MAE	0.08786561128796315	MSE	0.10532924649402041
l	5	m	15	RMSE	0.3257962474802861	MAPE	0.02093569589762158	MAE	0.08990415555364344	MSE	0.10614319487223584
l	6	m	0	RMSE	1.2885112302791044	MAPE	0.0698815075668684	MAE	0.49728028910686717	MSE	1.6602611905553715
l	6	m	1	RMSE	0.34879205509017547	MAPE	0.025739341048983466	MAE	0.12744355532610568	MSE	0.12165589769402799
l	6	m	2	RMSE	0.35777658821704916	MAPE	0.02533933028830996	MAE	0.1269638616417135	MSE	0.12800408707623195
l	6	m	3	RMSE	0.3441504394195595	MAPE	0.024282888592325254	MAE	0.11701041128893458	MSE	0.11843952495267587
l	6	m	4	RMSE	0.3356947233055728	MAPE	0.02351643822864159	MAE	0.11114309069007001	MSE	0.1126909472552051
l	6	m	5	RMSE	0.3380336423074071	MAPE	0.023344095633522247	MAE	0.1085530029254855	MSE	0.11426674333161205
l	6	m	6	RMSE	0.3371205233883327	MAPE	0.02285683457315576	MAE	0.10524608501118538	MSE	0.11365024728962339
l	6	m	7	RMSE	0.32984887655247863	MAPE	0.022400898198658963	MAE	0.10197194975047331	MSE	0.1088002813629323
l	6	m	8	RMSE	0.3274122439539565	MAPE	0.022003237927524844	MAE	0.09875529168817716	MSE	0.10719877749096514
l	6	m	9	RMSE	0.32708044557858046	MAPE	0.021922533018674892	MAE	0.09751927379108598	MSE	0.10698161787988272
l	6	m	11	RMSE	0.3268233912723719	MAPE	0.021335272706363546	MAE	0.0929467389433829	MSE	0.10681352908277392
l	6	m	10	RMSE	0.32664227851042243	MAPE	0.02162092312923498	MAE	0.09572947857511575	MSE	0.10669517811048036
l	6	m	12	RMSE	0.3265159981380646	MAPE	0.02150517922985441	MAE	0.09360686628807446	MSE	0.1066126970400966
l	6	m	13	RMSE	0.32606437756520623	MAPE	0.02080225617236225	MAE	0.08793030459473383	MSE	0.10631797831698536
l	6	m	14	RMSE	0.324696143249969	MAPE	0.020664255614943235	MAE	0.08803097573567327	MSE	0.10542758544140436
l	6	m	15	RMSE	0.3248853408269133	MAPE	0.020774731037577175	MAE	0.08792092583032175	MSE	0.1055504846842196
l	7	m	0	RMSE	1.4238275227455177	MAPE	0.0761289493606729	MAE	0.5360366810085195	MSE	2.0272848145276376
l	7	m	1	RMSE	0.35144009533278814	MAPE	0.025829154742420608	MAE	0.129804319765941	MSE	0.12351014060751923
l	7	m	2	RMSE	0.34950146308131547	MAPE	0.02499889671630546	MAE	0.12270665175114023	MSE	0.12215127269598011
l	7	m	3	RMSE	0.34458407788363754	MAPE	0.02414021683695741	MAE	0.1151625505550295	MSE	0.1187381867309168
l	7	m	4	RMSE	0.3839020188661304	MAPE	0.025915672789739514	MAE	0.13173470441442228	MSE	0.14738076008949075
l	7	m	5	RMSE	0.33351548364841027	MAPE	0.022603202560863154	MAE	0.10325092504947969	MSE	0.11123257783323302
l	7	m	6	RMSE	0.33484352522740135	MAPE	0.022663786382894853	MAE	0.10286033904139054	MSE	0.11212018638671337
l	7	m	7	RMSE	0.32993936072733676	MAPE	0.022504049751435516	MAE	0.101707598313398	MSE	0.10885998175716365
l	7	m	8	RMSE	0.3277112099432232	MAPE	0.021970869527172924	MAE	0.0984653644264689	MSE	0.10739463712245134
l	7	m	9	RMSE	0.3276323752686144	MAPE	0.021507848498410604	MAE	0.09423844763789642	MSE	0.10734297332415417
l	7	m	10	RMSE	0.3279022195535723	MAPE	0.021707802300413297	MAE	0.09592255399707378	MSE	0.10751986558815914
