# Supplementary material for: A novel dissolved oxygen prediction model based on enhanced semi-naive Bayes for ocean ranches in northeast China
Source: PeerJ Comput Sci. 2021 Jun 11;7:e591. doi: 10.7717/peerj-cs.591 (PMC8205303; doi:10.7717/peerj-cs.591)
Supplement: Supplemental Information 6 [file peerj-cs-07-591-s006.zip › ErrorValue/ErrorValue16.csv]

l	1	m	4	RMSE	0.07203116227033914	MAPE	0.00022499303234547606	MAE	0.0017594134685010858	MSE	0.005188488338015928
l	1	m	3	RMSE	0.6040947257929475	MAPE	0.08784376724461579	MAE	0.5588187436640044	MSE	0.36493043773085654
l	1	m	2	RMSE	0.310371317077701	MAPE	0.028158896215545747	MAE	0.17949775253439224	MSE	0.09633035446454682
l	1	m	1	RMSE	0.3787071168348415	MAPE	0.031052813231373946	MAE	0.19774237599565836	MSE	0.14341908034135828
l	1	m	5	RMSE	0.07203116227033914	MAPE	0.00022499303234547606	MAE	0.0017594134685010858	MSE	0.005188488338015928
l	1	m	6	RMSE	0.07203116227033914	MAPE	0.00022499303234547606	MAE	0.0017594134685010858	MSE	0.005188488338015928
l	1	m	7	RMSE	0.07203116227033914	MAPE	0.00022499303234547606	MAE	0.0017594134685010858	MSE	0.005188488338015928
l	1	m	8	RMSE	0.07203116227033914	MAPE	0.00022499303234547606	MAE	0.0017594134685010858	MSE	0.005188488338015928
l	1	m	0	RMSE	0.9993608094856083	MAPE	0.07519478537361873	MAE	0.4786898877624931	MSE	0.9987220275357304
l	1	m	9	RMSE	0.07203116227033914	MAPE	0.00022499303234547606	MAE	0.0017594134685010858	MSE	0.005188488338015928
l	1	m	10	RMSE	0.07203116227033914	MAPE	0.00022499303234547606	MAE	0.0017594134685010858	MSE	0.005188488338015928
l	1	m	11	RMSE	0.07203116227033914	MAPE	0.00022499303234547606	MAE	0.0017594134685010858	MSE	0.005188488338015928
l	1	m	12	RMSE	0.07203116227033914	MAPE	0.00022499303234547606	MAE	0.0017594134685010858	MSE	0.005188488338015928
l	1	m	13	RMSE	0.07203116227033914	MAPE	0.00022499303234547606	MAE	0.0017594134685010858	MSE	0.005188488338015928
l	1	m	14	RMSE	0.07203116227033914	MAPE	0.00022499303234547606	MAE	0.0017594134685010858	MSE	0.005188488338015928
l	1	m	15	RMSE	0.07203116227033914	MAPE	0.00022499303234547606	MAE	0.0017594134685010858	MSE	0.005188488338015928
l	2	m	1	RMSE	0.32903117707976426	MAPE	0.025261458705833732	MAE	0.16116643161039054	MSE	0.10826151549049517
l	2	m	2	RMSE	0.4679940236135704	MAPE	0.04543013834792195	MAE	0.28987045080111085	MSE	0.2190184061380191
l	2	m	3	RMSE	0.5338542940183753	MAPE	0.08007021111388307	MAE	0.5088051760659299	MSE	0.2850004072418578
l	2	m	4	RMSE	0.07203442241029737	MAPE	0.00022501339923534168	MAE	0.001759572734679098	MSE	0.005188958011985152
l	2	m	5	RMSE	0.07203442241029737	MAPE	0.00022501339923534168	MAE	0.001759572734679098	MSE	0.005188958011985152
l	2	m	6	RMSE	0.07203442241029737	MAPE	0.00022501339923534168	MAE	0.001759572734679098	MSE	0.005188958011985152
l	2	m	8	RMSE	0.07203442241029737	MAPE	0.00022501339923534168	MAE	0.001759572734679098	MSE	0.005188958011985152
l	2	m	7	RMSE	0.07203442241029737	MAPE	0.00022501339923534168	MAE	0.001759572734679098	MSE	0.005188958011985152
l	2	m	0	RMSE	0.952623727730977	MAPE	0.07173003589924647	MAE	0.4570132705711973	MSE	0.9074919666360627
l	2	m	9	RMSE	0.07203442241029737	MAPE	0.00022501339923534168	MAE	0.001759572734679098	MSE	0.005188958011985152
l	2	m	10	RMSE	0.07203442241029737	MAPE	0.00022501339923534168	MAE	0.001759572734679098	MSE	0.005188958011985152
l	2	m	12	RMSE	0.07203442241029737	MAPE	0.00022501339923534168	MAE	0.001759572734679098	MSE	0.005188958011985152
l	2	m	11	RMSE	0.07203442241029737	MAPE	0.00022501339923534168	MAE	0.001759572734679098	MSE	0.005188958011985152
l	2	m	13	RMSE	0.07203442241029737	MAPE	0.00022501339923534168	MAE	0.001759572734679098	MSE	0.005188958011985152
l	2	m	14	RMSE	0.07203442241029737	MAPE	0.00022501339923534168	MAE	0.001759572734679098	MSE	0.005188958011985152
l	2	m	15	RMSE	0.07203442241029737	MAPE	0.00022501339923534168	MAE	0.001759572734679098	MSE	0.005188958011985152
l	3	m	1	RMSE	0.3264830661484213	MAPE	0.023906790129315916	MAE	0.15255324461343533	MSE	0.10659119248167445
l	3	m	2	RMSE	0.21682111997848205	MAPE	0.016044074154622074	MAE	0.10226863389462452	MSE	0.04701139806872331
l	3	m	3	RMSE	0.4882729236734575	MAPE	0.0657134967946666	MAE	0.41722103929030707	MSE	0.23841044799262606
l	3	m	4	RMSE	0.07203768299295878	MAPE	0.00022503376981285712	MAE	0.0017597320296940065	MSE	0.005189427770994023
l	3	m	5	RMSE	0.07203768299295878	MAPE	0.00022503376981285712	MAE	0.0017597320296940065	MSE	0.005189427770994023
l	3	m	6	RMSE	0.07203768299295878	MAPE	0.00022503376981285712	MAE	0.0017597320296940065	MSE	0.005189427770994023
l	3	m	7	RMSE	0.07203768299295878	MAPE	0.00022503376981285712	MAE	0.0017597320296940065	MSE	0.005189427770994023
l	3	m	8	RMSE	0.07203768299295878	MAPE	0.00022503376981285712	MAE	0.0017597320296940065	MSE	0.005189427770994023
l	3	m	0	RMSE	0.9832512108810585	MAPE	0.07145285193304593	MAE	0.45491358591345193	MSE	0.9667829436990678
l	3	m	9	RMSE	0.07203768299295878	MAPE	0.00022503376981285712	MAE	0.0017597320296940065	MSE	0.005189427770994023
l	3	m	10	RMSE	0.07203768299295878	MAPE	0.00022503376981285712	MAE	0.0017597320296940065	MSE	0.005189427770994023
l	3	m	11	RMSE	0.07203768299295878	MAPE	0.00022503376981285712	MAE	0.0017597320296940065	MSE	0.005189427770994023
l	3	m	12	RMSE	0.07203768299295878	MAPE	0.00022503376981285712	MAE	0.0017597320296940065	MSE	0.005189427770994023
l	3	m	13	RMSE	0.07203768299295878	MAPE	0.00022503376981285712	MAE	0.0017597320296940065	MSE	0.005189427770994023
l	3	m	14	RMSE	0.07203768299295878	MAPE	0.00022503376981285712	MAE	0.0017597320296940065	MSE	0.005189427770994023
l	3	m	15	RMSE	0.07203768299295878	MAPE	0.00022503376981285712	MAE	0.0017597320296940065	MSE	0.005189427770994023
l	4	m	2	RMSE	0.3323206572571659	MAPE	0.028282998648386393	MAE	0.18035034495246482	MSE	0.11043701923983473
l	4	m	1	RMSE	0.27363204506187483	MAPE	0.01942687293936479	MAE	0.12397995835219448	MSE	0.0748744960847439
l	4	m	3	RMSE	0.5255226309782762	MAPE	0.07996591951819547	MAE	0.5078972928927453	MSE	0.27617403567032944
l	4	m	4	RMSE	0.07204094401842356	MAPE	0.00022505414407902397	MAE	0.0017598913535536438	MSE	0.005189897615065638
l	4	m	5	RMSE	0.07204094401842356	MAPE	0.00022505414407902397	MAE	0.0017598913535536438	MSE	0.005189897615065638
l	4	m	6	RMSE	0.07204094401842356	MAPE	0.00022505414407902397	MAE	0.0017598913535536438	MSE	0.005189897615065638
l	4	m	0	RMSE	0.9685647457204175	MAPE	0.07059246197968441	MAE	0.44946336441829055	MSE	0.938117666652457
l	4	m	7	RMSE	0.07204094401842356	MAPE	0.00022505414407902397	MAE	0.0017598913535536438	MSE	0.005189897615065638
l	4	m	8	RMSE	0.07204094401842356	MAPE	0.00022505414407902397	MAE	0.0017598913535536438	MSE	0.005189897615065638
l	4	m	9	RMSE	0.07204094401842356	MAPE	0.00022505414407902397	MAE	0.0017598913535536438	MSE	0.005189897615065638
l	4	m	10	RMSE	0.07204094401842356	MAPE	0.00022505414407902397	MAE	0.0017598913535536438	MSE	0.005189897615065638
l	4	m	11	RMSE	0.07204094401842356	MAPE	0.00022505414407902397	MAE	0.0017598913535536438	MSE	0.005189897615065638
l	4	m	12	RMSE	0.07204094401842356	MAPE	0.00022505414407902397	MAE	0.0017598913535536438	MSE	0.005189897615065638
l	4	m	13	RMSE	0.07204094401842356	MAPE	0.00022505414407902397	MAE	0.0017598913535536438	MSE	0.005189897615065638
l	4	m	14	RMSE	0.07204094401842356	MAPE	0.00022505414407902397	MAE	0.0017598913535536438	MSE	0.005189897615065638
l	4	m	15	RMSE	0.07204094401842356	MAPE	0.00022505414407902397	MAE	0.0017598913535536438	MSE	0.005189897615065638
l	5	m	1	RMSE	0.3062560809049696	MAPE	0.022944641080170153	MAE	0.1463938808402723	MSE	0.09379278709127128
l	5	m	2	RMSE	0.30835855012513796	MAPE	0.02725424422056669	MAE	0.17349744657731558	MSE	0.09508499543527724
l	5	m	3	RMSE	0.4508892626810327	MAPE	0.05921942598427682	MAE	0.3768263582035368	MSE	0.20330112720104532
l	5	m	4	RMSE	0.07204420548679197	MAPE	0.00022507452203484422	MAE	0.0017600507062658453	MSE	0.005190367544223105
l	5	m	0	RMSE	1.0254264530899013	MAPE	0.07302718867471003	MAE	0.46503648496921346	MSE	1.0514994106965354
l	5	m	5	RMSE	0.07204420548679197	MAPE	0.00022507452203484422	MAE	0.0017600507062658453	MSE	0.005190367544223105
l	5	m	6	RMSE	0.07204420548679197	MAPE	0.00022507452203484422	MAE	0.0017600507062658453	MSE	0.005190367544223105
l	5	m	7	RMSE	0.07204420548679197	MAPE	0.00022507452203484422	MAE	0.0017600507062658453	MSE	0.005190367544223105
l	5	m	8	RMSE	0.07204420548679197	MAPE	0.00022507452203484422	MAE	0.0017600507062658453	MSE	0.005190367544223105
l	5	m	9	RMSE	0.07204420548679197	MAPE	0.00022507452203484422	MAE	0.0017600507062658453	MSE	0.005190367544223105
l	5	m	10	RMSE	0.07204420548679197	MAPE	0.00022507452203484422	MAE	0.0017600507062658453	MSE	0.005190367544223105
l	5	m	11	RMSE	0.07204420548679197	MAPE	0.00022507452203484422	MAE	0.0017600507062658453	MSE	0.005190367544223105
l	5	m	12	RMSE	0.07204420548679197	MAPE	0.00022507452203484422	MAE	0.0017600507062658453	MSE	0.005190367544223105
l	5	m	13	RMSE	0.07204420548679197	MAPE	0.00022507452203484422	MAE	0.0017600507062658453	MSE	0.005190367544223105
l	5	m	14	RMSE	0.07204420548679197	MAPE	0.00022507452203484422	MAE	0.0017600507062658453	MSE	0.005190367544223105
l	5	m	15	RMSE	0.07204420548679197	MAPE	0.00022507452203484422	MAE	0.0017600507062658453	MSE	0.005190367544223105
l	6	m	2	RMSE	0.46975431091784864	MAPE	0.04463392239178675	MAE	0.2836766367834831	MSE	0.22066911262590283
l	6	m	1	RMSE	0.35604307699769383	MAPE	0.02680783984956335	MAE	0.1709284614688029	MSE	0.12676667267798572
l	6	m	3	RMSE	0.6002180391130738	MAPE	0.08810440642607478	MAE	0.5609770968033533	MSE	0.36026169447674344
l	6	m	4	RMSE	0.07204746739816424	MAPE	0.00022509490368132027	MAE	0.0017602100878384493	MSE	0.005190837558489539
l	6	m	0	RMSE	0.9450274696615796	MAPE	0.07076302529442037	MAE	0.45099505659694294	MSE	0.8930769184149676
l	6	m	5	RMSE	0.07204746739816424	MAPE	0.00022509490368132027	MAE	0.0017602100878384493	MSE	0.005190837558489539
l	6	m	6	RMSE	0.07204746739816424	MAPE	0.00022509490368132027	MAE	0.0017602100878384493	MSE	0.005190837558489539
l	6	m	7	RMSE	0.07204746739816424	MAPE	0.00022509490368132027	MAE	0.0017602100878384493	MSE	0.005190837558489539
l	6	m	8	RMSE	0.07204746739816424	MAPE	0.00022509490368132027	MAE	0.0017602100878384493	MSE	0.005190837558489539
l	6	m	9	RMSE	0.07204746739816424	MAPE	0.00022509490368132027	MAE	0.0017602100878384493	MSE	0.005190837558489539
l	6	m	10	RMSE	0.07204746739816424	MAPE	0.00022509490368132027	MAE	0.0017602100878384493	MSE	0.005190837558489539
l	6	m	11	RMSE	0.07204746739816424	MAPE	0.00022509490368132027	MAE	0.0017602100878384493	MSE	0.005190837558489539
l	6	m	12	RMSE	0.07204746739816424	MAPE	0.00022509490368132027	MAE	0.0017602100878384493	MSE	0.005190837558489539
l	6	m	13	RMSE	0.07204746739816424	MAPE	0.00022509490368132027	MAE	0.0017602100878384493	MSE	0.005190837558489539
l	6	m	14	RMSE	0.07204746739816424	MAPE	0.00022509490368132027	MAE	0.0017602100878384493	MSE	0.005190837558489539
l	6	m	15	RMSE	0.07204746739816424	MAPE	0.00022509490368132027	MAE	0.0017602100878384493	MSE	0.005190837558489539
l	7	m	1	RMSE	0.2963683623995611	MAPE	0.023277249240146763	MAE	0.14876410885709115	MSE	0.0878342062313976
l	7	m	2	RMSE	0.3877409330500998	MAPE	0.036517694111852315	MAE	0.2330079116102154	MSE	0.15034303116256198
l	7	m	3	RMSE	0.4953421589160483	MAPE	0.06886998881736088	MAE	0.43838186741533575	MSE	0.24536385439961167
l	7	m	4	RMSE	0.07205072975264068	MAPE	0.0002251152890194548	MAE	0.0017603694982792969	MSE	0.005191307657888062
l	7	m	0	RMSE	0.9623745558667238	MAPE	0.07050031899290504	MAE	0.4480859916681763	MSE	0.926164785779674
l	7	m	5	RMSE	0.07205072975264068	MAPE	0.0002251152890194548	MAE	0.0017603694982792969	MSE	0.005191307657888062
l	7	m	6	RMSE	0.07205072975264068	MAPE	0.0002251152890194548	MAE	0.0017603694982792969	MSE	0.005191307657888062
l	7	m	7	RMSE	0.07205072975264068	MAPE	0.0002251152890194548	MAE	0.0017603694982792969	MSE	0.005191307657888062
l	7	m	8	RMSE	0.07205072975264068	MAPE	0.0002251152890194548	MAE	0.0017603694982792969	MSE	0.005191307657888062
l	7	m	9	RMSE	0.07205072975264068	MAPE	0.0002251152890194548	MAE	0.0017603694982792969	MSE	0.005191307657888062
l	7	m	10	RMSE	0.07205072975264068	MAPE	0.0002251152890194548	MAE	0.0017603694982792969	MSE	0.005191307657888062
